# Supplementary material for: Direct Observation of Palladium Leaching from Pd/C by a Simple Method: X-ray Absorption Spectroscopy of Heterogeneous Mixtures
Source: ACS Omega. 2023 Jun 7;8(24):21787–92. doi: 10.1021/acsomega.3c01343 (PMC10286095; doi:10.1021/acsomega.3c01343)
Supplement: Supplementary file 2 — ao3c01343_si_002.zip [file ao3c01343_si_002.zip]

Archive with 143 entries (133 files):
- Figure 1,2/
- Figure 1,2/DMAc_1cm_0.qd
- Figure 1,2/Glass_H2O_1cm_0.qd
- Figure 1,2/H2O_1cm_0.qd
- Figure 1,2/H2O_2cm_0.qd
- Figure 1,2/H2O_5mm_0.qd
- Figure 1,2/PMMA_H2O_1cm_0.qd
- Figure 1,2/PS_H2O_1cm_0.qd
- Figure 1,2/THF_1cm_0.qd
- Figure 1,2/Xylene_1cm_0.qd
- FIgure 10/
- FIgure 10/Pd_Lot_M_Acidwash_re_0.qd
- FIgure 10/Pd_Lot_M_Initial_0.qd
- Figure 4,S4/
- Figure 4,S4/36_PP_H2O_blank_5cm_0.qd
- Figure 4,S4/37_PP_H2O_blank_7_5cm_0.qd
- Figure 4,S4/38_PP_H2O_blank_10cm_0.qd
- Figure 4,S4/39_PP_H2O_blank_12cm_re_0.qd
- Figure 4,S4/40_PFA_H2O_blank_7cm_re_0.qd
- Figure 4,S4/41_PFA_H2O_blank_8cm_0.qd
- Figure 4,S4/42_PFA_H2O_blank_10cm_0.qd
- Figure 5/
- Figure 5/43_1_PFA_PdC_H2O_7cm_100ppm_re_0.qd
- Figure 5/43_2_PFA_PdC_H2O_7cm_200ppm_0.qd
- Figure 5/43_3_PFA_PdC_H2O_7cm_400ppm_0.qd
- Figure 6,S5/
- Figure 6,S5/14_3_Pd_C_M_powder
- Figure 6,S5/14_Pd_C_M_3N_HCl_4ml
- Figure 6,S5/PdCl2_auth_26mg_in_BN100mg
- Figure 7,8/
- Figure 7,8/22_RK_AirOx_25C_05N_slow_HCl_30min.qc
- Figure 7,8/22_RK_AirOx_25C_05N_slow_HCl_30min_0.qd
- Figure 7,8/22_RK_AirOx_25C_05N_slow_HCl_30min_1.qd
- Figure 7,8/22_RK_AirOx_25C_05N_slow_HCl_30min_10.qd
- Figure 7,8/22_RK_AirOx_25C_05N_slow_HCl_30min_11.qd
- Figure 7,8/22_RK_AirOx_25C_05N_slow_HCl_30min_12.qd
- Figure 7,8/22_RK_AirOx_25C_05N_slow_HCl_30min_13.qd
- Figure 7,8/22_RK_AirOx_25C_05N_slow_HCl_30min_14.qd
- Figure 7,8/22_RK_AirOx_25C_05N_slow_HCl_30min_15.qd
- Figure 7,8/22_RK_AirOx_25C_05N_slow_HCl_30min_16.qd
- Figure 7,8/22_RK_AirOx_25C_05N_slow_HCl_30min_17.qd
- Figure 7,8/22_RK_AirOx_25C_05N_slow_HCl_30min_18.qd
- Figure 7,8/22_RK_AirOx_25C_05N_slow_HCl_30min_19.qd
- Figure 7,8/22_RK_AirOx_25C_05N_slow_HCl_30min_2.qd
- Figure 7,8/22_RK_AirOx_25C_05N_slow_HCl_30min_20.qd
- Figure 7,8/22_RK_AirOx_25C_05N_slow_HCl_30min_21.qd
- Figure 7,8/22_RK_AirOx_25C_05N_slow_HCl_30min_22.qd
- Figure 7,8/22_RK_AirOx_25C_05N_slow_HCl_30min_23.qd
- Figure 7,8/22_RK_AirOx_25C_05N_slow_HCl_30min_24.qd
- Figure 7,8/22_RK_AirOx_25C_05N_slow_HCl_30min_25.qd
- Figure 7,8/22_RK_AirOx_25C_05N_slow_HCl_30min_26.qd
- Figure 7,8/22_RK_AirOx_25C_05N_slow_HCl_30min_27.qd
- Figure 7,8/22_RK_AirOx_25C_05N_slow_HCl_30min_28.qd
- Figure 7,8/22_RK_AirOx_25C_05N_slow_HCl_30min_29.qd
- Figure 7,8/22_RK_AirOx_25C_05N_slow_HCl_30min_3.qd
- Figure 7,8/22_RK_AirOx_25C_05N_slow_HCl_30min_30.qd
- Figure 7,8/22_RK_AirOx_25C_05N_slow_HCl_30min_31.qd
- Figure 7,8/22_RK_AirOx_25C_05N_slow_HCl_30min_32.qd
- Figure 7,8/22_RK_AirOx_25C_05N_slow_HCl_30min_33.qd
- Figure 7,8/22_RK_AirOx_25C_05N_slow_HCl_30min_34.qd
- Figure 7,8/22_RK_AirOx_25C_05N_slow_HCl_30min_35.qd
- Figure 7,8/22_RK_AirOx_25C_05N_slow_HCl_30min_36.qd
- Figure 7,8/22_RK_AirOx_25C_05N_slow_HCl_30min_37.qd
- Figure 7,8/22_RK_AirOx_25C_05N_slow_HCl_30min_38.qd
- Figure 7,8/22_RK_AirOx_25C_05N_slow_HCl_30min_39.qd
- Figure 7,8/22_RK_AirOx_25C_05N_slow_HCl_30min_4.qd
- Figure 7,8/22_RK_AirOx_25C_05N_slow_HCl_30min_40.qd
- Figure 7,8/22_RK_AirOx_25C_05N_slow_HCl_30min_41.qd
- Figure 7,8/22_RK_AirOx_25C_05N_slow_HCl_30min_42.qd
- Figure 7,8/22_RK_AirOx_25C_05N_slow_HCl_30min_43.qd
- Figure 7,8/22_RK_AirOx_25C_05N_slow_HCl_30min_44.qd
- Figure 7,8/22_RK_AirOx_25C_05N_slow_HCl_30min_45.qd
- Figure 7,8/22_RK_AirOx_25C_05N_slow_HCl_30min_46.qd
- Figure 7,8/22_RK_AirOx_25C_05N_slow_HCl_30min_47.qd
- Figure 7,8/22_RK_AirOx_25C_05N_slow_HCl_30min_48.qd
- Figure 7,8/22_RK_AirOx_25C_05N_slow_HCl_30min_49.qd
- Figure 7,8/22_RK_AirOx_25C_05N_slow_HCl_30min_5.qd
- Figure 7,8/22_RK_AirOx_25C_05N_slow_HCl_30min_50.qd
- Figure 7,8/22_RK_AirOx_25C_05N_slow_HCl_30min_51.qd
- Figure 7,8/22_RK_AirOx_25C_05N_slow_HCl_30min_52.qd
- Figure 7,8/22_RK_AirOx_25C_05N_slow_HCl_30min_53.qd
- Figure 7,8/22_RK_AirOx_25C_05N_slow_HCl_30min_54.qd
- Figure 7,8/22_RK_AirOx_25C_05N_slow_HCl_30min_6.qd
- Figure 7,8/22_RK_AirOx_25C_05N_slow_HCl_30min_7.qd
- Figure 7,8/22_RK_AirOx_25C_05N_slow_HCl_30min_8.qd
- Figure 7,8/22_RK_AirOx_25C_05N_slow_HCl_30min_9.qd
- Figure 9/
- Figure 9/HCl_Intermittent01N.qc
- Figure 9/HCl_Intermittent01N_0.qd
- Figure 9/HCl_Intermittent01N_1.qd
- Figure 9/HCl_Intermittent01N_10.qd
- Figure 9/HCl_Intermittent01N_11.qd
- Figure 9/HCl_Intermittent01N_12.qd
- Figure 9/HCl_Intermittent01N_13.qd
- Figure 9/HCl_Intermittent01N_14.qd
- Figure 9/HCl_Intermittent01N_15.qd
- Figure 9/HCl_Intermittent01N_16.qd
- Figure 9/HCl_Intermittent01N_17.qd
- Figure 9/HCl_Intermittent01N_18.qd
- Figure 9/HCl_Intermittent01N_19.qd
- Figure 9/HCl_Intermittent01N_2.qd
- Figure 9/HCl_Intermittent01N_20.qd
- Figure 9/HCl_Intermittent01N_21.qd
- Figure 9/HCl_Intermittent01N_22.qd
- Figure 9/HCl_Intermittent01N_23.qd
- Figure 9/HCl_Intermittent01N_24.qd
- Figure 9/HCl_Intermittent01N_25.qd
- Figure 9/HCl_Intermittent01N_26.qd
- Figure 9/HCl_Intermittent01N_27.qd
- Figure 9/HCl_Intermittent01N_28.qd
- Figure 9/HCl_Intermittent01N_29.qd
- Figure 9/HCl_Intermittent01N_3.qd
- Figure 9/HCl_Intermittent01N_30.qd
- Figure 9/HCl_Intermittent01N_31.qd
- Figure 9/HCl_Intermittent01N_32.qd
- Figure 9/HCl_Intermittent01N_33.qd
- Figure 9/HCl_Intermittent01N_34.qd
- Figure 9/HCl_Intermittent01N_35.qd
- Figure 9/HCl_Intermittent01N_36.qd
- Figure 9/HCl_Intermittent01N_37.qd
- Figure 9/HCl_Intermittent01N_38.qd
- Figure 9/HCl_Intermittent01N_39.qd
- Figure 9/HCl_Intermittent01N_4.qd
- Figure 9/HCl_Intermittent01N_40.qd
- Figure 9/HCl_Intermittent01N_41.qd
- Figure 9/HCl_Intermittent01N_42.qd
- Figure 9/HCl_Intermittent01N_5.qd
- Figure 9/HCl_Intermittent01N_6.qd
- Figure 9/HCl_Intermittent01N_7.qd
- Figure 9/HCl_Intermittent01N_8.qd
- Figure 9/HCl_Intermittent01N_9.qd
- Figure S1/
- Figure S1/PdC_reduced_0.qd
- Figure S1/Pd_foil_ref_0.qd
- Figure S6/
- Figure S6/32_5_Pd_C_531_M_100mg_H2SO4
- Figure S6/33_5_Pd_C_531_M_100mg_TFA
- Figure S6/34_5_Pd_C_531_M_100mg_AcOH
- Figure S6/35_5_Pd_C_531_M_100mg_H3PO4
- Figure S7/
- Figure S7/k2x.txt
- Figure S7/RDF.txt
- Figure S7/XANES.txt
