# Supplementary material for: Direct Observation of Palladium Leaching from Pd/C by a Simple Method: X-ray Absorption Spectroscopy of Heterogeneous Mixtures
Source: ACS Omega. 2023 Jun 7;8(24):21787–92. doi: 10.1021/acsomega.3c01343 (PMC10286095; doi:10.1021/acsomega.3c01343)
Supplement: Supplementary file 2 — ao3c01343_si_002.zip [file ao3c01343_si_002.zip › Figure 1,2/DMAc_1cm_0.qd]

  9809     KEK-PF   NW10A
 8_DMAc_1cm      19.05.30 11:09 - 19.05.30 11:12 Serial#KEKPF-NW10A_025657
 8_DMAc_1cm                                                                      
 Ring :   6.5 GeV    27.5 mA -   27.2 mA
 Mono :   Si(311)       D=  1.63747 A    Initial angle=  9.06856 deg
 NW10A     Transmission( 2)   Repetition=  0     Points= 5893
 Param file : QXAFS(SYNC)     angle axis (*)     Block =    1

 Block      Init-Ang  Final-Ang     Step/deg     Time/s       Num
     1        9.06856   8.41528          ***       1.00      5893
 Ortec(-1)     NDCH = 3
  Angle(c)  Angle(o)    time/s         2         3
      Mode         0         0         1         2
    Offset         0         0    .01492    .00469
   9.06856   9.06856      1.00   .663705   .958549
   9.06846   9.06846      1.00   .654075   .944329
   9.06835   9.06835      1.00   .646745   .933999
   9.06823   9.06823      1.00   .634685   .916959
   9.06811   9.06811      1.00   .634275   .915909
   9.06801   9.06801      1.00   .624965   .903029
   9.06790   9.06790      1.00   .624965   .903029
   9.06778   9.06778      1.00   .620565   .896279
   9.06766   9.06766      1.00   .621555   .897739
   9.06755   9.06755      1.00   .615695   .889859
   9.06744   9.06744      1.00   .618215   .893819
   9.06732   9.06732      1.00   .614725   .888169
   9.06721   9.06721      1.00   .615125   .888429
   9.06710   9.06710      1.00   .615495   .888719
   9.06699   9.06699      1.00   .611295   .883459
   9.06687   9.06687      1.00   .615815   .890009
   9.06676   9.06676      1.00   .609615   .881159
   9.06666   9.06666      1.00   .610975   .883459
   9.06655   9.06655      1.00   .611445   .884249
   9.06644   9.06644      1.00   .610075   .882199
   9.06633   9.06633      1.00   .607025   .878049
   9.06622   9.06622      1.00   .609185   .881309
   9.06611   9.06611      1.00   .610935   .883489
   9.06599   9.06599      1.00   .605635   .875709
   9.06588   9.06588      1.00   .607585   .879219
   9.06578   9.06578      1.00   .608775   .880979
   9.06567   9.06567      1.00   .604385   .874379
   9.06556   9.06556      1.00   .606255   .876919
   9.06546   9.06546      1.00   .605755   .876249
   9.06535   9.06535      1.00   .606505   .877199
   9.06524   9.06524      1.00   .604925   .875589
   9.06512   9.06512      1.00   .603475   .873479
   9.06501   9.06501      1.00   .604255   .874509
   9.06490   9.06490      1.00   .602025   .871149
   9.06480   9.06480      1.00   .603805   .873999
   9.06468   9.06468      1.00   .601275   .870269
   9.06458   9.06458      1.00   .603585   .874309
   9.06448   9.06448      1.00   .596585   .863319
   9.06437   9.06437      1.00   .605025   .875979
   9.06426   9.06426      1.00   .598425   .866879
   9.06415   9.06415      1.00   .604225   .874989
   9.06405   9.06405      1.00   .599205   .868019
   9.06395   9.06395      1.00   .602785   .873019
   9.06384   9.06384      1.00   .599595   .868409
   9.06373   9.06373      1.00   .597635   .865889
   9.06363   9.06363      1.00   .597435   .865499
   9.06353   9.06353      1.00   .602795   .873539
   9.06343   9.06343      1.00   .596975   .865349
   9.06332   9.06332      1.00   .599165   .868529
   9.06322   9.06322      1.00   .599875   .870019
   9.06312   9.06312      1.00   .599875   .869979
   9.06301   9.06301      1.00   .597545   .866479
   9.06291   9.06291      1.00   .598655   .868279
   9.06281   9.06281      1.00   .599845   .869529
   9.06270   9.06270      1.00   .597255   .866239
   9.06258   9.06258      1.00   .600095   .870479
   9.06248   9.06248      1.00   .596015   .864679
   9.06237   9.06237      1.00   .603475   .875199
   9.06227   9.06227      1.00   .595425   .863549
   9.06215   9.06215      1.00   .598745   .868269
   9.06204   9.06204      1.00   .596505   .864959
   9.06194   9.06194      1.00   .599645   .870069
   9.06182   9.06182      1.00   .596065   .864369
   9.06170   9.06170      1.00   .597705   .867079
   9.06159   9.06159      1.00   .593795   .862069
   9.06148   9.06148      1.00   .599315   .869669
   9.06136   9.06136      1.00   .595165   .863849
   9.06124   9.06124      1.00   .597895   .867709
   9.06113   9.06113      1.00   .595565   .864369
   9.06102   9.06102      1.00   .594705   .863689
   9.06090   9.06090      1.00   .597025   .866609
   9.06078   9.06078      1.00   .594855   .863539
   9.06066   9.06066      1.00   .596575   .865969
   9.06055   9.06055      1.00   .594115   .862879
   9.06044   9.06044      1.00   .595785   .865309
   9.06033   9.06033      1.00   .592655   .860419
   9.06022   9.06022      1.00   .596495   .866519
   9.06011   9.06011      1.00   .592255   .860439
   9.06000   9.06000      1.00   .597415   .867889
   9.05988   9.05988      1.00   .591235   .858579
   9.05977   9.05977      1.00   .595195   .864769
   9.05967   9.05967      1.00   .593365   .862429
   9.05955   9.05955      1.00   .594795   .864599
   9.05944   9.05944      1.00   .591895   .859539
   9.05933   9.05933      1.00   .595795   .866109
   9.05922   9.05922      1.00   .593045   .862049
   9.05912   9.05912      1.00   .595995   .866659
   9.05900   9.05900      1.00   .590595   .858089
   9.05888   9.05888      1.00   .596525   .866889
   9.05877   9.05877      1.00   .593585   .862999
   9.05866   9.05866      1.00   .593285   .862409
   9.05854   9.05854      1.00   .591495   .859689
   9.05842   9.05842      1.00   .592785   .861569
   9.05831   9.05831      1.00   .594515   .864739
   9.05819   9.05819      1.00   .589615   .857749
   9.05806   9.05806      1.00   .592295   .861449
   9.05794   9.05794      1.00   .592365   .862209
   9.05783   9.05783      1.00   .591355   .860629
   9.05771   9.05771      1.00   .590895   .859179
   9.05760   9.05760      1.00   .593635   .863739
   9.05748   9.05748      1.00   .590955   .860069
   9.05737   9.05737      1.00   .590945   .860069
   9.05725   9.05725      1.00   .590825   .860089
   9.05713   9.05713      1.00   .589755   .858389
   9.05702   9.05702      1.00   .592755   .862649
   9.05692   9.05692      1.00   .590765   .860369
   9.05681   9.05681      1.00   .594015   .864759
   9.05669   9.05669      1.00   .588995   .857379
   9.05658   9.05658      1.00   .594775   .866369
   9.05648   9.05648      1.00   .589985   .858919
   9.05637   9.05637      1.00   .591765   .861649
   9.05625   9.05625      1.00   .589405   .857999
   9.05614   9.05614      1.00   .595555   .867839
   9.05603   9.05603      1.00   .592595   .862759
   9.05592   9.05592      1.00   .591715   .861769
   9.05580   9.05580      1.00   .590955   .861329
   9.05569   9.05569      1.00   .596405   .868819
   9.05559   9.05559      1.00   .587125   .855759
   9.05548   9.05548      1.00   .594345   .866439
   9.05537   9.05537      1.00   .589125   .858819
   9.05526   9.05526      1.00   .592195   .862759
   9.05515   9.05515      1.00   .591145   .861519
   9.05504   9.05504      1.00   .590345   .860459
   9.05493   9.05493      1.00   .592605   .863819
   9.05482   9.05482      1.00   .589015   .858989
   9.05472   9.05472      1.00   .591435   .862069
   9.05461   9.05461      1.00   .593515   .866129
   9.05450   9.05450      1.00   .588735   .858589
   9.05439   9.05439      1.00   .592335   .863689
   9.05429   9.05429      1.00   .592305   .864279
   9.05418   9.05418      1.00   .590615   .861109
   9.05407   9.05407      1.00   .592045   .863469
   9.05397   9.05397      1.00   .592195   .863399
   9.05387   9.05387      1.00   .593185   .865799
   9.05377   9.05377      1.00   .589465   .860289
   9.05366   9.05366      1.00   .595125   .868309
   9.05355   9.05355      1.00   .589455   .859719
   9.05346   9.05346      1.00   .593695   .866619
   9.05335   9.05335      1.00   .591055   .862109
   9.05325   9.05325      1.00   .594035   .866749
   9.05314   9.05314      1.00   .589175   .859769
   9.05304   9.05304      1.00   .592975   .865589
   9.05294   9.05294      1.00   .592195   .864669
   9.05283   9.05283      1.00   .592025   .864699
   9.05272   9.05272      1.00   .590345   .862519
   9.05262   9.05262      1.00   .594245   .868029
   9.05252   9.05252      1.00   .593125   .866069
   9.05241   9.05241      1.00   .591535   .863929
   9.05229   9.05229      1.00   .591785   .864179
   9.05219   9.05219      1.00   .593555   .866899
   9.05208   9.05208      1.00   .591915   .865129
   9.05196   9.05196      1.00   .591295   .863649
   9.05185   9.05185      1.00   .592395   .865779
   9.05173   9.05173      1.00   .593325   .866919
   9.05161   9.05161      1.00   .591845   .865339
   9.05150   9.05150      1.00   .591355   .864249
   9.05139   9.05139      1.00   .595405   .870379
   9.05127   9.05127      1.00   .592605   .866349
   9.05115   9.05115      1.00   .593365   .867319
   9.05104   9.05104      1.00   .592555   .866179
   9.05092   9.05092      1.00   .596165   .871209
   9.05081   9.05081      1.00   .592605   .866989
   9.05069   9.05069      1.00   .594665   .869999
   9.05058   9.05058      1.00   .596295   .871899
   9.05047   9.05047      1.00   .590975   .864399
   9.05036   9.05036      1.00   .594805   .870129
   9.05025   9.05025      1.00   .594485   .869579
   9.05013   9.05013      1.00   .594385   .869319
   9.05002   9.05002      1.00   .590025   .862989
   9.04991   9.04991      1.00   .594565   .869759
   9.04980   9.04980      1.00   .594885   .870809
   9.04969   9.04969      1.00   .593645   .868719
   9.04958   9.04958      1.00   .592885   .868039
   9.04947   9.04947      1.00   .595885   .872359
   9.04936   9.04936      1.00   .589885   .863179
   9.04924   9.04924      1.00   .592915   .868289
   9.04913   9.04913      1.00   .592205   .866659
   9.04902   9.04902      1.00   .595505   .871399
   9.04891   9.04891      1.00   .593135   .868699
   9.04879   9.04879      1.00   .594385   .870019
   9.04868   9.04868      1.00   .594465   .870819
   9.04856   9.04856      1.00   .592755   .868359
   9.04845   9.04845      1.00   .595335   .872129
   9.04832   9.04832      1.00   .593005   .868809
   9.04820   9.04820      1.00   .595155   .872299
   9.04809   9.04809      1.00   .592415   .867959
   9.04797   9.04797      1.00   .598375   .877139
   9.04785   9.04785      1.00   .593825   .870339
   9.04773   9.04773      1.00   .593685   .870199
   9.04762   9.04762      1.00   .594925   .871389
   9.04750   9.04750      1.00   .597355   .875329
   9.04738   9.04738      1.00   .593375   .869969
   9.04727   9.04727      1.00   .594205   .871269
   9.04716   9.04716      1.00   .594965   .872509
   9.04704   9.04704      1.00   .598505   .877559
   9.04692   9.04692      1.00   .590475   .865639
   9.04681   9.04681      1.00   .597635   .876399
   9.04671   9.04671      1.00   .595235   .872699
   9.04659   9.04659      1.00   .595535   .873509
   9.04648   9.04648      1.00   .595005   .872889
   9.04637   9.04637      1.00   .596195   .874499
   9.04627   9.04627      1.00   .595505   .873289
   9.04616   9.04616      1.00   .594225   .871929
   9.04604   9.04604      1.00   .594965   .873209
   9.04593   9.04593      1.00   .594555   .872219
   9.04583   9.04583      1.00   .596935   .875819
   9.04572   9.04572      1.00   .592865   .869539
   9.04560   9.04560      1.00   .598165   .878029
   9.04549   9.04549      1.00   .594655   .873059
   9.04538   9.04538      1.00   .596685   .876049
   9.04527   9.04527      1.00   .593385   .871309
   9.04516   9.04516      1.00   .597195   .876959
   9.04505   9.04505      1.00   .592945   .870859
   9.04495   9.04495      1.00   .596335   .875149
   9.04484   9.04484      1.00   .595505   .874689
   9.04472   9.04472      1.00   .593545   .871589
   9.04461   9.04461      1.00   .595625   .875109
   9.04451   9.04451      1.00   .595585   .874789
   9.04441   9.04441      1.00   .596765   .876699
   9.04430   9.04430      1.00   .594195   .872799
   9.04419   9.04419      1.00   .596045   .875729
   9.04409   9.04409      1.00   .597505   .877819
   9.04398   9.04398      1.00   .593745   .872479
   9.04388   9.04388      1.00   .596945   .877129
   9.04377   9.04377      1.00   .595505   .875349
   9.04367   9.04367      1.00   .595185   .874409
   9.04357   9.04357      1.00   .598135   .878309
   9.04347   9.04347      1.00   .595355   .875289
   9.04336   9.04336      1.00   .595685   .875839
   9.04326   9.04326      1.00   .596575   .877279
   9.04316   9.04316      1.00   .597485   .878769
   9.04305   9.04305      1.00   .594875   .874399
   9.04294   9.04294      1.00   .597245   .878229
   9.04284   9.04284      1.00   .596385   .877089
   9.04274   9.04274      1.00   .596095   .876629
   9.04263   9.04263      1.00   .596295   .876839
   9.04252   9.04252      1.00   .597185   .878269
   9.04241   9.04241      1.00   .598635   .880779
   9.04230   9.04230      1.00   .597445   .879209
   9.04219   9.04219      1.00   .597055   .878819
   9.04208   9.04208      1.00   .596245   .877399
   9.04198   9.04198      1.00   .597885   .880299
   9.04186   9.04186      1.00   .594825   .875139
   9.04174   9.04174      1.00   .601905   .886189
   9.04162   9.04162      1.00   .596235   .877479
   9.04151   9.04151      1.00   .600085   .883409
   9.04140   9.04140      1.00   .598875   .881939
   9.04128   9.04128      1.00   .600795   .884819
   9.04116   9.04116      1.00   .597205   .879119
   9.04105   9.04105      1.00   .601265   .885549
   9.04094   9.04094      1.00   .601445   .885629
   9.04082   9.04082      1.00   .599325   .883199
   9.04070   9.04070      1.00   .600315   .883569
   9.04059   9.04059      1.00   .602835   .888109
   9.04048   9.04048      1.00   .603295   .888399
   9.04036   9.04036      1.00   .598715   .882489
   9.04025   9.04025      1.00   .602275   .887439
   9.04015   9.04015      1.00   .602525   .887889
   9.04004   9.04004      1.00   .601295   .886239
   9.03992   9.03992      1.00   .603635   .889209
   9.03981   9.03981      1.00   .602495   .887719
   9.03971   9.03971      1.00   .602895   .888289
   9.03959   9.03959      1.00   .604775   .891339
   9.03948   9.03948      1.00   .603005   .888849
   9.03937   9.03937      1.00   .603325   .889579
   9.03926   9.03926      1.00   .602835   .889189
   9.03915   9.03915      1.00   .604645   .891969
   9.03903   9.03903      1.00   .602825   .888829
   9.03892   9.03892      1.00   .603915   .890919
   9.03881   9.03881      1.00   .605755   .893069
   9.03869   9.03869      1.00   .604345   .891349
   9.03857   9.03857      1.00   .607615   .896239
   9.03845   9.03845      1.00   .603775   .890179
   9.03834   9.03834      1.00   .611615   .901879
   9.03822   9.03822      1.00   .604175   .890949
   9.03809   9.03809      1.00   .605155   .893469
   9.03798   9.03798      1.00   .608945   .899049
   9.03786   9.03786      1.00   .608685   .899049
   9.03774   9.03774      1.00   .606345   .895039
   9.03762   9.03762      1.00   .606225   .894759
   9.03751   9.03751      1.00   .608875   .898469
   9.03740   9.03740      1.00   .606705   .895369
   9.03728   9.03728      1.00   .608135   .897419
   9.03716   9.03716      1.00   .608705   .898669
   9.03705   9.03705      1.00   .608635   .898369
   9.03694   9.03694      1.00   .607685   .897649
   9.03683   9.03683      1.00   .609905   .900909
   9.03672   9.03672      1.00   .609135   .899659
   9.03661   9.03661      1.00   .610395   .901689
   9.03650   9.03650      1.00   .605585   .894419
   9.03639   9.03639      1.00   .614185   .907369
   9.03627   9.03627      1.00   .606295   .895689
   9.03616   9.03616      1.00   .609145   .899329
   9.03606   9.03606      1.00   .609425   .900799
   9.03594   9.03594      1.00   .613655   .906869
   9.03583   9.03583      1.00   .605605   .895349
   9.03572   9.03572      1.00   .611825   .904669
   9.03561   9.03561      1.00   .610905   .903309
   9.03551   9.03551      1.00   .608955   .900609
   9.03539   9.03539      1.00   .607335   .898129
   9.03528   9.03528      1.00   .612435   .905309
   9.03517   9.03517      1.00   .611485   .904059
   9.03506   9.03506      1.00   .612385   .905379
   9.03495   9.03495      1.00   .607715   .898899
   9.03484   9.03484      1.00   .616455   .911249
   9.03474   9.03474      1.00   .610285   .902529
   9.03463   9.03463      1.00   .609975   .902199
   9.03452   9.03452      1.00   .610035   .902539
   9.03442   9.03442      1.00   .616385   .912259
   9.03431   9.03431      1.00   .608145   .899909
   9.03421   9.03421      1.00   .613485   .908069
   9.03410   9.03410      1.00   .616285   .912279
   9.03399   9.03399      1.00   .610355   .903439
   9.03389   9.03389      1.00   .614575   .909639
   9.03379   9.03379      1.00   .613235   .907419
   9.03368   9.03368      1.00   .614855   .910339
   9.03357   9.03357      1.00   .608955   .901999
   9.03348   9.03348      1.00   .615655   .911629
   9.03337   9.03337      1.00   .614845   .910229
   9.03326   9.03326      1.00   .611765   .905919
   9.03316   9.03316      1.00   .610525   .904519
   9.03306   9.03306      1.00   .616515   .912769
   9.03296   9.03296      1.00   .612385   .907839
   9.03285   9.03285      1.00   .611325   .905639
   9.03274   9.03274      1.00   .613455   .909389
   9.03264   9.03264      1.00   .614345   .910719
   9.03254   9.03254      1.00   .611005   .905119
   9.03242   9.03242      1.00   .616305   .913439
   9.03231   9.03231      1.00   .612075   .906359
   9.03221   9.03221      1.00   .614325   .910309
   9.03209   9.03209      1.00   .612835   .908289
   9.03197   9.03197      1.00   .613835   .909729
   9.03186   9.03186      1.00   .613495   .909349
   9.03175   9.03175      1.00   .611535   .906609
   9.03164   9.03164      1.00   .616675   .914199
   9.03152   9.03152      1.00   .611835   .906989
   9.03140   9.03140      1.00   .616295   .913989
   9.03129   9.03129      1.00   .611335   .906149
   9.03118   9.03118      1.00   .616615   .914099
   9.03106   9.03106      1.00   .611285   .906529
   9.03094   9.03094      1.00   .614935   .911749
   9.03083   9.03083      1.00   .611355   .907259
   9.03072   9.03072      1.00   .614075   .911049
   9.03060   9.03060      1.00   .611495   .907299
   9.03048   9.03048      1.00   .612505   .908689
   9.03038   9.03038      1.00   .611805   .907879
   9.03027   9.03027      1.00   .614745   .911659
   9.03015   9.03015      1.00   .609545   .904559
   9.03004   9.03004      1.00   .613605   .910509
   9.02994   9.02994      1.00   .613865   .910909
   9.02983   9.02983      1.00   .612025   .908059
   9.02971   9.02971      1.00   .611685   .908229
   9.02960   9.02960      1.00   .611385   .907839
   9.02950   9.02950      1.00   .611705   .908499
   9.02939   9.02939      1.00   .611805   .908599
   9.02927   9.02927      1.00   .613105   .911019
   9.02916   9.02916      1.00   .611315   .907349
   9.02905   9.02905      1.00   .614335   .912029
   9.02894   9.02894      1.00   .611095   .907409
   9.02882   9.02882      1.00   .613345   .911419
   9.02870   9.02870      1.00   .612355   .909389
   9.02859   9.02859      1.00   .610715   .907039
   9.02847   9.02847      1.00   .615835   .914639
   9.02835   9.02835      1.00   .611545   .908239
   9.02823   9.02823      1.00   .609645   .905749
   9.02812   9.02812      1.00   .611745   .908749
   9.02801   9.02801      1.00   .614795   .913379
   9.02788   9.02788      1.00   .611925   .909239
   9.02777   9.02777      1.00   .613875   .912719
   9.02766   9.02766      1.00   .611755   .909529
   9.02753   9.02753      1.00   .614995   .913689
   9.02741   9.02741      1.00   .609095   .905499
   9.02730   9.02730      1.00   .613755   .912709
   9.02719   9.02719      1.00   .611355   .908959
   9.02708   9.02708      1.00   .613765   .912469
   9.02696   9.02696      1.00   .612325   .910389
   9.02685   9.02685      1.00   .613925   .913009
   9.02675   9.02675      1.00   .610395   .907829
   9.02664   9.02664      1.00   .616095   .916199
   9.02652   9.02652      1.00   .612495   .911369
   9.02641   9.02641      1.00   .613125   .911989
   9.02631   9.02631      1.00   .612895   .911329
   9.02620   9.02620      1.00   .613405   .912969
   9.02608   9.02608      1.00   .613935   .913739
   9.02597   9.02597      1.00   .611435   .910399
   9.02587   9.02587      1.00   .613945   .913599
   9.02576   9.02576      1.00   .615225   .915659
   9.02565   9.02565      1.00   .615985   .916609
   9.02554   9.02554      1.00   .612865   .912259
   9.02543   9.02543      1.00   .616865   .919269
   9.02532   9.02532      1.00   .615665   .916899
   9.02521   9.02521      1.00   .616355   .917719
   9.02509   9.02509      1.00   .613325   .913279
   9.02498   9.02498      1.00   .615495   .916889
   9.02488   9.02488      1.00   .615975   .916859
   9.02477   9.02477      1.00   .617075   .918889
   9.02466   9.02466      1.00   .613835   .914039
   9.02455   9.02455      1.00   .617485   .920189
   9.02445   9.02445      1.00   .619235   .922669
   9.02434   9.02434      1.00   .615235   .916819
   9.02423   9.02423      1.00   .615965   .917489
   9.02413   9.02413      1.00   .618145   .921579
   9.02403   9.02403      1.00   .619865   .923669
   9.02392   9.02392      1.00   .614225   .915129
   9.02381   9.02381      1.00   .618005   .921409
   9.02371   9.02371      1.00   .615875   .918699
   9.02361   9.02361      1.00   .617815   .922159
   9.02350   9.02350      1.00   .613035   .914129
   9.02340   9.02340      1.00   .618845   .923449
   9.02330   9.02330      1.00   .615135   .917459
   9.02320   9.02320      1.00   .617545   .921009
   9.02309   9.02309      1.00   .616305   .919189
   9.02298   9.02298      1.00   .619005   .923259
   9.02288   9.02288      1.00   .617505   .920959
   9.02278   9.02278      1.00   .620165   .925779
   9.02267   9.02267      1.00   .617165   .920879
   9.02256   9.02256      1.00   .619605   .924749
   9.02246   9.02246      1.00   .621045   .926709
   9.02235   9.02235      1.00   .619225   .923469
   9.02224   9.02224      1.00   .619255   .924479
   9.02212   9.02212      1.00   .619275   .923879
   9.02202   9.02202      1.00   .624195   .931979
   9.02191   9.02191      1.00   .618985   .924089
   9.02179   9.02179      1.00   .618625   .923889
   9.02167   9.02167      1.00   .619355   .924569
   9.02156   9.02156      1.00   .623345   .930559
   9.02145   9.02145      1.00   .620305   .926359
   9.02133   9.02133      1.00   .618475   .923909
   9.02121   9.02121      1.00   .618175   .923799
   9.02110   9.02110      1.00   .620895   .927809
   9.02099   9.02099      1.00   .615585   .919559
   9.02087   9.02087      1.00   .619135   .925309
   9.02076   9.02076      1.00   .618935   .924519
   9.02064   9.02064      1.00   .618255   .923379
   9.02052   9.02052      1.00   .619015   .925419
   9.02041   9.02041      1.00   .619995   .926739
   9.02030   9.02030      1.00   .618455   .923419
   9.02020   9.02020      1.00   .614465   .918469
   9.02008   9.02008      1.00   .622055   .929599
   9.01997   9.01997      1.00   .616655   .922069
   9.01986   9.01986      1.00   .619835   .926309
   9.01976   9.01976      1.00   .620695   .927669
   9.01964   9.01964      1.00   .621715   .929859
   9.01952   9.01952      1.00   .618345   .924389
   9.01941   9.01941      1.00   .622895   .932249
   9.01931   9.01931      1.00   .622625   .931549
   9.01920   9.01920      1.00   .623275   .932359
   9.01908   9.01908      1.00   .619215   .926219
   9.01897   9.01897      1.00   .623375   .932439
   9.01886   9.01886      1.00   .624385   .934349
   9.01875   9.01875      1.00   .623255   .932499
   9.01863   9.01863      1.00   .618395   .924889
   9.01851   9.01851      1.00   .621855   .930509
   9.01839   9.01839      1.00   .623865   .934049
   9.01827   9.01827      1.00   .618475   .925729
   9.01815   9.01815      1.00   .620885   .929599
   9.01803   9.01803      1.00   .619365   .927369
   9.01792   9.01792      1.00   .621395   .930209
   9.01781   9.01781      1.00   .617995   .924769
   9.01768   9.01768      1.00   .621795   .930529
   9.01757   9.01757      1.00   .619035   .926819
   9.01745   9.01745      1.00   .618155   .925679
   9.01734   9.01734      1.00   .621005   .930359
   9.01722   9.01722      1.00   .619785   .927919
   9.01711   9.01711      1.00   .618785   .926749
   9.01700   9.01700      1.00   .618665   .927099
   9.01689   9.01689      1.00   .621795   .931499
   9.01677   9.01677      1.00   .622935   .932809
   9.01666   9.01666      1.00   .617505   .924919
   9.01655   9.01655      1.00   .621725   .931389
   9.01644   9.01644      1.00   .619625   .928689
   9.01633   9.01633      1.00   .618385   .926579
   9.01623   9.01623      1.00   .621625   .931849
   9.01611   9.01611      1.00   .618965   .927589
   9.01600   9.01600      1.00   .619715   .928629
   9.01589   9.01589      1.00   .616795   .924779
   9.01578   9.01578      1.00   .622575   .933689
   9.01567   9.01567      1.00   .617355   .925839
   9.01556   9.01556      1.00   .619155   .928649
   9.01545   9.01545      1.00   .617975   .926439
   9.01534   9.01534      1.00   .620935   .931039
   9.01523   9.01523      1.00   .615745   .923289
   9.01512   9.01512      1.00   .619885   .930249
   9.01501   9.01501      1.00   .618525   .927809
   9.01490   9.01490      1.00   .616935   .925259
   9.01480   9.01480      1.00   .617435   .926519
   9.01469   9.01469      1.00   .621715   .932749
   9.01458   9.01458      1.00   .616605   .925579
   9.01447   9.01447      1.00   .616145   .924699
   9.01437   9.01437      1.00   .620735   .931089
   9.01426   9.01426      1.00   .619035   .928859
   9.01416   9.01416      1.00   .617785   .927669
   9.01405   9.01405      1.00   .617635   .926769
   9.01395   9.01395      1.00   .618095   .927839
   9.01385   9.01385      1.00   .616675   .926059
   9.01374   9.01374      1.00   .615195   .923569
   9.01364   9.01364      1.00   .615615   .924669
   9.01354   9.01354      1.00   .620165   .930499
   9.01344   9.01344      1.00   .615005   .923389
   9.01334   9.01334      1.00   .618925   .929509
   9.01323   9.01323      1.00   .617925   .928339
   9.01313   9.01313      1.00   .615715   .925229
   9.01302   9.01302      1.00   .615485   .924719
   9.01291   9.01291      1.00   .616035   .925559
   9.01280   9.01280      1.00   .615085   .924169
   9.01270   9.01270      1.00   .617965   .928919
   9.01260   9.01260      1.00   .614985   .924339
   9.01249   9.01249      1.00   .616345   .926519
   9.01238   9.01238      1.00   .617065   .927379
   9.01228   9.01228      1.00   .616455   .927039
   9.01217   9.01217      1.00   .614005   .923239
   9.01205   9.01205      1.00   .617295   .928359
   9.01194   9.01194      1.00   .616205   .926089
   9.01183   9.01183      1.00   .613545   .922509
   9.01172   9.01172      1.00   .616945   .927599
   9.01160   9.01160      1.00   .614105   .923419
   9.01148   9.01148      1.00   .616795   .927639
   9.01137   9.01137      1.00   .612505   .921189
   9.01126   9.01126      1.00   .616055   .926249
   9.01113   9.01113      1.00   .613895   .923979
   9.01102   9.01102      1.00   .613155   .922909
   9.01092   9.01092      1.00   .612885   .921789
   9.01080   9.01080      1.00   .615855   .926289
   9.01068   9.01068      1.00   .611055   .919689
   9.01056   9.01056      1.00   .612015   .921139
   9.01045   9.01045      1.00   .613455   .923189
   9.01034   9.01034      1.00   .614095   .924489
   9.01022   9.01022      1.00   .612025   .921039
   9.01012   9.01012      1.00   .610385   .918709
   9.01002   9.01002      1.00   .614155   .924239
   9.00991   9.00991      1.00   .611545   .920839
   9.00979   9.00979      1.00   .608105   .915799
   9.00968   9.00968      1.00   .613145   .923209
   9.00957   9.00957      1.00   .609595   .918169
   9.00946   9.00946      1.00   .608305   .915839
   9.00935   9.00935      1.00   .611615   .920899
   9.00924   9.00924      1.00   .608185   .916469
   9.00913   9.00913      1.00   .608115   .915929
   9.00902   9.00902      1.00   .608265   .916479
   9.00890   9.00890      1.00   .610385   .919529
   9.00878   9.00878      1.00   .606975   .914639
   9.00867   9.00867      1.00   .607375   .915209
   9.00855   9.00855      1.00   .607335   .915669
   9.00843   9.00843      1.00   .609145   .918289
   9.00832   9.00832      1.00   .604285   .910749
   9.00820   9.00820      1.00   .607025   .914849
   9.00809   9.00809      1.00   .607715   .916099
   9.00797   9.00797      1.00   .605025   .911989
   9.00785   9.00785      1.00   .604765   .911209
   9.00773   9.00773      1.00   .606675   .914799
   9.00762   9.00762      1.00   .606185   .914099
   9.00750   9.00750      1.00   .601205   .906889
   9.00738   9.00738      1.00   .606015   .913999
   9.00727   9.00727      1.00   .604105   .911649
   9.00716   9.00716      1.00   .603445   .910559
   9.00704   9.00704      1.00   .602485   .909299
   9.00693   9.00693      1.00   .603255   .909689
   9.00682   9.00682      1.00   .604025   .911039
   9.00671   9.00671      1.00   .600995   .906749
   9.00660   9.00660      1.00   .603785   .911059
   9.00649   9.00649      1.00   .601065   .906599
   9.00638   9.00638      1.00   .598525   .903359
   9.00628   9.00628      1.00   .601255   .907299
   9.00616   9.00616      1.00   .600735   .907319
   9.00605   9.00605      1.00   .598015   .902379
   9.00594   9.00594      1.00   .603185   .910609
   9.00583   9.00583      1.00   .598985   .904189
   9.00572   9.00572      1.00   .601375   .908569
   9.00561   9.00561      1.00   .592765   .895089
   9.00551   9.00551      1.00   .601005   .907929
   9.00540   9.00540      1.00   .598505   .904109
   9.00528   9.00528      1.00   .600055   .906749
   9.00517   9.00517      1.00   .596435   .900569
   9.00507   9.00507      1.00   .599825   .906659
   9.00495   9.00495      1.00   .596445   .901049
   9.00484   9.00484      1.00   .598535   .904369
   9.00473   9.00473      1.00   .596015   .900549
   9.00463   9.00463      1.00   .599525   .906039
   9.00452   9.00452      1.00   .595235   .899909
   9.00441   9.00441      1.00   .597085   .902039
   9.00430   9.00430      1.00   .596855   .902289
   9.00420   9.00420      1.00   .598425   .904429
   9.00410   9.00410      1.00   .593005   .896159
   9.00399   9.00399      1.00   .598235   .904339
   9.00389   9.00389      1.00   .594035   .898189
   9.00379   9.00379      1.00   .594725   .898659
   9.00369   9.00369      1.00   .596075   .901619
   9.00358   9.00358      1.00   .593845   .898409
   9.00348   9.00348      1.00   .593565   .897809
   9.00338   9.00338      1.00   .592315   .895949
   9.00328   9.00328      1.00   .598345   .905479
   9.00317   9.00317      1.00   .591495   .894539
   9.00306   9.00306      1.00   .591855   .896099
   9.00296   9.00296      1.00   .595395   .900399
   9.00286   9.00286      1.00   .594105   .899159
   9.00275   9.00275      1.00   .593285   .897799
   9.00264   9.00264      1.00   .590135   .893529
   9.00254   9.00254      1.00   .596305   .901989
   9.00244   9.00244      1.00   .592665   .896899
   9.00232   9.00232      1.00   .591425   .895389
   9.00221   9.00221      1.00   .592205   .896469
   9.00211   9.00211      1.00   .593725   .899249
   9.00199   9.00199      1.00   .589295   .892749
   9.00187   9.00187      1.00   .593145   .897779
   9.00176   9.00176      1.00   .591775   .896249
   9.00165   9.00165      1.00   .592915   .897989
   9.00153   9.00153      1.00   .588505   .891239
   9.00141   9.00141      1.00   .595805   .902169
   9.00130   9.00130      1.00   .589325   .892539
   9.00120   9.00120      1.00   .592795   .898489
   9.00108   9.00108      1.00   .591875   .896579
   9.00096   9.00096      1.00   .591525   .896099
   9.00084   9.00084      1.00   .587405   .890109
   9.00074   9.00074      1.00   .594325   .900779
   9.00063   9.00063      1.00   .589375   .893229
   9.00050   9.00050      1.00   .591085   .895469
   9.00039   9.00039      1.00   .587365   .890299
   9.00029   9.00029      1.00   .590665   .895429
   9.00018   9.00018      1.00   .590365   .894919
   9.00006   9.00006      1.00   .588775   .892459
   8.99995   8.99995      1.00   .588225   .892099
   8.99985   8.99985      1.00   .591135   .896339
   8.99974   8.99974      1.00   .593005   .899229
   8.99962   8.99962      1.00   .585185   .887909
   8.99951   8.99951      1.00   .592125   .898569
   8.99941   8.99941      1.00   .587965   .892199
   8.99930   8.99930      1.00   .588555   .893659
   8.99919   8.99919      1.00   .585715   .888559
   8.99907   8.99907      1.00   .589965   .895179
   8.99897   8.99897      1.00   .588715   .893469
   8.99886   8.99886      1.00   .589545   .894999
   8.99874   8.99874      1.00   .585365   .888349
   8.99862   8.99862      1.00   .592135   .899159
   8.99851   8.99851      1.00   .584735   .887659
   8.99839   8.99839      1.00   .586295   .889689
   8.99826   8.99826      1.00   .587505   .891889
   8.99815   8.99815      1.00   .588235   .893389
   8.99804   8.99804      1.00   .587265   .891799
   8.99793   8.99793      1.00   .586345   .890209
   8.99780   8.99780      1.00   .587275   .891259
   8.99768   8.99768      1.00   .588445   .893649
   8.99757   8.99757      1.00   .584765   .888179
   8.99746   8.99746      1.00   .588385   .893749
   8.99733   8.99733      1.00   .586045   .890179
   8.99722   8.99722      1.00   .586085   .889899
   8.99712   8.99712      1.00   .585395   .889349
   8.99700   8.99700      1.00   .587415   .892589
   8.99688   8.99688      1.00   .586495   .891299
   8.99678   8.99678      1.00   .581595   .884659
   8.99667   8.99667      1.00   .590135   .896799
   8.99656   8.99656      1.00   .584185   .887469
   8.99645   8.99645      1.00   .584055   .887649
   8.99634   8.99634      1.00   .586535   .891839
   8.99623   8.99623      1.00   .585955   .890559
   8.99612   8.99612      1.00   .585005   .889559
   8.99601   8.99601      1.00   .584775   .889079
   8.99590   8.99590      1.00   .585445   .889869
   8.99579   8.99579      1.00   .586145   .891699
   8.99568   8.99568      1.00   .583645   .888079
   8.99557   8.99557      1.00   .584145   .887889
   8.99546   8.99546      1.00   .587585   .893689
   8.99535   8.99535      1.00   .584175   .888729
   8.99524   8.99524      1.00   .584855   .889719
   8.99513   8.99513      1.00   .583645   .888379
   8.99501   8.99501      1.00   .585055   .890139
   8.99491   8.99491      1.00   .583595   .888329
   8.99480   8.99480      1.00   .586655   .893089
   8.99469   8.99469      1.00   .579605   .882049
   8.99459   8.99459      1.00   .587775   .894239
   8.99448   8.99448      1.00   .581155   .884379
   8.99438   8.99438      1.00   .583365   .887579
   8.99426   8.99426      1.00   .581115   .884689
   8.99416   8.99416      1.00   .583195   .887839
   8.99406   8.99406      1.00   .581585   .886249
   8.99395   8.99395      1.00   .582025   .886379
   8.99384   8.99384      1.00   .581585   .885619
   8.99374   8.99374      1.00   .580895   .884469
   8.99364   8.99364      1.00   .583975   .889689
   8.99354   8.99354      1.00   .578755   .881659
   8.99343   8.99343      1.00   .581995   .886949
   8.99333   8.99333      1.00   .579575   .882519
   8.99323   8.99323      1.00   .581045   .885329
   8.99313   8.99313      1.00   .577945   .880909
   8.99302   8.99302      1.00   .581475   .885629
   8.99291   8.99291      1.00   .576125   .877949
   8.99281   8.99281      1.00   .581725   .886559
   8.99271   8.99271      1.00   .576485   .878249
   8.99260   8.99260      1.00   .581875   .886409
   8.99249   8.99249      1.00   .575305   .877099
   8.99238   8.99238      1.00   .578345   .881759
   8.99227   8.99227      1.00   .578175   .881599
   8.99216   8.99216      1.00   .577175   .879639
   8.99205   8.99205      1.00   .573595   .874399
   8.99194   8.99194      1.00   .579625   .884229
   8.99183   8.99183      1.00   .576055   .878189
   8.99171   8.99171      1.00   .575465   .877939
   8.99159   8.99159      1.00   .576625   .880069
   8.99149   8.99149      1.00   .576975   .880299
   8.99137   8.99137      1.00   .576035   .878459
   8.99124   8.99124      1.00   .571845   .872699
   8.99113   8.99113      1.00   .575735   .878809
   8.99102   8.99102      1.00   .576285   .879689
   8.99090   8.99090      1.00   .574345   .876429
   8.99078   8.99078      1.00   .573945   .876069
   8.99066   8.99066      1.00   .577775   .881779
   8.99056   8.99056      1.00   .573235   .875139
   8.99044   8.99044      1.00   .571915   .873149
   8.99033   8.99033      1.00   .578345   .883159
   8.99022   8.99022      1.00   .571655   .872239
   8.99011   8.99011      1.00   .573435   .875699
   8.99000   8.99000      1.00   .575685   .879059
   8.98989   8.98989      1.00   .572915   .874779
   8.98978   8.98978      1.00   .573045   .875429
   8.98967   8.98967      1.00   .573255   .875399
   8.98956   8.98956      1.00   .573945   .877059
   8.98945   8.98945      1.00   .574905   .878039
   8.98933   8.98933      1.00   .571235   .873179
   8.98923   8.98923      1.00   .575445   .879249
   8.98912   8.98912      1.00   .571405   .873219
   8.98900   8.98900      1.00   .574445   .877969
   8.98888   8.98888      1.00   .571145   .871849
   8.98878   8.98878      1.00   .575885   .879919
   8.98866   8.98866      1.00   .569845   .871169
   8.98853   8.98853      1.00   .575725   .880299
   8.98841   8.98841      1.00   .570065   .871489
   8.98830   8.98830      1.00   .572825   .875799
   8.98819   8.98819      1.00   .573985   .877639
   8.98807   8.98807      1.00   .570595   .872909
   8.98795   8.98795      1.00   .572105   .874799
   8.98784   8.98784      1.00   .573665   .877239
   8.98772   8.98772      1.00   .569565   .871439
   8.98760   8.98760      1.00   .573955   .877959
   8.98748   8.98748      1.00   .571605   .874079
   8.98737   8.98737      1.00   .570985   .873619
   8.98725   8.98725      1.00   .572795   .875929
   8.98713   8.98713      1.00   .570245   .872159
   8.98702   8.98702      1.00   .571055   .874319
   8.98692   8.98692      1.00   .571225   .873569
   8.98681   8.98681      1.00   .571505   .874979
   8.98668   8.98668      1.00   .569865   .872859
   8.98658   8.98658      1.00   .569815   .872279
   8.98647   8.98647      1.00   .570405   .873559
   8.98636   8.98636      1.00   .572905   .877079
   8.98625   8.98625      1.00   .568455   .870349
   8.98614   8.98614      1.00   .567875   .869179
   8.98603   8.98603      1.00   .573165   .877749
   8.98592   8.98592      1.00   .568775   .870869
   8.98580   8.98580      1.00   .567265   .868639
   8.98569   8.98569      1.00   .571695   .875629
   8.98559   8.98559      1.00   .569185   .871649
   8.98548   8.98548      1.00   .567715   .869859
   8.98537   8.98537      1.00   .568915   .871859
   8.98526   8.98526      1.00   .569485   .872649
   8.98515   8.98515      1.00   .570195   .873489
   8.98504   8.98504      1.00   .566905   .868389
   8.98492   8.98492      1.00   .569975   .873719
   8.98482   8.98482      1.00   .568565   .871599
   8.98472   8.98472      1.00   .564795   .865579
   8.98460   8.98460      1.00   .567545   .869759
   8.98449   8.98449      1.00   .570855   .875219
   8.98439   8.98439      1.00   .563955   .864789
   8.98429   8.98429      1.00   .569905   .873849
   8.98418   8.98418      1.00   .567585   .870259
   8.98407   8.98407      1.00   .566055   .868299
   8.98396   8.98396      1.00   .564435   .865669
   8.98386   8.98386      1.00   .566665   .868799
   8.98376   8.98376      1.00   .567675   .870999
   8.98366   8.98366      1.00   .566635   .869559
   8.98355   8.98355      1.00   .565695   .867339
   8.98346   8.98346      1.00   .567915   .870969
   8.98335   8.98335      1.00   .567855   .871689
   8.98325   8.98325      1.00   .564405   .865809
   8.98315   8.98315      1.00   .567475   .870239
   8.98304   8.98304      1.00   .565815   .868629
   8.98293   8.98293      1.00   .564775   .866459
   8.98282   8.98282      1.00   .566235   .869209
   8.98271   8.98271      1.00   .564215   .865679
   8.98261   8.98261      1.00   .565035   .867309
   8.98250   8.98250      1.00   .566265   .868779
   8.98239   8.98239      1.00   .559805   .859829
   8.98229   8.98229      1.00   .568435   .873369
   8.98218   8.98218      1.00   .562055   .863279
   8.98207   8.98207      1.00   .563145   .865589
   8.98195   8.98195      1.00   .565345   .868629
   8.98183   8.98183      1.00   .561985   .862859
   8.98173   8.98173      1.00   .563345   .865009
   8.98161   8.98161      1.00   .565805   .869539
   8.98149   8.98149      1.00   .560985   .862409
   8.98138   8.98138      1.00   .562545   .863879
   8.98127   8.98127      1.00   .565205   .868069
   8.98115   8.98115      1.00   .560905   .861579
   8.98103   8.98103      1.00   .561635   .863229
   8.98092   8.98092      1.00   .561465   .862749
   8.98080   8.98080      1.00   .560955   .862249
   8.98069   8.98069      1.00   .560815   .861869
   8.98057   8.98057      1.00   .561295   .862479
   8.98045   8.98045      1.00   .556725   .855649
   8.98035   8.98035      1.00   .561865   .864189
   8.98023   8.98023      1.00   .559835   .860489
   8.98012   8.98012      1.00   .557825   .857829
   8.98001   8.98001      1.00   .559225   .860049
   8.97990   8.97990      1.00   .557735   .857779
   8.97979   8.97979      1.00   .558635   .859579
   8.97968   8.97968      1.00   .556885   .856379
   8.97957   8.97957      1.00   .556385   .855999
   8.97946   8.97946      1.00   .557395   .858009
   8.97936   8.97936      1.00   .554075   .852739
   8.97924   8.97924      1.00   .558375   .859419
   8.97913   8.97913      1.00   .556645   .856919
   8.97902   8.97902      1.00   .553485   .851579
   8.97891   8.97891      1.00   .556985   .857039
   8.97879   8.97879      1.00   .554985   .853829
   8.97867   8.97867      1.00   .554235   .853489
   8.97855   8.97855      1.00   .551915   .849769
   8.97844   8.97844      1.00   .556305   .856579
   8.97831   8.97831      1.00   .551295   .848719
   8.97820   8.97820      1.00   .553825   .852839
   8.97809   8.97809      1.00   .551965   .850269
   8.97797   8.97797      1.00   .554135   .853309
   8.97784   8.97784      1.00   .548895   .845019
   8.97773   8.97773      1.00   .551905   .849999
   8.97762   8.97762      1.00   .552685   .851549
   8.97750   8.97750      1.00   .549475   .846799
   8.97737   8.97737      1.00   .548195   .844399
   8.97726   8.97726      1.00   .550125   .847239
   8.97715   8.97715      1.00   .551805   .850549
   8.97704   8.97704      1.00   .547615   .844339
   8.97693   8.97693      1.00   .549185   .846779
   8.97682   8.97682      1.00   .549985   .847969
   8.97671   8.97671      1.00   .548155   .844609
   8.97660   8.97660      1.00   .547465   .844029
   8.97648   8.97648      1.00   .546345   .842309
   8.97637   8.97637      1.00   .549725   .847559
   8.97626   8.97626      1.00   .548145   .845329
   8.97615   8.97615      1.00   .548925   .845969
   8.97604   8.97604      1.00   .547495   .844369
   8.97593   8.97593      1.00   .548355   .845079
   8.97583   8.97583      1.00   .549725   .847769
   8.97572   8.97572      1.00   .547705   .844869
   8.97560   8.97560      1.00   .546045   .842449
   8.97549   8.97549      1.00   .547705   .844699
   8.97539   8.97539      1.00   .548615   .846389
   8.97528   8.97528      1.00   .546635   .843449
   8.97516   8.97516      1.00   .546865   .843849
   8.97505   8.97505      1.00   .547735   .845119
   8.97494   8.97494      1.00   .548945   .847119
   8.97484   8.97484      1.00   .545585   .842289
   8.97473   8.97473      1.00   .546015   .842609
   8.97462   8.97462      1.00   .549945   .848939
   8.97452   8.97452      1.00   .546595   .844059
   8.97441   8.97441      1.00   .547205   .844999
   8.97430   8.97430      1.00   .547775   .845429
   8.97420   8.97420      1.00   .549585   .848609
   8.97409   8.97409      1.00   .547815   .845999
   8.97398   8.97398      1.00   .546565   .844189
   8.97388   8.97388      1.00   .549195   .847879
   8.97378   8.97378      1.00   .549675   .849119
   8.97368   8.97368      1.00   .545175   .842309
   8.97358   8.97358      1.00   .549235   .848559
   8.97347   8.97347      1.00   .549215   .848049
   8.97337   8.97337      1.00   .546755   .844469
   8.97327   8.97327      1.00   .548765   .848069
   8.97316   8.97316      1.00   .546955   .845049
   8.97306   8.97306      1.00   .547035   .846159
   8.97295   8.97295      1.00   .544205   .841459
   8.97285   8.97285      1.00   .551395   .852209
   8.97275   8.97275      1.00   .543795   .840319
   8.97264   8.97264      1.00   .547015   .845259
   8.97253   8.97253      1.00   .546745   .845299
   8.97243   8.97243      1.00   .548735   .848939
   8.97232   8.97232      1.00   .542655   .839049
   8.97220   8.97220      1.00   .547175   .846499
   8.97209   8.97209      1.00   .542625   .839069
   8.97198   8.97198      1.00   .549325   .849449
   8.97186   8.97186      1.00   .540885   .836859
   8.97174   8.97174      1.00   .548435   .849039
   8.97163   8.97163      1.00   .543075   .840449
   8.97152   8.97152      1.00   .548975   .849509
   8.97141   8.97141      1.00   .542265   .839159
   8.97130   8.97130      1.00   .548825   .849629
   8.97117   8.97117      1.00   .543955   .842049
   8.97106   8.97106      1.00   .547755   .847559
   8.97095   8.97095      1.00   .545635   .844609
   8.97083   8.97083      1.00   .548615   .849449
   8.97072   8.97072      1.00   .542355   .840029
   8.97061   8.97061      1.00   .548655   .849969
   8.97049   8.97049      1.00   .545425   .844599
   8.97038   8.97038      1.00   .546365   .845859
   8.97027   8.97027      1.00   .543785   .842199
   8.97016   8.97016      1.00   .545095   .844669
   8.97005   8.97005      1.00   .546935   .847369
   8.96993   8.96993      1.00   .546485   .846099
   8.96982   8.96982      1.00   .545755   .845199
   8.96971   8.96971      1.00   .547365   .847199
   8.96960   8.96960      1.00   .546875   .847279
   8.96949   8.96949      1.00   .543125   .841579
   8.96938   8.96938      1.00   .544565   .843869
   8.96927   8.96927      1.00   .549985   .852109
   8.96916   8.96916      1.00   .543195   .842009
   8.96904   8.96904      1.00   .548445   .850049
   8.96893   8.96893      1.00   .546005   .846749
   8.96882   8.96882      1.00   .547715   .849209
   8.96870   8.96870      1.00   .546455   .846699
   8.96858   8.96858      1.00   .545635   .846409
   8.96846   8.96846      1.00   .544625   .844299
   8.96835   8.96835      1.00   .548945   .851249
   8.96823   8.96823      1.00   .547045   .847629
   8.96811   8.96811      1.00   .545365   .846689
   8.96799   8.96799      1.00   .547345   .848279
   8.96788   8.96788      1.00   .548405   .850319
   8.96776   8.96776      1.00   .545205   .845829
   8.96764   8.96764      1.00   .547765   .848999
   8.96752   8.96752      1.00   .545195   .846049
   8.96740   8.96740      1.00   .548145   .850299
   8.96729   8.96729      1.00   .544235   .844599
   8.96717   8.96717      1.00   .547755   .850499
   8.96706   8.96706      1.00   .545205   .847079
   8.96696   8.96696      1.00   .544785   .845699
   8.96684   8.96684      1.00   .547905   .850969
   8.96673   8.96673      1.00   .546335   .847999
   8.96662   8.96662      1.00   .546135   .848209
   8.96651   8.96651      1.00   .545555   .847239
   8.96640   8.96640      1.00   .547875   .850639
   8.96628   8.96628      1.00   .542545   .842439
   8.96617   8.96617      1.00   .548775   .852289
   8.96607   8.96607      1.00   .545225   .846439
   8.96596   8.96596      1.00   .546985   .849829
   8.96585   8.96585      1.00   .544435   .845639
   8.96574   8.96574      1.00   .546745   .849499
   8.96563   8.96563      1.00   .547355   .850179
   8.96552   8.96552      1.00   .545645   .848339
   8.96541   8.96541      1.00   .544845   .846579
   8.96529   8.96529      1.00   .546895   .849789
   8.96519   8.96519      1.00   .544995   .846839
   8.96508   8.96508      1.00   .545625   .848079
   8.96497   8.96497      1.00   .545465   .848009
   8.96486   8.96486      1.00   .544695   .846739
   8.96475   8.96475      1.00   .545395   .848079
   8.96464   8.96464      1.00   .547075   .850289
   8.96453   8.96453      1.00   .544265   .846399
   8.96442   8.96442      1.00   .545955   .849129
   8.96432   8.96432      1.00   .546705   .850079
   8.96421   8.96421      1.00   .545265   .848199
   8.96411   8.96411      1.00   .548105   .852359
   8.96400   8.96400      1.00   .543735   .845809
   8.96390   8.96390      1.00   .546715   .850449
   8.96380   8.96380      1.00   .547615   .852009
   8.96369   8.96369      1.00   .547315   .851119
   8.96359   8.96359      1.00   .543695   .845959
   8.96349   8.96349      1.00   .550065   .856019
   8.96339   8.96339      1.00   .544145   .846469
   8.96328   8.96328      1.00   .550415   .856629
   8.96318   8.96318      1.00   .542845   .845359
   8.96308   8.96308      1.00   .547255   .852119
   8.96297   8.96297      1.00   .544355   .847299
   8.96286   8.96286      1.00   .548285   .853539
   8.96276   8.96276      1.00   .542945   .845169
   8.96266   8.96266      1.00   .549265   .855479
   8.96255   8.96255      1.00   .546045   .849879
   8.96243   8.96243      1.00   .547385   .852559
   8.96232   8.96232      1.00   .546795   .851299
   8.96222   8.96222      1.00   .543975   .847249
   8.96211   8.96211      1.00   .545575   .850109
   8.96199   8.96199      1.00   .548715   .854499
   8.96187   8.96187      1.00   .546665   .851689
   8.96176   8.96176      1.00   .546915   .852169
   8.96164   8.96164      1.00   .547705   .853299
   8.96153   8.96153      1.00   .547415   .852969
   8.96142   8.96142      1.00   .548185   .854489
   8.96131   8.96131      1.00   .546765   .852159
   8.96119   8.96119      1.00   .549575   .855999
   8.96107   8.96107      1.00   .548195   .854969
   8.96096   8.96096      1.00   .545305   .850459
   8.96085   8.96085      1.00   .551115   .859479
   8.96073   8.96073      1.00   .546485   .852009
   8.96061   8.96061      1.00   .547975   .854589
   8.96050   8.96050      1.00   .546715   .853319
   8.96039   8.96039      1.00   .548615   .855479
   8.96028   8.96028      1.00   .549215   .856939
   8.96016   8.96016      1.00   .549185   .856329
   8.96005   8.96005      1.00   .545975   .851539
   8.95994   8.95994      1.00   .553265   .863209
   8.95983   8.95983      1.00   .545395   .850769
   8.95971   8.95971      1.00   .551575   .860429
   8.95961   8.95961      1.00   .546305   .852479
   8.95950   8.95950      1.00   .552745   .862889
   8.95939   8.95939      1.00   .545635   .851229
   8.95928   8.95928      1.00   .552245   .861449
   8.95916   8.95916      1.00   .548485   .855509
   8.95906   8.95906      1.00   .549505   .857639
   8.95894   8.95894      1.00   .549275   .857909
   8.95882   8.95882      1.00   .550515   .859719
   8.95871   8.95871      1.00   .547435   .854599
   8.95860   8.95860      1.00   .550405   .859999
   8.95848   8.95848      1.00   .547285   .854669
   8.95835   8.95835      1.00   .551885   .861949
   8.95824   8.95824      1.00   .548605   .857139
   8.95813   8.95813      1.00   .550535   .860189
   8.95801   8.95801      1.00   .550065   .859569
   8.95789   8.95789      1.00   .549395   .858219
   8.95777   8.95777      1.00   .549155   .858319
   8.95766   8.95766      1.00   .551515   .861849
   8.95754   8.95754      1.00   .547355   .855479
   8.95742   8.95742      1.00   .548905   .858049
   8.95730   8.95730      1.00   .550015   .858639
   8.95719   8.95719      1.00   .550085   .859359
   8.95708   8.95708      1.00   .551255   .862029
   8.95697   8.95697      1.00   .547255   .855169
   8.95685   8.95685      1.00   .552725   .863999
   8.95674   8.95674      1.00   .550955   .860779
   8.95663   8.95663      1.00   .546015   .853049
   8.95652   8.95652      1.00   .552645   .864109
   8.95641   8.95641      1.00   .548595   .857939
   8.95630   8.95630      1.00   .548775   .858439
   8.95619   8.95619      1.00   .547385   .856379
   8.95607   8.95607      1.00   .550805   .861519
   8.95596   8.95596      1.00   .547565   .856509
   8.95586   8.95586      1.00   .551835   .863709
   8.95576   8.95576      1.00   .546785   .855549
   8.95564   8.95564      1.00   .547765   .857449
   8.95553   8.95553      1.00   .548385   .858039
   8.95542   8.95542      1.00   .549965   .860539
   8.95531   8.95531      1.00   .547125   .855969
   8.95519   8.95519      1.00   .552515   .864349
   8.95508   8.95508      1.00   .544165   .851369
   8.95498   8.95498      1.00   .552645   .865819
   8.95488   8.95488      1.00   .543295   .850679
   8.95476   8.95476      1.00   .544745   .853139
   8.95466   8.95466      1.00   .549795   .860889
   8.95455   8.95455      1.00   .547395   .857269
   8.95444   8.95444      1.00   .546085   .855879
   8.95433   8.95433      1.00   .545765   .854869
   8.95423   8.95423      1.00   .545475   .854289
   8.95413   8.95413      1.00   .548465   .859179
   8.95402   8.95402      1.00   .544105   .851989
   8.95391   8.95391      1.00   .544905   .854299
   8.95381   8.95381      1.00   .548055   .858569
   8.95371   8.95371      1.00   .543585   .851879
   8.95361   8.95361      1.00   .544465   .853009
   8.95350   8.95350      1.00   .548005   .858749
   8.95340   8.95340      1.00   .543085   .851219
   8.95330   8.95330      1.00   .542775   .850489
   8.95320   8.95320      1.00   .549485   .861259
   8.95309   8.95309      1.00   .540275   .847069
   8.95298   8.95298      1.00   .543965   .853129
   8.95288   8.95288      1.00   .545105   .855329
   8.95278   8.95278      1.00   .546475   .856599
   8.95266   8.95266      1.00   .543695   .852409
   8.95256   8.95256      1.00   .544265   .853509
   8.95246   8.95246      1.00   .543515   .852139
   8.95235   8.95235      1.00   .544735   .854349
   8.95223   8.95223      1.00   .545675   .855479
   8.95212   8.95212      1.00   .542535   .851089
   8.95201   8.95201      1.00   .542395   .851769
   8.95190   8.95190      1.00   .541005   .849149
   8.95178   8.95178      1.00   .544075   .853719
   8.95167   8.95167      1.00   .543245   .852659
   8.95156   8.95156      1.00   .539695   .846889
   8.95144   8.95144      1.00   .541945   .850269
   8.95132   8.95132      1.00   .541065   .849239
   8.95120   8.95120      1.00   .541705   .850249
   8.95109   8.95109      1.00   .541265   .849619
   8.95098   8.95098      1.00   .541955   .850669
   8.95086   8.95086      1.00   .539515   .847219
   8.95074   8.95074      1.00   .543675   .853569
   8.95063   8.95063      1.00   .537875   .844749
   8.95053   8.95053      1.00   .543435   .853429
   8.95041   8.95041      1.00   .541225   .850739
   8.95030   8.95030      1.00   .540445   .849359
   8.95019   8.95019      1.00   .540835   .849119
   8.95008   8.95008      1.00   .542055   .852249
   8.94996   8.94996      1.00   .540765   .849909
   8.94985   8.94985      1.00   .541055   .850299
   8.94974   8.94974      1.00   .538065   .845369
   8.94964   8.94964      1.00   .545385   .857539
   8.94952   8.94952      1.00   .536755   .843819
   8.94941   8.94941      1.00   .541465   .851629
   8.94931   8.94931      1.00   .541565   .851129
   8.94919   8.94919      1.00   .544165   .855809
   8.94907   8.94907      1.00   .537265   .844249
   8.94896   8.94896      1.00   .546215   .858979
   8.94885   8.94885      1.00   .540075   .849729
   8.94874   8.94874      1.00   .542715   .853329
   8.94862   8.94862      1.00   .541165   .851189
   8.94850   8.94850      1.00   .541715   .851849
   8.94838   8.94838      1.00   .540515   .849749
   8.94827   8.94827      1.00   .541895   .852409
   8.94815   8.94815      1.00   .543025   .854009
   8.94803   8.94803      1.00   .543025   .854219
   8.94791   8.94791      1.00   .542025   .853159
   8.94780   8.94780      1.00   .544265   .856379
   8.94768   8.94768      1.00   .544865   .857359
   8.94756   8.94756      1.00   .537585   .845899
   8.94745   8.94745      1.00   .544695   .857229
   8.94733   8.94733      1.00   .545675   .858899
   8.94721   8.94721      1.00   .543025   .854629
   8.94710   8.94710      1.00   .544145   .856619
   8.94699   8.94699      1.00   .546585   .860319
   8.94688   8.94688      1.00   .543615   .855429
   8.94677   8.94677      1.00   .545505   .858679
   8.94665   8.94665      1.00   .545245   .858259
   8.94655   8.94655      1.00   .545435   .858649
   8.94644   8.94644      1.00   .545655   .859379
   8.94633   8.94633      1.00   .547665   .862899
   8.94622   8.94622      1.00   .543155   .855469
   8.94611   8.94611      1.00   .548185   .864159
   8.94600   8.94600      1.00   .549055   .864889
   8.94588   8.94588      1.00   .545855   .860279
   8.94578   8.94578      1.00   .548025   .863629
   8.94568   8.94568      1.00   .547025   .861369
   8.94557   8.94557      1.00   .549575   .866519
   8.94545   8.94545      1.00   .547295   .862109
   8.94534   8.94534      1.00   .547305   .863179
   8.94523   8.94523      1.00   .548015   .863959
   8.94512   8.94512      1.00   .548835   .865149
   8.94501   8.94501      1.00   .547245   .862489
   8.94490   8.94490      1.00   .549565   .866719
   8.94480   8.94480      1.00   .548685   .864719
   8.94469   8.94469      1.00   .550015   .866839
   8.94458   8.94458      1.00   .548065   .864219
   8.94447   8.94447      1.00   .550905   .869289
   8.94436   8.94436      1.00   .548375   .864889
   8.94426   8.94426      1.00   .549895   .866969
   8.94415   8.94415      1.00   .550085   .867899
   8.94404   8.94404      1.00   .550525   .868669
   8.94395   8.94395      1.00   .548995   .866059
   8.94385   8.94385      1.00   .551765   .870489
   8.94374   8.94374      1.00   .550225   .868419
   8.94363   8.94363      1.00   .548795   .866399
   8.94353   8.94353      1.00   .551105   .869919
   8.94343   8.94343      1.00   .550185   .867569
   8.94333   8.94333      1.00   .551795   .870819
   8.94322   8.94322      1.00   .550045   .868039
   8.94312   8.94312      1.00   .549755   .867959
   8.94302   8.94302      1.00   .552995   .872699
   8.94291   8.94291      1.00   .549845   .868459
   8.94280   8.94280      1.00   .549755   .868089
   8.94270   8.94270      1.00   .552065   .871839
   8.94259   8.94259      1.00   .550315   .868869
   8.94248   8.94248      1.00   .551575   .871549
   8.94237   8.94237      1.00   .547775   .865369
   8.94226   8.94226      1.00   .552875   .873659
   8.94216   8.94216      1.00   .547315   .864639
   8.94204   8.94204      1.00   .552405   .873059
   8.94193   8.94193      1.00   .549165   .867979
   8.94182   8.94182      1.00   .551005   .870919
   8.94170   8.94170      1.00   .551725   .872149
   8.94158   8.94158      1.00   .548965   .868109
   8.94147   8.94147      1.00   .550715   .870599
   8.94137   8.94137      1.00   .551315   .871289
   8.94125   8.94125      1.00   .548505   .867249
   8.94113   8.94113      1.00   .550055   .869489
   8.94101   8.94101      1.00   .550475   .870559
   8.94090   8.94090      1.00   .549215   .868089
   8.94078   8.94078      1.00   .552125   .873519
   8.94066   8.94066      1.00   .549725   .869729
   8.94055   8.94055      1.00   .550935   .871369
   8.94044   8.94044      1.00   .549135   .868299
   8.94033   8.94033      1.00   .548975   .868759
   8.94021   8.94021      1.00   .550245   .870409
   8.94010   8.94010      1.00   .552495   .874429
   8.93999   8.93999      1.00   .549175   .868729
   8.93989   8.93989      1.00   .548765   .868299
   8.93977   8.93977      1.00   .552135   .873629
   8.93966   8.93966      1.00   .548915   .868469
   8.93955   8.93955      1.00   .553175   .875629
   8.93944   8.93944      1.00   .550135   .870299
   8.93933   8.93933      1.00   .552115   .873529
   8.93922   8.93922      1.00   .551655   .873519
   8.93911   8.93911      1.00   .553115   .875539
   8.93900   8.93900      1.00   .549865   .870579
   8.93888   8.93888      1.00   .553775   .877219
   8.93876   8.93876      1.00   .550885   .872369
   8.93865   8.93865      1.00   .552245   .874869
   8.93853   8.93853      1.00   .551025   .873009
   8.93841   8.93841      1.00   .550865   .872169
   8.93829   8.93829      1.00   .550775   .872259
   8.93818   8.93818      1.00   .552455   .874769
   8.93806   8.93806      1.00   .548355   .868719
   8.93794   8.93794      1.00   .552845   .876079
   8.93781   8.93781      1.00   .549475   .870589
   8.93771   8.93771      1.00   .553195   .876359
   8.93759   8.93759      1.00   .551275   .873679
   8.93746   8.93746      1.00   .550425   .872799
   8.93735   8.93735      1.00   .553565   .877249
   8.93724   8.93724      1.00   .552295   .875429
   8.93713   8.93713      1.00   .551745   .874689
   8.93701   8.93701      1.00   .550475   .872919
   8.93690   8.93690      1.00   .556495   .882639
   8.93679   8.93679      1.00   .551835   .875189
   8.93668   8.93668      1.00   .554295   .879149
   8.93656   8.93656      1.00   .552065   .875349
   8.93646   8.93646      1.00   .555825   .881279
   8.93635   8.93635      1.00   .553095   .876769
   8.93624   8.93624      1.00   .555495   .881349
   8.93612   8.93612      1.00   .553585   .878669
   8.93601   8.93601      1.00   .555015   .880689
   8.93591   8.93591      1.00   .554485   .879809
   8.93580   8.93580      1.00   .556465   .882869
   8.93568   8.93568      1.00   .557365   .884509
   8.93557   8.93557      1.00   .554125   .879149
   8.93547   8.93547      1.00   .557235   .884589
   8.93536   8.93536      1.00   .558365   .886109
   8.93524   8.93524      1.00   .558215   .886019
   8.93513   8.93513      1.00   .556835   .883489
   8.93503   8.93503      1.00   .559135   .888419
   8.93492   8.93492      1.00   .558975   .887209
   8.93480   8.93480      1.00   .560555   .890379
   8.93470   8.93470      1.00   .556245   .883019
   8.93460   8.93460      1.00   .564175   .896199
   8.93449   8.93449      1.00   .555635   .882239
   8.93437   8.93437      1.00   .560645   .890449
   8.93427   8.93427      1.00   .561735   .891939
   8.93417   8.93417      1.00   .561935   .892839
   8.93406   8.93406      1.00   .557665   .886089
   8.93395   8.93395      1.00   .564575   .897199
   8.93385   8.93385      1.00   .558725   .888669
   8.93375   8.93375      1.00   .562355   .894259
   8.93365   8.93365      1.00   .564285   .897029
   8.93354   8.93354      1.00   .561185   .892219
   8.93344   8.93344      1.00   .563825   .896569
   8.93334   8.93334      1.00   .565105   .898419
   8.93323   8.93323      1.00   .564495   .897849
   8.93312   8.93312      1.00   .561085   .891999
   8.93302   8.93302      1.00   .565865   .899489
   8.93293   8.93293      1.00   .565445   .899469
   8.93282   8.93282      1.00   .566185   .900419
   8.93271   8.93271      1.00   .565655   .900159
   8.93260   8.93260      1.00   .566295   .900339
   8.93249   8.93249      1.00   .567315   .902429
   8.93239   8.93239      1.00   .567115   .902389
   8.93228   8.93228      1.00   .565265   .899499
   8.93216   8.93216      1.00   .569385   .906269
   8.93206   8.93206      1.00   .565875   .900279
   8.93195   8.93195      1.00   .570005   .906809
   8.93182   8.93182      1.00   .566955   .902239
   8.93170   8.93170      1.00   .570465   .908229
   8.93160   8.93160      1.00   .566325   .901309
   8.93149   8.93149      1.00   .573105   .912769
   8.93137   8.93137      1.00   .567585   .903999
   8.93125   8.93125      1.00   .571785   .910269
   8.93114   8.93114      1.00   .568705   .905639
   8.93102   8.93102      1.00   .573185   .912519
   8.93090   8.93090      1.00   .568455   .905029
   8.93079   8.93079      1.00   .573335   .912749
   8.93068   8.93068      1.00   .570455   .908289
   8.93057   8.93057      1.00   .571485   .910289
   8.93045   8.93045      1.00   .570215   .908249
   8.93033   8.93033      1.00   .573305   .913249
   8.93023   8.93023      1.00   .573085   .912959
   8.93012   8.93012      1.00   .570125   .908949
   8.93000   8.93000      1.00   .573775   .914309
   8.92989   8.92989      1.00   .571105   .910039
   8.92978   8.92978      1.00   .571645   .911679
   8.92967   8.92967      1.00   .573885   .914359
   8.92956   8.92956      1.00   .571775   .911429
   8.92945   8.92945      1.00   .572765   .913359
   8.92934   8.92934      1.00   .573725   .914679
   8.92923   8.92923      1.00   .575765   .918079
   8.92912   8.92912      1.00   .569655   .908529
   8.92900   8.92900      1.00   .577975   .921449
   8.92889   8.92889      1.00   .569975   .908999
   8.92878   8.92878      1.00   .579965   .924409
   8.92866   8.92866      1.00   .569635   .908729
   8.92854   8.92854      1.00   .576415   .919589
   8.92842   8.92842      1.00   .574935   .917279
   8.92831   8.92831      1.00   .574865   .916639
   8.92819   8.92819      1.00   .572115   .912789
   8.92807   8.92807      1.00   .576265   .919719
   8.92796   8.92796      1.00   .573015   .914679
   8.92784   8.92784      1.00   .577725   .921719
   8.92772   8.92772      1.00   .571195   .911449
   8.92760   8.92760      1.00   .578565   .923399
   8.92749   8.92749      1.00   .572355   .913979
   8.92737   8.92737      1.00   .576415   .920739
   8.92725   8.92725      1.00   .575145   .918019
   8.92714   8.92714      1.00   .575205   .917669
   8.92703   8.92703      1.00   .574225   .916959
   8.92692   8.92692      1.00   .577605   .922429
   8.92680   8.92680      1.00   .575495   .919329
   8.92669   8.92669      1.00   .572505   .914089
   8.92659   8.92659      1.00   .575135   .918669
   8.92648   8.92648      1.00   .574525   .917549
   8.92636   8.92636      1.00   .575675   .919909
   8.92625   8.92625      1.00   .573205   .915139
   8.92615   8.92615      1.00   .574265   .917909
   8.92603   8.92603      1.00   .575985   .919789
   8.92592   8.92592      1.00   .574395   .917439
   8.92582   8.92582      1.00   .570675   .912059
   8.92571   8.92571      1.00   .576785   .921689
   8.92559   8.92559      1.00   .572475   .914389
   8.92548   8.92548      1.00   .575655   .919629
   8.92537   8.92537      1.00   .575515   .919549
   8.92526   8.92526      1.00   .574925   .919349
   8.92515   8.92515      1.00   .574575   .919129
   8.92504   8.92504      1.00   .572975   .916109
   8.92493   8.92493      1.00   .577365   .923119
   8.92482   8.92482      1.00   .574785   .919539
   8.92472   8.92472      1.00   .576665   .921869
   8.92461   8.92461      1.00   .573775   .918309
   8.92450   8.92450      1.00   .577465   .924039
   8.92440   8.92440      1.00   .574355   .918729
   8.92429   8.92429      1.00   .577125   .923409
   8.92418   8.92418      1.00   .575285   .919839
   8.92407   8.92407      1.00   .574785   .920009
   8.92397   8.92397      1.00   .575935   .921439
   8.92388   8.92388      1.00   .577435   .923969
   8.92377   8.92377      1.00   .573095   .917019
   8.92366   8.92366      1.00   .576775   .923259
   8.92356   8.92356      1.00   .575845   .921789
   8.92346   8.92346      1.00   .575515   .921569
   8.92335   8.92335      1.00   .576255   .922949
   8.92325   8.92325      1.00   .573955   .918449
   8.92315   8.92315      1.00   .576285   .922909
   8.92304   8.92304      1.00   .576385   .923229
   8.92294   8.92294      1.00   .574655   .920039
   8.92283   8.92283      1.00   .575375   .921979
   8.92273   8.92273      1.00   .578495   .926189
   8.92263   8.92263      1.00   .573395   .918229
   8.92251   8.92251      1.00   .578455   .926689
   8.92240   8.92240      1.00   .573095   .918479
   8.92230   8.92230      1.00   .579795   .928589
   8.92219   8.92219      1.00   .573475   .919089
   8.92207   8.92207      1.00   .577215   .925029
   8.92195   8.92195      1.00   .574315   .920509
   8.92185   8.92185      1.00   .580195   .929999
   8.92174   8.92174      1.00   .574185   .920409
   8.92162   8.92162      1.00   .578035   .926479
   8.92150   8.92150      1.00   .573085   .918379
   8.92139   8.92139      1.00   .578095   .926349
   8.92128   8.92128      1.00   .576745   .924709
   8.92116   8.92116      1.00   .573685   .920039
   8.92104   8.92104      1.00   .575735   .923239
   8.92093   8.92093      1.00   .579705   .929969
   8.92081   8.92081      1.00   .572695   .918619
   8.92069   8.92069      1.00   .576355   .925509
   8.92059   8.92059      1.00   .577975   .927649
   8.92048   8.92048      1.00   .573825   .920839
   8.92036   8.92036      1.00   .576345   .924929
   8.92025   8.92025      1.00   .577095   .925999
   8.92013   8.92013      1.00   .576195   .924059
   8.92003   8.92003      1.00   .575475   .923519
   8.91992   8.91992      1.00   .576595   .925499
   8.91980   8.91980      1.00   .575465   .923869
   8.91969   8.91969      1.00   .577955   .927509
   8.91959   8.91959      1.00   .571895   .917639
   8.91948   8.91948      1.00   .577925   .927299
   8.91937   8.91937      1.00   .570665   .916339
   8.91926   8.91926      1.00   .574825   .923309
   8.91915   8.91915      1.00   .574525   .922639
   8.91904   8.91904      1.00   .576685   .925909
   8.91892   8.91892      1.00   .570935   .917519
   8.91880   8.91880      1.00   .576295   .925339
   8.91869   8.91869      1.00   .572495   .919689
   8.91857   8.91857      1.00   .571445   .918319
   8.91845   8.91845      1.00   .572915   .920009
   8.91834   8.91834      1.00   .572325   .919829
   8.91823   8.91823      1.00   .576595   .926279
   8.91811   8.91811      1.00   .571455   .918699
   8.91799   8.91799      1.00   .572695   .920419
   8.91787   8.91787      1.00   .574035   .922309
   8.91776   8.91776      1.00   .571205   .917729
   8.91764   8.91764      1.00   .571105   .917899
   8.91752   8.91752      1.00   .573785   .922079
   8.91740   8.91740      1.00   .571075   .918389
   8.91729   8.91729      1.00   .570565   .917199
   8.91717   8.91717      1.00   .571795   .919419
   8.91706   8.91706      1.00   .573185   .922059
   8.91696   8.91696      1.00   .569355   .915709
   8.91685   8.91685      1.00   .571665   .919179
   8.91674   8.91674      1.00   .571255   .918589
   8.91662   8.91662      1.00   .570175   .917619
   8.91651   8.91651      1.00   .569335   .915599
   8.91641   8.91641      1.00   .570255   .917559
   8.91629   8.91629      1.00   .569995   .917299
   8.91617   8.91617      1.00   .568135   .913659
   8.91607   8.91607      1.00   .569325   .916399
   8.91597   8.91597      1.00   .569945   .917359
   8.91587   8.91587      1.00   .568665   .915249
   8.91575   8.91575      1.00   .566575   .911729
   8.91564   8.91564      1.00   .570195   .917719
   8.91553   8.91553      1.00   .566025   .911699
   8.91542   8.91542      1.00   .569035   .916149
   8.91530   8.91530      1.00   .564465   .909279
   8.91519   8.91519      1.00   .569165   .916099
   8.91509   8.91509      1.00   .564005   .908159
   8.91498   8.91498      1.00   .566465   .912049
   8.91487   8.91487      1.00   .565295   .910339
   8.91476   8.91476      1.00   .565355   .910109
   8.91466   8.91466      1.00   .562575   .906309
   8.91455   8.91455      1.00   .568455   .915769
   8.91444   8.91444      1.00   .561225   .904449
   8.91433   8.91433      1.00   .565505   .910489
   8.91423   8.91423      1.00   .563355   .907689
   8.91412   8.91412      1.00   .564515   .909619
   8.91401   8.91401      1.00   .562545   .906799
   8.91391   8.91391      1.00   .561405   .904529
   8.91381   8.91381      1.00   .564385   .909179
   8.91371   8.91371      1.00   .560465   .903079
   8.91360   8.91360      1.00   .564675   .910009
   8.91350   8.91350      1.00   .558435   .899959
   8.91341   8.91341      1.00   .562955   .907759
   8.91330   8.91330      1.00   .559875   .902769
   8.91319   8.91319      1.00   .560125   .903239
   8.91309   8.91309      1.00   .559005   .901619
   8.91299   8.91299      1.00   .559375   .902339
   8.91289   8.91289      1.00   .559785   .902729
   8.91278   8.91278      1.00   .558505   .900569
   8.91267   8.91267      1.00   .558985   .901359
   8.91257   8.91257      1.00   .561295   .905149
   8.91246   8.91246      1.00   .555335   .895829
   8.91235   8.91235      1.00   .557575   .900169
   8.91223   8.91223      1.00   .554305   .894589
   8.91213   8.91213      1.00   .554395   .895089
   8.91202   8.91202      1.00   .558235   .901059
   8.91190   8.91190      1.00   .553135   .893059
   8.91178   8.91178      1.00   .558425   .901279
   8.91167   8.91167      1.00   .553035   .892589
   8.91156   8.91156      1.00   .559625   .903759
   8.91143   8.91143      1.00   .548585   .885739
   8.91132   8.91132      1.00   .554665   .895959
   8.91122   8.91122      1.00   .555345   .896859
   8.91110   8.91110      1.00   .556045   .898049
   8.91098   8.91098      1.00   .551385   .890299
   8.91086   8.91086      1.00   .555295   .896569
   8.91075   8.91075      1.00   .554765   .895909
   8.91064   8.91064      1.00   .554675   .896329
   8.91052   8.91052      1.00   .552225   .892559
   8.91041   8.91041      1.00   .555635   .897329
   8.91031   8.91031      1.00   .554265   .895679
   8.91019   8.91019      1.00   .554485   .895969
   8.91008   8.91008      1.00   .552465   .892569
   8.90996   8.90996      1.00   .555185   .897169
   8.90986   8.90986      1.00   .551665   .891769
   8.90975   8.90975      1.00   .555205   .897709
   8.90963   8.90963      1.00   .555105   .897469
   8.90952   8.90952      1.00   .553375   .894759
   8.90942   8.90942      1.00   .554785   .897099
   8.90931   8.90931      1.00   .554315   .896049
   8.90919   8.90919      1.00   .555335   .897649
   8.90908   8.90908      1.00   .553035   .894049
   8.90897   8.90897      1.00   .555085   .897949
   8.90885   8.90885      1.00   .557805   .902209
   8.90873   8.90873      1.00   .550925   .890529
   8.90862   8.90862      1.00   .554085   .896549
   8.90851   8.90851      1.00   .557005   .900919
   8.90839   8.90839      1.00   .554505   .897509
   8.90827   8.90827      1.00   .554515   .897379
   8.90815   8.90815      1.00   .553605   .896369
   8.90804   8.90804      1.00   .558635   .904339
   8.90792   8.90792      1.00   .555965   .899689
   8.90779   8.90779      1.00   .552585   .894689
   8.90768   8.90768      1.00   .558645   .904149
   8.90757   8.90757      1.00   .554655   .897839
   8.90745   8.90745      1.00   .557275   .902049
   8.90733   8.90733      1.00   .552925   .895119
   8.90722   8.90722      1.00   .558315   .903979
   8.90711   8.90711      1.00   .554495   .898329
   8.90700   8.90700      1.00   .558425   .905259
   8.90688   8.90688      1.00   .555395   .898989
   8.90677   8.90677      1.00   .557225   .902929
   8.90666   8.90666      1.00   .558225   .904149
   8.90656   8.90656      1.00   .557405   .902939
   8.90644   8.90644      1.00   .557455   .903079
   8.90632   8.90632      1.00   .558245   .903869
   8.90622   8.90622      1.00   .558115   .904139
   8.90611   8.90611      1.00   .559665   .907219
   8.90600   8.90600      1.00   .556095   .901159
   8.90589   8.90589      1.00   .559235   .906649
   8.90578   8.90578      1.00   .560305   .907949
   8.90568   8.90568      1.00   .558235   .904499
   8.90556   8.90556      1.00   .557825   .904279
   8.90545   8.90545      1.00   .559755   .906899
   8.90535   8.90535      1.00   .562055   .911069
   8.90523   8.90523      1.00   .557825   .905019
   8.90512   8.90512      1.00   .560755   .909719
   8.90501   8.90501      1.00   .560255   .908739
   8.90491   8.90491      1.00   .563135   .913129
   8.90480   8.90480      1.00   .558725   .906219
   8.90469   8.90469      1.00   .562345   .912369
   8.90457   8.90457      1.00   .560705   .909619
   8.90447   8.90447      1.00   .565055   .916959
   8.90437   8.90437      1.00   .562285   .911699
   8.90425   8.90425      1.00   .561575   .911319
   8.90415   8.90415      1.00   .560905   .910169
   8.90405   8.90405      1.00   .564085   .915669
   8.90395   8.90395      1.00   .562465   .912919
   8.90384   8.90384      1.00   .564195   .915909
   8.90374   8.90374      1.00   .564195   .915559
   8.90364   8.90364      1.00   .565245   .918209
   8.90354   8.90354      1.00   .566195   .919569
   8.90343   8.90343      1.00   .561865   .912159
   8.90333   8.90333      1.00   .566905   .920399
   8.90322   8.90322      1.00   .563665   .915489
   8.90312   8.90312      1.00   .566045   .919509
   8.90301   8.90301      1.00   .563875   .915889
   8.90291   8.90291      1.00   .567785   .922539
   8.90281   8.90281      1.00   .563635   .915559
   8.90271   8.90271      1.00   .569245   .925179
   8.90259   8.90259      1.00   .561865   .912589
   8.90248   8.90248      1.00   .567885   .922909
   8.90238   8.90238      1.00   .566065   .919619
   8.90227   8.90227      1.00   .567715   .923389
   8.90216   8.90216      1.00   .564155   .917169
   8.90204   8.90204      1.00   .569555   .925679
   8.90194   8.90194      1.00   .563685   .916269
   8.90183   8.90183      1.00   .570845   .927339
   8.90171   8.90171      1.00   .565265   .918619
   8.90159   8.90159      1.00   .568765   .924399
   8.90148   8.90148      1.00   .566795   .921469
   8.90137   8.90137      1.00   .570415   .926869
   8.90124   8.90124      1.00   .564725   .918659
   8.90112   8.90112      1.00   .569115   .925309
   8.90102   8.90102      1.00   .569425   .926399
   8.90091   8.90091      1.00   .570665   .927899
   8.90079   8.90079      1.00   .566225   .921129
   8.90067   8.90067      1.00   .569015   .926019
   8.90056   8.90056      1.00   .571225   .929459
   8.90045   8.90045      1.00   .568655   .924779
   8.90033   8.90033      1.00   .567765   .923719
   8.90022   8.90022      1.00   .571965   .930039
   8.90012   8.90012      1.00   .571855   .930739
   8.90000   8.90000      1.00   .566525   .922409
   8.89989   8.89989      1.00   .571515   .929739
   8.89978   8.89978      1.00   .572675   .932439
   8.89967   8.89967      1.00   .569145   .926509
   8.89956   8.89956      1.00   .572145   .931329
   8.89945   8.89945      1.00   .569925   .927989
   8.89934   8.89934      1.00   .572905   .932969
   8.89924   8.89924      1.00   .570295   .929069
   8.89912   8.89912      1.00   .571925   .931739
   8.89900   8.89900      1.00   .571405   .930499
   8.89889   8.89889      1.00   .572325   .932489
   8.89878   8.89878      1.00   .570145   .928939
   8.89866   8.89866      1.00   .575175   .937119
   8.89854   8.89854      1.00   .570465   .929129
   8.89842   8.89842      1.00   .573915   .935199
   8.89831   8.89831      1.00   .573845   .934999
   8.89819   8.89819      1.00   .573595   .934329
   8.89807   8.89807      1.00   .570775   .929689
   8.89795   8.89795      1.00   .577125   .940429
   8.89784   8.89784      1.00   .572245   .932969
   8.89772   8.89772      1.00   .574125   .936119
   8.89760   8.89760      1.00   .570405   .929559
   8.89748   8.89748      1.00   .575735   .938459
   8.89737   8.89737      1.00   .574105   .935949
   8.89726   8.89726      1.00   .573345   .935149
   8.89714   8.89714      1.00   .578155   .942619
   8.89703   8.89703      1.00   .574385   .935909
   8.89693   8.89693      1.00   .575595   .939599
   8.89681   8.89681      1.00   .571035   .931309
   8.89669   8.89669      1.00   .577175   .941969
   8.89658   8.89658      1.00   .573795   .936209
   8.89648   8.89648      1.00   .574685   .937399
   8.89637   8.89637      1.00   .576965   .941909
   8.89625   8.89625      1.00   .573395   .935609
   8.89615   8.89615      1.00   .577135   .941589
   8.89604   8.89604      1.00   .575445   .939119
   8.89593   8.89593      1.00   .577175   .941869
   8.89582   8.89582      1.00   .578845   .944969
   8.89570   8.89570      1.00   .574955   .938469
   8.89560   8.89560      1.00   .577265   .942709
   8.89549   8.89549      1.00   .577865   .943419
   8.89537   8.89537      1.00   .577295   .942519
   8.89526   8.89526      1.00   .578805   .944889
   8.89516   8.89516      1.00   .577345   .943169
   8.89505   8.89505      1.00   .578265   .944229
   8.89494   8.89494      1.00   .577095   .943369
   8.89483   8.89483      1.00   .578985   .945919
   8.89473   8.89473      1.00   .576895   .942959
   8.89462   8.89462      1.00   .578305   .944719
   8.89450   8.89450      1.00   .577055   .943009
   8.89440   8.89440      1.00   .578955   .945799
   8.89429   8.89429      1.00   .577795   .944039
   8.89419   8.89419      1.00   .580325   .948569
   8.89408   8.89408      1.00   .578695   .946389
   8.89398   8.89398      1.00   .580075   .948059
   8.89388   8.89388      1.00   .576415   .942619
   8.89378   8.89378      1.00   .581785   .951449
   8.89367   8.89367      1.00   .579115   .946429
   8.89356   8.89356      1.00   .578545   .946029
   8.89347   8.89347      1.00   .577975   .945089
   8.89336   8.89336      1.00   .581365   .950879
   8.89325   8.89325      1.00   .582455   .952139
   8.89315   8.89315      1.00   .575345   .940999
   8.89305   8.89305      1.00   .584115   .955939
   8.89295   8.89295      1.00   .577275   .943909
   8.89284   8.89284      1.00   .584275   .955869
   8.89273   8.89273      1.00   .574965   .940469
   8.89263   8.89263      1.00   .585795   .958449
   8.89252   8.89252      1.00   .578095   .945269
   8.89241   8.89241      1.00   .581345   .951349
   8.89230   8.89230      1.00   .578305   .946629
   8.89219   8.89219      1.00   .582715   .954169
   8.89209   8.89209      1.00   .576065   .943399
   8.89197   8.89197      1.00   .585195   .957349
   8.89185   8.89185      1.00   .575015   .941509
   8.89175   8.89175      1.00   .582365   .954079
   8.89163   8.89163      1.00   .577015   .944889
   8.89151   8.89151      1.00   .583155   .955149
   8.89140   8.89140      1.00   .575285   .942509
   8.89129   8.89129      1.00   .581635   .952709
   8.89117   8.89117      1.00   .580425   .949919
   8.89105   8.89105      1.00   .579405   .949139
   8.89094   8.89094      1.00   .573715   .940009
   8.89083   8.89083      1.00   .583135   .955309
   8.89071   8.89071      1.00   .577585   .946179
   8.89060   8.89060      1.00   .578305   .947209
   8.89048   8.89048      1.00   .576775   .945599
   8.89038   8.89038      1.00   .579615   .949679
   8.89027   8.89027      1.00   .576705   .945539
   8.89015   8.89015      1.00   .577055   .945829
   8.89004   8.89004      1.00   .578805   .948659
   8.88993   8.88993      1.00   .578075   .947479
   8.88983   8.88983      1.00   .575425   .943659
   8.88971   8.88971      1.00   .575885   .944479
   8.88960   8.88960      1.00   .574195   .941129
   8.88950   8.88950      1.00   .575515   .944019
   8.88939   8.88939      1.00   .576335   .945119
   8.88928   8.88928      1.00   .576555   .945939
   8.88916   8.88916      1.00   .574285   .942379
   8.88906   8.88906      1.00   .577225   .946539
   8.88895   8.88895      1.00   .575105   .943299
   8.88883   8.88883      1.00   .576535   .945899
   8.88871   8.88871      1.00   .574155   .941859
   8.88860   8.88860      1.00   .575095   .944249
   8.88849   8.88849      1.00   .577035   .947789
   8.88837   8.88837      1.00   .574095   .942529
   8.88825   8.88825      1.00   .573755   .942549
   8.88814   8.88814      1.00   .576865   .947309
   8.88803   8.88803      1.00   .574235   .942679
   8.88790   8.88790      1.00   .573655   .941979
   8.88778   8.88778      1.00   .572575   .940509
   8.88767   8.88767      1.00   .576825   .946999
   8.88755   8.88755      1.00   .572155   .938939
   8.88743   8.88743      1.00   .573605   .941809
   8.88732   8.88732      1.00   .575295   .945389
   8.88721   8.88721      1.00   .574285   .942709
   8.88710   8.88710      1.00   .573765   .942889
   8.88699   8.88699      1.00   .573735   .942499
   8.88687   8.88687      1.00   .573895   .943349
   8.88676   8.88676      1.00   .571755   .939249
   8.88666   8.88666      1.00   .575655   .945829
   8.88655   8.88655      1.00   .572135   .940249
   8.88643   8.88643      1.00   .572075   .940209
   8.88633   8.88633      1.00   .573015   .942319
   8.88622   8.88622      1.00   .575305   .945349
   8.88610   8.88610      1.00   .572215   .940289
   8.88599   8.88599      1.00   .573345   .942469
   8.88589   8.88589      1.00   .570025   .937219
   8.88578   8.88578      1.00   .577105   .948279
   8.88567   8.88567      1.00   .567405   .932729
   8.88556   8.88556      1.00   .573515   .942839
   8.88545   8.88545      1.00   .572645   .941339
   8.88534   8.88534      1.00   .571735   .940609
   8.88522   8.88522      1.00   .570055   .936959
   8.88511   8.88511      1.00   .572605   .941959
   8.88501   8.88501      1.00   .570075   .938489
   8.88490   8.88490      1.00   .572305   .941499
   8.88479   8.88479      1.00   .568695   .935409
   8.88468   8.88468      1.00   .572165   .941109
   8.88458   8.88458      1.00   .570905   .939359
   8.88447   8.88447      1.00   .569885   .937519
   8.88436   8.88436      1.00   .572145   .940969
   8.88425   8.88425      1.00   .570095   .938519
   8.88415   8.88415      1.00   .569555   .937019
   8.88405   8.88405      1.00   .571445   .940359
   8.88394   8.88394      1.00   .570595   .938909
   8.88384   8.88384      1.00   .567785   .934609
   8.88374   8.88374      1.00   .573855   .944809
   8.88364   8.88364      1.00   .567635   .934429
   8.88353   8.88353      1.00   .570655   .939769
   8.88342   8.88342      1.00   .567635   .934679
   8.88333   8.88333      1.00   .571105   .940279
   8.88322   8.88322      1.00   .566315   .932409
   8.88311   8.88311      1.00   .569575   .938209
   8.88301   8.88301      1.00   .566985   .934149
   8.88291   8.88291      1.00   .572025   .942809
   8.88280   8.88280      1.00   .567615   .935319
   8.88269   8.88269      1.00   .570325   .939919
   8.88258   8.88258      1.00   .569735   .939439
   8.88248   8.88248      1.00   .566965   .934229
   8.88238   8.88238      1.00   .568175   .937069
   8.88226   8.88226      1.00   .568225   .936679
   8.88214   8.88214      1.00   .571005   .941019
   8.88204   8.88204      1.00   .570385   .940149
   8.88193   8.88193      1.00   .569465   .938389
   8.88182   8.88182      1.00   .570045   .939549
   8.88170   8.88170      1.00   .568835   .937989
   8.88158   8.88158      1.00   .571775   .943019
   8.88147   8.88147      1.00   .570455   .941029
   8.88134   8.88134      1.00   .569075   .938669
   8.88123   8.88123      1.00   .568465   .937479
   8.88111   8.88111      1.00   .574035   .946949
   8.88100   8.88100      1.00   .567715   .936759
   8.88088   8.88088      1.00   .571545   .942709
   8.88077   8.88077      1.00   .569655   .939989
   8.88066   8.88066      1.00   .571655   .943329
   8.88055   8.88055      1.00   .571055   .942179
   8.88043   8.88043      1.00   .570855   .942109
   8.88031   8.88031      1.00   .569365   .940139
   8.88021   8.88021      1.00   .573565   .946779
   8.88010   8.88010      1.00   .570965   .942309
   8.87998   8.87998      1.00   .570905   .942339
   8.87987   8.87987      1.00   .570935   .942459
   8.87977   8.87977      1.00   .573015   .946259
   8.87966   8.87966      1.00   .571705   .944619
   8.87954   8.87954      1.00   .572355   .944909
   8.87943   8.87943      1.00   .570225   .941759
   8.87933   8.87933      1.00   .575185   .950349
   8.87922   8.87922      1.00   .569785   .941469
   8.87910   8.87910      1.00   .573525   .947189
   8.87899   8.87899      1.00   .572005   .945289
   8.87888   8.87888      1.00   .575705   .951409
   8.87876   8.87876      1.00   .571195   .943929
   8.87864   8.87864      1.00   .574185   .948869
   8.87853   8.87853      1.00   .573065   .947429
   8.87841   8.87841      1.00   .574255   .949449
   8.87829   8.87829      1.00   .572785   .946719
   8.87817   8.87817      1.00   .573175   .947249
   8.87806   8.87806      1.00   .574045   .949109
   8.87795   8.87795      1.00   .572215   .946659
   8.87783   8.87783      1.00   .574595   .950149
   8.87770   8.87770      1.00   .572985   .947549
   8.87758   8.87758      1.00   .574745   .950549
   8.87747   8.87747      1.00   .573885   .948739
   8.87735   8.87735      1.00   .573585   .948499
   8.87723   8.87723      1.00   .574225   .949599
   8.87713   8.87713      1.00   .573645   .949009
   8.87702   8.87702      1.00   .575525   .952239
   8.87690   8.87690      1.00   .572815   .948059
   8.87678   8.87678      1.00   .574305   .950409
   8.87668   8.87668      1.00   .572935   .948439
   8.87657   8.87657      1.00   .574975   .951699
   8.87646   8.87646      1.00   .572345   .946779
   8.87635   8.87635      1.00   .576395   .953889
   8.87624   8.87624      1.00   .572055   .946679
   8.87613   8.87613      1.00   .576145   .954059
   8.87602   8.87602      1.00   .571925   .946619
   8.87590   8.87590      1.00   .575175   .952509
   8.87580   8.87580      1.00   .570575   .944309
   8.87569   8.87569      1.00   .578245   .956839
   8.87558   8.87558      1.00   .569545   .943119
   8.87546   8.87546      1.00   .578875   .958749
   8.87536   8.87536      1.00   .570925   .944859
   8.87525   8.87525      1.00   .576235   .954059
   8.87514   8.87514      1.00   .572025   .947809
   8.87502   8.87502      1.00   .572735   .949119
   8.87492   8.87492      1.00   .572575   .947929
   8.87481   8.87481      1.00   .577285   .955949
   8.87471   8.87471      1.00   .572575   .949409
   8.87459   8.87459      1.00   .576505   .955529
   8.87449   8.87449      1.00   .572185   .948489
   8.87438   8.87438      1.00   .576405   .955469
   8.87427   8.87427      1.00   .574355   .952259
   8.87416   8.87416      1.00   .573815   .951229
   8.87406   8.87406      1.00   .573145   .950549
   8.87396   8.87396      1.00   .574105   .951119
   8.87386   8.87386      1.00   .578635   .959969
   8.87375   8.87375      1.00   .571655   .947679
   8.87365   8.87365      1.00   .578115   .958419
   8.87355   8.87355      1.00   .570365   .945579
   8.87344   8.87344      1.00   .578445   .958959
   8.87334   8.87334      1.00   .572095   .948309
   8.87323   8.87323      1.00   .574505   .952589
   8.87313   8.87313      1.00   .573915   .952259
   8.87303   8.87303      1.00   .575955   .955529
   8.87292   8.87292      1.00   .571245   .947819
   8.87281   8.87281      1.00   .576625   .956999
   8.87271   8.87271      1.00   .571795   .948309
   8.87260   8.87260      1.00   .577495   .958369
   8.87250   8.87250      1.00   .571965   .949549
   8.87239   8.87239      1.00   .575075   .954699
   8.87228   8.87228      1.00   .571535   .948529
   8.87217   8.87217      1.00   .575335   .955069
   8.87205   8.87205      1.00   .571585   .949289
   8.87194   8.87194      1.00   .572635   .951189
   8.87183   8.87183      1.00   .572235   .950439
   8.87172   8.87172      1.00   .576225   .956789
   8.87160   8.87160      1.00   .572165   .950549
   8.87147   8.87147      1.00   .572525   .951279
   8.87137   8.87137      1.00   .574515   .954879
   8.87126   8.87126      1.00   .575255   .955229
   8.87113   8.87113      1.00   .573515   .952159
   8.87101   8.87101      1.00   .573965   .953489
   8.87090   8.87090      1.00   .576005   .956959
   8.87079   8.87079      1.00   .573665   .952739
   8.87068   8.87068      1.00   .572345   .951269
   8.87056   8.87056      1.00   .576395   .957939
   8.87046   8.87046      1.00   .572325   .951039
   8.87034   8.87034      1.00   .573845   .953419
   8.87023   8.87023      1.00   .574635   .954639
   8.87012   8.87012      1.00   .574515   .955179
   8.87001   8.87001      1.00   .571815   .950919
   8.86989   8.86989      1.00   .575725   .956989
   8.86978   8.86978      1.00   .574455   .955519
   8.86967   8.86967      1.00   .572865   .952639
   8.86956   8.86956      1.00   .574135   .955029
   8.86945   8.86945      1.00   .575905   .957689
   8.86934   8.86934      1.00   .572365   .951919
   8.86923   8.86923      1.00   .574805   .956639
   8.86912   8.86912      1.00   .575765   .957899
   8.86901   8.86901      1.00   .574425   .955559
   8.86889   8.86889      1.00   .573385   .953499
   8.86877   8.86877      1.00   .575665   .957789
   8.86866   8.86866      1.00   .574745   .956689
   8.86855   8.86855      1.00   .571215   .950629
   8.86843   8.86843      1.00   .575325   .957689
   8.86831   8.86831      1.00   .576755   .960009
   8.86819   8.86819      1.00   .573115   .953939
   8.86808   8.86808      1.00   .574135   .955729
   8.86795   8.86795      1.00   .576265   .959389
   8.86784   8.86784      1.00   .571125   .950729
   8.86772   8.86772      1.00   .574455   .956559
   8.86761   8.86761      1.00   .573985   .955519
   8.86749   8.86749      1.00   .577455   .961869
   8.86736   8.86736      1.00   .572535   .953689
   8.86726   8.86726      1.00   .576805   .960919
   8.86715   8.86715      1.00   .572435   .953989
   8.86703   8.86703      1.00   .576835   .960899
   8.86692   8.86692      1.00   .572685   .954409
   8.86681   8.86681      1.00   .576785   .961529
   8.86669   8.86669      1.00   .573295   .955459
   8.86658   8.86658      1.00   .574795   .957769
   8.86647   8.86647      1.00   .573655   .956289
   8.86637   8.86637      1.00   .575625   .958999
   8.86626   8.86626      1.00   .575185   .958889
   8.86614   8.86614      1.00   .574405   .957829
   8.86604   8.86604      1.00   .574965   .958609
   8.86594   8.86594      1.00   .573675   .956399
   8.86582   8.86582      1.00   .574815   .957969
   8.86570   8.86570      1.00   .572955   .955099
   8.86559   8.86559      1.00   .575715   .960269
   8.86549   8.86549      1.00   .571025   .952299
   8.86538   8.86538      1.00   .574255   .957589
   8.86526   8.86526      1.00   .572405   .954919
   8.86515   8.86515      1.00   .576375   .961599
   8.86505   8.86505      1.00   .569785   .950729
   8.86494   8.86494      1.00   .575905   .960739
   8.86483   8.86483      1.00   .571635   .953579
   8.86472   8.86472      1.00   .573435   .957049
   8.86462   8.86462      1.00   .569925   .950809
   8.86451   8.86451      1.00   .575145   .960359
   8.86440   8.86440      1.00   .571345   .953159
   8.86429   8.86429      1.00   .573415   .957059
   8.86419   8.86419      1.00   .569425   .950659
   8.86409   8.86409      1.00   .576585   .962659
   8.86398   8.86398      1.00   .568205   .948119
   8.86388   8.86388      1.00   .572175   .955669
   8.86378   8.86378      1.00   .571845   .954109
   8.86368   8.86368      1.00   .572935   .956569
   8.86357   8.86357      1.00   .568595   .949669
   8.86346   8.86346      1.00   .571335   .954669
   8.86336   8.86336      1.00   .571315   .955139
   8.86326   8.86326      1.00   .568955   .950219
   8.86315   8.86315      1.00   .570155   .952429
   8.86305   8.86305      1.00   .570735   .953439
   8.86295   8.86295      1.00   .570985   .953789
   8.86285   8.86285      1.00   .567105   .948279
   8.86274   8.86274      1.00   .570565   .953639
   8.86264   8.86264      1.00   .571505   .955009
   8.86253   8.86253      1.00   .567745   .948339
   8.86242   8.86242      1.00   .569235   .951199
   8.86230   8.86230      1.00   .571115   .954449
   8.86220   8.86220      1.00   .566985   .948259
   8.86209   8.86209      1.00   .566075   .946589
   8.86198   8.86198      1.00   .570495   .953609
   8.86186   8.86186      1.00   .568745   .951209
   8.86175   8.86175      1.00   .565435   .945349
   8.86164   8.86164      1.00   .567435   .948909
   8.86152   8.86152      1.00   .568135   .950459
   8.86140   8.86140      1.00   .564725   .944419
   8.86129   8.86129      1.00   .565755   .946579
   8.86117   8.86117      1.00   .565775   .946349
   8.86106   8.86106      1.00   .569165   .952529
   8.86094   8.86094      1.00   .561515   .939499
   8.86082   8.86082      1.00   .567815   .950159
   8.86071   8.86071      1.00   .565375   .946449
   8.86060   8.86060      1.00   .563695   .943309
   8.86048   8.86048      1.00   .561205   .939139
   8.86037   8.86037      1.00   .568815   .952069
   8.86026   8.86026      1.00   .563405   .942829
   8.86015   8.86015      1.00   .566105   .947539
   8.86004   8.86004      1.00   .562535   .941669
   8.85992   8.85992      1.00   .566135   .947269
   8.85982   8.85982      1.00   .564635   .945859
   8.85971   8.85971      1.00   .564615   .945269
   8.85960   8.85960      1.00   .564815   .945139
   8.85949   8.85949      1.00   .564035   .944749
   8.85939   8.85939      1.00   .563935   .944449
   8.85927   8.85927      1.00   .564265   .945169
   8.85916   8.85916      1.00   .564375   .945819
   8.85904   8.85904      1.00   .562485   .942209
   8.85893   8.85893      1.00   .565635   .947679
   8.85881   8.85881      1.00   .563035   .943499
   8.85870   8.85870      1.00   .564335   .946009
   8.85858   8.85858      1.00   .564855   .946249
   8.85847   8.85847      1.00   .563395   .943589
   8.85835   8.85835      1.00   .564375   .945739
   8.85823   8.85823      1.00   .568715   .953219
   8.85811   8.85811      1.00   .558805   .937039
   8.85800   8.85800      1.00   .567335   .951269
   8.85788   8.85788      1.00   .563955   .945299
   8.85776   8.85776      1.00   .565685   .948179
   8.85764   8.85764      1.00   .563465   .945409
   8.85752   8.85752      1.00   .566565   .950159
   8.85741   8.85741      1.00   .563185   .944909
   8.85729   8.85729      1.00   .566075   .949039
   8.85718   8.85718      1.00   .566175   .948979
   8.85707   8.85707      1.00   .565085   .947399
   8.85695   8.85695      1.00   .564975   .947839
   8.85684   8.85684      1.00   .564435   .947389
   8.85673   8.85673      1.00   .566565   .950869
   8.85662   8.85662      1.00   .563775   .945539
   8.85651   8.85651      1.00   .566175   .950329
   8.85639   8.85639      1.00   .566405   .950969
   8.85628   8.85628      1.00   .566155   .950399
   8.85618   8.85618      1.00   .564275   .947549
   8.85607   8.85607      1.00   .566475   .951189
   8.85596   8.85596      1.00   .563525   .946739
   8.85585   8.85585      1.00   .566925   .952129
   8.85574   8.85574      1.00   .564745   .948499
   8.85563   8.85563      1.00   .566065   .950539
   8.85552   8.85552      1.00   .567445   .952419
   8.85541   8.85541      1.00   .564095   .947499
   8.85530   8.85530      1.00   .567255   .952659
   8.85519   8.85519      1.00   .567135   .953559
   8.85508   8.85508      1.00   .566975   .951999
   8.85496   8.85496      1.00   .566935   .952419
   8.85486   8.85486      1.00   .566765   .952229
   8.85475   8.85475      1.00   .567835   .954729
   8.85464   8.85464      1.00   .566615   .951959
   8.85453   8.85453      1.00   .566725   .952119
   8.85443   8.85443      1.00   .567405   .953799
   8.85432   8.85432      1.00   .567115   .952289
   8.85421   8.85421      1.00   .566095   .951829
   8.85410   8.85410      1.00   .563845   .947949
   8.85400   8.85400      1.00   .568525   .955649
   8.85390   8.85390      1.00   .567705   .954659
   8.85379   8.85379      1.00   .567045   .953879
   8.85369   8.85369      1.00   .567135   .953849
   8.85359   8.85359      1.00   .566105   .952319
   8.85349   8.85349      1.00   .568265   .955149
   8.85338   8.85338      1.00   .566035   .952139
   8.85327   8.85327      1.00   .566045   .951499
   8.85317   8.85317      1.00   .566555   .953289
   8.85308   8.85308      1.00   .567745   .954909
   8.85297   8.85297      1.00   .568385   .956269
   8.85286   8.85286      1.00   .566335   .953169
   8.85276   8.85276      1.00   .568555   .956729
   8.85265   8.85265      1.00   .568495   .956619
   8.85255   8.85255      1.00   .566535   .953539
   8.85243   8.85243      1.00   .568585   .956979
   8.85232   8.85232      1.00   .567245   .955029
   8.85221   8.85221      1.00   .569635   .958729
   8.85210   8.85210      1.00   .563675   .948419
   8.85199   8.85199      1.00   .569075   .958339
   8.85188   8.85188      1.00   .567295   .955579
   8.85177   8.85177      1.00   .568165   .956069
   8.85164   8.85164      1.00   .568435   .956829
   8.85153   8.85153      1.00   .564925   .951089
   8.85142   8.85142      1.00   .569865   .959459
   8.85130   8.85130      1.00   .568735   .958199
   8.85118   8.85118      1.00   .563765   .949859
   8.85107   8.85107      1.00   .570105   .960409
   8.85096   8.85096      1.00   .567745   .956479
   8.85084   8.85084      1.00   .569515   .959619
   8.85072   8.85072      1.00   .566625   .955009
   8.85061   8.85061      1.00   .569855   .960989
   8.85050   8.85050      1.00   .568015   .957229
   8.85039   8.85039      1.00   .566355   .954599
   8.85027   8.85027      1.00   .569425   .959929
   8.85016   8.85016      1.00   .567415   .956119
   8.85005   8.85005      1.00   .566395   .954759
   8.84994   8.84994      1.00   .568445   .958979
   8.84983   8.84983      1.00   .567395   .957159
   8.84972   8.84972      1.00   .565955   .954339
   8.84961   8.84961      1.00   .566245   .955199
   8.84950   8.84950      1.00   .569815   .961419
   8.84939   8.84939      1.00   .564415   .951669
   8.84928   8.84928      1.00   .568975   .959309
   8.84917   8.84917      1.00   .567905   .958479
   8.84906   8.84906      1.00   .568565   .959109
   8.84894   8.84894      1.00   .565865   .954279
   8.84882   8.84882      1.00   .567535   .957759
   8.84871   8.84871      1.00   .569745   .961739
   8.84860   8.84860      1.00   .568555   .959389
   8.84847   8.84847      1.00   .565255   .954439
   8.84836   8.84836      1.00   .571425   .964929
   8.84825   8.84825      1.00   .568355   .959139
   8.84813   8.84813      1.00   .566905   .956859
   8.84800   8.84800      1.00   .566465   .956429
   8.84789   8.84789      1.00   .572175   .965919
   8.84778   8.84778      1.00   .566345   .956749
   8.84765   8.84765      1.00   .568405   .960229
   8.84753   8.84753      1.00   .566745   .957579
   8.84742   8.84742      1.00   .572145   .966079
   8.84731   8.84731      1.00   .565375   .955319
   8.84720   8.84720      1.00   .569395   .962049
   8.84708   8.84708      1.00   .569445   .961939
   8.84697   8.84697      1.00   .570065   .963439
   8.84686   8.84686      1.00   .566795   .957769
   8.84675   8.84675      1.00   .565645   .956479
   8.84663   8.84663      1.00   .571495   .965839
   8.84652   8.84652      1.00   .566185   .956429
   8.84642   8.84642      1.00   .568895   .961819
   8.84630   8.84630      1.00   .569125   .961999
   8.84619   8.84619      1.00   .570465   .964389
   8.84608   8.84608      1.00   .565545   .955989
   8.84598   8.84598      1.00   .567745   .960559
   8.84587   8.84587      1.00   .568225   .960869
   8.84575   8.84575      1.00   .571765   .966629
   8.84564   8.84564      1.00   .565065   .955479
   8.84554   8.84554      1.00   .573985   .970919
   8.84542   8.84542      1.00   .567935   .960809
   8.84531   8.84531      1.00   .568325   .961549
   8.84520   8.84520      1.00   .571535   .967359
   8.84509   8.84509      1.00   .573475   .970529
   8.84498   8.84498      1.00   .566795   .958239
   8.84487   8.84487      1.00   .572225   .968389
   8.84476   8.84476      1.00   .572105   .968169
   8.84466   8.84466      1.00   .571345   .967239
   8.84455   8.84455      1.00   .568575   .961739
   8.84443   8.84443      1.00   .571195   .966449
   8.84433   8.84433      1.00   .571665   .967639
   8.84423   8.84423      1.00   .569745   .964129
   8.84413   8.84413      1.00   .570415   .965709
   8.84402   8.84402      1.00   .571715   .967909
   8.84391   8.84391      1.00   .570925   .967269
   8.84381   8.84381      1.00   .569405   .964459
   8.84371   8.84371      1.00   .570665   .966159
   8.84361   8.84361      1.00   .569145   .963989
   8.84350   8.84350      1.00   .570575   .966269
   8.84340   8.84340      1.00   .567095   .960579
   8.84330   8.84330      1.00   .570615   .966669
   8.84319   8.84319      1.00   .568725   .963039
   8.84308   8.84308      1.00   .568515   .963029
   8.84299   8.84299      1.00   .569075   .963729
   8.84288   8.84288      1.00   .571715   .968949
   8.84277   8.84277      1.00   .565205   .957849
   8.84266   8.84266      1.00   .569615   .965759
   8.84256   8.84256      1.00   .570715   .967099
   8.84245   8.84245      1.00   .567535   .961969
   8.84234   8.84234      1.00   .568055   .962959
   8.84223   8.84223      1.00   .569645   .965779
   8.84212   8.84212      1.00   .570245   .966829
   8.84201   8.84201      1.00   .565805   .959389
   8.84189   8.84189      1.00   .571145   .968849
   8.84178   8.84178      1.00   .570395   .967149
   8.84167   8.84167      1.00   .569745   .965839
   8.84156   8.84156      1.00   .566765   .961319
   8.84144   8.84144      1.00   .572915   .971719
   8.84132   8.84132      1.00   .567765   .963279
   8.84120   8.84120      1.00   .569805   .966459
   8.84109   8.84109      1.00   .569825   .966659
   8.84097   8.84097      1.00   .572675   .971479
   8.84085   8.84085      1.00   .566935   .961949
   8.84074   8.84074      1.00   .571045   .969009
   8.84063   8.84063      1.00   .571525   .969949
   8.84051   8.84051      1.00   .570855   .968809
   8.84040   8.84040      1.00   .566885   .962389
   8.84029   8.84029      1.00   .572505   .971809
   8.84018   8.84018      1.00   .570855   .968999
   8.84007   8.84007      1.00   .569815   .967499
   8.83995   8.83995      1.00   .568365   .965199
   8.83985   8.83985      1.00   .573595   .973749
   8.83974   8.83974      1.00   .572315   .972269
   8.83963   8.83963      1.00   .567485   .963649
   8.83952   8.83952      1.00   .569905   .968009
   8.83941   8.83941      1.00   .572635   .972709
   8.83930   8.83930      1.00   .570465   .969099
   8.83918   8.83918      1.00   .570595   .968999
   8.83907   8.83907      1.00   .571725   .971609
   8.83896   8.83896      1.00   .570445   .969329
   8.83884   8.83884      1.00   .567345   .963729
   8.83872   8.83872      1.00   .570425   .969039
   8.83861   8.83861      1.00   .570995   .970669
   8.83850   8.83850      1.00   .568085   .965769
   8.83838   8.83838      1.00   .573715   .975779
   8.83826   8.83826      1.00   .568905   .966849
   8.83814   8.83814      1.00   .569155   .967729
   8.83802   8.83802      1.00   .571295   .971179
   8.83791   8.83791      1.00   .570175   .969189
   8.83779   8.83779      1.00   .568975   .967239
   8.83766   8.83766      1.00   .570625   .970699
   8.83755   8.83755      1.00   .568545   .967099
   8.83744   8.83744      1.00   .572405   .973639
   8.83732   8.83732      1.00   .569205   .967649
   8.83721   8.83721      1.00   .566975   .965239
   8.83710   8.83710      1.00   .570765   .970789
   8.83699   8.83699      1.00   .568435   .967599
   8.83687   8.83687      1.00   .568395   .966879
   8.83675   8.83675      1.00   .570275   .970289
   8.83665   8.83665      1.00   .569985   .970129
   8.83654   8.83654      1.00   .568145   .966769
   8.83643   8.83643      1.00   .570475   .970499
   8.83632   8.83632      1.00   .568585   .968479
   8.83621   8.83621      1.00   .569615   .969379
   8.83611   8.83611      1.00   .569655   .970339
   8.83599   8.83599      1.00   .567545   .966619
   8.83588   8.83588      1.00   .570035   .970669
   8.83578   8.83578      1.00   .571205   .972849
   8.83566   8.83566      1.00   .568205   .967949
   8.83555   8.83555      1.00   .570775   .971469
   8.83544   8.83544      1.00   .570235   .970939
   8.83533   8.83533      1.00   .567945   .967099
   8.83522   8.83522      1.00   .573105   .976639
   8.83511   8.83511      1.00   .565635   .963779
   8.83500   8.83500      1.00   .573795   .977569
   8.83490   8.83490      1.00   .568085   .968229
   8.83479   8.83479      1.00   .570435   .972329
   8.83468   8.83468      1.00   .570425   .972109
   8.83457   8.83457      1.00   .569545   .970519
   8.83447   8.83447      1.00   .570005   .971489
   8.83436   8.83436      1.00   .573345   .977389
   8.83425   8.83425      1.00   .569505   .970199
   8.83415   8.83415      1.00   .570745   .972979
   8.83405   8.83405      1.00   .573555   .977209
   8.83395   8.83395      1.00   .570545   .972549
   8.83384   8.83384      1.00   .571095   .974129
   8.83373   8.83373      1.00   .570625   .973139
   8.83363   8.83363      1.00   .570195   .973199
   8.83353   8.83353      1.00   .570925   .973949
   8.83343   8.83343      1.00   .572155   .975949
   8.83332   8.83332      1.00   .568165   .968939
   8.83322   8.83322      1.00   .573345   .977979
   8.83312   8.83312      1.00   .571385   .974929
   8.83301   8.83301      1.00   .572575   .976749
   8.83291   8.83291      1.00   .569535   .971279
   8.83281   8.83281      1.00   .575055   .981329
   8.83270   8.83270      1.00   .570185   .973289
   8.83259   8.83259      1.00   .573865   .979419
   8.83248   8.83248      1.00   .567295   .968659
   8.83237   8.83237      1.00   .575455   .982349
   8.83226   8.83226      1.00   .568595   .970809
   8.83215   8.83215      1.00   .574045   .980249
   8.83204   8.83204      1.00   .573415   .979809
   8.83193   8.83193      1.00   .574765   .981879
   8.83182   8.83182      1.00   .572225   .977509
   8.83170   8.83170      1.00   .572985   .978629
   8.83158   8.83158      1.00   .572455   .977579
   8.83147   8.83147      1.00   .574615   .981239
   8.83136   8.83136      1.00   .574585   .981639
   8.83123   8.83123      1.00   .574315   .980909
   8.83112   8.83112      1.00   .576075   .984259
   8.83101   8.83101      1.00   .573755   .980709
   8.83090   8.83090      1.00   .577595   .986729
   8.83078   8.83078      1.00   .575205   .982669
   8.83067   8.83067      1.00   .575375   .983329
   8.83055   8.83055      1.00   .575755   .983939
   8.83044   8.83044      1.00   .578465   .988849
   8.83032   8.83032      1.00   .574935   .982349
   8.83020   8.83020      1.00   .576855   .986399
   8.83010   8.83010      1.00   .576175   .985609
   8.82999   8.82999      1.00   .578345   .988829
   8.82988   8.82988      1.00   .576025   .985179
   8.82977   8.82977      1.00   .578215   .988969
   8.82966   8.82966      1.00   .576235   .985799
   8.82955   8.82955      1.00   .581385   .994639
   8.82943   8.82943      1.00   .574155   .982409
   8.82932   8.82932      1.00   .579245   .991179
   8.82922   8.82922      1.00   .580035   .991879
   8.82911   8.82911      1.00   .579315   .991649
   8.82899   8.82899      1.00   .574615   .982879
   8.82887   8.82887      1.00   .583735   .999619
   8.82876   8.82876      1.00   .578295   .989779
   8.82865   8.82865      1.00   .579355   .991929
   8.82853   8.82853      1.00   .580225   .993609
   8.82841   8.82841      1.00   .581185   .994999
   8.82829   8.82829      1.00   .580775   .994379
   8.82818   8.82818      1.00   .577305   .988519
   8.82805   8.82805      1.00   .583925   .999829
   8.82793   8.82793      1.00   .578115   .989669
   8.82782   8.82782      1.00   .579095   .991439
   8.82770   8.82770      1.00   .582595   .997789
   8.82759   8.82759      1.00   .579805   .992739
   8.82747   8.82747      1.00   .578035   .989499
   8.82735   8.82735      1.00   .583025   .998319
   8.82724   8.82724      1.00   .581755   .996309
   8.82712   8.82712      1.00   .579685   .993089
   8.82701   8.82701      1.00   .581905   .997009
   8.82690   8.82690      1.00   .582935   .999189
   8.82679   8.82679      1.00   .580385   .994979
   8.82667   8.82667      1.00   .582215   .997769
   8.82656   8.82656      1.00   .581975   .997499
   8.82645   8.82645      1.00   .582825   .998559
   8.82635   8.82635      1.00   .582465   .998099
   8.82623   8.82623      1.00   .580765   .995479
   8.82612   8.82612      1.00   .582905   .999429
   8.82602   8.82602      1.00   .582275   .997789
   8.82591   8.82591      1.00   .582335   .998529
   8.82579   8.82579      1.00   .582185   .998409
   8.82567   8.82567      1.00   .582315   .998789
   8.82557   8.82557      1.00   .583145  1.000049
   8.82546   8.82546      1.00   .583415  1.000849
   8.82534   8.82534      1.00   .580845   .996269
   8.82523   8.82523      1.00   .584265  1.002689
   8.82513   8.82513      1.00   .581905   .997949
   8.82502   8.82502      1.00   .581965   .998469
   8.82491   8.82491      1.00   .580615   .995729
   8.82480   8.82480      1.00   .583875  1.002679
   8.82470   8.82470      1.00   .581185   .997539
   8.82459   8.82459      1.00   .583045  1.001299
   8.82447   8.82447      1.00   .582305   .999919
   8.82436   8.82436      1.00   .582215   .999539
   8.82426   8.82426      1.00   .581815   .999019
   8.82416   8.82416      1.00   .580585   .996809
   8.82405   8.82405      1.00   .583975  1.002349
   8.82395   8.82395      1.00   .579785   .995959
   8.82385   8.82385      1.00   .583285  1.001319
   8.82375   8.82375      1.00   .581515   .998529
   8.82364   8.82364      1.00   .582665  1.000799
   8.82354   8.82354      1.00   .580865   .997479
   8.82343   8.82343      1.00   .584555  1.003729
   8.82333   8.82333      1.00   .579655   .995889
   8.82322   8.82322      1.00   .583045  1.001699
   8.82312   8.82312      1.00   .580335   .996869
   8.82302   8.82302      1.00   .585025  1.005619
   8.82292   8.82292      1.00   .578645   .994479
   8.82281   8.82281      1.00   .582995  1.002489
   8.82270   8.82270      1.00   .579925   .996979
   8.82259   8.82259      1.00   .583675  1.002939
   8.82248   8.82248      1.00   .579655   .996789
   8.82237   8.82237      1.00   .581915   .999849
   8.82226   8.82226      1.00   .579735   .997039
   8.82215   8.82215      1.00   .582105  1.000619
   8.82205   8.82205      1.00   .578715   .995519
   8.82193   8.82193      1.00   .580605   .997919
   8.82182   8.82182      1.00   .580045   .997509
   8.82171   8.82171      1.00   .579495   .997099
   8.82160   8.82160      1.00   .581555   .999619
   8.82147   8.82147      1.00   .579215   .996339
   8.82136   8.82136      1.00   .579325   .996969
   8.82125   8.82125      1.00   .581365  1.000369
   8.82113   8.82113      1.00   .579155   .996709
   8.82101   8.82101      1.00   .581175  1.000119
   8.82089   8.82089      1.00   .579395   .997039
   8.82078   8.82078      1.00   .577545   .994029
   8.82067   8.82067      1.00   .580965  1.000199
   8.82056   8.82056      1.00   .578625   .995969
   8.82044   8.82044      1.00   .579455   .997629
   8.82033   8.82033      1.00   .578095   .995299
   8.82022   8.82022      1.00   .579065   .997169
   8.82010   8.82010      1.00   .578105   .995379
   8.81999   8.81999      1.00   .579945   .998919
   8.81988   8.81988      1.00   .578905   .996609
   8.81978   8.81978      1.00   .578315   .995349
   8.81966   8.81966      1.00   .578605   .996499
   8.81955   8.81955      1.00   .578525   .996609
   8.81944   8.81944      1.00   .578495   .996239
   8.81933   8.81933      1.00   .577915   .995049
   8.81922   8.81922      1.00   .578315   .995839
   8.81910   8.81910      1.00   .577735   .994939
   8.81899   8.81899      1.00   .579575   .999509
   8.81888   8.81888      1.00   .577045   .994469
   8.81876   8.81876      1.00   .580055   .999559
   8.81864   8.81864      1.00   .575945   .992689
   8.81853   8.81853      1.00   .581035  1.000899
   8.81842   8.81842      1.00   .579425   .998729
   8.81829   8.81829      1.00   .579485   .999469
   8.81818   8.81818      1.00   .575985   .993339
   8.81806   8.81806      1.00   .583665  1.006489
   8.81794   8.81794      1.00   .577545   .995479
   8.81782   8.81782      1.00   .579645   .999009
   8.81770   8.81770      1.00   .575085   .992009
   8.81758   8.81758      1.00   .577425   .995449
   8.81747   8.81747      1.00   .584285  1.007889
   8.81735   8.81735      1.00   .575675   .992839
   8.81724   8.81724      1.00   .580545  1.001759
   8.81713   8.81713      1.00   .578045   .997559
   8.81702   8.81702      1.00   .579825   .999979
   8.81690   8.81690      1.00   .574295   .990529
   8.81679   8.81679      1.00   .581005  1.003079
   8.81669   8.81669      1.00   .575755   .993809
   8.81657   8.81657      1.00   .581545  1.002969
   8.81646   8.81646      1.00   .577895   .997079
   8.81635   8.81635      1.00   .579705  1.000789
   8.81624   8.81624      1.00   .580165  1.001869
   8.81613   8.81613      1.00   .578595   .998819
   8.81601   8.81601      1.00   .578725   .999219
   8.81591   8.81591      1.00   .583325  1.006809
   8.81580   8.81580      1.00   .578645   .999449
   8.81569   8.81569      1.00   .581365  1.003819
   8.81557   8.81557      1.00   .580855  1.002889
   8.81546   8.81546      1.00   .583725  1.008009
   8.81536   8.81536      1.00   .580055  1.002359
   8.81525   8.81525      1.00   .580865  1.003219
   8.81514   8.81514      1.00   .582095  1.006069
   8.81503   8.81503      1.00   .579965  1.002329
   8.81492   8.81492      1.00   .583455  1.008849
   8.81481   8.81481      1.00   .580065  1.002289
   8.81470   8.81470      1.00   .583155  1.007679
   8.81459   8.81459      1.00   .578345   .999669
   8.81449   8.81449      1.00   .584765  1.010509
   8.81438   8.81438      1.00   .580445  1.003769
   8.81427   8.81427      1.00   .581635  1.004919
   8.81416   8.81416      1.00   .581475  1.005139
   8.81407   8.81407      1.00   .584915  1.011719
   8.81396   8.81396      1.00   .579285  1.001389
   8.81386   8.81386      1.00   .583255  1.009049
   8.81375   8.81375      1.00   .581475  1.005889
   8.81365   8.81365      1.00   .584715  1.011329
   8.81355   8.81355      1.00   .579175  1.001769
   8.81344   8.81344      1.00   .581965  1.006869
   8.81333   8.81333      1.00   .583445  1.010119
   8.81324   8.81324      1.00   .582365  1.007919
   8.81314   8.81314      1.00   .582955  1.008429
   8.81303   8.81303      1.00   .584765  1.011899
   8.81293   8.81293      1.00   .583185  1.009459
   8.81283   8.81283      1.00   .582235  1.008229
   8.81272   8.81272      1.00   .583615  1.010339
   8.81261   8.81261      1.00   .583555  1.009939
   8.81250   8.81250      1.00   .584725  1.012489
   8.81240   8.81240      1.00   .586055  1.014539
   8.81228   8.81228      1.00   .584685  1.012549
   8.81216   8.81216      1.00   .582285  1.008499
   8.81204   8.81204      1.00   .587055  1.016619
   8.81193   8.81193      1.00   .584575  1.012769
   8.81183   8.81183      1.00   .585935  1.014139
   8.81172   8.81172      1.00   .582815  1.009559
   8.81160   8.81160      1.00   .586095  1.015299
   8.81148   8.81148      1.00   .585045  1.012519
   8.81137   8.81137      1.00   .584435  1.011859
   8.81125   8.81125      1.00   .585055  1.013489
   8.81113   8.81113      1.00   .584125  1.012669
   8.81102   8.81102      1.00   .584115  1.012579
   8.81091   8.81091      1.00   .583515  1.010899
   8.81079   8.81079      1.00   .586915  1.017449
   8.81068   8.81068      1.00   .582565  1.010019
   8.81057   8.81057      1.00   .583995  1.012109
   8.81046   8.81046      1.00   .584505  1.013449
   8.81034   8.81034      1.00   .586355  1.017239
   8.81023   8.81023      1.00   .584115  1.012939
   8.81012   8.81012      1.00   .588455  1.020099
   8.81001   8.81001      1.00   .583815  1.011629
   8.80989   8.80989      1.00   .587375  1.018649
   8.80978   8.80978      1.00   .582415  1.010179
   8.80968   8.80968      1.00   .588135  1.020609
   8.80957   8.80957      1.00   .585205  1.014629
   8.80945   8.80945      1.00   .587245  1.018839
   8.80934   8.80934      1.00   .586145  1.016909
   8.80924   8.80924      1.00   .588595  1.021289
   8.80912   8.80912      1.00   .586655  1.018279
   8.80900   8.80900      1.00   .584825  1.015019
   8.80889   8.80889      1.00   .589535  1.023169
   8.80878   8.80878      1.00   .587145  1.019019
   8.80866   8.80866      1.00   .586135  1.017639
   8.80855   8.80855      1.00   .585285  1.015559
   8.80843   8.80843      1.00   .589665  1.024079
   8.80832   8.80832      1.00   .585495  1.016379
   8.80820   8.80820      1.00   .587645  1.019709
   8.80807   8.80807      1.00   .588385  1.021279
   8.80796   8.80796      1.00   .588545  1.022519
   8.80784   8.80784      1.00   .584335  1.014599
   8.80772   8.80772      1.00   .590775  1.025599
   8.80760   8.80760      1.00   .589095  1.023319
   8.80749   8.80749      1.00   .586805  1.019289
   8.80737   8.80737      1.00   .587515  1.020519
   8.80726   8.80726      1.00   .591745  1.027569
   8.80714   8.80714      1.00   .584265  1.015519
   8.80704   8.80704      1.00   .590395  1.026599
   8.80693   8.80693      1.00   .589305  1.024119
   8.80682   8.80682      1.00   .587575  1.020869
   8.80670   8.80670      1.00   .585555  1.017929
   8.80659   8.80659      1.00   .589765  1.025299
   8.80648   8.80648      1.00   .591345  1.027999
   8.80637   8.80637      1.00   .586485  1.019579
   8.80626   8.80626      1.00   .589775  1.024669
   8.80615   8.80615      1.00   .590965  1.027399
   8.80604   8.80604      1.00   .589945  1.026069
   8.80593   8.80593      1.00   .587675  1.022439
   8.80582   8.80582      1.00   .591995  1.029389
   8.80571   8.80571      1.00   .589845  1.025949
   8.80560   8.80560      1.00   .591465  1.029279
   8.80549   8.80549      1.00   .588155  1.022559
   8.80537   8.80537      1.00   .592035  1.029889
   8.80527   8.80527      1.00   .591155  1.028479
   8.80516   8.80516      1.00   .591905  1.029459
   8.80505   8.80505      1.00   .589235  1.025509
   8.80494   8.80494      1.00   .592895  1.031799
   8.80483   8.80483      1.00   .589965  1.027199
   8.80473   8.80473      1.00   .591005  1.028639
   8.80462   8.80462      1.00   .592215  1.031319
   8.80451   8.80451      1.00   .593005  1.032229
   8.80440   8.80440      1.00   .591385  1.029459
   8.80430   8.80430      1.00   .592295  1.030949
   8.80419   8.80419      1.00   .592145  1.031169
   8.80409   8.80409      1.00   .592475  1.031209
   8.80398   8.80398      1.00   .592845  1.031709
   8.80388   8.80388      1.00   .591745  1.030229
   8.80378   8.80378      1.00   .594435  1.035569
   8.80368   8.80368      1.00   .590665  1.029129
   8.80357   8.80357      1.00   .594855  1.036029
   8.80347   8.80347      1.00   .591665  1.030699
   8.80337   8.80337      1.00   .593635  1.034489
   8.80326   8.80326      1.00   .590085  1.028229
   8.80315   8.80315      1.00   .594835  1.036879
   8.80306   8.80306      1.00   .592985  1.033309
   8.80296   8.80296      1.00   .594215  1.035219
   8.80285   8.80285      1.00   .594415  1.035849
   8.80274   8.80274      1.00   .591985  1.031769
   8.80264   8.80264      1.00   .594975  1.036869
   8.80253   8.80253      1.00   .589815  1.028069
   8.80242   8.80242      1.00   .595555  1.038569
   8.80231   8.80231      1.00   .593445  1.034559
   8.80220   8.80220      1.00   .595325  1.038219
   8.80209   8.80209      1.00   .596425  1.039809
   8.80197   8.80197      1.00   .593175  1.033669
   8.80186   8.80186      1.00   .594645  1.037179
   8.80175   8.80175      1.00   .597565  1.042359
   8.80163   8.80163      1.00   .596455  1.040489
   8.80151   8.80151      1.00   .594995  1.037889
   8.80139   8.80139      1.00   .593315  1.034719
   8.80128   8.80128      1.00   .600045  1.047459
   8.80117   8.80117      1.00   .593205  1.035369
   8.80104   8.80104      1.00   .597205  1.042759
   8.80093   8.80093      1.00   .595485  1.038809
   8.80082   8.80082      1.00   .597105  1.042339
   8.80071   8.80071      1.00   .594405  1.037729
   8.80059   8.80059      1.00   .596655  1.041989
   8.80047   8.80047      1.00   .597145  1.042889
   8.80037   8.80037      1.00   .597335  1.042259
   8.80026   8.80026      1.00   .596395  1.041149
   8.80014   8.80014      1.00   .596625  1.042109
   8.80003   8.80003      1.00   .597115  1.043309
   8.79992   8.79992      1.00   .596355  1.041549
   8.79982   8.79982      1.00   .597345  1.043539
   8.79970   8.79970      1.00   .596815  1.042529
   8.79959   8.79959      1.00   .598455  1.045329
   8.79949   8.79949      1.00   .594845  1.038909
   8.79937   8.79937      1.00   .601325  1.051369
   8.79926   8.79926      1.00   .594455  1.038349
   8.79915   8.79915      1.00   .599455  1.046799
   8.79904   8.79904      1.00   .596435  1.042119
   8.79892   8.79892      1.00   .601165  1.050669
   8.79880   8.79880      1.00   .594635  1.038629
   8.79868   8.79868      1.00   .601275  1.051099
   8.79857   8.79857      1.00   .597965  1.045049
   8.79846   8.79846      1.00   .600485  1.049869
   8.79834   8.79834      1.00   .596685  1.043309
   8.79822   8.79822      1.00   .599245  1.047539
   8.79810   8.79810      1.00   .597875  1.045689
   8.79799   8.79799      1.00   .601465  1.051879
   8.79786   8.79786      1.00   .595805  1.042079
   8.79774   8.79774      1.00   .601955  1.052689
   8.79763   8.79763      1.00   .596415  1.043409
   8.79751   8.79751      1.00   .601735  1.052759
   8.79740   8.79740      1.00   .596615  1.043859
   8.79729   8.79729      1.00   .599065  1.048599
   8.79717   8.79717      1.00   .599005  1.048249
   8.79706   8.79706      1.00   .597845  1.046179
   8.79695   8.79695      1.00   .597585  1.045929
   8.79683   8.79683      1.00   .597465  1.045749
   8.79672   8.79672      1.00   .599225  1.048889
   8.79661   8.79661      1.00   .596285  1.043849
   8.79649   8.79649      1.00   .600785  1.051869
   8.79639   8.79639      1.00   .595445  1.042109
   8.79628   8.79628      1.00   .598445  1.047479
   8.79617   8.79617      1.00   .599115  1.049389
   8.79606   8.79606      1.00   .596005  1.044039
   8.79595   8.79595      1.00   .594745  1.041519
   8.79584   8.79584      1.00   .599055  1.049209
   8.79573   8.79573      1.00   .596355  1.044939
   8.79562   8.79562      1.00   .597465  1.046459
   8.79550   8.79550      1.00   .594065  1.041159
   8.79540   8.79540      1.00   .599945  1.050509
   8.79529   8.79529      1.00   .595615  1.043419
   8.79518   8.79518      1.00   .593305  1.039639
   8.79507   8.79507      1.00   .594965  1.042709
   8.79497   8.79497      1.00   .596025  1.044309
   8.79486   8.79486      1.00   .597715  1.047569
   8.79474   8.79474      1.00   .594165  1.040699
   8.79463   8.79463      1.00   .597875  1.048179
   8.79453   8.79453      1.00   .594955  1.043369
   8.79442   8.79442      1.00   .596005  1.044509
   8.79431   8.79431      1.00   .596235  1.045239
   8.79421   8.79421      1.00   .596905  1.046659
   8.79411   8.79411      1.00   .595055  1.043029
   8.79400   8.79400      1.00   .594875  1.043459
   8.79389   8.79389      1.00   .596395  1.045689
   8.79379   8.79379      1.00   .596525  1.046139
   8.79369   8.79369      1.00   .593365  1.040589
   8.79359   8.79359      1.00   .596215  1.045449
   8.79348   8.79348      1.00   .594605  1.043189
   8.79338   8.79338      1.00   .593625  1.041099
   8.79328   8.79328      1.00   .596585  1.047249
   8.79318   8.79318      1.00   .594265  1.042439
   8.79307   8.79307      1.00   .596665  1.046989
   8.79297   8.79297      1.00   .592565  1.039969
   8.79287   8.79287      1.00   .597465  1.048489
   8.79277   8.79277      1.00   .591685  1.038099
   8.79265   8.79265      1.00   .596085  1.046899
   8.79254   8.79254      1.00   .590525  1.037199
   8.79245   8.79245      1.00   .596435  1.046839
   8.79233   8.79233      1.00   .591775  1.039159
   8.79221   8.79221      1.00   .592725  1.041559
   8.79210   8.79210      1.00   .592975  1.041079
   8.79199   8.79199      1.00   .594435  1.044789
   8.79188   8.79188      1.00   .592015  1.039959
   8.79177   8.79177      1.00   .594375  1.043839
   8.79165   8.79165      1.00   .590485  1.037149
   8.79155   8.79155      1.00   .596185  1.047709
   8.79143   8.79143      1.00   .590485  1.037169
   8.79130   8.79130      1.00   .595485  1.045919
   8.79119   8.79119      1.00   .590755  1.037579
   8.79108   8.79108      1.00   .592305  1.041319
   8.79097   8.79097      1.00   .593575  1.043089
   8.79085   8.79085      1.00   .594535  1.044999
   8.79073   8.79073      1.00   .588935  1.035099
   8.79063   8.79063      1.00   .595015  1.046179
   8.79052   8.79052      1.00   .594615  1.045089
   8.79039   8.79039      1.00   .591075  1.039329
   8.79028   8.79028      1.00   .592205  1.041849
   8.79017   8.79017      1.00   .593915  1.044239
   8.79006   8.79006      1.00   .593235  1.043259
   8.78995   8.78995      1.00   .591175  1.039659
   8.78983   8.78983      1.00   .592375  1.041819
   8.78973   8.78973      1.00   .593085  1.043009
   8.78962   8.78962      1.00   .592445  1.041979
   8.78951   8.78951      1.00   .593005  1.042569
   8.78940   8.78940      1.00   .592125  1.041429
   8.78929   8.78929      1.00   .591785  1.041289
   8.78918   8.78918      1.00   .593165  1.044709
   8.78906   8.78906      1.00   .592115  1.041879
   8.78895   8.78895      1.00   .592655  1.043259
   8.78884   8.78884      1.00   .590495  1.039529
   8.78873   8.78873      1.00   .591095  1.039919
   8.78861   8.78861      1.00   .592655  1.043269
   8.78849   8.78849      1.00   .591665  1.041529
   8.78838   8.78838      1.00   .593675  1.044909
   8.78826   8.78826      1.00   .593305  1.044799
   8.78814   8.78814      1.00   .593085  1.044059
   8.78802   8.78802      1.00   .591395  1.041409
   8.78790   8.78790      1.00   .590405  1.039739
   8.78778   8.78778      1.00   .592585  1.043219
   8.78766   8.78766      1.00   .593565  1.045739
   8.78754   8.78754      1.00   .590855  1.040969
   8.78744   8.78744      1.00   .598145  1.053059
   8.78732   8.78732      1.00   .591105  1.041809
   8.78720   8.78720      1.00   .593615  1.046039
   8.78709   8.78709      1.00   .593285  1.045319
   8.78698   8.78698      1.00   .595695  1.048839
   8.78686   8.78686      1.00   .592555  1.043959
   8.78675   8.78675      1.00   .592415  1.044149
   8.78664   8.78664      1.00   .595225  1.048699
   8.78654   8.78654      1.00   .594715  1.047959
   8.78642   8.78642      1.00   .593095  1.045279
   8.78631   8.78631      1.00   .592385  1.043879
   8.78620   8.78620      1.00   .595825  1.049829
   8.78610   8.78610      1.00   .593045  1.045589
   8.78599   8.78599      1.00   .595095  1.049469
   8.78587   8.78587      1.00   .591555  1.043049
   8.78577   8.78577      1.00   .596085  1.052039
   8.78566   8.78566      1.00   .590395  1.041319
   8.78555   8.78555      1.00   .596565  1.052209
   8.78544   8.78544      1.00   .592645  1.045589
   8.78532   8.78532      1.00   .592915  1.046409
   8.78522   8.78522      1.00   .595035  1.049859
   8.78511   8.78511      1.00   .595355  1.050429
   8.78499   8.78499      1.00   .593365  1.046989
   8.78489   8.78489      1.00   .594235  1.048909
   8.78478   8.78478      1.00   .596095  1.052419
   8.78467   8.78467      1.00   .596305  1.052369
   8.78456   8.78456      1.00   .593805  1.047999
   8.78445   8.78445      1.00   .593465  1.047669
   8.78435   8.78435      1.00   .596205  1.052539
   8.78425   8.78425      1.00   .598895  1.056659
   8.78414   8.78414      1.00   .594575  1.050299
   8.78404   8.78404      1.00   .594585  1.049649
   8.78394   8.78394      1.00   .598215  1.056279
   8.78383   8.78383      1.00   .595815  1.052179
   8.78373   8.78373      1.00   .595275  1.051349
   8.78362   8.78362      1.00   .593395  1.048099
   8.78352   8.78352      1.00   .600475  1.060779
   8.78342   8.78342      1.00   .593445  1.048789
   8.78332   8.78332      1.00   .594385  1.050809
   8.78321   8.78321      1.00   .595825  1.052789
   8.78311   8.78311      1.00   .598295  1.057359
   8.78301   8.78301      1.00   .591795  1.045599
   8.78290   8.78290      1.00   .597825  1.056279
   8.78279   8.78279      1.00   .596045  1.053999
   8.78268   8.78268      1.00   .595685  1.053439
   8.78258   8.78258      1.00   .596585  1.054479
   8.78247   8.78247      1.00   .596135  1.054399
   8.78237   8.78237      1.00   .594815  1.051649
   8.78226   8.78226      1.00   .596865  1.055649
   8.78215   8.78215      1.00   .596625  1.055239
   8.78203   8.78203      1.00   .597465  1.056949
   8.78192   8.78192      1.00   .594715  1.051679
   8.78181   8.78181      1.00   .598915  1.059169
   8.78170   8.78170      1.00   .598285  1.058249
   8.78157   8.78157      1.00   .591605  1.046079
   8.78145   8.78145      1.00   .598335  1.058989
   8.78135   8.78135      1.00   .596395  1.055299
   8.78123   8.78123      1.00   .598185  1.058529
   8.78111   8.78111      1.00   .596285  1.054759
   8.78100   8.78100      1.00   .598255  1.058999
   8.78088   8.78088      1.00   .597525  1.057579
   8.78077   8.78077      1.00   .597495  1.057929
   8.78066   8.78066      1.00   .594215  1.051659
   8.78054   8.78054      1.00   .600095  1.062289
   8.78043   8.78043      1.00   .599585  1.061309
   8.78031   8.78031      1.00   .600485  1.063289
   8.78020   8.78020      1.00   .595405  1.054179
   8.78009   8.78009      1.00   .603095  1.068119
   8.77999   8.77999      1.00   .596535  1.056429
   8.77987   8.77987      1.00   .602045  1.066449
   8.77976   8.77976      1.00   .599855  1.062599
   8.77966   8.77966      1.00   .599715  1.062259
   8.77955   8.77955      1.00   .601875  1.065879
   8.77944   8.77944      1.00   .600285  1.063149
   8.77932   8.77932      1.00   .600725  1.063999
   8.77921   8.77921      1.00   .603085  1.068819
   8.77910   8.77910      1.00   .600995  1.064899
   8.77899   8.77899      1.00   .601375  1.065909
   8.77887   8.77887      1.00   .602565  1.068759
   8.77876   8.77876      1.00   .602015  1.067269
   8.77865   8.77865      1.00   .603215  1.069469
   8.77853   8.77853      1.00   .601125  1.065509
   8.77841   8.77841      1.00   .603415  1.069309
   8.77829   8.77829      1.00   .601745  1.067209
   8.77818   8.77818      1.00   .603545  1.070309
   8.77807   8.77807      1.00   .602225  1.067609
   8.77794   8.77794      1.00   .603235  1.069929
   8.77782   8.77782      1.00   .602285  1.068509
   8.77771   8.77771      1.00   .605735  1.074639
   8.77760   8.77760      1.00   .604025  1.071479
   8.77749   8.77749      1.00   .602685  1.069819
   8.77737   8.77737      1.00   .607375  1.077929
   8.77726   8.77726      1.00   .603205  1.070619
   8.77715   8.77715      1.00   .607215  1.077169
   8.77703   8.77703      1.00   .604765  1.072489
   8.77692   8.77692      1.00   .607345  1.078269
   8.77681   8.77681      1.00   .603805  1.071159
   8.77670   8.77670      1.00   .609075  1.080779
   8.77658   8.77658      1.00   .605615  1.074649
   8.77647   8.77647      1.00   .607855  1.078389
   8.77637   8.77637      1.00   .605035  1.074299
   8.77626   8.77626      1.00   .608695  1.080539
   8.77614   8.77614      1.00   .606825  1.077599
   8.77604   8.77604      1.00   .606425  1.076759
   8.77593   8.77593      1.00   .604555  1.073819
   8.77582   8.77582      1.00   .611825  1.086469
   8.77570   8.77570      1.00   .603325  1.071299
   8.77559   8.77559      1.00   .605755  1.075919
   8.77549   8.77549      1.00   .610235  1.084119
   8.77538   8.77538      1.00   .606845  1.078499
   8.77527   8.77527      1.00   .607945  1.079839
   8.77516   8.77516      1.00   .608465  1.081069
   8.77506   8.77506      1.00   .610845  1.085539
   8.77495   8.77495      1.00   .604685  1.074909
   8.77484   8.77484      1.00   .609635  1.084059
   8.77473   8.77473      1.00   .610585  1.085459
   8.77462   8.77462      1.00   .607325  1.079699
   8.77451   8.77451      1.00   .608025  1.080859
   8.77440   8.77440      1.00   .610135  1.084519
   8.77430   8.77430      1.00   .607995  1.081169
   8.77420   8.77420      1.00   .605935  1.077549
   8.77409   8.77409      1.00   .608675  1.081339
   8.77398   8.77398      1.00   .610935  1.086719
   8.77388   8.77388      1.00   .605985  1.077679
   8.77378   8.77378      1.00   .610615  1.086299
   8.77368   8.77368      1.00   .609405  1.083979
   8.77357   8.77357      1.00   .608955  1.083579
   8.77346   8.77346      1.00   .604095  1.074919
   8.77337   8.77337      1.00   .611325  1.087179
   8.77326   8.77326      1.00   .608625  1.082489
   8.77315   8.77315      1.00   .610455  1.086669
   8.77305   8.77305      1.00   .608285  1.083169
   8.77295   8.77295      1.00   .611345  1.088069
   8.77285   8.77285      1.00   .608785  1.083529
   8.77274   8.77274      1.00   .609065  1.084579
   8.77263   8.77263      1.00   .611155  1.088459
   8.77252   8.77252      1.00   .609065  1.084819
   8.77241   8.77241      1.00   .610295  1.086439
   8.77229   8.77229      1.00   .608355  1.082779
   8.77219   8.77219      1.00   .609825  1.086499
   8.77209   8.77209      1.00   .610575  1.086719
   8.77197   8.77197      1.00   .608275  1.082669
   8.77185   8.77185      1.00   .610595  1.087629
   8.77174   8.77174      1.00   .609475  1.085449
   8.77163   8.77163      1.00   .607845  1.082659
   8.77152   8.77152      1.00   .609495  1.085549
   8.77139   8.77139      1.00   .609495  1.085169
   8.77127   8.77127      1.00   .608525  1.084409
   8.77115   8.77115      1.00   .607475  1.082699
   8.77104   8.77104      1.00   .609055  1.085429
   8.77093   8.77093      1.00   .609665  1.086439
   8.77082   8.77082      1.00   .604605  1.077689
   8.77071   8.77071      1.00   .610155  1.086939
   8.77060   8.77060      1.00   .608165  1.083379
   8.77048   8.77048      1.00   .606865  1.081979
   8.77036   8.77036      1.00   .606505  1.081669
   8.77025   8.77025      1.00   .609505  1.086449
   8.77014   8.77014      1.00   .605785  1.080159
   8.77003   8.77003      1.00   .606815  1.082429
   8.76992   8.76992      1.00   .607835  1.083139
   8.76981   8.76981      1.00   .607515  1.083839
   8.76970   8.76970      1.00   .603375  1.076509
   8.76959   8.76959      1.00   .608105  1.084229
   8.76948   8.76948      1.00   .605565  1.081119
   8.76937   8.76937      1.00   .606625  1.082239
   8.76926   8.76926      1.00   .605395  1.079519
   8.76914   8.76914      1.00   .607175  1.083059
   8.76903   8.76903      1.00   .605265  1.079979
   8.76892   8.76892      1.00   .605555  1.080389
   8.76881   8.76881      1.00   .605615  1.080969
   8.76869   8.76869      1.00   .605475  1.080859
   8.76857   8.76857      1.00   .605605  1.080329
   8.76846   8.76846      1.00   .603015  1.076489
   8.76834   8.76834      1.00   .606945  1.083519
   8.76822   8.76822      1.00   .603315  1.077959
   8.76810   8.76810      1.00   .607325  1.084829
   8.76799   8.76799      1.00   .600245  1.072119
   8.76787   8.76787      1.00   .607785  1.085889
   8.76774   8.76774      1.00   .602455  1.076019
   8.76763   8.76763      1.00   .602825  1.076909
   8.76752   8.76752      1.00   .603075  1.077889
   8.76741   8.76741      1.00   .607835  1.085599
   8.76729   8.76729      1.00   .598615  1.069519
   8.76718   8.76718      1.00   .603935  1.079679
   8.76706   8.76706      1.00   .601265  1.074549
   8.76695   8.76695      1.00   .602635  1.077239
   8.76683   8.76683      1.00   .597725  1.068219
   8.76673   8.76673      1.00   .604265  1.080259
   8.76662   8.76662      1.00   .603425  1.078699
   8.76650   8.76650      1.00   .600375  1.072999
   8.76639   8.76639      1.00   .601585  1.075449
   8.76628   8.76628      1.00   .603975  1.079869
   8.76617   8.76617      1.00   .598825  1.070419
   8.76607   8.76607      1.00   .600335  1.073479
   8.76595   8.76595      1.00   .603155  1.078279
   8.76584   8.76584      1.00   .600825  1.074439
   8.76574   8.76574      1.00   .602595  1.077819
   8.76563   8.76563      1.00   .600505  1.073929
   8.76551   8.76551      1.00   .603485  1.079469
   8.76540   8.76540      1.00   .599945  1.073739
   8.76529   8.76529      1.00   .601725  1.076509
   8.76518   8.76518      1.00   .602475  1.077739
   8.76507   8.76507      1.00   .602165  1.077659
   8.76496   8.76496      1.00   .599595  1.073049
   8.76485   8.76485      1.00   .603645  1.080739
   8.76474   8.76474      1.00   .601085  1.076479
   8.76463   8.76463      1.00   .599415  1.072919
   8.76453   8.76453      1.00   .600845  1.075859
   8.76442   8.76442      1.00   .603725  1.081049
   8.76432   8.76432      1.00   .600465  1.074389
   8.76420   8.76420      1.00   .601135  1.076309
   8.76410   8.76410      1.00   .601945  1.077199
   8.76400   8.76400      1.00   .604085  1.081679
   8.76390   8.76390      1.00   .600475  1.075319
   8.76380   8.76380      1.00   .600335  1.075359
   8.76369   8.76369      1.00   .601675  1.078019
   8.76359   8.76359      1.00   .601125  1.076969
   8.76349   8.76349      1.00   .598995  1.072869
   8.76338   8.76338      1.00   .599545  1.074029
   8.76327   8.76327      1.00   .600965  1.077059
   8.76318   8.76318      1.00   .599475  1.074309
   8.76308   8.76308      1.00   .598775  1.073119
   8.76297   8.76297      1.00   .601175  1.076929
   8.76286   8.76286      1.00   .600155  1.075889
   8.76276   8.76276      1.00   .597565  1.071539
   8.76265   8.76265      1.00   .603135  1.080969
   8.76254   8.76254      1.00   .598705  1.073129
   8.76243   8.76243      1.00   .598885  1.073899
   8.76232   8.76232      1.00   .600955  1.077089
   8.76222   8.76222      1.00   .600905  1.077329
   8.76210   8.76210      1.00   .600545  1.076819
   8.76199   8.76199      1.00   .598585  1.073209
   8.76188   8.76188      1.00   .601065  1.077869
   8.76176   8.76176      1.00   .599625  1.075479
   8.76164   8.76164      1.00   .598545  1.073759
   8.76153   8.76153      1.00   .601045  1.078479
   8.76142   8.76142      1.00   .599865  1.075869
   8.76131   8.76131      1.00   .597585  1.072239
   8.76118   8.76118      1.00   .599955  1.076449
   8.76107   8.76107      1.00   .600945  1.078259
   8.76096   8.76096      1.00   .597565  1.072849
   8.76084   8.76084      1.00   .600365  1.077729
   8.76073   8.76073      1.00   .598625  1.074039
   8.76061   8.76061      1.00   .599965  1.076899
   8.76050   8.76050      1.00   .597195  1.072199
   8.76038   8.76038      1.00   .600425  1.078089
   8.76027   8.76027      1.00   .598085  1.074039
   8.76015   8.76015      1.00   .599385  1.076019
   8.76005   8.76005      1.00   .597485  1.073429
   8.75994   8.75994      1.00   .600235  1.077809
   8.75983   8.75983      1.00   .595685  1.069779
   8.75972   8.75972      1.00   .596805  1.072009
   8.75961   8.75961      1.00   .597715  1.073539
   8.75950   8.75950      1.00   .598965  1.076499
   8.75939   8.75939      1.00   .595975  1.070399
   8.75928   8.75928      1.00   .601795  1.080909
   8.75917   8.75917      1.00   .594915  1.069349
   8.75905   8.75905      1.00   .600065  1.078629
   8.75893   8.75893      1.00   .593945  1.067819
   8.75882   8.75882      1.00   .600495  1.079539
   8.75871   8.75871      1.00   .597275  1.074099
   8.75859   8.75859      1.00   .599685  1.078009
   8.75847   8.75847      1.00   .597445  1.073679
   8.75835   8.75835      1.00   .602455  1.082879
   8.75824   8.75824      1.00   .594325  1.067719
   8.75812   8.75812      1.00   .601845  1.082269
   8.75800   8.75800      1.00   .596925  1.073269
   8.75788   8.75788      1.00   .600305  1.079859
   8.75777   8.75777      1.00   .597315  1.074369
   8.75765   8.75765      1.00   .599535  1.078919
   8.75753   8.75753      1.00   .597625  1.075069
   8.75741   8.75741      1.00   .598385  1.076649
   8.75731   8.75731      1.00   .598775  1.076609
   8.75719   8.75719      1.00   .597735  1.074739
   8.75708   8.75708      1.00   .598165  1.076169
   8.75697   8.75697      1.00   .597025  1.073959
   8.75686   8.75686      1.00   .599665  1.079129
   8.75674   8.75674      1.00   .596775  1.073729
   8.75663   8.75663      1.00   .599245  1.078029
   8.75652   8.75652      1.00   .597545  1.075089
   8.75641   8.75641      1.00   .598735  1.077319
   8.75630   8.75630      1.00   .596735  1.074929
   8.75618   8.75618      1.00   .601185  1.082899
   8.75608   8.75608      1.00   .596295  1.073379
   8.75597   8.75597      1.00   .600455  1.081919
   8.75586   8.75586      1.00   .597785  1.076229
   8.75574   8.75574      1.00   .600725  1.082249
   8.75563   8.75563      1.00   .596485  1.074519
   8.75553   8.75553      1.00   .600335  1.082089
   8.75542   8.75542      1.00   .598955  1.079519
   8.75531   8.75531      1.00   .598865  1.078569
   8.75520   8.75520      1.00   .598255  1.077949
   8.75509   8.75509      1.00   .599875  1.081719
   8.75498   8.75498      1.00   .599905  1.081069
   8.75487   8.75487      1.00   .599035  1.079849
   8.75476   8.75476      1.00   .599785  1.081129
   8.75465   8.75465      1.00   .600235  1.082039
   8.75454   8.75454      1.00   .598085  1.077809
   8.75443   8.75443      1.00   .599845  1.081909
   8.75433   8.75433      1.00   .600795  1.082719
   8.75423   8.75423      1.00   .599475  1.080329
   8.75412   8.75412      1.00   .601735  1.085059
   8.75402   8.75402      1.00   .598865  1.079389
   8.75391   8.75391      1.00   .601795  1.085389
   8.75381   8.75381      1.00   .600945  1.083539
   8.75371   8.75371      1.00   .601115  1.084359
   8.75361   8.75361      1.00   .600325  1.082219
   8.75350   8.75350      1.00   .601555  1.085419
   8.75340   8.75340      1.00   .599675  1.082189
   8.75330   8.75330      1.00   .601345  1.085189
   8.75319   8.75319      1.00   .601765  1.085789
   8.75309   8.75309      1.00   .600865  1.083949
   8.75299   8.75299      1.00   .600155  1.082929
   8.75289   8.75289      1.00   .604575  1.091129
   8.75278   8.75278      1.00   .599635  1.082509
   8.75267   8.75267      1.00   .599915  1.083299
   8.75257   8.75257      1.00   .601745  1.086239
   8.75246   8.75246      1.00   .600475  1.083529
   8.75234   8.75234      1.00   .601665  1.086399
   8.75224   8.75224      1.00   .599575  1.082769
   8.75213   8.75213      1.00   .604585  1.091599
   8.75202   8.75202      1.00   .601105  1.085439
   8.75189   8.75189      1.00   .599705  1.083169
   8.75178   8.75178      1.00   .602585  1.087969
   8.75168   8.75168      1.00   .601525  1.086699
   8.75156   8.75156      1.00   .601445  1.086189
   8.75144   8.75144      1.00   .601835  1.087489
   8.75133   8.75133      1.00   .604205  1.091789
   8.75122   8.75122      1.00   .602205  1.088449
   8.75110   8.75110      1.00   .602195  1.088359
   8.75098   8.75098      1.00   .603625  1.090309
   8.75087   8.75087      1.00   .605645  1.094619
   8.75076   8.75076      1.00   .604855  1.093519
   8.75065   8.75065      1.00   .603625  1.091239
   8.75052   8.75052      1.00   .603625  1.091109
   8.75041   8.75041      1.00   .605005  1.093879
   8.75030   8.75030      1.00   .603435  1.091219
   8.75019   8.75019      1.00   .607305  1.097919
   8.75007   8.75007      1.00   .602905  1.089469
   8.74996   8.74996      1.00   .605515  1.094919
   8.74986   8.74986      1.00   .602765  1.090459
   8.74975   8.74975      1.00   .606785  1.098269
   8.74963   8.74963      1.00   .602585  1.089589
   8.74953   8.74953      1.00   .605275  1.095159
   8.74942   8.74942      1.00   .603725  1.092589
   8.74931   8.74931      1.00   .607805  1.100089
   8.74919   8.74919      1.00   .602215  1.089399
   8.74908   8.74908      1.00   .604515  1.093569
   8.74897   8.74897      1.00   .607115  1.099119
   8.74886   8.74886      1.00   .605155  1.094619
   8.74874   8.74874      1.00   .604185  1.093309
   8.74863   8.74863      1.00   .607385  1.099209
   8.74852   8.74852      1.00   .607055  1.098729
   8.74840   8.74840      1.00   .603375  1.091689
   8.74828   8.74828      1.00   .608985  1.102699
   8.74816   8.74816      1.00   .604675  1.094349
   8.74804   8.74804      1.00   .607785  1.100639
   8.74793   8.74793      1.00   .605195  1.095999
   8.74780   8.74780      1.00   .608125  1.100999
   8.74768   8.74768      1.00   .606385  1.098199
   8.74757   8.74757      1.00   .606685  1.098889
   8.74746   8.74746      1.00   .606685  1.099219
   8.74733   8.74733      1.00   .608535  1.102409
   8.74722   8.74722      1.00   .605015  1.095929
   8.74711   8.74711      1.00   .608495  1.102629
   8.74699   8.74699      1.00   .606735  1.099209
   8.74688   8.74688      1.00   .607455  1.100669
   8.74677   8.74677      1.00   .604505  1.095749
   8.74667   8.74667      1.00   .610875  1.107709
   8.74656   8.74656      1.00   .605215  1.096919
   8.74644   8.74644      1.00   .607815  1.101969
   8.74633   8.74633      1.00   .606645  1.099159
   8.74623   8.74623      1.00   .607725  1.102539
   8.74612   8.74612      1.00   .608185  1.102689
   8.74600   8.74600      1.00   .607265  1.100239
   8.74589   8.74589      1.00   .605925  1.098619
   8.74578   8.74578      1.00   .608515  1.103679
   8.74567   8.74567      1.00   .606585  1.100559
   8.74556   8.74556      1.00   .606015  1.099239
   8.74544   8.74544      1.00   .607555  1.101809
   8.74534   8.74534      1.00   .606995  1.101509
   8.74523   8.74523      1.00   .604925  1.097499
   8.74512   8.74512      1.00   .605265  1.097819
   8.74501   8.74501      1.00   .606965  1.101259
   8.74491   8.74491      1.00   .607705  1.103029
   8.74480   8.74480      1.00   .604405  1.096739
   8.74468   8.74468      1.00   .607165  1.102249
   8.74457   8.74457      1.00   .607355  1.102079
   8.74447   8.74447      1.00   .605265  1.098979
   8.74437   8.74437      1.00   .602495  1.093839
   8.74426   8.74426      1.00   .607255  1.102919
   8.74415   8.74415      1.00   .603985  1.096459
   8.74405   8.74405      1.00   .606305  1.101449
   8.74395   8.74395      1.00   .606165  1.100609
   8.74384   8.74384      1.00   .605065  1.098799
   8.74374   8.74374      1.00   .602845  1.094469
   8.74364   8.74364      1.00   .609865  1.107839
   8.74354   8.74354      1.00   .603305  1.095949
   8.74342   8.74342      1.00   .603955  1.097269
   8.74332   8.74332      1.00   .602285  1.094409
   8.74323   8.74323      1.00   .608405  1.105909
   8.74312   8.74312      1.00   .601935  1.093579
   8.74301   8.74301      1.00   .602095  1.094119
   8.74291   8.74291      1.00   .604555  1.098759
   8.74281   8.74281      1.00   .606305  1.102309
   8.74270   8.74270      1.00   .597895  1.087029
   8.74259   8.74259      1.00   .605015  1.100129
   8.74248   8.74248      1.00   .603735  1.097939
   8.74238   8.74238      1.00   .601445  1.092929
   8.74227   8.74227      1.00   .601145  1.093129
   8.74216   8.74216      1.00   .603005  1.096839
   8.74204   8.74204      1.00   .602875  1.096779
   8.74193   8.74193      1.00   .599255  1.090059
   8.74182   8.74182      1.00   .601475  1.094069
   8.74170   8.74170      1.00   .601765  1.094839
   8.74159   8.74159      1.00   .601115  1.093999
   8.74147   8.74147      1.00   .598915  1.089529
   8.74135   8.74135      1.00   .603395  1.098309
   8.74123   8.74123      1.00   .597085  1.086839
   8.74112   8.74112      1.00   .601825  1.095359
   8.74101   8.74101      1.00   .601185  1.094289
   8.74089   8.74089      1.00   .600975  1.093719
   8.74077   8.74077      1.00   .596245  1.084449
   8.74066   8.74066      1.00   .601505  1.095129
   8.74055   8.74055      1.00   .600435  1.092359
   8.74043   8.74043      1.00   .599425  1.091439
   8.74032   8.74032      1.00   .597455  1.088919
   8.74021   8.74021      1.00   .598625  1.090619
   8.74010   8.74010      1.00   .599485  1.091339
   8.73999   8.73999      1.00   .598885  1.090739
   8.73987   8.73987      1.00   .598495  1.089999
   8.73977   8.73977      1.00   .599275  1.091339
   8.73966   8.73966      1.00   .598715  1.089929
   8.73955   8.73955      1.00   .598255  1.089889
   8.73943   8.73943      1.00   .598965  1.090729
   8.73932   8.73932      1.00   .596425  1.086779
   8.73922   8.73922      1.00   .599225  1.091769
   8.73910   8.73910      1.00   .597475  1.088739
   8.73898   8.73898      1.00   .599305  1.092459
   8.73887   8.73887      1.00   .597105  1.088479
   8.73876   8.73876      1.00   .599455  1.092739
   8.73865   8.73865      1.00   .596195  1.086949
   8.73852   8.73852      1.00   .600205  1.094819
   8.73841   8.73841      1.00   .596955  1.087569
   8.73830   8.73830      1.00   .600435  1.095339
   8.73818   8.73818      1.00   .595345  1.085439
   8.73805   8.73805      1.00   .599125  1.092709
   8.73793   8.73793      1.00   .595395  1.085849
   8.73782   8.73782      1.00   .597345  1.090149
   8.73770   8.73770      1.00   .597265  1.089509
   8.73758   8.73758      1.00   .598265  1.091429
   8.73746   8.73746      1.00   .599025  1.092679
   8.73736   8.73736      1.00   .596615  1.087969
   8.73724   8.73724      1.00   .601895  1.097519
   8.73712   8.73712      1.00   .594275  1.084139
   8.73701   8.73701      1.00   .598865  1.093429
   8.73689   8.73689      1.00   .598505  1.092419
   8.73678   8.73678      1.00   .599225  1.094169
   8.73667   8.73667      1.00   .597595  1.090369
   8.73655   8.73655      1.00   .600345  1.095319
   8.73646   8.73646      1.00   .598105  1.091959
   8.73635   8.73635      1.00   .600505  1.096939
   8.73623   8.73623      1.00   .598395  1.092339
   8.73613   8.73613      1.00   .599815  1.095839
   8.73602   8.73602      1.00   .597295  1.090869
   8.73591   8.73591      1.00   .600575  1.097469
   8.73579   8.73579      1.00   .597725  1.092149
   8.73568   8.73568      1.00   .600155  1.095769
   8.73557   8.73557      1.00   .598775  1.093399
   8.73546   8.73546      1.00   .601485  1.099159
   8.73535   8.73535      1.00   .596815  1.090549
   8.73524   8.73524      1.00   .602225  1.101019
   8.73514   8.73514      1.00   .599815  1.096379
   8.73503   8.73503      1.00   .599625  1.095729
   8.73491   8.73491      1.00   .598985  1.094449
   8.73480   8.73480      1.00   .601005  1.098129
   8.73470   8.73470      1.00   .599245  1.095819
   8.73459   8.73459      1.00   .599695  1.095949
   8.73448   8.73448      1.00   .600835  1.098259
   8.73437   8.73437      1.00   .598345  1.093779
   8.73427   8.73427      1.00   .601015  1.098849
   8.73417   8.73417      1.00   .599715  1.096379
   8.73406   8.73406      1.00   .602075  1.100599
   8.73395   8.73395      1.00   .597775  1.092599
   8.73385   8.73385      1.00   .601345  1.099449
   8.73375   8.73375      1.00   .602195  1.101709
   8.73364   8.73364      1.00   .599135  1.096169
   8.73354   8.73354      1.00   .599245  1.096099
   8.73344   8.73344      1.00   .601745  1.100779
   8.73334   8.73334      1.00   .601525  1.100479
   8.73323   8.73323      1.00   .597675  1.094079
   8.73313   8.73313      1.00   .601505  1.100699
   8.73303   8.73303      1.00   .600315  1.098029
   8.73293   8.73293      1.00   .598985  1.096769
   8.73282   8.73282      1.00   .601355  1.100219
   8.73271   8.73271      1.00   .599535  1.097879
   8.73260   8.73260      1.00   .600445  1.098239
   8.73250   8.73250      1.00   .600825  1.099859
   8.73238   8.73238      1.00   .599745  1.097659
   8.73227   8.73227      1.00   .602245  1.103289
   8.73216   8.73216      1.00   .599825  1.098239
   8.73205   8.73205      1.00   .603105  1.104289
   8.73193   8.73193      1.00   .598755  1.096289
   8.73182   8.73182      1.00   .604135  1.106739
   8.73171   8.73171      1.00   .600905  1.100259
   8.73159   8.73159      1.00   .601025  1.101589
   8.73147   8.73147      1.00   .600085  1.098869
   8.73135   8.73135      1.00   .602895  1.104369
   8.73124   8.73124      1.00   .600855  1.101049
   8.73113   8.73113      1.00   .601805  1.102899
   8.73102   8.73102      1.00   .599695  1.099139
   8.73090   8.73090      1.00   .602135  1.103379
   8.73079   8.73079      1.00   .598545  1.097059
   8.73068   8.73068      1.00   .599605  1.099009
   8.73056   8.73056      1.00   .599685  1.099229
   8.73044   8.73044      1.00   .599885  1.099739
   8.73033   8.73033      1.00   .600875  1.102369
   8.73022   8.73022      1.00   .600005  1.099969
   8.73011   8.73011      1.00   .599085  1.099009
   8.73000   8.73000      1.00   .599895  1.100009
   8.72989   8.72989      1.00   .595865  1.092729
   8.72978   8.72978      1.00   .602135  1.104379
   8.72967   8.72967      1.00   .598555  1.097969
   8.72956   8.72956      1.00   .599465  1.100469
   8.72945   8.72945      1.00   .601395  1.103069
   8.72934   8.72934      1.00   .598985  1.098729
   8.72922   8.72922      1.00   .598685  1.098409
   8.72911   8.72911      1.00   .600775  1.102179
   8.72900   8.72900      1.00   .599415  1.099839
   8.72889   8.72889      1.00   .599885  1.100899
   8.72877   8.72877      1.00   .596145  1.094199
   8.72866   8.72866      1.00   .603675  1.107739
   8.72855   8.72855      1.00   .597675  1.096459
   8.72843   8.72843      1.00   .600485  1.102529
   8.72830   8.72830      1.00   .597555  1.097379
   8.72818   8.72818      1.00   .602105  1.105259
   8.72807   8.72807      1.00   .599345  1.100629
   8.72795   8.72795      1.00   .599205  1.100089
   8.72783   8.72783      1.00   .598985  1.099589
   8.72771   8.72771      1.00   .601995  1.105409
   8.72760   8.72760      1.00   .598515  1.098859
   8.72748   8.72748      1.00   .600995  1.103539
   8.72737   8.72737      1.00   .595735  1.095089
   8.72725   8.72725      1.00   .601715  1.105959
   8.72714   8.72714      1.00   .599185  1.100319
   8.72703   8.72703      1.00   .597395  1.098489
   8.72691   8.72691      1.00   .599065  1.101179
   8.72679   8.72679      1.00   .596125  1.095189
   8.72669   8.72669      1.00   .599735  1.102379
   8.72658   8.72658      1.00   .597395  1.098399
   8.72647   8.72647      1.00   .598375  1.099589
   8.72636   8.72636      1.00   .597225  1.098029
   8.72625   8.72625      1.00   .598725  1.100769
   8.72614   8.72614      1.00   .595715  1.095709
   8.72603   8.72603      1.00   .599455  1.101779
   8.72592   8.72592      1.00   .597395  1.098869
   8.72581   8.72581      1.00   .598945  1.101079
   8.72570   8.72570      1.00   .596715  1.097499
   8.72559   8.72559      1.00   .599685  1.102999
   8.72548   8.72548      1.00   .596705  1.097939
   8.72537   8.72537      1.00   .599395  1.102549
   8.72526   8.72526      1.00   .595925  1.096559
   8.72515   8.72515      1.00   .599475  1.103089
   8.72504   8.72504      1.00   .596765  1.098129
   8.72493   8.72493      1.00   .597455  1.099139
   8.72483   8.72483      1.00   .596645  1.097779
   8.72471   8.72471      1.00   .598365  1.101089
   8.72460   8.72460      1.00   .596475  1.096839
   8.72450   8.72450      1.00   .595745  1.095999
   8.72440   8.72440      1.00   .599175  1.103149
   8.72429   8.72429      1.00   .593245  1.092149
   8.72419   8.72419      1.00   .595455  1.096959
   8.72408   8.72408      1.00   .596885  1.098589
   8.72398   8.72398      1.00   .595595  1.097169
   8.72387   8.72387      1.00   .594605  1.095359
   8.72377   8.72377      1.00   .596125  1.098289
   8.72367   8.72367      1.00   .593165  1.092249
   8.72356   8.72356      1.00   .595585  1.097149
   8.72346   8.72346      1.00   .593325  1.093109
   8.72336   8.72336      1.00   .594785  1.095629
   8.72326   8.72326      1.00   .591015  1.088739
   8.72315   8.72315      1.00   .598075  1.102159
   8.72304   8.72304      1.00   .595685  1.097299
   8.72294   8.72294      1.00   .592615  1.091459
   8.72284   8.72284      1.00   .595205  1.096999
   8.72273   8.72273      1.00   .593865  1.094959
   8.72262   8.72262      1.00   .593015  1.092859
   8.72252   8.72252      1.00   .591235  1.089899
   8.72241   8.72241      1.00   .594635  1.096079
   8.72230   8.72230      1.00   .593985  1.095539
   8.72218   8.72218      1.00   .591865  1.092039
   8.72208   8.72208      1.00   .594155  1.096379
   8.72197   8.72197      1.00   .592725  1.093219
   8.72186   8.72186      1.00   .592945  1.093409
   8.72174   8.72174      1.00   .590975  1.090309
   8.72162   8.72162      1.00   .592485  1.092549
   8.72151   8.72151      1.00   .592355  1.092469
   8.72139   8.72139      1.00   .591805  1.091419
   8.72127   8.72127      1.00   .590645  1.089119
   8.72116   8.72116      1.00   .591975  1.091949
   8.72105   8.72105      1.00   .592155  1.092759
   8.72093   8.72093      1.00   .593205  1.094959
   8.72081   8.72081      1.00   .592445  1.093009
   8.72070   8.72070      1.00   .591445  1.091019
   8.72059   8.72059      1.00   .591805  1.092309
   8.72047   8.72047      1.00   .595845  1.099659
   8.72036   8.72036      1.00   .589335  1.088829
   8.72024   8.72024      1.00   .592825  1.095039
   8.72014   8.72014      1.00   .592455  1.093339
   8.72003   8.72003      1.00   .594905  1.098459
   8.71991   8.71991      1.00   .591195  1.091609
   8.71980   8.71980      1.00   .592375  1.093519
   8.71970   8.71970      1.00   .590245  1.091309
   8.71959   8.71959      1.00   .592865  1.095029
   8.71948   8.71948      1.00   .591155  1.091559
   8.71936   8.71936      1.00   .592025  1.093409
   8.71925   8.71925      1.00   .590345  1.090579
   8.71914   8.71914      1.00   .591735  1.093329
   8.71902   8.71902      1.00   .589705  1.089889
   8.71891   8.71891      1.00   .591115  1.091989
   8.71880   8.71880      1.00   .589665  1.089879
   8.71869   8.71869      1.00   .590905  1.091959
   8.71857   8.71857      1.00   .590495  1.091279
   8.71845   8.71845      1.00   .589485  1.089169
   8.71833   8.71833      1.00   .592515  1.095639
   8.71821   8.71821      1.00   .588905  1.088429
   8.71809   8.71809      1.00   .590705  1.092089
   8.71797   8.71797      1.00   .588625  1.087779
   8.71786   8.71786      1.00   .590925  1.092569
   8.71774   8.71774      1.00   .590115  1.091289
   8.71762   8.71762      1.00   .591085  1.093069
   8.71751   8.71751      1.00   .587125  1.085449
   8.71740   8.71740      1.00   .593305  1.097829
   8.71728   8.71728      1.00   .588055  1.088179
   8.71716   8.71716      1.00   .590695  1.093189
   8.71705   8.71705      1.00   .587545  1.087039
   8.71694   8.71694      1.00   .593485  1.098369
   8.71683   8.71683      1.00   .586605  1.085799
   8.71671   8.71671      1.00   .591305  1.094439
   8.71659   8.71659      1.00   .587775  1.088139
   8.71650   8.71650      1.00   .593685  1.098689
   8.71639   8.71639      1.00   .585595  1.083679
   8.71627   8.71627      1.00   .591775  1.095759
   8.71616   8.71616      1.00   .586255  1.085239
   8.71605   8.71605      1.00   .587545  1.088029
   8.71594   8.71594      1.00   .588135  1.088599
   8.71583   8.71583      1.00   .590345  1.093029
   8.71571   8.71571      1.00   .586405  1.086289
   8.71561   8.71561      1.00   .589555  1.091459
   8.71550   8.71550      1.00   .589065  1.091249
   8.71539   8.71539      1.00   .586475  1.086469
   8.71528   8.71528      1.00   .584345  1.083029
   8.71517   8.71517      1.00   .590355  1.092789
   8.71506   8.71506      1.00   .588965  1.090669
   8.71495   8.71495      1.00   .587465  1.088259
   8.71483   8.71483      1.00   .588095  1.089609
   8.71473   8.71473      1.00   .587645  1.088479
   8.71463   8.71463      1.00   .588205  1.091209
   8.71452   8.71452      1.00   .586395  1.085969
   8.71441   8.71441      1.00   .586875  1.088209
   8.71430   8.71430      1.00   .588575  1.090869
   8.71420   8.71420      1.00   .586735  1.087909
   8.71409   8.71409      1.00   .586335  1.087829
   8.71399   8.71399      1.00   .587265  1.088519
   8.71389   8.71389      1.00   .587715  1.089849
   8.71379   8.71379      1.00   .585385  1.085859
   8.71368   8.71368      1.00   .588555  1.091469
   8.71357   8.71357      1.00   .584195  1.083949
   8.71348   8.71348      1.00   .587225  1.089559
   8.71338   8.71338      1.00   .587075  1.088889
   8.71327   8.71327      1.00   .586535  1.088149
   8.71316   8.71316      1.00   .583615  1.083139
   8.71306   8.71306      1.00   .585815  1.086629
   8.71296   8.71296      1.00   .585285  1.086429
   8.71285   8.71285      1.00   .586975  1.088909
   8.71274   8.71274      1.00   .582795  1.081989
   8.71264   8.71264      1.00   .585285  1.086509
   8.71254   8.71254      1.00   .586205  1.088379
   8.71242   8.71242      1.00   .584595  1.085329
   8.71231   8.71231      1.00   .585965  1.087939
   8.71220   8.71220      1.00   .587595  1.091269
   8.71208   8.71208      1.00   .584345  1.085729
   8.71197   8.71197      1.00   .584415  1.085509
   8.71186   8.71186      1.00   .589095  1.094099
   8.71175   8.71175      1.00   .584415  1.085539
   8.71163   8.71163      1.00   .584095  1.084699
   8.71151   8.71151      1.00   .586645  1.089579
   8.71140   8.71140      1.00   .586195  1.089269
   8.71129   8.71129      1.00   .584555  1.086369
   8.71118   8.71118      1.00   .586615  1.088709
   8.71105   8.71105      1.00   .586765  1.090309
   8.71094   8.71094      1.00   .585505  1.088249
   8.71083   8.71083      1.00   .584695  1.086289
   8.71071   8.71071      1.00   .588965  1.094149
   8.71059   8.71059      1.00   .583935  1.084659
   8.71048   8.71048      1.00   .584315  1.085919
   8.71037   8.71037      1.00   .586375  1.089499
   8.71026   8.71026      1.00   .587645  1.092439
   8.71015   8.71015      1.00   .582245  1.082679
   8.71003   8.71003      1.00   .586615  1.090949
   8.70992   8.70992      1.00   .587265  1.091699
   8.70982   8.70982      1.00   .584805  1.087219
   8.70970   8.70970      1.00   .585835  1.089659
   8.70959   8.70959      1.00   .585725  1.089699
   8.70949   8.70949      1.00   .586725  1.091029
   8.70938   8.70938      1.00   .584925  1.088449
   8.70926   8.70926      1.00   .586195  1.090849
   8.70915   8.70915      1.00   .587315  1.093149
   8.70904   8.70904      1.00   .585295  1.089129
   8.70893   8.70893      1.00   .583405  1.085969
   8.70881   8.70881      1.00   .587245  1.092379
   8.70870   8.70870      1.00   .586195  1.090689
   8.70858   8.70858      1.00   .587105  1.093049
   8.70846   8.70846      1.00   .584355  1.087429
   8.70834   8.70834      1.00   .587365  1.093879
   8.70823   8.70823      1.00   .586385  1.091619
   8.70811   8.70811      1.00   .582935  1.085999
   8.70799   8.70799      1.00   .584925  1.089049
   8.70787   8.70787      1.00   .586295  1.091799
   8.70775   8.70775      1.00   .585495  1.089639
   8.70764   8.70764      1.00   .585635  1.090289
   8.70752   8.70752      1.00   .588225  1.094739
   8.70740   8.70740      1.00   .586155  1.091969
   8.70729   8.70729      1.00   .585605  1.090979
   8.70718   8.70718      1.00   .587965  1.095149
   8.70707   8.70707      1.00   .585335  1.090969
   8.70694   8.70694      1.00   .585555  1.091499
   8.70683   8.70683      1.00   .587475  1.095029
   8.70673   8.70673      1.00   .587175  1.094319
   8.70662   8.70662      1.00   .584535  1.089589
   8.70651   8.70651      1.00   .585705  1.092219
   8.70640   8.70640      1.00   .587355  1.094799
   8.70629   8.70629      1.00   .586365  1.092769
   8.70618   8.70618      1.00   .583885  1.088099
   8.70607   8.70607      1.00   .586855  1.093739
   8.70595   8.70595      1.00   .585575  1.091329
   8.70584   8.70584      1.00   .584785  1.089999
   8.70574   8.70574      1.00   .584545  1.089729
   8.70562   8.70562      1.00   .586665  1.093999
   8.70551   8.70551      1.00   .582145  1.086319
   8.70540   8.70540      1.00   .586085  1.092809
   8.70530   8.70530      1.00   .584225  1.090019
   8.70518   8.70518      1.00   .587195  1.095729
   8.70507   8.70507      1.00   .581055  1.083949
   8.70497   8.70497      1.00   .586155  1.093829
   8.70486   8.70486      1.00   .584155  1.089129
   8.70475   8.70475      1.00   .585535  1.092079
   8.70464   8.70464      1.00   .580085  1.082109
   8.70454   8.70454      1.00   .586825  1.095379
   8.70443   8.70443      1.00   .579745  1.082069
   8.70432   8.70432      1.00   .584855  1.091439
   8.70421   8.70421      1.00   .581975  1.085859
   8.70411   8.70411      1.00   .583415  1.088779
   8.70401   8.70401      1.00   .578955  1.081329
   8.70390   8.70390      1.00   .583755  1.090519
   8.70380   8.70380      1.00   .580025  1.083289
   8.70369   8.70369      1.00   .581925  1.086889
   8.70359   8.70359      1.00   .578075  1.080189
   8.70349   8.70349      1.00   .580595  1.085039
   8.70338   8.70338      1.00   .580085  1.083629
   8.70328   8.70328      1.00   .580295  1.084619
   8.70318   8.70318      1.00   .578455  1.081009
   8.70307   8.70307      1.00   .578455  1.080909
   8.70297   8.70297      1.00   .579635  1.083059
   8.70287   8.70287      1.00   .576215  1.076659
   8.70276   8.70276      1.00   .579475  1.083069
   8.70265   8.70265      1.00   .575775  1.076489
   8.70254   8.70254      1.00   .576785  1.078689
   8.70244   8.70244      1.00   .575885  1.077119
   8.70233   8.70233      1.00   .578675  1.081299
   8.70222   8.70222      1.00   .576205  1.077139
   8.70211   8.70211      1.00   .575195  1.075719
   8.70200   8.70200      1.00   .576245  1.077179
   8.70189   8.70189      1.00   .575875  1.076999
   8.70177   8.70177      1.00   .572895  1.071089
   8.70166   8.70166      1.00   .574075  1.073629
   8.70154   8.70154      1.00   .576275  1.077069
   8.70143   8.70143      1.00   .573895  1.073689
   8.70131   8.70131      1.00   .574095  1.073989
   8.70119   8.70119      1.00   .574765  1.075569
   8.70108   8.70108      1.00   .572985  1.071649
   8.70097   8.70097      1.00   .571705  1.069929
   8.70084   8.70084      1.00   .571325  1.068689
   8.70073   8.70073      1.00   .571225  1.069089
   8.70062   8.70062      1.00   .572265  1.071639
   8.70050   8.70050      1.00   .570305  1.067669
   8.70039   8.70039      1.00   .574135  1.073909
   8.70028   8.70028      1.00   .568575  1.064119
   8.70017   8.70017      1.00   .571245  1.069589
   8.70006   8.70006      1.00   .570805  1.068479
   8.69995   8.69995      1.00   .569695  1.067139
   8.69983   8.69983      1.00   .568025  1.063809
   8.69973   8.69973      1.00   .571925  1.071329
   8.69962   8.69962      1.00   .569855  1.067029
   8.69951   8.69951      1.00   .569805  1.067219
   8.69939   8.69939      1.00   .568595  1.064349
   8.69929   8.69929      1.00   .570015  1.067169
   8.69918   8.69918      1.00   .570455  1.068269
   8.69906   8.69906      1.00   .567815  1.063249
   8.69894   8.69894      1.00   .571205  1.070359
   8.69883   8.69883      1.00   .567515  1.062869
   8.69872   8.69872      1.00   .570695  1.069589
   8.69860   8.69860      1.00   .567955  1.064379
   8.69848   8.69848      1.00   .570435  1.069609
   8.69837   8.69837      1.00   .569075  1.067209
   8.69825   8.69825      1.00   .569265  1.068059
   8.69813   8.69813      1.00   .568175  1.064489
   8.69801   8.69801      1.00   .567895  1.064669
   8.69789   8.69789      1.00   .568835  1.066329
   8.69778   8.69778      1.00   .568575  1.066909
   8.69767   8.69767      1.00   .568845  1.066399
   8.69755   8.69755      1.00   .568215  1.065249
   8.69744   8.69744      1.00   .567475  1.063929
   8.69732   8.69732      1.00   .571345  1.071439
   8.69720   8.69720      1.00   .565605  1.061149
   8.69709   8.69709      1.00   .568075  1.065859
   8.69697   8.69697      1.00   .570245  1.069419
   8.69686   8.69686      1.00   .566505  1.062679
   8.69674   8.69674      1.00   .567055  1.064119
   8.69663   8.69663      1.00   .569195  1.067719
   8.69653   8.69653      1.00   .569385  1.068539
   8.69643   8.69643      1.00   .568355  1.066219
   8.69631   8.69631      1.00   .569265  1.069019
   8.69621   8.69621      1.00   .565895  1.062039
   8.69610   8.69610      1.00   .568715  1.067579
   8.69598   8.69598      1.00   .567405  1.065419
   8.69587   8.69587      1.00   .569275  1.069339
   8.69576   8.69576      1.00   .566505  1.063459
   8.69566   8.69566      1.00   .567365  1.065509
   8.69555   8.69555      1.00   .568075  1.066919
   8.69544   8.69544      1.00   .567935  1.066499
   8.69533   8.69533      1.00   .566135  1.063399
   8.69522   8.69522      1.00   .570835  1.072299
   8.69511   8.69511      1.00   .566115  1.063689
   8.69500   8.69500      1.00   .567495  1.066379
   8.69489   8.69489      1.00   .566675  1.064219
   8.69478   8.69478      1.00   .569475  1.070269
   8.69468   8.69468      1.00   .567965  1.067189
   8.69456   8.69456      1.00   .565065  1.062019
   8.69445   8.69445      1.00   .570205  1.071989
   8.69435   8.69435      1.00   .566515  1.064859
   8.69425   8.69425      1.00   .566225  1.064559
   8.69414   8.69414      1.00   .568565  1.068879
   8.69404   8.69404      1.00   .570695  1.073259
   8.69394   8.69394      1.00   .567385  1.066009
   8.69384   8.69384      1.00   .567845  1.067809
   8.69373   8.69373      1.00   .569165  1.069989
   8.69362   8.69362      1.00   .568445  1.068959
   8.69352   8.69352      1.00   .564195  1.060639
   8.69342   8.69342      1.00   .571375  1.074869
   8.69332   8.69332      1.00   .568255  1.069229
   8.69321   8.69321      1.00   .570775  1.074279
   8.69312   8.69312      1.00   .567985  1.068169
   8.69302   8.69302      1.00   .571505  1.074939
   8.69290   8.69290      1.00   .568115  1.069369
   8.69280   8.69280      1.00   .568715  1.070039
   8.69269   8.69269      1.00   .571865  1.075889
   8.69258   8.69258      1.00   .570225  1.072929
   8.69247   8.69247      1.00   .567825  1.069069
   8.69237   8.69237      1.00   .567675  1.068909
   8.69226   8.69226      1.00   .574555  1.081739
   8.69214   8.69214      1.00   .567865  1.069269
   8.69203   8.69203      1.00   .565865  1.065309
   8.69192   8.69192      1.00   .572335  1.077339
   8.69180   8.69180      1.00   .571875  1.077039
   8.69169   8.69169      1.00   .566685  1.066759
   8.69157   8.69157      1.00   .569805  1.073129
   8.69145   8.69145      1.00   .571875  1.076619
   8.69135   8.69135      1.00   .568595  1.070799
   8.69123   8.69123      1.00   .567705  1.069469
   8.69111   8.69111      1.00   .572615  1.079249
   8.69100   8.69100      1.00   .570125  1.074509
   8.69089   8.69089      1.00   .569355  1.072189
   8.69078   8.69078      1.00   .570645  1.075119
   8.69066   8.69066      1.00   .570705  1.075819
   8.69054   8.69054      1.00   .569145  1.072359
   8.69043   8.69043      1.00   .567645  1.070179
   8.69032   8.69032      1.00   .572575  1.079339
   8.69020   8.69020      1.00   .569845  1.073759
   8.69009   8.69009      1.00   .568985  1.072559
   8.68998   8.68998      1.00   .569175  1.073009
   8.68987   8.68987      1.00   .572195  1.079459
   8.68976   8.68976      1.00   .568275  1.071079
   8.68965   8.68965      1.00   .570655  1.076469
   8.68955   8.68955      1.00   .569515  1.074339
   8.68943   8.68943      1.00   .571825  1.078389
   8.68931   8.68931      1.00   .566625  1.068909
   8.68920   8.68920      1.00   .573575  1.081709
   8.68909   8.68909      1.00   .569855  1.075349
   8.68898   8.68898      1.00   .569895  1.074849
   8.68887   8.68887      1.00   .567335  1.070789
   8.68875   8.68875      1.00   .573265  1.081039
   8.68864   8.68864      1.00   .569535  1.074869
   8.68853   8.68853      1.00   .569205  1.074359
   8.68840   8.68840      1.00   .572025  1.079389
   8.68829   8.68829      1.00   .570615  1.077309
   8.68817   8.68817      1.00   .570065  1.075559
   8.68805   8.68805      1.00   .568835  1.073649
   8.68793   8.68793      1.00   .572095  1.080689
   8.68781   8.68781      1.00   .568975  1.074019
   8.68769   8.68769      1.00   .571325  1.079079
   8.68758   8.68758      1.00   .569345  1.075139
   8.68747   8.68747      1.00   .572435  1.080889
   8.68735   8.68735      1.00   .568905  1.074029
   8.68724   8.68724      1.00   .571765  1.080099
   8.68713   8.68713      1.00   .571095  1.078759
   8.68700   8.68700      1.00   .566825  1.070869
   8.68689   8.68689      1.00   .568345  1.074209
   8.68678   8.68678      1.00   .572455  1.081519
   8.68667   8.68667      1.00   .569635  1.076139
   8.68656   8.68656      1.00   .570665  1.078129
   8.68644   8.68644      1.00   .570115  1.077599
   8.68634   8.68634      1.00   .573865  1.084369
   8.68623   8.68623      1.00   .564245  1.066089
   8.68612   8.68612      1.00   .572605  1.082589
   8.68601   8.68601      1.00   .572165  1.081779
   8.68590   8.68590      1.00   .570825  1.079399
   8.68579   8.68579      1.00   .570775  1.078389
   8.68567   8.68567      1.00   .572235  1.081649
   8.68557   8.68557      1.00   .573455  1.083799
   8.68546   8.68546      1.00   .571015  1.079549
   8.68535   8.68535      1.00   .573055  1.083129
   8.68524   8.68524      1.00   .573195  1.083959
   8.68513   8.68513      1.00   .572835  1.083589
   8.68503   8.68503      1.00   .571715  1.081469
   8.68492   8.68492      1.00   .571855  1.081449
   8.68480   8.68480      1.00   .573015  1.083849
   8.68469   8.68469      1.00   .570825  1.079989
   8.68459   8.68459      1.00   .572455  1.083649
   8.68448   8.68448      1.00   .572555  1.083629
   8.68437   8.68437      1.00   .570895  1.079819
   8.68427   8.68427      1.00   .571855  1.081939
   8.68417   8.68417      1.00   .574935  1.088319
   8.68406   8.68406      1.00   .571575  1.082029
   8.68396   8.68396      1.00   .571445  1.081869
   8.68385   8.68385      1.00   .572685  1.084629
   8.68375   8.68375      1.00   .575275  1.089749
   8.68365   8.68365      1.00   .569845  1.079029
   8.68354   8.68354      1.00   .575655  1.090529
   8.68344   8.68344      1.00   .571735  1.083469
   8.68334   8.68334      1.00   .573405  1.085989
   8.68324   8.68324      1.00   .572425  1.083549
   8.68313   8.68313      1.00   .573785  1.086699
   8.68302   8.68302      1.00   .571955  1.083219
   8.68293   8.68293      1.00   .572835  1.085339
   8.68282   8.68282      1.00   .572555  1.084379
   8.68271   8.68271      1.00   .573165  1.085949
   8.68261   8.68261      1.00   .572045  1.084229
   8.68250   8.68250      1.00   .571695  1.083129
   8.68239   8.68239      1.00   .573825  1.087569
   8.68228   8.68228      1.00   .573725  1.086689
   8.68217   8.68217      1.00   .569705  1.080259
   8.68206   8.68206      1.00   .572525  1.085199
   8.68195   8.68195      1.00   .574595  1.089159
   8.68183   8.68183      1.00   .568755  1.078609
   8.68171   8.68171      1.00   .573135  1.087419
   8.68161   8.68161      1.00   .570615  1.082379
   8.68149   8.68149      1.00   .574335  1.088879
   8.68136   8.68136      1.00   .567835  1.076829
   8.68125   8.68125      1.00   .574875  1.091339
   8.68114   8.68114      1.00   .571485  1.083969
   8.68102   8.68102      1.00   .573425  1.088209
   8.68091   8.68091      1.00   .569655  1.080559
   8.68079   8.68079      1.00   .574085  1.089209
   8.68068   8.68068      1.00   .573085  1.087819
   8.68057   8.68057      1.00   .571625  1.084769
   8.68045   8.68045      1.00   .571475  1.084509
   8.68033   8.68033      1.00   .572585  1.086689
   8.68023   8.68023      1.00   .570445  1.082589
   8.68012   8.68012      1.00   .571725  1.085289
   8.68000   8.68000      1.00   .570165  1.082929
   8.67989   8.67989      1.00   .569615  1.080889
   8.67979   8.67979      1.00   .567895  1.078409
   8.67969   8.67969      1.00   .570355  1.082879
   8.67957   8.67957      1.00   .570595  1.083969
   8.67946   8.67946      1.00   .568865  1.080639
   8.67935   8.67935      1.00   .568865  1.081289
   8.67924   8.67924      1.00   .568355  1.079919
   8.67912   8.67912      1.00   .567985  1.079099
   8.67901   8.67901      1.00   .562925  1.069609
   8.67890   8.67890      1.00   .570915  1.085189
   8.67879   8.67879      1.00   .566945  1.077349
   8.67866   8.67866      1.00   .567105  1.077699
   8.67855   8.67855      1.00   .567455  1.078799
   8.67844   8.67844      1.00   .568735  1.080669
   8.67832   8.67832      1.00   .566345  1.076199
   8.67820   8.67820      1.00   .566005  1.075819
   8.67808   8.67808      1.00   .566145  1.075849
   8.67797   8.67797      1.00   .567955  1.079829
   8.67785   8.67785      1.00   .563845  1.072869
   8.67773   8.67773      1.00   .564275  1.072979
   8.67761   8.67761      1.00   .564795  1.074019
   8.67750   8.67750      1.00   .564235  1.072419
   8.67739   8.67739      1.00   .563485  1.071919
   8.67727   8.67727      1.00   .562585  1.070299
   8.67715   8.67715      1.00   .562265  1.070239
   8.67704   8.67704      1.00   .562185  1.069779
   8.67693   8.67693      1.00   .562275  1.070119
   8.67681   8.67681      1.00   .560385  1.066069
   8.67670   8.67670      1.00   .560315  1.066719
   8.67660   8.67660      1.00   .562005  1.069619
   8.67649   8.67649      1.00   .559755  1.064649
   8.67637   8.67637      1.00   .559915  1.065419
   8.67626   8.67626      1.00   .560585  1.066559
   8.67616   8.67616      1.00   .557695  1.061419
   8.67604   8.67604      1.00   .558145  1.062439
   8.67593   8.67593      1.00   .558225  1.062619
   8.67582   8.67582      1.00   .557655  1.061589
   8.67572   8.67572      1.00   .556995  1.059899
   8.67561   8.67561      1.00   .557615  1.062199
   8.67549   8.67549      1.00   .558215  1.062959
   8.67538   8.67538      1.00   .553405  1.053989
   8.67528   8.67528      1.00   .557805  1.062469
   8.67518   8.67518      1.00   .554405  1.055869
   8.67506   8.67506      1.00   .556535  1.059479
   8.67495   8.67495      1.00   .552875  1.053079
   8.67485   8.67485      1.00   .556455  1.060049
   8.67474   8.67474      1.00   .553915  1.055229
   8.67463   8.67463      1.00   .553405  1.054349
   8.67451   8.67451      1.00   .551705  1.051129
   8.67442   8.67442      1.00   .556315  1.060369
   8.67431   8.67431      1.00   .550675  1.049239
   8.67420   8.67420      1.00   .555055  1.057849
   8.67409   8.67409      1.00   .550755  1.050079
   8.67399   8.67399      1.00   .553935  1.056119
   8.67389   8.67389      1.00   .551105  1.050239
   8.67378   8.67378      1.00   .550895  1.050039
   8.67368   8.67368      1.00   .552425  1.053439
   8.67358   8.67358      1.00   .551325  1.051059
   8.67348   8.67348      1.00   .549975  1.049599
   8.67338   8.67338      1.00   .551885  1.052699
   8.67328   8.67328      1.00   .549625  1.048379
   8.67317   8.67317      1.00   .550595  1.049349
   8.67307   8.67307      1.00   .552245  1.053469
   8.67296   8.67296      1.00   .550155  1.049879
   8.67286   8.67286      1.00   .550495  1.050669
   8.67275   8.67275      1.00   .547935  1.044859
   8.67265   8.67265      1.00   .550895  1.050719
   8.67253   8.67253      1.00   .547975  1.045689
   8.67242   8.67242      1.00   .551165  1.051899
   8.67232   8.67232      1.00   .547615  1.045659
   8.67221   8.67221      1.00   .552715  1.055319
   8.67210   8.67210      1.00   .546645  1.043349
   8.67199   8.67199      1.00   .551685  1.053299
   8.67188   8.67188      1.00   .545615  1.041659
   8.67176   8.67176      1.00   .548995  1.047759
   8.67163   8.67163      1.00   .549095  1.049229
   8.67151   8.67151      1.00   .551305  1.053349
   8.67141   8.67141      1.00   .545955  1.042359
   8.67130   8.67130      1.00   .551105  1.052699
   8.67118   8.67118      1.00   .548895  1.047219
   8.67107   8.67107      1.00   .546905  1.044159
   8.67096   8.67096      1.00   .549105  1.049039
   8.67085   8.67085      1.00   .548445  1.047529
   8.67072   8.67072      1.00   .547675  1.046649
   8.67061   8.67061      1.00   .548055  1.047439
   8.67049   8.67049      1.00   .547225  1.045649
   8.67038   8.67038      1.00   .549085  1.049109
   8.67027   8.67027      1.00   .545355  1.042439
   8.67016   8.67016      1.00   .549585  1.049949
   8.67005   8.67005      1.00   .548335  1.048389
   8.66994   8.66994      1.00   .547385  1.046009
   8.66982   8.66982      1.00   .547225  1.046239
   8.66972   8.66972      1.00   .549165  1.049639
   8.66961   8.66961      1.00   .545265  1.042779
   8.66950   8.66950      1.00   .547635  1.047099
   8.66938   8.66938      1.00   .548405  1.048649
   8.66927   8.66927      1.00   .546905  1.046099
   8.66917   8.66917      1.00   .548085  1.047969
   8.66906   8.66906      1.00   .547735  1.047109
   8.66894   8.66894      1.00   .545655  1.044149
   8.66883   8.66883      1.00   .547615  1.048159
   8.66872   8.66872      1.00   .546465  1.045209
   8.66861   8.66861      1.00   .547845  1.048299
   8.66848   8.66848      1.00   .545025  1.042379
   8.66836   8.66836      1.00   .548365  1.049839
   8.66825   8.66825      1.00   .543515  1.040139
   8.66813   8.66813      1.00   .547705  1.048929
   8.66801   8.66801      1.00   .543535  1.040139
   8.66789   8.66789      1.00   .549615  1.052409
   8.66778   8.66778      1.00   .543415  1.040549
   8.66766   8.66766      1.00   .548465  1.049799
   8.66754   8.66754      1.00   .546825  1.047579
   8.66743   8.66743      1.00   .544725  1.043309
   8.66732   8.66732      1.00   .547115  1.047619
   8.66721   8.66721      1.00   .547305  1.048449
   8.66709   8.66709      1.00   .544455  1.042059
   8.66697   8.66697      1.00   .543535  1.040539
   8.66687   8.66687      1.00   .548625  1.050459
   8.66676   8.66676      1.00   .544535  1.042279
   8.66665   8.66665      1.00   .545425  1.045619
   8.66654   8.66654      1.00   .544085  1.042489
   8.66644   8.66644      1.00   .546015  1.046309
   8.66632   8.66632      1.00   .545315  1.044729
   8.66622   8.66622      1.00   .545155  1.045369
   8.66611   8.66611      1.00   .543575  1.041359
   8.66600   8.66600      1.00   .546205  1.046769
   8.66589   8.66589      1.00   .544245  1.043209
   8.66578   8.66578      1.00   .545535  1.046069
   8.66567   8.66567      1.00   .544115  1.042139
   8.66556   8.66556      1.00   .546785  1.048379
   8.66545   8.66545      1.00   .543485  1.041959
   8.66534   8.66534      1.00   .542145  1.039379
   8.66523   8.66523      1.00   .543515  1.042919
   8.66512   8.66512      1.00   .543575  1.042509
   8.66502   8.66502      1.00   .544755  1.045299
   8.66490   8.66490      1.00   .544565  1.045049
   8.66479   8.66479      1.00   .542895  1.040939
   8.66469   8.66469      1.00   .544845  1.045129
   8.66458   8.66458      1.00   .541515  1.039599
   8.66447   8.66447      1.00   .544065  1.043489
   8.66436   8.66436      1.00   .544525  1.044459
   8.66427   8.66427      1.00   .545995  1.047259
   8.66417   8.66417      1.00   .546025  1.048689
   8.66406   8.66406      1.00   .545075  1.046129
   8.66395   8.66395      1.00   .545475  1.047159
   8.66385   8.66385      1.00   .545625  1.047809
   8.66375   8.66375      1.00   .547845  1.051849
   8.66364   8.66364      1.00   .545035  1.046019
   8.66353   8.66353      1.00   .545335  1.046869
   8.66344   8.66344      1.00   .546215  1.049099
   8.66333   8.66333      1.00   .545265  1.047119
   8.66323   8.66323      1.00   .544935  1.046619
   8.66312   8.66312      1.00   .544495  1.045509
   8.66303   8.66303      1.00   .548215  1.052729
   8.66292   8.66292      1.00   .543635  1.043569
   8.66281   8.66281      1.00   .544465  1.045339
   8.66270   8.66270      1.00   .543895  1.044209
   8.66260   8.66260      1.00   .550185  1.056439
   8.66249   8.66249      1.00   .542675  1.042769
   8.66238   8.66238      1.00   .546325  1.049819
   8.66227   8.66227      1.00   .543095  1.043549
   8.66217   8.66217      1.00   .547495  1.052859
   8.66205   8.66205      1.00   .545115  1.047809
   8.66193   8.66193      1.00   .543575  1.045229
   8.66181   8.66181      1.00   .546465  1.050599
   8.66171   8.66171      1.00   .545375  1.048419
   8.66159   8.66159      1.00   .545505  1.048659
   8.66147   8.66147      1.00   .545355  1.048779
   8.66135   8.66135      1.00   .543575  1.045659
   8.66124   8.66124      1.00   .545895  1.049549
   8.66113   8.66113      1.00   .547245  1.052579
   8.66101   8.66101      1.00   .544025  1.046559
   8.66089   8.66089      1.00   .545285  1.049529
   8.66078   8.66078      1.00   .543275  1.045979
   8.66066   8.66066      1.00   .549375  1.056699
   8.66054   8.66054      1.00   .542625  1.044279
   8.66043   8.66043      1.00   .547395  1.053879
   8.66033   8.66033      1.00   .545835  1.050429
   8.66022   8.66022      1.00   .545915  1.050799
   8.66010   8.66010      1.00   .544315  1.047639
   8.65999   8.65999      1.00   .549555  1.057959
   8.65988   8.65988      1.00   .544565  1.048669
   8.65978   8.65978      1.00   .546405  1.051509
   8.65966   8.65966      1.00   .546225  1.051429
   8.65955   8.65955      1.00   .548145  1.055789
   8.65944   8.65944      1.00   .545105  1.049209
   8.65933   8.65933      1.00   .547475  1.054159
   8.65921   8.65921      1.00   .545755  1.051079
   8.65910   8.65910      1.00   .548675  1.057369
   8.65900   8.65900      1.00   .546775  1.053349
   8.65888   8.65888      1.00   .546765  1.054469
   8.65876   8.65876      1.00   .548085  1.055919
   8.65865   8.65865      1.00   .547635  1.054379
   8.65854   8.65854      1.00   .548125  1.056439
   8.65842   8.65842      1.00   .546765  1.053339
   8.65829   8.65829      1.00   .548065  1.055649
   8.65818   8.65818      1.00   .546515  1.053559
   8.65806   8.65806      1.00   .546355  1.053269
   8.65794   8.65794      1.00   .546665  1.054049
   8.65782   8.65782      1.00   .549675  1.059989
   8.65770   8.65770      1.00   .547645  1.055719
   8.65760   8.65760      1.00   .550525  1.060879
   8.65748   8.65748      1.00   .549625  1.059769
   8.65736   8.65736      1.00   .550795  1.062149
   8.65724   8.65724      1.00   .544375  1.049409
   8.65712   8.65712      1.00   .552725  1.066189
   8.65701   8.65701      1.00   .546705  1.054419
   8.65690   8.65690      1.00   .550385  1.062589
   8.65679   8.65679      1.00   .549755  1.060889
   8.65668   8.65668      1.00   .549605  1.060409
   8.65658   8.65658      1.00   .550055  1.061189
   8.65646   8.65646      1.00   .549215  1.059539
   8.65634   8.65634      1.00   .552415  1.065789
   8.65624   8.65624      1.00   .548505  1.059039
   8.65614   8.65614      1.00   .551475  1.064519
   8.65602   8.65602      1.00   .549605  1.060109
   8.65590   8.65590      1.00   .551285  1.064529
   8.65580   8.65580      1.00   .550035  1.061589
   8.65569   8.65569      1.00   .551835  1.065109
   8.65558   8.65558      1.00   .552195  1.065779
   8.65547   8.65547      1.00   .550705  1.062869
   8.65536   8.65536      1.00   .550405  1.063329
   8.65526   8.65526      1.00   .555025  1.071099
   8.65514   8.65514      1.00   .548855  1.059659
   8.65503   8.65503      1.00   .551705  1.065609
   8.65492   8.65492      1.00   .552785  1.068299
   8.65481   8.65481      1.00   .552635  1.067429
   8.65470   8.65470      1.00   .550315  1.063199
   8.65459   8.65459      1.00   .552165  1.066869
   8.65449   8.65449      1.00   .553685  1.070059
   8.65439   8.65439      1.00   .552125  1.066579
   8.65428   8.65428      1.00   .552295  1.066579
   8.65417   8.65417      1.00   .551845  1.067179
   8.65407   8.65407      1.00   .554555  1.071239
   8.65397   8.65397      1.00   .550525  1.063869
   8.65386   8.65386      1.00   .553895  1.071229
   8.65376   8.65376      1.00   .552065  1.066579
   8.65366   8.65366      1.00   .552435  1.068049
   8.65355   8.65355      1.00   .552755  1.068289
   8.65345   8.65345      1.00   .555025  1.073129
   8.65334   8.65334      1.00   .552425  1.067969
   8.65325   8.65325      1.00   .552595  1.068479
   8.65314   8.65314      1.00   .552845  1.069639
   8.65303   8.65303      1.00   .556495  1.076339
   8.65293   8.65293      1.00   .551245  1.066409
   8.65282   8.65282      1.00   .552785  1.069119
   8.65272   8.65272      1.00   .555535  1.074179
   8.65261   8.65261      1.00   .553235  1.070329
   8.65250   8.65250      1.00   .552965  1.070169
   8.65240   8.65240      1.00   .553045  1.069799
   8.65229   8.65229      1.00   .554075  1.071979
   8.65217   8.65217      1.00   .551655  1.067809
   8.65206   8.65206      1.00   .552885  1.069619
   8.65196   8.65196      1.00   .553195  1.070769
   8.65184   8.65184      1.00   .552285  1.069509
   8.65172   8.65172      1.00   .551975  1.068969
   8.65160   8.65160      1.00   .553275  1.070799
   8.65149   8.65149      1.00   .554935  1.074579
   8.65138   8.65138      1.00   .551915  1.068039
   8.65125   8.65125      1.00   .555475  1.075819
   8.65114   8.65114      1.00   .551585  1.068829
   8.65103   8.65103      1.00   .552835  1.070869
   8.65091   8.65091      1.00   .550675  1.066409
   8.65079   8.65079      1.00   .553005  1.071509
   8.65068   8.65068      1.00   .551245  1.067659
   8.65057   8.65057      1.00   .554835  1.075259
   8.65046   8.65046      1.00   .551025  1.067429
   8.65034   8.65034      1.00   .557335  1.080099
   8.65023   8.65023      1.00   .550485  1.067219
   8.65012   8.65012      1.00   .552855  1.071419
   8.65001   8.65001      1.00   .552775  1.071129
   8.64989   8.64989      1.00   .556125  1.078089
   8.64978   8.64978      1.00   .551645  1.070119
   8.64968   8.64968      1.00   .554795  1.075199
   8.64957   8.64957      1.00   .552575  1.071029
   8.64946   8.64946      1.00   .557095  1.079699
   8.64934   8.64934      1.00   .550275  1.067109
   8.64924   8.64924      1.00   .556325  1.078889
   8.64913   8.64913      1.00   .551815  1.070309
   8.64901   8.64901      1.00   .555865  1.078029
   8.64890   8.64890      1.00   .551355  1.069859
   8.64879   8.64879      1.00   .556805  1.080269
   8.64867   8.64867      1.00   .553095  1.072979
   8.64855   8.64855      1.00   .553165  1.073039
   8.64843   8.64843      1.00   .554455  1.075829
   8.64832   8.64832      1.00   .553855  1.074359
   8.64820   8.64820      1.00   .553715  1.075569
   8.64807   8.64807      1.00   .554175  1.075849
   8.64795   8.64795      1.00   .554555  1.076359
   8.64785   8.64785      1.00   .552465  1.071809
   8.64773   8.64773      1.00   .556065  1.079359
   8.64761   8.64761      1.00   .553385  1.073739
   8.64748   8.64748      1.00   .556225  1.079379
   8.64738   8.64738      1.00   .553465  1.074389
   8.64726   8.64726      1.00   .558145  1.083849
   8.64714   8.64714      1.00   .553065  1.074249
   8.64703   8.64703      1.00   .555695  1.078909
   8.64692   8.64692      1.00   .555495  1.078859
   8.64681   8.64681      1.00   .557875  1.083609
   8.64670   8.64670      1.00   .553965  1.076019
   8.64659   8.64659      1.00   .556285  1.080579
   8.64648   8.64648      1.00   .556265  1.080549
   8.64637   8.64637      1.00   .555315  1.078579
   8.64626   8.64626      1.00   .556685  1.081859
   8.64615   8.64615      1.00   .555975  1.080659
   8.64604   8.64604      1.00   .555895  1.080449
   8.64593   8.64593      1.00   .556115  1.080119
   8.64581   8.64581      1.00   .557665  1.083709
   8.64570   8.64570      1.00   .554645  1.078199
   8.64560   8.64560      1.00   .557835  1.085029
   8.64549   8.64549      1.00   .557225  1.082849
   8.64538   8.64538      1.00   .557745  1.085029
   8.64526   8.64526      1.00   .554545  1.078349
   8.64516   8.64516      1.00   .559655  1.088199
   8.64505   8.64505      1.00   .557195  1.084029
   8.64494   8.64494      1.00   .556885  1.083699
   8.64483   8.64483      1.00   .556145  1.081499
   8.64472   8.64472      1.00   .557875  1.085159
   8.64462   8.64462      1.00   .556145  1.081769
   8.64451   8.64451      1.00   .560095  1.089799
   8.64440   8.64440      1.00   .556135  1.082259
   8.64430   8.64430      1.00   .558695  1.087249
   8.64419   8.64419      1.00   .557035  1.083739
   8.64409   8.64409      1.00   .560545  1.090549
   8.64398   8.64398      1.00   .556465  1.082869
   8.64388   8.64388      1.00   .559635  1.088609
   8.64378   8.64378      1.00   .561485  1.093129
   8.64367   8.64367      1.00   .555435  1.081159
   8.64357   8.64357      1.00   .557665  1.085689
   8.64347   8.64347      1.00   .560015  1.090469
   8.64337   8.64337      1.00   .561515  1.093379
   8.64326   8.64326      1.00   .557125  1.084779
   8.64316   8.64316      1.00   .561845  1.094289
   8.64306   8.64306      1.00   .559685  1.090319
   8.64296   8.64296      1.00   .561145  1.092899
   8.64284   8.64284      1.00   .555395  1.081729
   8.64273   8.64273      1.00   .563195  1.097689
   8.64264   8.64264      1.00   .559225  1.089749
   8.64253   8.64253      1.00   .563195  1.097229
   8.64242   8.64242      1.00   .561015  1.092429
   8.64231   8.64231      1.00   .561625  1.094199
   8.64221   8.64221      1.00   .562085  1.094839
   8.64210   8.64210      1.00   .563205  1.097089
   8.64198   8.64198      1.00   .563325  1.097419
   8.64186   8.64186      1.00   .560405  1.092269
   8.64175   8.64175      1.00   .564775  1.100789
   8.64164   8.64164      1.00   .563885  1.099639
   8.64151   8.64151      1.00   .562765  1.097949
   8.64139   8.64139      1.00   .562125  1.095849
   8.64128   8.64128      1.00   .567155  1.105429
   8.64117   8.64117      1.00   .565685  1.103009
   8.64105   8.64105      1.00   .561005  1.094129
   8.64094   8.64094      1.00   .567285  1.106929
   8.64083   8.64083      1.00   .565255  1.102829
   8.64072   8.64072      1.00   .565175  1.102329
   8.64060   8.64060      1.00   .563765  1.099509
   8.64048   8.64048      1.00   .567525  1.106829
   8.64037   8.64037      1.00   .565755  1.104179
   8.64026   8.64026      1.00   .566565  1.105549
   8.64015   8.64015      1.00   .565715  1.103339
   8.64004   8.64004      1.00   .568645  1.109459
   8.63993   8.63993      1.00   .565475  1.104229
   8.63982   8.63982      1.00   .569025  1.111019
   8.63971   8.63971      1.00   .564455  1.102089
   8.63960   8.63960      1.00   .570355  1.114489
   8.63949   8.63949      1.00   .564075  1.101499
   8.63938   8.63938      1.00   .570955  1.114949
   8.63926   8.63926      1.00   .565505  1.104309
   8.63915   8.63915      1.00   .570285  1.113579
   8.63904   8.63904      1.00   .568075  1.109709
   8.63893   8.63893      1.00   .569755  1.112559
   8.63881   8.63881      1.00   .566565  1.106559
   8.63870   8.63870      1.00   .571565  1.116369
   8.63859   8.63859      1.00   .568515  1.110839
   8.63847   8.63847      1.00   .570645  1.115439
   8.63834   8.63834      1.00   .567225  1.108499
   8.63822   8.63822      1.00   .571255  1.116379
   8.63811   8.63811      1.00   .569985  1.113589
   8.63800   8.63800      1.00   .569465  1.112599
   8.63788   8.63788      1.00   .569355  1.112689
   8.63775   8.63775      1.00   .570715  1.115849
   8.63764   8.63764      1.00   .570345  1.114289
   8.63752   8.63752      1.00   .569805  1.113719
   8.63740   8.63740      1.00   .570465  1.115929
   8.63729   8.63729      1.00   .570035  1.114169
   8.63717   8.63717      1.00   .570735  1.115899
   8.63706   8.63706      1.00   .569945  1.115019
   8.63694   8.63694      1.00   .571295  1.118209
   8.63683   8.63683      1.00   .569435  1.113839
   8.63673   8.63673      1.00   .570515  1.115419
   8.63662   8.63662      1.00   .571385  1.117599
   8.63650   8.63650      1.00   .570395  1.116429
   8.63639   8.63639      1.00   .570465  1.116589
   8.63629   8.63629      1.00   .569945  1.115609
   8.63618   8.63618      1.00   .569255  1.113569
   8.63606   8.63606      1.00   .573285  1.121789
   8.63595   8.63595      1.00   .570405  1.116099
   8.63585   8.63585      1.00   .571785  1.117769
   8.63574   8.63574      1.00   .573715  1.122629
   8.63563   8.63563      1.00   .571345  1.118649
   8.63552   8.63552      1.00   .570355  1.116299
   8.63541   8.63541      1.00   .573345  1.122409
   8.63530   8.63530      1.00   .573585  1.123159
   8.63518   8.63518      1.00   .571235  1.118079
   8.63507   8.63507      1.00   .575355  1.126959
   8.63497   8.63497      1.00   .572535  1.120869
   8.63486   8.63486      1.00   .573915  1.124179
   8.63474   8.63474      1.00   .573195  1.122659
   8.63464   8.63464      1.00   .575805  1.127569
   8.63454   8.63454      1.00   .573785  1.123559
   8.63443   8.63443      1.00   .573495  1.123629
   8.63432   8.63432      1.00   .574345  1.125339
   8.63421   8.63421      1.00   .575005  1.126709
   8.63411   8.63411      1.00   .574255  1.125659
   8.63401   8.63401      1.00   .574615  1.126369
   8.63390   8.63390      1.00   .576075  1.127929
   8.63379   8.63379      1.00   .575165  1.126799
   8.63369   8.63369      1.00   .575785  1.128809
   8.63359   8.63359      1.00   .576765  1.130889
   8.63348   8.63348      1.00   .577075  1.131499
   8.63338   8.63338      1.00   .574465  1.126639
   8.63329   8.63329      1.00   .576665  1.131309
   8.63318   8.63318      1.00   .579815  1.137029
   8.63308   8.63308      1.00   .574665  1.127369
   8.63297   8.63297      1.00   .575475  1.128119
   8.63286   8.63286      1.00   .580335  1.137989
   8.63275   8.63275      1.00   .575795  1.130089
   8.63264   8.63264      1.00   .576155  1.130139
   8.63254   8.63254      1.00   .577955  1.134499
   8.63244   8.63244      1.00   .579315  1.135929
   8.63233   8.63233      1.00   .577565  1.132419
   8.63222   8.63222      1.00   .576545  1.131269
   8.63210   8.63210      1.00   .578855  1.135649
   8.63200   8.63200      1.00   .579165  1.136439
   8.63188   8.63188      1.00   .575825  1.130599
   8.63175   8.63175      1.00   .579585  1.138119
   8.63164   8.63164      1.00   .582045  1.142589
   8.63153   8.63153      1.00   .575495  1.129149
   8.63141   8.63141      1.00   .579985  1.139309
   8.63130   8.63130      1.00   .581495  1.141219
   8.63118   8.63118      1.00   .580175  1.139389
   8.63107   8.63107      1.00   .578325  1.135869
   8.63096   8.63096      1.00   .582465  1.144189
   8.63084   8.63084      1.00   .578965  1.136869
   8.63072   8.63072      1.00   .580815  1.141049
   8.63060   8.63060      1.00   .578005  1.135029
   8.63049   8.63049      1.00   .583495  1.146809
   8.63037   8.63037      1.00   .578955  1.136739
   8.63026   8.63026      1.00   .580975  1.141449
   8.63016   8.63016      1.00   .582155  1.143779
   8.63005   8.63005      1.00   .582335  1.145089
   8.62993   8.62993      1.00   .579675  1.138879
   8.62982   8.62982      1.00   .583535  1.146449
   8.62972   8.62972      1.00   .583185  1.146389
   8.62961   8.62961      1.00   .580055  1.140809
   8.62949   8.62949      1.00   .584445  1.148489
   8.62937   8.62937      1.00   .583335  1.146509
   8.62927   8.62927      1.00   .583295  1.146149
   8.62916   8.62916      1.00   .583275  1.147729
   8.62905   8.62905      1.00   .583045  1.146679
   8.62893   8.62893      1.00   .583955  1.148599
   8.62882   8.62882      1.00   .583365  1.147149
   8.62870   8.62870      1.00   .585775  1.151929
   8.62859   8.62859      1.00   .585755  1.152349
   8.62847   8.62847      1.00   .582925  1.146609
   8.62835   8.62835      1.00   .586905  1.154899
   8.62824   8.62824      1.00   .582175  1.145849
   8.62811   8.62811      1.00   .585435  1.152039
   8.62799   8.62799      1.00   .584345  1.149759
   8.62788   8.62788      1.00   .587105  1.155649
   8.62776   8.62776      1.00   .586605  1.154699
   8.62764   8.62764      1.00   .584215  1.150479
   8.62753   8.62753      1.00   .587735  1.157229
   8.62741   8.62741      1.00   .585035  1.152489
   8.62730   8.62730      1.00   .588155  1.158179
   8.62718   8.62718      1.00   .585635  1.153109
   8.62706   8.62706      1.00   .586285  1.154819
   8.62696   8.62696      1.00   .586595  1.155029
   8.62685   8.62685      1.00   .589985  1.162599
   8.62673   8.62673      1.00   .586725  1.155529
   8.62662   8.62662      1.00   .587995  1.157869
   8.62652   8.62652      1.00   .588455  1.159779
   8.62641   8.62641      1.00   .589375  1.160749
   8.62629   8.62629      1.00   .585665  1.154109
   8.62617   8.62617      1.00   .589935  1.163039
   8.62607   8.62607      1.00   .586665  1.155779
   8.62596   8.62596      1.00   .589015  1.161399
   8.62584   8.62584      1.00   .587755  1.158539
   8.62573   8.62573      1.00   .587995  1.158939
   8.62562   8.62562      1.00   .587405  1.157069
   8.62552   8.62552      1.00   .589285  1.162219
   8.62540   8.62540      1.00   .587055  1.157039
   8.62529   8.62529      1.00   .585965  1.155799
   8.62519   8.62519      1.00   .588155  1.159519
   8.62508   8.62508      1.00   .589145  1.161349
   8.62496   8.62496      1.00   .587325  1.158499
   8.62485   8.62485      1.00   .586175  1.156599
   8.62475   8.62475      1.00   .589725  1.163219
   8.62465   8.62465      1.00   .587695  1.159269
   8.62454   8.62454      1.00   .586875  1.157789
   8.62443   8.62443      1.00   .588165  1.160739
   8.62432   8.62432      1.00   .589885  1.164139
   8.62422   8.62422      1.00   .587035  1.158669
   8.62411   8.62411      1.00   .587705  1.159639
   8.62400   8.62400      1.00   .587545  1.159469
   8.62391   8.62391      1.00   .588995  1.162389
   8.62380   8.62380      1.00   .586645  1.157849
   8.62370   8.62370      1.00   .588495  1.161959
   8.62359   8.62359      1.00   .587745  1.160679
   8.62349   8.62349      1.00   .587165  1.159349
   8.62339   8.62339      1.00   .588625  1.161469
   8.62329   8.62329      1.00   .587705  1.160209
   8.62318   8.62318      1.00   .587615  1.160169
   8.62308   8.62308      1.00   .586815  1.158659
   8.62298   8.62298      1.00   .587735  1.160719
   8.62287   8.62287      1.00   .587635  1.160899
   8.62276   8.62276      1.00   .586435  1.159009
   8.62266   8.62266      1.00   .587695  1.161099
   8.62255   8.62255      1.00   .588775  1.163479
   8.62244   8.62244      1.00   .587745  1.160759
   8.62233   8.62233      1.00   .586765  1.158899
   8.62223   8.62223      1.00   .587735  1.161439
   8.62211   8.62211      1.00   .588305  1.162979
   8.62199   8.62199      1.00   .585075  1.156479
   8.62188   8.62188      1.00   .585935  1.157479
   8.62177   8.62177      1.00   .588515  1.163339
   8.62165   8.62165      1.00   .587115  1.160169
   8.62153   8.62153      1.00   .584665  1.155499
   8.62141   8.62141      1.00   .589395  1.164429
   8.62130   8.62130      1.00   .589215  1.165059
   8.62120   8.62120      1.00   .586235  1.158759
   8.62108   8.62108      1.00   .584225  1.155279
   8.62095   8.62095      1.00   .588095  1.162769
   8.62085   8.62085      1.00   .586385  1.159549
   8.62073   8.62073      1.00   .587545  1.161439
   8.62061   8.62061      1.00   .589875  1.166929
   8.62049   8.62049      1.00   .583425  1.154939
   8.62038   8.62038      1.00   .589115  1.166069
   8.62027   8.62027      1.00   .587765  1.162999
   8.62016   8.62016      1.00   .588835  1.165409
   8.62005   8.62005      1.00   .586105  1.160449
   8.61994   8.61994      1.00   .587395  1.162949
   8.61984   8.61984      1.00   .588405  1.164889
   8.61972   8.61972      1.00   .586845  1.160799
   8.61960   8.61960      1.00   .585915  1.159579
   8.61950   8.61950      1.00   .590345  1.168489
   8.61939   8.61939      1.00   .587885  1.163749
   8.61927   8.61927      1.00   .585855  1.160039
   8.61916   8.61916      1.00   .588585  1.166309
   8.61905   8.61905      1.00   .589765  1.168179
   8.61894   8.61894      1.00   .588045  1.164979
   8.61882   8.61882      1.00   .587155  1.162739
   8.61871   8.61871      1.00   .591955  1.171959
   8.61859   8.61859      1.00   .589025  1.166889
   8.61847   8.61847      1.00   .589625  1.167959
   8.61835   8.61835      1.00   .588745  1.166009
   8.61823   8.61823      1.00   .591145  1.171549
   8.61812   8.61812      1.00   .588325  1.166019
   8.61801   8.61801      1.00   .589815  1.168649
   8.61788   8.61788      1.00   .589305  1.167539
   8.61777   8.61777      1.00   .589145  1.167519
   8.61765   8.61765      1.00   .588745  1.166939
   8.61753   8.61753      1.00   .591805  1.173829
   8.61741   8.61741      1.00   .587185  1.163719
   8.61730   8.61730      1.00   .590115  1.169919
   8.61719   8.61719      1.00   .589685  1.169439
   8.61708   8.61708      1.00   .590365  1.170609
   8.61695   8.61695      1.00   .587865  1.164909
   8.61684   8.61684      1.00   .590945  1.171879
   8.61674   8.61674      1.00   .589585  1.169689
   8.61663   8.61663      1.00   .592695  1.175839
   8.61652   8.61652      1.00   .588505  1.167069
   8.61641   8.61641      1.00   .590925  1.171839
   8.61630   8.61630      1.00   .592875  1.176709
   8.61619   8.61619      1.00   .589325  1.168999
   8.61607   8.61607      1.00   .590525  1.171329
   8.61596   8.61596      1.00   .591805  1.174389
   8.61585   8.61585      1.00   .590915  1.173499
   8.61575   8.61575      1.00   .590035  1.171109
   8.61563   8.61563      1.00   .593155  1.177299
   8.61552   8.61552      1.00   .589975  1.171619
   8.61541   8.61541      1.00   .591575  1.174269
   8.61531   8.61531      1.00   .592595  1.175829
   8.61519   8.61519      1.00   .592915  1.177519
   8.61508   8.61508      1.00   .589895  1.171579
   8.61497   8.61497      1.00   .592385  1.175919
   8.61487   8.61487      1.00   .592105  1.175699
   8.61475   8.61475      1.00   .593265  1.178299
   8.61465   8.61465      1.00   .591155  1.174069
   8.61454   8.61454      1.00   .591305  1.175009
   8.61444   8.61444      1.00   .592295  1.176179
   8.61433   8.61433      1.00   .590115  1.172309
   8.61423   8.61423      1.00   .592835  1.177849
   8.61412   8.61412      1.00   .593555  1.178999
   8.61402   8.61402      1.00   .594735  1.181729
   8.61391   8.61391      1.00   .591075  1.174239
   8.61381   8.61381      1.00   .593395  1.179379
   8.61371   8.61371      1.00   .591025  1.174869
   8.61361   8.61361      1.00   .594935  1.182639
   8.61350   8.61350      1.00   .590195  1.173959
   8.61340   8.61340      1.00   .596675  1.186089
   8.61330   8.61330      1.00   .592415  1.177819
   8.61320   8.61320      1.00   .592395  1.177849
   8.61309   8.61309      1.00   .597105  1.187039
   8.61298   8.61298      1.00   .593575  1.180739
   8.61288   8.61288      1.00   .593845  1.181969
   8.61277   8.61277      1.00   .595265  1.184159
   8.61266   8.61266      1.00   .596535  1.186719
   8.61256   8.61256      1.00   .592765  1.179199
   8.61246   8.61246      1.00   .596035  1.185769
   8.61234   8.61234      1.00   .596095  1.185819
   8.61223   8.61223      1.00   .596355  1.186669
   8.61212   8.61212      1.00   .592325  1.178889
   8.61201   8.61201      1.00   .596295  1.186949
   8.61189   8.61189      1.00   .596925  1.187579
   8.61177   8.61177      1.00   .594605  1.183669
   8.61166   8.61166      1.00   .593615  1.181629
   8.61155   8.61155      1.00   .598105  1.190739
   8.61144   8.61144      1.00   .593955  1.182139
   8.61131   8.61131      1.00   .594925  1.184449
   8.61119   8.61119      1.00   .596035  1.187119
   8.61108   8.61108      1.00   .597935  1.190599
   8.61097   8.61097      1.00   .594145  1.182859
   8.61086   8.61086      1.00   .596505  1.187319
   8.61074   8.61074      1.00   .596205  1.187809
   8.61062   8.61062      1.00   .595315  1.185949
   8.61051   8.61051      1.00   .597925  1.190259
   8.61039   8.61039      1.00   .596295  1.187579
   8.61028   8.61028      1.00   .596245  1.187149
   8.61017   8.61017      1.00   .596085  1.188039
   8.61006   8.61006      1.00   .597775  1.190649
   8.60995   8.60995      1.00   .594965  1.186139
   8.60984   8.60984      1.00   .597485  1.190839
   8.60973   8.60973      1.00   .594825  1.185279
   8.60962   8.60962      1.00   .597575  1.190939
   8.60951   8.60951      1.00   .595265  1.186649
   8.60939   8.60939      1.00   .597245  1.190349
   8.60929   8.60929      1.00   .593065  1.183109
   8.60918   8.60918      1.00   .598395  1.193069
   8.60906   8.60906      1.00   .596325  1.188709
   8.60895   8.60895      1.00   .594555  1.185269
   8.60884   8.60884      1.00   .597865  1.192279
   8.60872   8.60872      1.00   .597025  1.190299
   8.60860   8.60860      1.00   .593825  1.184919
   8.60848   8.60848      1.00   .596335  1.189669
   8.60837   8.60837      1.00   .597705  1.191959
   8.60825   8.60825      1.00   .595245  1.186839
   8.60813   8.60813      1.00   .596795  1.191239
   8.60801   8.60801      1.00   .596785  1.190779
   8.60790   8.60790      1.00   .595825  1.188279
   8.60778   8.60778      1.00   .594895  1.187129
   8.60766   8.60766      1.00   .598565  1.194929
   8.60754   8.60754      1.00   .595525  1.188969
   8.60742   8.60742      1.00   .595575  1.188959
   8.60731   8.60731      1.00   .595815  1.189379
   8.60719   8.60719      1.00   .596945  1.192029
   8.60708   8.60708      1.00   .593235  1.184209
   8.60697   8.60697      1.00   .596485  1.190719
   8.60686   8.60686      1.00   .596705  1.191739
   8.60674   8.60674      1.00   .597715  1.193429
   8.60663   8.60663      1.00   .593645  1.185869
   8.60652   8.60652      1.00   .598755  1.196069
   8.60641   8.60641      1.00   .594185  1.186869
   8.60630   8.60630      1.00   .595125  1.188689
   8.60619   8.60619      1.00   .594675  1.188529
   8.60608   8.60608      1.00   .597805  1.193559
   8.60597   8.60597      1.00   .597175  1.193769
   8.60585   8.60585      1.00   .595515  1.190219
   8.60574   8.60574      1.00   .598385  1.195739
   8.60564   8.60564      1.00   .598055  1.195279
   8.60553   8.60553      1.00   .596825  1.193439
   8.60541   8.60541      1.00   .597005  1.192679
   8.60530   8.60530      1.00   .598625  1.197149
   8.60520   8.60520      1.00   .596395  1.192679
   8.60508   8.60508      1.00   .596505  1.193419
   8.60497   8.60497      1.00   .598215  1.196159
   8.60486   8.60486      1.00   .596825  1.193479
   8.60476   8.60476      1.00   .598245  1.196489
   8.60465   8.60465      1.00   .597195  1.194599
   8.60454   8.60454      1.00   .596575  1.192659
   8.60443   8.60443      1.00   .601145  1.201919
   8.60433   8.60433      1.00   .596985  1.193589
   8.60423   8.60423      1.00   .597305  1.195159
   8.60412   8.60412      1.00   .599855  1.199789
   8.60401   8.60401      1.00   .597395  1.194939
   8.60391   8.60391      1.00   .596835  1.194099
   8.60381   8.60381      1.00   .600375  1.200219
   8.60370   8.60370      1.00   .597355  1.195399
   8.60360   8.60360      1.00   .596615  1.193859
   8.60350   8.60350      1.00   .601215  1.203109
   8.60340   8.60340      1.00   .600005  1.200499
   8.60329   8.60329      1.00   .597465  1.195719
   8.60319   8.60319      1.00   .598555  1.197589
   8.60308   8.60308      1.00   .601165  1.203259
   8.60298   8.60298      1.00   .598605  1.198499
   8.60287   8.60287      1.00   .599205  1.200089
   8.60276   8.60276      1.00   .600525  1.201899
   8.60266   8.60266      1.00   .600735  1.203309
   8.60256   8.60256      1.00   .598405  1.199069
   8.60244   8.60244      1.00   .600805  1.203249
   8.60233   8.60233      1.00   .600755  1.203349
   8.60223   8.60223      1.00   .599185  1.200629
   8.60212   8.60212      1.00   .599605  1.201259
   8.60200   8.60200      1.00   .601215  1.204639
   8.60188   8.60188      1.00   .600935  1.203229
   8.60177   8.60177      1.00   .599285  1.201119
   8.60165   8.60165      1.00   .600985  1.204309
   8.60153   8.60153      1.00   .601545  1.205909
   8.60142   8.60142      1.00   .599295  1.201409
   8.60131   8.60131      1.00   .600055  1.203069
   8.60119   8.60119      1.00   .600845  1.203709
   8.60107   8.60107      1.00   .600625  1.204099
   8.60096   8.60096      1.00   .599645  1.202849
   8.60084   8.60084      1.00   .599455  1.202289
   8.60072   8.60072      1.00   .600565  1.205219
   8.60061   8.60061      1.00   .598385  1.199479
   8.60049   8.60049      1.00   .601095  1.205849
   8.60039   8.60039      1.00   .600365  1.204509
   8.60028   8.60028      1.00   .600445  1.204319
   8.60016   8.60016      1.00   .598895  1.202849
   8.60005   8.60005      1.00   .600635  1.205199
   8.59994   8.59994      1.00   .598875  1.202059
   8.59983   8.59983      1.00   .599725  1.202909
   8.59972   8.59972      1.00   .599335  1.202609
   8.59961   8.59961      1.00   .600945  1.205789
   8.59950   8.59950      1.00   .599645  1.202579
   8.59939   8.59939      1.00   .597845  1.200709
   8.59928   8.59928      1.00   .599965  1.204059
   8.59916   8.59916      1.00   .597185  1.198979
   8.59906   8.59906      1.00   .597935  1.200979
   8.59894   8.59894      1.00   .601155  1.206239
   8.59883   8.59883      1.00   .601795  1.208569
   8.59871   8.59871      1.00   .598735  1.202929
   8.59860   8.59860      1.00   .599265  1.203119
   8.59848   8.59848      1.00   .602495  1.209999
   8.59836   8.59836      1.00   .599495  1.204199
   8.59824   8.59824      1.00   .599735  1.204609
   8.59812   8.59812      1.00   .600605  1.206479
   8.59801   8.59801      1.00   .602295  1.210119
   8.59789   8.59789      1.00   .598675  1.202039
   8.59777   8.59777      1.00   .599855  1.205109
   8.59765   8.59765      1.00   .601185  1.208209
   8.59753   8.59753      1.00   .600185  1.206399
   8.59741   8.59741      1.00   .597885  1.202479
   8.59730   8.59730      1.00   .602235  1.210409
   8.59719   8.59719      1.00   .600735  1.207809
   8.59707   8.59707      1.00   .598065  1.203089
   8.59696   8.59696      1.00   .600145  1.206949
   8.59685   8.59685      1.00   .601165  1.208749
   8.59674   8.59674      1.00   .601785  1.210419
   8.59663   8.59663      1.00   .597885  1.202589
   8.59651   8.59651      1.00   .600765  1.208609
   8.59640   8.59640      1.00   .601445  1.210589
   8.59630   8.59630      1.00   .598615  1.204109
   8.59619   8.59619      1.00   .600595  1.207969
   8.59607   8.59607      1.00   .600875  1.208769
   8.59595   8.59595      1.00   .599035  1.205639
   8.59585   8.59585      1.00   .599565  1.206089
   8.59574   8.59574      1.00   .601455  1.210449
   8.59563   8.59563      1.00   .602425  1.212009
   8.59552   8.59552      1.00   .597675  1.202779
   8.59542   8.59542      1.00   .601765  1.211249
   8.59530   8.59530      1.00   .601205  1.210729
   8.59519   8.59519      1.00   .600825  1.209599
   8.59508   8.59508      1.00   .599725  1.207209
   8.59497   8.59497      1.00   .603385  1.214679
   8.59486   8.59486      1.00   .600535  1.208709
   8.59475   8.59475      1.00   .602315  1.212509
   8.59464   8.59464      1.00   .601175  1.210519
   8.59454   8.59454      1.00   .602355  1.212459
   8.59443   8.59443      1.00   .599865  1.207839
   8.59432   8.59432      1.00   .603815  1.216619
   8.59422   8.59422      1.00   .601365  1.211459
   8.59412   8.59412      1.00   .603625  1.216499
   8.59401   8.59401      1.00   .598975  1.206739
   8.59390   8.59390      1.00   .603275  1.215709
   8.59380   8.59380      1.00   .601955  1.212999
   8.59370   8.59370      1.00   .602555  1.213899
   8.59360   8.59360      1.00   .601275  1.212429
   8.59349   8.59349      1.00   .602345  1.214339
   8.59339   8.59339      1.00   .603695  1.217359
   8.59329   8.59329      1.00   .600635  1.210279
   8.59319   8.59319      1.00   .602665  1.214909
   8.59308   8.59308      1.00   .601555  1.212959
   8.59298   8.59298      1.00   .601515  1.212939
   8.59287   8.59287      1.00   .600615  1.210829
   8.59277   8.59277      1.00   .600815  1.211729
   8.59266   8.59266      1.00   .602065  1.213379
   8.59255   8.59255      1.00   .600295  1.210359
   8.59244   8.59244      1.00   .604135  1.218959
   8.59233   8.59233      1.00   .602875  1.215819
   8.59222   8.59222      1.00   .602835  1.216469
   8.59211   8.59211      1.00   .602195  1.215339
   8.59200   8.59200      1.00   .602755  1.215539
   8.59188   8.59188      1.00   .605005  1.221199
   8.59176   8.59176      1.00   .603285  1.217369
   8.59165   8.59165      1.00   .602785  1.215999
   8.59154   8.59154      1.00   .606095  1.222839
   8.59142   8.59142      1.00   .604305  1.219959
   8.59131   8.59131      1.00   .604215  1.219689
   8.59119   8.59119      1.00   .605105  1.221839
   8.59107   8.59107      1.00   .606045  1.223019
   8.59096   8.59096      1.00   .603425  1.218589
   8.59084   8.59084      1.00   .606935  1.225609
   8.59072   8.59072      1.00   .604835  1.221429
   8.59060   8.59060      1.00   .607055  1.225689
   8.59049   8.59049      1.00   .605295  1.222459
   8.59038   8.59038      1.00   .605105  1.222579
   8.59027   8.59027      1.00   .605675  1.223829
   8.59016   8.59016      1.00   .607345  1.227479
   8.59004   8.59004      1.00   .604475  1.221739
   8.58993   8.58993      1.00   .608555  1.229489
   8.58982   8.58982      1.00   .604855  1.222089
   8.58972   8.58972      1.00   .608605  1.229399
   8.58961   8.58961      1.00   .606175  1.223839
   8.58949   8.58949      1.00   .608955  1.230329
   8.58938   8.58938      1.00   .606655  1.226289
   8.58927   8.58927      1.00   .607635  1.228859
   8.58917   8.58917      1.00   .607185  1.227859
   8.58905   8.58905      1.00   .609755  1.232989
   8.58893   8.58893      1.00   .606125  1.225369
   8.58882   8.58882      1.00   .607335  1.228329
   8.58871   8.58871      1.00   .608405  1.231099
   8.58859   8.58859      1.00   .606805  1.226959
   8.58847   8.58847      1.00   .606665  1.227189
   8.58835   8.58835      1.00   .608355  1.229929
   8.58823   8.58823      1.00   .609045  1.232879
   8.58811   8.58811      1.00   .605525  1.224769
   8.58799   8.58799      1.00   .610615  1.235649
   8.58788   8.58788      1.00   .608335  1.231199
   8.58776   8.58776      1.00   .606925  1.228639
   8.58764   8.58764      1.00   .608535  1.231079
   8.58753   8.58753      1.00   .609355  1.232969
   8.58741   8.58741      1.00   .608195  1.230399
   8.58730   8.58730      1.00   .607755  1.229609
   8.58718   8.58718      1.00   .608425  1.232189
   8.58707   8.58707      1.00   .607005  1.228579
   8.58696   8.58696      1.00   .608245  1.231279
   8.58685   8.58685      1.00   .608075  1.231559
   8.58673   8.58673      1.00   .607275  1.229909
   8.58662   8.58662      1.00   .605715  1.226669
   8.58651   8.58651      1.00   .608685  1.233329
   8.58641   8.58641      1.00   .608255  1.231729
   8.58629   8.58629      1.00   .606355  1.228419
   8.58618   8.58618      1.00   .607275  1.229719
   8.58607   8.58607      1.00   .608595  1.232779
   8.58596   8.58596      1.00   .608435  1.232449
   8.58585   8.58585      1.00   .605935  1.227319
   8.58574   8.58574      1.00   .608265  1.232529
   8.58563   8.58563      1.00   .606585  1.229079
   8.58553   8.58553      1.00   .606785  1.229539
   8.58541   8.58541      1.00   .604505  1.224739
   8.58530   8.58530      1.00   .605325  1.227119
   8.58520   8.58520      1.00   .605905  1.228369
   8.58509   8.58509      1.00   .606765  1.229939
   8.58497   8.58497      1.00   .605475  1.226459
   8.58486   8.58486      1.00   .606485  1.230279
   8.58476   8.58476      1.00   .605285  1.227019
   8.58465   8.58465      1.00   .606165  1.228809
   8.58454   8.58454      1.00   .601095  1.218949
   8.58444   8.58444      1.00   .608375  1.234169
   8.58434   8.58434      1.00   .603735  1.224599
   8.58423   8.58423      1.00   .604395  1.226639
   8.58412   8.58412      1.00   .604355  1.225259
   8.58402   8.58402      1.00   .608185  1.233369
   8.58391   8.58391      1.00   .602825  1.223389
   8.58381   8.58381      1.00   .607655  1.233269
   8.58371   8.58371      1.00   .604185  1.226009
   8.58361   8.58361      1.00   .604535  1.226289
   8.58351   8.58351      1.00   .606205  1.230149
   8.58340   8.58340      1.00   .606935  1.231809
   8.58330   8.58330      1.00   .603315  1.224559
   8.58319   8.58319      1.00   .605295  1.228739
   8.58310   8.58310      1.00   .606415  1.230599
   8.58299   8.58299      1.00   .604645  1.227439
   8.58288   8.58288      1.00   .602855  1.223499
   8.58278   8.58278      1.00   .605415  1.228599
   8.58268   8.58268      1.00   .605685  1.230079
   8.58257   8.58257      1.00   .603395  1.224759
   8.58246   8.58246      1.00   .604885  1.229189
   8.58235   8.58235      1.00   .605165  1.228959
   8.58225   8.58225      1.00   .603685  1.226179
   8.58214   8.58214      1.00   .604255  1.227229
   8.58201   8.58201      1.00   .606745  1.232059
   8.58190   8.58190      1.00   .602595  1.224609
   8.58179   8.58179      1.00   .603265  1.225509
   8.58167   8.58167      1.00   .606455  1.231949
   8.58155   8.58155      1.00   .603655  1.226679
   8.58144   8.58144      1.00   .603695  1.226859
   8.58133   8.58133      1.00   .604865  1.228799
   8.58121   8.58121      1.00   .606345  1.232399
   8.58109   8.58109      1.00   .602205  1.224159
   8.58097   8.58097      1.00   .606115  1.231739
   8.58086   8.58086      1.00   .605125  1.229669
   8.58075   8.58075      1.00   .606295  1.232799
   8.58063   8.58063      1.00   .602245  1.224329
   8.58051   8.58051      1.00   .607055  1.234229
   8.58040   8.58040      1.00   .603805  1.228369
   8.58029   8.58029      1.00   .605355  1.231449
   8.58017   8.58017      1.00   .604075  1.228259
   8.58006   8.58006      1.00   .604575  1.229799
   8.57996   8.57996      1.00   .604775  1.231119
   8.57985   8.57985      1.00   .604355  1.229589
   8.57973   8.57973      1.00   .605505  1.231939
   8.57962   8.57962      1.00   .605305  1.231969
   8.57952   8.57952      1.00   .604335  1.229669
   8.57941   8.57941      1.00   .605795  1.232959
   8.57929   8.57929      1.00   .605505  1.232629
   8.57918   8.57918      1.00   .604545  1.230709
   8.57908   8.57908      1.00   .605375  1.232099
   8.57896   8.57896      1.00   .606835  1.235199
   8.57885   8.57885      1.00   .606565  1.234509
   8.57873   8.57873      1.00   .603815  1.228709
   8.57862   8.57862      1.00   .607805  1.237599
   8.57850   8.57850      1.00   .606675  1.234719
   8.57837   8.57837      1.00   .604545  1.231139
   8.57826   8.57826      1.00   .605155  1.232819
   8.57814   8.57814      1.00   .605135  1.232539
   8.57803   8.57803      1.00   .604255  1.231349
   8.57791   8.57791      1.00   .604845  1.232799
   8.57778   8.57778      1.00   .606635  1.235659
   8.57767   8.57767      1.00   .607325  1.237979
   8.57756   8.57756      1.00   .604095  1.231729
   8.57744   8.57744      1.00   .606455  1.236199
   8.57732   8.57732      1.00   .602695  1.227359
   8.57721   8.57721      1.00   .607155  1.236609
   8.57709   8.57709      1.00   .605365  1.232929
   8.57697   8.57697      1.00   .606125  1.234999
   8.57687   8.57687      1.00   .604705  1.232619
   8.57676   8.57676      1.00   .606965  1.237379
   8.57665   8.57665      1.00   .605635  1.234889
   8.57653   8.57653      1.00   .605685  1.234719
   8.57642   8.57642      1.00   .605605  1.234409
   8.57631   8.57631      1.00   .604265  1.231469
   8.57620   8.57620      1.00   .606965  1.238069
   8.57609   8.57609      1.00   .604245  1.232489
   8.57598   8.57598      1.00   .605125  1.234609
   8.57587   8.57587      1.00   .604015  1.232189
   8.57576   8.57576      1.00   .605155  1.235059
   8.57565   8.57565      1.00   .605485  1.235289
   8.57554   8.57554      1.00   .602195  1.228099
   8.57544   8.57544      1.00   .606195  1.236209
   8.57533   8.57533      1.00   .605535  1.235789
   8.57521   8.57521      1.00   .604245  1.233799
   8.57510   8.57510      1.00   .604395  1.233889
   8.57500   8.57500      1.00   .604785  1.234129
   8.57489   8.57489      1.00   .605065  1.234699
   8.57477   8.57477      1.00   .605585  1.236229
   8.57466   8.57466      1.00   .606155  1.237739
   8.57456   8.57456      1.00   .606145  1.237649
   8.57446   8.57446      1.00   .604175  1.233859
   8.57435   8.57435      1.00   .606475  1.238619
   8.57424   8.57424      1.00   .605445  1.236019
   8.57414   8.57414      1.00   .605395  1.236369
   8.57404   8.57404      1.00   .603305  1.232089
   8.57393   8.57393      1.00   .608995  1.243959
   8.57382   8.57382      1.00   .602425  1.229719
   8.57372   8.57372      1.00   .604805  1.236249
   8.57363   8.57363      1.00   .605635  1.237519
   8.57352   8.57352      1.00   .606335  1.239029
   8.57341   8.57341      1.00   .603005  1.232329
   8.57332   8.57332      1.00   .606725  1.240419
   8.57321   8.57321      1.00   .607305  1.241629
   8.57310   8.57310      1.00   .604925  1.236749
   8.57300   8.57300      1.00   .605175  1.237589
   8.57290   8.57290      1.00   .606215  1.239279
   8.57280   8.57280      1.00   .606765  1.240079
   8.57269   8.57269      1.00   .602945  1.232579
   8.57258   8.57258      1.00   .606175  1.239509
   8.57247   8.57247      1.00   .606245  1.239379
   8.57236   8.57236      1.00   .605425  1.238429
   8.57225   8.57225      1.00   .603835  1.234709
   8.57214   8.57214      1.00   .608565  1.244669
   8.57203   8.57203      1.00   .602555  1.232329
   8.57192   8.57192      1.00   .606435  1.240409
   8.57180   8.57180      1.00   .605205  1.238189
   8.57168   8.57168      1.00   .606915  1.241749
   8.57157   8.57157      1.00   .604595  1.236639
   8.57146   8.57146      1.00   .605455  1.239369
   8.57134   8.57134      1.00   .605425  1.238819
   8.57122   8.57122      1.00   .606345  1.240959
   8.57111   8.57111      1.00   .604075  1.235999
   8.57100   8.57100      1.00   .606875  1.242349
   8.57088   8.57088      1.00   .602535  1.232769
   8.57076   8.57076      1.00   .605235  1.238529
   8.57065   8.57065      1.00   .605665  1.239799
   8.57053   8.57053      1.00   .606115  1.241509
   8.57041   8.57041      1.00   .604915  1.238829
   8.57030   8.57030      1.00   .604965  1.238789
   8.57019   8.57019      1.00   .605395  1.239839
   8.57008   8.57008      1.00   .604335  1.237329
   8.56997   8.56997      1.00   .604105  1.237249
   8.56986   8.56986      1.00   .605125  1.239169
   8.56976   8.56976      1.00   .609055  1.246759
   8.56965   8.56965      1.00   .605285  1.239849
   8.56953   8.56953      1.00   .604815  1.239529
   8.56942   8.56942      1.00   .608285  1.246009
   8.56931   8.56931      1.00   .607065  1.243299
   8.56920   8.56920      1.00   .605525  1.240349
   8.56909   8.56909      1.00   .607935  1.246379
   8.56898   8.56898      1.00   .607035  1.244379
   8.56887   8.56887      1.00   .604255  1.239409
   8.56875   8.56875      1.00   .608655  1.247409
   8.56863   8.56863      1.00   .606355  1.243099
   8.56851   8.56851      1.00   .607245  1.244439
   8.56840   8.56840      1.00   .605085  1.240679
   8.56828   8.56828      1.00   .609595  1.250349
   8.56816   8.56816      1.00   .604755  1.239629
   8.56804   8.56804      1.00   .608355  1.247499
   8.56793   8.56793      1.00   .608975  1.248999
   8.56782   8.56782      1.00   .607905  1.247009
   8.56769   8.56769      1.00   .606525  1.244269
   8.56757   8.56757      1.00   .608745  1.248899
   8.56746   8.56746      1.00   .606855  1.245459
   8.56735   8.56735      1.00   .608835  1.249199
   8.56723   8.56723      1.00   .604745  1.241029
   8.56711   8.56711      1.00   .608705  1.248819
   8.56700   8.56700      1.00   .607275  1.245989
   8.56689   8.56689      1.00   .608195  1.248729
   8.56678   8.56678      1.00   .607555  1.247739
   8.56667   8.56667      1.00   .606825  1.246119
   8.56656   8.56656      1.00   .607915  1.248329
   8.56645   8.56645      1.00   .607265  1.246549
   8.56633   8.56633      1.00   .608335  1.249579
   8.56622   8.56622      1.00   .606555  1.245899
   8.56612   8.56612      1.00   .607205  1.247169
   8.56601   8.56601      1.00   .607085  1.247249
   8.56589   8.56589      1.00   .606655  1.246509
   8.56578   8.56578      1.00   .606755  1.246679
   8.56568   8.56568      1.00   .607605  1.247959
   8.56557   8.56557      1.00   .608635  1.250069
   8.56546   8.56546      1.00   .607265  1.248449
   8.56534   8.56534      1.00   .605915  1.245029
   8.56524   8.56524      1.00   .608395  1.250229
   8.56513   8.56513      1.00   .608395  1.249629
   8.56501   8.56501      1.00   .605085  1.243599
   8.56490   8.56490      1.00   .608045  1.249919
   8.56480   8.56480      1.00   .607615  1.249629
   8.56469   8.56469      1.00   .606365  1.246479
   8.56458   8.56458      1.00   .605565  1.245309
   8.56448   8.56448      1.00   .608605  1.251219
   8.56438   8.56438      1.00   .606855  1.247909
   8.56427   8.56427      1.00   .607155  1.247959
   8.56416   8.56416      1.00   .605165  1.243879
   8.56405   8.56405      1.00   .607995  1.251079
   8.56396   8.56396      1.00   .605135  1.244489
   8.56385   8.56385      1.00   .606555  1.247159
   8.56374   8.56374      1.00   .605055  1.244609
   8.56364   8.56364      1.00   .605115  1.246109
   8.56354   8.56354      1.00   .603365  1.240769
   8.56344   8.56344      1.00   .608195  1.251049
   8.56334   8.56334      1.00   .604385  1.243599
   8.56323   8.56323      1.00   .606415  1.247939
   8.56314   8.56314      1.00   .604295  1.244279
   8.56303   8.56303      1.00   .606665  1.248369
   8.56292   8.56292      1.00   .601215  1.236739
   8.56282   8.56282      1.00   .604685  1.244939
   8.56271   8.56271      1.00   .604625  1.244499
   8.56261   8.56261      1.00   .605715  1.246839
   8.56250   8.56250      1.00   .604685  1.245149
   8.56239   8.56239      1.00   .604175  1.244039
   8.56228   8.56228      1.00   .606085  1.247659
   8.56217   8.56217      1.00   .605735  1.246819
   8.56205   8.56205      1.00   .604415  1.244809
   8.56194   8.56194      1.00   .604565  1.244889
   8.56183   8.56183      1.00   .606845  1.249519
   8.56171   8.56171      1.00   .604005  1.244049
   8.56159   8.56159      1.00   .603265  1.243089
   8.56148   8.56148      1.00   .604575  1.245719
   8.56137   8.56137      1.00   .606335  1.250049
   8.56126   8.56126      1.00   .601555  1.239589
   8.56113   8.56113      1.00   .604775  1.245499
   8.56101   8.56101      1.00   .605815  1.248269
   8.56090   8.56090      1.00   .604235  1.245049
   8.56079   8.56079      1.00   .602285  1.241469
   8.56066   8.56066      1.00   .604705  1.246199
   8.56055   8.56055      1.00   .605595  1.248119
   8.56044   8.56044      1.00   .601655  1.240059
   8.56033   8.56033      1.00   .604605  1.245189
   8.56022   8.56022      1.00   .604745  1.246599
   8.56011   8.56011      1.00   .604035  1.245989
   8.56000   8.56000      1.00   .601365  1.239629
   8.55989   8.55989      1.00   .605835  1.249819
   8.55978   8.55978      1.00   .601785  1.241249
   8.55967   8.55967      1.00   .602925  1.244059
   8.55956   8.55956      1.00   .603645  1.245659
   8.55945   8.55945      1.00   .604155  1.246279
   8.55933   8.55933      1.00   .602595  1.243119
   8.55922   8.55922      1.00   .602455  1.243519
   8.55911   8.55911      1.00   .603545  1.245359
   8.55900   8.55900      1.00   .602485  1.242939
   8.55888   8.55888      1.00   .603095  1.245079
   8.55877   8.55877      1.00   .603345  1.245489
   8.55866   8.55866      1.00   .600585  1.239709
   8.55854   8.55854      1.00   .602955  1.244609
   8.55842   8.55842      1.00   .602845  1.244809
   8.55830   8.55830      1.00   .600505  1.239769
   8.55818   8.55818      1.00   .603995  1.247659
   8.55807   8.55807      1.00   .601095  1.241019
   8.55795   8.55795      1.00   .604725  1.248379
   8.55783   8.55783      1.00   .601875  1.243439
   8.55772   8.55772      1.00   .602365  1.245009
   8.55761   8.55761      1.00   .601515  1.242609
   8.55748   8.55748      1.00   .603105  1.246099
   8.55736   8.55736      1.00   .600565  1.240969
   8.55726   8.55726      1.00   .603545  1.247109
   8.55714   8.55714      1.00   .601615  1.242859
   8.55702   8.55702      1.00   .603835  1.247939
   8.55691   8.55691      1.00   .601085  1.242609
   8.55681   8.55681      1.00   .604275  1.248939
   8.55670   8.55670      1.00   .601695  1.243449
   8.55658   8.55658      1.00   .603155  1.246759
   8.55647   8.55647      1.00   .601495  1.243359
   8.55637   8.55637      1.00   .600795  1.242589
   8.55626   8.55626      1.00   .601295  1.243039
   8.55615   8.55615      1.00   .600345  1.241409
   8.55604   8.55604      1.00   .601585  1.243899
   8.55593   8.55593      1.00   .603165  1.248069
   8.55582   8.55582      1.00   .601755  1.244609
   8.55571   8.55571      1.00   .601795  1.244769
   8.55560   8.55560      1.00   .602625  1.246309
   8.55549   8.55549      1.00   .598225  1.237689
   8.55539   8.55539      1.00   .603315  1.248359
   8.55527   8.55527      1.00   .601665  1.244709
   8.55516   8.55516      1.00   .603465  1.248989
   8.55506   8.55506      1.00   .601785  1.245399
   8.55495   8.55495      1.00   .603595  1.248759
   8.55484   8.55484      1.00   .602925  1.247659
   8.55473   8.55473      1.00   .603055  1.247749
   8.55463   8.55463      1.00   .602935  1.248139
   8.55453   8.55453      1.00   .603295  1.248599
   8.55441   8.55441      1.00   .604085  1.250669
   8.55431   8.55431      1.00   .602305  1.247159
   8.55421   8.55421      1.00   .604395  1.251499
   8.55410   8.55410      1.00   .602625  1.247389
   8.55399   8.55399      1.00   .604105  1.250099
   8.55389   8.55389      1.00   .599915  1.242469
   8.55379   8.55379      1.00   .606315  1.254739
   8.55369   8.55369      1.00   .601725  1.246129
   8.55358   8.55358      1.00   .603275  1.249469
   8.55348   8.55348      1.00   .602215  1.247109
   8.55338   8.55338      1.00   .605355  1.254009
   8.55328   8.55328      1.00   .603155  1.249869
   8.55318   8.55318      1.00   .602995  1.249579
   8.55307   8.55307      1.00   .604225  1.251909
   8.55297   8.55297      1.00   .603655  1.250509
   8.55287   8.55287      1.00   .603635  1.251429
   8.55276   8.55276      1.00   .604185  1.252399
   8.55265   8.55265      1.00   .604885  1.253689
   8.55255   8.55255      1.00   .601865  1.247559
   8.55244   8.55244      1.00   .604505  1.253479
   8.55233   8.55233      1.00   .604735  1.253359
   8.55221   8.55221      1.00   .603885  1.251839
   8.55211   8.55211      1.00   .601605  1.247239
   8.55200   8.55200      1.00   .605575  1.256129
   8.55188   8.55188      1.00   .603495  1.251839
   8.55175   8.55175      1.00   .603715  1.252329
   8.55164   8.55164      1.00   .604705  1.254409
   8.55153   8.55153      1.00   .604715  1.254659
   8.55141   8.55141      1.00   .604475  1.253879
   8.55129   8.55129      1.00   .604645  1.254139
   8.55118   8.55118      1.00   .604965  1.255169
   8.55107   8.55107      1.00   .605725  1.257089
   8.55095   8.55095      1.00   .603155  1.251719
   8.55084   8.55084      1.00   .606015  1.257459
   8.55072   8.55072      1.00   .605385  1.256509
   8.55060   8.55060      1.00   .604205  1.254419
   8.55048   8.55048      1.00   .604155  1.254289
   8.55037   8.55037      1.00   .603775  1.253639
   8.55026   8.55026      1.00   .607495  1.261969
   8.55015   8.55015      1.00   .603485  1.252969
   8.55004   8.55004      1.00   .604455  1.255739
   8.54993   8.54993      1.00   .605185  1.257439
   8.54982   8.54982      1.00   .607095  1.261189
   8.54971   8.54971      1.00   .603185  1.253149
   8.54959   8.54959      1.00   .605885  1.258519
   8.54948   8.54948      1.00   .606045  1.258909
   8.54938   8.54938      1.00   .605155  1.257519
   8.54927   8.54927      1.00   .602015  1.251049
   8.54916   8.54916      1.00   .604645  1.256439
   8.54904   8.54904      1.00   .602535  1.252139
   8.54893   8.54893      1.00   .605285  1.257639
   8.54882   8.54882      1.00   .605355  1.257819
   8.54870   8.54870      1.00   .605925  1.258669
   8.54858   8.54858      1.00   .603665  1.254669
   8.54847   8.54847      1.00   .606825  1.261559
   8.54835   8.54835      1.00   .604265  1.256049
   8.54823   8.54823      1.00   .602985  1.253419
   8.54811   8.54811      1.00   .605775  1.260499
   8.54800   8.54800      1.00   .606025  1.259619
   8.54788   8.54788      1.00   .605465  1.259889
   8.54775   8.54775      1.00   .604725  1.258249
   8.54764   8.54764      1.00   .606655  1.262019
   8.54752   8.54752      1.00   .604035  1.256719
   8.54740   8.54740      1.00   .605055  1.259569
   8.54728   8.54728      1.00   .603465  1.255879
   8.54717   8.54717      1.00   .606855  1.261909
   8.54706   8.54706      1.00   .605215  1.258809
   8.54695   8.54695      1.00   .606755  1.262969
   8.54684   8.54684      1.00   .605775  1.260579
   8.54673   8.54673      1.00   .606125  1.261779
   8.54662   8.54662      1.00   .605305  1.259119
   8.54651   8.54651      1.00   .608865  1.267449
   8.54639   8.54639      1.00   .603705  1.256439
   8.54628   8.54628      1.00   .605685  1.260669
   8.54617   8.54617      1.00   .606565  1.262379
   8.54607   8.54607      1.00   .604735  1.259399
   8.54595   8.54595      1.00   .605015  1.260319
   8.54584   8.54584      1.00   .605835  1.261479
   8.54573   8.54573      1.00   .605435  1.260979
   8.54563   8.54563      1.00   .604995  1.260089
   8.54552   8.54552      1.00   .606385  1.262729
   8.54540   8.54540      1.00   .605785  1.262319
   8.54530   8.54530      1.00   .604325  1.258799
   8.54519   8.54519      1.00   .607845  1.265189
   8.54507   8.54507      1.00   .605055  1.260819
   8.54496   8.54496      1.00   .605435  1.261459
   8.54486   8.54486      1.00   .605075  1.260629
   8.54475   8.54475      1.00   .606595  1.264049
   8.54464   8.54464      1.00   .605425  1.262159
   8.54453   8.54453      1.00   .604725  1.260689
   8.54443   8.54443      1.00   .606085  1.263479
   8.54432   8.54432      1.00   .605495  1.262179
   8.54421   8.54421      1.00   .605905  1.262969
   8.54411   8.54411      1.00   .606575  1.263979
   8.54401   8.54401      1.00   .603765  1.259089
   8.54390   8.54390      1.00   .606555  1.264919
   8.54380   8.54380      1.00   .604535  1.260849
   8.54369   8.54369      1.00   .604295  1.259939
   8.54360   8.54360      1.00   .606225  1.263929
   8.54350   8.54350      1.00   .605405  1.263079
   8.54339   8.54339      1.00   .603435  1.258479
   8.54329   8.54329      1.00   .606605  1.265189
   8.54319   8.54319      1.00   .605065  1.261829
   8.54308   8.54308      1.00   .607345  1.267519
   8.54297   8.54297      1.00   .601985  1.256289
   8.54286   8.54286      1.00   .606295  1.265679
   8.54276   8.54276      1.00   .607205  1.266329
   8.54266   8.54266      1.00   .603545  1.260089
   8.54255   8.54255      1.00   .603955  1.260659
   8.54244   8.54244      1.00   .607335  1.267969
   8.54234   8.54234      1.00   .604755  1.262149
   8.54223   8.54223      1.00   .603325  1.259979
   8.54212   8.54212      1.00   .606235  1.265369
   8.54200   8.54200      1.00   .603625  1.260619
   8.54188   8.54188      1.00   .602015  1.257039
   8.54177   8.54177      1.00   .604595  1.261979
   8.54164   8.54164      1.00   .606495  1.266249
   8.54152   8.54152      1.00   .604185  1.262089
   8.54142   8.54142      1.00   .605045  1.264239
   8.54130   8.54130      1.00   .604465  1.262879
   8.54117   8.54117      1.00   .605725  1.266779
   8.54106   8.54106      1.00   .601045  1.255849
   8.54096   8.54096      1.00   .604445  1.263099
   8.54084   8.54084      1.00   .606495  1.267389
   8.54072   8.54072      1.00   .603865  1.262069
   8.54060   8.54060      1.00   .604355  1.263729
   8.54050   8.54050      1.00   .606565  1.268059
   8.54039   8.54039      1.00   .603405  1.261519
   8.54027   8.54027      1.00   .605535  1.265389
   8.54016   8.54016      1.00   .605255  1.264529
   8.54005   8.54005      1.00   .605295  1.265639
   8.53994   8.53994      1.00   .604235  1.264109
   8.53983   8.53983      1.00   .603635  1.261769
   8.53972   8.53972      1.00   .606805  1.269379
   8.53961   8.53961      1.00   .604075  1.262909
   8.53950   8.53950      1.00   .605805  1.266299
   8.53938   8.53938      1.00   .603235  1.261339
   8.53927   8.53927      1.00   .605315  1.266729
   8.53917   8.53917      1.00   .604215  1.264029
   8.53906   8.53906      1.00   .603805  1.263329
   8.53893   8.53893      1.00   .603475  1.263319
   8.53882   8.53882      1.00   .604795  1.265809
   8.53871   8.53871      1.00   .603025  1.261749
   8.53859   8.53859      1.00   .604225  1.264989
   8.53847   8.53847      1.00   .603875  1.264209
   8.53835   8.53835      1.00   .602935  1.262319
   8.53824   8.53824      1.00   .603465  1.263719
   8.53812   8.53812      1.00   .602995  1.262209
   8.53800   8.53800      1.00   .602345  1.261039
   8.53788   8.53788      1.00   .602605  1.261399
   8.53776   8.53776      1.00   .604215  1.264369
   8.53765   8.53765      1.00   .600865  1.257839
   8.53753   8.53753      1.00   .601625  1.260079
   8.53741   8.53741      1.00   .603225  1.263649
   8.53730   8.53730      1.00   .602235  1.262119
   8.53719   8.53719      1.00   .600525  1.258209
   8.53706   8.53706      1.00   .602235  1.262269
   8.53695   8.53695      1.00   .603115  1.263399
   8.53685   8.53685      1.00   .600335  1.258019
   8.53673   8.53673      1.00   .602595  1.262399
   8.53661   8.53661      1.00   .603495  1.264629
   8.53651   8.53651      1.00   .599915  1.257309
   8.53641   8.53641      1.00   .601775  1.261009
   8.53629   8.53629      1.00   .603485  1.264389
   8.53618   8.53618      1.00   .601715  1.261619
   8.53606   8.53606      1.00   .599945  1.257629
   8.53596   8.53596      1.00   .602195  1.262759
   8.53585   8.53585      1.00   .602455  1.263579
   8.53574   8.53574      1.00   .599755  1.257499
   8.53563   8.53563      1.00   .600895  1.259129
   8.53552   8.53552      1.00   .601685  1.261759
   8.53541   8.53541      1.00   .604025  1.267339
   8.53530   8.53530      1.00   .598535  1.256269
   8.53519   8.53519      1.00   .601605  1.262159
   8.53508   8.53508      1.00   .601565  1.262219
   8.53497   8.53497      1.00   .603305  1.266109
   8.53486   8.53486      1.00   .600075  1.258989
   8.53475   8.53475      1.00   .602795  1.264609
   8.53464   8.53464      1.00   .601945  1.263689
   8.53454   8.53454      1.00   .597775  1.254969
   8.53443   8.53443      1.00   .601485  1.262379
   8.53432   8.53432      1.00   .601325  1.262749
   8.53422   8.53422      1.00   .602565  1.264289
   8.53412   8.53412      1.00   .600385  1.260709
   8.53401   8.53401      1.00   .602055  1.264119
   8.53391   8.53391      1.00   .600405  1.260539
   8.53381   8.53381      1.00   .598485  1.256649
   8.53371   8.53371      1.00   .600875  1.261459
   8.53360   8.53360      1.00   .601385  1.262679
   8.53350   8.53350      1.00   .600455  1.261389
   8.53340   8.53340      1.00   .602355  1.265239
   8.53330   8.53330      1.00   .601665  1.263699
   8.53319   8.53319      1.00   .602505  1.265359
   8.53308   8.53308      1.00   .600085  1.261189
   8.53298   8.53298      1.00   .602845  1.266899
   8.53287   8.53287      1.00   .599995  1.260619
   8.53276   8.53276      1.00   .603575  1.268279
   8.53266   8.53266      1.00   .600265  1.261469
   8.53256   8.53256      1.00   .602295  1.265909
   8.53245   8.53245      1.00   .600345  1.261949
   8.53234   8.53234      1.00   .602805  1.266589
   8.53223   8.53223      1.00   .600885  1.262879
   8.53212   8.53212      1.00   .601035  1.263319
   8.53201   8.53201      1.00   .603355  1.268439
   8.53189   8.53189      1.00   .603325  1.268709
   8.53177   8.53177      1.00   .600445  1.261649
   8.53167   8.53167      1.00   .602485  1.266299
   8.53155   8.53155      1.00   .604365  1.270639
   8.53143   8.53143      1.00   .600485  1.262899
   8.53131   8.53131      1.00   .602465  1.267569
   8.53120   8.53120      1.00   .602135  1.266089
   8.53109   8.53109      1.00   .602825  1.268569
   8.53097   8.53097      1.00   .600535  1.263559
   8.53085   8.53085      1.00   .602775  1.268869
   8.53074   8.53074      1.00   .602935  1.268929
   8.53063   8.53063      1.00   .601935  1.266769
   8.53051   8.53051      1.00   .602075  1.266919
   8.53039   8.53039      1.00   .600825  1.264629
   8.53029   8.53029      1.00   .603665  1.271039
   8.53018   8.53018      1.00   .602065  1.266739
   8.53006   8.53006      1.00   .601595  1.266119
   8.52995   8.52995      1.00   .602185  1.268649
   8.52984   8.52984      1.00   .602635  1.268699
   8.52973   8.52973      1.00   .602435  1.267929
   8.52962   8.52962      1.00   .601175  1.266269
   8.52951   8.52951      1.00   .602725  1.269109
   8.52940   8.52940      1.00   .603255  1.270549
   8.52929   8.52929      1.00   .600765  1.264889
   8.52918   8.52918      1.00   .602775  1.269329
   8.52907   8.52907      1.00   .602135  1.267839
   8.52896   8.52896      1.00   .602125  1.268259
   8.52885   8.52885      1.00   .600585  1.265379
   8.52873   8.52873      1.00   .604535  1.273829
   8.52861   8.52861      1.00   .600575  1.265069
   8.52850   8.52850      1.00   .602575  1.269409
   8.52838   8.52838      1.00   .601475  1.268049
   8.52825   8.52825      1.00   .602295  1.269349
   8.52814   8.52814      1.00   .601125  1.267579
   8.52803   8.52803      1.00   .602595  1.269569
   8.52791   8.52791      1.00   .602585  1.270149
   8.52779   8.52779      1.00   .600365  1.265609
   8.52766   8.52766      1.00   .602415  1.270319
   8.52755   8.52755      1.00   .600965  1.267389
   8.52744   8.52744      1.00   .602685  1.270969
   8.52732   8.52732      1.00   .598925  1.263069
   8.52720   8.52720      1.00   .600055  1.264859
   8.52709   8.52709      1.00   .600775  1.266509
   8.52698   8.52698      1.00   .603025  1.272129
   8.52687   8.52687      1.00   .599805  1.265869
   8.52676   8.52676      1.00   .601105  1.268289
   8.52665   8.52665      1.00   .601725  1.268009
   8.52655   8.52655      1.00   .602395  1.270469
   8.52643   8.52643      1.00   .596795  1.259709
   8.52631   8.52631      1.00   .602315  1.271009
   8.52621   8.52621      1.00   .603045  1.272999
   8.52610   8.52610      1.00   .600395  1.267189
   8.52598   8.52598      1.00   .602085  1.271259
   8.52587   8.52587      1.00   .602095  1.270189
   8.52577   8.52577      1.00   .602145  1.270939
   8.52566   8.52566      1.00   .600195  1.267519
   8.52554   8.52554      1.00   .602025  1.271549
   8.52543   8.52543      1.00   .602685  1.272599
   8.52532   8.52532      1.00   .600335  1.267279
   8.52521   8.52521      1.00   .602915  1.273479
   8.52510   8.52510      1.00   .602755  1.273619
   8.52499   8.52499      1.00   .601265  1.270229
   8.52489   8.52489      1.00   .602415  1.272609
   8.52478   8.52478      1.00   .603345  1.274379
   8.52467   8.52467      1.00   .602315  1.272129
   8.52456   8.52456      1.00   .601525  1.270389
   8.52446   8.52446      1.00   .604005  1.276449
   8.52436   8.52436      1.00   .602065  1.272269
   8.52424   8.52424      1.00   .601285  1.270639
   8.52414   8.52414      1.00   .603395  1.275269
   8.52404   8.52404      1.00   .603925  1.276819
   8.52393   8.52393      1.00   .601285  1.271879
   8.52382   8.52382      1.00   .602715  1.274339
   8.52372   8.52372      1.00   .604065  1.276619
   8.52362   8.52362      1.00   .602765  1.274309
   8.52352   8.52352      1.00   .602295  1.273699
   8.52341   8.52341      1.00   .603385  1.276079
   8.52331   8.52331      1.00   .603135  1.275909
   8.52321   8.52321      1.00   .602275  1.273389
   8.52311   8.52311      1.00   .604005  1.277079
   8.52300   8.52300      1.00   .603335  1.276289
   8.52289   8.52289      1.00   .601085  1.272279
   8.52279   8.52279      1.00   .604345  1.278259
   8.52269   8.52269      1.00   .603965  1.278609
   8.52258   8.52258      1.00   .602165  1.274239
   8.52247   8.52247      1.00   .603055  1.276129
   8.52236   8.52236      1.00   .604755  1.280259
   8.52225   8.52225      1.00   .602085  1.274909
   8.52214   8.52214      1.00   .603465  1.277219
   8.52202   8.52202      1.00   .602985  1.276019
   8.52192   8.52192      1.00   .604225  1.279499
   8.52180   8.52180      1.00   .603275  1.276909
   8.52168   8.52168      1.00   .603585  1.278329
   8.52157   8.52157      1.00   .603475  1.278979
   8.52145   8.52145      1.00   .604525  1.280699
   8.52134   8.52134      1.00   .602655  1.276489
   8.52122   8.52122      1.00   .603915  1.278629
   8.52110   8.52110      1.00   .604965  1.281179
   8.52099   8.52099      1.00   .603285  1.278679
   8.52087   8.52087      1.00   .603625  1.278899
   8.52075   8.52075      1.00   .604325  1.279979
   8.52063   8.52063      1.00   .603025  1.277979
   8.52052   8.52052      1.00   .604455  1.281029
   8.52041   8.52041      1.00   .603235  1.278629
   8.52030   8.52030      1.00   .604965  1.281439
   8.52019   8.52019      1.00   .603405  1.279029
   8.52008   8.52008      1.00   .600015  1.271999
   8.51997   8.51997      1.00   .604605  1.281289
   8.51986   8.51986      1.00   .603615  1.279829
   8.51974   8.51974      1.00   .603655  1.279499
   8.51964   8.51964      1.00   .604195  1.280829
   8.51952   8.51952      1.00   .605495  1.284059
   8.51940   8.51940      1.00   .603035  1.278489
   8.51930   8.51930      1.00   .601245  1.274999
   8.51919   8.51919      1.00   .603055  1.279339
   8.51908   8.51908      1.00   .604365  1.282059
   8.51896   8.51896      1.00   .602275  1.277589
   8.51885   8.51885      1.00   .605585  1.284149
   8.51874   8.51874      1.00   .603705  1.280909
   8.51862   8.51862      1.00   .604395  1.282529
   8.51850   8.51850      1.00   .604925  1.283619
   8.51838   8.51838      1.00   .603975  1.281779
   8.51826   8.51826      1.00   .604355  1.282469
   8.51815   8.51815      1.00   .603305  1.280859
   8.51803   8.51803      1.00   .605665  1.285839
   8.51791   8.51791      1.00   .604965  1.284299
   8.51780   8.51780      1.00   .603125  1.280119
   8.51768   8.51768      1.00   .604535  1.283639
   8.51756   8.51756      1.00   .604115  1.282599
   8.51744   8.51744      1.00   .604055  1.282729
   8.51733   8.51733      1.00   .602325  1.278889
   8.51722   8.51722      1.00   .604745  1.284419
   8.51709   8.51709      1.00   .603735  1.282039
   8.51698   8.51698      1.00   .602435  1.279649
   8.51687   8.51687      1.00   .604055  1.283159
   8.51676   8.51676      1.00   .603055  1.281579
   8.51665   8.51665      1.00   .604075  1.283689
   8.51654   8.51654      1.00   .602995  1.281259
   8.51643   8.51643      1.00   .604985  1.285459
   8.51632   8.51632      1.00   .604045  1.283289
   8.51620   8.51620      1.00   .603305  1.281409
   8.51609   8.51609      1.00   .603035  1.281849
   8.51599   8.51599      1.00   .605755  1.287429
   8.51588   8.51588      1.00   .601595  1.278689
   8.51577   8.51577      1.00   .603135  1.281679
   8.51566   8.51566      1.00   .606055  1.287969
   8.51555   8.51555      1.00   .603355  1.282589
   8.51544   8.51544      1.00   .603655  1.283369
   8.51533   8.51533      1.00   .604695  1.285129
   8.51522   8.51522      1.00   .602935  1.282289
   8.51511   8.51511      1.00   .603045  1.282419
   8.51500   8.51500      1.00   .604325  1.285859
   8.51488   8.51488      1.00   .603795  1.284359
   8.51477   8.51477      1.00   .602535  1.281889
   8.51467   8.51467      1.00   .604075  1.284569
   8.51456   8.51456      1.00   .605125  1.286689
   8.51445   8.51445      1.00   .601645  1.280369
   8.51435   8.51435      1.00   .602785  1.283469
   8.51425   8.51425      1.00   .605115  1.288099
   8.51414   8.51414      1.00   .603535  1.284779
   8.51403   8.51403      1.00   .602365  1.282589
   8.51393   8.51393      1.00   .603695  1.285309
   8.51383   8.51383      1.00   .603855  1.285799
   8.51373   8.51373      1.00   .603085  1.284339
   8.51362   8.51362      1.00   .603755  1.284679
   8.51352   8.51352      1.00   .603985  1.285609
   8.51342   8.51342      1.00   .603625  1.284899
   8.51332   8.51332      1.00   .602405  1.282789
   8.51321   8.51321      1.00   .603875  1.285769
   8.51311   8.51311      1.00   .602435  1.282349
   8.51301   8.51301      1.00   .603145  1.284829
   8.51290   8.51290      1.00   .601995  1.282669
   8.51279   8.51279      1.00   .601305  1.280519
   8.51268   8.51268      1.00   .601995  1.282749
   8.51258   8.51258      1.00   .602935  1.284309
   8.51247   8.51247      1.00   .603065  1.284469
   8.51236   8.51236      1.00   .603015  1.285159
   8.51225   8.51225      1.00   .602615  1.284029
   8.51214   8.51214      1.00   .602235  1.282629
   8.51203   8.51203      1.00   .600075  1.279399
   8.51191   8.51191      1.00   .602995  1.285319
   8.51179   8.51179      1.00   .602015  1.283189
   8.51169   8.51169      1.00   .603455  1.286239
   8.51157   8.51157      1.00   .603155  1.286329
   8.51145   8.51145      1.00   .601485  1.282069
   8.51134   8.51134      1.00   .602425  1.285349
   8.51123   8.51123      1.00   .603005  1.286259
   8.51111   8.51111      1.00   .603185  1.286829
   8.51099   8.51099      1.00   .602025  1.284239
   8.51087   8.51087      1.00   .602025  1.284719
   8.51076   8.51076      1.00   .604075  1.288299
   8.51064   8.51064      1.00   .602065  1.284429
   8.51052   8.51052      1.00   .603295  1.287329
   8.51041   8.51041      1.00   .602525  1.285449
   8.51030   8.51030      1.00   .603215  1.287269
   8.51019   8.51019      1.00   .602135  1.284779
   8.51007   8.51007      1.00   .603045  1.286849
   8.50996   8.50996      1.00   .603255  1.287589
   8.50985   8.50985      1.00   .601535  1.283209
   8.50974   8.50974      1.00   .603105  1.287289
   8.50963   8.50963      1.00   .603625  1.289049
   8.50952   8.50952      1.00   .601445  1.283329
   8.50941   8.50941      1.00   .603605  1.288519
   8.50930   8.50930      1.00   .603705  1.289549
   8.50919   8.50919      1.00   .602455  1.285879
   8.50907   8.50907      1.00   .602105  1.285919
   8.50896   8.50896      1.00   .601795  1.286139
   8.50885   8.50885      1.00   .601705  1.285629
   8.50873   8.50873      1.00   .602365  1.287449
   8.50861   8.50861      1.00   .601055  1.284029
   8.50850   8.50850      1.00   .601695  1.286169
   8.50838   8.50838      1.00   .602805  1.287319
   8.50826   8.50826      1.00   .601975  1.286539
   8.50814   8.50814      1.00   .600035  1.282199
   8.50804   8.50804      1.00   .603035  1.288859
   8.50792   8.50792      1.00   .602425  1.287629
   8.50779   8.50779      1.00   .600465  1.283649
   8.50767   8.50767      1.00   .601325  1.285319
   8.50756   8.50756      1.00   .600815  1.284339
   8.50744   8.50744      1.00   .601385  1.285809
   8.50733   8.50733      1.00   .599265  1.281169
   8.50721   8.50721      1.00   .601245  1.285749
   8.50710   8.50710      1.00   .601025  1.284889
   8.50699   8.50699      1.00   .599995  1.282139
   8.50688   8.50688      1.00   .601765  1.287019
   8.50676   8.50676      1.00   .601855  1.287939
   8.50665   8.50665      1.00   .599445  1.281719
   8.50654   8.50654      1.00   .600285  1.283859
   8.50642   8.50642      1.00   .601235  1.286389
   8.50631   8.50631      1.00   .599375  1.282709
   8.50621   8.50621      1.00   .600675  1.284789
   8.50610   8.50610      1.00   .600685  1.285539
   8.50599   8.50599      1.00   .600515  1.285129
   8.50587   8.50587      1.00   .599855  1.284049
   8.50577   8.50577      1.00   .599825  1.283629
   8.50566   8.50566      1.00   .600545  1.284639
   8.50555   8.50555      1.00   .597985  1.279409
   8.50544   8.50544      1.00   .598375  1.280969
   8.50533   8.50533      1.00   .598875  1.281789
   8.50521   8.50521      1.00   .597995  1.280689
   8.50510   8.50510      1.00   .600315  1.284449
   8.50499   8.50499      1.00   .598345  1.281709
   8.50489   8.50489      1.00   .598185  1.281629
   8.50478   8.50478      1.00   .600095  1.284969
   8.50467   8.50467      1.00   .596415  1.277249
   8.50456   8.50456      1.00   .597805  1.280369
   8.50446   8.50446      1.00   .599035  1.282859
   8.50436   8.50436      1.00   .598165  1.281069
   8.50425   8.50425      1.00   .599225  1.283429
   8.50414   8.50414      1.00   .597115  1.279489
   8.50404   8.50404      1.00   .598865  1.283999
   8.50393   8.50393      1.00   .596265  1.277719
   8.50383   8.50383      1.00   .599455  1.284879
   8.50373   8.50373      1.00   .598125  1.282619
   8.50363   8.50363      1.00   .597625  1.280459
   8.50352   8.50352      1.00   .598495  1.282289
   8.50342   8.50342      1.00   .598425  1.282729
   8.50331   8.50331      1.00   .597965  1.281939
   8.50322   8.50322      1.00   .597665  1.281139
   8.50312   8.50312      1.00   .598425  1.283409
   8.50301   8.50301      1.00   .598045  1.282639
   8.50290   8.50290      1.00   .596225  1.278699
   8.50280   8.50280      1.00   .597815  1.281819
   8.50270   8.50270      1.00   .599335  1.285109
   8.50258   8.50258      1.00   .596085  1.278629
   8.50248   8.50248      1.00   .596075  1.279019
   8.50237   8.50237      1.00   .598375  1.284009
   8.50226   8.50226      1.00   .596985  1.280959
   8.50214   8.50214      1.00   .596175  1.279319
   8.50203   8.50203      1.00   .597525  1.282679
   8.50192   8.50192      1.00   .599205  1.285839
   8.50180   8.50180      1.00   .595935  1.278769
   8.50168   8.50168      1.00   .596795  1.280939
   8.50157   8.50157      1.00   .597085  1.281479
   8.50146   8.50146      1.00   .596575  1.280889
   8.50134   8.50134      1.00   .595945  1.279239
   8.50123   8.50123      1.00   .598785  1.285899
   8.50111   8.50111      1.00   .597175  1.281959
   8.50099   8.50099      1.00   .596925  1.281579
   8.50088   8.50088      1.00   .597365  1.282969
   8.50076   8.50076      1.00   .598905  1.286629
   8.50065   8.50065      1.00   .596015  1.279739
   8.50054   8.50054      1.00   .597085  1.282389
   8.50042   8.50042      1.00   .597355  1.283289
   8.50031   8.50031      1.00   .595745  1.280039
   8.50020   8.50020      1.00   .596405  1.281629
   8.50009   8.50009      1.00   .596305  1.281229
   8.49998   8.49998      1.00   .595825  1.280669
   8.49986   8.49986      1.00   .596115  1.280399
   8.49975   8.49975      1.00   .595305  1.279459
   8.49964   8.49964      1.00   .596685  1.282289
   8.49954   8.49954      1.00   .596145  1.281729
   8.49942   8.49942      1.00   .594275  1.277659
   8.49931   8.49931      1.00   .596105  1.281859
   8.49920   8.49920      1.00   .596825  1.283639
   8.49909   8.49909      1.00   .593935  1.277189
   8.49897   8.49897      1.00   .596045  1.282249
   8.49886   8.49886      1.00   .595445  1.280159
   8.49875   8.49875      1.00   .595115  1.279409
   8.49863   8.49863      1.00   .594445  1.278659
   8.49851   8.49851      1.00   .595675  1.281209
   8.49839   8.49839      1.00   .593955  1.278189
   8.49828   8.49828      1.00   .593205  1.276069
   8.49816   8.49816      1.00   .594095  1.278249
   8.49804   8.49804      1.00   .593785  1.278139
   8.49793   8.49793      1.00   .593335  1.276279
   8.49781   8.49781      1.00   .594855  1.279789
   8.49770   8.49770      1.00   .593755  1.278349
   8.49757   8.49757      1.00   .593255  1.276819
   8.49745   8.49745      1.00   .593465  1.277889
   8.49734   8.49734      1.00   .589135  1.268069
   8.49723   8.49723      1.00   .594755  1.279679
   8.49711   8.49711      1.00   .592915  1.276059
   8.49699   8.49699      1.00   .593755  1.278389
   8.49689   8.49689      1.00   .591625  1.274289
   8.49678   8.49678      1.00   .594695  1.280369
   8.49666   8.49666      1.00   .591485  1.273789
   8.49655   8.49655      1.00   .593175  1.277249
   8.49644   8.49644      1.00   .592405  1.275889
   8.49633   8.49633      1.00   .591395  1.273839
   8.49622   8.49622      1.00   .591675  1.274589
   8.49610   8.49610      1.00   .593185  1.278509
   8.49600   8.49600      1.00   .592415  1.275689
   8.49589   8.49589      1.00   .591085  1.273179
   8.49578   8.49578      1.00   .593325  1.279169
   8.49566   8.49566      1.00   .592735  1.277509
   8.49556   8.49556      1.00   .590265  1.272029
   8.49545   8.49545      1.00   .591265  1.274149
   8.49533   8.49533      1.00   .591835  1.275229
   8.49522   8.49522      1.00   .590255  1.273009
   8.49512   8.49512      1.00   .590645  1.273309
   8.49501   8.49501      1.00   .592475  1.276989
   8.49490   8.49490      1.00   .588575  1.268789
   8.49478   8.49478      1.00   .590475  1.273149
   8.49468   8.49468      1.00   .590575  1.273739
   8.49457   8.49457      1.00   .591505  1.275269
   8.49446   8.49446      1.00   .586475  1.265209
   8.49435   8.49435      1.00   .591635  1.276719
   8.49425   8.49425      1.00   .589975  1.272319
   8.49415   8.49415      1.00   .591105  1.275429
   8.49404   8.49404      1.00   .587305  1.267239
   8.49393   8.49393      1.00   .590765  1.275129
   8.49383   8.49383      1.00   .589545  1.271999
   8.49374   8.49374      1.00   .589405  1.271179
   8.49363   8.49363      1.00   .588495  1.270219
   8.49352   8.49352      1.00   .592055  1.277489
   8.49342   8.49342      1.00   .586705  1.267209
   8.49332   8.49332      1.00   .589075  1.271969
   8.49321   8.49321      1.00   .589185  1.271929
   8.49311   8.49311      1.00   .590315  1.273889
   8.49301   8.49301      1.00   .588135  1.270259
   8.49290   8.49290      1.00   .589385  1.272369
   8.49279   8.49279      1.00   .588735  1.270799
   8.49269   8.49269      1.00   .589945  1.273389
   8.49258   8.49258      1.00   .587925  1.269349
   8.49247   8.49247      1.00   .589615  1.273729
   8.49236   8.49236      1.00   .588895  1.272219
   8.49225   8.49225      1.00   .589085  1.272789
   8.49214   8.49214      1.00   .588185  1.270359
   8.49202   8.49202      1.00   .587685  1.269779
   8.49191   8.49191      1.00   .588975  1.272029
   8.49180   8.49180      1.00   .587335  1.269079
   8.49168   8.49168      1.00   .588515  1.271999
   8.49157   8.49157      1.00   .588625  1.272349
   8.49145   8.49145      1.00   .586815  1.268309
   8.49133   8.49133      1.00   .588945  1.273079
   8.49122   8.49122      1.00   .589365  1.274199
   8.49111   8.49111      1.00   .586945  1.269469
   8.49099   8.49099      1.00   .585225  1.264639
   8.49087   8.49087      1.00   .589485  1.273649
   8.49076   8.49076      1.00   .587545  1.270439
   8.49064   8.49064      1.00   .587545  1.270219
   8.49052   8.49052      1.00   .588395  1.272279
   8.49040   8.49040      1.00   .588605  1.273019
   8.49029   8.49029      1.00   .587465  1.269719
   8.49018   8.49018      1.00   .585385  1.266359
   8.49007   8.49007      1.00   .586185  1.268199
   8.48996   8.48996      1.00   .588075  1.272669
   8.48985   8.48985      1.00   .586315  1.268409
   8.48974   8.48974      1.00   .590035  1.276319
   8.48963   8.48963      1.00   .585975  1.268479
   8.48952   8.48952      1.00   .589185  1.274929
   8.48941   8.48941      1.00   .587145  1.270789
   8.48930   8.48930      1.00   .589085  1.274859
   8.48918   8.48918      1.00   .586145  1.268149
   8.48908   8.48908      1.00   .588705  1.274529
   8.48897   8.48897      1.00   .586835  1.270709
   8.48885   8.48885      1.00   .587985  1.272439
   8.48873   8.48873      1.00   .587345  1.271599
   8.48862   8.48862      1.00   .588075  1.273149
   8.48850   8.48850      1.00   .587775  1.272859
   8.48838   8.48838      1.00   .587905  1.273299
   8.48826   8.48826      1.00   .587605  1.272259
   8.48814   8.48814      1.00   .588955  1.275039
   8.48803   8.48803      1.00   .587685  1.273609
   8.48791   8.48791      1.00   .588705  1.274509
   8.48779   8.48779      1.00   .587185  1.271789
   8.48767   8.48767      1.00   .587535  1.272799
   8.48755   8.48755      1.00   .588185  1.274549
   8.48744   8.48744      1.00   .587245  1.272699
   8.48732   8.48732      1.00   .586015  1.270229
   8.48721   8.48721      1.00   .588385  1.276109
   8.48710   8.48710      1.00   .587215  1.272499
   8.48699   8.48699      1.00   .586685  1.271809
   8.48687   8.48687      1.00   .587245  1.272589
   8.48675   8.48675      1.00   .588185  1.275269
   8.48665   8.48665      1.00   .586375  1.271719
   8.48654   8.48654      1.00   .586655  1.272389
   8.48642   8.48642      1.00   .587175  1.273419
   8.48631   8.48631      1.00   .587975  1.274879
   8.48620   8.48620      1.00   .584545  1.268249
   8.48609   8.48609      1.00   .588725  1.276509
   8.48598   8.48598      1.00   .586555  1.272859
   8.48587   8.48587      1.00   .586535  1.272649
   8.48577   8.48577      1.00   .586875  1.273029
   8.48566   8.48566      1.00   .587075  1.273839
   8.48554   8.48554      1.00   .584515  1.268429
   8.48543   8.48543      1.00   .588405  1.276999
   8.48532   8.48532      1.00   .585955  1.271449
   8.48521   8.48521      1.00   .586605  1.273239
   8.48510   8.48510      1.00   .584985  1.268919
   8.48499   8.48499      1.00   .588125  1.276859
   8.48488   8.48488      1.00   .585445  1.270809
   8.48477   8.48477      1.00   .586035  1.273169
   8.48466   8.48466      1.00   .585795  1.271939
   8.48456   8.48456      1.00   .587885  1.276569
   8.48445   8.48445      1.00   .586485  1.274169
   8.48435   8.48435      1.00   .585845  1.272119
   8.48424   8.48424      1.00   .585435  1.271419
   8.48413   8.48413      1.00   .585175  1.270999
   8.48403   8.48403      1.00   .585865  1.272819
   8.48393   8.48393      1.00   .585085  1.271589
   8.48382   8.48382      1.00   .584265  1.269579
   8.48372   8.48372      1.00   .585575  1.272809
   8.48362   8.48362      1.00   .583615  1.267639
   8.48351   8.48351      1.00   .585875  1.272899
   8.48341   8.48341      1.00   .586425  1.274279
   8.48331   8.48331      1.00   .585595  1.272759
   8.48321   8.48321      1.00   .586525  1.274839
   8.48310   8.48310      1.00   .585945  1.273669
   8.48299   8.48299      1.00   .587745  1.277759
   8.48289   8.48289      1.00   .582215  1.266579
   8.48279   8.48279      1.00   .584925  1.272159
   8.48268   8.48268      1.00   .587685  1.277569
   8.48257   8.48257      1.00   .586355  1.275439
   8.48246   8.48246      1.00   .586145  1.275189
   8.48236   8.48236      1.00   .586325  1.275869
   8.48225   8.48225      1.00   .585685  1.274049
   8.48213   8.48213      1.00   .585425  1.273979
   8.48201   8.48201      1.00   .586545  1.275759
   8.48190   8.48190      1.00   .586705  1.276339
   8.48179   8.48179      1.00   .586035  1.274909
   8.48167   8.48167      1.00   .584635  1.271959
   8.48155   8.48155      1.00   .587145  1.278029
   8.48144   8.48144      1.00   .585465  1.274049
   8.48133   8.48133      1.00   .584935  1.272349
   8.48121   8.48121      1.00   .585395  1.273489
   8.48109   8.48109      1.00   .586425  1.276309
   8.48097   8.48097      1.00   .585245  1.273969
   8.48086   8.48086      1.00   .585435  1.274909
   8.48074   8.48074      1.00   .585705  1.275449
   8.48063   8.48063      1.00   .584625  1.273069
   8.48051   8.48051      1.00   .585265  1.273809
   8.48040   8.48040      1.00   .586055  1.276789
   8.48029   8.48029      1.00   .585345  1.274399
   8.48017   8.48017      1.00   .583815  1.271329
   8.48007   8.48007      1.00   .584365  1.273239
   8.47996   8.47996      1.00   .584805  1.273369
   8.47984   8.47984      1.00   .586555  1.278019
   8.47973   8.47973      1.00   .583555  1.270519
   8.47962   8.47962      1.00   .584445  1.273149
   8.47951   8.47951      1.00   .586305  1.276929
   8.47940   8.47940      1.00   .584595  1.273869
   8.47929   8.47929      1.00   .583725  1.272499
   8.47918   8.47918      1.00   .586055  1.276559
   8.47907   8.47907      1.00   .584075  1.272999
   8.47895   8.47895      1.00   .584165  1.273529
   8.47884   8.47884      1.00   .584485  1.274639
   8.47873   8.47873      1.00   .585455  1.276689
   8.47861   8.47861      1.00   .583025  1.270549
   8.47849   8.47849      1.00   .585485  1.276279
   8.47837   8.47837      1.00   .583145  1.271859
   8.47826   8.47826      1.00   .584485  1.275199
   8.47814   8.47814      1.00   .585045  1.275619
   8.47802   8.47802      1.00   .583255  1.272239
   8.47790   8.47790      1.00   .585395  1.277339
   8.47779   8.47779      1.00   .585245  1.276159
   8.47767   8.47767      1.00   .582885  1.271799
   8.47755   8.47755      1.00   .583365  1.273429
   8.47743   8.47743      1.00   .584745  1.275439
   8.47731   8.47731      1.00   .583645  1.274099
   8.47720   8.47720      1.00   .584285  1.273999
   8.47708   8.47708      1.00   .582535  1.270689
   8.47697   8.47697      1.00   .584385  1.275309
   8.47686   8.47686      1.00   .581125  1.268469
   8.47675   8.47675      1.00   .585005  1.276239
   8.47663   8.47663      1.00   .582115  1.270859
   8.47652   8.47652      1.00   .582635  1.272369
   8.47642   8.47642      1.00   .583005  1.271899
   8.47631   8.47631      1.00   .582245  1.270599
   8.47619   8.47619      1.00   .582015  1.271269
   8.47608   8.47608      1.00   .582545  1.272659
   8.47598   8.47598      1.00   .582025  1.271249
   8.47587   8.47587      1.00   .583605  1.275109
   8.47575   8.47575      1.00   .582235  1.271329
   8.47565   8.47565      1.00   .581925  1.271389
   8.47554   8.47554      1.00   .578935  1.264719
   8.47543   8.47543      1.00   .581045  1.270109
   8.47532   8.47532      1.00   .581515  1.271439
   8.47521   8.47521      1.00   .581215  1.269829
   8.47510   8.47510      1.00   .581395  1.270849
   8.47499   8.47499      1.00   .582555  1.273139
   8.47487   8.47487      1.00   .580295  1.269279
   8.47477   8.47477      1.00   .583205  1.274229
   8.47466   8.47466      1.00   .580805  1.270269
   8.47456   8.47456      1.00   .580255  1.268679
   8.47445   8.47445      1.00   .581585  1.271179
   8.47434   8.47434      1.00   .580865  1.269949
   8.47424   8.47424      1.00   .582085  1.273209
   8.47413   8.47413      1.00   .578385  1.264919
   8.47402   8.47402      1.00   .578955  1.266819
   8.47392   8.47392      1.00   .581805  1.271679
   8.47383   8.47383      1.00   .578105  1.265449
   8.47373   8.47373      1.00   .580335  1.268869
   8.47362   8.47362      1.00   .578765  1.265609
   8.47352   8.47352      1.00   .580205  1.269409
   8.47342   8.47342      1.00   .579315  1.267599
   8.47331   8.47331      1.00   .579865  1.268779
   8.47321   8.47321      1.00   .577685  1.264099
   8.47311   8.47311      1.00   .577695  1.264179
   8.47301   8.47301      1.00   .579275  1.266899
   8.47290   8.47290      1.00   .578305  1.266079
   8.47279   8.47279      1.00   .576425  1.261069
   8.47268   8.47268      1.00   .576775  1.262479
   8.47258   8.47258      1.00   .578845  1.267139
   8.47247   8.47247      1.00   .577135  1.263319
   8.47235   8.47235      1.00   .575285  1.259699
   8.47224   8.47224      1.00   .576255  1.261599
   8.47214   8.47214      1.00   .576665  1.262839
   8.47203   8.47203      1.00   .573885  1.257099
   8.47191   8.47191      1.00   .575925  1.261299
   8.47179   8.47179      1.00   .575245  1.260069
   8.47168   8.47168      1.00   .574435  1.257759
   8.47157   8.47157      1.00   .574885  1.259449
   8.47146   8.47146      1.00   .575155  1.260859
   8.47133   8.47133      1.00   .573755  1.257339
   8.47122   8.47122      1.00   .574565  1.259019
   8.47111   8.47111      1.00   .572995  1.255349
   8.47099   8.47099      1.00   .573955  1.258179
   8.47087   8.47087      1.00   .572635  1.255039
   8.47076   8.47076      1.00   .573465  1.257229
   8.47064   8.47064      1.00   .572195  1.254529
   8.47052   8.47052      1.00   .572945  1.255569
   8.47041   8.47041      1.00   .571405  1.252929
   8.47031   8.47031      1.00   .571085  1.253159
   8.47019   8.47019      1.00   .572155  1.254159
   8.47008   8.47008      1.00   .572455  1.255179
   8.46997   8.46997      1.00   .570445  1.251009
   8.46986   8.46986      1.00   .571835  1.254569
   8.46975   8.46975      1.00   .571015  1.251859
   8.46963   8.46963      1.00   .570715  1.251789
   8.46952   8.46952      1.00   .569795  1.249769
   8.46942   8.46942      1.00   .571325  1.252499
   8.46931   8.46931      1.00   .571635  1.254109
   8.46919   8.46919      1.00   .565875  1.241649
   8.46908   8.46908      1.00   .570685  1.252109
   8.46898   8.46898      1.00   .569895  1.250769
   8.46886   8.46886      1.00   .568255  1.247549
   8.46874   8.46874      1.00   .569255  1.248799
   8.46862   8.46862      1.00   .570575  1.252319
   8.46851   8.46851      1.00   .567335  1.245209
   8.46839   8.46839      1.00   .566825  1.244429
   8.46827   8.46827      1.00   .563575  1.237399
   8.46815   8.46815      1.00   .568895  1.249189
   8.46804   8.46804      1.00   .566025  1.243059
   8.46792   8.46792      1.00   .566255  1.244649
   8.46780   8.46780      1.00   .567305  1.246069
   8.46768   8.46768      1.00   .565325  1.240789
   8.46757   8.46757      1.00   .565615  1.242899
   8.46745   8.46745      1.00   .566585  1.245129
   8.46733   8.46733      1.00   .563925  1.238819
   8.46721   8.46721      1.00   .564715  1.241089
   8.46711   8.46711      1.00   .565595  1.242499
   8.46700   8.46700      1.00   .565595  1.242179
   8.46688   8.46688      1.00   .564845  1.240529
   8.46676   8.46676      1.00   .563025  1.236929
   8.46666   8.46666      1.00   .566135  1.244379
   8.46656   8.46656      1.00   .562085  1.235019
   8.46644   8.46644      1.00   .565625  1.243449
   8.46632   8.46632      1.00   .563655  1.238099
   8.46621   8.46621      1.00   .563565  1.239509
   8.46610   8.46610      1.00   .562175  1.235889
   8.46599   8.46599      1.00   .562625  1.237679
   8.46588   8.46588      1.00   .563415  1.239009
   8.46577   8.46577      1.00   .562335  1.236279
   8.46566   8.46566      1.00   .562305  1.236929
   8.46555   8.46555      1.00   .562755  1.237539
   8.46544   8.46544      1.00   .560775  1.233549
   8.46533   8.46533      1.00   .562875  1.237969
   8.46522   8.46522      1.00   .561545  1.235049
   8.46511   8.46511      1.00   .562015  1.236469
   8.46500   8.46500      1.00   .562035  1.236579
   8.46489   8.46489      1.00   .561735  1.236079
   8.46479   8.46479      1.00   .562705  1.238329
   8.46468   8.46468      1.00   .560805  1.233799
   8.46457   8.46457      1.00   .560755  1.234519
   8.46446   8.46446      1.00   .561255  1.235709
   8.46436   8.46436      1.00   .560915  1.234839
   8.46425   8.46425      1.00   .558885  1.229969
   8.46414   8.46414      1.00   .561675  1.236199
   8.46404   8.46404      1.00   .561595  1.235899
   8.46394   8.46394      1.00   .559745  1.232459
   8.46383   8.46383      1.00   .560725  1.234519
   8.46373   8.46373      1.00   .560545  1.234559
   8.46363   8.46363      1.00   .561915  1.237639
   8.46353   8.46353      1.00   .558445  1.230129
   8.46342   8.46342      1.00   .562415  1.239209
   8.46332   8.46332      1.00   .559945  1.233859
   8.46322   8.46322      1.00   .560755  1.234829
   8.46312   8.46312      1.00   .558615  1.231169
   8.46301   8.46301      1.00   .561835  1.237409
   8.46290   8.46290      1.00   .558105  1.230239
   8.46280   8.46280      1.00   .559865  1.234049
   8.46269   8.46269      1.00   .560255  1.234739
   8.46258   8.46258      1.00   .560795  1.236239
   8.46247   8.46247      1.00   .556855  1.227809
   8.46238   8.46238      1.00   .563345  1.241769
   8.46227   8.46227      1.00   .557935  1.230319
   8.46215   8.46215      1.00   .562545  1.240309
   8.46203   8.46203      1.00   .557415  1.228599
   8.46192   8.46192      1.00   .558615  1.231649
   8.46180   8.46180      1.00   .557285  1.228589
   8.46168   8.46168      1.00   .560665  1.236609
   8.46157   8.46157      1.00   .558305  1.231409
   8.46146   8.46146      1.00   .560795  1.236949
   8.46134   8.46134      1.00   .559885  1.234479
   8.46121   8.46121      1.00   .559555  1.233739
   8.46110   8.46110      1.00   .558595  1.232449
   8.46099   8.46099      1.00   .557945  1.231059
   8.46088   8.46088      1.00   .558995  1.233429
   8.46076   8.46076      1.00   .559755  1.234239
   8.46065   8.46065      1.00   .560015  1.236329
   8.46054   8.46054      1.00   .559495  1.234459
   8.46042   8.46042      1.00   .559865  1.235989
   8.46031   8.46031      1.00   .558165  1.231619
   8.46020   8.46020      1.00   .560955  1.238159
   8.46009   8.46009      1.00   .556415  1.228229
   8.45998   8.45998      1.00   .560135  1.236409
   8.45986   8.45986      1.00   .558295  1.231799
   8.45975   8.45975      1.00   .558885  1.233829
   8.45964   8.45964      1.00   .558355  1.233029
   8.45953   8.45953      1.00   .560325  1.237639
   8.45942   8.45942      1.00   .559295  1.234339
   8.45931   8.45931      1.00   .558655  1.234419
   8.45920   8.45920      1.00   .559675  1.235759
   8.45909   8.45909      1.00   .559275  1.235679
   8.45897   8.45897      1.00   .560105  1.237899
   8.45886   8.45886      1.00   .558855  1.234829
   8.45875   8.45875      1.00   .560595  1.239079
   8.45864   8.45864      1.00   .559495  1.236349
   8.45852   8.45852      1.00   .559295  1.236049
   8.45839   8.45839      1.00   .560025  1.237409
   8.45828   8.45828      1.00   .559965  1.237249
   8.45816   8.45816      1.00   .559905  1.236809
   8.45804   8.45804      1.00   .561535  1.242099
   8.45792   8.45792      1.00   .557615  1.231969
   8.45781   8.45781      1.00   .561345  1.241069
   8.45770   8.45770      1.00   .559765  1.237879
   8.45758   8.45758      1.00   .560385  1.239029
   8.45745   8.45745      1.00   .558605  1.235459
   8.45734   8.45734      1.00   .561565  1.242529
   8.45722   8.45722      1.00   .560605  1.239759
   8.45710   8.45710      1.00   .558495  1.235289
   8.45699   8.45699      1.00   .561265  1.241569
   8.45689   8.45689      1.00   .561415  1.241379
   8.45678   8.45678      1.00   .561635  1.241979
   8.45666   8.45666      1.00   .559205  1.237549
   8.45655   8.45655      1.00   .559855  1.238369
   8.45644   8.45644      1.00   .560865  1.241609
   8.45634   8.45634      1.00   .559915  1.237979
   8.45622   8.45622      1.00   .559195  1.237869
   8.45611   8.45611      1.00   .562305  1.244279
   8.45600   8.45600      1.00   .557405  1.233999
   8.45589   8.45589      1.00   .561365  1.242639
   8.45578   8.45578      1.00   .558685  1.237239
   8.45567   8.45567      1.00   .562465  1.245069
   8.45556   8.45556      1.00   .558155  1.236009
   8.45545   8.45545      1.00   .561055  1.242149
   8.45534   8.45534      1.00   .559275  1.238779
   8.45523   8.45523      1.00   .561135  1.242829
   8.45512   8.45512      1.00   .558555  1.236739
   8.45501   8.45501      1.00   .561125  1.243439
   8.45490   8.45490      1.00   .558835  1.238309
   8.45479   8.45479      1.00   .559465  1.239109
   8.45468   8.45468      1.00   .561395  1.244169
   8.45458   8.45458      1.00   .559635  1.239749
   8.45447   8.45447      1.00   .556705  1.233119
   8.45436   8.45436      1.00   .559185  1.239079
   8.45426   8.45426      1.00   .560205  1.241049
   8.45416   8.45416      1.00   .560585  1.242349
   8.45405   8.45405      1.00   .557385  1.236089
   8.45394   8.45394      1.00   .560925  1.243419
   8.45385   8.45385      1.00   .560385  1.241919
   8.45374   8.45374      1.00   .557105  1.235789
   8.45364   8.45364      1.00   .558505  1.238279
   8.45353   8.45353      1.00   .561865  1.245869
   8.45344   8.45344      1.00   .560945  1.244209
   8.45333   8.45333      1.00   .558965  1.239249
   8.45323   8.45323      1.00   .559485  1.240689
   8.45312   8.45312      1.00   .560895  1.244029
   8.45302   8.45302      1.00   .559795  1.241849
   8.45291   8.45291      1.00   .559235  1.241009
   8.45280   8.45280      1.00   .560265  1.243259
   8.45270   8.45270      1.00   .560495  1.243579
   8.45260   8.45260      1.00   .559205  1.240929
   8.45249   8.45249      1.00   .561085  1.244929
   8.45237   8.45237      1.00   .559225  1.241159
   8.45227   8.45227      1.00   .558545  1.239999
   8.45216   8.45216      1.00   .560485  1.243889
   8.45205   8.45205      1.00   .559625  1.242649
   8.45193   8.45193      1.00   .557635  1.237639
   8.45182   8.45182      1.00   .561205  1.246549
   8.45170   8.45170      1.00   .557395  1.236689
   8.45159   8.45159      1.00   .561175  1.246659
   8.45147   8.45147      1.00   .557335  1.237489
   8.45135   8.45135      1.00   .558095  1.239019
   8.45124   8.45124      1.00   .560275  1.244479
   8.45113   8.45113      1.00   .558625  1.241029
   8.45100   8.45100      1.00   .558545  1.240549
   8.45088   8.45088      1.00   .558585  1.240919
   8.45077   8.45077      1.00   .559845  1.243979
   8.45065   8.45065      1.00   .556945  1.236819
   8.45054   8.45054      1.00   .558315  1.240859
   8.45043   8.45043      1.00   .559095  1.242929
   8.45032   8.45032      1.00   .557405  1.238679
   8.45020   8.45020      1.00   .557445  1.238929
   8.45009   8.45009      1.00   .558465  1.241469
   8.44998   8.44998      1.00   .557235  1.238659
   8.44988   8.44988      1.00   .557115  1.238459
   8.44977   8.44977      1.00   .555925  1.235489
   8.44965   8.44965      1.00   .558715  1.242379
   8.44954   8.44954      1.00   .555745  1.235739
   8.44944   8.44944      1.00   .556925  1.238939
   8.44932   8.44932      1.00   .557135  1.239399
   8.44921   8.44921      1.00   .557335  1.239659
   8.44910   8.44910      1.00   .555865  1.236569
   8.44899   8.44899      1.00   .557155  1.240099
   8.44888   8.44888      1.00   .557635  1.240779
   8.44875   8.44875      1.00   .556865  1.238349
   8.44864   8.44864      1.00   .556175  1.237059
   8.44852   8.44852      1.00   .557955  1.241579
   8.44840   8.44840      1.00   .555425  1.235889
   8.44828   8.44828      1.00   .556835  1.237699
   8.44817   8.44817      1.00   .557425  1.240569
   8.44805   8.44805      1.00   .556645  1.239349
   8.44794   8.44794      1.00   .554595  1.235079
   8.44781   8.44781      1.00   .556885  1.239419
   8.44770   8.44770      1.00   .557115  1.240269
   8.44758   8.44758      1.00   .554185  1.234429
   8.44746   8.44746      1.00   .556605  1.239159
   8.44734   8.44734      1.00   .554075  1.234019
   8.44723   8.44723      1.00   .554585  1.234999
   8.44712   8.44712      1.00   .552195  1.229899
   8.44701   8.44701      1.00   .556905  1.240369
   8.44690   8.44690      1.00   .554465  1.235389
   8.44679   8.44679      1.00   .553485  1.232999
   8.44667   8.44667      1.00   .554585  1.235079
   8.44656   8.44656      1.00   .555465  1.237999
   8.44645   8.44645      1.00   .552995  1.232319
   8.44634   8.44634      1.00   .552245  1.231099
   8.44624   8.44624      1.00   .553565  1.234389
   8.44612   8.44612      1.00   .555475  1.238169
   8.44601   8.44601      1.00   .551725  1.230479
   8.44590   8.44590      1.00   .552145  1.230849
   8.44579   8.44579      1.00   .554585  1.236699
   8.44569   8.44569      1.00   .553675  1.233929
   8.44558   8.44558      1.00   .550845  1.227969
   8.44547   8.44547      1.00   .552385  1.232409
   8.44536   8.44536      1.00   .554725  1.237289
   8.44525   8.44525      1.00   .549285  1.225229
   8.44514   8.44514      1.00   .551805  1.230679
   8.44503   8.44503      1.00   .552165  1.231229
   8.44492   8.44492      1.00   .552555  1.232219
   8.44482   8.44482      1.00   .546745  1.219229
   8.44470   8.44470      1.00   .552815  1.234259
   8.44460   8.44460      1.00   .551315  1.229749
   8.44450   8.44450      1.00   .549255  1.225819
   8.44439   8.44439      1.00   .550745  1.227519
   8.44428   8.44428      1.00   .551185  1.229919
   8.44418   8.44418      1.00   .549655  1.227309
   8.44408   8.44408      1.00   .548665  1.224269
   8.44397   8.44397      1.00   .550025  1.227869
   8.44387   8.44387      1.00   .550495  1.228389
   8.44377   8.44377      1.00   .545745  1.218659
   8.44367   8.44367      1.00   .550365  1.228589
   8.44357   8.44357      1.00   .549525  1.227029
   8.44346   8.44346      1.00   .546655  1.219879
   8.44336   8.44336      1.00   .548135  1.223859
   8.44326   8.44326      1.00   .547665  1.222909
   8.44315   8.44315      1.00   .549185  1.226749
   8.44305   8.44305      1.00   .546135  1.219569
   8.44295   8.44295      1.00   .546865  1.222169
   8.44285   8.44285      1.00   .549365  1.226269
   8.44274   8.44274      1.00   .545865  1.219309
   8.44263   8.44263      1.00   .547035  1.221779
   8.44252   8.44252      1.00   .547145  1.222269
   8.44241   8.44241      1.00   .547485  1.222799
   8.44231   8.44231      1.00   .545825  1.220059
   8.44219   8.44219      1.00   .546755  1.221929
   8.44207   8.44207      1.00   .545445  1.218529
   8.44196   8.44196      1.00   .545235  1.218599
   8.44185   8.44185      1.00   .545225  1.218379
   8.44173   8.44173      1.00   .546875  1.222409
   8.44162   8.44162      1.00   .544485  1.216839
   8.44151   8.44151      1.00   .544375  1.217389
   8.44139   8.44139      1.00   .543125  1.214469
   8.44126   8.44126      1.00   .547815  1.225049
   8.44115   8.44115      1.00   .540435  1.207729
   8.44104   8.44104      1.00   .545955  1.221739
   8.44092   8.44092      1.00   .542705  1.213909
   8.44080   8.44080      1.00   .542945  1.215059
   8.44068   8.44068      1.00   .542995  1.214139
   8.44057   8.44057      1.00   .543845  1.216629
   8.44046   8.44046      1.00   .543175  1.215439
   8.44034   8.44034      1.00   .541615  1.211749
   8.44023   8.44023      1.00   .542705  1.214579
   8.44013   8.44013      1.00   .540705  1.210329
   8.44002   8.44002      1.00   .540725  1.210909
   8.43990   8.43990      1.00   .541775  1.212459
   8.43979   8.43979      1.00   .539905  1.208169
   8.43968   8.43968      1.00   .541565  1.213049
   8.43957   8.43957      1.00   .540655  1.210719
   8.43945   8.43945      1.00   .540725  1.210929
   8.43935   8.43935      1.00   .539125  1.207339
   8.43924   8.43924      1.00   .537675  1.203339
   8.43913   8.43913      1.00   .541245  1.211279
   8.43901   8.43901      1.00   .538915  1.206909
   8.43890   8.43890      1.00   .538735  1.207019
   8.43879   8.43879      1.00   .540485  1.210219
   8.43867   8.43867      1.00   .539755  1.209419
   8.43855   8.43855      1.00   .539215  1.208119
   8.43843   8.43843      1.00   .538325  1.205739
   8.43832   8.43832      1.00   .540305  1.210249
   8.43820   8.43820      1.00   .538125  1.205999
   8.43808   8.43808      1.00   .539465  1.208499
   8.43796   8.43796      1.00   .536915  1.202979
   8.43785   8.43785      1.00   .538395  1.206589
   8.43773   8.43773      1.00   .540075  1.209849
   8.43761   8.43761      1.00   .537225  1.204419
   8.43749   8.43749      1.00   .537845  1.204919
   8.43737   8.43737      1.00   .539575  1.209559
   8.43726   8.43726      1.00   .536565  1.202449
   8.43715   8.43715      1.00   .539145  1.208479
   8.43703   8.43703      1.00   .536575  1.203129
   8.43692   8.43692      1.00   .539225  1.208849
   8.43681   8.43681      1.00   .535865  1.201729
   8.43669   8.43669      1.00   .539195  1.208999
   8.43658   8.43658      1.00   .537155  1.204709
   8.43647   8.43647      1.00   .537095  1.204999
   8.43636   8.43636      1.00   .538095  1.207249
   8.43625   8.43625      1.00   .536395  1.203589
   8.43614   8.43614      1.00   .536975  1.204509
   8.43603   8.43603      1.00   .536395  1.203429
   8.43592   8.43592      1.00   .537375  1.206139
   8.43581   8.43581      1.00   .537485  1.206539
   8.43570   8.43570      1.00   .535925  1.202809
   8.43559   8.43559      1.00   .537725  1.207089
   8.43548   8.43548      1.00   .537475  1.205779
   8.43536   8.43536      1.00   .535005  1.200709
   8.43526   8.43526      1.00   .538325  1.208219
   8.43515   8.43515      1.00   .536065  1.203399
   8.43504   8.43504      1.00   .537125  1.205629
   8.43492   8.43492      1.00   .536115  1.203839
   8.43481   8.43481      1.00   .538385  1.208909
   8.43471   8.43471      1.00   .534315  1.200029
   8.43461   8.43461      1.00   .538295  1.209469
   8.43450   8.43450      1.00   .536795  1.205779
   8.43439   8.43439      1.00   .535825  1.203809
   8.43429   8.43429      1.00   .536675  1.205549
   8.43418   8.43418      1.00   .538255  1.208959
   8.43407   8.43407      1.00   .535785  1.204159
   8.43396   8.43396      1.00   .536055  1.204019
   8.43387   8.43387      1.00   .536695  1.205459
   8.43377   8.43377      1.00   .536495  1.205769
   8.43366   8.43366      1.00   .536955  1.206559
   8.43356   8.43356      1.00   .533875  1.200309
   8.43346   8.43346      1.00   .539085  1.211229
   8.43336   8.43336      1.00   .535225  1.203979
   8.43325   8.43325      1.00   .536245  1.206229
   8.43315   8.43315      1.00   .536475  1.205779
   8.43304   8.43304      1.00   .538055  1.210249
   8.43293   8.43293      1.00   .533295  1.198819
   8.43282   8.43282      1.00   .535305  1.203619
   8.43272   8.43272      1.00   .533535  1.200699
   8.43262   8.43262      1.00   .538465  1.210749
   8.43251   8.43251      1.00   .533695  1.200879
   8.43239   8.43239      1.00   .536595  1.207199
   8.43228   8.43228      1.00   .536975  1.207949
   8.43217   8.43217      1.00   .535775  1.204859
   8.43206   8.43206      1.00   .534845  1.203379
   8.43194   8.43194      1.00   .535395  1.205619
   8.43183   8.43183      1.00   .536145  1.206799
   8.43172   8.43172      1.00   .535075  1.203759
   8.43161   8.43161      1.00   .537075  1.208639
   8.43149   8.43149      1.00   .538795  1.213089
   8.43137   8.43137      1.00   .534545  1.203169
   8.43127   8.43127      1.00   .535465  1.205469
   8.43115   8.43115      1.00   .539705  1.214759
   8.43103   8.43103      1.00   .534335  1.203219
   8.43090   8.43090      1.00   .536985  1.209919
   8.43079   8.43079      1.00   .537775  1.210939
   8.43067   8.43067      1.00   .537755  1.210489
   8.43056   8.43056      1.00   .534735  1.204089
   8.43044   8.43044      1.00   .539935  1.215069
   8.43034   8.43034      1.00   .538035  1.211539
   8.43023   8.43023      1.00   .536125  1.207159
   8.43011   8.43011      1.00   .535455  1.206469
   8.42999   8.42999      1.00   .540315  1.217429
   8.42989   8.42989      1.00   .535185  1.205939
   8.42978   8.42978      1.00   .536755  1.209929
   8.42966   8.42966      1.00   .537075  1.210309
   8.42955   8.42955      1.00   .537855  1.212519
   8.42945   8.42945      1.00   .536385  1.209309
   8.42934   8.42934      1.00   .536975  1.210749
   8.42922   8.42922      1.00   .538915  1.214819
   8.42911   8.42911      1.00   .537645  1.211999
   8.42900   8.42900      1.00   .535925  1.208479
   8.42889   8.42889      1.00   .539735  1.217079
   8.42877   8.42877      1.00   .537435  1.212589
   8.42865   8.42865      1.00   .536035  1.209419
   8.42854   8.42854      1.00   .538905  1.214809
   8.42842   8.42842      1.00   .538585  1.215149
   8.42830   8.42830      1.00   .538585  1.214899
   8.42818   8.42818      1.00   .537905  1.213739
   8.42806   8.42806      1.00   .539915  1.218129
   8.42795   8.42795      1.00   .538955  1.216309
   8.42783   8.42783      1.00   .539335  1.217009
   8.42771   8.42771      1.00   .539425  1.216549
   8.42759   8.42759      1.00   .538115  1.215259
   8.42748   8.42748      1.00   .539085  1.216819
   8.42735   8.42735      1.00   .539265  1.217359
   8.42724   8.42724      1.00   .537985  1.214379
   8.42713   8.42713      1.00   .541105  1.221489
   8.42702   8.42702      1.00   .538685  1.216259
   8.42690   8.42690      1.00   .539605  1.218429
   8.42680   8.42680      1.00   .539245  1.217689
   8.42668   8.42668      1.00   .540095  1.219459
   8.42657   8.42657      1.00   .540695  1.220659
   8.42646   8.42646      1.00   .539155  1.217739
   8.42635   8.42635      1.00   .540995  1.222229
   8.42624   8.42624      1.00   .539795  1.218479
   8.42612   8.42612      1.00   .542685  1.225719
   8.42600   8.42600      1.00   .540715  1.221469
   8.42590   8.42590      1.00   .541245  1.222449
   8.42579   8.42579      1.00   .541545  1.223479
   8.42568   8.42568      1.00   .541875  1.224469
   8.42557   8.42557      1.00   .539875  1.220349
   8.42546   8.42546      1.00   .540845  1.222759
   8.42535   8.42535      1.00   .538715  1.217479
   8.42524   8.42524      1.00   .542015  1.225399
   8.42513   8.42513      1.00   .539995  1.220769
   8.42502   8.42502      1.00   .542115  1.225659
   8.42491   8.42491      1.00   .543065  1.227759
   8.42480   8.42480      1.00   .540695  1.222439
   8.42469   8.42469      1.00   .543405  1.228779
   8.42458   8.42458      1.00   .539655  1.219869
   8.42448   8.42448      1.00   .543095  1.229229
   8.42438   8.42438      1.00   .541755  1.225409
   8.42427   8.42427      1.00   .543995  1.230089
   8.42416   8.42416      1.00   .544095  1.230949
   8.42406   8.42406      1.00   .542145  1.227309
   8.42395   8.42395      1.00   .543005  1.228749
   8.42384   8.42384      1.00   .543575  1.229539
   8.42374   8.42374      1.00   .542785  1.228339
   8.42364   8.42364      1.00   .543435  1.230119
   8.42354   8.42354      1.00   .544195  1.232719
   8.42344   8.42344      1.00   .543505  1.230019
   8.42334   8.42334      1.00   .543345  1.230509
   8.42323   8.42323      1.00   .544235  1.231899
   8.42313   8.42313      1.00   .544935  1.234179
   8.42302   8.42302      1.00   .542875  1.228799
   8.42291   8.42291      1.00   .544655  1.232939
   8.42281   8.42281      1.00   .543045  1.228799
   8.42271   8.42271      1.00   .545405  1.234559
   8.42260   8.42260      1.00   .542715  1.229249
   8.42249   8.42249      1.00   .545605  1.235429
   8.42239   8.42239      1.00   .544305  1.232539
   8.42228   8.42228      1.00   .545515  1.235869
   8.42216   8.42216      1.00   .541635  1.226509
   8.42205   8.42205      1.00   .547445  1.239919
   8.42193   8.42193      1.00   .544125  1.232799
   8.42182   8.42182      1.00   .544145  1.232869
   8.42170   8.42170      1.00   .543855  1.232529
   8.42158   8.42158      1.00   .546025  1.236789
   8.42147   8.42147      1.00   .544935  1.234289
   8.42135   8.42135      1.00   .544145  1.232829
   8.42123   8.42123      1.00   .546505  1.238719
   8.42112   8.42112      1.00   .545315  1.236439
   8.42101   8.42101      1.00   .545315  1.236849
   8.42090   8.42090      1.00   .545385  1.236709
   8.42077   8.42077      1.00   .546225  1.239089
   8.42065   8.42065      1.00   .544455  1.234719
   8.42055   8.42055      1.00   .544965  1.236199
   8.42044   8.42044      1.00   .545505  1.237119
   8.42032   8.42032      1.00   .546705  1.240079
   8.42021   8.42021      1.00   .542225  1.230919
   8.42010   8.42010      1.00   .546395  1.239189
   8.41999   8.41999      1.00   .544585  1.235519
   8.41988   8.41988      1.00   .545085  1.236349
   8.41976   8.41976      1.00   .542595  1.231369
   8.41965   8.41965      1.00   .546905  1.241059
   8.41955   8.41955      1.00   .542785  1.232049
   8.41943   8.41943      1.00   .545145  1.236799
   8.41932   8.41932      1.00   .543905  1.234519
   8.41921   8.41921      1.00   .546655  1.240389
   8.41910   8.41910      1.00   .543875  1.234409
   8.41899   8.41899      1.00   .544465  1.235899
   8.41887   8.41887      1.00   .545635  1.238019
   8.41876   8.41876      1.00   .544245  1.235729
   8.41864   8.41864      1.00   .545115  1.237609
   8.41852   8.41852      1.00   .542565  1.232209
   8.41840   8.41840      1.00   .546085  1.239079
   8.41829   8.41829      1.00   .541665  1.230029
   8.41818   8.41818      1.00   .543505  1.234779
   8.41806   8.41806      1.00   .542645  1.231869
   8.41794   8.41794      1.00   .545095  1.238279
   8.41782   8.41782      1.00   .543155  1.233949
   8.41770   8.41770      1.00   .545685  1.239669
   8.41758   8.41758      1.00   .542335  1.232419
   8.41747   8.41747      1.00   .544145  1.236469
   8.41736   8.41736      1.00   .543115  1.234189
   8.41724   8.41724      1.00   .542845  1.233669
   8.41712   8.41712      1.00   .542185  1.232739
   8.41701   8.41701      1.00   .543115  1.234099
   8.41690   8.41690      1.00   .545855  1.240469
   8.41679   8.41679      1.00   .541765  1.231869
   8.41667   8.41667      1.00   .542815  1.232459
   8.41656   8.41656      1.00   .543245  1.234339
   8.41645   8.41645      1.00   .543825  1.235669
   8.41634   8.41634      1.00   .541455  1.230769
   8.41623   8.41623      1.00   .542625  1.233899
   8.41612   8.41612      1.00   .541005  1.230259
   8.41601   8.41601      1.00   .543615  1.236819
   8.41590   8.41590      1.00   .540215  1.227919
   8.41579   8.41579      1.00   .542615  1.234399
   8.41568   8.41568      1.00   .540685  1.229789
   8.41557   8.41557      1.00   .541745  1.232599
   8.41546   8.41546      1.00   .541795  1.232649
   8.41535   8.41535      1.00   .541095  1.231229
   8.41528   8.41528      1.00   .539455  1.227629
