# Supplementary material for: Direct Observation of Palladium Leaching from Pd/C by a Simple Method: X-ray Absorption Spectroscopy of Heterogeneous Mixtures
Source: ACS Omega. 2023 Jun 7;8(24):21787–92. doi: 10.1021/acsomega.3c01343 (PMC10286095; doi:10.1021/acsomega.3c01343)
Supplement: Supplementary file 2 — ao3c01343_si_002.zip [file ao3c01343_si_002.zip › Figure 1,2/Glass_H2O_1cm_0.qd]

  9809     KEK-PF   NW10A
 1_Glass_H2O_1cm 19.05.30 10:48 - 19.05.30 10:51 Serial#KEKPF-NW10A_025654
 11_Glass_H2O_1cm                                                                
 Ring :   6.5 GeV    29.1 mA -   28.9 mA
 Mono :   Si(311)       D=  1.63747 A    Initial angle=  9.06866 deg
 NW10A     Transmission( 2)   Repetition=  0     Points= 5893
 Param file : QXAFS(SYNC)     angle axis (*)     Block =    1

 Block      Init-Ang  Final-Ang     Step/deg     Time/s       Num
     1        9.06866   8.41539          ***       1.00      5893
 Ortec(-1)     NDCH = 3
  Angle(c)  Angle(o)    time/s         2         3
      Mode         0         0         1         2
    Offset         0         0    .01492    .00469
   9.06866   9.06866      1.00   .725465   .369659
   9.06856   9.06856      1.00   .721745   .367469
   9.06845   9.06845      1.00   .709935   .361619
   9.06834   9.06834      1.00   .705145   .359089
   9.06822   9.06822      1.00   .697355   .354899
   9.06810   9.06810      1.00   .693225   .353069
   9.06800   9.06800      1.00   .685785   .349399
   9.06788   9.06788      1.00   .690095   .351439
   9.06776   9.06776      1.00   .680265   .346669
   9.06765   9.06765      1.00   .682685   .347749
   9.06754   9.06754      1.00   .678565   .345779
   9.06743   9.06743      1.00   .680135   .346599
   9.06731   9.06731      1.00   .677165   .345399
   9.06719   9.06719      1.00   .675315   .344349
   9.06709   9.06709      1.00   .676205   .344979
   9.06698   9.06698      1.00   .674005   .343729
   9.06687   9.06687      1.00   .675345   .344409
   9.06675   9.06675      1.00   .674375   .343759
   9.06665   9.06665      1.00   .673835   .343709
   9.06654   9.06654      1.00   .671815   .342609
   9.06642   9.06642      1.00   .673615   .343649
   9.06632   9.06632      1.00   .669655   .341459
   9.06621   9.06621      1.00   .670255   .342219
   9.06610   9.06610      1.00   .669965   .341909
   9.06599   9.06599      1.00   .667085   .340179
   9.06588   9.06588      1.00   .669525   .341619
   9.06577   9.06577      1.00   .670235   .341889
   9.06567   9.06567      1.00   .669175   .341419
   9.06555   9.06555      1.00   .668685   .341339
   9.06545   9.06545      1.00   .666975   .340509
   9.06535   9.06535      1.00   .665505   .339849
   9.06523   9.06523      1.00   .666945   .340469
   9.06511   9.06511      1.00   .664035   .339199
   9.06500   9.06500      1.00   .665545   .340029
   9.06490   9.06490      1.00   .667015   .340709
   9.06479   9.06479      1.00   .665405   .340009
   9.06468   9.06468      1.00   .662855   .338849
   9.06457   9.06457      1.00   .665045   .339799
   9.06447   9.06447      1.00   .664545   .339799
   9.06436   9.06436      1.00   .664125   .339359
   9.06425   9.06425      1.00   .663815   .339479
   9.06415   9.06415      1.00   .661515   .338109
   9.06405   9.06405      1.00   .664635   .339819
   9.06394   9.06394      1.00   .660845   .337909
   9.06383   9.06383      1.00   .664275   .339729
   9.06373   9.06373      1.00   .663125   .339029
   9.06363   9.06363      1.00   .664375   .339899
   9.06353   9.06353      1.00   .660145   .338089
   9.06342   9.06342      1.00   .663755   .339729
   9.06332   9.06332      1.00   .660475   .338299
   9.06322   9.06322      1.00   .663145   .339539
   9.06312   9.06312      1.00   .661505   .338599
   9.06301   9.06301      1.00   .664295   .340079
   9.06290   9.06290      1.00   .661645   .338969
   9.06280   9.06280      1.00   .661825   .339119
   9.06270   9.06270      1.00   .660925   .338679
   9.06259   9.06259      1.00   .661335   .338899
   9.06248   9.06248      1.00   .659725   .337989
   9.06237   9.06237      1.00   .662165   .339139
   9.06226   9.06226      1.00   .662005   .339069
   9.06215   9.06215      1.00   .658665   .337439
   9.06203   9.06203      1.00   .660475   .338679
   9.06193   9.06193      1.00   .660945   .338839
   9.06181   9.06181      1.00   .659155   .337999
   9.06169   9.06169      1.00   .659265   .337819
   9.06158   9.06158      1.00   .657945   .337169
   9.06147   9.06147      1.00   .660755   .338879
   9.06135   9.06135      1.00   .660135   .338559
   9.06123   9.06123      1.00   .655655   .336249
   9.06112   9.06112      1.00   .660865   .338869
   9.06101   9.06101      1.00   .658715   .337949
   9.06090   9.06090      1.00   .657825   .337539
   9.06078   9.06078      1.00   .655835   .336599
   9.06066   9.06066      1.00   .659535   .338749
   9.06055   9.06055      1.00   .658555   .338079
   9.06044   9.06044      1.00   .656495   .337119
   9.06032   9.06032      1.00   .659185   .338439
   9.06021   9.06021      1.00   .657625   .337729
   9.06010   9.06010      1.00   .657045   .337519
   9.06000   9.06000      1.00   .656275   .337119
   9.05988   9.05988      1.00   .660265   .339289
   9.05977   9.05977      1.00   .657635   .337719
   9.05966   9.05966      1.00   .655885   .336829
   9.05955   9.05955      1.00   .659965   .338929
   9.05944   9.05944      1.00   .657485   .338069
   9.05933   9.05933      1.00   .654345   .336299
   9.05922   9.05922      1.00   .658505   .338649
   9.05911   9.05911      1.00   .657705   .338139
   9.05899   9.05899      1.00   .655615   .337099
   9.05888   9.05888      1.00   .655155   .336829
   9.05877   9.05877      1.00   .657685   .338269
   9.05865   9.05865      1.00   .655775   .337369
   9.05853   9.05853      1.00   .656405   .337759
   9.05841   9.05841      1.00   .656515   .337849
   9.05829   9.05829      1.00   .657785   .338519
   9.05818   9.05818      1.00   .654025   .336519
   9.05806   9.05806      1.00   .656835   .338169
   9.05794   9.05794      1.00   .654675   .336969
   9.05782   9.05782      1.00   .655955   .337649
   9.05771   9.05771      1.00   .655495   .337519
   9.05758   9.05758      1.00   .658355   .338929
   9.05746   9.05746      1.00   .656725   .338269
   9.05736   9.05736      1.00   .654455   .337029
   9.05725   9.05725      1.00   .659625   .339999
   9.05713   9.05713      1.00   .653705   .336649
   9.05702   9.05702      1.00   .657945   .338979
   9.05691   9.05691      1.00   .654885   .337389
   9.05680   9.05680      1.00   .658175   .339039
   9.05668   9.05668      1.00   .654645   .337219
   9.05657   9.05657      1.00   .656605   .338519
   9.05647   9.05647      1.00   .656185   .338299
   9.05636   9.05636      1.00   .657025   .338799
   9.05624   9.05624      1.00   .653675   .337039
   9.05613   9.05613      1.00   .657375   .338989
   9.05603   9.05603      1.00   .655005   .337749
   9.05592   9.05592      1.00   .657305   .338889
   9.05580   9.05580      1.00   .654295   .337629
   9.05569   9.05569      1.00   .657865   .339279
   9.05558   9.05558      1.00   .654515   .337839
   9.05547   9.05547      1.00   .657515   .339189
   9.05536   9.05536      1.00   .655205   .338219
   9.05525   9.05525      1.00   .657255   .339149
   9.05514   9.05514      1.00   .658205   .339909
   9.05503   9.05503      1.00   .655535   .338389
   9.05492   9.05492      1.00   .655675   .338489
   9.05481   9.05481      1.00   .657575   .339399
   9.05471   9.05471      1.00   .657255   .339749
   9.05460   9.05460      1.00   .654915   .338189
   9.05449   9.05449      1.00   .658535   .340299
   9.05438   9.05438      1.00   .655965   .338999
   9.05428   9.05428      1.00   .658325   .340009
   9.05418   9.05418      1.00   .656425   .339109
   9.05407   9.05407      1.00   .657115   .339709
   9.05396   9.05396      1.00   .657355   .339789
   9.05386   9.05386      1.00   .656425   .339389
   9.05376   9.05376      1.00   .659445   .341009
   9.05365   9.05365      1.00   .656845   .339329
   9.05355   9.05355      1.00   .655865   .339179
   9.05345   9.05345      1.00   .658585   .340569
   9.05335   9.05335      1.00   .658455   .340649
   9.05324   9.05324      1.00   .656795   .339859
   9.05314   9.05314      1.00   .658375   .340639
   9.05304   9.05304      1.00   .656305   .339349
   9.05293   9.05293      1.00   .659455   .340849
   9.05282   9.05282      1.00   .656395   .339479
   9.05272   9.05272      1.00   .657745   .340569
   9.05261   9.05261      1.00   .658875   .340899
   9.05251   9.05251      1.00   .658615   .341149
   9.05239   9.05239      1.00   .657065   .340069
   9.05228   9.05228      1.00   .659185   .341569
   9.05218   9.05218      1.00   .656945   .340619
   9.05207   9.05207      1.00   .660965   .342129
   9.05195   9.05195      1.00   .654735   .338879
   9.05184   9.05184      1.00   .660895   .342419
   9.05173   9.05173      1.00   .655965   .340099
   9.05161   9.05161      1.00   .660085   .342049
   9.05149   9.05149      1.00   .654725   .339269
   9.05138   9.05138      1.00   .661995   .343049
   9.05126   9.05126      1.00   .658795   .341289
   9.05115   9.05115      1.00   .657895   .340749
   9.05103   9.05103      1.00   .660425   .342289
   9.05092   9.05092      1.00   .658375   .341399
   9.05081   9.05081      1.00   .655225   .339769
   9.05069   9.05069      1.00   .658205   .341429
   9.05057   9.05057      1.00   .659175   .342109
   9.05046   9.05046      1.00   .658265   .341369
   9.05035   9.05035      1.00   .658875   .341869
   9.05024   9.05024      1.00   .658925   .341899
   9.05013   9.05013      1.00   .662525   .343719
   9.05002   9.05002      1.00   .657225   .341259
   9.04991   9.04991      1.00   .659615   .342399
   9.04980   9.04980      1.00   .661575   .343389
   9.04968   9.04968      1.00   .660465   .342839
   9.04957   9.04957      1.00   .657785   .341489
   9.04947   9.04947      1.00   .660955   .343269
   9.04935   9.04935      1.00   .660765   .343049
   9.04924   9.04924      1.00   .659425   .342269
   9.04912   9.04912      1.00   .658185   .341979
   9.04901   9.04901      1.00   .663615   .344799
   9.04890   9.04890      1.00   .660585   .343249
   9.04878   9.04878      1.00   .659485   .342929
   9.04866   9.04866      1.00   .660375   .343229
   9.04855   9.04855      1.00   .663735   .345219
   9.04844   9.04844      1.00   .660995   .343869
   9.04831   9.04831      1.00   .659935   .343169
   9.04819   9.04819      1.00   .662185   .344809
   9.04808   9.04808      1.00   .659855   .343479
   9.04797   9.04797      1.00   .661695   .343919
   9.04784   9.04784      1.00   .661265   .343999
   9.04772   9.04772      1.00   .660145   .343429
   9.04762   9.04762      1.00   .661355   .343959
   9.04750   9.04750      1.00   .663475   .345069
   9.04738   9.04738      1.00   .659475   .342969
   9.04726   9.04726      1.00   .661085   .344199
   9.04715   9.04715      1.00   .663825   .345459
   9.04703   9.04703      1.00   .661305   .344259
   9.04692   9.04692      1.00   .658475   .342929
   9.04680   9.04680      1.00   .662795   .345129
   9.04670   9.04670      1.00   .660455   .344239
   9.04659   9.04659      1.00   .660455   .344059
   9.04648   9.04648      1.00   .661785   .344639
   9.04637   9.04637      1.00   .660765   .344129
   9.04626   9.04626      1.00   .661235   .344669
   9.04615   9.04615      1.00   .659875   .343569
   9.04604   9.04604      1.00   .662575   .345349
   9.04592   9.04592      1.00   .659285   .343849
   9.04582   9.04582      1.00   .663765   .346269
   9.04571   9.04571      1.00   .658395   .343069
   9.04560   9.04560      1.00   .663675   .346029
   9.04548   9.04548      1.00   .658625   .343529
   9.04538   9.04538      1.00   .665005   .346929
   9.04527   9.04527      1.00   .658895   .343589
   9.04515   9.04515      1.00   .663915   .346339
   9.04505   9.04505      1.00   .662335   .345429
   9.04494   9.04494      1.00   .661565   .345039
   9.04483   9.04483      1.00   .661725   .345349
   9.04472   9.04472      1.00   .664095   .346279
   9.04461   9.04461      1.00   .659635   .344179
   9.04451   9.04451      1.00   .662655   .345869
   9.04440   9.04440      1.00   .662025   .345819
   9.04429   9.04429      1.00   .658705   .343899
   9.04419   9.04419      1.00   .660975   .344989
   9.04408   9.04408      1.00   .661375   .345389
   9.04398   9.04398      1.00   .665665   .347529
   9.04387   9.04387      1.00   .658865   .343689
   9.04377   9.04377      1.00   .665305   .347519
   9.04367   9.04367      1.00   .659935   .344779
   9.04356   9.04356      1.00   .663355   .346389
   9.04346   9.04346      1.00   .658135   .343859
   9.04336   9.04336      1.00   .666055   .347979
   9.04326   9.04326      1.00   .659495   .344709
   9.04316   9.04316      1.00   .663935   .347159
   9.04304   9.04304      1.00   .662805   .346479
   9.04293   9.04293      1.00   .662305   .346409
   9.04283   9.04283      1.00   .662385   .346419
   9.04272   9.04272      1.00   .662885   .346539
   9.04262   9.04262      1.00   .663375   .346819
   9.04251   9.04251      1.00   .663275   .346929
   9.04241   9.04241      1.00   .663325   .346829
   9.04230   9.04230      1.00   .665435   .347869
   9.04218   9.04218      1.00   .661245   .345929
   9.04207   9.04207      1.00   .665685   .348609
   9.04197   9.04197      1.00   .663645   .347449
   9.04185   9.04185      1.00   .665615   .348529
   9.04173   9.04173      1.00   .662895   .346909
   9.04162   9.04162      1.00   .662185   .346639
   9.04151   9.04151      1.00   .668225   .349869
   9.04140   9.04140      1.00   .662685   .346959
   9.04128   9.04128      1.00   .665875   .348879
   9.04116   9.04116      1.00   .662245   .346949
   9.04105   9.04105      1.00   .665705   .348899
   9.04093   9.04093      1.00   .664755   .348529
   9.04081   9.04081      1.00   .663135   .347569
   9.04070   9.04070      1.00   .668055   .350119
   9.04059   9.04059      1.00   .664935   .348389
   9.04047   9.04047      1.00   .666325   .349319
   9.04036   9.04036      1.00   .665775   .348779
   9.04025   9.04025      1.00   .665985   .349319
   9.04014   9.04014      1.00   .664935   .348729
   9.04003   9.04003      1.00   .667165   .349949
   9.03991   9.03991      1.00   .664775   .348629
   9.03980   9.03980      1.00   .666105   .349309
   9.03970   9.03970      1.00   .665555   .348989
   9.03959   9.03959      1.00   .668035   .350429
   9.03947   9.03947      1.00   .664825   .348679
   9.03936   9.03936      1.00   .665685   .349359
   9.03925   9.03925      1.00   .667215   .350249
   9.03914   9.03914      1.00   .668145   .350729
   9.03902   9.03902      1.00   .663375   .348309
   9.03890   9.03890      1.00   .667305   .350229
   9.03879   9.03879      1.00   .667675   .350699
   9.03868   9.03868      1.00   .665045   .349009
   9.03856   9.03856      1.00   .666585   .350169
   9.03844   9.03844      1.00   .665915   .349959
   9.03833   9.03833      1.00   .666935   .350459
   9.03820   9.03820      1.00   .666785   .350339
   9.03808   9.03808      1.00   .667535   .350749
   9.03796   9.03796      1.00   .666175   .350119
   9.03785   9.03785      1.00   .667875   .351049
   9.03774   9.03774      1.00   .667275   .350619
   9.03762   9.03762      1.00   .669365   .351799
   9.03750   9.03750      1.00   .664555   .349429
   9.03739   9.03739      1.00   .669255   .351859
   9.03727   9.03727      1.00   .668565   .351429
   9.03715   9.03715      1.00   .667495   .351009
   9.03704   9.03704      1.00   .663565   .348819
   9.03694   9.03694      1.00   .669385   .352209
   9.03683   9.03683      1.00   .668035   .351559
   9.03671   9.03671      1.00   .667215   .351189
   9.03660   9.03660      1.00   .668655   .351949
   9.03649   9.03649      1.00   .669115   .352079
   9.03639   9.03639      1.00   .668075   .351759
   9.03627   9.03627      1.00   .668635   .351749
   9.03616   9.03616      1.00   .666835   .350939
   9.03605   9.03605      1.00   .667775   .351769
   9.03594   9.03594      1.00   .669205   .352379
   9.03582   9.03582      1.00   .670845   .353179
   9.03571   9.03571      1.00   .669815   .352699
   9.03561   9.03561      1.00   .669525   .352439
   9.03550   9.03550      1.00   .672845   .354409
   9.03539   9.03539      1.00   .667755   .351969
   9.03527   9.03527      1.00   .669565   .352949
   9.03517   9.03517      1.00   .669735   .353259
   9.03506   9.03506      1.00   .670425   .353219
   9.03495   9.03495      1.00   .667265   .351849
   9.03483   9.03483      1.00   .670765   .353649
   9.03473   9.03473      1.00   .668385   .352529
   9.03462   9.03462      1.00   .672415   .354529
   9.03451   9.03451      1.00   .668195   .352329
   9.03441   9.03441      1.00   .669995   .353369
   9.03431   9.03431      1.00   .669395   .353019
   9.03420   9.03420      1.00   .671135   .354169
   9.03409   9.03409      1.00   .667435   .352189
   9.03399   9.03399      1.00   .670235   .353619
   9.03388   9.03388      1.00   .671565   .354649
   9.03378   9.03378      1.00   .668825   .352779
   9.03367   9.03367      1.00   .670395   .353769
   9.03357   9.03357      1.00   .670635   .354039
   9.03347   9.03347      1.00   .670465   .353719
   9.03337   9.03337      1.00   .669935   .353829
   9.03326   9.03326      1.00   .670465   .353999
   9.03316   9.03316      1.00   .669725   .353729
   9.03306   9.03306      1.00   .672445   .355419
   9.03295   9.03295      1.00   .669585   .353839
   9.03284   9.03284      1.00   .673415   .355909
   9.03273   9.03273      1.00   .666925   .352329
   9.03264   9.03264      1.00   .673265   .355729
   9.03253   9.03253      1.00   .671385   .354759
   9.03242   9.03242      1.00   .671125   .354629
   9.03231   9.03231      1.00   .671115   .354649
   9.03219   9.03219      1.00   .672845   .355499
   9.03209   9.03209      1.00   .671295   .354999
   9.03197   9.03197      1.00   .670435   .354459
   9.03185   9.03185      1.00   .671375   .355139
   9.03175   9.03175      1.00   .668845   .353809
   9.03163   9.03163      1.00   .671095   .354789
   9.03151   9.03151      1.00   .669375   .353849
   9.03140   9.03140      1.00   .670875   .354909
   9.03129   9.03129      1.00   .669955   .354359
   9.03117   9.03117      1.00   .670035   .354609
   9.03105   9.03105      1.00   .669345   .354259
   9.03094   9.03094      1.00   .670325   .355009
   9.03083   9.03083      1.00   .668095   .353779
   9.03072   9.03072      1.00   .673995   .356869
   9.03059   9.03059      1.00   .666455   .352829
   9.03048   9.03048      1.00   .668335   .353849
   9.03037   9.03037      1.00   .670715   .355419
   9.03026   9.03026      1.00   .669225   .354509
   9.03015   9.03015      1.00   .667165   .353509
   9.03004   9.03004      1.00   .669385   .354549
   9.02993   9.02993      1.00   .668115   .354019
   9.02982   9.02982      1.00   .666905   .353369
   9.02971   9.02971      1.00   .667015   .353599
   9.02960   9.02960      1.00   .667635   .353879
   9.02949   9.02949      1.00   .670495   .355449
   9.02938   9.02938      1.00   .667925   .353929
   9.02926   9.02926      1.00   .667605   .354259
   9.02915   9.02915      1.00   .667815   .354209
   9.02905   9.02905      1.00   .667275   .354169
   9.02893   9.02893      1.00   .666245   .353369
   9.02881   9.02881      1.00   .668425   .354679
   9.02870   9.02870      1.00   .666365   .353599
   9.02859   9.02859      1.00   .672495   .356709
   9.02847   9.02847      1.00   .665435   .353159
   9.02834   9.02834      1.00   .668615   .354999
   9.02822   9.02822      1.00   .667225   .354139
   9.02811   9.02811      1.00   .671975   .356689
   9.02800   9.02800      1.00   .665715   .353369
   9.02787   9.02787      1.00   .669755   .355869
   9.02776   9.02776      1.00   .668155   .354789
   9.02765   9.02765      1.00   .668155   .354769
   9.02753   9.02753      1.00   .669195   .355689
   9.02741   9.02741      1.00   .665385   .353299
   9.02730   9.02730      1.00   .670925   .356599
   9.02718   9.02718      1.00   .667065   .354359
   9.02707   9.02707      1.00   .670895   .356559
   9.02696   9.02696      1.00   .667915   .354909
   9.02685   9.02685      1.00   .671435   .356699
   9.02674   9.02674      1.00   .665715   .353849
   9.02663   9.02663      1.00   .671305   .356649
   9.02651   9.02651      1.00   .668225   .355199
   9.02641   9.02641      1.00   .669625   .355879
   9.02630   9.02630      1.00   .667445   .355019
   9.02620   9.02620      1.00   .671115   .357019
   9.02607   9.02607      1.00   .666695   .354609
   9.02596   9.02596      1.00   .671055   .356899
   9.02586   9.02586      1.00   .669625   .356449
   9.02575   9.02575      1.00   .670245   .356709
   9.02564   9.02564      1.00   .668075   .355439
   9.02553   9.02553      1.00   .671805   .357489
   9.02543   9.02543      1.00   .671505   .357439
   9.02532   9.02532      1.00   .668195   .355769
   9.02520   9.02520      1.00   .669415   .356699
   9.02508   9.02508      1.00   .670485   .357109
   9.02498   9.02498      1.00   .670665   .357469
   9.02488   9.02488      1.00   .670455   .357039
   9.02476   9.02476      1.00   .671655   .357899
   9.02465   9.02465      1.00   .671825   .357749
   9.02455   9.02455      1.00   .669575   .356869
   9.02444   9.02444      1.00   .672015   .358039
   9.02433   9.02433      1.00   .670365   .357239
   9.02423   9.02423      1.00   .670255   .357379
   9.02413   9.02413      1.00   .674515   .359429
   9.02402   9.02402      1.00   .669645   .357119
   9.02391   9.02391      1.00   .672575   .358549
   9.02381   9.02381      1.00   .672005   .358429
   9.02371   9.02371      1.00   .672895   .359009
   9.02361   9.02361      1.00   .672065   .358339
   9.02351   9.02351      1.00   .671635   .358359
   9.02340   9.02340      1.00   .672115   .358749
   9.02330   9.02330      1.00   .672145   .358729
   9.02320   9.02320      1.00   .673805   .359719
   9.02309   9.02309      1.00   .669835   .357469
   9.02299   9.02299      1.00   .672565   .359299
   9.02288   9.02288      1.00   .672395   .358719
   9.02278   9.02278      1.00   .673745   .359759
   9.02267   9.02267      1.00   .668765   .356809
   9.02256   9.02256      1.00   .672855   .359219
   9.02246   9.02246      1.00   .671475   .358719
   9.02235   9.02235      1.00   .677135   .361379
   9.02223   9.02223      1.00   .670375   .358149
   9.02212   9.02212      1.00   .676545   .361539
   9.02201   9.02201      1.00   .670705   .358459
   9.02190   9.02190      1.00   .674765   .360409
   9.02177   9.02177      1.00   .668795   .357329
   9.02166   9.02166      1.00   .676905   .361849
   9.02155   9.02155      1.00   .672715   .359589
   9.02144   9.02144      1.00   .675395   .360859
   9.02132   9.02132      1.00   .674535   .360709
   9.02121   9.02121      1.00   .675175   .361009
   9.02110   9.02110      1.00   .673795   .360089
   9.02099   9.02099      1.00   .676825   .361859
   9.02087   9.02087      1.00   .674685   .360599
   9.02075   9.02075      1.00   .672455   .359879
   9.02064   9.02064      1.00   .676295   .361919
   9.02053   9.02053      1.00   .675445   .361499
   9.02041   9.02041      1.00   .672665   .360049
   9.02029   9.02029      1.00   .673695   .360359
   9.02019   9.02019      1.00   .676845   .362569
   9.02008   9.02008      1.00   .671635   .359729
   9.01996   9.01996      1.00   .675615   .361529
   9.01985   9.01985      1.00   .671555   .359769
   9.01974   9.01974      1.00   .677005   .362499
   9.01964   9.01964      1.00   .672035   .360119
   9.01952   9.01952      1.00   .675455   .361969
   9.01941   9.01941      1.00   .673685   .360979
   9.01930   9.01930      1.00   .677325   .362969
   9.01919   9.01919      1.00   .672265   .360299
   9.01908   9.01908      1.00   .677965   .363519
   9.01896   9.01896      1.00   .674975   .361889
   9.01885   9.01885      1.00   .677885   .363089
   9.01874   9.01874      1.00   .674175   .361539
   9.01862   9.01862      1.00   .675575   .362119
   9.01850   9.01850      1.00   .676665   .362799
   9.01839   9.01839      1.00   .673615   .361239
   9.01827   9.01827      1.00   .674465   .361599
   9.01814   9.01814      1.00   .675875   .362569
   9.01803   9.01803      1.00   .675785   .362469
   9.01792   9.01792      1.00   .675045   .361959
   9.01780   9.01780      1.00   .674665   .362229
   9.01768   9.01768      1.00   .675355   .362319
   9.01756   9.01756      1.00   .675255   .362339
   9.01744   9.01744      1.00   .674255   .361859
   9.01733   9.01733      1.00   .675795   .362909
   9.01721   9.01721      1.00   .673385   .361339
   9.01710   9.01710      1.00   .673335   .361469
   9.01699   9.01699      1.00   .672745   .361139
   9.01688   9.01688      1.00   .674845   .362399
   9.01677   9.01677      1.00   .673165   .361849
   9.01666   9.01666      1.00   .671275   .360849
   9.01655   9.01655      1.00   .676035   .363079
   9.01645   9.01645      1.00   .673835   .362339
   9.01633   9.01633      1.00   .672665   .361349
   9.01621   9.01621      1.00   .671315   .360879
   9.01611   9.01611      1.00   .677125   .363719
   9.01600   9.01600      1.00   .671075   .360599
   9.01589   9.01589      1.00   .671915   .361359
   9.01578   9.01578      1.00   .673615   .362139
   9.01567   9.01567      1.00   .673765   .362189
   9.01556   9.01556      1.00   .671605   .361099
   9.01545   9.01545      1.00   .672755   .361739
   9.01533   9.01533      1.00   .672735   .361849
   9.01523   9.01523      1.00   .670745   .361079
   9.01512   9.01512      1.00   .671155   .360829
   9.01501   9.01501      1.00   .674355   .362809
   9.01490   9.01490      1.00   .668555   .359819
   9.01480   9.01480      1.00   .672025   .361899
   9.01469   9.01469      1.00   .674375   .363149
   9.01458   9.01458      1.00   .670195   .360549
   9.01447   9.01447      1.00   .669475   .360309
   9.01437   9.01437      1.00   .668545   .360149
   9.01427   9.01427      1.00   .676755   .364489
   9.01416   9.01416      1.00   .664665   .358089
   9.01405   9.01405      1.00   .673845   .363129
   9.01394   9.01394      1.00   .667965   .359619
   9.01384   9.01384      1.00   .673015   .362579
   9.01374   9.01374      1.00   .666445   .359289
   9.01363   9.01363      1.00   .672105   .362049
   9.01354   9.01354      1.00   .668425   .360309
   9.01343   9.01343      1.00   .672695   .362509
   9.01333   9.01333      1.00   .665925   .359119
   9.01323   9.01323      1.00   .671405   .362089
   9.01313   9.01313      1.00   .669395   .360919
   9.01302   9.01302      1.00   .668835   .360769
   9.01291   9.01291      1.00   .669215   .360839
   9.01280   9.01280      1.00   .668715   .360579
   9.01271   9.01271      1.00   .669835   .361269
   9.01260   9.01260      1.00   .669125   .361149
   9.01249   9.01249      1.00   .670045   .361419
   9.01238   9.01238      1.00   .667185   .360079
   9.01227   9.01227      1.00   .669815   .361799
   9.01216   9.01216      1.00   .667285   .360159
   9.01205   9.01205      1.00   .669835   .361739
   9.01193   9.01193      1.00   .666665   .360049
   9.01182   9.01182      1.00   .671065   .362129
   9.01171   9.01171      1.00   .665745   .359479
   9.01159   9.01159      1.00   .669515   .361589
   9.01148   9.01148      1.00   .666415   .359929
   9.01137   9.01137      1.00   .670675   .362139
   9.01125   9.01125      1.00   .665525   .359599
   9.01114   9.01114      1.00   .666245   .359949
   9.01102   9.01102      1.00   .665995   .359619
   9.01091   9.01091      1.00   .667995   .360959
   9.01079   9.01079      1.00   .664985   .359299
   9.01067   9.01067      1.00   .666805   .360419
   9.01055   9.01055      1.00   .662925   .358629
   9.01045   9.01045      1.00   .667355   .360659
   9.01034   9.01034      1.00   .663485   .358619
   9.01023   9.01023      1.00   .664665   .359469
   9.01011   9.01011      1.00   .665425   .359669
   9.01001   9.01001      1.00   .663465   .358729
   9.00990   9.00990      1.00   .664285   .359259
   9.00979   9.00979      1.00   .661495   .357819
   9.00968   9.00968      1.00   .664875   .359729
   9.00957   9.00957      1.00   .662725   .358559
   9.00946   9.00946      1.00   .661985   .358099
   9.00934   9.00934      1.00   .660795   .357679
   9.00923   9.00923      1.00   .662715   .358839
   9.00912   9.00912      1.00   .660435   .357669
   9.00901   9.00901      1.00   .659055   .356849
   9.00889   9.00889      1.00   .661045   .357719
   9.00878   9.00878      1.00   .658825   .356869
   9.00867   9.00867      1.00   .660535   .358209
   9.00855   9.00855      1.00   .658085   .356479
   9.00843   9.00843      1.00   .660165   .357629
   9.00831   9.00831      1.00   .658085   .356509
   9.00820   9.00820      1.00   .660075   .357789
   9.00808   9.00808      1.00   .656725   .355579
   9.00796   9.00796      1.00   .656225   .355599
   9.00784   9.00784      1.00   .655465   .355059
   9.00773   9.00773      1.00   .659005   .357329
   9.00761   9.00761      1.00   .656745   .356189
   9.00749   9.00749      1.00   .655895   .355669
   9.00737   9.00737      1.00   .654075   .354559
   9.00726   9.00726      1.00   .658335   .357069
   9.00714   9.00714      1.00   .650335   .353029
   9.00703   9.00703      1.00   .656985   .355929
   9.00692   9.00692      1.00   .652715   .354109
   9.00682   9.00682      1.00   .655475   .355729
   9.00670   9.00670      1.00   .655275   .355669
   9.00659   9.00659      1.00   .653395   .354569
   9.00649   9.00649      1.00   .654375   .355439
   9.00638   9.00638      1.00   .653025   .354219
   9.00627   9.00627      1.00   .655915   .356009
   9.00615   9.00615      1.00   .652415   .354449
   9.00604   9.00604      1.00   .653305   .354589
   9.00594   9.00594      1.00   .653075   .354679
   9.00583   9.00583      1.00   .653905   .355099
   9.00572   9.00572      1.00   .651695   .354149
   9.00561   9.00561      1.00   .652145   .354469
   9.00550   9.00550      1.00   .651155   .353769
   9.00539   9.00539      1.00   .651655   .354209
   9.00528   9.00528      1.00   .652425   .354459
   9.00517   9.00517      1.00   .651405   .353859
   9.00506   9.00506      1.00   .650765   .353889
   9.00495   9.00495      1.00   .648245   .352489
   9.00484   9.00484      1.00   .652785   .355259
   9.00473   9.00473      1.00   .649325   .352849
   9.00463   9.00463      1.00   .650985   .353929
   9.00452   9.00452      1.00   .649735   .353549
   9.00441   9.00441      1.00   .649235   .353349
   9.00430   9.00430      1.00   .649255   .353379
   9.00420   9.00420      1.00   .649365   .353339
   9.00410   9.00410      1.00   .649365   .353409
   9.00399   9.00399      1.00   .648155   .352689
   9.00388   9.00388      1.00   .647655   .352419
   9.00379   9.00379      1.00   .649355   .353699
   9.00368   9.00368      1.00   .647405   .352479
   9.00358   9.00358      1.00   .648175   .353109
   9.00348   9.00348      1.00   .647615   .352649
   9.00338   9.00338      1.00   .649695   .353749
   9.00327   9.00327      1.00   .645535   .351859
   9.00317   9.00317      1.00   .650695   .354429
   9.00306   9.00306      1.00   .646205   .351799
   9.00296   9.00296      1.00   .645655   .351709
   9.00285   9.00285      1.00   .649605   .353899
   9.00274   9.00274      1.00   .644355   .351189
   9.00264   9.00264      1.00   .647965   .353379
   9.00253   9.00253      1.00   .645655   .351969
   9.00242   9.00242      1.00   .647135   .352709
   9.00232   9.00232      1.00   .644335   .351129
   9.00221   9.00221      1.00   .649915   .354039
   9.00210   9.00210      1.00   .642815   .350639
   9.00199   9.00199      1.00   .646735   .352819
   9.00187   9.00187      1.00   .643195   .351119
   9.00175   9.00175      1.00   .648355   .353699
   9.00164   9.00164      1.00   .642635   .350439
   9.00153   9.00153      1.00   .648375   .353849
   9.00141   9.00141      1.00   .642115   .350229
   9.00129   9.00129      1.00   .648005   .353439
   9.00118   9.00118      1.00   .639225   .348889
   9.00107   9.00107      1.00   .649325   .354319
   9.00095   9.00095      1.00   .641735   .350339
   9.00084   9.00084      1.00   .641335   .350369
   9.00072   9.00072      1.00   .642035   .350819
   9.00062   9.00062      1.00   .647005   .353169
   9.00049   9.00049      1.00   .642375   .350799
   9.00038   9.00038      1.00   .645225   .352449
   9.00028   9.00028      1.00   .644395   .351799
   9.00017   9.00017      1.00   .643665   .351939
   9.00005   9.00005      1.00   .643045   .351309
   8.99995   8.99995      1.00   .638945   .349199
   8.99984   8.99984      1.00   .646325   .353219
   8.99973   8.99973      1.00   .643415   .351689
   8.99962   8.99962      1.00   .643425   .351829
   8.99951   8.99951      1.00   .643815   .351709
   8.99940   8.99940      1.00   .642905   .351679
   8.99930   8.99930      1.00   .643635   .352249
   8.99918   8.99918      1.00   .645205   .352839
   8.99907   8.99907      1.00   .641465   .350649
   8.99896   8.99896      1.00   .642315   .351319
   8.99885   8.99885      1.00   .643885   .352369
   8.99873   8.99873      1.00   .645035   .352799
   8.99861   8.99861      1.00   .640085   .350259
   8.99850   8.99850      1.00   .644175   .352529
   8.99838   8.99838      1.00   .642865   .352009
   8.99826   8.99826      1.00   .641475   .351429
   8.99814   8.99814      1.00   .641475   .351149
   8.99803   8.99803      1.00   .642385   .351549
   8.99791   8.99791      1.00   .643745   .352779
   8.99779   8.99779      1.00   .640545   .350969
   8.99768   8.99768      1.00   .638315   .349789
   8.99756   8.99756      1.00   .643945   .352799
   8.99745   8.99745      1.00   .638535   .349839
   8.99733   8.99733      1.00   .640085   .350479
   8.99721   8.99721      1.00   .639375   .350319
   8.99711   8.99711      1.00   .639755   .350459
   8.99700   8.99700      1.00   .640555   .351109
   8.99688   8.99688      1.00   .638445   .349599
   8.99677   8.99677      1.00   .639245   .350549
   8.99667   8.99667      1.00   .640925   .351589
   8.99656   8.99656      1.00   .638615   .349999
   8.99644   8.99644      1.00   .638945   .350399
   8.99633   8.99633      1.00   .637645   .349929
   8.99623   8.99623      1.00   .639025   .350659
   8.99612   8.99612      1.00   .635875   .348879
   8.99600   8.99600      1.00   .640305   .351319
   8.99589   8.99589      1.00   .635865   .348939
   8.99579   8.99579      1.00   .639785   .351249
   8.99568   8.99568      1.00   .636345   .349469
   8.99556   8.99556      1.00   .638485   .350779
   8.99545   8.99545      1.00   .635875   .349229
   8.99534   8.99534      1.00   .636415   .349379
   8.99523   8.99523      1.00   .636065   .349359
   8.99512   8.99512      1.00   .638585   .350559
   8.99501   8.99501      1.00   .631185   .346779
   8.99491   8.99491      1.00   .636785   .349679
   8.99480   8.99480      1.00   .636085   .349519
   8.99469   8.99469      1.00   .635065   .348789
   8.99458   8.99458      1.00   .634035   .348129
   8.99448   8.99448      1.00   .634135   .348509
   8.99437   8.99437      1.00   .636005   .349689
   8.99426   8.99426      1.00   .632165   .347589
   8.99415   8.99415      1.00   .634405   .348959
   8.99405   8.99405      1.00   .634625   .348969
   8.99395   8.99395      1.00   .632335   .347899
   8.99384   8.99384      1.00   .632465   .347779
   8.99374   8.99374      1.00   .634805   .349159
   8.99364   8.99364      1.00   .631785   .347619
   8.99354   8.99354      1.00   .632755   .347959
   8.99343   8.99343      1.00   .630285   .346809
   8.99333   8.99333      1.00   .632755   .348089
   8.99323   8.99323      1.00   .630805   .347229
   8.99313   8.99313      1.00   .633635   .348669
   8.99301   8.99301      1.00   .629105   .346369
   8.99291   8.99291      1.00   .632785   .348229
   8.99281   8.99281      1.00   .628585   .346059
   8.99270   8.99270      1.00   .630565   .347369
   8.99259   8.99259      1.00   .633155   .348529
   8.99248   8.99248      1.00   .628355   .345959
   8.99237   8.99237      1.00   .634305   .349339
   8.99227   8.99227      1.00   .628615   .346419
   8.99216   8.99216      1.00   .631755   .348109
   8.99204   8.99204      1.00   .629645   .346969
   8.99193   8.99193      1.00   .628165   .345919
   8.99182   8.99182      1.00   .632235   .348589
   8.99170   8.99170      1.00   .630035   .347319
   8.99159   8.99159      1.00   .625275   .344789
   8.99147   8.99147      1.00   .630235   .347619
   8.99136   8.99136      1.00   .629515   .347079
   8.99124   8.99124      1.00   .628965   .346809
   8.99113   8.99113      1.00   .624415   .344239
   8.99102   8.99102      1.00   .633585   .349399
   8.99090   8.99090      1.00   .624065   .344339
   8.99078   8.99078      1.00   .627525   .346079
   8.99066   8.99066      1.00   .625025   .345099
   8.99055   8.99055      1.00   .631625   .348169
   8.99045   8.99045      1.00   .627625   .346139
   8.99033   8.99033      1.00   .623945   .344479
   8.99022   8.99022      1.00   .629365   .347399
   8.99011   8.99011      1.00   .625235   .345289
   8.99000   8.99000      1.00   .627415   .346619
   8.98988   8.98988      1.00   .624045   .344859
   8.98977   8.98977      1.00   .628145   .346779
   8.98966   8.98966      1.00   .622155   .343919
   8.98955   8.98955      1.00   .628155   .347069
   8.98944   8.98944      1.00   .623495   .344789
   8.98933   8.98933      1.00   .625235   .345659
   8.98922   8.98922      1.00   .626345   .345969
   8.98911   8.98911      1.00   .627445   .346619
   8.98899   8.98899      1.00   .621015   .343229
   8.98887   8.98887      1.00   .627165   .347109
   8.98876   8.98876      1.00   .626045   .346089
   8.98865   8.98865      1.00   .626935   .346539
   8.98853   8.98853      1.00   .623335   .344599
   8.98841   8.98841      1.00   .627015   .346749
   8.98829   8.98829      1.00   .627025   .346599
   8.98818   8.98818      1.00   .626525   .346439
   8.98806   8.98806      1.00   .623925   .345389
   8.98794   8.98794      1.00   .622925   .344709
   8.98783   8.98783      1.00   .628975   .347889
   8.98771   8.98771      1.00   .621165   .343599
   8.98759   8.98759      1.00   .626135   .346659
   8.98747   8.98747      1.00   .622485   .344669
   8.98736   8.98736      1.00   .624885   .345929
   8.98724   8.98724      1.00   .621445   .344119
   8.98712   8.98712      1.00   .625395   .346129
   8.98701   8.98701      1.00   .624585   .346099
   8.98691   8.98691      1.00   .623825   .345749
   8.98679   8.98679      1.00   .623025   .345209
   8.98667   8.98667      1.00   .625135   .346119
   8.98657   8.98657      1.00   .622085   .344989
   8.98646   8.98646      1.00   .625305   .346469
   8.98635   8.98635      1.00   .619465   .343149
   8.98624   8.98624      1.00   .623855   .345779
   8.98613   8.98613      1.00   .620355   .343549
   8.98602   8.98602      1.00   .625625   .346799
   8.98591   8.98591      1.00   .624425   .346109
   8.98580   8.98580      1.00   .621655   .344919
   8.98569   8.98569      1.00   .624395   .346309
   8.98558   8.98558      1.00   .621525   .344879
   8.98547   8.98547      1.00   .622715   .345399
   8.98536   8.98536      1.00   .617045   .342339
   8.98525   8.98525      1.00   .624565   .346589
   8.98515   8.98515      1.00   .622435   .345409
   8.98503   8.98503      1.00   .622795   .345629
   8.98491   8.98491      1.00   .620105   .344259
   8.98481   8.98481      1.00   .623985   .346349
   8.98471   8.98471      1.00   .619875   .343969
   8.98460   8.98460      1.00   .623875   .346239
   8.98449   8.98449      1.00   .619625   .344099
   8.98438   8.98438      1.00   .626035   .347569
   8.98428   8.98428      1.00   .618795   .343819
   8.98417   8.98417      1.00   .622645   .345849
   8.98406   8.98406      1.00   .620985   .344859
   8.98396   8.98396      1.00   .622735   .346099
   8.98386   8.98386      1.00   .621025   .345029
   8.98376   8.98376      1.00   .621975   .345469
   8.98365   8.98365      1.00   .620735   .344929
   8.98354   8.98354      1.00   .621955   .345919
   8.98345   8.98345      1.00   .620825   .345119
   8.98335   8.98335      1.00   .621765   .345559
   8.98324   8.98324      1.00   .617435   .343409
   8.98313   8.98313      1.00   .623075   .346279
   8.98303   8.98303      1.00   .618855   .344099
   8.98292   8.98292      1.00   .620485   .344939
   8.98281   8.98281      1.00   .618345   .344119
   8.98271   8.98271      1.00   .618705   .344649
   8.98261   8.98261      1.00   .619465   .344389
   8.98250   8.98250      1.00   .619045   .344409
   8.98239   8.98239      1.00   .615395   .342539
   8.98228   8.98228      1.00   .616965   .343459
   8.98217   8.98217      1.00   .617385   .343899
   8.98206   8.98206      1.00   .616375   .343229
   8.98193   8.98193      1.00   .615255   .342579
   8.98183   8.98183      1.00   .616015   .343229
   8.98172   8.98172      1.00   .615235   .342599
   8.98161   8.98161      1.00   .616195   .343309
   8.98148   8.98148      1.00   .613275   .341629
   8.98136   8.98136      1.00   .615985   .343279
   8.98125   8.98125      1.00   .614405   .342239
   8.98114   8.98114      1.00   .613515   .342069
   8.98102   8.98102      1.00   .612515   .341569
   8.98090   8.98090      1.00   .612405   .341389
   8.98079   8.98079      1.00   .614995   .342849
   8.98068   8.98068      1.00   .609315   .339499
   8.98056   8.98056      1.00   .613665   .342099
   8.98044   8.98044      1.00   .612395   .341429
   8.98034   8.98034      1.00   .610475   .340429
   8.98023   8.98023      1.00   .610895   .340709
   8.98012   8.98012      1.00   .613535   .342369
   8.98001   8.98001      1.00   .609425   .340099
   8.97990   8.97990      1.00   .611425   .341279
   8.97979   8.97979      1.00   .609285   .340019
   8.97967   8.97967      1.00   .611195   .341139
   8.97956   8.97956      1.00   .608025   .339179
   8.97946   8.97946      1.00   .610835   .340909
   8.97935   8.97935      1.00   .608655   .339829
   8.97923   8.97923      1.00   .609285   .340099
   8.97912   8.97912      1.00   .603305   .336799
   8.97901   8.97901      1.00   .610125   .340799
   8.97890   8.97890      1.00   .607625   .339309
   8.97878   8.97878      1.00   .606475   .338749
   8.97866   8.97866      1.00   .605395   .338379
   8.97855   8.97855      1.00   .608785   .340049
   8.97843   8.97843      1.00   .604175   .337789
   8.97830   8.97830      1.00   .603635   .337169
   8.97819   8.97819      1.00   .603935   .337539
   8.97808   8.97808      1.00   .604225   .337599
   8.97796   8.97796      1.00   .604585   .338109
   8.97784   8.97784      1.00   .601195   .335939
   8.97772   8.97772      1.00   .608835   .340619
   8.97761   8.97761      1.00   .600415   .335649
   8.97749   8.97749      1.00   .604645   .338189
   8.97737   8.97737      1.00   .600875   .335999
   8.97725   8.97725      1.00   .607365   .339989
   8.97714   8.97714      1.00   .596085   .333529
   8.97703   8.97703      1.00   .606715   .339229
   8.97692   8.97692      1.00   .601925   .337059
   8.97681   8.97681      1.00   .601545   .336509
   8.97670   8.97670      1.00   .598305   .334849
   8.97659   8.97659      1.00   .604435   .338339
   8.97648   8.97648      1.00   .599345   .335509
   8.97637   8.97637      1.00   .598725   .335409
   8.97626   8.97626      1.00   .599975   .336189
   8.97615   8.97615      1.00   .601685   .337139
   8.97604   8.97604      1.00   .596585   .333969
   8.97593   8.97593      1.00   .599945   .335849
   8.97582   8.97582      1.00   .600455   .336339
   8.97571   8.97571      1.00   .599505   .335709
   8.97560   8.97560      1.00   .597935   .335059
   8.97549   8.97549      1.00   .599475   .335959
   8.97538   8.97538      1.00   .599275   .335959
   8.97527   8.97527      1.00   .597845   .335039
   8.97515   8.97515      1.00   .597985   .334959
   8.97504   8.97504      1.00   .599615   .336339
   8.97494   8.97494      1.00   .597875   .335359
   8.97483   8.97483      1.00   .599055   .335969
   8.97472   8.97472      1.00   .597785   .335229
   8.97461   8.97461      1.00   .599185   .336019
   8.97451   8.97451      1.00   .599675   .336529
   8.97441   8.97441      1.00   .597295   .335379
   8.97430   8.97430      1.00   .599335   .336299
   8.97419   8.97419      1.00   .596905   .334819
   8.97409   8.97409      1.00   .596535   .334909
   8.97399   8.97399      1.00   .599675   .336989
   8.97388   8.97388      1.00   .595025   .334169
   8.97377   8.97377      1.00   .598665   .336229
   8.97367   8.97367      1.00   .595675   .334569
   8.97357   8.97357      1.00   .599115   .336689
   8.97346   8.97346      1.00   .595155   .334509
   8.97336   8.97336      1.00   .596675   .334969
   8.97326   8.97326      1.00   .596525   .334999
   8.97316   8.97316      1.00   .598405   .336169
   8.97305   8.97305      1.00   .592425   .332709
   8.97294   8.97294      1.00   .597585   .335639
   8.97285   8.97285      1.00   .597185   .335609
   8.97275   8.97275      1.00   .597515   .335929
   8.97264   8.97264      1.00   .594705   .334429
   8.97253   8.97253      1.00   .598975   .336849
   8.97242   8.97242      1.00   .594175   .334249
   8.97231   8.97231      1.00   .597485   .335829
   8.97220   8.97220      1.00   .596575   .335609
   8.97208   8.97208      1.00   .595915   .335079
   8.97197   8.97197      1.00   .593695   .333969
   8.97186   8.97186      1.00   .593115   .333559
   8.97174   8.97174      1.00   .596385   .335699
   8.97162   8.97162      1.00   .594235   .334239
   8.97151   8.97151      1.00   .594855   .334739
   8.97139   8.97139      1.00   .598155   .336539
   8.97128   8.97128      1.00   .595875   .335429
   8.97117   8.97117      1.00   .592465   .333519
   8.97106   8.97106      1.00   .598135   .336839
   8.97094   8.97094      1.00   .593255   .333949
   8.97082   8.97082      1.00   .593575   .334669
   8.97070   8.97070      1.00   .596145   .335679
   8.97060   8.97060      1.00   .596715   .336219
   8.97049   8.97049      1.00   .595285   .335539
   8.97037   8.97037      1.00   .593385   .334179
   8.97026   8.97026      1.00   .595855   .335799
   8.97015   8.97015      1.00   .596205   .336109
   8.97004   8.97004      1.00   .595135   .335549
   8.96993   8.96993      1.00   .590775   .332959
   8.96981   8.96981      1.00   .597825   .337189
   8.96971   8.96971      1.00   .594835   .335449
   8.96960   8.96960      1.00   .592095   .333809
   8.96948   8.96948      1.00   .594945   .335549
   8.96937   8.96937      1.00   .592985   .334389
   8.96927   8.96927      1.00   .592975   .334589
   8.96915   8.96915      1.00   .595355   .335899
   8.96903   8.96903      1.00   .593495   .334869
   8.96892   8.96892      1.00   .591935   .333969
   8.96881   8.96881      1.00   .594495   .335329
   8.96869   8.96869      1.00   .596925   .336819
   8.96857   8.96857      1.00   .591835   .334129
   8.96845   8.96845      1.00   .594145   .335369
   8.96834   8.96834      1.00   .594125   .335309
   8.96822   8.96822      1.00   .594415   .335729
   8.96810   8.96810      1.00   .592295   .334479
   8.96798   8.96798      1.00   .591165   .333909
   8.96787   8.96787      1.00   .595965   .336599
   8.96776   8.96776      1.00   .591255   .334089
   8.96763   8.96763      1.00   .591885   .334699
   8.96751   8.96751      1.00   .592435   .334479
   8.96740   8.96740      1.00   .595675   .336489
   8.96728   8.96728      1.00   .590165   .333399
   8.96716   8.96716      1.00   .592215   .334549
   8.96705   8.96705      1.00   .594105   .335839
   8.96695   8.96695      1.00   .592535   .334829
   8.96684   8.96684      1.00   .589975   .333329
   8.96672   8.96672      1.00   .592955   .335149
   8.96661   8.96661      1.00   .592385   .334899
   8.96650   8.96650      1.00   .592895   .335489
   8.96639   8.96639      1.00   .588165   .332929
   8.96628   8.96628      1.00   .592215   .334959
   8.96617   8.96617      1.00   .591755   .335139
   8.96606   8.96606      1.00   .587155   .332399
   8.96596   8.96596      1.00   .592645   .335689
   8.96585   8.96585      1.00   .589325   .333479
   8.96573   8.96573      1.00   .589985   .334339
   8.96563   8.96563      1.00   .591385   .334619
   8.96551   8.96551      1.00   .591985   .335259
   8.96539   8.96539      1.00   .589475   .333599
   8.96528   8.96528      1.00   .590945   .334969
   8.96518   8.96518      1.00   .591305   .334799
   8.96507   8.96507      1.00   .589955   .334239
   8.96495   8.96495      1.00   .588285   .333269
   8.96485   8.96485      1.00   .592055   .335419
   8.96474   8.96474      1.00   .590935   .334989
   8.96463   8.96463      1.00   .590185   .334519
   8.96452   8.96452      1.00   .587835   .333179
   8.96442   8.96442      1.00   .590315   .334899
   8.96432   8.96432      1.00   .589225   .334039
   8.96421   8.96421      1.00   .590525   .334519
   8.96410   8.96410      1.00   .590895   .334939
   8.96399   8.96399      1.00   .591445   .335399
   8.96389   8.96389      1.00   .590215   .335029
   8.96379   8.96379      1.00   .588905   .333989
   8.96369   8.96369      1.00   .591505   .335579
   8.96358   8.96358      1.00   .587695   .333779
   8.96348   8.96348      1.00   .590555   .335129
   8.96338   8.96338      1.00   .590205   .334939
   8.96327   8.96327      1.00   .591645   .335719
   8.96317   8.96317      1.00   .586375   .332929
   8.96307   8.96307      1.00   .593085   .336589
   8.96296   8.96296      1.00   .590305   .335139
   8.96285   8.96285      1.00   .591265   .335559
   8.96275   8.96275      1.00   .587545   .333539
   8.96265   8.96265      1.00   .593175   .336919
   8.96254   8.96254      1.00   .590775   .335639
   8.96243   8.96243      1.00   .591165   .335709
   8.96231   8.96231      1.00   .588765   .334579
   8.96220   8.96220      1.00   .592765   .336999
   8.96210   8.96210      1.00   .592195   .336709
   8.96198   8.96198      1.00   .590055   .335099
   8.96186   8.96186      1.00   .592715   .336749
   8.96176   8.96176      1.00   .592665   .336729
   8.96165   8.96165      1.00   .594805   .338299
   8.96153   8.96153      1.00   .591115   .336039
   8.96141   8.96141      1.00   .595215   .338679
   8.96130   8.96130      1.00   .592605   .337119
   8.96118   8.96118      1.00   .594625   .338279
   8.96106   8.96106      1.00   .594475   .337909
   8.96095   8.96095      1.00   .595235   .338539
   8.96083   8.96083      1.00   .592465   .337209
   8.96072   8.96072      1.00   .593295   .337719
   8.96060   8.96060      1.00   .595005   .338599
   8.96049   8.96049      1.00   .593365   .337619
   8.96038   8.96038      1.00   .593135   .337659
   8.96027   8.96027      1.00   .594135   .338029
   8.96015   8.96015      1.00   .597665   .340359
   8.96004   8.96004      1.00   .588975   .335439
   8.95993   8.95993      1.00   .596365   .339679
   8.95982   8.95982      1.00   .594425   .338639
   8.95971   8.95971      1.00   .596015   .339689
   8.95960   8.95960      1.00   .589915   .335689
   8.95950   8.95950      1.00   .597455   .340559
   8.95939   8.95939      1.00   .594815   .338579
   8.95927   8.95927      1.00   .595325   .339249
   8.95916   8.95916      1.00   .591145   .337079
   8.95905   8.95905      1.00   .599605   .342069
   8.95894   8.95894      1.00   .589615   .336279
   8.95882   8.95882      1.00   .596045   .339749
   8.95870   8.95870      1.00   .593125   .338289
   8.95858   8.95858      1.00   .598805   .341569
   8.95847   8.95847      1.00   .590055   .336629
   8.95835   8.95835      1.00   .596915   .340399
   8.95823   8.95823      1.00   .595305   .339469
   8.95812   8.95812      1.00   .596875   .340559
   8.95800   8.95800      1.00   .592925   .338349
   8.95788   8.95788      1.00   .594955   .339439
   8.95776   8.95776      1.00   .598505   .341569
   8.95764   8.95764      1.00   .595555   .339759
   8.95753   8.95753      1.00   .593595   .339009
   8.95741   8.95741      1.00   .596295   .340639
   8.95729   8.95729      1.00   .594325   .339359
   8.95718   8.95718      1.00   .591335   .337529
   8.95708   8.95708      1.00   .596165   .340449
   8.95696   8.95696      1.00   .594255   .339359
   8.95685   8.95685      1.00   .594095   .339459
   8.95674   8.95674      1.00   .593975   .339389
   8.95663   8.95663      1.00   .597275   .341289
   8.95652   8.95652      1.00   .591725   .338019
   8.95640   8.95640      1.00   .591575   .338139
   8.95629   8.95629      1.00   .596165   .340879
   8.95618   8.95618      1.00   .592355   .338649
   8.95607   8.95607      1.00   .593865   .339429
   8.95596   8.95596      1.00   .592405   .338509
   8.95585   8.95585      1.00   .596155   .340919
   8.95574   8.95574      1.00   .592645   .338979
   8.95563   8.95563      1.00   .592585   .339029
   8.95552   8.95552      1.00   .593985   .339879
   8.95542   8.95542      1.00   .593105   .339219
   8.95531   8.95531      1.00   .590505   .338019
   8.95519   8.95519      1.00   .593645   .339869
   8.95508   8.95508      1.00   .591415   .338489
   8.95498   8.95498      1.00   .591185   .338359
   8.95487   8.95487      1.00   .590525   .338029
   8.95476   8.95476      1.00   .592915   .339469
   8.95465   8.95465      1.00   .590635   .338209
   8.95455   8.95455      1.00   .586805   .336159
   8.95444   8.95444      1.00   .592275   .339099
   8.95433   8.95433      1.00   .586915   .336339
   8.95422   8.95422      1.00   .590325   .338459
   8.95412   8.95412      1.00   .585415   .335509
   8.95402   8.95402      1.00   .590595   .338259
   8.95391   8.95391      1.00   .586725   .336299
   8.95381   8.95381      1.00   .589555   .337919
   8.95371   8.95371      1.00   .584615   .335099
   8.95361   8.95361      1.00   .591225   .338709
   8.95350   8.95350      1.00   .581905   .333199
   8.95339   8.95339      1.00   .587095   .336699
   8.95329   8.95329      1.00   .584455   .335119
   8.95319   8.95319      1.00   .586005   .336139
   8.95308   8.95308      1.00   .582605   .334069
   8.95297   8.95297      1.00   .584155   .335259
   8.95287   8.95287      1.00   .585265   .335609
   8.95277   8.95277      1.00   .584655   .335349
   8.95266   8.95266      1.00   .582795   .334529
   8.95255   8.95255      1.00   .583915   .335069
   8.95245   8.95245      1.00   .583315   .334809
   8.95234   8.95234      1.00   .582555   .334559
   8.95223   8.95223      1.00   .582855   .334569
   8.95211   8.95211      1.00   .580095   .332999
   8.95201   8.95201      1.00   .583715   .335219
   8.95189   8.95189      1.00   .580925   .333639
   8.95178   8.95178      1.00   .583935   .335189
   8.95166   8.95166      1.00   .574885   .330079
   8.95155   8.95155      1.00   .587215   .337359
   8.95143   8.95143      1.00   .578975   .332399
   8.95131   8.95131      1.00   .583345   .334929
   8.95119   8.95119      1.00   .576165   .330869
   8.95109   8.95109      1.00   .588285   .337859
   8.95097   8.95097      1.00   .576535   .331069
   8.95085   8.95085      1.00   .584735   .335999
   8.95073   8.95073      1.00   .576175   .331409
   8.95063   8.95063      1.00   .586295   .337279
   8.95052   8.95052      1.00   .575115   .330649
   8.95041   8.95041      1.00   .584445   .336169
   8.95030   8.95030      1.00   .577495   .332209
   8.95019   8.95019      1.00   .582645   .335129
   8.95007   8.95007      1.00   .575015   .331219
   8.94995   8.94995      1.00   .582725   .335099
   8.94985   8.94985      1.00   .578085   .332459
   8.94974   8.94974      1.00   .581215   .334479
   8.94963   8.94963      1.00   .579575   .333639
   8.94952   8.94952      1.00   .581835   .335299
   8.94940   8.94940      1.00   .579895   .334059
   8.94930   8.94930      1.00   .579505   .333429
   8.94919   8.94919      1.00   .579295   .333589
   8.94907   8.94907      1.00   .581055   .334549
   8.94896   8.94896      1.00   .578935   .333569
   8.94885   8.94885      1.00   .582845   .335869
   8.94873   8.94873      1.00   .581665   .334729
   8.94861   8.94861      1.00   .580385   .334199
   8.94849   8.94849      1.00   .579625   .334239
   8.94838   8.94838      1.00   .583225   .335659
   8.94827   8.94827      1.00   .581725   .335419
   8.94814   8.94814      1.00   .581105   .334959
   8.94802   8.94802      1.00   .580495   .334439
   8.94791   8.94791      1.00   .583485   .336669
   8.94780   8.94780      1.00   .579135   .333909
   8.94767   8.94767      1.00   .584165   .337009
   8.94755   8.94755      1.00   .579345   .334359
   8.94744   8.94744      1.00   .585585   .337369
   8.94732   8.94732      1.00   .577895   .333459
   8.94720   8.94720      1.00   .586775   .338419
   8.94709   8.94709      1.00   .579845   .334129
   8.94698   8.94698      1.00   .583475   .336539
   8.94687   8.94687      1.00   .581805   .335639
   8.94676   8.94676      1.00   .585755   .338099
   8.94665   8.94665      1.00   .580905   .335469
   8.94654   8.94654      1.00   .585835   .337889
   8.94644   8.94644      1.00   .584885   .337799
   8.94632   8.94632      1.00   .584705   .337379
   8.94621   8.94621      1.00   .582115   .336159
   8.94610   8.94610      1.00   .587375   .339499
   8.94600   8.94600      1.00   .585275   .337939
   8.94589   8.94589      1.00   .582695   .336369
   8.94578   8.94578      1.00   .586005   .339229
   8.94567   8.94567      1.00   .583015   .336749
   8.94556   8.94556      1.00   .589205   .340479
   8.94544   8.94544      1.00   .579925   .335169
   8.94533   8.94533      1.00   .585325   .338409
   8.94522   8.94522      1.00   .585925   .338839
   8.94511   8.94511      1.00   .584695   .338079
   8.94500   8.94500      1.00   .586045   .338809
   8.94489   8.94489      1.00   .584185   .337869
   8.94479   8.94479      1.00   .587475   .339869
   8.94468   8.94468      1.00   .584475   .338029
   8.94457   8.94457      1.00   .584055   .337849
   8.94446   8.94446      1.00   .591075   .341679
   8.94436   8.94436      1.00   .583895   .337739
   8.94425   8.94425      1.00   .586585   .339419
   8.94414   8.94414      1.00   .585125   .338639
   8.94404   8.94404      1.00   .590215   .341399
   8.94394   8.94394      1.00   .585205   .338929
   8.94384   8.94384      1.00   .584905   .338599
   8.94373   8.94373      1.00   .591225   .342379
   8.94363   8.94363      1.00   .582235   .337359
   8.94353   8.94353      1.00   .590085   .341629
   8.94343   8.94343      1.00   .585245   .339049
   8.94332   8.94332      1.00   .589635   .341609
   8.94321   8.94321      1.00   .583835   .338179
   8.94311   8.94311      1.00   .588905   .341099
   8.94300   8.94300      1.00   .585335   .339069
   8.94290   8.94290      1.00   .586565   .340149
   8.94280   8.94280      1.00   .583095   .338159
   8.94270   8.94270      1.00   .588165   .341129
   8.94259   8.94259      1.00   .587875   .340609
   8.94247   8.94247      1.00   .584625   .338819
   8.94236   8.94236      1.00   .587785   .340849
   8.94226   8.94226      1.00   .587605   .340439
   8.94215   8.94215      1.00   .587325   .340999
   8.94204   8.94204      1.00   .586015   .339929
   8.94192   8.94192      1.00   .587235   .340509
   8.94181   8.94181      1.00   .586475   .340029
   8.94170   8.94170      1.00   .587225   .340639
   8.94158   8.94158      1.00   .588705   .341769
   8.94147   8.94147      1.00   .587825   .340979
   8.94135   8.94135      1.00   .586355   .340399
   8.94123   8.94123      1.00   .588125   .341329
   8.94112   8.94112      1.00   .588435   .341509
   8.94101   8.94101      1.00   .586365   .340149
   8.94089   8.94089      1.00   .588325   .341929
   8.94078   8.94078      1.00   .587685   .341159
   8.94065   8.94065      1.00   .585595   .339849
   8.94054   8.94054      1.00   .588975   .342109
   8.94044   8.94044      1.00   .587415   .341539
   8.94032   8.94032      1.00   .588215   .341809
   8.94021   8.94021      1.00   .589695   .342889
   8.94010   8.94010      1.00   .587515   .341659
   8.93999   8.93999      1.00   .586995   .341359
   8.93988   8.93988      1.00   .588025   .341899
   8.93977   8.93977      1.00   .590505   .343369
   8.93965   8.93965      1.00   .584235   .339949
   8.93955   8.93955      1.00   .592575   .344669
   8.93944   8.93944      1.00   .584505   .340049
   8.93932   8.93932      1.00   .592765   .345119
   8.93921   8.93921      1.00   .586285   .340899
   8.93910   8.93910      1.00   .591315   .344079
   8.93899   8.93899      1.00   .587455   .341929
   8.93887   8.93887      1.00   .590985   .344009
   8.93875   8.93875      1.00   .587765   .342089
   8.93864   8.93864      1.00   .590205   .343249
   8.93853   8.93853      1.00   .589675   .343249
   8.93841   8.93841      1.00   .589795   .343309
   8.93828   8.93828      1.00   .589225   .343399
   8.93817   8.93817      1.00   .589785   .343459
   8.93806   8.93806      1.00   .591375   .344249
   8.93793   8.93793      1.00   .588925   .343029
   8.93781   8.93781      1.00   .592675   .345389
   8.93770   8.93770      1.00   .589245   .343309
   8.93758   8.93758      1.00   .594185   .346039
   8.93746   8.93746      1.00   .588705   .342849
   8.93734   8.93734      1.00   .593625   .346029
   8.93723   8.93723      1.00   .590865   .344239
   8.93712   8.93712      1.00   .595195   .347009
   8.93701   8.93701      1.00   .591245   .344639
   8.93689   8.93689      1.00   .592345   .345209
   8.93678   8.93678      1.00   .594805   .346939
   8.93668   8.93668      1.00   .594975   .346709
   8.93657   8.93657      1.00   .591535   .344909
   8.93645   8.93645      1.00   .594085   .346489
   8.93634   8.93634      1.00   .595285   .347009
   8.93624   8.93624      1.00   .596225   .347829
   8.93612   8.93612      1.00   .593565   .346449
   8.93601   8.93601      1.00   .596955   .348239
   8.93590   8.93590      1.00   .596865   .348469
   8.93579   8.93579      1.00   .594665   .347169
   8.93568   8.93568      1.00   .597515   .348869
   8.93557   8.93557      1.00   .597275   .348679
   8.93546   8.93546      1.00   .595365   .347589
   8.93535   8.93535      1.00   .596765   .348379
   8.93523   8.93523      1.00   .599125   .349969
   8.93512   8.93512      1.00   .595935   .348319
   8.93502   8.93502      1.00   .599855   .350559
   8.93491   8.93491      1.00   .598525   .349799
   8.93480   8.93480      1.00   .599445   .350239
   8.93469   8.93469      1.00   .598895   .350109
   8.93459   8.93459      1.00   .601345   .351499
   8.93448   8.93448      1.00   .601865   .351769
   8.93437   8.93437      1.00   .599015   .350209
   8.93426   8.93426      1.00   .602385   .352219
   8.93416   8.93416      1.00   .604105   .352929
   8.93405   8.93405      1.00   .602675   .352109
   8.93395   8.93395      1.00   .603415   .352759
   8.93384   8.93384      1.00   .605195   .353909
   8.93374   8.93374      1.00   .605905   .354189
   8.93364   8.93364      1.00   .605655   .354079
   8.93354   8.93354      1.00   .605175   .354259
   8.93343   8.93343      1.00   .607685   .355479
   8.93333   8.93333      1.00   .606575   .354729
   8.93323   8.93323      1.00   .606685   .355139
   8.93312   8.93312      1.00   .607675   .355919
   8.93301   8.93301      1.00   .606725   .355029
   8.93292   8.93292      1.00   .609175   .356999
   8.93281   8.93281      1.00   .608275   .356339
   8.93270   8.93270      1.00   .609365   .356939
   8.93259   8.93259      1.00   .606305   .355249
   8.93248   8.93248      1.00   .611285   .358209
   8.93238   8.93238      1.00   .609765   .357359
   8.93227   8.93227      1.00   .608745   .356539
   8.93216   8.93216      1.00   .611095   .358069
   8.93205   8.93205      1.00   .611175   .358099
   8.93194   8.93194      1.00   .610755   .357699
   8.93182   8.93182      1.00   .612735   .358959
   8.93170   8.93170      1.00   .610845   .358139
   8.93159   8.93159      1.00   .614625   .360439
   8.93147   8.93147      1.00   .610465   .357809
   8.93136   8.93136      1.00   .615465   .361069
   8.93124   8.93124      1.00   .610525   .358059
   8.93112   8.93112      1.00   .615005   .360859
   8.93101   8.93101      1.00   .613435   .360049
   8.93089   8.93089      1.00   .614265   .360419
   8.93077   8.93077      1.00   .613945   .360289
   8.93066   8.93066      1.00   .615295   .360929
   8.93055   8.93055      1.00   .618915   .363639
   8.93044   8.93044      1.00   .614455   .360549
   8.93033   8.93033      1.00   .617435   .362649
   8.93022   8.93022      1.00   .616265   .361859
   8.93011   8.93011      1.00   .619955   .364079
   8.92999   8.92999      1.00   .615585   .361399
   8.92988   8.92988      1.00   .618805   .363439
   8.92977   8.92977      1.00   .617585   .362819
   8.92966   8.92966      1.00   .619165   .363919
   8.92955   8.92955      1.00   .616175   .361959
   8.92944   8.92944      1.00   .618625   .363409
   8.92933   8.92933      1.00   .618315   .363569
   8.92922   8.92922      1.00   .619645   .364319
   8.92911   8.92911      1.00   .619015   .363669
   8.92899   8.92899      1.00   .620315   .364399
   8.92888   8.92888      1.00   .616815   .362659
   8.92877   8.92877      1.00   .622485   .365989
   8.92864   8.92864      1.00   .616905   .362949
   8.92852   8.92852      1.00   .620345   .364849
   8.92841   8.92841      1.00   .620035   .364679
   8.92830   8.92830      1.00   .619725   .364179
   8.92818   8.92818      1.00   .617115   .362969
   8.92806   8.92806      1.00   .619055   .364009
   8.92794   8.92794      1.00   .621285   .365649
   8.92783   8.92783      1.00   .620305   .365309
   8.92771   8.92771      1.00   .618115   .363729
   8.92759   8.92759      1.00   .621285   .365759
   8.92747   8.92747      1.00   .619885   .364779
   8.92736   8.92736      1.00   .618825   .364669
   8.92725   8.92725      1.00   .618945   .364319
   8.92713   8.92713      1.00   .621085   .365609
   8.92702   8.92702      1.00   .618825   .364279
   8.92691   8.92691      1.00   .621085   .366059
   8.92680   8.92680      1.00   .621615   .366479
   8.92669   8.92669      1.00   .618155   .364329
   8.92657   8.92657      1.00   .621515   .366219
   8.92647   8.92647      1.00   .620965   .365879
   8.92635   8.92635      1.00   .617945   .364209
   8.92624   8.92624      1.00   .621915   .366729
   8.92614   8.92614      1.00   .619245   .365139
   8.92603   8.92603      1.00   .622535   .366989
   8.92592   8.92592      1.00   .617735   .364229
   8.92581   8.92581      1.00   .624025   .368039
   8.92570   8.92570      1.00   .617645   .364179
   8.92558   8.92558      1.00   .620815   .366259
   8.92547   8.92547      1.00   .620495   .365589
   8.92536   8.92536      1.00   .622775   .367229
   8.92526   8.92526      1.00   .617845   .364569
   8.92515   8.92515      1.00   .621025   .366199
   8.92503   8.92503      1.00   .620525   .366219
   8.92492   8.92492      1.00   .619915   .365859
   8.92482   8.92482      1.00   .619465   .365519
   8.92471   8.92471      1.00   .621625   .366879
   8.92460   8.92460      1.00   .620085   .366109
   8.92449   8.92449      1.00   .621255   .366839
   8.92439   8.92439      1.00   .620545   .366319
   8.92428   8.92428      1.00   .620965   .366749
   8.92417   8.92417      1.00   .620395   .366389
   8.92407   8.92407      1.00   .618915   .365669
   8.92397   8.92397      1.00   .623335   .368409
   8.92387   8.92387      1.00   .618525   .365389
   8.92376   8.92376      1.00   .621005   .366929
   8.92366   8.92366      1.00   .621975   .367389
   8.92356   8.92356      1.00   .622115   .367409
   8.92346   8.92346      1.00   .619375   .366139
   8.92335   8.92335      1.00   .620825   .367029
   8.92325   8.92325      1.00   .620325   .366499
   8.92314   8.92314      1.00   .622935   .368349
   8.92304   8.92304      1.00   .620585   .367509
   8.92293   8.92293      1.00   .619815   .366459
   8.92283   8.92283      1.00   .621725   .367979
   8.92273   8.92273      1.00   .622185   .368239
   8.92262   8.92262      1.00   .619605   .366409
   8.92251   8.92251      1.00   .622115   .368229
   8.92240   8.92240      1.00   .620455   .367069
   8.92229   8.92229      1.00   .619165   .366479
   8.92218   8.92218      1.00   .622775   .368849
   8.92206   8.92206      1.00   .620355   .367039
   8.92195   8.92195      1.00   .622535   .368529
   8.92184   8.92184      1.00   .620105   .367249
   8.92173   8.92173      1.00   .623715   .369059
   8.92161   8.92161      1.00   .618995   .366879
   8.92149   8.92149      1.00   .621875   .368549
   8.92138   8.92138      1.00   .620125   .367339
   8.92126   8.92126      1.00   .623705   .369299
   8.92115   8.92115      1.00   .619045   .366819
   8.92103   8.92103      1.00   .620345   .367759
   8.92092   8.92092      1.00   .617575   .365929
   8.92080   8.92080      1.00   .622345   .368779
   8.92069   8.92069      1.00   .620565   .367809
   8.92058   8.92058      1.00   .619495   .367699
   8.92046   8.92046      1.00   .621765   .368359
   8.92036   8.92036      1.00   .621965   .368839
   8.92024   8.92024      1.00   .620475   .367949
   8.92013   8.92013      1.00   .617715   .366309
   8.92002   8.92002      1.00   .622095   .368919
   8.91991   8.91991      1.00   .621355   .368489
   8.91980   8.91980      1.00   .620275   .368019
   8.91969   8.91969      1.00   .619005   .367429
   8.91958   8.91958      1.00   .623565   .370079
   8.91947   8.91947      1.00   .618395   .366899
   8.91936   8.91936      1.00   .621185   .368379
   8.91925   8.91925      1.00   .616875   .366099
   8.91914   8.91914      1.00   .622045   .368939
   8.91903   8.91903      1.00   .618155   .367069
   8.91891   8.91891      1.00   .617105   .366499
   8.91879   8.91879      1.00   .621235   .368919
   8.91868   8.91868      1.00   .618335   .367179
   8.91856   8.91856      1.00   .618905   .367589
   8.91844   8.91844      1.00   .618425   .367409
   8.91833   8.91833      1.00   .620705   .368779
   8.91821   8.91821      1.00   .618535   .367479
   8.91810   8.91810      1.00   .618165   .367609
   8.91798   8.91798      1.00   .620645   .368909
   8.91786   8.91786      1.00   .615695   .366019
   8.91775   8.91775      1.00   .620855   .369189
   8.91763   8.91763      1.00   .616975   .366999
   8.91751   8.91751      1.00   .619635   .368479
   8.91739   8.91739      1.00   .616575   .366809
   8.91728   8.91728      1.00   .617395   .367479
   8.91717   8.91717      1.00   .618965   .368189
   8.91706   8.91706      1.00   .618145   .367719
   8.91695   8.91695      1.00   .615965   .366589
   8.91684   8.91684      1.00   .617525   .367359
   8.91673   8.91673      1.00   .620015   .369029
   8.91662   8.91662      1.00   .616395   .367329
   8.91650   8.91650      1.00   .614525   .365689
   8.91639   8.91639      1.00   .621125   .369629
   8.91629   8.91629      1.00   .616795   .367309
   8.91617   8.91617      1.00   .616655   .367369
   8.91606   8.91606      1.00   .614795   .366029
   8.91596   8.91596      1.00   .621645   .370419
   8.91585   8.91585      1.00   .616345   .367169
   8.91574   8.91574      1.00   .615795   .366969
   8.91563   8.91563      1.00   .615985   .366919
   8.91552   8.91552      1.00   .617065   .367569
   8.91541   8.91541      1.00   .612055   .364749
   8.91529   8.91529      1.00   .618385   .368599
   8.91518   8.91518      1.00   .611885   .364669
   8.91508   8.91508      1.00   .615105   .366789
   8.91497   8.91497      1.00   .612535   .365319
   8.91486   8.91486      1.00   .615835   .367259
   8.91475   8.91475      1.00   .611725   .364799
   8.91465   8.91465      1.00   .613085   .365659
   8.91454   8.91454      1.00   .615415   .367179
   8.91443   8.91443      1.00   .610205   .363919
   8.91433   8.91433      1.00   .613655   .366199
   8.91423   8.91423      1.00   .610205   .363999
   8.91412   8.91412      1.00   .615745   .367469
   8.91401   8.91401      1.00   .607425   .362399
   8.91391   8.91391      1.00   .610025   .364369
   8.91381   8.91381      1.00   .612625   .365669
   8.91371   8.91371      1.00   .607675   .362899
   8.91360   8.91360      1.00   .605945   .361839
   8.91349   8.91349      1.00   .612115   .365499
   8.91340   8.91340      1.00   .607925   .362879
   8.91330   8.91330      1.00   .608905   .363679
   8.91319   8.91319      1.00   .607485   .362569
   8.91308   8.91308      1.00   .605625   .361669
   8.91298   8.91298      1.00   .606715   .362379
   8.91288   8.91288      1.00   .606185   .362269
   8.91277   8.91277      1.00   .604995   .361429
   8.91266   8.91266      1.00   .606765   .362879
   8.91256   8.91256      1.00   .605445   .362119
   8.91246   8.91246      1.00   .604295   .361239
   8.91234   8.91234      1.00   .606795   .362889
   8.91223   8.91223      1.00   .604435   .361449
   8.91213   8.91213      1.00   .603385   .360729
   8.91201   8.91201      1.00   .605805   .362079
   8.91189   8.91189      1.00   .604175   .361659
   8.91178   8.91178      1.00   .602965   .360629
   8.91167   8.91167      1.00   .606055   .362649
   8.91155   8.91155      1.00   .603445   .361139
   8.91142   8.91142      1.00   .602735   .360669
   8.91131   8.91131      1.00   .605365   .362459
   8.91121   8.91121      1.00   .603755   .361269
   8.91110   8.91110      1.00   .602115   .360589
   8.91097   8.91097      1.00   .601735   .360139
   8.91085   8.91085      1.00   .602635   .361019
   8.91074   8.91074      1.00   .603555   .361389
   8.91063   8.91063      1.00   .600345   .359509
   8.91051   8.91051      1.00   .601805   .360549
   8.91040   8.91040      1.00   .601805   .360679
   8.91029   8.91029      1.00   .600785   .359789
   8.91019   8.91019      1.00   .604675   .362359
   8.91007   8.91007      1.00   .600805   .360039
   8.90996   8.90996      1.00   .600705   .359879
   8.90985   8.90985      1.00   .600985   .360149
   8.90974   8.90974      1.00   .603215   .361679
   8.90963   8.90963      1.00   .600635   .360219
   8.90951   8.90951      1.00   .602135   .360949
   8.90941   8.90941      1.00   .599935   .359779
   8.90930   8.90930      1.00   .602615   .361149
   8.90918   8.90918      1.00   .600065   .360109
   8.90907   8.90907      1.00   .602575   .361439
   8.90896   8.90896      1.00   .600165   .360189
   8.90885   8.90885      1.00   .602185   .361429
   8.90872   8.90872      1.00   .601135   .360479
   8.90860   8.90860      1.00   .601555   .360879
   8.90849   8.90849      1.00   .603665   .362619
   8.90838   8.90838      1.00   .600135   .359929
   8.90826   8.90826      1.00   .603545   .362339
   8.90814   8.90814      1.00   .601205   .361059
   8.90803   8.90803      1.00   .605725   .363589
   8.90791   8.90791      1.00   .599995   .360599
   8.90778   8.90778      1.00   .603695   .362579
   8.90767   8.90767      1.00   .601925   .361629
   8.90756   8.90756      1.00   .605815   .363969
   8.90744   8.90744      1.00   .600105   .360639
   8.90732   8.90732      1.00   .606615   .364819
   8.90721   8.90721      1.00   .601785   .361669
   8.90710   8.90710      1.00   .605275   .363649
   8.90699   8.90699      1.00   .602895   .362169
   8.90687   8.90687      1.00   .604965   .363879
   8.90676   8.90676      1.00   .603145   .362709
   8.90665   8.90665      1.00   .603845   .362699
   8.90654   8.90654      1.00   .606175   .364549
   8.90642   8.90642      1.00   .602435   .362419
   8.90632   8.90632      1.00   .604245   .363289
   8.90622   8.90622      1.00   .602165   .361999
   8.90611   8.90611      1.00   .609625   .366939
   8.90599   8.90599      1.00   .602595   .362679
   8.90588   8.90588      1.00   .609395   .366559
   8.90578   8.90578      1.00   .602865   .362799
   8.90566   8.90566      1.00   .611095   .367849
   8.90555   8.90555      1.00   .601255   .362039
   8.90544   8.90544      1.00   .607185   .365439
   8.90533   8.90533      1.00   .606615   .365389
   8.90522   8.90522      1.00   .610605   .367599
   8.90511   8.90511      1.00   .604985   .364239
   8.90500   8.90500      1.00   .608415   .366499
   8.90490   8.90490      1.00   .610995   .368159
   8.90479   8.90479      1.00   .608195   .366349
   8.90467   8.90467      1.00   .606695   .365579
   8.90457   8.90457      1.00   .611955   .368859
   8.90446   8.90446      1.00   .607805   .366489
   8.90436   8.90436      1.00   .609095   .367079
   8.90425   8.90425      1.00   .610155   .368069
   8.90414   8.90414      1.00   .609145   .367409
   8.90405   8.90405      1.00   .609175   .367379
   8.90395   8.90395      1.00   .611365   .368729
   8.90384   8.90384      1.00   .613245   .369659
   8.90373   8.90373      1.00   .608455   .366789
   8.90363   8.90363      1.00   .612005   .369109
   8.90353   8.90353      1.00   .613495   .369919
   8.90342   8.90342      1.00   .610905   .368399
   8.90332   8.90332      1.00   .609815   .367849
   8.90322   8.90322      1.00   .614765   .371109
   8.90311   8.90311      1.00   .613465   .370339
   8.90301   8.90301      1.00   .611055   .369309
   8.90290   8.90290      1.00   .616275   .372109
   8.90281   8.90281      1.00   .614735   .371079
   8.90270   8.90270      1.00   .613385   .370169
   8.90259   8.90259      1.00   .612275   .369819
   8.90248   8.90248      1.00   .619305   .374159
   8.90238   8.90238      1.00   .612765   .370159
   8.90227   8.90227      1.00   .616085   .372119
   8.90215   8.90215      1.00   .614435   .371169
   8.90203   8.90203      1.00   .616955   .372689
   8.90193   8.90193      1.00   .613005   .370469
   8.90182   8.90182      1.00   .617945   .372969
   8.90169   8.90169      1.00   .615215   .371859
   8.90158   8.90158      1.00   .619735   .374819
   8.90148   8.90148      1.00   .611535   .369709
   8.90136   8.90136      1.00   .619175   .374749
   8.90123   8.90123      1.00   .616725   .372789
   8.90112   8.90112      1.00   .617375   .373549
   8.90101   8.90101      1.00   .616025   .372219
   8.90089   8.90089      1.00   .619635   .374839
   8.90077   8.90077      1.00   .615415   .372339
   8.90065   8.90065      1.00   .616925   .373289
   8.90055   8.90055      1.00   .616365   .373189
   8.90044   8.90044      1.00   .621345   .375659
   8.90033   8.90033      1.00   .615975   .372849
   8.90021   8.90021      1.00   .615675   .372839
   8.90011   8.90011      1.00   .619585   .375219
   8.90000   8.90000      1.00   .617085   .373319
   8.89988   8.89988      1.00   .619485   .375209
   8.89977   8.89977      1.00   .615845   .373089
   8.89966   8.89966      1.00   .622585   .376929
   8.89955   8.89955      1.00   .615695   .372979
   8.89944   8.89944      1.00   .620685   .376049
   8.89933   8.89933      1.00   .617845   .374459
   8.89923   8.89923      1.00   .617775   .374189
   8.89912   8.89912      1.00   .619345   .375599
   8.89900   8.89900      1.00   .617675   .374549
   8.89888   8.89888      1.00   .621505   .376809
   8.89877   8.89877      1.00   .621305   .376579
   8.89865   8.89865      1.00   .621165   .376769
   8.89853   8.89853      1.00   .621605   .376849
   8.89841   8.89841      1.00   .619215   .375479
   8.89830   8.89830      1.00   .617715   .374909
   8.89818   8.89818      1.00   .622045   .377249
   8.89806   8.89806      1.00   .623485   .377999
   8.89794   8.89794      1.00   .620105   .376179
   8.89783   8.89783      1.00   .621945   .377529
   8.89771   8.89771      1.00   .625695   .380039
   8.89759   8.89759      1.00   .620835   .376639
   8.89747   8.89747      1.00   .622915   .378179
   8.89736   8.89736      1.00   .624075   .378779
   8.89725   8.89725      1.00   .625255   .379699
   8.89713   8.89713      1.00   .622295   .377959
   8.89702   8.89702      1.00   .622305   .378139
   8.89691   8.89691      1.00   .627495   .381159
   8.89680   8.89680      1.00   .623105   .378619
   8.89669   8.89669      1.00   .621345   .377549
   8.89657   8.89657      1.00   .625545   .380189
   8.89647   8.89647      1.00   .626625   .381029
   8.89636   8.89636      1.00   .621295   .377649
   8.89624   8.89624      1.00   .624725   .379679
   8.89613   8.89613      1.00   .626665   .380759
   8.89603   8.89603      1.00   .627025   .381219
   8.89592   8.89592      1.00   .620535   .377159
   8.89581   8.89581      1.00   .628525   .382139
   8.89570   8.89570      1.00   .625865   .380529
   8.89559   8.89559      1.00   .625145   .380409
   8.89548   8.89548      1.00   .626675   .381149
   8.89537   8.89537      1.00   .629555   .382699
   8.89525   8.89525      1.00   .622255   .378559
   8.89515   8.89515      1.00   .627475   .381449
   8.89504   8.89504      1.00   .628515   .382409
   8.89493   8.89493      1.00   .627355   .381829
   8.89482   8.89482      1.00   .625365   .380739
   8.89472   8.89472      1.00   .628405   .382339
   8.89461   8.89461      1.00   .628895   .382859
   8.89450   8.89450      1.00   .626665   .381279
   8.89439   8.89439      1.00   .628505   .382349
   8.89429   8.89429      1.00   .628205   .382469
   8.89418   8.89418      1.00   .630205   .383589
   8.89407   8.89407      1.00   .624855   .380809
   8.89397   8.89397      1.00   .630825   .384449
   8.89387   8.89387      1.00   .628405   .382849
   8.89377   8.89377      1.00   .628625   .382999
   8.89366   8.89366      1.00   .627455   .382609
   8.89356   8.89356      1.00   .630185   .383979
   8.89346   8.89346      1.00   .628255   .383099
   8.89336   8.89336      1.00   .627445   .382509
   8.89325   8.89325      1.00   .629095   .383399
   8.89314   8.89314      1.00   .628715   .383329
   8.89304   8.89304      1.00   .627415   .382869
   8.89294   8.89294      1.00   .629885   .384229
   8.89284   8.89284      1.00   .629285   .383729
   8.89273   8.89273      1.00   .627445   .382709
   8.89263   8.89263      1.00   .626935   .382469
   8.89252   8.89252      1.00   .632365   .385789
   8.89241   8.89241      1.00   .627265   .382749
   8.89229   8.89229      1.00   .628225   .383449
   8.89219   8.89219      1.00   .629525   .384099
   8.89207   8.89207      1.00   .629735   .384689
   8.89196   8.89196      1.00   .626775   .382529
   8.89184   8.89184      1.00   .628365   .383789
   8.89173   8.89173      1.00   .628445   .383909
   8.89162   8.89162      1.00   .632205   .386179
   8.89151   8.89151      1.00   .625385   .381649
   8.89139   8.89139      1.00   .631445   .385719
   8.89128   8.89128      1.00   .627635   .383209
   8.89116   8.89116      1.00   .625885   .382389
   8.89104   8.89104      1.00   .624605   .381599
   8.89093   8.89093      1.00   .632415   .386419
   8.89081   8.89081      1.00   .627365   .383399
   8.89070   8.89070      1.00   .627715   .383759
   8.89059   8.89059      1.00   .628935   .384359
   8.89047   8.89047      1.00   .630065   .385059
   8.89037   8.89037      1.00   .624285   .381659
   8.89026   8.89026      1.00   .630965   .385889
   8.89014   8.89014      1.00   .624915   .382209
   8.89003   8.89003      1.00   .629165   .384859
   8.88993   8.88993      1.00   .625625   .382719
   8.88982   8.88982      1.00   .630845   .386159
   8.88970   8.88970      1.00   .623755   .381829
   8.88959   8.88959      1.00   .626035   .383049
   8.88949   8.88949      1.00   .629425   .385109
   8.88938   8.88938      1.00   .628205   .384709
   8.88927   8.88927      1.00   .624815   .382569
   8.88916   8.88916      1.00   .625715   .383019
   8.88905   8.88905      1.00   .629385   .385539
   8.88894   8.88894      1.00   .625855   .382989
   8.88882   8.88882      1.00   .622755   .381379
   8.88870   8.88870      1.00   .628705   .385229
   8.88859   8.88859      1.00   .628025   .384839
   8.88847   8.88847      1.00   .623775   .382429
   8.88836   8.88836      1.00   .627705   .384639
   8.88824   8.88824      1.00   .626815   .383999
   8.88813   8.88813      1.00   .627785   .384799
   8.88801   8.88801      1.00   .624695   .382859
   8.88789   8.88789      1.00   .627945   .384789
   8.88777   8.88777      1.00   .627885   .384669
   8.88766   8.88766      1.00   .626655   .384319
   8.88754   8.88754      1.00   .626195   .383779
   8.88742   8.88742      1.00   .628075   .385219
   8.88730   8.88730      1.00   .625885   .383579
   8.88720   8.88720      1.00   .623325   .382419
   8.88709   8.88709      1.00   .628975   .386089
   8.88697   8.88697      1.00   .621255   .381229
   8.88686   8.88686      1.00   .626755   .384669
   8.88676   8.88676      1.00   .623935   .382879
   8.88665   8.88665      1.00   .625645   .383999
   8.88653   8.88653      1.00   .621195   .380859
   8.88642   8.88642      1.00   .625435   .383849
   8.88632   8.88632      1.00   .624375   .383459
   8.88621   8.88621      1.00   .625765   .384149
   8.88609   8.88609      1.00   .619445   .380359
   8.88598   8.88598      1.00   .626985   .385079
   8.88588   8.88588      1.00   .621275   .381589
   8.88578   8.88578      1.00   .622955   .382499
   8.88566   8.88566      1.00   .621105   .381539
   8.88555   8.88555      1.00   .626105   .384749
   8.88544   8.88544      1.00   .618445   .379789
   8.88533   8.88533      1.00   .621655   .382009
   8.88522   8.88522      1.00   .622755   .382559
   8.88510   8.88510      1.00   .621195   .381829
   8.88500   8.88500      1.00   .621385   .382489
   8.88489   8.88489      1.00   .619385   .380999
   8.88478   8.88478      1.00   .621585   .382469
   8.88467   8.88467      1.00   .621605   .382259
   8.88457   8.88457      1.00   .619505   .381279
   8.88446   8.88446      1.00   .619975   .381109
   8.88435   8.88435      1.00   .621355   .382289
   8.88424   8.88424      1.00   .617745   .380099
   8.88414   8.88414      1.00   .622745   .383369
   8.88404   8.88404      1.00   .618005   .380289
   8.88393   8.88393      1.00   .618875   .381119
   8.88383   8.88383      1.00   .617875   .380549
   8.88373   8.88373      1.00   .619975   .381799
   8.88363   8.88363      1.00   .618225   .380839
   8.88352   8.88352      1.00   .616885   .380089
   8.88342   8.88342      1.00   .619645   .381659
   8.88332   8.88332      1.00   .618315   .380779
   8.88322   8.88322      1.00   .618175   .380999
   8.88311   8.88311      1.00   .614765   .378619
   8.88300   8.88300      1.00   .619835   .381819
   8.88290   8.88290      1.00   .618075   .380409
   8.88279   8.88279      1.00   .615065   .378739
   8.88268   8.88268      1.00   .617965   .380789
   8.88258   8.88258      1.00   .618085   .380659
   8.88247   8.88247      1.00   .615685   .379429
   8.88236   8.88236      1.00   .616365   .379859
   8.88224   8.88224      1.00   .616375   .380239
   8.88214   8.88214      1.00   .619105   .381569
   8.88203   8.88203      1.00   .613865   .378549
   8.88192   8.88192      1.00   .619695   .382409
   8.88180   8.88180      1.00   .617205   .380609
   8.88169   8.88169      1.00   .617095   .380589
   8.88158   8.88158      1.00   .616295   .380359
   8.88147   8.88147      1.00   .618275   .381369
   8.88134   8.88134      1.00   .618735   .381889
   8.88123   8.88123      1.00   .616035   .380159
   8.88112   8.88112      1.00   .618295   .381529
   8.88099   8.88099      1.00   .619385   .382389
   8.88087   8.88087      1.00   .616855   .380809
   8.88076   8.88076      1.00   .618435   .381879
   8.88065   8.88065      1.00   .617995   .381669
   8.88054   8.88054      1.00   .618685   .382009
   8.88042   8.88042      1.00   .619055   .382339
   8.88031   8.88031      1.00   .619365   .382519
   8.88020   8.88020      1.00   .618985   .382289
   8.88009   8.88009      1.00   .618425   .382089
   8.87997   8.87997      1.00   .616785   .381209
   8.87986   8.87986      1.00   .619775   .382959
   8.87976   8.87976      1.00   .619945   .382979
   8.87965   8.87965      1.00   .616535   .381329
   8.87954   8.87954      1.00   .618995   .382419
   8.87943   8.87943      1.00   .621975   .384439
   8.87932   8.87932      1.00   .616015   .380919
   8.87921   8.87921      1.00   .620325   .383619
   8.87909   8.87909      1.00   .619445   .383019
   8.87898   8.87898      1.00   .620035   .383669
   8.87886   8.87886      1.00   .619335   .383189
   8.87875   8.87875      1.00   .619675   .383499
   8.87863   8.87863      1.00   .620675   .383879
   8.87852   8.87852      1.00   .618715   .382609
   8.87840   8.87840      1.00   .620125   .383739
   8.87828   8.87828      1.00   .621495   .384819
   8.87816   8.87816      1.00   .619035   .383129
   8.87804   8.87804      1.00   .619815   .383759
   8.87792   8.87792      1.00   .619985   .383949
   8.87781   8.87781      1.00   .620865   .384659
   8.87769   8.87769      1.00   .620315   .384099
   8.87757   8.87757      1.00   .619665   .383929
   8.87746   8.87746      1.00   .619885   .384489
   8.87735   8.87735      1.00   .620345   .384369
   8.87723   8.87723      1.00   .621475   .385179
   8.87712   8.87712      1.00   .619185   .383529
   8.87701   8.87701      1.00   .623925   .386569
   8.87690   8.87690      1.00   .619015   .383849
   8.87678   8.87678      1.00   .622925   .386469
   8.87667   8.87667      1.00   .618805   .383589
   8.87656   8.87656      1.00   .620215   .384759
   8.87645   8.87645      1.00   .620145   .384589
   8.87633   8.87633      1.00   .621265   .385339
   8.87622   8.87622      1.00   .621645   .385569
   8.87613   8.87613      1.00   .621505   .385499
   8.87601   8.87601      1.00   .621145   .385379
   8.87589   8.87589      1.00   .621615   .385529
   8.87579   8.87579      1.00   .621055   .385509
   8.87568   8.87568      1.00   .621785   .385639
   8.87557   8.87557      1.00   .621525   .385789
   8.87545   8.87545      1.00   .620735   .385149
   8.87534   8.87534      1.00   .620595   .385319
   8.87524   8.87524      1.00   .623215   .386759
   8.87513   8.87513      1.00   .620965   .385719
   8.87502   8.87502      1.00   .619595   .384719
   8.87491   8.87491      1.00   .624995   .388299
   8.87481   8.87481      1.00   .617465   .383489
   8.87470   8.87470      1.00   .622645   .386989
   8.87458   8.87458      1.00   .619075   .384409
   8.87447   8.87447      1.00   .622805   .386769
   8.87437   8.87437      1.00   .617735   .383709
   8.87427   8.87427      1.00   .621975   .386359
   8.87416   8.87416      1.00   .618485   .384719
   8.87405   8.87405      1.00   .621465   .386699
   8.87395   8.87395      1.00   .617975   .383899
   8.87385   8.87385      1.00   .622995   .387269
   8.87375   8.87375      1.00   .617525   .384259
   8.87364   8.87364      1.00   .620255   .385869
   8.87354   8.87354      1.00   .618225   .384329
   8.87344   8.87344      1.00   .622845   .387539
   8.87333   8.87333      1.00   .615585   .383029
   8.87323   8.87323      1.00   .620585   .385959
   8.87312   8.87312      1.00   .620725   .386379
   8.87302   8.87302      1.00   .617285   .384149
   8.87292   8.87292      1.00   .620395   .386249
   8.87281   8.87281      1.00   .617455   .384539
   8.87271   8.87271      1.00   .619965   .386219
   8.87260   8.87260      1.00   .618605   .385309
   8.87248   8.87248      1.00   .618975   .385409
   8.87238   8.87238      1.00   .618825   .385189
   8.87227   8.87227      1.00   .618705   .385429
   8.87215   8.87215      1.00   .618105   .385159
   8.87204   8.87204      1.00   .617545   .384589
   8.87193   8.87193      1.00   .619375   .385979
   8.87182   8.87182      1.00   .617595   .384489
   8.87171   8.87171      1.00   .618765   .385489
   8.87158   8.87158      1.00   .616055   .383939
   8.87147   8.87147      1.00   .620975   .387039
   8.87136   8.87136      1.00   .615675   .383769
   8.87125   8.87125      1.00   .617055   .384889
   8.87113   8.87113      1.00   .616275   .384379
   8.87101   8.87101      1.00   .620325   .386699
   8.87089   8.87089      1.00   .612975   .382209
   8.87078   8.87078      1.00   .621265   .387289
   8.87067   8.87067      1.00   .615815   .383989
   8.87055   8.87055      1.00   .618535   .386039
   8.87044   8.87044      1.00   .616025   .384339
   8.87034   8.87034      1.00   .620775   .387219
   8.87022   8.87022      1.00   .611525   .381439
   8.87011   8.87011      1.00   .618205   .386009
   8.87000   8.87000      1.00   .615445   .384229
   8.86988   8.86988      1.00   .620995   .387499
   8.86977   8.86977      1.00   .614105   .383279
   8.86966   8.86966      1.00   .618405   .385949
   8.86956   8.86956      1.00   .617785   .385829
   8.86945   8.86945      1.00   .617315   .385619
   8.86933   8.86933      1.00   .613255   .383219
   8.86922   8.86922      1.00   .618945   .386629
   8.86911   8.86911      1.00   .618475   .386499
   8.86900   8.86900      1.00   .614535   .383779
   8.86888   8.86888      1.00   .620065   .387769
   8.86876   8.86876      1.00   .616865   .385579
   8.86865   8.86865      1.00   .618025   .386279
   8.86854   8.86854      1.00   .619195   .387199
   8.86841   8.86841      1.00   .616925   .385559
   8.86830   8.86830      1.00   .620365   .387869
   8.86819   8.86819      1.00   .616245   .385269
   8.86807   8.86807      1.00   .620575   .388309
   8.86795   8.86795      1.00   .615785   .385439
   8.86782   8.86782      1.00   .620125   .387999
   8.86771   8.86771      1.00   .617565   .386249
   8.86759   8.86759      1.00   .619905   .387999
   8.86747   8.86747      1.00   .615355   .385079
   8.86735   8.86735      1.00   .620985   .388469
   8.86724   8.86724      1.00   .617185   .386119
   8.86713   8.86713      1.00   .620435   .388349
   8.86702   8.86702      1.00   .616565   .386129
   8.86690   8.86690      1.00   .619425   .387789
   8.86680   8.86680      1.00   .616495   .386109
   8.86669   8.86669      1.00   .620565   .388689
   8.86658   8.86658      1.00   .616445   .386069
   8.86647   8.86647      1.00   .618815   .387659
   8.86636   8.86636      1.00   .616935   .386439
   8.86625   8.86625      1.00   .621625   .389239
   8.86613   8.86613      1.00   .615295   .385479
   8.86602   8.86602      1.00   .619985   .388539
   8.86592   8.86592      1.00   .619025   .388099
   8.86581   8.86581      1.00   .618175   .387439
   8.86570   8.86570      1.00   .617085   .386959
   8.86558   8.86558      1.00   .616905   .386849
   8.86548   8.86548      1.00   .621435   .389139
   8.86537   8.86537      1.00   .615635   .385959
   8.86525   8.86525      1.00   .617005   .387129
   8.86515   8.86515      1.00   .619745   .388919
   8.86504   8.86504      1.00   .617665   .387529
   8.86493   8.86493      1.00   .616715   .387049
   8.86482   8.86482      1.00   .618905   .388289
   8.86471   8.86471      1.00   .617495   .387769
   8.86461   8.86461      1.00   .616075   .386719
   8.86450   8.86450      1.00   .616585   .386889
   8.86439   8.86439      1.00   .618945   .388479
   8.86428   8.86428      1.00   .614475   .385619
   8.86418   8.86418      1.00   .617645   .387529
   8.86408   8.86408      1.00   .616615   .387179
   8.86397   8.86397      1.00   .615605   .386569
   8.86387   8.86387      1.00   .614035   .385809
   8.86377   8.86377      1.00   .618305   .388449
   8.86367   8.86367      1.00   .615415   .386539
   8.86356   8.86356      1.00   .611455   .384219
   8.86346   8.86346      1.00   .614945   .386609
   8.86336   8.86336      1.00   .617405   .388069
   8.86325   8.86325      1.00   .612685   .384999
   8.86314   8.86314      1.00   .613705   .385809
   8.86304   8.86304      1.00   .615005   .386729
   8.86295   8.86295      1.00   .612545   .385049
   8.86284   8.86284      1.00   .611955   .385259
   8.86273   8.86273      1.00   .614145   .386019
   8.86262   8.86262      1.00   .615045   .386849
   8.86252   8.86252      1.00   .611945   .384989
   8.86241   8.86241      1.00   .612245   .385289
   8.86229   8.86229      1.00   .611445   .384849
   8.86218   8.86218      1.00   .609595   .383409
   8.86208   8.86208      1.00   .611345   .384989
   8.86197   8.86197      1.00   .612005   .385069
   8.86185   8.86185      1.00   .612925   .385849
   8.86174   8.86174      1.00   .610485   .384409
   8.86163   8.86163      1.00   .612245   .385369
   8.86151   8.86151      1.00   .610555   .384269
   8.86139   8.86139      1.00   .611395   .384879
   8.86127   8.86127      1.00   .608665   .383519
   8.86116   8.86116      1.00   .613745   .386569
   8.86105   8.86105      1.00   .609585   .383869
   8.86092   8.86092      1.00   .609515   .383909
   8.86081   8.86081      1.00   .610645   .384509
   8.86070   8.86070      1.00   .611435   .385139
   8.86059   8.86059      1.00   .609275   .384039
   8.86047   8.86047      1.00   .608985   .383999
   8.86036   8.86036      1.00   .609605   .384069
   8.86025   8.86025      1.00   .611925   .385679
   8.86014   8.86014      1.00   .606185   .382189
   8.86003   8.86003      1.00   .613005   .386579
   8.85992   8.85992      1.00   .607385   .383029
   8.85981   8.85981      1.00   .610705   .385099
   8.85970   8.85970      1.00   .610095   .384999
   8.85959   8.85959      1.00   .609065   .384369
   8.85947   8.85947      1.00   .608955   .384369
   8.85937   8.85937      1.00   .609235   .384329
   8.85926   8.85926      1.00   .610195   .384979
   8.85915   8.85915      1.00   .605885   .382169
   8.85903   8.85903      1.00   .610465   .385379
   8.85892   8.85892      1.00   .608175   .383839
   8.85880   8.85880      1.00   .609915   .384919
   8.85868   8.85868      1.00   .608385   .384049
   8.85857   8.85857      1.00   .607855   .383619
   8.85846   8.85846      1.00   .609745   .384969
   8.85834   8.85834      1.00   .607885   .384119
   8.85822   8.85822      1.00   .608565   .384629
   8.85810   8.85810      1.00   .609415   .384859
   8.85799   8.85799      1.00   .608725   .384469
   8.85787   8.85787      1.00   .609055   .385199
   8.85774   8.85774      1.00   .610095   .385659
   8.85762   8.85762      1.00   .605895   .382839
   8.85751   8.85751      1.00   .611125   .386199
   8.85740   8.85740      1.00   .608165   .384519
   8.85728   8.85728      1.00   .611215   .386619
   8.85717   8.85717      1.00   .604425   .382359
   8.85706   8.85706      1.00   .611175   .386679
   8.85695   8.85695      1.00   .610465   .385949
   8.85683   8.85683      1.00   .609245   .385559
   8.85673   8.85673      1.00   .605745   .383139
   8.85662   8.85662      1.00   .613475   .388099
   8.85650   8.85650      1.00   .607755   .384329
   8.85639   8.85639      1.00   .608585   .384639
   8.85628   8.85628      1.00   .610295   .386429
   8.85617   8.85617      1.00   .610205   .386069
   8.85606   8.85606      1.00   .606065   .383549
   8.85595   8.85595      1.00   .612865   .387969
   8.85583   8.85583      1.00   .608915   .385769
   8.85573   8.85573      1.00   .608965   .385729
   8.85562   8.85562      1.00   .607145   .384599
   8.85551   8.85551      1.00   .611115   .386949
   8.85539   8.85539      1.00   .609315   .386029
   8.85529   8.85529      1.00   .611215   .386999
   8.85518   8.85518      1.00   .609525   .386499
   8.85507   8.85507      1.00   .610805   .386899
   8.85496   8.85496      1.00   .610355   .386999
   8.85485   8.85485      1.00   .609155   .386029
   8.85475   8.85475      1.00   .609815   .386469
   8.85463   8.85463      1.00   .609275   .386579
   8.85452   8.85452      1.00   .608835   .385949
   8.85441   8.85441      1.00   .613645   .389139
   8.85431   8.85431      1.00   .608685   .386239
   8.85420   8.85420      1.00   .613065   .388729
   8.85410   8.85410      1.00   .608605   .385859
   8.85400   8.85400      1.00   .613255   .389379
   8.85389   8.85389      1.00   .613195   .389039
   8.85379   8.85379      1.00   .610965   .387839
   8.85368   8.85368      1.00   .608675   .386169
   8.85358   8.85358      1.00   .614825   .390419
   8.85348   8.85348      1.00   .608365   .386069
   8.85337   8.85337      1.00   .612875   .389249
   8.85326   8.85326      1.00   .610045   .387269
   8.85317   8.85317      1.00   .614265   .390029
   8.85307   8.85307      1.00   .609525   .387119
   8.85296   8.85296      1.00   .615155   .390399
   8.85286   8.85286      1.00   .610185   .387709
   8.85275   8.85275      1.00   .613715   .389809
   8.85264   8.85264      1.00   .611795   .388769
   8.85253   8.85253      1.00   .613225   .389369
   8.85242   8.85242      1.00   .608775   .386819
   8.85231   8.85231      1.00   .613605   .389469
   8.85220   8.85220      1.00   .609925   .387669
   8.85208   8.85208      1.00   .612735   .389469
   8.85198   8.85198      1.00   .607845   .386859
   8.85187   8.85187      1.00   .613795   .390199
   8.85176   8.85176      1.00   .610445   .387969
   8.85164   8.85164      1.00   .609725   .387839
   8.85152   8.85152      1.00   .612215   .389269
   8.85141   8.85141      1.00   .609485   .387619
   8.85129   8.85129      1.00   .611495   .389269
   8.85116   8.85116      1.00   .608545   .387179
   8.85105   8.85105      1.00   .611815   .389359
   8.85094   8.85094      1.00   .609785   .388199
   8.85083   8.85083      1.00   .612135   .389499
   8.85072   8.85072      1.00   .608105   .387229
   8.85060   8.85060      1.00   .611575   .389479
   8.85049   8.85049      1.00   .609025   .387639
   8.85038   8.85038      1.00   .610965   .389339
   8.85026   8.85026      1.00   .610595   .388919
   8.85015   8.85015      1.00   .607215   .386709
   8.85004   8.85004      1.00   .611235   .389759
   8.84993   8.84993      1.00   .607505   .386889
   8.84982   8.84982      1.00   .609475   .388329
   8.84971   8.84971      1.00   .608685   .387669
   8.84961   8.84961      1.00   .609005   .388229
   8.84950   8.84950      1.00   .610395   .389039
   8.84938   8.84938      1.00   .608815   .388329
   8.84927   8.84927      1.00   .606005   .386319
   8.84916   8.84916      1.00   .611625   .390179
   8.84905   8.84905      1.00   .609115   .388349
   8.84893   8.84893      1.00   .608635   .388209
   8.84881   8.84881      1.00   .606675   .386639
   8.84870   8.84870      1.00   .613695   .391109
   8.84859   8.84859      1.00   .607345   .387299
   8.84847   8.84847      1.00   .607715   .387639
   8.84835   8.84835      1.00   .608295   .387929
   8.84823   8.84823      1.00   .609035   .388519
   8.84812   8.84812      1.00   .610815   .389789
   8.84800   8.84800      1.00   .606375   .386899
   8.84787   8.84787      1.00   .609885   .389189
   8.84776   8.84776      1.00   .610475   .389379
   8.84764   8.84764      1.00   .608605   .388619
   8.84752   8.84752      1.00   .605325   .386349
   8.84741   8.84741      1.00   .612425   .391139
   8.84730   8.84730      1.00   .605795   .386749
   8.84718   8.84718      1.00   .609925   .389559
   8.84707   8.84707      1.00   .611005   .390269
   8.84696   8.84696      1.00   .608885   .389259
   8.84684   8.84684      1.00   .609075   .389249
   8.84673   8.84673      1.00   .611135   .390599
   8.84661   8.84661      1.00   .609365   .389199
   8.84650   8.84650      1.00   .610675   .390449
   8.84639   8.84639      1.00   .609235   .389739
   8.84629   8.84629      1.00   .612315   .391319
   8.84618   8.84618      1.00   .610995   .390639
   8.84607   8.84607      1.00   .608615   .389129
   8.84597   8.84597      1.00   .612635   .391849
   8.84586   8.84586      1.00   .610985   .390709
   8.84574   8.84574      1.00   .611275   .391129
   8.84563   8.84563      1.00   .608455   .389259
   8.84552   8.84552      1.00   .615275   .393759
   8.84541   8.84541      1.00   .607855   .389189
   8.84530   8.84530      1.00   .612845   .392579
   8.84519   8.84519      1.00   .608685   .389319
   8.84508   8.84508      1.00   .615435   .394119
   8.84497   8.84497      1.00   .608015   .389059
   8.84486   8.84486      1.00   .613615   .392959
   8.84475   8.84475      1.00   .609575   .390169
   8.84465   8.84465      1.00   .615195   .394089
   8.84454   8.84454      1.00   .607925   .389399
   8.84443   8.84443      1.00   .614315   .393859
   8.84432   8.84432      1.00   .607505   .389159
   8.84422   8.84422      1.00   .614895   .394089
   8.84412   8.84412      1.00   .609305   .390249
   8.84401   8.84401      1.00   .613555   .392929
   8.84390   8.84390      1.00   .610445   .391279
   8.84381   8.84381      1.00   .613835   .393749
   8.84371   8.84371      1.00   .611955   .392279
   8.84359   8.84359      1.00   .610815   .391789
   8.84349   8.84349      1.00   .613415   .393339
   8.84339   8.84339      1.00   .612445   .392499
   8.84329   8.84329      1.00   .612635   .393069
   8.84318   8.84318      1.00   .608935   .390809
   8.84307   8.84307      1.00   .613835   .393429
   8.84298   8.84298      1.00   .613935   .393809
   8.84288   8.84288      1.00   .611325   .392299
   8.84277   8.84277      1.00   .611285   .392269
   8.84266   8.84266      1.00   .611455   .392519
   8.84255   8.84255      1.00   .611745   .392679
   8.84244   8.84244      1.00   .611705   .392699
   8.84232   8.84232      1.00   .609795   .391319
   8.84222   8.84222      1.00   .611995   .392849
   8.84211   8.84211      1.00   .612845   .393429
   8.84200   8.84200      1.00   .609905   .391639
   8.84189   8.84189      1.00   .612575   .393519
   8.84177   8.84177      1.00   .611605   .392779
   8.84166   8.84166      1.00   .611595   .392919
   8.84155   8.84155      1.00   .608885   .391369
   8.84143   8.84143      1.00   .613555   .394669
   8.84131   8.84131      1.00   .609165   .391689
   8.84120   8.84120      1.00   .610365   .392179
   8.84108   8.84108      1.00   .609715   .392039
   8.84096   8.84096      1.00   .615385   .395539
   8.84084   8.84084      1.00   .609905   .392239
   8.84073   8.84073      1.00   .613635   .394619
   8.84062   8.84062      1.00   .613585   .394589
   8.84050   8.84050      1.00   .611495   .393649
   8.84038   8.84038      1.00   .611075   .392939
   8.84027   8.84027      1.00   .615225   .395829
   8.84016   8.84016      1.00   .611515   .393349
   8.84005   8.84005      1.00   .610025   .392609
   8.83994   8.83994      1.00   .616345   .396789
   8.83984   8.83984      1.00   .615505   .396199
   8.83973   8.83973      1.00   .609645   .392249
   8.83961   8.83961      1.00   .613545   .394959
   8.83951   8.83951      1.00   .616305   .396669
   8.83940   8.83940      1.00   .610855   .393599
   8.83929   8.83929      1.00   .614095   .395689
   8.83917   8.83917      1.00   .613365   .394839
   8.83906   8.83906      1.00   .614435   .395249
   8.83895   8.83895      1.00   .612355   .394469
   8.83883   8.83883      1.00   .614965   .395919
   8.83871   8.83871      1.00   .611615   .393739
   8.83859   8.83859      1.00   .612925   .394939
   8.83848   8.83848      1.00   .614085   .395779
   8.83837   8.83837      1.00   .615575   .396929
   8.83824   8.83824      1.00   .612535   .395289
   8.83812   8.83812      1.00   .613955   .395789
   8.83801   8.83801      1.00   .615175   .396509
   8.83790   8.83790      1.00   .612435   .394749
   8.83777   8.83777      1.00   .614875   .396759
   8.83766   8.83766      1.00   .612135   .394759
   8.83755   8.83755      1.00   .615485   .396829
   8.83743   8.83743      1.00   .612035   .394799
   8.83731   8.83731      1.00   .615885   .397399
   8.83720   8.83720      1.00   .610655   .394039
   8.83709   8.83709      1.00   .616965   .398239
   8.83698   8.83698      1.00   .611695   .394979
   8.83686   8.83686      1.00   .616365   .397689
   8.83675   8.83675      1.00   .612185   .395009
   8.83665   8.83665      1.00   .615695   .397639
   8.83654   8.83654      1.00   .612635   .395639
   8.83643   8.83643      1.00   .614655   .397049
   8.83632   8.83632      1.00   .612545   .395709
   8.83621   8.83621      1.00   .615575   .397409
   8.83610   8.83610      1.00   .614885   .397229
   8.83599   8.83599      1.00   .613025   .395779
   8.83588   8.83588      1.00   .614195   .396739
   8.83577   8.83577      1.00   .616585   .398289
   8.83566   8.83566      1.00   .613205   .396289
   8.83554   8.83554      1.00   .613465   .396599
   8.83543   8.83543      1.00   .616605   .398779
   8.83532   8.83532      1.00   .614985   .397799
   8.83522   8.83522      1.00   .615765   .398409
   8.83510   8.83510      1.00   .612495   .396199
   8.83499   8.83499      1.00   .617505   .399399
   8.83489   8.83489      1.00   .614455   .397349
   8.83478   8.83478      1.00   .615975   .398489
   8.83467   8.83467      1.00   .615875   .398449
   8.83456   8.83456      1.00   .616495   .398699
   8.83446   8.83446      1.00   .615795   .398719
   8.83435   8.83435      1.00   .616935   .398969
   8.83424   8.83424      1.00   .616975   .399119
   8.83414   8.83414      1.00   .617455   .399429
   8.83404   8.83404      1.00   .615775   .398659
   8.83394   8.83394      1.00   .617415   .399669
   8.83382   8.83382      1.00   .616645   .399389
   8.83372   8.83372      1.00   .614235   .397739
   8.83363   8.83363      1.00   .620475   .401739
   8.83353   8.83353      1.00   .619055   .400979
   8.83342   8.83342      1.00   .618655   .400749
   8.83331   8.83331      1.00   .616355   .399419
   8.83321   8.83321      1.00   .621275   .402599
   8.83311   8.83311      1.00   .614735   .398149
   8.83301   8.83301      1.00   .620025   .401829
   8.83290   8.83290      1.00   .617885   .400449
   8.83280   8.83280      1.00   .620635   .402199
   8.83269   8.83269      1.00   .619325   .401639
   8.83257   8.83257      1.00   .618565   .401119
   8.83246   8.83246      1.00   .621605   .403239
   8.83236   8.83236      1.00   .619575   .401779
   8.83225   8.83225      1.00   .621375   .403129
   8.83214   8.83214      1.00   .619975   .402049
   8.83202   8.83202      1.00   .622025   .403599
   8.83192   8.83192      1.00   .619745   .402089
   8.83181   8.83181      1.00   .624025   .405109
   8.83169   8.83169      1.00   .619135   .401859
   8.83157   8.83157      1.00   .622055   .403699
   8.83146   8.83146      1.00   .621585   .403219
   8.83135   8.83135      1.00   .624115   .404899
   8.83122   8.83122      1.00   .620655   .402679
   8.83110   8.83110      1.00   .624015   .405099
   8.83099   8.83099      1.00   .622025   .403629
   8.83088   8.83088      1.00   .626875   .406819
   8.83076   8.83076      1.00   .619605   .402269
   8.83065   8.83065      1.00   .625695   .406549
   8.83054   8.83054      1.00   .623355   .404989
   8.83043   8.83043      1.00   .625335   .405939
   8.83031   8.83031      1.00   .623305   .404829
   8.83019   8.83019      1.00   .623045   .404849
   8.83009   8.83009      1.00   .625075   .406189
   8.82998   8.82998      1.00   .625415   .406509
   8.82987   8.82987      1.00   .623585   .405429
   8.82976   8.82976      1.00   .626525   .407249
   8.82965   8.82965      1.00   .625935   .407339
   8.82954   8.82954      1.00   .626375   .407229
   8.82943   8.82943      1.00   .626735   .407739
   8.82932   8.82932      1.00   .625945   .406889
   8.82921   8.82921      1.00   .627435   .407959
   8.82909   8.82909      1.00   .627585   .408219
   8.82897   8.82897      1.00   .626305   .407269
   8.82886   8.82886      1.00   .627085   .408229
   8.82875   8.82875      1.00   .628475   .409169
   8.82863   8.82863      1.00   .627815   .408379
   8.82852   8.82852      1.00   .627855   .408689
   8.82840   8.82840      1.00   .628815   .409319
   8.82828   8.82828      1.00   .629105   .409769
   8.82816   8.82816      1.00   .631375   .410989
   8.82804   8.82804      1.00   .626595   .407929
   8.82792   8.82792      1.00   .630425   .410769
   8.82780   8.82780      1.00   .629275   .410009
   8.82769   8.82769      1.00   .631905   .411729
   8.82756   8.82756      1.00   .627775   .408639
   8.82745   8.82745      1.00   .629885   .410579
   8.82734   8.82734      1.00   .632015   .411819
   8.82723   8.82723      1.00   .631455   .411409
   8.82711   8.82711      1.00   .627825   .409139
   8.82699   8.82699      1.00   .632185   .412189
   8.82688   8.82688      1.00   .630075   .410909
   8.82678   8.82678      1.00   .630415   .411019
   8.82666   8.82666      1.00   .629485   .410419
   8.82654   8.82654      1.00   .630075   .411169
   8.82644   8.82644      1.00   .628105   .409579
   8.82633   8.82633      1.00   .630355   .411029
   8.82621   8.82621      1.00   .634745   .414169
   8.82611   8.82611      1.00   .629365   .410529
   8.82601   8.82601      1.00   .631495   .412439
   8.82590   8.82590      1.00   .630715   .411609
   8.82578   8.82578      1.00   .632255   .412539
   8.82567   8.82567      1.00   .624865   .407959
   8.82556   8.82556      1.00   .633875   .413589
   8.82545   8.82545      1.00   .632045   .412599
   8.82534   8.82534      1.00   .630625   .411879
   8.82523   8.82523      1.00   .628295   .410529
   8.82512   8.82512      1.00   .637065   .416179
   8.82501   8.82501      1.00   .629175   .411119
   8.82490   8.82490      1.00   .632985   .413539
   8.82479   8.82479      1.00   .630405   .412059
   8.82468   8.82468      1.00   .633735   .413979
   8.82457   8.82457      1.00   .629865   .411539
   8.82446   8.82446      1.00   .633025   .413899
   8.82436   8.82436      1.00   .630225   .412019
   8.82425   8.82425      1.00   .632345   .413369
   8.82415   8.82415      1.00   .630005   .411829
   8.82404   8.82404      1.00   .632085   .413519
   8.82394   8.82394      1.00   .630025   .411929
   8.82384   8.82384      1.00   .629985   .411779
   8.82374   8.82374      1.00   .631945   .413409
   8.82363   8.82363      1.00   .630265   .412019
   8.82353   8.82353      1.00   .629745   .411739
   8.82343   8.82343      1.00   .629495   .411609
   8.82332   8.82332      1.00   .633445   .414679
   8.82321   8.82321      1.00   .626395   .410059
   8.82311   8.82311      1.00   .630855   .413159
   8.82301   8.82301      1.00   .628305   .411549
   8.82290   8.82290      1.00   .630995   .413219
   8.82280   8.82280      1.00   .626665   .410309
   8.82269   8.82269      1.00   .629365   .412279
   8.82259   8.82259      1.00   .628525   .411629
   8.82248   8.82248      1.00   .629295   .411899
   8.82235   8.82235      1.00   .629375   .412369
   8.82225   8.82225      1.00   .626435   .410349
   8.82215   8.82215      1.00   .629985   .412999
   8.82204   8.82204      1.00   .628185   .411469
   8.82192   8.82192      1.00   .628115   .411539
   8.82181   8.82181      1.00   .627385   .411389
   8.82170   8.82170      1.00   .629535   .412669
   8.82159   8.82159      1.00   .625215   .409849
   8.82146   8.82146      1.00   .627685   .411539
   8.82134   8.82134      1.00   .627265   .411319
   8.82123   8.82123      1.00   .629515   .412619
   8.82111   8.82111      1.00   .622445   .408279
   8.82099   8.82099      1.00   .629955   .413359
   8.82087   8.82087      1.00   .625025   .409959
   8.82077   8.82077      1.00   .630705   .413879
   8.82066   8.82066      1.00   .623485   .409129
   8.82053   8.82053      1.00   .628895   .412779
   8.82042   8.82042      1.00   .624315   .409689
   8.82032   8.82032      1.00   .626455   .411099
   8.82021   8.82021      1.00   .626385   .410989
   8.82009   8.82009      1.00   .625055   .409979
   8.81998   8.81998      1.00   .624395   .409879
   8.81987   8.81987      1.00   .625775   .410889
   8.81977   8.81977      1.00   .624655   .410069
   8.81965   8.81965      1.00   .624325   .410159
   8.81954   8.81954      1.00   .624515   .410249
   8.81944   8.81944      1.00   .624075   .409909
   8.81933   8.81933      1.00   .623745   .409659
   8.81921   8.81921      1.00   .623265   .409749
   8.81910   8.81910      1.00   .625565   .411279
   8.81898   8.81898      1.00   .624315   .410299
   8.81887   8.81887      1.00   .626875   .412059
   8.81875   8.81875      1.00   .624255   .410399
   8.81863   8.81863      1.00   .626395   .411979
   8.81852   8.81852      1.00   .621515   .408899
   8.81840   8.81840      1.00   .623545   .410229
   8.81828   8.81828      1.00   .625315   .411349
   8.81817   8.81817      1.00   .626395   .411879
   8.81805   8.81805      1.00   .623705   .410289
   8.81793   8.81793      1.00   .624735   .411019
   8.81781   8.81781      1.00   .625245   .411699
   8.81769   8.81769      1.00   .623135   .410129
   8.81758   8.81758      1.00   .625145   .411419
   8.81746   8.81746      1.00   .624425   .411379
   8.81735   8.81735      1.00   .624425   .411089
   8.81723   8.81723      1.00   .623845   .410769
   8.81712   8.81712      1.00   .624455   .411289
   8.81701   8.81701      1.00   .626005   .412139
   8.81689   8.81689      1.00   .625885   .412169
   8.81678   8.81678      1.00   .622225   .409799
   8.81667   8.81667      1.00   .627555   .413449
   8.81657   8.81657      1.00   .625765   .412309
   8.81645   8.81645      1.00   .623975   .411089
   8.81634   8.81634      1.00   .626805   .412999
   8.81623   8.81623      1.00   .626155   .412739
   8.81612   8.81612      1.00   .627755   .413789
   8.81601   8.81601      1.00   .624845   .411959
   8.81590   8.81590      1.00   .627365   .413799
   8.81580   8.81580      1.00   .624245   .411449
   8.81569   8.81569      1.00   .629375   .414949
   8.81557   8.81557      1.00   .625595   .412539
   8.81545   8.81545      1.00   .626705   .413289
   8.81535   8.81535      1.00   .627335   .413589
   8.81524   8.81524      1.00   .628985   .414849
   8.81513   8.81513      1.00   .628105   .414079
   8.81502   8.81502      1.00   .629155   .415279
   8.81491   8.81491      1.00   .625985   .413049
   8.81480   8.81480      1.00   .630485   .416049
   8.81469   8.81469      1.00   .629455   .415359
   8.81458   8.81458      1.00   .628225   .414519
   8.81447   8.81447      1.00   .629155   .415419
   8.81437   8.81437      1.00   .629325   .415419
   8.81426   8.81426      1.00   .630225   .416199
   8.81415   8.81415      1.00   .627015   .414179
   8.81406   8.81406      1.00   .630795   .416589
   8.81395   8.81395      1.00   .629095   .415589
   8.81384   8.81384      1.00   .630385   .416539
   8.81374   8.81374      1.00   .626755   .414029
   8.81364   8.81364      1.00   .632355   .417949
   8.81354   8.81354      1.00   .627095   .414599
   8.81343   8.81343      1.00   .628845   .415739
   8.81332   8.81332      1.00   .628055   .414959
   8.81323   8.81323      1.00   .632805   .418549
   8.81313   8.81313      1.00   .628015   .415169
   8.81302   8.81302      1.00   .629955   .416489
   8.81291   8.81291      1.00   .630755   .417009
   8.81281   8.81281      1.00   .631155   .417409
   8.81270   8.81270      1.00   .630045   .416869
   8.81259   8.81259      1.00   .631145   .417459
   8.81249   8.81249      1.00   .630645   .417459
   8.81238   8.81238      1.00   .630765   .417459
   8.81227   8.81227      1.00   .629105   .416659
   8.81216   8.81216      1.00   .631785   .418079
   8.81205   8.81205      1.00   .629755   .417069
   8.81194   8.81194      1.00   .631085   .417559
   8.81182   8.81182      1.00   .631885   .418439
   8.81170   8.81170      1.00   .632275   .418599
   8.81159   8.81159      1.00   .632945   .419429
   8.81148   8.81148      1.00   .629225   .416419
   8.81136   8.81136      1.00   .634195   .420209
   8.81124   8.81124      1.00   .627035   .415169
   8.81113   8.81113      1.00   .633905   .420209
   8.81102   8.81102      1.00   .631355   .418249
   8.81090   8.81090      1.00   .633225   .419689
   8.81078   8.81078      1.00   .632875   .419519
   8.81066   8.81066      1.00   .632215   .419279
   8.81056   8.81056      1.00   .634585   .420549
   8.81044   8.81044      1.00   .633165   .419769
   8.81032   8.81032      1.00   .633025   .419649
   8.81021   8.81021      1.00   .633795   .420309
   8.81010   8.81010      1.00   .635385   .421659
   8.80999   8.80999      1.00   .633635   .420139
   8.80988   8.80988      1.00   .633855   .420569
   8.80977   8.80977      1.00   .633635   .420409
   8.80966   8.80966      1.00   .636855   .422529
   8.80956   8.80956      1.00   .634575   .421349
   8.80944   8.80944      1.00   .636665   .422409
   8.80934   8.80934      1.00   .631135   .419289
   8.80923   8.80923      1.00   .639485   .424849
   8.80911   8.80911      1.00   .632785   .420099
   8.80899   8.80899      1.00   .636215   .422249
   8.80888   8.80888      1.00   .636035   .422459
   8.80877   8.80877      1.00   .636265   .422449
   8.80866   8.80866      1.00   .634475   .421629
   8.80853   8.80853      1.00   .636025   .422169
   8.80842   8.80842      1.00   .636125   .422339
   8.80831   8.80831      1.00   .637895   .423809
   8.80819   8.80819      1.00   .634095   .421279
   8.80807   8.80807      1.00   .637565   .423399
   8.80794   8.80794      1.00   .636205   .422769
   8.80783   8.80783      1.00   .636245   .423129
   8.80771   8.80771      1.00   .639875   .425209
   8.80760   8.80760      1.00   .633025   .421009
   8.80748   8.80748      1.00   .638335   .424559
   8.80736   8.80736      1.00   .638275   .424359
   8.80725   8.80725      1.00   .639315   .425079
   8.80714   8.80714      1.00   .634965   .422479
   8.80703   8.80703      1.00   .641335   .426459
   8.80692   8.80692      1.00   .636895   .423649
   8.80681   8.80681      1.00   .637975   .424649
   8.80669   8.80669      1.00   .636805   .423969
   8.80658   8.80658      1.00   .641365   .426639
   8.80647   8.80647      1.00   .635595   .422759
   8.80636   8.80636      1.00   .637955   .424559
   8.80625   8.80625      1.00   .639715   .425649
   8.80614   8.80614      1.00   .636465   .423429
   8.80604   8.80604      1.00   .638565   .425269
   8.80593   8.80593      1.00   .640345   .426469
   8.80581   8.80581      1.00   .637245   .424339
   8.80570   8.80570      1.00   .638385   .425109
   8.80560   8.80560      1.00   .637945   .425129
   8.80549   8.80549      1.00   .639905   .426549
   8.80537   8.80537      1.00   .637635   .425219
   8.80526   8.80526      1.00   .638205   .425429
   8.80515   8.80515      1.00   .640985   .427419
   8.80505   8.80505      1.00   .638165   .425309
   8.80493   8.80493      1.00   .639155   .426229
   8.80482   8.80482      1.00   .636385   .424239
   8.80472   8.80472      1.00   .642775   .428709
   8.80461   8.80461      1.00   .636405   .424619
   8.80450   8.80450      1.00   .639225   .426379
   8.80439   8.80439      1.00   .639465   .426649
   8.80429   8.80429      1.00   .642425   .428489
   8.80419   8.80419      1.00   .639985   .427169
   8.80408   8.80408      1.00   .640865   .427389
   8.80397   8.80397      1.00   .638045   .425969
   8.80388   8.80388      1.00   .639405   .426899
   8.80377   8.80377      1.00   .642765   .429209
   8.80366   8.80366      1.00   .638875   .426469
   8.80356   8.80356      1.00   .643045   .429439
   8.80346   8.80346      1.00   .640265   .427449
   8.80336   8.80336      1.00   .641685   .428209
   8.80325   8.80325      1.00   .640585   .427639
   8.80315   8.80315      1.00   .642415   .429069
   8.80305   8.80305      1.00   .641715   .428819
   8.80294   8.80294      1.00   .642365   .429299
   8.80283   8.80283      1.00   .641345   .428319
   8.80273   8.80273      1.00   .643115   .429849
   8.80263   8.80263      1.00   .641445   .428479
   8.80252   8.80252      1.00   .643885   .430609
   8.80241   8.80241      1.00   .641575   .428729
   8.80229   8.80229      1.00   .640905   .428349
   8.80219   8.80219      1.00   .642195   .429379
   8.80208   8.80208      1.00   .644445   .430769
   8.80196   8.80196      1.00   .641505   .429039
   8.80185   8.80185      1.00   .641295   .428799
   8.80174   8.80174      1.00   .645555   .431919
   8.80163   8.80163      1.00   .640575   .428619
   8.80150   8.80150      1.00   .641905   .429939
   8.80138   8.80138      1.00   .643005   .430549
   8.80127   8.80127      1.00   .643045   .430309
   8.80115   8.80115      1.00   .641975   .429599
   8.80103   8.80103      1.00   .644415   .431649
   8.80092   8.80092      1.00   .641835   .429659
   8.80081   8.80081      1.00   .643335   .431049
   8.80070   8.80070      1.00   .643755   .431019
   8.80058   8.80058      1.00   .642965   .430279
   8.80046   8.80046      1.00   .642795   .430429
   8.80036   8.80036      1.00   .643445   .431059
   8.80025   8.80025      1.00   .641725   .429919
   8.80013   8.80013      1.00   .643555   .431229
   8.80002   8.80002      1.00   .642185   .430249
   8.79992   8.79992      1.00   .643785   .431339
   8.79980   8.79980      1.00   .642745   .430669
   8.79969   8.79969      1.00   .641915   .430219
   8.79958   8.79958      1.00   .643935   .431719
   8.79947   8.79947      1.00   .643375   .431319
   8.79936   8.79936      1.00   .642255   .430549
   8.79925   8.79925      1.00   .643955   .431769
   8.79913   8.79913      1.00   .642705   .430909
   8.79902   8.79902      1.00   .643585   .431549
   8.79891   8.79891      1.00   .643115   .431529
   8.79879   8.79879      1.00   .641485   .430279
   8.79867   8.79867      1.00   .643005   .431399
   8.79856   8.79856      1.00   .644405   .432319
   8.79845   8.79845      1.00   .642935   .431339
   8.79833   8.79833      1.00   .642435   .431329
   8.79821   8.79821      1.00   .642495   .431069
   8.79809   8.79809      1.00   .643945   .432369
   8.79798   8.79798      1.00   .644545   .432539
   8.79785   8.79785      1.00   .641235   .430709
   8.79773   8.79773      1.00   .642865   .431579
   8.79762   8.79762      1.00   .643785   .432439
   8.79750   8.79750      1.00   .639225   .429529
   8.79738   8.79738      1.00   .645095   .433209
   8.79727   8.79727      1.00   .642135   .431189
   8.79716   8.79716      1.00   .643415   .432299
   8.79705   8.79705      1.00   .640705   .430319
   8.79693   8.79693      1.00   .644685   .433289
   8.79682   8.79682      1.00   .640365   .430129
   8.79672   8.79672      1.00   .642015   .431679
   8.79660   8.79660      1.00   .639505   .430039
   8.79649   8.79649      1.00   .643435   .432429
   8.79638   8.79638      1.00   .639685   .429949
   8.79627   8.79627      1.00   .644365   .433199
   8.79616   8.79616      1.00   .641805   .431659
   8.79605   8.79605      1.00   .641905   .431639
   8.79593   8.79593      1.00   .640035   .430459
   8.79583   8.79583      1.00   .644405   .433479
   8.79572   8.79572      1.00   .640715   .430809
   8.79560   8.79560      1.00   .641245   .431259
   8.79549   8.79549      1.00   .641775   .431929
   8.79539   8.79539      1.00   .642285   .432359
   8.79528   8.79528      1.00   .640245   .430839
   8.79517   8.79517      1.00   .642225   .432409
   8.79506   8.79506      1.00   .640385   .431179
   8.79496   8.79496      1.00   .640515   .431289
   8.79485   8.79485      1.00   .641695   .432209
   8.79473   8.79473      1.00   .639735   .430939
   8.79462   8.79462      1.00   .640905   .431599
   8.79452   8.79452      1.00   .639285   .430419
   8.79441   8.79441      1.00   .640815   .431629
   8.79431   8.79431      1.00   .641345   .432399
   8.79420   8.79420      1.00   .638505   .430309
   8.79410   8.79410      1.00   .641055   .431819
   8.79400   8.79400      1.00   .641125   .432139
   8.79389   8.79389      1.00   .640165   .431369
   8.79379   8.79379      1.00   .639085   .431009
   8.79369   8.79369      1.00   .639535   .431079
   8.79358   8.79358      1.00   .641405   .432709
   8.79348   8.79348      1.00   .639155   .431019
   8.79337   8.79337      1.00   .637505   .429759
   8.79327   8.79327      1.00   .641185   .432559
   8.79317   8.79317      1.00   .638575   .430969
   8.79307   8.79307      1.00   .641145   .432619
   8.79297   8.79297      1.00   .638315   .430599
   8.79286   8.79286      1.00   .640465   .432219
   8.79275   8.79275      1.00   .639435   .431639
   8.79264   8.79264      1.00   .638785   .431079
   8.79253   8.79253      1.00   .637125   .430339
   8.79243   8.79243      1.00   .641345   .433129
   8.79232   8.79232      1.00   .636335   .429949
   8.79220   8.79220      1.00   .638135   .430799
   8.79209   8.79209      1.00   .639495   .432019
   8.79198   8.79198      1.00   .639415   .431589
   8.79187   8.79187      1.00   .638385   .431239
   8.79175   8.79175      1.00   .636925   .430279
   8.79164   8.79164      1.00   .639575   .432289
   8.79153   8.79153      1.00   .636095   .429939
   8.79141   8.79141      1.00   .638795   .431679
   8.79129   8.79129      1.00   .637205   .430609
   8.79118   8.79118      1.00   .637875   .431369
   8.79107   8.79107      1.00   .634645   .429269
   8.79095   8.79095      1.00   .640845   .433429
   8.79084   8.79084      1.00   .635165   .429489
   8.79072   8.79072      1.00   .638465   .431649
   8.79061   8.79061      1.00   .634825   .429399
   8.79050   8.79050      1.00   .639875   .432829
   8.79039   8.79039      1.00   .634645   .429299
   8.79027   8.79027      1.00   .636605   .430659
   8.79016   8.79016      1.00   .637095   .431309
   8.79005   8.79005      1.00   .639365   .432929
   8.78994   8.78994      1.00   .635695   .430639
   8.78983   8.78983      1.00   .636895   .431109
   8.78972   8.78972      1.00   .637775   .431609
   8.78962   8.78962      1.00   .638425   .432259
   8.78950   8.78950      1.00   .631285   .427559
   8.78939   8.78939      1.00   .637275   .431429
   8.78928   8.78928      1.00   .637145   .431619
   8.78917   8.78917      1.00   .635915   .431229
   8.78905   8.78905      1.00   .634545   .429989
   8.78894   8.78894      1.00   .637985   .432099
   8.78883   8.78883      1.00   .638245   .432619
   8.78871   8.78871      1.00   .635225   .430539
   8.78860   8.78860      1.00   .637675   .431739
   8.78848   8.78848      1.00   .637275   .431869
   8.78836   8.78836      1.00   .634515   .430219
   8.78825   8.78825      1.00   .638595   .433159
   8.78812   8.78812      1.00   .635325   .430789
   8.78801   8.78801      1.00   .637885   .432809
   8.78789   8.78789      1.00   .633835   .429739
   8.78777   8.78777      1.00   .640225   .434489
   8.78765   8.78765      1.00   .633795   .429819
   8.78753   8.78753      1.00   .639555   .433759
   8.78742   8.78742      1.00   .634735   .430719
   8.78731   8.78731      1.00   .640445   .434669
   8.78719   8.78719      1.00   .634205   .430339
   8.78708   8.78708      1.00   .637355   .432389
   8.78698   8.78698      1.00   .637505   .432909
   8.78687   8.78687      1.00   .637215   .432459
   8.78674   8.78674      1.00   .634815   .431219
   8.78663   8.78663      1.00   .638115   .433419
   8.78653   8.78653      1.00   .635645   .431709
   8.78643   8.78643      1.00   .638255   .433389
   8.78631   8.78631      1.00   .635395   .431679
   8.78620   8.78620      1.00   .638215   .433579
   8.78609   8.78609      1.00   .635615   .431899
   8.78598   8.78598      1.00   .638095   .433469
   8.78587   8.78587      1.00   .637325   .433339
   8.78576   8.78576      1.00   .636585   .432149
   8.78565   8.78565      1.00   .639385   .434439
   8.78554   8.78554      1.00   .638585   .433939
   8.78542   8.78542      1.00   .635415   .432279
   8.78531   8.78531      1.00   .638405   .433969
   8.78521   8.78521      1.00   .639585   .434919
   8.78510   8.78510      1.00   .636725   .433199
   8.78499   8.78499      1.00   .638175   .433909
   8.78488   8.78488      1.00   .638405   .434059
   8.78477   8.78477      1.00   .640345   .435839
   8.78466   8.78466      1.00   .638875   .434549
   8.78455   8.78455      1.00   .640465   .435619
   8.78444   8.78444      1.00   .639055   .434879
   8.78434   8.78434      1.00   .640725   .435959
   8.78424   8.78424      1.00   .641155   .436579
   8.78413   8.78413      1.00   .641505   .437009
   8.78402   8.78402      1.00   .639585   .435649
   8.78393   8.78393      1.00   .639785   .435489
   8.78383   8.78383      1.00   .644915   .438879
   8.78372   8.78372      1.00   .637795   .434319
   8.78361   8.78361      1.00   .638975   .435179
   8.78351   8.78351      1.00   .640055   .436059
   8.78341   8.78341      1.00   .641465   .437349
   8.78330   8.78330      1.00   .636715   .434149
   8.78320   8.78320      1.00   .640015   .435709
   8.78310   8.78310      1.00   .639115   .435249
   8.78300   8.78300      1.00   .640845   .436879
   8.78289   8.78289      1.00   .637815   .434649
   8.78279   8.78279      1.00   .642175   .438089
   8.78269   8.78269      1.00   .640705   .436659
   8.78258   8.78258      1.00   .641245   .437199
   8.78246   8.78246      1.00   .637625   .434399
   8.78235   8.78235      1.00   .641865   .438019
   8.78224   8.78224      1.00   .637485   .434599
   8.78213   8.78213      1.00   .643585   .438969
   8.78202   8.78202      1.00   .640065   .436639
   8.78191   8.78191      1.00   .642425   .438719
   8.78180   8.78180      1.00   .641615   .437839
   8.78168   8.78168      1.00   .641985   .438289
   8.78156   8.78156      1.00   .642345   .438519
   8.78145   8.78145      1.00   .641435   .437659
   8.78133   8.78133      1.00   .644445   .440119
   8.78122   8.78122      1.00   .639645   .436759
   8.78110   8.78110      1.00   .644195   .440089
   8.78098   8.78098      1.00   .639685   .436869
   8.78087   8.78087      1.00   .644475   .440389
   8.78076   8.78076      1.00   .641805   .438649
   8.78064   8.78064      1.00   .645085   .440279
   8.78053   8.78053      1.00   .641105   .438179
   8.78042   8.78042      1.00   .645995   .441369
   8.78030   8.78030      1.00   .643235   .439379
   8.78019   8.78019      1.00   .643385   .439659
   8.78008   8.78008      1.00   .645475   .441229
   8.77997   8.77997      1.00   .645345   .441329
   8.77986   8.77986      1.00   .641975   .438759
   8.77975   8.77975      1.00   .646805   .441999
   8.77964   8.77964      1.00   .646485   .441959
   8.77954   8.77954      1.00   .644045   .440419
   8.77943   8.77943      1.00   .646715   .442189
   8.77932   8.77932      1.00   .643035   .439929
   8.77920   8.77920      1.00   .648225   .443729
   8.77909   8.77909      1.00   .644665   .441329
   8.77898   8.77898      1.00   .647475   .443179
   8.77886   8.77886      1.00   .646855   .442749
   8.77875   8.77875      1.00   .646835   .442369
   8.77863   8.77863      1.00   .645945   .442389
   8.77852   8.77852      1.00   .651505   .446279
   8.77840   8.77840      1.00   .644685   .441359
   8.77828   8.77828      1.00   .649325   .445049
   8.77817   8.77817      1.00   .646305   .442839
   8.77805   8.77805      1.00   .649195   .444599
   8.77793   8.77793      1.00   .646815   .443039
   8.77782   8.77782      1.00   .648945   .444579
   8.77770   8.77770      1.00   .650705   .446209
   8.77759   8.77759      1.00   .650175   .445479
   8.77747   8.77747      1.00   .647995   .444189
   8.77736   8.77736      1.00   .649615   .445129
   8.77725   8.77725      1.00   .652115   .447349
   8.77714   8.77714      1.00   .647725   .444119
   8.77702   8.77702      1.00   .652625   .447479
   8.77691   8.77691      1.00   .649325   .445019
   8.77679   8.77679      1.00   .653125   .447909
   8.77668   8.77668      1.00   .648315   .444689
   8.77657   8.77657      1.00   .654795   .449149
   8.77646   8.77646      1.00   .648535   .444899
   8.77636   8.77636      1.00   .654695   .449159
   8.77625   8.77625      1.00   .648835   .445209
   8.77614   8.77614      1.00   .655255   .449839
   8.77603   8.77603      1.00   .648095   .444889
   8.77593   8.77593      1.00   .655975   .449759
   8.77581   8.77581      1.00   .650345   .446659
   8.77570   8.77570      1.00   .651645   .447519
   8.77559   8.77559      1.00   .650325   .446439
   8.77548   8.77548      1.00   .655855   .450229
   8.77537   8.77537      1.00   .651935   .447729
   8.77526   8.77526      1.00   .652395   .447929
   8.77516   8.77516      1.00   .653395   .448919
   8.77505   8.77505      1.00   .654395   .449629
   8.77494   8.77494      1.00   .649235   .446279
   8.77482   8.77482      1.00   .653315   .449249
   8.77472   8.77472      1.00   .653845   .449229
   8.77461   8.77461      1.00   .654365   .449569
   8.77450   8.77450      1.00   .653415   .449379
   8.77439   8.77439      1.00   .653845   .449329
   8.77429   8.77429      1.00   .655625   .450969
   8.77419   8.77419      1.00   .652435   .448639
   8.77408   8.77408      1.00   .656405   .451589
   8.77398   8.77398      1.00   .654345   .450159
   8.77387   8.77387      1.00   .651465   .448249
   8.77377   8.77377      1.00   .656335   .451189
   8.77367   8.77367      1.00   .654245   .449769
   8.77356   8.77356      1.00   .653915   .449739
   8.77346   8.77346      1.00   .653245   .449269
   8.77336   8.77336      1.00   .655535   .451079
   8.77326   8.77326      1.00   .655295   .451139
   8.77315   8.77315      1.00   .653215   .449849
   8.77305   8.77305      1.00   .655365   .451029
   8.77295   8.77295      1.00   .655965   .451679
   8.77284   8.77284      1.00   .654905   .450999
   8.77273   8.77273      1.00   .653325   .449809
   8.77262   8.77262      1.00   .654955   .451209
   8.77252   8.77252      1.00   .655655   .451519
   8.77241   8.77241      1.00   .653025   .450149
   8.77229   8.77229      1.00   .653535   .450439
   8.77218   8.77218      1.00   .656495   .452529
   8.77207   8.77207      1.00   .654615   .450999
   8.77197   8.77197      1.00   .653365   .450439
   8.77184   8.77184      1.00   .654265   .450789
   8.77173   8.77173      1.00   .655595   .452029
   8.77162   8.77162      1.00   .651825   .449349
   8.77151   8.77151      1.00   .654475   .451099
   8.77138   8.77138      1.00   .654665   .451219
   8.77126   8.77126      1.00   .655325   .451829
   8.77115   8.77115      1.00   .650825   .449009
   8.77104   8.77104      1.00   .657335   .453339
   8.77092   8.77092      1.00   .652135   .449819
   8.77081   8.77081      1.00   .653785   .450789
   8.77069   8.77069      1.00   .652905   .450539
   8.77058   8.77058      1.00   .656875   .453309
   8.77047   8.77047      1.00   .651465   .449909
   8.77035   8.77035      1.00   .653955   .451399
   8.77024   8.77024      1.00   .652915   .450539
   8.77013   8.77013      1.00   .655955   .452749
   8.77001   8.77001      1.00   .649265   .448279
   8.76990   8.76990      1.00   .655145   .452479
   8.76980   8.76980      1.00   .653865   .451779
   8.76969   8.76969      1.00   .652225   .450449
   8.76958   8.76958      1.00   .651555   .450209
   8.76946   8.76946      1.00   .653205   .451289
   8.76936   8.76936      1.00   .651765   .450399
   8.76925   8.76925      1.00   .652515   .451009
   8.76913   8.76913      1.00   .653135   .451349
   8.76902   8.76902      1.00   .651395   .450029
   8.76891   8.76891      1.00   .652455   .451089
   8.76880   8.76880      1.00   .652855   .451229
   8.76868   8.76868      1.00   .651695   .450529
   8.76856   8.76856      1.00   .649335   .448879
   8.76845   8.76845      1.00   .650795   .450279
   8.76834   8.76834      1.00   .651135   .450669
   8.76821   8.76821      1.00   .653305   .452159
   8.76809   8.76809      1.00   .648365   .448329
   8.76797   8.76797      1.00   .654815   .452949
   8.76786   8.76786      1.00   .650535   .450169
   8.76773   8.76773      1.00   .648125   .448409
   8.76761   8.76761      1.00   .650045   .450379
   8.76751   8.76751      1.00   .651965   .451269
   8.76739   8.76739      1.00   .651245   .451039
   8.76727   8.76727      1.00   .650485   .450049
   8.76716   8.76716      1.00   .648975   .449409
   8.76705   8.76705      1.00   .652785   .452029
   8.76694   8.76694      1.00   .650465   .450259
   8.76682   8.76682      1.00   .647635   .448239
   8.76671   8.76671      1.00   .652345   .451739
   8.76661   8.76661      1.00   .651065   .451179
   8.76650   8.76650      1.00   .648975   .449759
   8.76638   8.76638      1.00   .651015   .451019
   8.76627   8.76627      1.00   .649955   .450559
   8.76617   8.76617      1.00   .649395   .449959
   8.76605   8.76605      1.00   .650975   .451479
   8.76594   8.76594      1.00   .647075   .448939
   8.76583   8.76583      1.00   .651805   .451959
   8.76572   8.76572      1.00   .647225   .449119
   8.76561   8.76561      1.00   .650095   .450949
   8.76549   8.76549      1.00   .650215   .450819
   8.76538   8.76538      1.00   .647445   .449439
   8.76528   8.76528      1.00   .648645   .450059
   8.76518   8.76518      1.00   .650845   .451549
   8.76506   8.76506      1.00   .648825   .450059
   8.76495   8.76495      1.00   .648715   .450169
   8.76484   8.76484      1.00   .649325   .450849
   8.76474   8.76474      1.00   .650165   .451319
   8.76463   8.76463      1.00   .648095   .449709
   8.76452   8.76452      1.00   .648755   .450679
   8.76441   8.76441      1.00   .649275   .450879
   8.76431   8.76431      1.00   .649865   .451269
   8.76420   8.76420      1.00   .648175   .449929
   8.76410   8.76410      1.00   .648605   .450589
   8.76400   8.76400      1.00   .650145   .451469
   8.76390   8.76390      1.00   .649795   .451399
   8.76379   8.76379      1.00   .646355   .448809
   8.76369   8.76369      1.00   .651435   .452399
   8.76359   8.76359      1.00   .649895   .451589
   8.76348   8.76348      1.00   .647085   .449759
   8.76337   8.76337      1.00   .649245   .451309
   8.76327   8.76327      1.00   .650195   .451849
   8.76317   8.76317      1.00   .648575   .450699
   8.76307   8.76307      1.00   .649955   .451999
   8.76296   8.76296      1.00   .649875   .451739
   8.76286   8.76286      1.00   .648455   .450909
   8.76275   8.76275      1.00   .649055   .451499
   8.76264   8.76264      1.00   .650975   .452519
   8.76253   8.76253      1.00   .649415   .451759
   8.76242   8.76242      1.00   .647605   .450509
   8.76232   8.76232      1.00   .650755   .452949
   8.76221   8.76221      1.00   .649965   .452089
   8.76209   8.76209      1.00   .649585   .452289
   8.76197   8.76197      1.00   .649045   .451619
   8.76186   8.76186      1.00   .651065   .453019
   8.76175   8.76175      1.00   .650285   .452579
   8.76164   8.76164      1.00   .646995   .450659
   8.76152   8.76152      1.00   .648885   .451859
   8.76140   8.76140      1.00   .650165   .452799
   8.76128   8.76128      1.00   .647855   .450919
   8.76117   8.76117      1.00   .650015   .452719
   8.76106   8.76106      1.00   .647955   .451509
   8.76095   8.76095      1.00   .651655   .454189
   8.76084   8.76084      1.00   .646575   .450569
   8.76071   8.76071      1.00   .652155   .454439
   8.76060   8.76060      1.00   .646525   .450829
   8.76049   8.76049      1.00   .648725   .451789
   8.76038   8.76038      1.00   .646635   .450889
   8.76026   8.76026      1.00   .651685   .454549
   8.76015   8.76015      1.00   .646605   .451049
   8.76004   8.76004      1.00   .650875   .454139
   8.75993   8.75993      1.00   .650385   .453459
   8.75982   8.75982      1.00   .648975   .452699
   8.75971   8.75971      1.00   .648315   .452329
   8.75960   8.75960      1.00   .653745   .455799
   8.75949   8.75949      1.00   .646885   .451399
   8.75938   8.75938      1.00   .649035   .453109
   8.75926   8.75926      1.00   .650465   .453989
   8.75915   8.75915      1.00   .650055   .453419
   8.75904   8.75904      1.00   .648615   .452759
   8.75892   8.75892      1.00   .647465   .451819
   8.75881   8.75881      1.00   .650675   .454379
   8.75870   8.75870      1.00   .648575   .452769
   8.75858   8.75858      1.00   .649935   .454009
   8.75846   8.75846      1.00   .647595   .452129
   8.75835   8.75835      1.00   .652055   .455719
   8.75823   8.75823      1.00   .645485   .450969
   8.75811   8.75811      1.00   .649505   .453909
   8.75799   8.75799      1.00   .648405   .453229
   8.75787   8.75787      1.00   .649295   .454149
   8.75776   8.75776      1.00   .646615   .451899
   8.75764   8.75764      1.00   .652255   .455909
   8.75752   8.75752      1.00   .648305   .453129
   8.75740   8.75740      1.00   .649815   .454319
   8.75730   8.75730      1.00   .648365   .453569
   8.75718   8.75718      1.00   .650175   .454209
   8.75706   8.75706      1.00   .648725   .453769
   8.75695   8.75695      1.00   .650195   .454479
   8.75684   8.75684      1.00   .650455   .455009
   8.75673   8.75673      1.00   .647605   .453039
   8.75661   8.75661      1.00   .650075   .454759
   8.75650   8.75650      1.00   .650325   .454889
   8.75640   8.75640      1.00   .650155   .454939
   8.75629   8.75629      1.00   .647715   .453259
   8.75618   8.75618      1.00   .650375   .455489
   8.75607   8.75607      1.00   .649615   .454609
   8.75596   8.75596      1.00   .648165   .453749
   8.75585   8.75585      1.00   .650985   .456429
   8.75574   8.75574      1.00   .648405   .454039
   8.75562   8.75562      1.00   .649475   .455049
   8.75552   8.75552      1.00   .650055   .455229
   8.75541   8.75541      1.00   .649925   .455149
   8.75530   8.75530      1.00   .649195   .454899
   8.75519   8.75519      1.00   .649345   .455319
   8.75508   8.75508      1.00   .650055   .455639
   8.75497   8.75497      1.00   .649405   .455289
   8.75486   8.75486      1.00   .648285   .454379
   8.75475   8.75475      1.00   .649545   .455749
   8.75464   8.75464      1.00   .650695   .456279
   8.75454   8.75454      1.00   .650955   .456669
   8.75443   8.75443      1.00   .647435   .453889
   8.75432   8.75432      1.00   .652345   .457279
   8.75422   8.75422      1.00   .648525   .454919
   8.75412   8.75412      1.00   .649265   .455779
   8.75401   8.75401      1.00   .647635   .454289
   8.75390   8.75390      1.00   .649125   .455509
   8.75380   8.75380      1.00   .649765   .456129
   8.75370   8.75370      1.00   .650695   .456569
   8.75360   8.75360      1.00   .650225   .456629
   8.75349   8.75349      1.00   .649255   .455839
   8.75339   8.75339      1.00   .649875   .456139
   8.75329   8.75329      1.00   .650005   .456189
   8.75318   8.75318      1.00   .650035   .456679
   8.75308   8.75308      1.00   .647725   .454989
   8.75298   8.75298      1.00   .652665   .458609
   8.75288   8.75288      1.00   .651935   .458129
   8.75277   8.75277      1.00   .650405   .457259
   8.75266   8.75266      1.00   .649985   .456579
   8.75256   8.75256      1.00   .652735   .458829
   8.75245   8.75245      1.00   .649175   .456249
   8.75233   8.75233      1.00   .651035   .457849
   8.75222   8.75222      1.00   .650305   .457329
   8.75212   8.75212      1.00   .654485   .460069
   8.75201   8.75201      1.00   .647705   .455339
   8.75189   8.75189      1.00   .653175   .459299
   8.75178   8.75178      1.00   .649955   .457009
   8.75167   8.75167      1.00   .651495   .458499
   8.75155   8.75155      1.00   .649945   .457299
   8.75142   8.75142      1.00   .652685   .458899
   8.75131   8.75131      1.00   .650535   .457649
   8.75121   8.75121      1.00   .652245   .458539
   8.75109   8.75109      1.00   .650935   .457849
   8.75097   8.75097      1.00   .653385   .459799
   8.75085   8.75085      1.00   .647725   .456059
   8.75075   8.75075      1.00   .653975   .460159
   8.75063   8.75063      1.00   .650255   .457459
   8.75052   8.75052      1.00   .651085   .458389
   8.75040   8.75040      1.00   .650615   .458209
   8.75029   8.75029      1.00   .652025   .459359
   8.75018   8.75018      1.00   .650925   .458579
   8.75006   8.75006      1.00   .650545   .458319
   8.74996   8.74996      1.00   .650865   .458599
   8.74985   8.74985      1.00   .651345   .458809
   8.74974   8.74974      1.00   .652555   .460119
   8.74963   8.74963      1.00   .651215   .459139
   8.74952   8.74952      1.00   .651455   .459059
   8.74941   8.74941      1.00   .650975   .458819
   8.74930   8.74930      1.00   .653375   .460839
   8.74918   8.74918      1.00   .650695   .458859
   8.74907   8.74907      1.00   .650955   .458979
   8.74897   8.74897      1.00   .653995   .461229
   8.74885   8.74885      1.00   .652815   .460499
   8.74873   8.74873      1.00   .650885   .459029
   8.74861   8.74861      1.00   .651035   .459099
   8.74850   8.74850      1.00   .654785   .461809
   8.74839   8.74839      1.00   .653875   .461259
   8.74827   8.74827      1.00   .649705   .458439
   8.74814   8.74814      1.00   .654595   .462029
   8.74803   8.74803      1.00   .652465   .460689
   8.74791   8.74791      1.00   .651675   .460129
   8.74779   8.74779      1.00   .655005   .462329
   8.74767   8.74767      1.00   .651255   .459659
   8.74756   8.74756      1.00   .654295   .462109
   8.74744   8.74744      1.00   .655235   .462679
   8.74733   8.74733      1.00   .652325   .460609
   8.74721   8.74721      1.00   .652845   .461029
   8.74710   8.74710      1.00   .656225   .463909
   8.74699   8.74699      1.00   .652785   .461499
   8.74687   8.74687      1.00   .654505   .462219
   8.74676   8.74676      1.00   .652355   .461279
   8.74666   8.74666      1.00   .652635   .461569
   8.74655   8.74655      1.00   .654705   .462959
   8.74644   8.74644      1.00   .652835   .461479
   8.74633   8.74633      1.00   .655085   .463369
   8.74622   8.74622      1.00   .655025   .463319
   8.74611   8.74611      1.00   .654315   .462299
   8.74600   8.74600      1.00   .654805   .462709
   8.74588   8.74588      1.00   .653465   .462179
   8.74578   8.74578      1.00   .653765   .462619
   8.74566   8.74566      1.00   .656275   .464279
   8.74555   8.74555      1.00   .651685   .461439
   8.74543   8.74543      1.00   .655185   .463829
   8.74533   8.74533      1.00   .655185   .463559
   8.74523   8.74523      1.00   .654625   .463289
   8.74511   8.74511      1.00   .653575   .462419
   8.74500   8.74500      1.00   .655915   .464349
   8.74490   8.74490      1.00   .653285   .462609
   8.74479   8.74479      1.00   .655915   .464169
   8.74468   8.74468      1.00   .653095   .462589
   8.74457   8.74457      1.00   .653695   .463049
   8.74446   8.74446      1.00   .655115   .463949
   8.74436   8.74436      1.00   .652945   .462569
   8.74425   8.74425      1.00   .653375   .462989
   8.74415   8.74415      1.00   .653455   .463179
   8.74405   8.74405      1.00   .654295   .463779
   8.74394   8.74394      1.00   .650415   .461209
   8.74383   8.74383      1.00   .653535   .463129
   8.74373   8.74373      1.00   .653365   .463029
   8.74363   8.74363      1.00   .652525   .462789
   8.74353   8.74353      1.00   .652815   .462809
   8.74342   8.74342      1.00   .651135   .461869
   8.74332   8.74332      1.00   .652145   .462419
   8.74322   8.74322      1.00   .653245   .463099
   8.74312   8.74312      1.00   .651965   .462309
   8.74300   8.74300      1.00   .651065   .461979
   8.74289   8.74289      1.00   .650435   .461539
   8.74280   8.74280      1.00   .651525   .462319
   8.74270   8.74270      1.00   .650785   .461779
   8.74259   8.74259      1.00   .649975   .461389
   8.74248   8.74248      1.00   .651175   .462179
   8.74237   8.74237      1.00   .650255   .461779
   8.74226   8.74226      1.00   .650565   .461849
   8.74214   8.74214      1.00   .648045   .459779
   8.74203   8.74203      1.00   .651375   .462529
   8.74192   8.74192      1.00   .647025   .459479
   8.74181   8.74181      1.00   .651085   .462739
   8.74169   8.74169      1.00   .646755   .459349
   8.74157   8.74157      1.00   .648895   .461059
   8.74146   8.74146      1.00   .648475   .460569
   8.74135   8.74135      1.00   .648455   .460999
   8.74122   8.74122      1.00   .647925   .460459
   8.74110   8.74110      1.00   .649205   .461129
   8.74099   8.74099      1.00   .647265   .459889
   8.74088   8.74088      1.00   .648495   .461029
   8.74076   8.74076      1.00   .648395   .460499
   8.74064   8.74064      1.00   .647425   .460049
   8.74054   8.74054      1.00   .648145   .461199
   8.74042   8.74042      1.00   .646015   .459489
   8.74030   8.74030      1.00   .647135   .460409
   8.74019   8.74019      1.00   .649915   .462109
   8.74009   8.74009      1.00   .647305   .460439
   8.73998   8.73998      1.00   .645645   .459289
   8.73987   8.73987      1.00   .650265   .462999
   8.73976   8.73976      1.00   .646255   .460039
   8.73965   8.73965      1.00   .644975   .458929
   8.73954   8.73954      1.00   .648135   .461229
   8.73942   8.73942      1.00   .646835   .460449
   8.73931   8.73931      1.00   .645695   .459989
   8.73920   8.73920      1.00   .645805   .459869
   8.73909   8.73909      1.00   .647365   .460959
   8.73897   8.73897      1.00   .646825   .460749
   8.73886   8.73886      1.00   .644395   .459229
   8.73875   8.73875      1.00   .645755   .459919
   8.73863   8.73863      1.00   .646725   .460829
   8.73851   8.73851      1.00   .643685   .458429
   8.73839   8.73839      1.00   .647585   .461529
   8.73828   8.73828      1.00   .646485   .460419
   8.73816   8.73816      1.00   .647715   .461789
   8.73803   8.73803      1.00   .644805   .459879
   8.73792   8.73792      1.00   .647255   .461359
   8.73780   8.73780      1.00   .644105   .459269
   8.73769   8.73769      1.00   .649775   .463289
   8.73757   8.73757      1.00   .643175   .458779
   8.73745   8.73745      1.00   .648235   .462559
   8.73734   8.73734      1.00   .645705   .460529
   8.73723   8.73723      1.00   .645805   .460739
   8.73711   8.73711      1.00   .643715   .459449
   8.73700   8.73700      1.00   .648965   .463079
   8.73688   8.73688      1.00   .644345   .460209
   8.73677   8.73677      1.00   .646695   .461669
   8.73666   8.73666      1.00   .645205   .460309
   8.73655   8.73655      1.00   .646935   .462019
   8.73645   8.73645      1.00   .645525   .461009
   8.73634   8.73634      1.00   .645345   .460739
   8.73622   8.73622      1.00   .646245   .461509
   8.73611   8.73611      1.00   .646495   .461589
   8.73600   8.73600      1.00   .647255   .462349
   8.73589   8.73589      1.00   .645795   .461509
   8.73578   8.73578      1.00   .645335   .461649
   8.73567   8.73567      1.00   .645465   .461099
   8.73557   8.73557      1.00   .647155   .462609
   8.73546   8.73546      1.00   .645555   .461709
   8.73535   8.73535      1.00   .645945   .462099
   8.73523   8.73523      1.00   .644805   .461259
   8.73513   8.73513      1.00   .649515   .464389
   8.73502   8.73502      1.00   .643465   .460499
   8.73490   8.73490      1.00   .648935   .464259
   8.73479   8.73479      1.00   .644915   .461279
   8.73468   8.73468      1.00   .648015   .463289
   8.73458   8.73458      1.00   .647365   .462969
   8.73447   8.73447      1.00   .646755   .462519
   8.73436   8.73436      1.00   .644325   .460999
   8.73426   8.73426      1.00   .648405   .463959
   8.73416   8.73416      1.00   .646155   .462439
   8.73405   8.73405      1.00   .646415   .462719
   8.73394   8.73394      1.00   .643875   .460909
   8.73385   8.73385      1.00   .650065   .464949
   8.73374   8.73374      1.00   .645265   .462029
   8.73363   8.73363      1.00   .644505   .461299
   8.73353   8.73353      1.00   .647085   .463729
   8.73343   8.73343      1.00   .645585   .462619
   8.73333   8.73333      1.00   .644765   .461989
   8.73323   8.73323      1.00   .644125   .461369
   8.73312   8.73312      1.00   .649475   .465459
   8.73302   8.73302      1.00   .643965   .461429
   8.73291   8.73291      1.00   .645235   .461959
   8.73280   8.73280      1.00   .645735   .463119
   8.73270   8.73270      1.00   .646285   .463239
   8.73259   8.73259      1.00   .644255   .461899
   8.73248   8.73248      1.00   .646235   .463249
   8.73237   8.73237      1.00   .644385   .462009
   8.73226   8.73226      1.00   .643435   .461519
   8.73216   8.73216      1.00   .645565   .462819
   8.73205   8.73205      1.00   .648035   .464779
   8.73193   8.73193      1.00   .644745   .462629
   8.73181   8.73181      1.00   .643755   .461889
   8.73170   8.73170      1.00   .647515   .464409
   8.73159   8.73159      1.00   .645725   .463409
   8.73147   8.73147      1.00   .642465   .460969
   8.73134   8.73134      1.00   .644465   .462369
   8.73123   8.73123      1.00   .649065   .465869
   8.73111   8.73111      1.00   .645805   .463459
   8.73100   8.73100      1.00   .645345   .463699
   8.73089   8.73089      1.00   .645155   .463299
   8.73078   8.73078      1.00   .649745   .466469
   8.73067   8.73067      1.00   .642055   .461119
   8.73055   8.73055      1.00   .647105   .464869
   8.73043   8.73043      1.00   .646375   .464749
   8.73033   8.73033      1.00   .645015   .463509
   8.73021   8.73021      1.00   .644555   .463049
   8.73009   8.73009      1.00   .647825   .465359
   8.72998   8.72998      1.00   .644305   .462989
   8.72988   8.72988      1.00   .646025   .463979
   8.72977   8.72977      1.00   .646265   .464529
   8.72965   8.72965      1.00   .646345   .464529
   8.72954   8.72954      1.00   .644355   .463089
   8.72944   8.72944      1.00   .645225   .463819
   8.72933   8.72933      1.00   .647115   .465189
   8.72921   8.72921      1.00   .643805   .463329
   8.72910   8.72910      1.00   .643925   .463289
   8.72899   8.72899      1.00   .645225   .464239
   8.72888   8.72888      1.00   .646355   .465199
   8.72876   8.72876      1.00   .642205   .462119
   8.72864   8.72864      1.00   .646405   .465059
   8.72853   8.72853      1.00   .644115   .463569
   8.72841   8.72841      1.00   .647155   .465749
   8.72829   8.72829      1.00   .642285   .462299
   8.72818   8.72818      1.00   .644685   .464619
   8.72806   8.72806      1.00   .644395   .463869
   8.72793   8.72793      1.00   .644695   .464279
   8.72781   8.72781      1.00   .643415   .463659
   8.72770   8.72770      1.00   .645815   .465209
   8.72759   8.72759      1.00   .643825   .463649
   8.72747   8.72747      1.00   .643145   .463589
   8.72735   8.72735      1.00   .646435   .465669
   8.72724   8.72724      1.00   .641705   .462429
   8.72714   8.72714      1.00   .644305   .464279
   8.72703   8.72703      1.00   .643475   .463699
   8.72690   8.72690      1.00   .642725   .463489
   8.72679   8.72679      1.00   .642825   .463359
   8.72669   8.72669      1.00   .645495   .465329
   8.72658   8.72658      1.00   .639845   .461289
   8.72646   8.72646      1.00   .644865   .464989
   8.72636   8.72636      1.00   .641185   .462589
   8.72625   8.72625      1.00   .642825   .463469
   8.72614   8.72614      1.00   .641615   .462969
   8.72602   8.72602      1.00   .642795   .463869
   8.72591   8.72591      1.00   .640835   .462579
   8.72580   8.72580      1.00   .640525   .462399
   8.72569   8.72569      1.00   .642905   .464079
   8.72558   8.72558      1.00   .640605   .462359
   8.72547   8.72547      1.00   .638535   .460809
   8.72537   8.72537      1.00   .641455   .463069
   8.72526   8.72526      1.00   .641275   .463199
   8.72514   8.72514      1.00   .637115   .460339
   8.72503   8.72503      1.00   .640195   .462509
   8.72493   8.72493      1.00   .637585   .460579
   8.72482   8.72482      1.00   .637595   .460469
   8.72470   8.72470      1.00   .639005   .461669
   8.72459   8.72459      1.00   .640115   .462749
   8.72449   8.72449      1.00   .637365   .460449
   8.72439   8.72439      1.00   .639955   .462409
   8.72428   8.72428      1.00   .636445   .460279
   8.72417   8.72417      1.00   .638825   .461909
   8.72407   8.72407      1.00   .636215   .460339
   8.72397   8.72397      1.00   .638295   .461539
   8.72386   8.72386      1.00   .639675   .462579
   8.72376   8.72376      1.00   .638355   .461559
   8.72366   8.72366      1.00   .638335   .461689
   8.72356   8.72356      1.00   .638595   .462069
   8.72345   8.72345      1.00   .637515   .460989
   8.72335   8.72335      1.00   .637515   .461249
   8.72325   8.72325      1.00   .638465   .462009
   8.72315   8.72315      1.00   .635905   .460079
   8.72304   8.72304      1.00   .638245   .461539
   8.72294   8.72294      1.00   .635155   .459819
   8.72283   8.72283      1.00   .638695   .462249
   8.72273   8.72273      1.00   .636045   .460459
   8.72262   8.72262      1.00   .637225   .461429
   8.72250   8.72250      1.00   .634045   .459199
   8.72240   8.72240      1.00   .640555   .463579
   8.72230   8.72230      1.00   .634845   .459659
   8.72218   8.72218      1.00   .638955   .462679
   8.72207   8.72207      1.00   .635875   .460709
   8.72196   8.72196      1.00   .635985   .460999
   8.72185   8.72185      1.00   .638535   .462859
   8.72173   8.72173      1.00   .633485   .459009
   8.72162   8.72162      1.00   .636575   .461569
   8.72150   8.72150      1.00   .635175   .459729
   8.72138   8.72138      1.00   .638435   .462749
   8.72126   8.72126      1.00   .633305   .459229
   8.72114   8.72114      1.00   .636585   .461709
   8.72103   8.72103      1.00   .636475   .461369
   8.72092   8.72092      1.00   .636325   .461609
   8.72080   8.72080      1.00   .634465   .460199
   8.72069   8.72069      1.00   .637375   .462319
   8.72058   8.72058      1.00   .635525   .461179
   8.72046   8.72046      1.00   .635795   .461209
   8.72035   8.72035      1.00   .635655   .461369
   8.72024   8.72024      1.00   .637525   .462279
   8.72013   8.72013      1.00   .633015   .459519
   8.72002   8.72002      1.00   .638685   .463609
   8.71990   8.71990      1.00   .635245   .460979
   8.71979   8.71979      1.00   .636445   .462069
   8.71969   8.71969      1.00   .635505   .461449
   8.71958   8.71958      1.00   .636175   .461899
   8.71946   8.71946      1.00   .633535   .460399
   8.71935   8.71935      1.00   .635475   .461809
   8.71924   8.71924      1.00   .635705   .461869
   8.71913   8.71913      1.00   .635795   .461449
   8.71901   8.71901      1.00   .635585   .462019
   8.71890   8.71890      1.00   .633885   .460469
   8.71880   8.71880      1.00   .639045   .464259
   8.71868   8.71868      1.00   .633645   .460329
   8.71855   8.71855      1.00   .635915   .462519
   8.71844   8.71844      1.00   .636575   .462629
   8.71832   8.71832      1.00   .636375   .462949
   8.71820   8.71820      1.00   .633455   .460589
   8.71808   8.71808      1.00   .637715   .463519
   8.71796   8.71796      1.00   .634915   .461549
   8.71785   8.71785      1.00   .634375   .461649
   8.71773   8.71773      1.00   .635545   .462089
   8.71761   8.71761      1.00   .634505   .461609
   8.71749   8.71749      1.00   .633945   .461359
   8.71738   8.71738      1.00   .637875   .464239
   8.71727   8.71727      1.00   .634325   .461609
   8.71715   8.71715      1.00   .636865   .463299
   8.71703   8.71703      1.00   .635275   .462679
   8.71692   8.71692      1.00   .635505   .462519
   8.71681   8.71681      1.00   .633925   .461839
   8.71670   8.71670      1.00   .633515   .461079
   8.71659   8.71659      1.00   .639665   .465699
   8.71648   8.71648      1.00   .633835   .461419
   8.71638   8.71638      1.00   .637305   .464239
   8.71627   8.71627      1.00   .636495   .463929
   8.71615   8.71615      1.00   .637805   .464799
   8.71605   8.71605      1.00   .634145   .461619
   8.71594   8.71594      1.00   .637795   .465099
   8.71582   8.71582      1.00   .635625   .463289
   8.71571   8.71571      1.00   .636315   .463929
   8.71560   8.71560      1.00   .635415   .463039
   8.71549   8.71549      1.00   .638615   .465699
   8.71538   8.71538      1.00   .635695   .463689
   8.71527   8.71527      1.00   .636035   .464009
   8.71516   8.71516      1.00   .636285   .464339
   8.71505   8.71505      1.00   .636265   .463999
   8.71494   8.71494      1.00   .636715   .464269
   8.71483   8.71483      1.00   .634955   .463469
   8.71472   8.71472      1.00   .636515   .464629
   8.71462   8.71462      1.00   .634595   .463139
   8.71451   8.71451      1.00   .638195   .465609
   8.71440   8.71440      1.00   .632715   .462109
   8.71430   8.71430      1.00   .635625   .464129
   8.71419   8.71419      1.00   .637195   .465059
   8.71409   8.71409      1.00   .636195   .464549
   8.71398   8.71398      1.00   .634675   .463469
   8.71388   8.71388      1.00   .637085   .465459
   8.71377   8.71377      1.00   .633775   .462959
   8.71367   8.71367      1.00   .635815   .464289
   8.71356   8.71356      1.00   .633385   .463069
   8.71347   8.71347      1.00   .637215   .465739
   8.71337   8.71337      1.00   .632715   .462199
   8.71326   8.71326      1.00   .635315   .464119
   8.71315   8.71315      1.00   .633375   .462909
   8.71305   8.71305      1.00   .634285   .463529
   8.71295   8.71295      1.00   .633875   .463349
   8.71284   8.71284      1.00   .633985   .463669
   8.71273   8.71273      1.00   .635495   .464439
   8.71263   8.71263      1.00   .632045   .461899
   8.71252   8.71252      1.00   .635655   .464789
   8.71241   8.71241      1.00   .634895   .464219
   8.71230   8.71230      1.00   .633725   .463679
   8.71219   8.71219      1.00   .633665   .463339
   8.71208   8.71208      1.00   .635965   .465639
   8.71197   8.71197      1.00   .632095   .462659
   8.71186   8.71186      1.00   .633205   .463369
   8.71174   8.71174      1.00   .631855   .462709
   8.71163   8.71163      1.00   .637205   .466719
   8.71151   8.71151      1.00   .630745   .462029
   8.71139   8.71139      1.00   .633915   .463959
   8.71128   8.71128      1.00   .632985   .463539
   8.71117   8.71117      1.00   .635265   .465329
   8.71104   8.71104      1.00   .631595   .462509
   8.71093   8.71093      1.00   .632995   .463479
   8.71082   8.71082      1.00   .634505   .464809
   8.71071   8.71071      1.00   .631955   .463009
   8.71059   8.71059      1.00   .634285   .465089
   8.71047   8.71047      1.00   .629325   .461129
   8.71036   8.71036      1.00   .634995   .465459
   8.71025   8.71025      1.00   .630425   .462209
   8.71013   8.71013      1.00   .633845   .464699
   8.71002   8.71002      1.00   .633665   .464549
   8.70991   8.70991      1.00   .634935   .465579
   8.70981   8.70981      1.00   .630775   .462779
   8.70969   8.70969      1.00   .635755   .466169
   8.70958   8.70958      1.00   .630065   .462219
   8.70947   8.70947      1.00   .635735   .466489
   8.70937   8.70937      1.00   .631255   .463259
   8.70925   8.70925      1.00   .636665   .467199
   8.70913   8.70913      1.00   .633815   .465189
   8.70903   8.70903      1.00   .634345   .465379
   8.70892   8.70892      1.00   .635835   .466649
   8.70880   8.70880      1.00   .636915   .467779
   8.70868   8.70868      1.00   .635595   .466739
   8.70857   8.70857      1.00   .635735   .467049
   8.70845   8.70845      1.00   .636535   .467229
   8.70833   8.70833      1.00   .635605   .466679
   8.70821   8.70821      1.00   .636955   .467579
   8.70810   8.70810      1.00   .635575   .466499
   8.70798   8.70798      1.00   .638665   .469199
   8.70786   8.70786      1.00   .633515   .465099
   8.70773   8.70773      1.00   .637905   .468919
   8.70763   8.70763      1.00   .635375   .466639
   8.70751   8.70751      1.00   .637055   .468019
   8.70739   8.70739      1.00   .633155   .465519
   8.70728   8.70728      1.00   .637735   .468459
   8.70717   8.70717      1.00   .635785   .467189
   8.70706   8.70706      1.00   .636375   .467729
   8.70694   8.70694      1.00   .635125   .467409
   8.70682   8.70682      1.00   .636075   .467769
   8.70672   8.70672      1.00   .635635   .467629
   8.70661   8.70661      1.00   .636345   .467889
   8.70649   8.70649      1.00   .635505   .467329
   8.70638   8.70638      1.00   .635305   .467199
   8.70628   8.70628      1.00   .635055   .467279
   8.70617   8.70617      1.00   .634635   .466879
   8.70605   8.70605      1.00   .636085   .468179
   8.70594   8.70594      1.00   .633005   .465789
   8.70584   8.70584      1.00   .636355   .468309
   8.70573   8.70573      1.00   .634455   .467259
   8.70561   8.70561      1.00   .633305   .466659
   8.70550   8.70550      1.00   .633965   .466949
   8.70540   8.70540      1.00   .635785   .468419
   8.70528   8.70528      1.00   .632555   .466059
   8.70517   8.70517      1.00   .636095   .468749
   8.70507   8.70507      1.00   .629995   .464269
   8.70496   8.70496      1.00   .636755   .469209
   8.70485   8.70485      1.00   .629755   .464069
   8.70473   8.70473      1.00   .632525   .465869
   8.70463   8.70463      1.00   .632885   .466519
   8.70452   8.70452      1.00   .630825   .465039
   8.70442   8.70442      1.00   .630965   .465049
   8.70431   8.70431      1.00   .630915   .465109
   8.70421   8.70421      1.00   .631615   .465599
   8.70411   8.70411      1.00   .629995   .464789
   8.70400   8.70400      1.00   .631105   .465619
   8.70390   8.70390      1.00   .630275   .464749
   8.70379   8.70379      1.00   .630375   .464769
   8.70369   8.70369      1.00   .630535   .465229
   8.70359   8.70359      1.00   .630755   .465329
   8.70348   8.70348      1.00   .627345   .463069
   8.70337   8.70337      1.00   .629085   .464179
   8.70328   8.70328      1.00   .625785   .461969
   8.70317   8.70317      1.00   .628585   .463879
   8.70307   8.70307      1.00   .624605   .461529
   8.70297   8.70297      1.00   .628155   .463769
   8.70287   8.70287      1.00   .626015   .462449
   8.70276   8.70276      1.00   .627135   .462939
   8.70265   8.70265      1.00   .624235   .460669
   8.70253   8.70253      1.00   .625775   .462049
   8.70243   8.70243      1.00   .621555   .459219
   8.70233   8.70233      1.00   .624565   .461039
   8.70221   8.70221      1.00   .622355   .459969
   8.70210   8.70210      1.00   .624525   .461609
   8.70199   8.70199      1.00   .623755   .460719
   8.70188   8.70188      1.00   .620865   .458909
   8.70176   8.70176      1.00   .624885   .461779
   8.70164   8.70164      1.00   .622205   .459929
   8.70153   8.70153      1.00   .620885   .459209
   8.70142   8.70142      1.00   .623335   .460629
   8.70130   8.70130      1.00   .621675   .459889
   8.70118   8.70118      1.00   .621085   .459369
   8.70106   8.70106      1.00   .622645   .460509
   8.70095   8.70095      1.00   .621595   .459899
   8.70083   8.70083      1.00   .620675   .459239
   8.70072   8.70072      1.00   .621375   .459599
   8.70061   8.70061      1.00   .619295   .458489
   8.70050   8.70050      1.00   .622115   .460319
   8.70038   8.70038      1.00   .618635   .457649
   8.70026   8.70026      1.00   .619615   .458749
   8.70015   8.70015      1.00   .619265   .458279
   8.70005   8.70005      1.00   .620035   .459189
   8.69994   8.69994      1.00   .617535   .457349
   8.69983   8.69983      1.00   .618155   .457629
   8.69972   8.69972      1.00   .620175   .458949
   8.69961   8.69961      1.00   .619095   .458529
   8.69950   8.69950      1.00   .618615   .458149
   8.69939   8.69939      1.00   .619065   .458579
   8.69928   8.69928      1.00   .620595   .459569
   8.69916   8.69916      1.00   .617835   .457599
   8.69905   8.69905      1.00   .619045   .458749
   8.69893   8.69893      1.00   .620215   .459809
   8.69883   8.69883      1.00   .617245   .457619
   8.69871   8.69871      1.00   .617915   .457929
   8.69859   8.69859      1.00   .619535   .459469
   8.69847   8.69847      1.00   .616175   .456809
   8.69836   8.69836      1.00   .616625   .457449
   8.69824   8.69824      1.00   .618925   .459169
   8.69812   8.69812      1.00   .617315   .457929
   8.69800   8.69800      1.00   .615755   .456569
   8.69789   8.69789      1.00   .615525   .456829
   8.69777   8.69777      1.00   .618585   .459239
   8.69765   8.69765      1.00   .616555   .457779
   8.69753   8.69753      1.00   .613345   .455469
   8.69742   8.69742      1.00   .619565   .459789
   8.69731   8.69731      1.00   .616955   .457889
   8.69719   8.69719      1.00   .616105   .457509
   8.69708   8.69708      1.00   .612635   .454889
   8.69697   8.69697      1.00   .619665   .460099
   8.69685   8.69685      1.00   .615485   .456899
   8.69674   8.69674      1.00   .614715   .456559
   8.69663   8.69663      1.00   .616985   .458629
   8.69652   8.69652      1.00   .617095   .458349
   8.69642   8.69642      1.00   .616125   .457859
   8.69630   8.69630      1.00   .615925   .457679
   8.69619   8.69619      1.00   .616085   .457939
   8.69609   8.69609      1.00   .616625   .458249
   8.69598   8.69598      1.00   .614865   .456869
   8.69586   8.69586      1.00   .614895   .457259
   8.69575   8.69575      1.00   .615175   .457059
   8.69564   8.69564      1.00   .616495   .458279
   8.69553   8.69553      1.00   .616555   .458399
   8.69542   8.69542      1.00   .615685   .458039
   8.69531   8.69531      1.00   .617485   .459289
   8.69521   8.69521      1.00   .616195   .458529
   8.69510   8.69510      1.00   .615635   .458089
   8.69499   8.69499      1.00   .614695   .457359
   8.69488   8.69488      1.00   .616485   .458759
   8.69477   8.69477      1.00   .617535   .459509
   8.69467   8.69467      1.00   .619605   .461259
   8.69455   8.69455      1.00   .613675   .456589
   8.69445   8.69445      1.00   .619835   .461219
   8.69435   8.69435      1.00   .617055   .459219
   8.69425   8.69425      1.00   .617365   .459809
   8.69414   8.69414      1.00   .617725   .459709
   8.69403   8.69403      1.00   .618445   .460559
   8.69393   8.69393      1.00   .617255   .459789
   8.69383   8.69383      1.00   .618945   .461009
   8.69372   8.69372      1.00   .616655   .459539
   8.69361   8.69361      1.00   .618465   .460869
   8.69352   8.69352      1.00   .618085   .460699
   8.69342   8.69342      1.00   .617485   .460159
   8.69331   8.69331      1.00   .618065   .460869
   8.69321   8.69321      1.00   .618025   .460409
   8.69310   8.69310      1.00   .619155   .461839
   8.69300   8.69300      1.00   .616375   .459379
   8.69290   8.69290      1.00   .620815   .463029
   8.69279   8.69279      1.00   .616385   .459739
   8.69269   8.69269      1.00   .620015   .462149
   8.69258   8.69258      1.00   .617545   .460939
   8.69247   8.69247      1.00   .618885   .461959
   8.69236   8.69236      1.00   .616785   .460079
   8.69225   8.69225      1.00   .620815   .463319
   8.69214   8.69214      1.00   .619675   .462279
   8.69202   8.69202      1.00   .617475   .460499
   8.69191   8.69191      1.00   .619055   .462089
   8.69180   8.69180      1.00   .621225   .463969
   8.69168   8.69168      1.00   .619325   .461929
   8.69157   8.69157      1.00   .616925   .460629
   8.69144   8.69144      1.00   .619195   .462289
   8.69133   8.69133      1.00   .623655   .465719
   8.69122   8.69122      1.00   .617475   .461169
   8.69110   8.69110      1.00   .618125   .461739
   8.69099   8.69099      1.00   .622245   .464839
   8.69088   8.69088      1.00   .618465   .462189
   8.69077   8.69077      1.00   .620785   .464149
   8.69065   8.69065      1.00   .617685   .461539
   8.69053   8.69053      1.00   .623625   .466039
   8.69042   8.69042      1.00   .617105   .461119
   8.69031   8.69031      1.00   .620315   .463429
   8.69019   8.69019      1.00   .620365   .463759
   8.69007   8.69007      1.00   .619655   .463449
   8.68997   8.68997      1.00   .616485   .461219
   8.68987   8.68987      1.00   .622625   .465269
   8.68975   8.68975      1.00   .618525   .462849
   8.68964   8.68964      1.00   .618475   .462129
   8.68953   8.68953      1.00   .620225   .464079
   8.68942   8.68942      1.00   .621335   .464989
   8.68931   8.68931      1.00   .617175   .461979
   8.68920   8.68920      1.00   .621095   .464909
   8.68909   8.68909      1.00   .618625   .463609
   8.68898   8.68898      1.00   .621145   .465269
   8.68886   8.68886      1.00   .615705   .461019
   8.68874   8.68874      1.00   .619915   .464199
   8.68863   8.68863      1.00   .620885   .465189
   8.68852   8.68852      1.00   .615765   .461289
   8.68840   8.68840      1.00   .620395   .465039
   8.68827   8.68827      1.00   .621815   .465889
   8.68816   8.68816      1.00   .619945   .464509
   8.68804   8.68804      1.00   .617685   .462809
   8.68791   8.68791      1.00   .622025   .465999
   8.68780   8.68780      1.00   .615665   .461569
   8.68769   8.68769      1.00   .619135   .464569
   8.68757   8.68757      1.00   .620565   .464829
   8.68745   8.68745      1.00   .621765   .465959
   8.68733   8.68733      1.00   .619625   .464869
   8.68722   8.68722      1.00   .620145   .464969
   8.68710   8.68710      1.00   .620835   .465219
   8.68699   8.68699      1.00   .619555   .464559
   8.68688   8.68688      1.00   .619355   .464669
   8.68678   8.68678      1.00   .620435   .465629
   8.68667   8.68667      1.00   .622505   .467419
   8.68656   8.68656      1.00   .619085   .464389
   8.68644   8.68644      1.00   .620625   .465969
   8.68634   8.68634      1.00   .623295   .467779
   8.68623   8.68623      1.00   .618355   .464019
   8.68611   8.68611      1.00   .621495   .466379
   8.68600   8.68600      1.00   .623835   .468099
   8.68589   8.68589      1.00   .620125   .465359
   8.68578   8.68578      1.00   .621845   .466809
   8.68567   8.68567      1.00   .620775   .466499
   8.68556   8.68556      1.00   .624485   .469069
   8.68545   8.68545      1.00   .618155   .464479
   8.68534   8.68534      1.00   .622755   .467929
   8.68523   8.68523      1.00   .621725   .467289
   8.68512   8.68512      1.00   .621935   .467469
   8.68501   8.68501      1.00   .619905   .465609
   8.68491   8.68491      1.00   .623055   .468399
   8.68479   8.68479      1.00   .620365   .466179
   8.68468   8.68468      1.00   .622145   .467349
   8.68458   8.68458      1.00   .620205   .466189
   8.68447   8.68447      1.00   .623795   .468919
   8.68437   8.68437      1.00   .621355   .467079
   8.68426   8.68426      1.00   .620155   .466629
   8.68416   8.68416      1.00   .622745   .468399
   8.68406   8.68406      1.00   .620845   .467239
   8.68395   8.68395      1.00   .622245   .468299
   8.68385   8.68385      1.00   .619755   .466229
   8.68374   8.68374      1.00   .621955   .467799
   8.68364   8.68364      1.00   .620015   .466299
   8.68353   8.68353      1.00   .621075   .467259
   8.68343   8.68343      1.00   .621325   .467879
   8.68333   8.68333      1.00   .621345   .467639
   8.68323   8.68323      1.00   .622935   .468989
   8.68313   8.68313      1.00   .621085   .467749
   8.68302   8.68302      1.00   .621885   .468139
   8.68292   8.68292      1.00   .620675   .467699
   8.68281   8.68281      1.00   .623085   .469449
   8.68270   8.68270      1.00   .620075   .466919
   8.68260   8.68260      1.00   .622995   .469199
   8.68249   8.68249      1.00   .619275   .466539
   8.68239   8.68239      1.00   .621175   .468389
   8.68227   8.68227      1.00   .620695   .467899
   8.68215   8.68215      1.00   .620715   .467829
   8.68205   8.68205      1.00   .620615   .467859
   8.68194   8.68194      1.00   .620915   .467889
   8.68182   8.68182      1.00   .620015   .467559
   8.68171   8.68171      1.00   .619365   .467059
   8.68159   8.68159      1.00   .618815   .466359
   8.68147   8.68147      1.00   .619985   .467599
   8.68136   8.68136      1.00   .619475   .467089
   8.68124   8.68124      1.00   .619455   .467319
   8.68113   8.68113      1.00   .620895   .468519
   8.68101   8.68101      1.00   .619985   .467869
   8.68089   8.68089      1.00   .619165   .467249
   8.68078   8.68078      1.00   .618405   .466639
   8.68067   8.68067      1.00   .619595   .467529
   8.68056   8.68056      1.00   .615245   .464429
   8.68044   8.68044      1.00   .618875   .467329
   8.68033   8.68033      1.00   .618945   .467399
   8.68022   8.68022      1.00   .619745   .467949
   8.68011   8.68011      1.00   .615675   .465029
   8.68000   8.68000      1.00   .619985   .467889
   8.67989   8.67989      1.00   .614965   .464459
   8.67978   8.67978      1.00   .618295   .467099
   8.67967   8.67967      1.00   .617405   .466319
   8.67956   8.67956      1.00   .618405   .467399
   8.67945   8.67945      1.00   .615545   .465029
   8.67934   8.67934      1.00   .616975   .466419
   8.67923   8.67923      1.00   .618955   .467829
   8.67911   8.67911      1.00   .615755   .465759
   8.67900   8.67900      1.00   .615525   .465579
   8.67889   8.67889      1.00   .618805   .467969
   8.67878   8.67878      1.00   .613265   .463889
   8.67866   8.67866      1.00   .615715   .465559
   8.67854   8.67854      1.00   .613395   .463819
   8.67843   8.67843      1.00   .615685   .465849
   8.67831   8.67831      1.00   .613345   .464139
   8.67818   8.67818      1.00   .613245   .463959
   8.67807   8.67807      1.00   .616235   .466089
   8.67796   8.67796      1.00   .610855   .462079
   8.67784   8.67784      1.00   .613725   .464639
   8.67772   8.67772      1.00   .611425   .462779
   8.67760   8.67760      1.00   .612445   .463799
   8.67749   8.67749      1.00   .611535   .462759
   8.67738   8.67738      1.00   .610975   .462499
   8.67726   8.67726      1.00   .609795   .461959
   8.67714   8.67714      1.00   .608825   .460999
   8.67703   8.67703      1.00   .610105   .461719
   8.67692   8.67692      1.00   .610305   .462119
   8.67680   8.67680      1.00   .606055   .459069
   8.67669   8.67669      1.00   .607915   .460449
   8.67658   8.67658      1.00   .609715   .461989
   8.67647   8.67647      1.00   .606315   .459459
   8.67636   8.67636      1.00   .605295   .458599
   8.67625   8.67625      1.00   .606325   .459509
   8.67614   8.67614      1.00   .605825   .458949
   8.67604   8.67604      1.00   .602955   .457199
   8.67593   8.67593      1.00   .606595   .459879
   8.67582   8.67582      1.00   .603055   .457149
   8.67571   8.67571      1.00   .602625   .457179
   8.67560   8.67560      1.00   .603305   .457539
   8.67549   8.67549      1.00   .603355   .457509
   8.67538   8.67538      1.00   .602155   .456469
   8.67527   8.67527      1.00   .602525   .457029
   8.67516   8.67516      1.00   .600465   .455739
   8.67505   8.67505      1.00   .601595   .456599
   8.67494   8.67494      1.00   .599845   .455539
   8.67483   8.67483      1.00   .599795   .455769
   8.67472   8.67472      1.00   .601255   .456549
   8.67461   8.67461      1.00   .597595   .453889
   8.67451   8.67451      1.00   .599675   .455479
   8.67440   8.67440      1.00   .599645   .455479
   8.67430   8.67430      1.00   .598695   .454929
   8.67420   8.67420      1.00   .595335   .452119
   8.67409   8.67409      1.00   .598015   .454119
   8.67399   8.67399      1.00   .596125   .452909
   8.67389   8.67389      1.00   .599855   .455719
   8.67378   8.67378      1.00   .593135   .450369
   8.67367   8.67367      1.00   .598775   .454899
   8.67358   8.67358      1.00   .595535   .452639
   8.67347   8.67347      1.00   .597015   .453819
   8.67337   8.67337      1.00   .588565   .447339
   8.67327   8.67327      1.00   .599615   .455839
   8.67317   8.67317      1.00   .594075   .452069
   8.67306   8.67306      1.00   .595865   .452999
   8.67296   8.67296      1.00   .593745   .451429
   8.67285   8.67285      1.00   .596685   .453549
   8.67275   8.67275      1.00   .590665   .449619
   8.67264   8.67264      1.00   .595455   .452669
   8.67253   8.67253      1.00   .594245   .451939
   8.67242   8.67242      1.00   .592135   .450399
   8.67231   8.67231      1.00   .593635   .451379
   8.67220   8.67220      1.00   .593055   .451329
   8.67209   8.67209      1.00   .591815   .450689
   8.67197   8.67197      1.00   .591385   .450119
   8.67186   8.67186      1.00   .594265   .452699
   8.67175   8.67175      1.00   .592775   .451189
   8.67163   8.67163      1.00   .591385   .450509
   8.67152   8.67152      1.00   .591385   .450029
   8.67141   8.67141      1.00   .593825   .452329
   8.67129   8.67129      1.00   .590585   .449929
   8.67117   8.67117      1.00   .591735   .450589
   8.67105   8.67105      1.00   .592305   .451449
   8.67094   8.67094      1.00   .593975   .452879
   8.67083   8.67083      1.00   .588375   .448719
   8.67071   8.67071      1.00   .591425   .450919
   8.67060   8.67060      1.00   .591325   .450819
   8.67049   8.67049      1.00   .591365   .450959
   8.67037   8.67037      1.00   .588875   .449319
   8.67026   8.67026      1.00   .591525   .451139
   8.67014   8.67014      1.00   .589055   .449369
   8.67004   8.67004      1.00   .589885   .449979
   8.66993   8.66993      1.00   .588985   .449659
   8.66982   8.66982      1.00   .590855   .450949
   8.66971   8.66971      1.00   .587925   .448649
   8.66961   8.66961      1.00   .589585   .449609
   8.66949   8.66949      1.00   .587965   .448749
   8.66938   8.66938      1.00   .588245   .449109
   8.66926   8.66926      1.00   .588775   .449479
   8.66916   8.66916      1.00   .587645   .448749
   8.66905   8.66905      1.00   .587755   .448859
   8.66893   8.66893      1.00   .586725   .447999
   8.66882   8.66882      1.00   .588235   .448849
   8.66871   8.66871      1.00   .587485   .448619
   8.66859   8.66859      1.00   .585335   .447299
   8.66847   8.66847      1.00   .587305   .448759
   8.66835   8.66835      1.00   .586075   .447669
   8.66824   8.66824      1.00   .586715   .448179
   8.66812   8.66812      1.00   .585945   .447799
   8.66800   8.66800      1.00   .585695   .447339
   8.66788   8.66788      1.00   .585885   .447619
   8.66777   8.66777      1.00   .586565   .448539
   8.66766   8.66766      1.00   .586775   .448379
   8.66753   8.66753      1.00   .584385   .446779
   8.66742   8.66742      1.00   .583715   .446489
   8.66731   8.66731      1.00   .587625   .449549
   8.66720   8.66720      1.00   .582185   .445199
   8.66708   8.66708      1.00   .584805   .447389
   8.66697   8.66697      1.00   .583315   .446459
   8.66687   8.66687      1.00   .584745   .447509
   8.66675   8.66675      1.00   .582005   .445209
   8.66664   8.66664      1.00   .586075   .448459
   8.66653   8.66653      1.00   .581875   .445439
   8.66642   8.66642      1.00   .586785   .449139
   8.66632   8.66632      1.00   .583065   .446229
   8.66621   8.66621      1.00   .583685   .446809
   8.66610   8.66610      1.00   .583735   .446779
   8.66600   8.66600      1.00   .583895   .446869
   8.66588   8.66588      1.00   .583135   .446689
   8.66576   8.66576      1.00   .584705   .447879
   8.66566   8.66566      1.00   .584695   .447469
   8.66556   8.66556      1.00   .585975   .448849
   8.66545   8.66545      1.00   .583265   .446899
   8.66533   8.66533      1.00   .584635   .447619
   8.66522   8.66522      1.00   .586645   .449389
   8.66512   8.66512      1.00   .583375   .446959
   8.66501   8.66501      1.00   .586325   .449179
   8.66489   8.66489      1.00   .584585   .447979
   8.66478   8.66478      1.00   .586355   .449499
   8.66468   8.66468      1.00   .581615   .445879
   8.66458   8.66458      1.00   .588415   .451419
   8.66447   8.66447      1.00   .582425   .446649
   8.66436   8.66436      1.00   .583695   .447569
   8.66426   8.66426      1.00   .586385   .449779
   8.66416   8.66416      1.00   .584615   .448669
   8.66405   8.66405      1.00   .582795   .447109
   8.66394   8.66394      1.00   .586205   .449639
   8.66384   8.66384      1.00   .584355   .448489
   8.66374   8.66374      1.00   .586265   .449949
   8.66363   8.66363      1.00   .583295   .447579
   8.66353   8.66353      1.00   .586285   .449709
   8.66343   8.66343      1.00   .585725   .449769
   8.66333   8.66333      1.00   .584465   .448699
   8.66322   8.66322      1.00   .586115   .450139
   8.66312   8.66312      1.00   .583255   .447859
   8.66302   8.66302      1.00   .585705   .449869
   8.66291   8.66291      1.00   .582485   .447499
   8.66280   8.66280      1.00   .585005   .449319
   8.66270   8.66270      1.00   .582945   .447819
   8.66260   8.66260      1.00   .586305   .450209
   8.66249   8.66249      1.00   .583515   .448379
   8.66237   8.66237      1.00   .585025   .449479
   8.66226   8.66226      1.00   .584215   .448869
   8.66216   8.66216      1.00   .585565   .450069
   8.66205   8.66205      1.00   .585215   .449729
   8.66193   8.66193      1.00   .583155   .448369
   8.66181   8.66181      1.00   .584955   .449829
   8.66169   8.66169      1.00   .585595   .450299
   8.66158   8.66158      1.00   .585965   .450539
   8.66147   8.66147      1.00   .583295   .448589
   8.66135   8.66135      1.00   .585675   .450679
   8.66124   8.66124      1.00   .586405   .450969
   8.66112   8.66112      1.00   .586275   .451089
   8.66099   8.66099      1.00   .584855   .450149
   8.66088   8.66088      1.00   .586215   .451549
   8.66077   8.66077      1.00   .585375   .450639
   8.66066   8.66066      1.00   .589095   .453299
   8.66054   8.66054      1.00   .583145   .448969
   8.66042   8.66042      1.00   .588375   .453169
   8.66032   8.66032      1.00   .586055   .451009
   8.66021   8.66021      1.00   .588355   .453259
   8.66009   8.66009      1.00   .587215   .451899
   8.65998   8.65998      1.00   .586605   .451749
   8.65988   8.65988      1.00   .585485   .450809
   8.65977   8.65977      1.00   .589995   .454179
   8.65966   8.65966      1.00   .581225   .447949
   8.65954   8.65954      1.00   .589295   .454079
   8.65943   8.65943      1.00   .587225   .452689
   8.65932   8.65932      1.00   .588705   .453639
   8.65920   8.65920      1.00   .586885   .452129
   8.65909   8.65909      1.00   .588465   .453549
   8.65899   8.65899      1.00   .588865   .453789
   8.65887   8.65887      1.00   .585355   .451419
   8.65875   8.65875      1.00   .587165   .453019
   8.65864   8.65864      1.00   .588765   .454429
   8.65852   8.65852      1.00   .589975   .455119
   8.65841   8.65841      1.00   .588095   .453609
   8.65828   8.65828      1.00   .588565   .454549
   8.65816   8.65816      1.00   .590055   .455319
   8.65805   8.65805      1.00   .588395   .454159
   8.65794   8.65794      1.00   .589885   .455289
   8.65782   8.65782      1.00   .590325   .455419
   8.65770   8.65770      1.00   .590305   .455549
   8.65758   8.65758      1.00   .590115   .455349
   8.65747   8.65747      1.00   .592895   .457499
   8.65735   8.65735      1.00   .590155   .455489
   8.65723   8.65723      1.00   .589705   .455169
   8.65712   8.65712      1.00   .590295   .456249
   8.65700   8.65700      1.00   .593285   .458539
   8.65689   8.65689      1.00   .588515   .454789
   8.65678   8.65678      1.00   .591255   .456799
   8.65668   8.65668      1.00   .591625   .456879
   8.65657   8.65657      1.00   .595555   .459999
   8.65646   8.65646      1.00   .588795   .455159
   8.65634   8.65634      1.00   .594005   .459399
   8.65623   8.65623      1.00   .590625   .456439
   8.65613   8.65613      1.00   .594895   .459979
   8.65601   8.65601      1.00   .589995   .456279
   8.65590   8.65590      1.00   .594305   .459709
   8.65579   8.65579      1.00   .593145   .458939
   8.65568   8.65568      1.00   .592185   .458179
   8.65557   8.65557      1.00   .593335   .459009
   8.65546   8.65546      1.00   .595275   .460709
   8.65536   8.65536      1.00   .591675   .457859
   8.65525   8.65525      1.00   .595015   .460339
   8.65513   8.65513      1.00   .594565   .460249
   8.65502   8.65502      1.00   .593055   .459359
   8.65491   8.65491      1.00   .595115   .460929
   8.65480   8.65480      1.00   .594345   .459909
   8.65469   8.65469      1.00   .595715   .461369
   8.65458   8.65458      1.00   .594865   .460889
   8.65448   8.65448      1.00   .597955   .463079
   8.65437   8.65437      1.00   .593865   .460369
   8.65427   8.65427      1.00   .595615   .460849
   8.65416   8.65416      1.00   .594965   .460839
   8.65406   8.65406      1.00   .597635   .463029
   8.65396   8.65396      1.00   .592885   .459409
   8.65385   8.65385      1.00   .596065   .461919
   8.65375   8.65375      1.00   .594785   .460849
   8.65365   8.65365      1.00   .595975   .461679
   8.65354   8.65354      1.00   .591685   .458959
   8.65344   8.65344      1.00   .596915   .462809
   8.65334   8.65334      1.00   .593525   .460249
   8.65324   8.65324      1.00   .595845   .462059
   8.65314   8.65314      1.00   .594995   .461239
   8.65303   8.65303      1.00   .596555   .462719
   8.65292   8.65292      1.00   .592125   .459179
   8.65282   8.65282      1.00   .595545   .462199
   8.65271   8.65271      1.00   .596525   .463289
   8.65260   8.65260      1.00   .592525   .459539
   8.65249   8.65249      1.00   .592195   .459359
   8.65239   8.65239      1.00   .594565   .461479
   8.65229   8.65229      1.00   .596005   .462639
   8.65217   8.65217      1.00   .594685   .461729
   8.65206   8.65206      1.00   .593055   .460379
   8.65195   8.65195      1.00   .596485   .463149
   8.65183   8.65183      1.00   .596035   .462689
   8.65170   8.65170      1.00   .591385   .459309
   8.65159   8.65159      1.00   .594825   .461919
   8.65148   8.65148      1.00   .595345   .462779
   8.65137   8.65137      1.00   .594755   .462059
   8.65125   8.65125      1.00   .594275   .461719
   8.65113   8.65113      1.00   .597395   .463859
   8.65102   8.65102      1.00   .595935   .463109
   8.65091   8.65091      1.00   .594195   .461689
   8.65079   8.65079      1.00   .596405   .464139
   8.65067   8.65067      1.00   .596715   .463979
   8.65056   8.65056      1.00   .595905   .463439
   8.65044   8.65044      1.00   .594865   .462559
   8.65033   8.65033      1.00   .596755   .464399
   8.65021   8.65021      1.00   .596655   .463909
   8.65011   8.65011      1.00   .594735   .462299
   8.65000   8.65000      1.00   .596275   .464089
   8.64988   8.64988      1.00   .598045   .465379
   8.64977   8.64977      1.00   .592735   .461329
   8.64967   8.64967      1.00   .598015   .465129
   8.64956   8.64956      1.00   .596755   .464469
   8.64945   8.64945      1.00   .596185   .464329
   8.64933   8.64933      1.00   .594255   .462519
   8.64922   8.64922      1.00   .600395   .467319
   8.64912   8.64912      1.00   .595555   .463539
   8.64900   8.64900      1.00   .597615   .465529
   8.64889   8.64889      1.00   .595625   .463759
   8.64878   8.64878      1.00   .598375   .465969
   8.64866   8.64866      1.00   .596955   .464899
   8.64854   8.64854      1.00   .596465   .464689
   8.64842   8.64842      1.00   .598655   .466369
   8.64831   8.64831      1.00   .596305   .464699
   8.64819   8.64819      1.00   .598395   .466219
   8.64806   8.64806      1.00   .594785   .463379
   8.64794   8.64794      1.00   .598435   .466429
   8.64783   8.64783      1.00   .599625   .467309
   8.64771   8.64771      1.00   .595805   .464549
   8.64759   8.64759      1.00   .597495   .465789
   8.64747   8.64747      1.00   .599605   .467329
   8.64736   8.64736      1.00   .598215   .466419
   8.64725   8.64725      1.00   .597965   .466659
   8.64713   8.64713      1.00   .598605   .467029
   8.64702   8.64702      1.00   .597895   .466619
   8.64691   8.64691      1.00   .597595   .466449
   8.64680   8.64680      1.00   .599075   .467159
   8.64669   8.64669      1.00   .600925   .468859
   8.64658   8.64658      1.00   .597645   .466879
   8.64647   8.64647      1.00   .599775   .468159
   8.64636   8.64636      1.00   .599985   .468779
   8.64625   8.64625      1.00   .599215   .467689
   8.64614   8.64614      1.00   .597775   .466299
   8.64603   8.64603      1.00   .601795   .470029
   8.64592   8.64592      1.00   .600365   .468919
   8.64581   8.64581      1.00   .599165   .468019
   8.64570   8.64570      1.00   .600205   .468699
   8.64559   8.64559      1.00   .601675   .470289
   8.64548   8.64548      1.00   .598985   .468099
   8.64537   8.64537      1.00   .601185   .469669
   8.64525   8.64525      1.00   .600665   .469419
   8.64515   8.64515      1.00   .598525   .468139
   8.64504   8.64504      1.00   .600825   .469919
   8.64493   8.64493      1.00   .601285   .470299
   8.64482   8.64482      1.00   .600615   .469619
   8.64472   8.64472      1.00   .600095   .469489
   8.64461   8.64461      1.00   .602615   .471409
   8.64450   8.64450      1.00   .604365   .472719
   8.64440   8.64440      1.00   .599315   .469089
   8.64429   8.64429      1.00   .597685   .467719
   8.64419   8.64419      1.00   .604635   .473259
   8.64408   8.64408      1.00   .601185   .470139
   8.64398   8.64398      1.00   .601365   .470629
   8.64388   8.64388      1.00   .603095   .471799
   8.64377   8.64377      1.00   .603985   .472739
   8.64366   8.64366      1.00   .603055   .471789
   8.64356   8.64356      1.00   .603155   .472269
   8.64346   8.64346      1.00   .605265   .473819
   8.64336   8.64336      1.00   .602535   .471899
   8.64326   8.64326      1.00   .602415   .471939
   8.64315   8.64315      1.00   .604795   .473949
   8.64305   8.64305      1.00   .603755   .472899
   8.64295   8.64295      1.00   .602635   .472059
   8.64284   8.64284      1.00   .604525   .473719
   8.64273   8.64273      1.00   .605525   .474689
   8.64262   8.64262      1.00   .603925   .473409
   8.64252   8.64252      1.00   .604375   .473759
   8.64241   8.64241      1.00   .609635   .477699
   8.64230   8.64230      1.00   .604395   .473719
   8.64219   8.64219      1.00   .607745   .476269
   8.64208   8.64208      1.00   .606755   .475419
   8.64197   8.64197      1.00   .608285   .477059
   8.64185   8.64185      1.00   .604865   .474129
   8.64174   8.64174      1.00   .611055   .479359
   8.64162   8.64162      1.00   .606695   .476189
   8.64150   8.64150      1.00   .608825   .477709
   8.64139   8.64139      1.00   .606225   .475859
   8.64127   8.64127      1.00   .611335   .479869
   8.64116   8.64116      1.00   .609285   .477989
   8.64104   8.64104      1.00   .610405   .479029
   8.64092   8.64092      1.00   .606815   .476599
   8.64082   8.64082      1.00   .613715   .481459
   8.64070   8.64070      1.00   .607785   .477139
   8.64058   8.64058      1.00   .610665   .479649
   8.64046   8.64046      1.00   .610855   .479779
   8.64036   8.64036      1.00   .611895   .480879
   8.64025   8.64025      1.00   .609355   .478839
   8.64014   8.64014      1.00   .612265   .481219
   8.64002   8.64002      1.00   .610545   .479739
   8.63992   8.63992      1.00   .614135   .482899
   8.63981   8.63981      1.00   .608075   .477749
   8.63970   8.63970      1.00   .614175   .482949
   8.63959   8.63959      1.00   .612235   .481189
   8.63948   8.63948      1.00   .612715   .481559
   8.63937   8.63937      1.00   .611575   .480899
   8.63925   8.63925      1.00   .614825   .483469
   8.63914   8.63914      1.00   .608845   .478729
   8.63903   8.63903      1.00   .613865   .482629
   8.63892   8.63892      1.00   .613145   .482579
   8.63880   8.63880      1.00   .612565   .482079
   8.63868   8.63868      1.00   .612285   .481339
   8.63858   8.63858      1.00   .615675   .484369
   8.63846   8.63846      1.00   .614125   .483299
   8.63833   8.63833      1.00   .612885   .482449
   8.63822   8.63822      1.00   .614355   .483379
   8.63810   8.63810      1.00   .618125   .486439
   8.63798   8.63798      1.00   .612895   .482349
   8.63786   8.63786      1.00   .612035   .481839
   8.63774   8.63774      1.00   .615405   .484689
   8.63763   8.63763      1.00   .615685   .485429
   8.63752   8.63752      1.00   .614305   .484019
   8.63739   8.63739      1.00   .615645   .485239
   8.63728   8.63728      1.00   .615365   .484819
   8.63718   8.63718      1.00   .616085   .485239
   8.63706   8.63706      1.00   .612795   .482999
   8.63694   8.63694      1.00   .615575   .484859
   8.63683   8.63683      1.00   .617055   .486009
   8.63672   8.63672      1.00   .616755   .486049
   8.63661   8.63661      1.00   .616665   .485829
   8.63650   8.63650      1.00   .616815   .486369
   8.63638   8.63638      1.00   .615925   .485759
   8.63628   8.63628      1.00   .615335   .485319
   8.63617   8.63617      1.00   .617935   .487479
   8.63605   8.63605      1.00   .614385   .484659
   8.63594   8.63594      1.00   .615665   .486109
   8.63584   8.63584      1.00   .618415   .487839
   8.63573   8.63573      1.00   .616705   .486649
   8.63561   8.63561      1.00   .617315   .486839
   8.63550   8.63550      1.00   .617545   .487489
   8.63540   8.63540      1.00   .617485   .486819
   8.63529   8.63529      1.00   .616845   .487039
   8.63517   8.63517      1.00   .615085   .485589
   8.63506   8.63506      1.00   .617875   .487869
   8.63496   8.63496      1.00   .618355   .488049
   8.63485   8.63485      1.00   .617575   .487529
   8.63473   8.63473      1.00   .616805   .486869
   8.63463   8.63463      1.00   .621145   .490609
   8.63453   8.63453      1.00   .618035   .488059
   8.63442   8.63442      1.00   .618645   .488549
   8.63431   8.63431      1.00   .618455   .488989
   8.63420   8.63420      1.00   .620525   .490179
   8.63410   8.63410      1.00   .618565   .488579
   8.63400   8.63400      1.00   .618255   .488779
   8.63389   8.63389      1.00   .621185   .490959
   8.63379   8.63379      1.00   .620045   .490279
   8.63369   8.63369      1.00   .619165   .489579
   8.63359   8.63359      1.00   .620185   .490529
   8.63348   8.63348      1.00   .620525   .490799
   8.63338   8.63338      1.00   .619335   .490029
   8.63328   8.63328      1.00   .623065   .492749
   8.63318   8.63318      1.00   .619065   .489889
   8.63307   8.63307      1.00   .621085   .491299
   8.63297   8.63297      1.00   .619365   .490089
   8.63286   8.63286      1.00   .622835   .492869
   8.63276   8.63276      1.00   .620195   .490869
   8.63264   8.63264      1.00   .621655   .492249
   8.63253   8.63253      1.00   .620065   .490809
   8.63243   8.63243      1.00   .624485   .494579
   8.63232   8.63232      1.00   .620275   .491149
   8.63221   8.63221      1.00   .623085   .493349
   8.63210   8.63210      1.00   .622985   .493009
   8.63199   8.63199      1.00   .623555   .493569
   8.63187   8.63187      1.00   .622055   .493029
   8.63175   8.63175      1.00   .624005   .494489
   8.63164   8.63164      1.00   .621745   .492639
   8.63152   8.63152      1.00   .626095   .495839
   8.63140   8.63140      1.00   .622965   .493839
   8.63129   8.63129      1.00   .623825   .494229
   8.63117   8.63117      1.00   .625755   .496159
   8.63105   8.63105      1.00   .624565   .494909
   8.63094   8.63094      1.00   .624595   .495309
   8.63082   8.63082      1.00   .625805   .496479
   8.63071   8.63071      1.00   .623545   .494559
   8.63060   8.63060      1.00   .623375   .494189
   8.63048   8.63048      1.00   .625785   .496579
   8.63037   8.63037      1.00   .626895   .497199
   8.63026   8.63026      1.00   .625245   .495629
   8.63015   8.63015      1.00   .626685   .496979
   8.63004   8.63004      1.00   .627695   .497939
   8.62992   8.62992      1.00   .627335   .497689
   8.62981   8.62981      1.00   .623305   .494549
   8.62971   8.62971      1.00   .627675   .498069
   8.62960   8.62960      1.00   .627965   .498399
   8.62948   8.62948      1.00   .627695   .498609
   8.62937   8.62937      1.00   .627205   .498199
   8.62926   8.62926      1.00   .630605   .500819
   8.62915   8.62915      1.00   .627885   .498519
   8.62904   8.62904      1.00   .631255   .501539
   8.62892   8.62892      1.00   .628705   .499399
   8.62881   8.62881      1.00   .631385   .501679
   8.62870   8.62870      1.00   .627905   .499199
   8.62857   8.62857      1.00   .632095   .502099
   8.62845   8.62845      1.00   .628345   .499189
   8.62834   8.62834      1.00   .632275   .502119
   8.62822   8.62822      1.00   .627915   .499049
   8.62810   8.62810      1.00   .633365   .503709
   8.62798   8.62798      1.00   .627555   .499169
   8.62786   8.62786      1.00   .632385   .502799
   8.62775   8.62775      1.00   .630925   .501809
   8.62763   8.62763      1.00   .631995   .502739
   8.62752   8.62752      1.00   .631235   .502039
   8.62740   8.62740      1.00   .632185   .502449
   8.62729   8.62729      1.00   .633175   .503729
   8.62717   8.62717      1.00   .631445   .502159
   8.62705   8.62705      1.00   .631545   .502549
   8.62694   8.62694      1.00   .634795   .505169
   8.62684   8.62684      1.00   .633065   .503869
   8.62673   8.62673      1.00   .629935   .501589
   8.62661   8.62661      1.00   .635545   .505889
   8.62651   8.62651      1.00   .632805   .503689
   8.62640   8.62640      1.00   .633195   .504019
   8.62628   8.62628      1.00   .632865   .503889
   8.62616   8.62616      1.00   .634745   .505779
   8.62606   8.62606      1.00   .631395   .502879
   8.62595   8.62595      1.00   .634145   .505259
   8.62583   8.62583      1.00   .632045   .503489
   8.62572   8.62572      1.00   .633775   .504839
   8.62562   8.62562      1.00   .633535   .504569
   8.62551   8.62551      1.00   .632755   .504479
   8.62539   8.62539      1.00   .632665   .504519
   8.62528   8.62528      1.00   .632485   .504599
   8.62518   8.62518      1.00   .632765   .504389
   8.62507   8.62507      1.00   .634545   .506019
   8.62495   8.62495      1.00   .632405   .504049
   8.62484   8.62484      1.00   .632015   .503909
   8.62474   8.62474      1.00   .634565   .506379
   8.62464   8.62464      1.00   .633155   .504849
   8.62452   8.62452      1.00   .629835   .502399
   8.62442   8.62442      1.00   .634755   .506269
   8.62432   8.62432      1.00   .630985   .503509
   8.62421   8.62421      1.00   .633925   .505679
   8.62410   8.62410      1.00   .630635   .503339
   8.62400   8.62400      1.00   .633335   .505739
   8.62390   8.62390      1.00   .632855   .505199
   8.62379   8.62379      1.00   .631385   .503909
   8.62369   8.62369      1.00   .633165   .505299
   8.62359   8.62359      1.00   .632765   .505709
   8.62349   8.62349      1.00   .630565   .503669
   8.62339   8.62339      1.00   .632375   .505119
   8.62328   8.62328      1.00   .631905   .504549
   8.62318   8.62318      1.00   .633845   .506679
   8.62308   8.62308      1.00   .629635   .502839
   8.62297   8.62297      1.00   .634775   .507329
   8.62286   8.62286      1.00   .629215   .502899
   8.62276   8.62276      1.00   .632915   .506219
   8.62265   8.62265      1.00   .627545   .501779
   8.62254   8.62254      1.00   .633235   .506479
   8.62244   8.62244      1.00   .629285   .503389
   8.62233   8.62233      1.00   .633725   .506939
   8.62222   8.62222      1.00   .630575   .504419
   8.62211   8.62211      1.00   .635655   .508289
   8.62199   8.62199      1.00   .627425   .501919
   8.62188   8.62188      1.00   .634025   .507359
   8.62176   8.62176      1.00   .630265   .503769
   8.62164   8.62164      1.00   .633455   .506809
   8.62152   8.62152      1.00   .627025   .501859
   8.62141   8.62141      1.00   .634765   .508149
   8.62129   8.62129      1.00   .630745   .504979
   8.62118   8.62118      1.00   .630675   .504799
   8.62106   8.62106      1.00   .632165   .505869
   8.62095   8.62095      1.00   .633835   .507389
   8.62084   8.62084      1.00   .630315   .504459
   8.62072   8.62072      1.00   .633245   .506839
   8.62060   8.62060      1.00   .631215   .505499
   8.62048   8.62048      1.00   .631735   .506359
   8.62038   8.62038      1.00   .631845   .506479
   8.62027   8.62027      1.00   .631995   .506379
   8.62015   8.62015      1.00   .630595   .505069
   8.62004   8.62004      1.00   .632375   .506419
   8.61994   8.61994      1.00   .632065   .506549
   8.61983   8.61983      1.00   .632035   .506999
   8.61971   8.61971      1.00   .630885   .505839
   8.61960   8.61960      1.00   .631005   .505839
   8.61949   8.61949      1.00   .630375   .505649
   8.61938   8.61938      1.00   .632615   .507279
   8.61926   8.61926      1.00   .628565   .504049
   8.61915   8.61915      1.00   .634135   .508599
   8.61904   8.61904      1.00   .630035   .505299
   8.61893   8.61893      1.00   .633305   .507999
   8.61881   8.61881      1.00   .630885   .506339
   8.61870   8.61870      1.00   .631495   .506639
   8.61858   8.61858      1.00   .631645   .507209
   8.61846   8.61846      1.00   .633205   .508079
   8.61834   8.61834      1.00   .629435   .505409
   8.61822   8.61822      1.00   .634735   .509619
   8.61811   8.61811      1.00   .631295   .506999
   8.61799   8.61799      1.00   .632355   .507539
   8.61787   8.61787      1.00   .633685   .508839
   8.61775   8.61775      1.00   .634865   .509389
   8.61764   8.61764      1.00   .630935   .506479
   8.61752   8.61752      1.00   .635205   .510099
   8.61740   8.61740      1.00   .631145   .506619
   8.61729   8.61729      1.00   .634255   .509439
   8.61718   8.61718      1.00   .632815   .508119
   8.61706   8.61706      1.00   .632725   .508539
   8.61694   8.61694      1.00   .633325   .509119
   8.61684   8.61684      1.00   .632455   .508059
   8.61673   8.61673      1.00   .633595   .509409
   8.61662   8.61662      1.00   .634635   .509849
   8.61650   8.61650      1.00   .633265   .509539
   8.61640   8.61640      1.00   .630655   .507039
   8.61629   8.61629      1.00   .636815   .511929
   8.61618   8.61618      1.00   .631785   .508539
   8.61606   8.61606      1.00   .633345   .509319
   8.61595   8.61595      1.00   .633595   .509549
   8.61584   8.61584      1.00   .634445   .510329
   8.61574   8.61574      1.00   .632685   .508879
   8.61563   8.61563      1.00   .636495   .512339
   8.61552   8.61552      1.00   .632295   .508979
   8.61541   8.61541      1.00   .635375   .511489
   8.61530   8.61530      1.00   .633675   .510129
   8.61519   8.61519      1.00   .633445   .510059
   8.61508   8.61508      1.00   .632905   .509699
   8.61497   8.61497      1.00   .636065   .511959
   8.61486   8.61486      1.00   .634675   .511709
   8.61475   8.61475      1.00   .637365   .513499
   8.61464   8.61464      1.00   .633115   .509769
   8.61454   8.61454      1.00   .636405   .512759
   8.61443   8.61443      1.00   .636335   .512399
   8.61432   8.61432      1.00   .636475   .513079
   8.61422   8.61422      1.00   .635165   .512029
   8.61412   8.61412      1.00   .637375   .513829
   8.61401   8.61401      1.00   .638075   .514559
   8.61390   8.61390      1.00   .636275   .513029
   8.61380   8.61380      1.00   .636285   .512899
   8.61370   8.61370      1.00   .637645   .514099
   8.61360   8.61360      1.00   .639095   .515469
   8.61349   8.61349      1.00   .635095   .512399
   8.61339   8.61339      1.00   .638765   .515189
   8.61329   8.61329      1.00   .638335   .515129
   8.61319   8.61319      1.00   .638145   .514699
   8.61308   8.61308      1.00   .635225   .512409
   8.61298   8.61298      1.00   .639795   .516429
   8.61287   8.61287      1.00   .636625   .513909
   8.61277   8.61277      1.00   .637035   .514199
   8.61265   8.61265      1.00   .636705   .513919
   8.61254   8.61254      1.00   .639855   .516809
   8.61244   8.61244      1.00   .636895   .514199
   8.61234   8.61234      1.00   .637735   .515109
   8.61223   8.61223      1.00   .640575   .517309
   8.61211   8.61211      1.00   .638385   .515289
   8.61200   8.61200      1.00   .637625   .515049
   8.61189   8.61189      1.00   .640795   .517679
   8.61177   8.61177      1.00   .639275   .516559
   8.61165   8.61165      1.00   .634825   .512849
   8.61153   8.61153      1.00   .641035   .518169
   8.61142   8.61142      1.00   .641805   .518459
   8.61130   8.61130      1.00   .638715   .516479
   8.61118   8.61118      1.00   .637905   .516149
   8.61108   8.61108      1.00   .640505   .518149
   8.61096   8.61096      1.00   .639565   .516979
   8.61083   8.61083      1.00   .638395   .516359
   8.61072   8.61072      1.00   .638635   .516349
   8.61061   8.61061      1.00   .642285   .519629
   8.61050   8.61050      1.00   .635675   .514149
   8.61038   8.61038      1.00   .640965   .518229
   8.61027   8.61027      1.00   .639745   .517659
   8.61017   8.61017      1.00   .639025   .516949
   8.61005   8.61005      1.00   .638365   .516569
   8.60994   8.60994      1.00   .640115   .517819
   8.60982   8.60982      1.00   .640865   .518759
   8.60972   8.60972      1.00   .638245   .516599
   8.60961   8.60961      1.00   .639375   .517849
   8.60949   8.60949      1.00   .640535   .518339
   8.60938   8.60938      1.00   .639195   .517429
   8.60928   8.60928      1.00   .638155   .516989
   8.60917   8.60917      1.00   .641685   .519609
   8.60905   8.60905      1.00   .637655   .516869
   8.60894   8.60894      1.00   .638245   .516999
   8.60883   8.60883      1.00   .637955   .516769
   8.60871   8.60871      1.00   .640695   .519149
   8.60859   8.60859      1.00   .636945   .516189
   8.60847   8.60847      1.00   .639935   .518999
   8.60836   8.60836      1.00   .641355   .519679
   8.60824   8.60824      1.00   .640245   .519019
   8.60812   8.60812      1.00   .636885   .516799
   8.60800   8.60800      1.00   .639405   .518319
   8.60788   8.60788      1.00   .639775   .518769
   8.60777   8.60777      1.00   .639535   .518439
   8.60765   8.60765      1.00   .638835   .518379
   8.60753   8.60753      1.00   .641635   .520649
   8.60742   8.60742      1.00   .640695   .519659
   8.60730   8.60730      1.00   .638665   .518149
   8.60718   8.60718      1.00   .640215   .519889
   8.60706   8.60706      1.00   .640485   .519709
   8.60696   8.60696      1.00   .640375   .519659
   8.60685   8.60685      1.00   .640725   .520149
   8.60673   8.60673      1.00   .642385   .521549
   8.60662   8.60662      1.00   .639525   .519559
   8.60651   8.60651      1.00   .639275   .519019
   8.60640   8.60640      1.00   .641595   .521529
   8.60629   8.60629      1.00   .640485   .520249
   8.60618   8.60618      1.00   .638245   .518519
   8.60607   8.60607      1.00   .640815   .520569
   8.60597   8.60597      1.00   .642415   .521999
   8.60585   8.60585      1.00   .639465   .519289
   8.60574   8.60574      1.00   .638805   .519049
   8.60564   8.60564      1.00   .640115   .520189
   8.60552   8.60552      1.00   .643685   .523279
   8.60541   8.60541      1.00   .636895   .517759
   8.60530   8.60530      1.00   .641655   .521489
   8.60519   8.60519      1.00   .642625   .522309
   8.60508   8.60508      1.00   .641525   .521399
   8.60496   8.60496      1.00   .637565   .518279
   8.60485   8.60485      1.00   .645785   .524949
   8.60475   8.60475      1.00   .642455   .522589
   8.60465   8.60465      1.00   .640155   .520869
   8.60454   8.60454      1.00   .641025   .521729
   8.60443   8.60443      1.00   .644775   .524619
   8.60433   8.60433      1.00   .640085   .520839
   8.60422   8.60422      1.00   .640565   .521569
   8.60411   8.60411      1.00   .642285   .522719
   8.60401   8.60401      1.00   .641635   .522149
   8.60390   8.60390      1.00   .640005   .520909
   8.60380   8.60380      1.00   .644365   .524519
   8.60369   8.60369      1.00   .641855   .522809
   8.60359   8.60359      1.00   .639645   .521069
   8.60349   8.60349      1.00   .642685   .523219
   8.60339   8.60339      1.00   .643415   .523789
   8.60328   8.60328      1.00   .643065   .523549
   8.60318   8.60318      1.00   .638085   .519879
   8.60308   8.60308      1.00   .646515   .526819
   8.60297   8.60297      1.00   .640625   .521859
   8.60287   8.60287      1.00   .643205   .524139
   8.60276   8.60276      1.00   .640245   .522139
   8.60266   8.60266      1.00   .644035   .525199
   8.60255   8.60255      1.00   .640645   .522509
   8.60244   8.60244      1.00   .642895   .524329
   8.60233   8.60233      1.00   .641705   .523229
   8.60222   8.60222      1.00   .645395   .526379
   8.60211   8.60211      1.00   .639915   .521999
   8.60198   8.60198      1.00   .642535   .524009
   8.60187   8.60187      1.00   .642035   .523689
   8.60176   8.60176      1.00   .645155   .526399
   8.60164   8.60164      1.00   .637785   .520819
   8.60152   8.60152      1.00   .643165   .524599
   8.60141   8.60141      1.00   .643775   .525459
   8.60130   8.60130      1.00   .641625   .523809
   8.60118   8.60118      1.00   .642575   .524629
   8.60106   8.60106      1.00   .644325   .526249
   8.60094   8.60094      1.00   .643255   .525149
   8.60083   8.60083      1.00   .641455   .523779
   8.60072   8.60072      1.00   .641595   .523849
   8.60060   8.60060      1.00   .643475   .525839
   8.60048   8.60048      1.00   .641635   .524209
   8.60038   8.60038      1.00   .642855   .525109
   8.60027   8.60027      1.00   .646185   .527729
   8.60016   8.60016      1.00   .641785   .524069
   8.60004   8.60004      1.00   .643315   .525319
   8.59994   8.59994      1.00   .643875   .525899
   8.59983   8.59983      1.00   .645525   .527739
   8.59971   8.59971      1.00   .640285   .522949
   8.59960   8.59960      1.00   .644365   .526539
   8.59949   8.59949      1.00   .644245   .526819
   8.59938   8.59938      1.00   .642545   .525519
   8.59927   8.59927      1.00   .641805   .524969
   8.59915   8.59915      1.00   .643375   .526139
   8.59904   8.59904      1.00   .645665   .527909
   8.59893   8.59893      1.00   .640575   .524019
   8.59881   8.59881      1.00   .642595   .525849
   8.59870   8.59870      1.00   .644705   .527509
   8.59859   8.59859      1.00   .644335   .527349
   8.59847   8.59847      1.00   .639535   .523629
   8.59834   8.59834      1.00   .644335   .527569
   8.59822   8.59822      1.00   .643155   .526359
   8.59812   8.59812      1.00   .642065   .526029
   8.59800   8.59800      1.00   .643275   .526779
   8.59788   8.59788      1.00   .645115   .528189
   8.59776   8.59776      1.00   .641725   .525579
   8.59764   8.59764      1.00   .642915   .527069
   8.59753   8.59753      1.00   .643505   .527409
   8.59740   8.59740      1.00   .643685   .527349
   8.59729   8.59729      1.00   .642025   .525929
   8.59717   8.59717      1.00   .644705   .528499
   8.59706   8.59706      1.00   .642585   .526759
   8.59695   8.59695      1.00   .642955   .527229
   8.59684   8.59684      1.00   .641585   .526059
   8.59673   8.59673      1.00   .644645   .528639
   8.59662   8.59662      1.00   .643745   .527779
   8.59650   8.59650      1.00   .642085   .526549
   8.59639   8.59639      1.00   .643535   .527749
   8.59629   8.59629      1.00   .644105   .527919
   8.59618   8.59618      1.00   .643225   .527609
   8.59606   8.59606      1.00   .642735   .526579
   8.59595   8.59595      1.00   .645525   .529709
   8.59584   8.59584      1.00   .642575   .527429
   8.59573   8.59573      1.00   .642005   .527269
   8.59562   8.59562      1.00   .645415   .529919
   8.59551   8.59551      1.00   .644775   .528959
   8.59540   8.59540      1.00   .643515   .528129
   8.59530   8.59530      1.00   .644365   .529039
   8.59518   8.59518      1.00   .645375   .529899
   8.59507   8.59507      1.00   .642155   .527539
   8.59496   8.59496      1.00   .645955   .530579
   8.59485   8.59485      1.00   .644355   .529109
   8.59474   8.59474      1.00   .644115   .529229
   8.59463   8.59463      1.00   .643905   .529009
   8.59453   8.59453      1.00   .646225   .530979
   8.59443   8.59443      1.00   .644205   .529669
   8.59432   8.59432      1.00   .643455   .529069
   8.59421   8.59421      1.00   .642445   .527949
   8.59411   8.59411      1.00   .644765   .530329
   8.59400   8.59400      1.00   .644095   .529919
   8.59389   8.59389      1.00   .644085   .529869
   8.59379   8.59379      1.00   .643115   .528959
   8.59369   8.59369      1.00   .645955   .531439
   8.59359   8.59359      1.00   .643025   .528959
   8.59349   8.59349      1.00   .642515   .528629
   8.59339   8.59339      1.00   .644395   .530219
   8.59329   8.59329      1.00   .644435   .530469
   8.59318   8.59318      1.00   .643395   .529579
   8.59308   8.59308      1.00   .643995   .530129
   8.59297   8.59297      1.00   .647245   .532649
   8.59286   8.59286      1.00   .642615   .528809
   8.59276   8.59276      1.00   .644355   .530479
   8.59265   8.59265      1.00   .646135   .532239
   8.59254   8.59254      1.00   .646635   .532639
   8.59243   8.59243      1.00   .643995   .530589
   8.59232   8.59232      1.00   .646575   .532659
   8.59221   8.59221      1.00   .645515   .531289
   8.59210   8.59210      1.00   .646855   .532899
   8.59199   8.59199      1.00   .643865   .530469
   8.59188   8.59188      1.00   .647235   .533229
   8.59175   8.59175      1.00   .646805   .532649
   8.59163   8.59163      1.00   .646155   .532899
   8.59152   8.59152      1.00   .646475   .532559
   8.59141   8.59141      1.00   .649925   .535429
   8.59129   8.59129      1.00   .644745   .531469
   8.59117   8.59117      1.00   .647405   .534039
   8.59106   8.59106      1.00   .647305   .533679
   8.59095   8.59095      1.00   .650145   .536359
   8.59082   8.59082      1.00   .644025   .531149
   8.59071   8.59071      1.00   .649985   .536029
   8.59060   8.59060      1.00   .647135   .533929
   8.59049   8.59049      1.00   .648515   .534929
   8.59037   8.59037      1.00   .645055   .532379
   8.59025   8.59025      1.00   .650855   .537209
   8.59015   8.59015      1.00   .647115   .534179
   8.59004   8.59004      1.00   .646535   .533769
   8.58993   8.58993      1.00   .650485   .536749
   8.58981   8.58981      1.00   .648685   .535249
   8.58971   8.58971      1.00   .648105   .535099
   8.58959   8.58959      1.00   .647965   .534909
   8.58948   8.58948      1.00   .652085   .538249
   8.58937   8.58937      1.00   .647255   .534569
   8.58926   8.58926      1.00   .650055   .536849
   8.58915   8.58915      1.00   .650305   .537319
   8.58904   8.58904      1.00   .650235   .536979
   8.58892   8.58892      1.00   .647325   .534949
   8.58881   8.58881      1.00   .650805   .537839
   8.58870   8.58870      1.00   .650575   .537659
   8.58858   8.58858      1.00   .650945   .538129
   8.58846   8.58846      1.00   .646895   .534709
   8.58834   8.58834      1.00   .652875   .539439
   8.58823   8.58823      1.00   .649915   .536939
   8.58810   8.58810      1.00   .646885   .535149
   8.58798   8.58798      1.00   .650225   .537899
   8.58787   8.58787      1.00   .652755   .539749
   8.58775   8.58775      1.00   .649545   .537669
   8.58763   8.58763      1.00   .648825   .537029
   8.58751   8.58751      1.00   .651475   .539419
   8.58740   8.58740      1.00   .650865   .538639
   8.58729   8.58729      1.00   .649205   .537329
   8.58718   8.58718      1.00   .650205   .538029
   8.58706   8.58706      1.00   .649485   .537689
   8.58696   8.58696      1.00   .649455   .537569
   8.58684   8.58684      1.00   .648115   .536779
   8.58672   8.58672      1.00   .648905   .537279
   8.58661   8.58661      1.00   .651615   .539459
   8.58651   8.58651      1.00   .647515   .536329
   8.58640   8.58640      1.00   .649585   .537919
   8.58628   8.58628      1.00   .650595   .538879
   8.58617   8.58617      1.00   .647785   .536839
   8.58607   8.58607      1.00   .643915   .533839
   8.58596   8.58596      1.00   .650035   .538579
   8.58584   8.58584      1.00   .647025   .536329
   8.58573   8.58573      1.00   .648925   .537889
   8.58563   8.58563      1.00   .648995   .538179
   8.58552   8.58552      1.00   .649835   .538609
   8.58540   8.58540      1.00   .648115   .537069
   8.58529   8.58529      1.00   .647925   .536989
   8.58519   8.58519      1.00   .649535   .538319
   8.58508   8.58508      1.00   .648335   .537839
   8.58496   8.58496      1.00   .645835   .535459
   8.58486   8.58486      1.00   .648595   .538129
   8.58475   8.58475      1.00   .649545   .538929
   8.58465   8.58465      1.00   .647035   .536719
   8.58454   8.58454      1.00   .646915   .536829
   8.58443   8.58443      1.00   .646735   .536899
   8.58433   8.58433      1.00   .648325   .538259
   8.58422   8.58422      1.00   .645355   .535619
   8.58412   8.58412      1.00   .647675   .537379
   8.58401   8.58401      1.00   .646195   .536539
   8.58391   8.58391      1.00   .646735   .536489
   8.58381   8.58381      1.00   .646365   .536509
   8.58370   8.58370      1.00   .648175   .538049
   8.58360   8.58360      1.00   .646545   .537049
   8.58350   8.58350      1.00   .644985   .535739
   8.58340   8.58340      1.00   .647215   .537529
   8.58329   8.58329      1.00   .646275   .536949
   8.58319   8.58319      1.00   .646015   .536619
   8.58309   8.58309      1.00   .644335   .535579
   8.58299   8.58299      1.00   .646935   .537689
   8.58288   8.58288      1.00   .645395   .536459
   8.58277   8.58277      1.00   .644945   .536069
   8.58267   8.58267      1.00   .646185   .537399
   8.58256   8.58256      1.00   .647265   .538209
   8.58245   8.58245      1.00   .644145   .535589
   8.58234   8.58234      1.00   .645845   .537019
   8.58223   8.58223      1.00   .646925   .538229
   8.58212   8.58212      1.00   .645325   .536689
   8.58201   8.58201      1.00   .645825   .537329
   8.58189   8.58189      1.00   .643635   .535559
   8.58178   8.58178      1.00   .645535   .537029
   8.58166   8.58166      1.00   .644495   .536489
   8.58154   8.58154      1.00   .645245   .537119
   8.58143   8.58143      1.00   .644215   .536429
   8.58132   8.58132      1.00   .648325   .540179
   8.58120   8.58120      1.00   .643485   .535749
   8.58108   8.58108      1.00   .646545   .538559
   8.58097   8.58097      1.00   .644155   .536049
   8.58085   8.58085      1.00   .646565   .538319
   8.58074   8.58074      1.00   .643055   .535589
   8.58062   8.58062      1.00   .646365   .538439
   8.58050   8.58050      1.00   .642465   .535169
   8.58039   8.58039      1.00   .647065   .539109
   8.58029   8.58029      1.00   .642615   .535549
   8.58017   8.58017      1.00   .646365   .538469
   8.58006   8.58006      1.00   .643845   .536559
   8.57996   8.57996      1.00   .646655   .539069
   8.57985   8.57985      1.00   .641165   .534679
   8.57973   8.57973      1.00   .644295   .537199
   8.57962   8.57962      1.00   .642975   .536069
   8.57951   8.57951      1.00   .645175   .537959
   8.57940   8.57940      1.00   .644075   .537479
   8.57928   8.57928      1.00   .643995   .536869
   8.57917   8.57917      1.00   .644375   .537709
   8.57907   8.57907      1.00   .644525   .537529
   8.57895   8.57895      1.00   .644975   .538359
   8.57883   8.57883      1.00   .642035   .535809
   8.57872   8.57872      1.00   .644645   .538089
   8.57861   8.57861      1.00   .645725   .539169
   8.57849   8.57849      1.00   .645765   .539109
   8.57836   8.57836      1.00   .644685   .538149
   8.57825   8.57825      1.00   .645555   .538779
   8.57813   8.57813      1.00   .647885   .540559
   8.57802   8.57802      1.00   .647085   .540319
   8.57789   8.57789      1.00   .645365   .539279
   8.57778   8.57778      1.00   .646535   .540049
   8.57767   8.57767      1.00   .646795   .540349
   8.57755   8.57755      1.00   .646345   .539849
   8.57743   8.57743      1.00   .644295   .538409
   8.57731   8.57731      1.00   .647705   .541109
   8.57720   8.57720      1.00   .646075   .539749
   8.57708   8.57708      1.00   .644805   .538949
   8.57697   8.57697      1.00   .646855   .540869
   8.57686   8.57686      1.00   .647695   .541269
   8.57676   8.57676      1.00   .645315   .539329
   8.57665   8.57665      1.00   .645475   .539529
   8.57653   8.57653      1.00   .647855   .541499
   8.57642   8.57642      1.00   .646765   .540589
   8.57631   8.57631      1.00   .644705   .539269
   8.57620   8.57620      1.00   .645405   .540119
   8.57609   8.57609      1.00   .648505   .542449
   8.57598   8.57598      1.00   .644335   .538729
   8.57587   8.57587      1.00   .645045   .539999
   8.57576   8.57576      1.00   .647285   .541389
   8.57565   8.57565      1.00   .645215   .539739
   8.57553   8.57553      1.00   .644395   .539009
   8.57544   8.57544      1.00   .646155   .541109
   8.57532   8.57532      1.00   .647705   .542449
   8.57520   8.57520      1.00   .645685   .540529
   8.57510   8.57510      1.00   .644585   .540179
   8.57499   8.57499      1.00   .645545   .540759
   8.57488   8.57488      1.00   .647875   .542609
   8.57477   8.57477      1.00   .644335   .539389
   8.57466   8.57466      1.00   .647435   .542289
   8.57455   8.57455      1.00   .644825   .539999
   8.57445   8.57445      1.00   .647685   .542629
   8.57434   8.57434      1.00   .644235   .539929
   8.57423   8.57423      1.00   .646605   .542109
   8.57413   8.57413      1.00   .647265   .542699
   8.57403   8.57403      1.00   .644755   .540539
   8.57392   8.57392      1.00   .647085   .542759
   8.57381   8.57381      1.00   .647305   .542789
   8.57372   8.57372      1.00   .646945   .542419
   8.57362   8.57362      1.00   .646195   .542009
   8.57351   8.57351      1.00   .647965   .543599
   8.57341   8.57341      1.00   .646435   .542449
   8.57331   8.57331      1.00   .646165   .542189
   8.57321   8.57321      1.00   .645015   .541219
   8.57310   8.57310      1.00   .646815   .542829
   8.57299   8.57299      1.00   .646265   .542579
   8.57289   8.57289      1.00   .646115   .542019
   8.57279   8.57279      1.00   .647525   .543409
   8.57268   8.57268      1.00   .644695   .540759
   8.57257   8.57257      1.00   .643755   .540549
   8.57246   8.57246      1.00   .645375   .541969
   8.57235   8.57235      1.00   .646345   .542529
   8.57224   8.57224      1.00   .645515   .542289
   8.57213   8.57213      1.00   .645445   .542079
   8.57203   8.57203      1.00   .647855   .544289
   8.57191   8.57191      1.00   .646135   .542749
   8.57178   8.57178      1.00   .644975   .541999
   8.57167   8.57167      1.00   .642105   .540229
   8.57156   8.57156      1.00   .646055   .542919
   8.57145   8.57145      1.00   .647555   .544129
   8.57133   8.57133      1.00   .644515   .541609
   8.57121   8.57121      1.00   .647235   .544379
   8.57110   8.57110      1.00   .646055   .543139
   8.57098   8.57098      1.00   .646335   .543629
   8.57086   8.57086      1.00   .646115   .543129
   8.57075   8.57075      1.00   .645875   .543399
   8.57064   8.57064      1.00   .646245   .543459
   8.57053   8.57053      1.00   .647175   .544499
   8.57041   8.57041      1.00   .643955   .541959
   8.57029   8.57029      1.00   .648225   .545489
   8.57019   8.57019      1.00   .645795   .543729
   8.57008   8.57008      1.00   .645315   .543369
   8.56997   8.56997      1.00   .646855   .544449
   8.56986   8.56986      1.00   .648185   .545539
   8.56975   8.56975      1.00   .644795   .542609
   8.56964   8.56964      1.00   .649945   .547429
   8.56952   8.56952      1.00   .644305   .542539
   8.56941   8.56941      1.00   .647225   .545329
   8.56930   8.56930      1.00   .647365   .545479
   8.56919   8.56919      1.00   .648225   .545839
   8.56908   8.56908      1.00   .644215   .542709
   8.56897   8.56897      1.00   .646985   .545109
   8.56886   8.56886      1.00   .649245   .546949
   8.56874   8.56874      1.00   .646955   .545099
   8.56862   8.56862      1.00   .645125   .543649
   8.56850   8.56850      1.00   .647685   .546109
   8.56839   8.56839      1.00   .647345   .545679
   8.56827   8.56827      1.00   .645005   .543819
   8.56815   8.56815      1.00   .646415   .545119
   8.56803   8.56803      1.00   .647115   .545259
   8.56792   8.56792      1.00   .644715   .543539
   8.56780   8.56780      1.00   .647375   .545799
   8.56767   8.56767      1.00   .647055   .546029
   8.56756   8.56756      1.00   .644345   .543959
   8.56745   8.56745      1.00   .645705   .544539
   8.56734   8.56734      1.00   .647705   .546799
   8.56722   8.56722      1.00   .645945   .545069
   8.56710   8.56710      1.00   .644835   .544089
   8.56699   8.56699      1.00   .646575   .545899
   8.56688   8.56688      1.00   .646245   .545829
   8.56677   8.56677      1.00   .645355   .544999
   8.56666   8.56666      1.00   .645375   .545049
   8.56655   8.56655      1.00   .647465   .546979
   8.56645   8.56645      1.00   .643955   .543759
   8.56633   8.56633      1.00   .644575   .544569
   8.56622   8.56622      1.00   .646865   .546639
   8.56611   8.56611      1.00   .643735   .543869
   8.56600   8.56600      1.00   .646065   .545959
   8.56589   8.56589      1.00   .645195   .545629
   8.56578   8.56578      1.00   .644285   .544249
   8.56567   8.56567      1.00   .643945   .544389
   8.56556   8.56556      1.00   .648215   .547939
   8.56545   8.56545      1.00   .643595   .544139
   8.56534   8.56534      1.00   .644745   .545399
   8.56523   8.56523      1.00   .644065   .544419
   8.56512   8.56512      1.00   .643685   .544489
   8.56501   8.56501      1.00   .640655   .542099
   8.56490   8.56490      1.00   .645155   .545679
   8.56480   8.56480      1.00   .645005   .545709
   8.56469   8.56469      1.00   .643665   .544279
   8.56458   8.56458      1.00   .643535   .544479
   8.56447   8.56447      1.00   .643715   .544779
   8.56437   8.56437      1.00   .643675   .544879
   8.56427   8.56427      1.00   .638715   .540439
   8.56416   8.56416      1.00   .645755   .546949
   8.56405   8.56405      1.00   .641945   .543299
   8.56395   8.56395      1.00   .644475   .545649
   8.56384   8.56384      1.00   .643425   .544769
   8.56374   8.56374      1.00   .642585   .544519
   8.56364   8.56364      1.00   .643265   .544839
   8.56354   8.56354      1.00   .644005   .545739
   8.56344   8.56344      1.00   .641995   .544089
   8.56333   8.56333      1.00   .643515   .545229
   8.56323   8.56323      1.00   .642595   .544619
   8.56313   8.56313      1.00   .644825   .546379
   8.56303   8.56303      1.00   .641275   .543499
   8.56292   8.56292      1.00   .643225   .545199
   8.56281   8.56281      1.00   .643005   .544979
   8.56271   8.56271      1.00   .642555   .544749
   8.56260   8.56260      1.00   .641875   .544309
   8.56249   8.56249      1.00   .642395   .544779
   8.56238   8.56238      1.00   .643925   .546129
   8.56227   8.56227      1.00   .641045   .543669
   8.56216   8.56216      1.00   .644075   .546289
   8.56205   8.56205      1.00   .641625   .544319
   8.56193   8.56193      1.00   .643635   .545929
   8.56182   8.56182      1.00   .640065   .543159
   8.56171   8.56171      1.00   .644155   .546799
   8.56158   8.56158      1.00   .642075   .544909
   8.56147   8.56147      1.00   .641345   .544269
   8.56136   8.56136      1.00   .641475   .544909
   8.56124   8.56124      1.00   .643175   .545659
   8.56112   8.56112      1.00   .639995   .543129
   8.56101   8.56101      1.00   .642235   .545259
   8.56089   8.56089      1.00   .641155   .544729
   8.56078   8.56078      1.00   .641405   .544869
   8.56066   8.56066      1.00   .640375   .544179
   8.56054   8.56054      1.00   .643395   .546679
   8.56044   8.56044      1.00   .638375   .542239
   8.56033   8.56033      1.00   .642765   .546169
   8.56021   8.56021      1.00   .641295   .544899
   8.56010   8.56010      1.00   .641895   .545339
   8.56000   8.56000      1.00   .639765   .543519
   8.55989   8.55989      1.00   .641325   .544819
   8.55977   8.55977      1.00   .641235   .545669
   8.55966   8.55966      1.00   .637745   .542119
   8.55955   8.55955      1.00   .639565   .543539
   8.55944   8.55944      1.00   .639805   .544339
   8.55933   8.55933      1.00   .638255   .542789
   8.55922   8.55922      1.00   .637425   .542469
   8.55911   8.55911      1.00   .641055   .545659
   8.55900   8.55900      1.00   .639275   .543939
   8.55888   8.55888      1.00   .638615   .543239
   8.55876   8.55876      1.00   .639495   .544329
   8.55865   8.55865      1.00   .639265   .544059
   8.55854   8.55854      1.00   .638435   .543489
   8.55841   8.55841      1.00   .638155   .543119
   8.55829   8.55829      1.00   .638295   .543189
   8.55818   8.55818      1.00   .638995   .544219
   8.55807   8.55807      1.00   .638705   .543859
   8.55795   8.55795      1.00   .636425   .541909
   8.55783   8.55783      1.00   .638015   .543129
   8.55771   8.55771      1.00   .639255   .544649
   8.55760   8.55760      1.00   .636935   .543109
   8.55748   8.55748      1.00   .638685   .544139
   8.55736   8.55736      1.00   .637975   .543749
   8.55725   8.55725      1.00   .638085   .543829
   8.55714   8.55714      1.00   .635335   .541659
   8.55702   8.55702      1.00   .636225   .542549
   8.55691   8.55691      1.00   .636575   .542759
   8.55680   8.55680      1.00   .637945   .543909
   8.55669   8.55669      1.00   .637035   .543129
   8.55658   8.55658      1.00   .638385   .544359
   8.55647   8.55647      1.00   .636635   .543009
   8.55636   8.55636      1.00   .637725   .543499
   8.55625   8.55625      1.00   .638835   .545279
   8.55613   8.55613      1.00   .637645   .543619
   8.55603   8.55603      1.00   .635745   .542669
   8.55592   8.55592      1.00   .638745   .545149
   8.55582   8.55582      1.00   .638875   .545299
   8.55571   8.55571      1.00   .637905   .544829
   8.55560   8.55560      1.00   .635785   .542739
   8.55549   8.55549      1.00   .640925   .547099
   8.55538   8.55538      1.00   .637465   .544499
   8.55527   8.55527      1.00   .637435   .544449
   8.55516   8.55516      1.00   .638965   .545579
   8.55505   8.55505      1.00   .638505   .545099
   8.55494   8.55494      1.00   .636845   .544129
   8.55483   8.55483      1.00   .639505   .546259
   8.55472   8.55472      1.00   .636645   .543619
   8.55462   8.55462      1.00   .638895   .546039
   8.55452   8.55452      1.00   .639615   .546439
   8.55441   8.55441      1.00   .639545   .546719
   8.55430   8.55430      1.00   .636435   .543649
   8.55420   8.55420      1.00   .640595   .547519
   8.55410   8.55410      1.00   .638805   .546049
   8.55399   8.55399      1.00   .638495   .545969
   8.55388   8.55388      1.00   .638685   .546249
   8.55379   8.55379      1.00   .640385   .547459
   8.55369   8.55369      1.00   .639035   .546519
   8.55358   8.55358      1.00   .639795   .547439
   8.55348   8.55348      1.00   .638355   .546169
   8.55339   8.55339      1.00   .641945   .549109
   8.55328   8.55328      1.00   .637135   .545199
   8.55317   8.55317      1.00   .640865   .548129
   8.55306   8.55306      1.00   .640885   .548429
   8.55296   8.55296      1.00   .640255   .548149
   8.55286   8.55286      1.00   .638825   .546469
   8.55275   8.55275      1.00   .642155   .549859
   8.55264   8.55264      1.00   .640915   .548439
   8.55254   8.55254      1.00   .640035   .547839
   8.55243   8.55243      1.00   .641445   .549269
   8.55231   8.55231      1.00   .641405   .549299
   8.55220   8.55220      1.00   .640715   .548969
   8.55210   8.55210      1.00   .640825   .548859
   8.55198   8.55198      1.00   .641885   .550009
   8.55186   8.55186      1.00   .639375   .547699
   8.55175   8.55175      1.00   .641385   .549699
   8.55164   8.55164      1.00   .642805   .550689
   8.55153   8.55153      1.00   .642685   .551059
   8.55141   8.55141      1.00   .640225   .549139
   8.55129   8.55129      1.00   .640465   .548849
   8.55118   8.55118      1.00   .643435   .551829
   8.55106   8.55106      1.00   .641935   .550819
   8.55094   8.55094      1.00   .640115   .548879
   8.55082   8.55082      1.00   .641795   .550379
   8.55071   8.55071      1.00   .639985   .548899
   8.55060   8.55060      1.00   .641515   .550079
   8.55048   8.55048      1.00   .640375   .549319
   8.55036   8.55036      1.00   .643915   .551889
   8.55025   8.55025      1.00   .642915   .551159
   8.55014   8.55014      1.00   .642135   .551219
   8.55003   8.55003      1.00   .642915   .551859
   8.54992   8.54992      1.00   .640025   .549559
   8.54982   8.54982      1.00   .641305   .550609
   8.54970   8.54970      1.00   .642555   .551469
   8.54959   8.54959      1.00   .643665   .552649
   8.54948   8.54948      1.00   .641765   .551279
   8.54937   8.54937      1.00   .642215   .551319
   8.54926   8.54926      1.00   .645045   .553989
   8.54915   8.54915      1.00   .642885   .551969
   8.54903   8.54903      1.00   .642465   .551599
   8.54892   8.54892      1.00   .645095   .554139
   8.54881   8.54881      1.00   .643515   .552799
   8.54869   8.54869      1.00   .642195   .552459
   8.54857   8.54857      1.00   .644645   .554349
   8.54846   8.54846      1.00   .644255   .553959
   8.54834   8.54834      1.00   .643295   .553469
   8.54822   8.54822      1.00   .642605   .552779
   8.54810   8.54810      1.00   .645525   .554969
   8.54799   8.54799      1.00   .644825   .554269
   8.54787   8.54787      1.00   .644345   .554219
   8.54774   8.54774      1.00   .642935   .553069
   8.54763   8.54763      1.00   .644705   .554929
   8.54752   8.54752      1.00   .643235   .553559
   8.54740   8.54740      1.00   .645295   .555379
   8.54727   8.54727      1.00   .643655   .554289
   8.54716   8.54716      1.00   .645295   .555539
   8.54706   8.54706      1.00   .644635   .554639
   8.54694   8.54694      1.00   .644415   .555109
   8.54683   8.54683      1.00   .645365   .555629
   8.54671   8.54671      1.00   .644285   .554839
   8.54661   8.54661      1.00   .645045   .555889
   8.54650   8.54650      1.00   .644715   .555349
   8.54639   8.54639      1.00   .645675   .556269
   8.54628   8.54628      1.00   .644895   .555809
   8.54617   8.54617      1.00   .644155   .554989
   8.54606   8.54606      1.00   .648015   .558719
   8.54594   8.54594      1.00   .643555   .554559
   8.54583   8.54583      1.00   .645905   .556499
   8.54573   8.54573      1.00   .645715   .556789
   8.54562   8.54562      1.00   .643875   .554889
   8.54550   8.54550      1.00   .646835   .557789
   8.54540   8.54540      1.00   .645665   .556379
   8.54529   8.54529      1.00   .646685   .557549
   8.54518   8.54518      1.00   .642955   .554319
   8.54507   8.54507      1.00   .646925   .557979
   8.54495   8.54495      1.00   .647205   .558259
   8.54485   8.54485      1.00   .644445   .555779
   8.54474   8.54474      1.00   .645815   .557489
   8.54463   8.54463      1.00   .646385   .557769
   8.54452   8.54452      1.00   .644965   .556199
   8.54442   8.54442      1.00   .643315   .555549
   8.54432   8.54432      1.00   .647395   .558889
   8.54421   8.54421      1.00   .643985   .555639
   8.54410   8.54410      1.00   .644695   .556079
   8.54400   8.54400      1.00   .645045   .556519
   8.54390   8.54390      1.00   .645935   .557699
   8.54379   8.54379      1.00   .643865   .555929
   8.54369   8.54369      1.00   .643905   .556439
   8.54359   8.54359      1.00   .644865   .557019
   8.54349   8.54349      1.00   .644875   .557139
   8.54338   8.54338      1.00   .640505   .553249
   8.54328   8.54328      1.00   .644455   .556949
   8.54318   8.54318      1.00   .644195   .556439
   8.54307   8.54307      1.00   .644755   .557059
   8.54296   8.54296      1.00   .643095   .555859
   8.54286   8.54286      1.00   .648095   .560269
   8.54276   8.54276      1.00   .641515   .554449
   8.54265   8.54265      1.00   .641985   .554709
   8.54254   8.54254      1.00   .643465   .556339
   8.54244   8.54244      1.00   .644735   .557619
   8.54233   8.54233      1.00   .642495   .555509
   8.54221   8.54221      1.00   .644545   .557459
   8.54210   8.54210      1.00   .643305   .556539
   8.54199   8.54199      1.00   .644315   .557569
   8.54187   8.54187      1.00   .643005   .556499
   8.54176   8.54176      1.00   .644665   .557929
   8.54164   8.54164      1.00   .643145   .556819
   8.54153   8.54153      1.00   .643925   .557459
   8.54142   8.54142      1.00   .645405   .558799
   8.54130   8.54130      1.00   .643355   .557139
   8.54118   8.54118      1.00   .644095   .557709
   8.54106   8.54106      1.00   .644205   .557429
   8.54095   8.54095      1.00   .644625   .558199
   8.54084   8.54084      1.00   .644645   .558359
   8.54071   8.54071      1.00   .643375   .557559
   8.54060   8.54060      1.00   .644955   .558659
   8.54049   8.54049      1.00   .644325   .558049
   8.54038   8.54038      1.00   .645195   .559359
   8.54026   8.54026      1.00   .643635   .557809
   8.54015   8.54015      1.00   .643065   .557389
   8.54004   8.54004      1.00   .643845   .557939
   8.53994   8.53994      1.00   .645195   .559329
   8.53982   8.53982      1.00   .642495   .556769
   8.53971   8.53971      1.00   .642935   .557369
   8.53960   8.53960      1.00   .643555   .557889
   8.53949   8.53949      1.00   .644045   .558689
   8.53937   8.53937      1.00   .641675   .557029
   8.53926   8.53926      1.00   .645485   .559449
   8.53916   8.53916      1.00   .643745   .558639
   8.53904   8.53904      1.00   .642265   .557339
   8.53893   8.53893      1.00   .643425   .558039
   8.53881   8.53881      1.00   .645805   .560199
   8.53870   8.53870      1.00   .641015   .556439
   8.53859   8.53859      1.00   .643085   .558099
   8.53846   8.53846      1.00   .642525   .557579
   8.53834   8.53834      1.00   .643915   .558689
   8.53823   8.53823      1.00   .641855   .556969
   8.53812   8.53812      1.00   .643085   .558589
   8.53799   8.53799      1.00   .643125   .558429
   8.53788   8.53788      1.00   .642265   .557669
   8.53776   8.53776      1.00   .644305   .559879
   8.53765   8.53765      1.00   .642775   .558069
   8.53753   8.53753      1.00   .642985   .558419
   8.53741   8.53741      1.00   .640775   .556719
   8.53730   8.53730      1.00   .642955   .558639
   8.53718   8.53718      1.00   .642195   .557919
   8.53706   8.53706      1.00   .642565   .558109
   8.53695   8.53695      1.00   .640945   .557039
   8.53684   8.53684      1.00   .643685   .559419
   8.53673   8.53673      1.00   .643625   .559529
   8.53662   8.53662      1.00   .642685   .559259
   8.53650   8.53650      1.00   .641785   .557839
   8.53639   8.53639      1.00   .643005   .558819
   8.53629   8.53629      1.00   .642805   .559119
   8.53617   8.53617      1.00   .642915   .559129
   8.53605   8.53605      1.00   .640355   .557149
   8.53595   8.53595      1.00   .640975   .557799
   8.53585   8.53585      1.00   .643035   .559719
   8.53574   8.53574      1.00   .642075   .559039
   8.53563   8.53563      1.00   .642985   .559609
   8.53552   8.53552      1.00   .641725   .558429
   8.53541   8.53541      1.00   .642115   .558679
   8.53529   8.53529      1.00   .640105   .557119
   8.53518   8.53518      1.00   .641765   .558579
   8.53508   8.53508      1.00   .641125   .557899
   8.53497   8.53497      1.00   .643565   .560409
   8.53485   8.53485      1.00   .641645   .558559
   8.53474   8.53474      1.00   .641585   .558679
   8.53464   8.53464      1.00   .640935   .558499
   8.53453   8.53453      1.00   .644845   .561579
   8.53442   8.53442      1.00   .640225   .557759
   8.53431   8.53431      1.00   .641825   .559269
   8.53421   8.53421      1.00   .643005   .560259
   8.53411   8.53411      1.00   .642875   .560479
   8.53400   8.53400      1.00   .639435   .557679
   8.53390   8.53390      1.00   .642685   .560219
   8.53380   8.53380      1.00   .642415   .560439
   8.53370   8.53370      1.00   .639265   .557189
   8.53360   8.53360      1.00   .641845   .559519
   8.53349   8.53349      1.00   .641615   .559629
   8.53339   8.53339      1.00   .640645   .558979
   8.53329   8.53329      1.00   .641225   .559919
   8.53319   8.53319      1.00   .642915   .560999
   8.53308   8.53308      1.00   .639285   .557869
   8.53298   8.53298      1.00   .641525   .559709
   8.53287   8.53287      1.00   .640865   .559749
   8.53276   8.53276      1.00   .641775   .560199
   8.53266   8.53266      1.00   .640615   .559089
   8.53255   8.53255      1.00   .641275   .560039
   8.53244   8.53244      1.00   .641545   .560119
   8.53233   8.53233      1.00   .642445   .561269
   8.53222   8.53222      1.00   .639365   .557979
   8.53212   8.53212      1.00   .642045   .560519
   8.53200   8.53200      1.00   .642915   .561749
   8.53188   8.53188      1.00   .641405   .560469
   8.53176   8.53176      1.00   .639575   .558839
   8.53165   8.53165      1.00   .642505   .561489
   8.53154   8.53154      1.00   .642655   .561699
   8.53142   8.53142      1.00   .640735   .559989
   8.53131   8.53131      1.00   .640265   .559639
   8.53120   8.53120      1.00   .642915   .562119
   8.53108   8.53108      1.00   .642095   .561329
   8.53095   8.53095      1.00   .638645   .558989
   8.53084   8.53084      1.00   .644065   .562879
   8.53073   8.53073      1.00   .640885   .560599
   8.53062   8.53062      1.00   .642225   .561769
   8.53050   8.53050      1.00   .638785   .558749
   8.53039   8.53039      1.00   .644815   .564379
   8.53028   8.53028      1.00   .640365   .560319
   8.53017   8.53017      1.00   .642275   .562439
   8.53005   8.53005      1.00   .640995   .560539
   8.52994   8.52994      1.00   .643695   .563339
   8.52984   8.52984      1.00   .639255   .559609
   8.52973   8.52973      1.00   .639975   .560199
   8.52961   8.52961      1.00   .643165   .563029
   8.52950   8.52950      1.00   .640215   .560579
   8.52940   8.52940      1.00   .639555   .559889
   8.52929   8.52929      1.00   .642495   .562959
   8.52917   8.52917      1.00   .642095   .562379
   8.52906   8.52906      1.00   .639515   .560279
   8.52895   8.52895      1.00   .640495   .561249
   8.52884   8.52884      1.00   .641255   .561509
   8.52872   8.52872      1.00   .639275   .560259
   8.52860   8.52860      1.00   .640895   .561419
   8.52849   8.52849      1.00   .642245   .562999
   8.52838   8.52838      1.00   .641005   .561659
   8.52825   8.52825      1.00   .639405   .560599
   8.52813   8.52813      1.00   .639725   .560789
   8.52802   8.52802      1.00   .640025   .560729
   8.52790   8.52790      1.00   .639655   .561139
   8.52777   8.52777      1.00   .641025   .562169
   8.52765   8.52765      1.00   .640145   .561249
   8.52755   8.52755      1.00   .642325   .563309
   8.52743   8.52743      1.00   .638365   .559989
   8.52731   8.52731      1.00   .641385   .563289
   8.52720   8.52720      1.00   .641375   .563029
   8.52709   8.52709      1.00   .639075   .560989
   8.52697   8.52697      1.00   .640235   .562179
   8.52686   8.52686      1.00   .641285   .563189
   8.52675   8.52675      1.00   .640705   .562409
   8.52665   8.52665      1.00   .637635   .560069
   8.52654   8.52654      1.00   .643425   .565159
   8.52643   8.52643      1.00   .640165   .562159
   8.52631   8.52631      1.00   .639425   .561879
   8.52620   8.52620      1.00   .639195   .561299
   8.52609   8.52609      1.00   .642065   .564079
   8.52598   8.52598      1.00   .639015   .561349
   8.52586   8.52586      1.00   .641305   .563239
   8.52575   8.52575      1.00   .640995   .563359
   8.52565   8.52565      1.00   .640625   .563059
   8.52553   8.52553      1.00   .639535   .561949
   8.52542   8.52542      1.00   .642115   .564169
   8.52532   8.52532      1.00   .640465   .562879
   8.52521   8.52521      1.00   .639915   .562379
   8.52509   8.52509      1.00   .639645   .562369
   8.52499   8.52499      1.00   .640705   .563569
   8.52488   8.52488      1.00   .640105   .562859
   8.52478   8.52478      1.00   .640605   .563729
   8.52466   8.52466      1.00   .639345   .562269
   8.52455   8.52455      1.00   .640915   .564079
   8.52445   8.52445      1.00   .640445   .563349
   8.52435   8.52435      1.00   .639985   .562969
   8.52424   8.52424      1.00   .640935   .564339
   8.52413   8.52413      1.00   .640705   .563759
   8.52403   8.52403      1.00   .639495   .563299
   8.52393   8.52393      1.00   .640325   .563729
   8.52382   8.52382      1.00   .642705   .565649
   8.52372   8.52372      1.00   .637695   .561079
   8.52362   8.52362      1.00   .641855   .565339
   8.52352   8.52352      1.00   .640245   .563739
   8.52341   8.52341      1.00   .640425   .564199
   8.52331   8.52331      1.00   .639375   .563469
   8.52321   8.52321      1.00   .641025   .564829
   8.52311   8.52311      1.00   .640945   .564599
   8.52300   8.52300      1.00   .641035   .564919
   8.52289   8.52289      1.00   .640895   .564739
   8.52279   8.52279      1.00   .640875   .565299
   8.52269   8.52269      1.00   .641675   .565639
   8.52257   8.52257      1.00   .639425   .563649
   8.52246   8.52246      1.00   .640405   .564839
   8.52236   8.52236      1.00   .643655   .567469
   8.52225   8.52225      1.00   .639395   .563539
   8.52213   8.52213      1.00   .639575   .563869
   8.52202   8.52202      1.00   .641735   .566119
   8.52191   8.52191      1.00   .641055   .565669
   8.52178   8.52178      1.00   .639135   .563609
   8.52166   8.52166      1.00   .639465   .564369
   8.52155   8.52155      1.00   .640795   .565279
   8.52144   8.52144      1.00   .641225   .565889
   8.52133   8.52133      1.00   .639945   .564789
   8.52121   8.52121      1.00   .641875   .566819
   8.52109   8.52109      1.00   .640765   .565389
   8.52098   8.52098      1.00   .639315   .564619
   8.52086   8.52086      1.00   .640085   .565079
   8.52074   8.52074      1.00   .639975   .565189
   8.52063   8.52063      1.00   .640135   .565199
   8.52052   8.52052      1.00   .639425   .564759
   8.52041   8.52041      1.00   .640145   .565589
   8.52029   8.52029      1.00   .642715   .567839
   8.52018   8.52018      1.00   .637035   .563049
   8.52007   8.52007      1.00   .639915   .565339
   8.51996   8.51996      1.00   .641685   .567029
   8.51985   8.51985      1.00   .641345   .566229
   8.51973   8.51973      1.00   .636885   .563069
   8.51963   8.51963      1.00   .642435   .568239
   8.51952   8.51952      1.00   .639485   .565289
   8.51940   8.51940      1.00   .638955   .564819
   8.51929   8.51929      1.00   .640785   .566619
   8.51919   8.51919      1.00   .640755   .566579
   8.51907   8.51907      1.00   .638455   .564949
   8.51895   8.51895      1.00   .640145   .566249
   8.51884   8.51884      1.00   .640915   .566929
   8.51873   8.51873      1.00   .639765   .566039
   8.51861   8.51861      1.00   .638525   .565749
   8.51849   8.51849      1.00   .639475   .566249
   8.51837   8.51837      1.00   .638045   .564799
   8.51826   8.51826      1.00   .641105   .567519
   8.51814   8.51814      1.00   .639485   .566489
   8.51802   8.51802      1.00   .640455   .567289
   8.51790   8.51790      1.00   .639735   .566759
   8.51779   8.51779      1.00   .640885   .567759
   8.51768   8.51768      1.00   .638615   .565809
   8.51755   8.51755      1.00   .640315   .566679
   8.51743   8.51743      1.00   .641015   .568069
   8.51732   8.51732      1.00   .637215   .564859
   8.51720   8.51720      1.00   .638825   .566089
   8.51708   8.51708      1.00   .640095   .567109
   8.51698   8.51698      1.00   .639495   .567299
   8.51687   8.51687      1.00   .639515   .566309
   8.51676   8.51676      1.00   .642035   .568929
   8.51665   8.51665      1.00   .640865   .568069
   8.51654   8.51654      1.00   .637515   .564959
   8.51643   8.51643      1.00   .642165   .569379
   8.51631   8.51631      1.00   .640735   .568229
   8.51620   8.51620      1.00   .637835   .565679
   8.51609   8.51609      1.00   .640295   .567969
   8.51598   8.51598      1.00   .641375   .568659
   8.51587   8.51587      1.00   .638835   .566749
   8.51576   8.51576      1.00   .638205   .566559
   8.51565   8.51565      1.00   .641605   .569439
   8.51554   8.51554      1.00   .639605   .567429
   8.51543   8.51543      1.00   .638555   .566919
   8.51531   8.51531      1.00   .639335   .567599
   8.51521   8.51521      1.00   .641375   .569509
   8.51510   8.51510      1.00   .637635   .566329
   8.51499   8.51499      1.00   .638765   .567399
   8.51488   8.51488      1.00   .641645   .570019
   8.51477   8.51477      1.00   .638445   .567299
   8.51467   8.51467      1.00   .637985   .566779
   8.51456   8.51456      1.00   .640815   .569449
   8.51445   8.51445      1.00   .639105   .567859
   8.51434   8.51434      1.00   .635695   .564649
   8.51424   8.51424      1.00   .639115   .568249
   8.51414   8.51414      1.00   .638255   .567279
   8.51403   8.51403      1.00   .639205   .567959
   8.51392   8.51392      1.00   .638865   .568079
   8.51383   8.51383      1.00   .640655   .569719
   8.51372   8.51372      1.00   .638005   .567189
   8.51362   8.51362      1.00   .639565   .568699
   8.51352   8.51352      1.00   .636485   .566039
   8.51342   8.51342      1.00   .638005   .567639
   8.51332   8.51332      1.00   .638775   .568759
   8.51321   8.51321      1.00   .638265   .567299
   8.51310   8.51310      1.00   .638985   .567919
   8.51300   8.51300      1.00   .637275   .566869
   8.51290   8.51290      1.00   .639255   .568779
   8.51279   8.51279      1.00   .636525   .566379
   8.51268   8.51268      1.00   .639515   .569289
   8.51258   8.51258      1.00   .639545   .568999
   8.51247   8.51247      1.00   .637195   .566949
   8.51235   8.51235      1.00   .637725   .567949
   8.51224   8.51224      1.00   .639835   .569329
   8.51214   8.51214      1.00   .637145   .567419
   8.51202   8.51202      1.00   .636745   .567109
   8.51191   8.51191      1.00   .637945   .568549
   8.51179   8.51179      1.00   .637925   .568489
   8.51167   8.51167      1.00   .637005   .567479
   8.51156   8.51156      1.00   .636115   .566849
   8.51144   8.51144      1.00   .640045   .570219
   8.51133   8.51133      1.00   .636415   .567219
   8.51122   8.51122      1.00   .636575   .567389
   8.51110   8.51110      1.00   .639475   .569729
   8.51098   8.51098      1.00   .637055   .568209
   8.51086   8.51086      1.00   .636125   .567249
   8.51075   8.51075      1.00   .638475   .568669
   8.51063   8.51063      1.00   .637365   .568609
   8.51051   8.51051      1.00   .635615   .566959
   8.51040   8.51040      1.00   .635935   .567149
   8.51030   8.51030      1.00   .638565   .569719
   8.51018   8.51018      1.00   .634245   .565779
   8.51007   8.51007      1.00   .635555   .567109
   8.50995   8.50995      1.00   .637215   .568729
   8.50985   8.50985      1.00   .637255   .568519
   8.50974   8.50974      1.00   .636125   .567579
   8.50962   8.50962      1.00   .635805   .567729
   8.50951   8.50951      1.00   .637905   .568979
   8.50940   8.50940      1.00   .637175   .568569
   8.50930   8.50930      1.00   .635345   .566819
   8.50918   8.50918      1.00   .636015   .568379
   8.50907   8.50907      1.00   .636485   .568489
   8.50896   8.50896      1.00   .633675   .565749
   8.50884   8.50884      1.00   .637815   .569699
   8.50873   8.50873      1.00   .636035   .568219
   8.50861   8.50861      1.00   .634495   .567249
   8.50850   8.50850      1.00   .634885   .567239
   8.50837   8.50837      1.00   .638725   .570609
   8.50825   8.50825      1.00   .633835   .566309
   8.50814   8.50814      1.00   .634395   .566939
   8.50803   8.50803      1.00   .634535   .567499
   8.50791   8.50791      1.00   .636435   .569159
   8.50778   8.50778      1.00   .631875   .564989
   8.50766   8.50766      1.00   .637205   .569709
   8.50755   8.50755      1.00   .632935   .566489
   8.50743   8.50743      1.00   .634605   .567869
   8.50731   8.50731      1.00   .631855   .565349
   8.50720   8.50720      1.00   .635315   .568209
   8.50710   8.50710      1.00   .633355   .566659
   8.50699   8.50699      1.00   .631695   .565049
   8.50686   8.50686      1.00   .633115   .566769
   8.50675   8.50675      1.00   .633165   .566959
   8.50664   8.50664      1.00   .632935   .566799
   8.50654   8.50654      1.00   .634525   .567859
   8.50642   8.50642      1.00   .631875   .565819
   8.50631   8.50631      1.00   .632685   .566629
   8.50620   8.50620      1.00   .632705   .566629
   8.50609   8.50609      1.00   .629365   .563869
   8.50597   8.50597      1.00   .633325   .567479
   8.50586   8.50586      1.00   .632615   .566869
   8.50576   8.50576      1.00   .633645   .567639
   8.50565   8.50565      1.00   .630705   .565059
   8.50554   8.50554      1.00   .633835   .568079
   8.50543   8.50543      1.00   .630775   .565469
   8.50533   8.50533      1.00   .633215   .567549
   8.50521   8.50521      1.00   .630665   .565579
   8.50510   8.50510      1.00   .632615   .567219
   8.50499   8.50499      1.00   .631285   .565759
   8.50488   8.50488      1.00   .631895   .566349
   8.50477   8.50477      1.00   .631765   .567049
   8.50466   8.50466      1.00   .632075   .567319
   8.50456   8.50456      1.00   .629805   .565309
   8.50446   8.50446      1.00   .632575   .567559
   8.50435   8.50435      1.00   .631895   .566959
   8.50424   8.50424      1.00   .630825   .565969
   8.50413   8.50413      1.00   .631265   .566449
   8.50403   8.50403      1.00   .631505   .567239
   8.50393   8.50393      1.00   .630655   .566309
   8.50382   8.50382      1.00   .630625   .566049
   8.50372   8.50372      1.00   .632695   .568049
   8.50362   8.50362      1.00   .629625   .565039
   8.50352   8.50352      1.00   .631265   .566899
   8.50341   8.50341      1.00   .631625   .567069
   8.50331   8.50331      1.00   .630455   .566379
   8.50322   8.50322      1.00   .628975   .565199
   8.50311   8.50311      1.00   .631975   .567639
   8.50300   8.50300      1.00   .629445   .565699
   8.50289   8.50289      1.00   .628965   .565259
   8.50279   8.50279      1.00   .631825   .567549
   8.50269   8.50269      1.00   .629805   .565579
   8.50258   8.50258      1.00   .629155   .565499
   8.50247   8.50247      1.00   .631335   .567759
   8.50237   8.50237      1.00   .629605   .565649
   8.50226   8.50226      1.00   .630985   .566889
   8.50213   8.50213      1.00   .628025   .565419
   8.50202   8.50202      1.00   .630465   .567439
   8.50191   8.50191      1.00   .629445   .566109
   8.50179   8.50179      1.00   .629365   .566119
   8.50168   8.50168      1.00   .630065   .566959
   8.50156   8.50156      1.00   .628695   .565799
   8.50145   8.50145      1.00   .631725   .568739
   8.50134   8.50134      1.00   .628495   .565379
   8.50121   8.50121      1.00   .628465   .565659
   8.50110   8.50110      1.00   .628585   .566089
   8.50099   8.50099      1.00   .631535   .568329
   8.50087   8.50087      1.00   .627885   .565199
   8.50075   8.50075      1.00   .628615   .566129
   8.50063   8.50063      1.00   .630635   .567999
   8.50053   8.50053      1.00   .629835   .567049
   8.50042   8.50042      1.00   .627425   .565089
   8.50030   8.50030      1.00   .628585   .566099
   8.50019   8.50019      1.00   .630165   .567689
   8.50008   8.50008      1.00   .627895   .565819
   8.49997   8.49997      1.00   .629245   .566829
   8.49986   8.49986      1.00   .626705   .564819
   8.49974   8.49974      1.00   .628045   .565949
   8.49964   8.49964      1.00   .627945   .566179
   8.49953   8.49953      1.00   .629655   .567839
   8.49942   8.49942      1.00   .627575   .566109
   8.49930   8.49930      1.00   .627975   .566179
   8.49920   8.49920      1.00   .628685   .566679
   8.49908   8.49908      1.00   .627775   .565619
   8.49897   8.49897      1.00   .623365   .561959
   8.49885   8.49885      1.00   .628255   .566369
   8.49874   8.49874      1.00   .626445   .565539
   8.49862   8.49862      1.00   .627725   .566559
   8.49850   8.49850      1.00   .626295   .565049
   8.49839   8.49839      1.00   .626985   .565649
   8.49827   8.49827      1.00   .626835   .565799
   8.49815   8.49815      1.00   .626055   .564839
   8.49804   8.49804      1.00   .627155   .566009
   8.49792   8.49792      1.00   .626645   .565579
   8.49781   8.49781      1.00   .625885   .565119
   8.49769   8.49769      1.00   .625535   .564749
   8.49756   8.49756      1.00   .626185   .565569
   8.49744   8.49744      1.00   .626165   .565339
   8.49733   8.49733      1.00   .625165   .564709
   8.49721   8.49721      1.00   .625805   .565249
   8.49710   8.49710      1.00   .627135   .566569
   8.49699   8.49699      1.00   .624555   .564269
   8.49688   8.49688      1.00   .625675   .565259
   8.49677   8.49677      1.00   .625185   .565349
   8.49665   8.49665      1.00   .626745   .566249
   8.49654   8.49654      1.00   .622985   .563259
   8.49643   8.49643      1.00   .625275   .565389
   8.49632   8.49632      1.00   .625905   .565999
   8.49620   8.49620      1.00   .624345   .564539
   8.49610   8.49610      1.00   .622985   .563299
   8.49600   8.49600      1.00   .626005   .565749
   8.49589   8.49589      1.00   .622925   .563299
   8.49577   8.49577      1.00   .623055   .563499
   8.49566   8.49566      1.00   .624075   .564719
   8.49556   8.49556      1.00   .624615   .565259
   8.49545   8.49545      1.00   .621885   .562909
   8.49533   8.49533      1.00   .622885   .563659
   8.49522   8.49522      1.00   .624065   .564839
   8.49511   8.49511      1.00   .621015   .562359
   8.49500   8.49500      1.00   .622725   .563669
   8.49489   8.49489      1.00   .621835   .562829
   8.49478   8.49478      1.00   .624095   .565469
   8.49468   8.49468      1.00   .620695   .561859
   8.49457   8.49457      1.00   .621075   .562649
   8.49446   8.49446      1.00   .624325   .565419
   8.49435   8.49435      1.00   .620535   .561809
   8.49425   8.49425      1.00   .621185   .563039
   8.49415   8.49415      1.00   .623435   .565069
   8.49403   8.49403      1.00   .621565   .563329
   8.49392   8.49392      1.00   .620435   .562289
   8.49383   8.49383      1.00   .623475   .564949
   8.49373   8.49373      1.00   .621285   .563269
   8.49362   8.49362      1.00   .620425   .562319
   8.49352   8.49352      1.00   .619575   .561929
   8.49342   8.49342      1.00   .621945   .563929
   8.49332   8.49332      1.00   .620605   .562769
   8.49321   8.49321      1.00   .619245   .561349
   8.49311   8.49311      1.00   .619315   .561799
   8.49301   8.49301      1.00   .622345   .564579
   8.49290   8.49290      1.00   .619135   .561689
   8.49279   8.49279      1.00   .619685   .562209
   8.49268   8.49268      1.00   .621085   .563519
   8.49258   8.49258      1.00   .618225   .561149
   8.49247   8.49247      1.00   .617705   .561019
   8.49236   8.49236      1.00   .621195   .563809
   8.49225   8.49225      1.00   .620845   .563459
   8.49214   8.49214      1.00   .618315   .561369
   8.49203   8.49203      1.00   .619295   .561949
   8.49190   8.49190      1.00   .620265   .563499
   8.49179   8.49179      1.00   .618675   .561899
   8.49167   8.49167      1.00   .617855   .560989
   8.49156   8.49156      1.00   .619815   .562699
   8.49144   8.49144      1.00   .621815   .564819
   8.49132   8.49132      1.00   .619995   .563539
   8.49121   8.49121      1.00   .620035   .563439
   8.49110   8.49110      1.00   .620815   .564519
   8.49098   8.49098      1.00   .617905   .561899
   8.49086   8.49086      1.00   .619995   .563389
   8.49075   8.49075      1.00   .620485   .563989
   8.49063   8.49063      1.00   .620155   .563819
   8.49051   8.49051      1.00   .617085   .561239
   8.49040   8.49040      1.00   .620975   .564259
   8.49029   8.49029      1.00   .618765   .562899
   8.49018   8.49018      1.00   .621085   .564739
   8.49006   8.49006      1.00   .617715   .561929
   8.48995   8.48995      1.00   .620475   .564579
   8.48985   8.48985      1.00   .619005   .563469
   8.48974   8.48974      1.00   .618065   .562709
   8.48962   8.48962      1.00   .618395   .563239
   8.48951   8.48951      1.00   .620295   .564139
   8.48940   8.48940      1.00   .619465   .564189
   8.48930   8.48930      1.00   .618125   .562369
   8.48918   8.48918      1.00   .618965   .563309
   8.48907   8.48907      1.00   .620585   .565059
   8.48896   8.48896      1.00   .617215   .562289
   8.48885   8.48885      1.00   .618705   .563649
   8.48873   8.48873      1.00   .619915   .564319
   8.48860   8.48860      1.00   .615235   .560509
   8.48849   8.48849      1.00   .619985   .564419
   8.48837   8.48837      1.00   .620245   .564829
   8.48825   8.48825      1.00   .617825   .563429
   8.48813   8.48813      1.00   .617445   .563039
   8.48802   8.48802      1.00   .621145   .566539
   8.48790   8.48790      1.00   .617735   .563489
   8.48778   8.48778      1.00   .618165   .563929
   8.48767   8.48767      1.00   .617285   .562849
   8.48755   8.48755      1.00   .620055   .565359
   8.48743   8.48743      1.00   .618145   .563719
   8.48731   8.48731      1.00   .617095   .562809
   8.48719   8.48719      1.00   .617355   .563439
   8.48708   8.48708      1.00   .618235   .564089
   8.48698   8.48698      1.00   .618245   .564089
   8.48686   8.48686      1.00   .617395   .563029
   8.48675   8.48675      1.00   .619525   .565529
   8.48664   8.48664      1.00   .616255   .562349
   8.48653   8.48653      1.00   .618985   .565319
   8.48642   8.48642      1.00   .615755   .562069
   8.48631   8.48631      1.00   .618995   .565169
   8.48620   8.48620      1.00   .616995   .563419
   8.48609   8.48609      1.00   .619245   .565529
   8.48597   8.48597      1.00   .615435   .562089
   8.48586   8.48586      1.00   .619095   .565429
   8.48576   8.48576      1.00   .617425   .563999
   8.48565   8.48565      1.00   .620235   .566939
   8.48553   8.48553      1.00   .615545   .562639
   8.48542   8.48542      1.00   .618595   .565299
   8.48531   8.48531      1.00   .616655   .563589
   8.48520   8.48520      1.00   .618695   .565589
   8.48509   8.48509      1.00   .614755   .561879
   8.48498   8.48498      1.00   .617655   .564839
   8.48487   8.48487      1.00   .617425   .564179
   8.48477   8.48477      1.00   .619475   .566529
   8.48466   8.48466      1.00   .614225   .561849
   8.48455   8.48455      1.00   .619455   .566909
   8.48445   8.48445      1.00   .617735   .565179
   8.48435   8.48435      1.00   .615195   .562799
   8.48424   8.48424      1.00   .615145   .562859
   8.48413   8.48413      1.00   .619105   .566469
   8.48403   8.48403      1.00   .617135   .564709
   8.48392   8.48392      1.00   .616275   .564169
   8.48381   8.48381      1.00   .617765   .565349
   8.48371   8.48371      1.00   .618085   .565939
   8.48362   8.48362      1.00   .617485   .565349
   8.48351   8.48351      1.00   .616155   .563849
   8.48340   8.48340      1.00   .619515   .567349
   8.48330   8.48330      1.00   .615735   .564099
   8.48320   8.48320      1.00   .617355   .565529
   8.48310   8.48310      1.00   .617465   .565399
   8.48299   8.48299      1.00   .617085   .565229
   8.48288   8.48288      1.00   .616055   .564639
   8.48278   8.48278      1.00   .616515   .564529
   8.48268   8.48268      1.00   .618855   .567159
   8.48257   8.48257      1.00   .616225   .564589
   8.48246   8.48246      1.00   .616625   .565129
   8.48235   8.48235      1.00   .618175   .567229
   8.48224   8.48224      1.00   .616905   .565239
   8.48212   8.48212      1.00   .615995   .564939
   8.48201   8.48201      1.00   .617475   .566159
   8.48190   8.48190      1.00   .617475   .566419
   8.48179   8.48179      1.00   .616395   .565299
   8.48166   8.48166      1.00   .615975   .565109
   8.48155   8.48155      1.00   .617695   .566129
   8.48144   8.48144      1.00   .615435   .564469
   8.48132   8.48132      1.00   .616455   .565679
   8.48120   8.48120      1.00   .615685   .564879
   8.48108   8.48108      1.00   .617175   .566499
   8.48097   8.48097      1.00   .616035   .565029
   8.48085   8.48085      1.00   .615315   .564949
   8.48073   8.48073      1.00   .616475   .565619
   8.48061   8.48061      1.00   .614935   .564659
   8.48050   8.48050      1.00   .616785   .566219
   8.48040   8.48040      1.00   .614765   .564489
   8.48028   8.48028      1.00   .616385   .566279
   8.48017   8.48017      1.00   .614945   .565159
   8.48006   8.48006      1.00   .616405   .566179
   8.47995   8.47995      1.00   .613645   .563819
   8.47984   8.47984      1.00   .616155   .565949
   8.47973   8.47973      1.00   .613365   .563399
   8.47962   8.47962      1.00   .615355   .565659
   8.47951   8.47951      1.00   .614545   .564959
   8.47939   8.47939      1.00   .615615   .565809
   8.47928   8.47928      1.00   .614325   .564949
   8.47918   8.47918      1.00   .613595   .564109
   8.47906   8.47906      1.00   .614735   .565349
   8.47895   8.47895      1.00   .615005   .566039
   8.47883   8.47883      1.00   .612775   .563239
   8.47872   8.47872      1.00   .615785   .566349
   8.47860   8.47860      1.00   .613975   .564949
   8.47848   8.47848      1.00   .614225   .565599
   8.47836   8.47836      1.00   .612455   .563649
   8.47825   8.47825      1.00   .615205   .566279
   8.47813   8.47813      1.00   .612625   .563759
   8.47801   8.47801      1.00   .612385   .563819
   8.47789   8.47789      1.00   .611175   .562649
   8.47778   8.47778      1.00   .613325   .564399
   8.47766   8.47766      1.00   .611275   .562959
   8.47754   8.47754      1.00   .612565   .564219
   8.47743   8.47743      1.00   .613115   .564089
   8.47731   8.47731      1.00   .613355   .564789
   8.47720   8.47720      1.00   .612085   .563669
   8.47708   8.47708      1.00   .610885   .562899
   8.47696   8.47696      1.00   .610425   .562819
   8.47687   8.47687      1.00   .609705   .562139
   8.47675   8.47675      1.00   .613965   .566009
   8.47663   8.47663      1.00   .611145   .563279
   8.47652   8.47652      1.00   .611925   .563819
   8.47641   8.47641      1.00   .612825   .564719
   8.47631   8.47631      1.00   .611025   .563449
   8.47619   8.47619      1.00   .611785   .564039
   8.47607   8.47607      1.00   .611945   .564299
   8.47597   8.47597      1.00   .611855   .563939
   8.47586   8.47586      1.00   .610125   .562819
   8.47575   8.47575      1.00   .612525   .564699
   8.47564   8.47564      1.00   .610165   .563159
   8.47554   8.47554      1.00   .610255   .563209
   8.47543   8.47543      1.00   .610505   .563539
   8.47531   8.47531      1.00   .612055   .564799
   8.47520   8.47520      1.00   .608515   .561839
   8.47509   8.47509      1.00   .609885   .562739
   8.47499   8.47499      1.00   .609865   .563059
   8.47487   8.47487      1.00   .611555   .564409
   8.47476   8.47476      1.00   .607025   .560699
   8.47466   8.47466      1.00   .610055   .563509
   8.47456   8.47456      1.00   .609085   .562419
   8.47445   8.47445      1.00   .608035   .561439
   8.47434   8.47434      1.00   .607375   .561079
   8.47424   8.47424      1.00   .609895   .563329
   8.47414   8.47414      1.00   .608665   .561959
   8.47403   8.47403      1.00   .607625   .561319
   8.47392   8.47392      1.00   .607525   .561589
   8.47383   8.47383      1.00   .609045   .562749
   8.47372   8.47372      1.00   .608315   .561979
   8.47362   8.47362      1.00   .607585   .561449
   8.47352   8.47352      1.00   .607855   .562209
   8.47342   8.47342      1.00   .607615   .561699
   8.47331   8.47331      1.00   .607405   .561929
   8.47321   8.47321      1.00   .605635   .560109
   8.47310   8.47310      1.00   .607855   .561799
   8.47300   8.47300      1.00   .606045   .560509
   8.47290   8.47290      1.00   .605555   .559949
   8.47279   8.47279      1.00   .604125   .558929
   8.47268   8.47268      1.00   .606325   .560819
   8.47258   8.47258      1.00   .602295   .557359
   8.47246   8.47246      1.00   .605515   .560179
   8.47235   8.47235      1.00   .604815   .559719
   8.47225   8.47225      1.00   .602765   .558249
   8.47214   8.47214      1.00   .602255   .557449
   8.47203   8.47203      1.00   .606315   .561479
   8.47190   8.47190      1.00   .602285   .557729
   8.47179   8.47179      1.00   .602895   .558129
   8.47169   8.47169      1.00   .603955   .559419
   8.47157   8.47157      1.00   .602005   .557439
   8.47145   8.47145      1.00   .602655   .558429
   8.47133   8.47133      1.00   .600495   .556339
   8.47122   8.47122      1.00   .603765   .559319
   8.47111   8.47111      1.00   .600875   .556649
   8.47098   8.47098      1.00   .601325   .556969
   8.47086   8.47086      1.00   .600465   .556179
   8.47076   8.47076      1.00   .601375   .557709
   8.47064   8.47064      1.00   .599095   .555229
   8.47052   8.47052      1.00   .601735   .557669
   8.47040   8.47040      1.00   .600625   .556669
   8.47029   8.47029      1.00   .601435   .557479
   8.47019   8.47019      1.00   .599395   .555909
   8.47007   8.47007      1.00   .602345   .558489
   8.46996   8.46996      1.00   .597025   .554079
   8.46986   8.46986      1.00   .597955   .554969
   8.46975   8.46975      1.00   .600295   .556909
   8.46963   8.46963      1.00   .599125   .555879
   8.46952   8.46952      1.00   .598375   .555239
   8.46941   8.46941      1.00   .600015   .556629
   8.46930   8.46930      1.00   .599365   .556239
   8.46919   8.46919      1.00   .598815   .555839
   8.46908   8.46908      1.00   .598165   .555439
   8.46897   8.46897      1.00   .598885   .556049
   8.46886   8.46886      1.00   .598805   .555809
   8.46873   8.46873      1.00   .596345   .553329
   8.46862   8.46862      1.00   .598895   .556489
   8.46850   8.46850      1.00   .597485   .555179
   8.46839   8.46839      1.00   .597225   .554729
   8.46826   8.46826      1.00   .595815   .553539
   8.46814   8.46814      1.00   .599055   .556809
   8.46803   8.46803      1.00   .597365   .555309
   8.46791   8.46791      1.00   .597575   .555599
   8.46779   8.46779      1.00   .595315   .553839
   8.46767   8.46767      1.00   .596875   .554909
   8.46756   8.46756      1.00   .596245   .554249
   8.46744   8.46744      1.00   .597045   .554909
   8.46733   8.46733      1.00   .596415   .554219
   8.46721   8.46721      1.00   .595295   .553309
   8.46709   8.46709      1.00   .596305   .554799
   8.46699   8.46699      1.00   .597115   .555249
   8.46687   8.46687      1.00   .595195   .553579
   8.46676   8.46676      1.00   .595295   .553749
   8.46665   8.46665      1.00   .596285   .555129
   8.46655   8.46655      1.00   .595745   .554239
   8.46643   8.46643      1.00   .595275   .554029
   8.46632   8.46632      1.00   .594985   .553719
   8.46621   8.46621      1.00   .595985   .554789
   8.46610   8.46610      1.00   .594535   .553369
   8.46598   8.46598      1.00   .594715   .553789
   8.46588   8.46588      1.00   .593715   .552599
   8.46577   8.46577      1.00   .595615   .554499
   8.46566   8.46566      1.00   .594235   .553339
   8.46554   8.46554      1.00   .594705   .554209
   8.46544   8.46544      1.00   .594405   .553809
   8.46533   8.46533      1.00   .595165   .554469
   8.46522   8.46522      1.00   .594895   .554079
   8.46510   8.46510      1.00   .593955   .553519
   8.46499   8.46499      1.00   .595615   .555059
   8.46489   8.46489      1.00   .596305   .555759
   8.46478   8.46478      1.00   .593475   .553199
   8.46467   8.46467      1.00   .594235   .554019
   8.46457   8.46457      1.00   .595755   .555809
   8.46446   8.46446      1.00   .594205   .554139
   8.46436   8.46436      1.00   .593105   .553329
   8.46425   8.46425      1.00   .595515   .555399
   8.46414   8.46414      1.00   .594165   .554329
   8.46404   8.46404      1.00   .593095   .553389
   8.46394   8.46394      1.00   .593475   .554169
   8.46383   8.46383      1.00   .594915   .555069
   8.46372   8.46372      1.00   .594355   .554529
   8.46363   8.46363      1.00   .591595   .552029
   8.46352   8.46352      1.00   .596595   .556129
   8.46342   8.46342      1.00   .590335   .550719
   8.46332   8.46332      1.00   .592515   .553419
   8.46322   8.46322      1.00   .595135   .555689
   8.46312   8.46312      1.00   .594305   .554749
   8.46301   8.46301      1.00   .593125   .553769
   8.46290   8.46290      1.00   .592725   .553809
   8.46280   8.46280      1.00   .595515   .556279
   8.46269   8.46269      1.00   .591825   .553079
   8.46259   8.46259      1.00   .592185   .553259
   8.46248   8.46248      1.00   .594625   .555779
   8.46237   8.46237      1.00   .593555   .554969
   8.46226   8.46226      1.00   .592945   .554139
   8.46215   8.46215      1.00   .595915   .556439
   8.46203   8.46203      1.00   .593325   .554489
   8.46192   8.46192      1.00   .594565   .555769
   8.46180   8.46180      1.00   .591925   .553619
   8.46168   8.46168      1.00   .595005   .556509
   8.46157   8.46157      1.00   .594375   .555689
   8.46146   8.46146      1.00   .593285   .554439
   8.46134   8.46134      1.00   .595085   .556579
   8.46122   8.46122      1.00   .594325   .555559
   8.46110   8.46110      1.00   .594605   .556279
   8.46099   8.46099      1.00   .593675   .555369
   8.46087   8.46087      1.00   .596185   .557949
   8.46076   8.46076      1.00   .594105   .555839
   8.46064   8.46064      1.00   .594945   .556909
   8.46053   8.46053      1.00   .593535   .555669
   8.46042   8.46042      1.00   .596815   .558909
   8.46030   8.46030      1.00   .593535   .555849
   8.46019   8.46019      1.00   .595705   .557989
   8.46009   8.46009      1.00   .595715   .558019
   8.45998   8.45998      1.00   .596835   .558619
   8.45986   8.45986      1.00   .593885   .556129
   8.45975   8.45975      1.00   .596235   .557989
   8.45964   8.45964      1.00   .595515   .557549
   8.45953   8.45953      1.00   .595965   .558409
   8.45941   8.45941      1.00   .594365   .556719
   8.45930   8.45930      1.00   .598235   .560879
   8.45920   8.45920      1.00   .594485   .557209
   8.45909   8.45909      1.00   .595275   .557769
   8.45897   8.45897      1.00   .598425   .560589
   8.45885   8.45885      1.00   .596485   .559079
   8.45874   8.45874      1.00   .596155   .558949
   8.45863   8.45863      1.00   .595795   .558489
   8.45851   8.45851      1.00   .599095   .562279
   8.45839   8.45839      1.00   .595545   .558349
   8.45828   8.45828      1.00   .595905   .559299
   8.45816   8.45816      1.00   .598995   .562189
   8.45804   8.45804      1.00   .597195   .560609
   8.45792   8.45792      1.00   .594995   .558289
   8.45781   8.45781      1.00   .597865   .560849
   8.45769   8.45769      1.00   .598455   .561499
   8.45757   8.45757      1.00   .596765   .559899
   8.45745   8.45745      1.00   .595425   .559079
   8.45733   8.45733      1.00   .599165   .562589
   8.45722   8.45722      1.00   .596225   .559709
   8.45710   8.45710      1.00   .596195   .559799
   8.45699   8.45699      1.00   .598985   .562609
   8.45688   8.45688      1.00   .598025   .561969
   8.45677   8.45677      1.00   .598145   .562179
   8.45666   8.45666      1.00   .595535   .559209
   8.45655   8.45655      1.00   .598445   .562399
   8.45645   8.45645      1.00   .598345   .562169
   8.45633   8.45633      1.00   .597035   .560939
   8.45621   8.45621      1.00   .596655   .560559
   8.45611   8.45611      1.00   .597295   .561199
   8.45600   8.45600      1.00   .593145   .557519
   8.45589   8.45589      1.00   .598035   .562299
   8.45577   8.45577      1.00   .597605   .561849
   8.45567   8.45567      1.00   .599165   .563379
   8.45557   8.45557      1.00   .594025   .558339
   8.45545   8.45545      1.00   .601165   .565479
   8.45533   8.45533      1.00   .596695   .560929
   8.45523   8.45523      1.00   .594265   .559159
   8.45512   8.45512      1.00   .598415   .563199
   8.45500   8.45500      1.00   .599445   .564049
   8.45489   8.45489      1.00   .596565   .561629
   8.45479   8.45479      1.00   .597995   .562649
   8.45468   8.45468      1.00   .598755   .563339
   8.45458   8.45458      1.00   .598925   .563709
   8.45447   8.45447      1.00   .596315   .561799
   8.45436   8.45436      1.00   .598135   .563119
   8.45426   8.45426      1.00   .598835   .563959
   8.45415   8.45415      1.00   .597535   .562859
   8.45404   8.45404      1.00   .598075   .563029
   8.45394   8.45394      1.00   .598085   .563389
   8.45384   8.45384      1.00   .598935   .564569
   8.45374   8.45374      1.00   .595695   .561449
   8.45364   8.45364      1.00   .599265   .564789
   8.45354   8.45354      1.00   .596145   .561469
   8.45344   8.45344      1.00   .598565   .563929
   8.45333   8.45333      1.00   .596585   .562389
   8.45322   8.45322      1.00   .596855   .562879
   8.45312   8.45312      1.00   .597015   .562689
   8.45302   8.45302      1.00   .598085   .564029
   8.45291   8.45291      1.00   .597285   .562949
   8.45280   8.45280      1.00   .599435   .565609
   8.45270   8.45270      1.00   .596335   .562169
   8.45260   8.45260      1.00   .598245   .564139
   8.45249   8.45249      1.00   .598295   .564719
   8.45238   8.45238      1.00   .596765   .563199
   8.45226   8.45226      1.00   .598095   .564079
   8.45215   8.45215      1.00   .598365   .564819
   8.45205   8.45205      1.00   .597995   .564299
   8.45192   8.45192      1.00   .596635   .562889
   8.45180   8.45180      1.00   .597765   .564459
   8.45170   8.45170      1.00   .597745   .564099
   8.45158   8.45158      1.00   .599905   .566119
   8.45146   8.45146      1.00   .593885   .560819
   8.45134   8.45134      1.00   .599835   .566319
   8.45123   8.45123      1.00   .597855   .564599
   8.45112   8.45112      1.00   .595105   .562119
   8.45100   8.45100      1.00   .597445   .564289
   8.45088   8.45088      1.00   .597445   .564339
   8.45077   8.45077      1.00   .596325   .563319
   8.45066   8.45066      1.00   .594485   .561729
   8.45054   8.45054      1.00   .597755   .565119
   8.45043   8.45043      1.00   .595785   .563399
   8.45032   8.45032      1.00   .596615   .564009
   8.45020   8.45020      1.00   .594415   .561939
   8.45009   8.45009      1.00   .597975   .565209
   8.44998   8.44998      1.00   .594005   .562029
   8.44987   8.44987      1.00   .596355   .563929
   8.44976   8.44976      1.00   .595945   .563789
   8.44965   8.44965      1.00   .596575   .564479
   8.44954   8.44954      1.00   .593075   .561329
   8.44943   8.44943      1.00   .600575   .567979
   8.44932   8.44932      1.00   .594225   .562169
   8.44920   8.44920      1.00   .596375   .564399
   8.44909   8.44909      1.00   .595035   .563469
   8.44899   8.44899      1.00   .596895   .565219
   8.44887   8.44887      1.00   .592545   .560899
   8.44875   8.44875      1.00   .596355   .564699
   8.44864   8.44864      1.00   .594995   .563509
   8.44852   8.44852      1.00   .598935   .567039
   8.44840   8.44840      1.00   .593395   .562069
   8.44828   8.44828      1.00   .596725   .565449
   8.44816   8.44816      1.00   .596865   .565429
   8.44805   8.44805      1.00   .594345   .563079
   8.44793   8.44793      1.00   .593905   .562849
   8.44781   8.44781      1.00   .596585   .565389
   8.44769   8.44769      1.00   .597845   .566349
   8.44757   8.44757      1.00   .593715   .562709
   8.44746   8.44746      1.00   .595965   .564739
   8.44734   8.44734      1.00   .596155   .565159
   8.44722   8.44722      1.00   .594895   .564189
   8.44711   8.44711      1.00   .593665   .562769
   8.44701   8.44701      1.00   .596385   .565339
   8.44689   8.44689      1.00   .592835   .562109
   8.44679   8.44679      1.00   .593985   .563449
   8.44668   8.44668      1.00   .594615   .564089
   8.44656   8.44656      1.00   .594705   .564169
   8.44645   8.44645      1.00   .592825   .562289
   8.44634   8.44634      1.00   .594055   .563449
   8.44623   8.44623      1.00   .595465   .564969
   8.44612   8.44612      1.00   .593485   .563089
   8.44601   8.44601      1.00   .593165   .562879
   8.44590   8.44590      1.00   .592775   .562359
   8.44579   8.44579      1.00   .594535   .564569
   8.44569   8.44569      1.00   .592545   .562729
   8.44557   8.44557      1.00   .591635   .561799
   8.44546   8.44546      1.00   .591605   .562299
   8.44536   8.44536      1.00   .594505   .564609
   8.44525   8.44525      1.00   .590235   .560449
   8.44513   8.44513      1.00   .591785   .562229
   8.44502   8.44502      1.00   .591615   .562069
   8.44492   8.44492      1.00   .592255   .562859
   8.44481   8.44481      1.00   .589865   .560349
   8.44470   8.44470      1.00   .591305   .562039
   8.44460   8.44460      1.00   .592625   .563089
   8.44450   8.44450      1.00   .589805   .560739
   8.44439   8.44439      1.00   .590135   .560759
   8.44428   8.44428      1.00   .591335   .562149
   8.44418   8.44418      1.00   .588515   .559509
   8.44408   8.44408      1.00   .589915   .560879
   8.44397   8.44397      1.00   .589195   .560139
   8.44387   8.44387      1.00   .587615   .558919
   8.44376   8.44376      1.00   .588515   .560009
   8.44367   8.44367      1.00   .588395   .559529
   8.44356   8.44356      1.00   .589395   .561059
   8.44346   8.44346      1.00   .587365   .559229
   8.44336   8.44336      1.00   .587885   .559839
   8.44326   8.44326      1.00   .587545   .559289
   8.44316   8.44316      1.00   .588735   .560359
   8.44304   8.44304      1.00   .584265   .556089
   8.44293   8.44293      1.00   .588485   .560269
   8.44284   8.44284      1.00   .586655   .558439
   8.44273   8.44273      1.00   .585065   .557039
   8.44262   8.44262      1.00   .585125   .557439
   8.44252   8.44252      1.00   .587455   .559749
   8.44241   8.44241      1.00   .584745   .557079
   8.44230   8.44230      1.00   .585085   .557519
   8.44219   8.44219      1.00   .584935   .556919
   8.44207   8.44207      1.00   .586645   .558959
   8.44196   8.44196      1.00   .583455   .555969
   8.44184   8.44184      1.00   .584605   .557169
   8.44172   8.44172      1.00   .582305   .555319
   8.44161   8.44161      1.00   .584285   .557099
   8.44150   8.44150      1.00   .583755   .556409
   8.44139   8.44139      1.00   .583555   .556299
   8.44126   8.44126      1.00   .584945   .557649
   8.44115   8.44115      1.00   .582045   .555429
   8.44104   8.44104      1.00   .583855   .556819
   8.44092   8.44092      1.00   .582325   .555399
   8.44080   8.44080      1.00   .581395   .554549
   8.44068   8.44068      1.00   .581725   .554859
   8.44057   8.44057      1.00   .582755   .556359
   8.44046   8.44046      1.00   .584495   .557519
   8.44035   8.44035      1.00   .581055   .554159
   8.44023   8.44023      1.00   .582455   .555899
   8.44013   8.44013      1.00   .584195   .557469
   8.44001   8.44001      1.00   .580945   .554489
   8.43990   8.43990      1.00   .581235   .555289
   8.43979   8.43979      1.00   .581705   .555389
   8.43968   8.43968      1.00   .580995   .554489
   8.43957   8.43957      1.00   .582865   .556589
   8.43945   8.43945      1.00   .579585   .553519
   8.43935   8.43935      1.00   .583215   .557479
   8.43924   8.43924      1.00   .579095   .553529
   8.43912   8.43912      1.00   .582455   .556829
   8.43901   8.43901      1.00   .580535   .554759
   8.43889   8.43889      1.00   .581315   .555279
   8.43878   8.43878      1.00   .579805   .554299
   8.43867   8.43867      1.00   .580925   .555289
   8.43855   8.43855      1.00   .579995   .554709
   8.43843   8.43843      1.00   .579365   .553959
   8.43831   8.43831      1.00   .579465   .554379
   8.43820   8.43820      1.00   .581035   .555859
   8.43807   8.43807      1.00   .578075   .552829
   8.43795   8.43795      1.00   .580305   .555049
   8.43784   8.43784      1.00   .580295   .555059
   8.43773   8.43773      1.00   .579115   .553979
   8.43760   8.43760      1.00   .579535   .554779
   8.43748   8.43748      1.00   .580055   .555069
   8.43737   8.43737      1.00   .579035   .554209
   8.43726   8.43726      1.00   .579285   .554579
   8.43714   8.43714      1.00   .577855   .553119
   8.43702   8.43702      1.00   .579515   .555039
   8.43691   8.43691      1.00   .579755   .554469
   8.43681   8.43681      1.00   .578325   .553679
   8.43669   8.43669      1.00   .578445   .553929
   8.43658   8.43658      1.00   .577475   .552879
   8.43647   8.43647      1.00   .580165   .555729
   8.43635   8.43635      1.00   .576155   .551959
   8.43624   8.43624      1.00   .579235   .555029
   8.43613   8.43613      1.00   .576405   .552459
   8.43602   8.43602      1.00   .579535   .555319
   8.43592   8.43592      1.00   .577205   .553139
   8.43581   8.43581      1.00   .578205   .554349
   8.43570   8.43570      1.00   .576445   .552609
   8.43559   8.43559      1.00   .580295   .556159
   8.43548   8.43548      1.00   .575495   .551569
   8.43537   8.43537      1.00   .578305   .554559
   8.43525   8.43525      1.00   .576305   .552549
   8.43515   8.43515      1.00   .578175   .554909
   8.43504   8.43504      1.00   .576235   .552849
   8.43492   8.43492      1.00   .578195   .554559
   8.43482   8.43482      1.00   .576125   .552319
   8.43471   8.43471      1.00   .576945   .553449
   8.43460   8.43460      1.00   .578575   .555019
   8.43449   8.43449      1.00   .576065   .552729
   8.43439   8.43439      1.00   .576575   .553489
   8.43429   8.43429      1.00   .574775   .551429
   8.43418   8.43418      1.00   .577695   .555029
   8.43407   8.43407      1.00   .575745   .552309
   8.43396   8.43396      1.00   .576275   .553909
   8.43386   8.43386      1.00   .577565   .554619
   8.43377   8.43377      1.00   .578885   .556059
   8.43366   8.43366      1.00   .575395   .552229
   8.43355   8.43355      1.00   .575155   .552369
   8.43345   8.43345      1.00   .578835   .556189
   8.43335   8.43335      1.00   .577585   .554849
   8.43324   8.43324      1.00   .574045   .551479
   8.43314   8.43314      1.00   .580555   .558129
   8.43304   8.43304      1.00   .578655   .556049
   8.43293   8.43293      1.00   .578245   .555779
   8.43282   8.43282      1.00   .576385   .554219
   8.43272   8.43272      1.00   .579625   .557269
   8.43261   8.43261      1.00   .577635   .555659
   8.43250   8.43250      1.00   .577625   .555739
   8.43239   8.43239      1.00   .577485   .554929
   8.43228   8.43228      1.00   .579185   .556829
   8.43218   8.43218      1.00   .577405   .555689
   8.43206   8.43206      1.00   .577995   .556529
   8.43194   8.43194      1.00   .577515   .555629
   8.43183   8.43183      1.00   .577225   .555349
   8.43171   8.43171      1.00   .576985   .555639
   8.43161   8.43161      1.00   .578825   .557069
   8.43149   8.43149      1.00   .577955   .556319
   8.43138   8.43138      1.00   .577615   .556019
   8.43126   8.43126      1.00   .578665   .556999
   8.43113   8.43113      1.00   .580505   .558609
   8.43101   8.43101      1.00   .577155   .555639
   8.43090   8.43090      1.00   .579365   .557829
   8.43078   8.43078      1.00   .579155   .557829
   8.43066   8.43066      1.00   .578955   .557589
   8.43055   8.43055      1.00   .575735   .554669
   8.43044   8.43044      1.00   .581065   .559679
   8.43033   8.43033      1.00   .578395   .557399
   8.43022   8.43022      1.00   .579765   .558499
   8.43010   8.43010      1.00   .576655   .555959
   8.42999   8.42999      1.00   .580855   .560039
   8.42989   8.42989      1.00   .577745   .557019
   8.42978   8.42978      1.00   .577795   .557099
   8.42966   8.42966      1.00   .579395   .559019
   8.42954   8.42954      1.00   .580275   .559709
   8.42944   8.42944      1.00   .578265   .557399
   8.42933   8.42933      1.00   .578675   .558429
   8.42922   8.42922      1.00   .581115   .560559
   8.42910   8.42910      1.00   .577985   .557279
   8.42900   8.42900      1.00   .579165   .559029
   8.42888   8.42888      1.00   .580735   .560159
   8.42876   8.42876      1.00   .579405   .559089
   8.42864   8.42864      1.00   .578305   .558019
   8.42853   8.42853      1.00   .580735   .560709
   8.42841   8.42841      1.00   .579835   .559799
   8.42829   8.42829      1.00   .580065   .559979
   8.42817   8.42817      1.00   .578025   .557969
   8.42806   8.42806      1.00   .582855   .562549
   8.42794   8.42794      1.00   .578735   .558969
   8.42782   8.42782      1.00   .579185   .559499
   8.42770   8.42770      1.00   .581235   .561289
   8.42759   8.42759      1.00   .581105   .561379
   8.42748   8.42748      1.00   .578465   .559209
   8.42735   8.42735      1.00   .581325   .561589
   8.42723   8.42723      1.00   .581195   .561669
   8.42712   8.42712      1.00   .580325   .560629
   8.42702   8.42702      1.00   .578545   .559159
   8.42690   8.42690      1.00   .581085   .561829
   8.42678   8.42678      1.00   .579505   .560509
   8.42668   8.42668      1.00   .580145   .561079
   8.42657   8.42657      1.00   .583025   .563769
   8.42645   8.42645      1.00   .580385   .561439
   8.42634   8.42634      1.00   .581575   .562539
   8.42623   8.42623      1.00   .579155   .560279
   8.42612   8.42612      1.00   .582085   .562989
   8.42600   8.42600      1.00   .578885   .560459
   8.42589   8.42589      1.00   .583325   .564189
   8.42579   8.42579      1.00   .583025   .564319
   8.42568   8.42568      1.00   .582565   .563749
   8.42557   8.42557      1.00   .582155   .563659
   8.42545   8.42545      1.00   .582745   .564119
   8.42534   8.42534      1.00   .583165   .564199
   8.42524   8.42524      1.00   .582505   .564129
   8.42512   8.42512      1.00   .583575   .565109
   8.42501   8.42501      1.00   .584525   .566359
   8.42491   8.42491      1.00   .583355   .565129
   8.42480   8.42480      1.00   .584505   .566459
   8.42469   8.42469      1.00   .584385   .565929
   8.42458   8.42458      1.00   .584825   .566889
   8.42448   8.42448      1.00   .583705   .565449
   8.42438   8.42438      1.00   .585155   .567059
   8.42426   8.42426      1.00   .584465   .566169
   8.42416   8.42416      1.00   .583585   .565329
   8.42406   8.42406      1.00   .585705   .567819
   8.42395   8.42395      1.00   .585485   .567459
   8.42384   8.42384      1.00   .584845   .567439
   8.42374   8.42374      1.00   .583995   .566399
   8.42364   8.42364      1.00   .587215   .569759
   8.42354   8.42354      1.00   .583875   .566539
   8.42343   8.42343      1.00   .585845   .568749
   8.42333   8.42333      1.00   .585345   .568099
   8.42323   8.42323      1.00   .585435   .568089
   8.42313   8.42313      1.00   .587095   .569279
   8.42302   8.42302      1.00   .586075   .568619
   8.42291   8.42291      1.00   .585445   .568569
   8.42281   8.42281      1.00   .585905   .568859
   8.42271   8.42271      1.00   .587885   .570899
   8.42260   8.42260      1.00   .584965   .567849
   8.42249   8.42249      1.00   .587085   .569769
   8.42238   8.42238      1.00   .586565   .569709
   8.42228   8.42228      1.00   .588065   .571349
   8.42216   8.42216      1.00   .586255   .568949
   8.42204   8.42204      1.00   .587235   .570729
   8.42193   8.42193      1.00   .586625   .569719
   8.42181   8.42181      1.00   .586885   .570299
   8.42169   8.42169      1.00   .585635   .568609
   8.42158   8.42158      1.00   .588425   .571899
   8.42147   8.42147      1.00   .586425   .569699
   8.42135   8.42135      1.00   .587925   .571139
   8.42123   8.42123      1.00   .584435   .568599
   8.42111   8.42111      1.00   .588325   .572099
   8.42100   8.42100      1.00   .585535   .569589
   8.42088   8.42088      1.00   .587235   .570759
   8.42076   8.42076      1.00   .587145   .570959
   8.42065   8.42065      1.00   .587375   .570969
   8.42055   8.42055      1.00   .586995   .570909
   8.42043   8.42043      1.00   .587145   .571049
   8.42031   8.42031      1.00   .587525   .571219
   8.42020   8.42020      1.00   .586435   .570519
   8.42010   8.42010      1.00   .586865   .571209
   8.41999   8.41999      1.00   .586065   .570439
   8.41987   8.41987      1.00   .586705   .570959
   8.41976   8.41976      1.00   .584675   .569119
   8.41965   8.41965      1.00   .587355   .571459
   8.41954   8.41954      1.00   .584015   .568569
   8.41943   8.41943      1.00   .587535   .572079
   8.41931   8.41931      1.00   .584875   .569469
   8.41921   8.41921      1.00   .586145   .571169
   8.41910   8.41910      1.00   .586565   .571619
   8.41898   8.41898      1.00   .584425   .569459
   8.41887   8.41887      1.00   .583335   .568069
   8.41876   8.41876      1.00   .584885   .570079
   8.41864   8.41864      1.00   .588385   .573199
   8.41852   8.41852      1.00   .584365   .569629
   8.41840   8.41840      1.00   .584305   .569639
   8.41829   8.41829      1.00   .586085   .571469
   8.41817   8.41817      1.00   .585515   .570549
   8.41805   8.41805      1.00   .584425   .569289
   8.41793   8.41793      1.00   .586375   .571769
   8.41782   8.41782      1.00   .584325   .569759
   8.41771   8.41771      1.00   .585445   .571039
   8.41758   8.41758      1.00   .582325   .568019
   8.41746   8.41746      1.00   .585355   .571339
   8.41735   8.41735      1.00   .582355   .568199
   8.41724   8.41724      1.00   .584415   .570559
   8.41712   8.41712      1.00   .583295   .568959
   8.41701   8.41701      1.00   .582865   .568679
   8.41690   8.41690      1.00   .581235   .567099
   8.41679   8.41679      1.00   .584095   .570059
   8.41667   8.41667      1.00   .580655   .566979
   8.41656   8.41656      1.00   .581275   .567679
   8.41645   8.41645      1.00   .582535   .568909
   8.41634   8.41634      1.00   .581995   .568439
   8.41623   8.41623      1.00   .581235   .567909
   8.41612   8.41612      1.00   .582065   .568289
   8.41601   8.41601      1.00   .581875   .568209
   8.41590   8.41590      1.00   .581705   .568509
   8.41578   8.41578      1.00   .579965   .566509
   8.41568   8.41568      1.00   .578695   .565189
   8.41558   8.41558      1.00   .582175   .569219
   8.41546   8.41546      1.00   .577965   .564839
   8.41539   8.41539      1.00   .581005   .568299
