# Supplementary material for: Direct Observation of Palladium Leaching from Pd/C by a Simple Method: X-ray Absorption Spectroscopy of Heterogeneous Mixtures
Source: ACS Omega. 2023 Jun 7;8(24):21787–92. doi: 10.1021/acsomega.3c01343 (PMC10286095; doi:10.1021/acsomega.3c01343)
Supplement: Supplementary file 2 — ao3c01343_si_002.zip [file ao3c01343_si_002.zip › Figure 1,2/H2O_1cm_0.qd]

  9809     KEK-PF   NW10A
 3_H2O_1cm       19.05.30 10:07 - 19.05.30 10:10 Serial#KEKPF-NW10A_025649
 3_H2O_1cm                                                                       
 Ring :   6.5 GeV    33.0 mA -   32.7 mA
 Mono :   Si(311)       D=  1.63747 A    Initial angle=  9.06875 deg
 NW10A     Transmission( 2)   Repetition=  0     Points= 5893
 Param file : QXAFS(SYNC)     angle axis (*)     Block =    1

 Block      Init-Ang  Final-Ang     Step/deg     Time/s       Num
     1        9.06875   8.41550          ***       1.00      5893
 Ortec(-1)     NDCH = 3
  Angle(c)  Angle(o)    time/s         2         3
      Mode         0         0         1         2
    Offset         0         0    .01492    .00469
   9.06875   9.06875      1.00   .876875  1.075259
   9.06865   9.06865      1.00   .868175  1.065079
   9.06854   9.06854      1.00   .861705  1.056859
   9.06843   9.06843      1.00   .853125  1.046379
   9.06832   9.06832      1.00   .845995  1.037469
   9.06820   9.06820      1.00   .843165  1.034739
   9.06808   9.06808      1.00   .833865  1.022949
   9.06798   9.06798      1.00   .830495  1.019109
   9.06787   9.06787      1.00   .831625  1.021169
   9.06775   9.06775      1.00   .826145  1.013709
   9.06764   9.06764      1.00   .825285  1.012469
   9.06754   9.06754      1.00   .823545  1.010689
   9.06742   9.06742      1.00   .825745  1.014149
   9.06730   9.06730      1.00   .819575  1.005909
   9.06718   9.06718      1.00   .822845  1.010589
   9.06707   9.06707      1.00   .820325  1.007239
   9.06697   9.06697      1.00   .822515  1.010189
   9.06685   9.06685      1.00   .817465  1.003349
   9.06674   9.06674      1.00   .823205  1.010949
   9.06664   9.06664      1.00   .819095  1.006019
   9.06654   9.06654      1.00   .820295  1.007499
   9.06642   9.06642      1.00   .817825  1.004539
   9.06630   9.06630      1.00   .819965  1.007199
   9.06620   9.06620      1.00   .816925  1.003579
   9.06609   9.06609      1.00   .817515  1.004679
   9.06598   9.06598      1.00   .818345  1.005709
   9.06587   9.06587      1.00   .818825  1.006559
   9.06577   9.06577      1.00   .817775  1.005479
   9.06566   9.06566      1.00   .815415  1.002819
   9.06554   9.06554      1.00   .817885  1.005549
   9.06544   9.06544      1.00   .816875  1.003799
   9.06533   9.06533      1.00   .816615  1.003999
   9.06522   9.06522      1.00   .817215  1.004919
   9.06511   9.06511      1.00   .815375  1.002529
   9.06500   9.06500      1.00   .813575  1.000409
   9.06489   9.06489      1.00   .820185  1.008939
   9.06478   9.06478      1.00   .811555   .998679
   9.06467   9.06467      1.00   .817135  1.005339
   9.06456   9.06456      1.00   .814005  1.001519
   9.06446   9.06446      1.00   .817045  1.005129
   9.06436   9.06436      1.00   .814785  1.002949
   9.06425   9.06425      1.00   .815645  1.003889
   9.06414   9.06414      1.00   .813965  1.001699
   9.06404   9.06404      1.00   .817995  1.006889
   9.06394   9.06394      1.00   .812075   .999229
   9.06383   9.06383      1.00   .816795  1.005409
   9.06372   9.06372      1.00   .812825  1.000599
   9.06362   9.06362      1.00   .813235  1.001319
   9.06352   9.06352      1.00   .814135  1.002339
   9.06342   9.06342      1.00   .814635  1.002979
   9.06331   9.06331      1.00   .811665   .999749
   9.06322   9.06322      1.00   .814905  1.003379
   9.06311   9.06311      1.00   .813255  1.002179
   9.06300   9.06300      1.00   .812265  1.000259
   9.06290   9.06290      1.00   .814655  1.003999
   9.06280   9.06280      1.00   .807925   .995389
   9.06269   9.06269      1.00   .815445  1.004129
   9.06257   9.06257      1.00   .808295   .996059
   9.06247   9.06247      1.00   .810775   .999339
   9.06236   9.06236      1.00   .815775  1.005249
   9.06225   9.06225      1.00   .811455   .999889
   9.06213   9.06213      1.00   .811785  1.000669
   9.06202   9.06202      1.00   .811105  1.000119
   9.06191   9.06191      1.00   .812205  1.001859
   9.06179   9.06179      1.00   .808665   .996789
   9.06168   9.06168      1.00   .808325   .996779
   9.06156   9.06156      1.00   .808375   .996419
   9.06145   9.06145      1.00   .814545  1.004409
   9.06134   9.06134      1.00   .808185   .996539
   9.06122   9.06122      1.00   .811505  1.001319
   9.06111   9.06111      1.00   .809255   .997969
   9.06100   9.06100      1.00   .811755  1.001129
   9.06088   9.06088      1.00   .806615   .994699
   9.06076   9.06076      1.00   .811645  1.001989
   9.06064   9.06064      1.00   .807795   .996509
   9.06054   9.06054      1.00   .809345   .998959
   9.06042   9.06042      1.00   .810535   .999959
   9.06031   9.06031      1.00   .807565   .996709
   9.06020   9.06020      1.00   .808795   .998449
   9.06009   9.06009      1.00   .808085   .997939
   9.05998   9.05998      1.00   .810995  1.001209
   9.05987   9.05987      1.00   .806485   .995879
   9.05976   9.05976      1.00   .807445   .997509
   9.05965   9.05965      1.00   .808255   .998549
   9.05954   9.05954      1.00   .809315   .999679
   9.05943   9.05943      1.00   .802785   .991229
   9.05931   9.05931      1.00   .808555   .999199
   9.05920   9.05920      1.00   .807825   .998199
   9.05910   9.05910      1.00   .807455   .997719
   9.05898   9.05898      1.00   .802555   .991619
   9.05886   9.05886      1.00   .807835   .998019
   9.05875   9.05875      1.00   .805105   .995249
   9.05863   9.05863      1.00   .805025   .994939
   9.05851   9.05851      1.00   .803795   .993069
   9.05839   9.05839      1.00   .807255   .998409
   9.05828   9.05828      1.00   .803895   .993459
   9.05816   9.05816      1.00   .804675   .994959
   9.05804   9.05804      1.00   .805825   .995979
   9.05792   9.05792      1.00   .801875   .991819
   9.05781   9.05781      1.00   .806605   .997339
   9.05769   9.05769      1.00   .806255   .997099
   9.05757   9.05757      1.00   .803395   .993729
   9.05745   9.05745      1.00   .800575   .990339
   9.05735   9.05735      1.00   .807635  1.000109
   9.05724   9.05724      1.00   .804855   .995479
   9.05712   9.05712      1.00   .802055   .992799
   9.05700   9.05700      1.00   .800445   .990329
   9.05690   9.05690      1.00   .806045   .997749
   9.05679   9.05679      1.00   .803125   .994279
   9.05667   9.05667      1.00   .801655   .991809
   9.05656   9.05656      1.00   .801165   .992059
   9.05645   9.05645      1.00   .805505   .997339
   9.05635   9.05635      1.00   .799635   .990339
   9.05623   9.05623      1.00   .803945   .995079
   9.05612   9.05612      1.00   .799715   .990069
   9.05601   9.05601      1.00   .802915   .993979
   9.05590   9.05590      1.00   .801605   .993159
   9.05579   9.05579      1.00   .799465   .990729
   9.05568   9.05568      1.00   .799805   .990789
   9.05558   9.05558      1.00   .802265   .994289
   9.05547   9.05547      1.00   .797515   .988379
   9.05535   9.05535      1.00   .800385   .991469
   9.05524   9.05524      1.00   .797065   .987919
   9.05513   9.05513      1.00   .798525   .989759
   9.05503   9.05503      1.00   .801895   .993619
   9.05491   9.05491      1.00   .798435   .989619
   9.05480   9.05480      1.00   .796745   .987529
   9.05470   9.05470      1.00   .799605   .990829
   9.05459   9.05459      1.00   .800605   .992489
   9.05448   9.05448      1.00   .796085   .987209
   9.05438   9.05438      1.00   .795775   .986699
   9.05428   9.05428      1.00   .797845   .989689
   9.05417   9.05417      1.00   .803205   .995829
   9.05406   9.05406      1.00   .793365   .983609
   9.05396   9.05396      1.00   .802045   .994809
   9.05386   9.05386      1.00   .797765   .989699
   9.05376   9.05376      1.00   .800255   .992999
   9.05365   9.05365      1.00   .795935   .987469
   9.05355   9.05355      1.00   .799805   .992829
   9.05345   9.05345      1.00   .797235   .989229
   9.05334   9.05334      1.00   .798105   .990099
   9.05323   9.05323      1.00   .799765   .992799
   9.05313   9.05313      1.00   .797755   .989779
   9.05304   9.05304      1.00   .799655   .992799
   9.05293   9.05293      1.00   .797915   .989839
   9.05282   9.05282      1.00   .799525   .992879
   9.05271   9.05271      1.00   .798295   .991209
   9.05261   9.05261      1.00   .800015   .993569
   9.05250   9.05250      1.00   .798435   .991299
   9.05239   9.05239      1.00   .799875   .993759
   9.05228   9.05228      1.00   .795445   .987349
   9.05217   9.05217      1.00   .803045   .997159
   9.05206   9.05206      1.00   .795005   .987499
   9.05193   9.05193      1.00   .801615   .995809
   9.05182   9.05182      1.00   .796655   .989909
   9.05171   9.05171      1.00   .802275   .997209
   9.05160   9.05160      1.00   .798125   .991489
   9.05148   9.05148      1.00   .799215   .993239
   9.05137   9.05137      1.00   .798745   .993109
   9.05126   9.05126      1.00   .798125   .991989
   9.05115   9.05115      1.00   .800515   .994159
   9.05102   9.05102      1.00   .797265   .990669
   9.05091   9.05091      1.00   .800055   .994399
   9.05080   9.05080      1.00   .797895   .991979
   9.05068   9.05068      1.00   .800125   .994859
   9.05056   9.05056      1.00   .794445   .988189
   9.05045   9.05045      1.00   .801555   .997019
   9.05034   9.05034      1.00   .797765   .992549
   9.05023   9.05023      1.00   .799995   .995579
   9.05012   9.05012      1.00   .797235   .991579
   9.05001   9.05001      1.00   .801285   .996659
   9.04990   9.04990      1.00   .797555   .992189
   9.04979   9.04979      1.00   .800515   .996469
   9.04968   9.04968      1.00   .797485   .992599
   9.04956   9.04956      1.00   .802875   .999189
   9.04946   9.04946      1.00   .795605   .990239
   9.04935   9.04935      1.00   .800215   .995789
   9.04923   9.04923      1.00   .799715   .995539
   9.04911   9.04911      1.00   .797755   .992689
   9.04901   9.04901      1.00   .799115   .995329
   9.04890   9.04890      1.00   .798035   .993709
   9.04877   9.04877      1.00   .797225   .993109
   9.04865   9.04865      1.00   .799485   .995839
   9.04854   9.04854      1.00   .799355   .995939
   9.04842   9.04842      1.00   .797775   .994359
   9.04830   9.04830      1.00   .795465   .990239
   9.04818   9.04818      1.00   .798855   .995579
   9.04807   9.04807      1.00   .796855   .993139
   9.04795   9.04795      1.00   .795735   .991379
   9.04783   9.04783      1.00   .795735   .992079
   9.04771   9.04771      1.00   .798925   .996219
   9.04760   9.04760      1.00   .797775   .994539
   9.04748   9.04748      1.00   .793485   .989319
   9.04735   9.04735      1.00   .801895   .999579
   9.04725   9.04725      1.00   .794605   .990149
   9.04714   9.04714      1.00   .799135   .996739
   9.04703   9.04703      1.00   .793825   .989999
   9.04691   9.04691      1.00   .799355   .996619
   9.04680   9.04680      1.00   .794605   .991339
   9.04669   9.04669      1.00   .800655   .998469
   9.04658   9.04658      1.00   .798665   .996529
   9.04646   9.04646      1.00   .798645   .996679
   9.04636   9.04636      1.00   .795985   .993349
   9.04625   9.04625      1.00   .798575   .996299
   9.04614   9.04614      1.00   .798045   .995969
   9.04602   9.04602      1.00   .797635   .995289
   9.04591   9.04591      1.00   .796085   .993599
   9.04580   9.04580      1.00   .801075   .999989
   9.04570   9.04570      1.00   .794865   .991969
   9.04558   9.04558      1.00   .802455  1.001549
   9.04547   9.04547      1.00   .795555   .993389
   9.04537   9.04537      1.00   .798015   .996489
   9.04526   9.04526      1.00   .798795   .997429
   9.04515   9.04515      1.00   .797185   .995089
   9.04503   9.04503      1.00   .796065   .994139
   9.04493   9.04493      1.00   .799425   .998429
   9.04482   9.04482      1.00   .794425   .992819
   9.04470   9.04470      1.00   .800255   .999399
   9.04460   9.04460      1.00   .795065   .993309
   9.04450   9.04450      1.00   .799225   .998019
   9.04439   9.04439      1.00   .798125   .996789
   9.04428   9.04428      1.00   .797755   .996729
   9.04417   9.04417      1.00   .794165   .992049
   9.04407   9.04407      1.00   .800975  1.001939
   9.04397   9.04397      1.00   .794235   .993089
   9.04386   9.04386      1.00   .796895   .996099
   9.04375   9.04375      1.00   .795895   .995059
   9.04366   9.04366      1.00   .798145   .997849
   9.04356   9.04356      1.00   .795845   .995129
   9.04345   9.04345      1.00   .796885   .996259
   9.04335   9.04335      1.00   .794645   .993699
   9.04325   9.04325      1.00   .800225  1.001089
   9.04315   9.04315      1.00   .794285   .993889
   9.04304   9.04304      1.00   .796475   .996189
   9.04294   9.04294      1.00   .795085   .994439
   9.04283   9.04283      1.00   .798475   .999519
   9.04272   9.04272      1.00   .795085   .995429
   9.04261   9.04261      1.00   .794125   .993559
   9.04250   9.04250      1.00   .796955   .997239
   9.04240   9.04240      1.00   .796595   .996679
   9.04229   9.04229      1.00   .797255   .997939
   9.04217   9.04217      1.00   .793435   .993219
   9.04206   9.04206      1.00   .798025   .999079
   9.04196   9.04196      1.00   .796945   .997759
   9.04184   9.04184      1.00   .797445   .998149
   9.04172   9.04172      1.00   .794805   .994849
   9.04160   9.04160      1.00   .796505   .997039
   9.04149   9.04149      1.00   .795625   .996579
   9.04138   9.04138      1.00   .800505  1.002769
   9.04126   9.04126      1.00   .792675   .992529
   9.04114   9.04114      1.00   .798475  1.000379
   9.04104   9.04104      1.00   .795325   .996379
   9.04092   9.04092      1.00   .797195   .998549
   9.04080   9.04080      1.00   .792535   .992859
   9.04068   9.04068      1.00   .796665   .998349
   9.04057   9.04057      1.00   .797095   .998539
   9.04046   9.04046      1.00   .795995   .997759
   9.04034   9.04034      1.00   .796945   .999359
   9.04023   9.04023      1.00   .794705   .996369
   9.04012   9.04012      1.00   .798345  1.000919
   9.04002   9.04002      1.00   .796525   .998389
   9.03990   9.03990      1.00   .795735   .997729
   9.03979   9.03979      1.00   .792685   .994199
   9.03969   9.03969      1.00   .799005  1.002259
   9.03957   9.03957      1.00   .796265   .998369
   9.03945   9.03945      1.00   .797245   .999939
   9.03934   9.03934      1.00   .795165   .998059
   9.03924   9.03924      1.00   .800195  1.003609
   9.03913   9.03913      1.00   .795745   .998839
   9.03901   9.03901      1.00   .794175   .996699
   9.03889   9.03889      1.00   .798035  1.002099
   9.03878   9.03878      1.00   .796965  1.000419
   9.03867   9.03867      1.00   .795695   .998639
   9.03854   9.03854      1.00   .795115   .997979
   9.03843   9.03843      1.00   .797545  1.000959
   9.03831   9.03831      1.00   .794995   .997909
   9.03819   9.03819      1.00   .797455  1.001009
   9.03806   9.03806      1.00   .795565   .998849
   9.03795   9.03795      1.00   .794035   .997269
   9.03784   9.03784      1.00   .797105  1.001229
   9.03772   9.03772      1.00   .795545   .999239
   9.03760   9.03760      1.00   .793645   .996999
   9.03749   9.03749      1.00   .793215   .996069
   9.03737   9.03737      1.00   .795525   .999789
   9.03726   9.03726      1.00   .792175   .995389
   9.03714   9.03714      1.00   .791975   .994889
   9.03703   9.03703      1.00   .793745   .996639
   9.03692   9.03692      1.00   .793515   .996599
   9.03681   9.03681      1.00   .789355   .992239
   9.03669   9.03669      1.00   .793085   .996999
   9.03659   9.03659      1.00   .790975   .994149
   9.03649   9.03649      1.00   .790785   .994359
   9.03638   9.03638      1.00   .789585   .992929
   9.03626   9.03626      1.00   .791315   .994429
   9.03614   9.03614      1.00   .788865   .992139
   9.03604   9.03604      1.00   .786695   .989399
   9.03593   9.03593      1.00   .791595   .995679
   9.03581   9.03581      1.00   .788225   .990789
   9.03570   9.03570      1.00   .784075   .985969
   9.03560   9.03560      1.00   .790985   .995029
   9.03549   9.03549      1.00   .786735   .989239
   9.03538   9.03538      1.00   .788235   .991409
   9.03527   9.03527      1.00   .784945   .987479
   9.03516   9.03516      1.00   .788495   .992499
   9.03505   9.03505      1.00   .784345   .986889
   9.03494   9.03494      1.00   .787305   .991269
   9.03482   9.03482      1.00   .783275   .985479
   9.03472   9.03472      1.00   .786925   .990179
   9.03462   9.03462      1.00   .783445   .986749
   9.03451   9.03451      1.00   .785915   .989549
   9.03440   9.03440      1.00   .783435   .986449
   9.03430   9.03430      1.00   .784815   .988499
   9.03420   9.03420      1.00   .782415   .985329
   9.03408   9.03408      1.00   .784775   .988289
   9.03397   9.03397      1.00   .779745   .982309
   9.03388   9.03388      1.00   .785235   .988849
   9.03377   9.03377      1.00   .781315   .984059
   9.03367   9.03367      1.00   .778895   .981789
   9.03356   9.03356      1.00   .781265   .984719
   9.03347   9.03347      1.00   .778755   .981239
   9.03337   9.03337      1.00   .782665   .986699
   9.03326   9.03326      1.00   .776545   .978679
   9.03315   9.03315      1.00   .783145   .986949
   9.03305   9.03305      1.00   .778075   .980509
   9.03295   9.03295      1.00   .780265   .983839
   9.03284   9.03284      1.00   .776875   .978909
   9.03273   9.03273      1.00   .780395   .983639
   9.03262   9.03262      1.00   .773725   .975399
   9.03252   9.03252      1.00   .778255   .981309
   9.03240   9.03240      1.00   .778105   .981049
   9.03230   9.03230      1.00   .777295   .980539
   9.03220   9.03220      1.00   .778155   .981089
   9.03208   9.03208      1.00   .778215   .981449
   9.03196   9.03196      1.00   .776085   .979119
   9.03185   9.03185      1.00   .776945   .980619
   9.03174   9.03174      1.00   .775915   .978979
   9.03162   9.03162      1.00   .779045   .982519
   9.03150   9.03150      1.00   .774255   .977479
   9.03139   9.03139      1.00   .776655   .980519
   9.03128   9.03128      1.00   .777555   .981939
   9.03116   9.03116      1.00   .775005   .977909
   9.03104   9.03104      1.00   .776075   .979499
   9.03093   9.03093      1.00   .774645   .977679
   9.03081   9.03081      1.00   .777545   .981669
   9.03070   9.03070      1.00   .774495   .978149
   9.03058   9.03058      1.00   .774055   .977029
   9.03047   9.03047      1.00   .774775   .978609
   9.03036   9.03036      1.00   .775055   .978759
   9.03025   9.03025      1.00   .773255   .976469
   9.03014   9.03014      1.00   .773365   .977029
   9.03003   9.03003      1.00   .773395   .976969
   9.02993   9.02993      1.00   .773075   .976529
   9.02982   9.02982      1.00   .772475   .976429
   9.02970   9.02970      1.00   .771995   .975339
   9.02959   9.02959      1.00   .774395   .978759
   9.02948   9.02948      1.00   .771045   .974499
   9.02937   9.02937      1.00   .772115   .975769
   9.02926   9.02926      1.00   .769765   .973039
   9.02914   9.02914      1.00   .774115   .979099
   9.02904   9.02904      1.00   .767845   .970719
   9.02892   9.02892      1.00   .775505   .980489
   9.02881   9.02881      1.00   .768885   .972299
   9.02869   9.02869      1.00   .771835   .976119
   9.02857   9.02857      1.00   .771435   .975549
   9.02846   9.02846      1.00   .773085   .977539
   9.02834   9.02834      1.00   .767685   .970629
   9.02821   9.02821      1.00   .773415   .978249
   9.02810   9.02810      1.00   .769295   .972829
   9.02799   9.02799      1.00   .770435   .974499
   9.02787   9.02787      1.00   .771615   .976219
   9.02775   9.02775      1.00   .770975   .976069
   9.02763   9.02763      1.00   .767955   .972619
   9.02752   9.02752      1.00   .771775   .976829
   9.02740   9.02740      1.00   .770755   .976089
   9.02728   9.02728      1.00   .768935   .974209
   9.02718   9.02718      1.00   .769755   .974759
   9.02707   9.02707      1.00   .771905   .977139
   9.02695   9.02695      1.00   .772345   .978099
   9.02684   9.02684      1.00   .766125   .970249
   9.02673   9.02673      1.00   .770065   .975249
   9.02662   9.02662      1.00   .772855   .978729
   9.02651   9.02651      1.00   .767645   .971869
   9.02639   9.02639      1.00   .769185   .974689
   9.02629   9.02629      1.00   .768355   .973419
   9.02618   9.02618      1.00   .771305   .976889
   9.02607   9.02607      1.00   .768005   .973489
   9.02596   9.02596      1.00   .768785   .974509
   9.02586   9.02586      1.00   .772365   .979109
   9.02575   9.02575      1.00   .767055   .972269
   9.02564   9.02564      1.00   .769885   .975739
   9.02553   9.02553      1.00   .770365   .976779
   9.02542   9.02542      1.00   .765745   .971239
   9.02531   9.02531      1.00   .768865   .974519
   9.02519   9.02519      1.00   .763115   .967259
   9.02508   9.02508      1.00   .769325   .975549
   9.02497   9.02497      1.00   .764195   .969179
   9.02487   9.02487      1.00   .768945   .975299
   9.02475   9.02475      1.00   .767035   .972709
   9.02464   9.02464      1.00   .766785   .972659
   9.02454   9.02454      1.00   .766525   .972549
   9.02444   9.02444      1.00   .770515   .978149
   9.02433   9.02433      1.00   .767545   .973679
   9.02422   9.02422      1.00   .766525   .972619
   9.02412   9.02412      1.00   .767375   .973629
   9.02402   9.02402      1.00   .772365   .980219
   9.02391   9.02391      1.00   .764455   .969969
   9.02381   9.02381      1.00   .767275   .974209
   9.02371   9.02371      1.00   .766655   .973009
   9.02361   9.02361      1.00   .769435   .976329
   9.02350   9.02350      1.00   .769005   .976239
   9.02340   9.02340      1.00   .765875   .972579
   9.02330   9.02330      1.00   .769965   .978049
   9.02320   9.02320      1.00   .769475   .977599
   9.02309   9.02309      1.00   .768115   .975459
   9.02298   9.02298      1.00   .765235   .972089
   9.02288   9.02288      1.00   .770085   .978329
   9.02277   9.02277      1.00   .768785   .976779
   9.02266   9.02266      1.00   .769385   .977209
   9.02255   9.02255      1.00   .764845   .971839
   9.02245   9.02245      1.00   .773145   .982399
   9.02234   9.02234      1.00   .764975   .972219
   9.02222   9.02222      1.00   .770595   .979859
   9.02211   9.02211      1.00   .767375   .975259
   9.02201   9.02201      1.00   .768825   .977629
   9.02189   9.02189      1.00   .768045   .976439
   9.02177   9.02177      1.00   .769665   .978189
   9.02166   9.02166      1.00   .764155   .971809
   9.02155   9.02155      1.00   .770905   .980169
   9.02144   9.02144      1.00   .767045   .975469
   9.02132   9.02132      1.00   .768555   .977329
   9.02120   9.02120      1.00   .766085   .974489
   9.02109   9.02109      1.00   .769835   .979609
   9.02097   9.02097      1.00   .769545   .979159
   9.02086   9.02086      1.00   .765425   .974119
   9.02074   9.02074      1.00   .766355   .975569
   9.02063   9.02063      1.00   .769135   .978359
   9.02052   9.02052      1.00   .767405   .976409
   9.02040   9.02040      1.00   .765435   .974019
   9.02029   9.02029      1.00   .769965   .979999
   9.02018   9.02018      1.00   .769155   .978649
   9.02007   9.02007      1.00   .766895   .975839
   9.01996   9.01996      1.00   .766125   .975909
   9.01985   9.01985      1.00   .768095   .978219
   9.01974   9.01974      1.00   .767485   .977759
   9.01963   9.01963      1.00   .766665   .976419
   9.01952   9.01952      1.00   .765715   .975659
   9.01940   9.01940      1.00   .768705   .978879
   9.01930   9.01930      1.00   .766405   .975959
   9.01918   9.01918      1.00   .764865   .974839
   9.01907   9.01907      1.00   .766535   .976729
   9.01896   9.01896      1.00   .763315   .972509
   9.01885   9.01885      1.00   .768355   .979269
   9.01873   9.01873      1.00   .764605   .974079
   9.01861   9.01861      1.00   .766515   .977069
   9.01849   9.01849      1.00   .762565   .972089
   9.01838   9.01838      1.00   .766935   .978479
   9.01826   9.01826      1.00   .761925   .971709
   9.01814   9.01814      1.00   .767835   .978739
   9.01802   9.01802      1.00   .756975   .965079
   9.01790   9.01790      1.00   .767955   .979469
   9.01778   9.01778      1.00   .764345   .974859
   9.01766   9.01766      1.00   .763415   .973589
   9.01754   9.01754      1.00   .768225   .979579
   9.01744   9.01744      1.00   .765935   .976969
   9.01733   9.01733      1.00   .763845   .974279
   9.01720   9.01720      1.00   .765025   .976189
   9.01709   9.01709      1.00   .764775   .976369
   9.01699   9.01699      1.00   .766625   .978459
   9.01688   9.01688      1.00   .764345   .975479
   9.01676   9.01676      1.00   .764385   .975639
   9.01665   9.01665      1.00   .766265   .978059
   9.01655   9.01655      1.00   .764325   .975499
   9.01644   9.01644      1.00   .766025   .978289
   9.01632   9.01632      1.00   .762555   .974629
   9.01621   9.01621      1.00   .765865   .978019
   9.01611   9.01611      1.00   .762055   .972739
   9.01600   9.01600      1.00   .766235   .978439
   9.01588   9.01588      1.00   .762025   .973189
   9.01577   9.01577      1.00   .763305   .974699
   9.01566   9.01566      1.00   .764545   .976569
   9.01556   9.01556      1.00   .762235   .973459
   9.01544   9.01544      1.00   .764395   .976239
   9.01533   9.01533      1.00   .763065   .975159
   9.01522   9.01522      1.00   .762975   .974969
   9.01512   9.01512      1.00   .763195   .975389
   9.01500   9.01500      1.00   .762465   .974429
   9.01489   9.01489      1.00   .761145   .973359
   9.01479   9.01479      1.00   .763875   .976389
   9.01468   9.01468      1.00   .762005   .973909
   9.01457   9.01457      1.00   .762675   .975019
   9.01447   9.01447      1.00   .762475   .975289
   9.01436   9.01436      1.00   .762385   .974959
   9.01426   9.01426      1.00   .763365   .975829
   9.01415   9.01415      1.00   .760595   .972879
   9.01405   9.01405      1.00   .762335   .974899
   9.01395   9.01395      1.00   .761315   .973739
   9.01384   9.01384      1.00   .760615   .972749
   9.01373   9.01373      1.00   .759395   .971399
   9.01363   9.01363      1.00   .763405   .976759
   9.01353   9.01353      1.00   .758405   .969799
   9.01343   9.01343      1.00   .760695   .973199
   9.01333   9.01333      1.00   .760795   .973409
   9.01322   9.01322      1.00   .760015   .972419
   9.01312   9.01312      1.00   .757605   .969789
   9.01301   9.01301      1.00   .761265   .974589
   9.01291   9.01291      1.00   .755575   .967659
   9.01280   9.01280      1.00   .759285   .971649
   9.01270   9.01270      1.00   .757715   .970299
   9.01259   9.01259      1.00   .757685   .970339
   9.01248   9.01248      1.00   .756065   .967859
   9.01237   9.01237      1.00   .757145   .969809
   9.01226   9.01226      1.00   .758635   .971949
   9.01216   9.01216      1.00   .756205   .968649
   9.01204   9.01204      1.00   .755615   .967439
   9.01193   9.01193      1.00   .756725   .969329
   9.01182   9.01182      1.00   .754335   .966479
   9.01170   9.01170      1.00   .756035   .968679
   9.01157   9.01157      1.00   .755275   .968089
   9.01147   9.01147      1.00   .755345   .968199
   9.01136   9.01136      1.00   .757675   .971109
   9.01124   9.01124      1.00   .754035   .967099
   9.01112   9.01112      1.00   .757685   .971219
   9.01101   9.01101      1.00   .752225   .964339
   9.01090   9.01090      1.00   .755395   .968529
   9.01078   9.01078      1.00   .752205   .964499
   9.01066   9.01066      1.00   .755045   .968709
   9.01055   9.01055      1.00   .751955   .964139
   9.01044   9.01044      1.00   .755765   .969339
   9.01033   9.01033      1.00   .753835   .967219
   9.01022   9.01022      1.00   .752935   .965869
   9.01011   9.01011      1.00   .751305   .964079
   9.01001   9.01001      1.00   .756275   .970499
   9.00990   9.00990      1.00   .749765   .961229
   9.00978   9.00978      1.00   .753425   .966329
   9.00967   9.00967      1.00   .751145   .963759
   9.00956   9.00956      1.00   .754735   .968579
   9.00945   9.00945      1.00   .747065   .958629
   9.00934   9.00934      1.00   .753545   .967209
   9.00922   9.00922      1.00   .751605   .964589
   9.00912   9.00912      1.00   .748915   .961639
   9.00900   9.00900      1.00   .751055   .964349
   9.00888   9.00888      1.00   .749985   .962879
   9.00877   9.00877      1.00   .751195   .964719
   9.00866   9.00866      1.00   .747195   .959949
   9.00854   9.00854      1.00   .752295   .966949
   9.00842   9.00842      1.00   .745615   .957619
   9.00830   9.00830      1.00   .749055   .962219
   9.00819   9.00819      1.00   .747155   .960069
   9.00807   9.00807      1.00   .749035   .962989
   9.00795   9.00795      1.00   .745225   .957269
   9.00784   9.00784      1.00   .749965   .964119
   9.00772   9.00772      1.00   .745165   .957179
   9.00760   9.00760      1.00   .753805   .968959
   9.00748   9.00748      1.00   .740745   .951839
   9.00737   9.00737      1.00   .749875   .963909
   9.00726   9.00726      1.00   .746445   .959849
   9.00714   9.00714      1.00   .748345   .962269
   9.00703   9.00703      1.00   .744955   .957849
   9.00692   9.00692      1.00   .747065   .960869
   9.00682   9.00682      1.00   .747715   .961769
   9.00671   9.00671      1.00   .748485   .962889
   9.00659   9.00659      1.00   .744665   .958399
   9.00647   9.00647      1.00   .745235   .958779
   9.00637   9.00637      1.00   .745455   .959249
   9.00626   9.00626      1.00   .746435   .960439
   9.00615   9.00615      1.00   .742395   .955419
   9.00604   9.00604      1.00   .747475   .962009
   9.00594   9.00594      1.00   .740865   .953069
   9.00583   9.00583      1.00   .745955   .959909
   9.00571   9.00571      1.00   .743595   .957349
   9.00560   9.00560      1.00   .746245   .960209
   9.00550   9.00550      1.00   .743405   .956839
   9.00539   9.00539      1.00   .744015   .958519
   9.00527   9.00527      1.00   .744835   .958629
   9.00516   9.00516      1.00   .741685   .955259
   9.00505   9.00505      1.00   .742035   .955899
   9.00494   9.00494      1.00   .746655   .961919
   9.00483   9.00483      1.00   .739305   .952419
   9.00472   9.00472      1.00   .743285   .957139
   9.00462   9.00462      1.00   .744485   .959069
   9.00451   9.00451      1.00   .740865   .954849
   9.00440   9.00440      1.00   .737845   .950749
   9.00430   9.00430      1.00   .746285   .961569
   9.00420   9.00420      1.00   .741565   .955389
   9.00409   9.00409      1.00   .743855   .958659
   9.00398   9.00398      1.00   .740615   .954519
   9.00388   9.00388      1.00   .744545   .959969
   9.00378   9.00378      1.00   .739165   .952549
   9.00368   9.00368      1.00   .747305   .963029
   9.00357   9.00357      1.00   .736325   .949279
   9.00347   9.00347      1.00   .746445   .962739
   9.00337   9.00337      1.00   .738605   .952599
   9.00327   9.00327      1.00   .748705   .965999
   9.00316   9.00316      1.00   .740335   .954569
   9.00305   9.00305      1.00   .741105   .955749
   9.00295   9.00295      1.00   .746035   .961929
   9.00285   9.00285      1.00   .745405   .961799
   9.00274   9.00274      1.00   .739395   .953529
   9.00263   9.00263      1.00   .744495   .960269
   9.00252   9.00252      1.00   .743055   .958619
   9.00242   9.00242      1.00   .742215   .957539
   9.00231   9.00231      1.00   .739515   .953839
   9.00219   9.00219      1.00   .743945   .960069
   9.00209   9.00209      1.00   .739265   .954129
   9.00198   9.00198      1.00   .740865   .956319
   9.00186   9.00186      1.00   .742255   .958549
   9.00174   9.00174      1.00   .739765   .954969
   9.00163   9.00163      1.00   .742315   .958449
   9.00152   9.00152      1.00   .739785   .954939
   9.00140   9.00140      1.00   .743685   .960319
   9.00129   9.00129      1.00   .739415   .954999
   9.00119   9.00119      1.00   .740345   .956659
   9.00107   9.00107      1.00   .741155   .957869
   9.00094   9.00094      1.00   .739645   .955499
   9.00082   9.00082      1.00   .740875   .957159
   9.00071   9.00071      1.00   .739695   .955409
   9.00060   9.00060      1.00   .741665   .958439
   9.00049   9.00049      1.00   .738795   .954619
   9.00038   9.00038      1.00   .739915   .956709
   9.00027   9.00027      1.00   .741545   .958739
   9.00016   9.00016      1.00   .742765   .960019
   9.00005   9.00005      1.00   .737435   .952899
   8.99994   8.99994      1.00   .741595   .958679
   8.99983   8.99983      1.00   .740275   .956509
   8.99973   8.99973      1.00   .743555   .961409
   8.99961   8.99961      1.00   .736505   .952519
   8.99950   8.99950      1.00   .743945   .961919
   8.99939   8.99939      1.00   .739265   .956229
   8.99929   8.99929      1.00   .742585   .960439
   8.99917   8.99917      1.00   .738605   .955449
   8.99906   8.99906      1.00   .741085   .958839
   8.99895   8.99895      1.00   .739105   .955769
   8.99884   8.99884      1.00   .741665   .960049
   8.99872   8.99872      1.00   .737385   .954269
   8.99860   8.99860      1.00   .740655   .958009
   8.99849   8.99849      1.00   .740185   .957999
   8.99837   8.99837      1.00   .739795   .957679
   8.99824   8.99824      1.00   .740875   .959529
   8.99813   8.99813      1.00   .737435   .954479
   8.99801   8.99801      1.00   .743795   .962819
   8.99790   8.99790      1.00   .740485   .959199
   8.99778   8.99778      1.00   .737805   .955469
   8.99767   8.99767      1.00   .740345   .958899
   8.99756   8.99756      1.00   .744375   .964559
   8.99744   8.99744      1.00   .735615   .953159
   8.99732   8.99732      1.00   .740475   .959519
   8.99720   8.99720      1.00   .735595   .952649
   8.99710   8.99710      1.00   .742585   .962009
   8.99699   8.99699      1.00   .734395   .951459
   8.99688   8.99688      1.00   .741375   .960529
   8.99676   8.99676      1.00   .738075   .956909
   8.99665   8.99665      1.00   .741525   .960859
   8.99655   8.99655      1.00   .737435   .956089
   8.99643   8.99643      1.00   .742015   .962129
   8.99632   8.99632      1.00   .734925   .952339
   8.99622   8.99622      1.00   .739125   .957919
   8.99610   8.99610      1.00   .738085   .956739
   8.99599   8.99599      1.00   .739415   .958799
   8.99588   8.99588      1.00   .737175   .955499
   8.99578   8.99578      1.00   .742275   .962989
   8.99567   8.99567      1.00   .739165   .958819
   8.99555   8.99555      1.00   .738075   .957069
   8.99544   8.99544      1.00   .739075   .958849
   8.99534   8.99534      1.00   .740545   .960499
   8.99523   8.99523      1.00   .738695   .958329
   8.99511   8.99511      1.00   .736245   .955029
   8.99500   8.99500      1.00   .740355   .960619
   8.99490   8.99490      1.00   .739465   .959259
   8.99479   8.99479      1.00   .736375   .955769
   8.99467   8.99467      1.00   .739535   .960509
   8.99457   8.99457      1.00   .740635   .961729
   8.99447   8.99447      1.00   .735165   .954059
   8.99436   8.99436      1.00   .739005   .959489
   8.99425   8.99425      1.00   .738565   .958989
   8.99415   8.99415      1.00   .737105   .956879
   8.99405   8.99405      1.00   .736265   .956129
   8.99394   8.99394      1.00   .739325   .959709
   8.99383   8.99383      1.00   .735455   .955259
   8.99373   8.99373      1.00   .737285   .957329
   8.99364   8.99364      1.00   .739255   .960429
   8.99353   8.99353      1.00   .736515   .956749
   8.99342   8.99342      1.00   .737055   .958019
   8.99332   8.99332      1.00   .734765   .954599
   8.99322   8.99322      1.00   .739895   .961729
   8.99311   8.99311      1.00   .733085   .951709
   8.99301   8.99301      1.00   .737515   .958939
   8.99290   8.99290      1.00   .735735   .956319
   8.99280   8.99280      1.00   .736495   .957569
   8.99270   8.99270      1.00   .732735   .952349
   8.99259   8.99259      1.00   .739825   .961639
   8.99248   8.99248      1.00   .733435   .953699
   8.99237   8.99237      1.00   .735285   .956259
   8.99226   8.99226      1.00   .735315   .956379
   8.99214   8.99214      1.00   .736685   .958969
   8.99203   8.99203      1.00   .732625   .953199
   8.99192   8.99192      1.00   .736085   .957339
   8.99180   8.99180      1.00   .733065   .953779
   8.99168   8.99168      1.00   .733875   .955019
   8.99156   8.99156      1.00   .734935   .956579
   8.99146   8.99146      1.00   .732365   .953089
   8.99135   8.99135      1.00   .736495   .958499
   8.99123   8.99123      1.00   .732075   .952439
   8.99111   8.99111      1.00   .734165   .955749
   8.99100   8.99100      1.00   .732955   .954339
   8.99088   8.99088      1.00   .733625   .954549
   8.99076   8.99076      1.00   .728945   .949169
   8.99065   8.99065      1.00   .734355   .956729
   8.99054   8.99054      1.00   .732175   .953669
   8.99043   8.99043      1.00   .732065   .952989
   8.99032   8.99032      1.00   .731895   .952699
   8.99020   8.99020      1.00   .732255   .953889
   8.99009   8.99009      1.00   .729765   .950649
   8.98999   8.98999      1.00   .733205   .954949
   8.98987   8.98987      1.00   .731415   .953009
   8.98976   8.98976      1.00   .731385   .952549
   8.98965   8.98965      1.00   .733665   .955659
   8.98955   8.98955      1.00   .731085   .952879
   8.98943   8.98943      1.00   .734635   .957549
   8.98932   8.98932      1.00   .731615   .953899
   8.98921   8.98921      1.00   .732865   .955149
   8.98910   8.98910      1.00   .729345   .950919
   8.98898   8.98898      1.00   .734105   .957049
   8.98886   8.98886      1.00   .728415   .949379
   8.98875   8.98875      1.00   .735835   .959249
   8.98864   8.98864      1.00   .728795   .950339
   8.98852   8.98852      1.00   .734885   .958629
   8.98840   8.98840      1.00   .729255   .951169
   8.98828   8.98828      1.00   .735565   .959139
   8.98816   8.98816      1.00   .729955   .951909
   8.98804   8.98804      1.00   .733515   .957129
   8.98792   8.98792      1.00   .732035   .955419
   8.98781   8.98781      1.00   .734065   .957939
   8.98770   8.98770      1.00   .730535   .953489
   8.98757   8.98757      1.00   .733845   .957339
   8.98745   8.98745      1.00   .729985   .953439
   8.98734   8.98734      1.00   .730115   .953139
   8.98723   8.98723      1.00   .731675   .955229
   8.98711   8.98711      1.00   .729875   .952889
   8.98699   8.98699      1.00   .729925   .952429
   8.98689   8.98689      1.00   .728445   .950899
   8.98678   8.98678      1.00   .732805   .956909
   8.98666   8.98666      1.00   .727695   .950429
   8.98656   8.98656      1.00   .729635   .952879
   8.98645   8.98645      1.00   .731225   .954949
   8.98634   8.98634      1.00   .730405   .954059
   8.98623   8.98623      1.00   .727235   .949959
   8.98612   8.98612      1.00   .729735   .953639
   8.98601   8.98601      1.00   .728305   .951399
   8.98590   8.98590      1.00   .731095   .955129
   8.98579   8.98579      1.00   .726725   .949279
   8.98568   8.98568      1.00   .731615   .956759
   8.98557   8.98557      1.00   .726455   .950229
   8.98547   8.98547      1.00   .728085   .951619
   8.98535   8.98535      1.00   .728555   .952039
   8.98524   8.98524      1.00   .727585   .951409
   8.98513   8.98513      1.00   .725565   .949209
   8.98502   8.98502      1.00   .729925   .954469
   8.98490   8.98490      1.00   .724475   .947389
   8.98480   8.98480      1.00   .730615   .955489
   8.98470   8.98470      1.00   .723815   .946409
   8.98459   8.98459      1.00   .730845   .955809
   8.98448   8.98448      1.00   .722625   .945609
   8.98437   8.98437      1.00   .729475   .955029
   8.98427   8.98427      1.00   .722085   .945209
   8.98416   8.98416      1.00   .731425   .957059
   8.98406   8.98406      1.00   .723265   .946179
   8.98395   8.98395      1.00   .726475   .950409
   8.98385   8.98385      1.00   .726685   .950809
   8.98375   8.98375      1.00   .726755   .951179
   8.98364   8.98364      1.00   .724885   .948429
   8.98354   8.98354      1.00   .724965   .949239
   8.98344   8.98344      1.00   .725375   .949729
   8.98334   8.98334      1.00   .727665   .952629
   8.98323   8.98323      1.00   .717555   .939889
   8.98313   8.98313      1.00   .729155   .954779
   8.98303   8.98303      1.00   .721915   .945259
   8.98292   8.98292      1.00   .722705   .946899
   8.98280   8.98280      1.00   .718845   .941679
   8.98269   8.98269      1.00   .726845   .952269
   8.98259   8.98259      1.00   .716795   .939469
   8.98249   8.98249      1.00   .727645   .953159
   8.98238   8.98238      1.00   .717705   .940469
   8.98227   8.98227      1.00   .724965   .950329
   8.98216   8.98216      1.00   .715635   .937469
   8.98205   8.98205      1.00   .723545   .948019
   8.98193   8.98193      1.00   .718305   .941689
   8.98181   8.98181      1.00   .718795   .943039
   8.98170   8.98170      1.00   .717135   .940529
   8.98159   8.98159      1.00   .724765   .950689
   8.98147   8.98147      1.00   .716625   .939279
   8.98136   8.98136      1.00   .722335   .947589
   8.98125   8.98125      1.00   .719845   .944319
   8.98113   8.98113      1.00   .720765   .945239
   8.98101   8.98101      1.00   .718005   .941689
   8.98089   8.98089      1.00   .717685   .940939
   8.98078   8.98078      1.00   .722505   .946979
   8.98067   8.98067      1.00   .715965   .938919
   8.98055   8.98055      1.00   .719245   .943849
   8.98043   8.98043      1.00   .717935   .942449
   8.98033   8.98033      1.00   .717385   .941399
   8.98022   8.98022      1.00   .717465   .941199
   8.98010   8.98010      1.00   .717915   .942299
   8.97999   8.97999      1.00   .714705   .938369
   8.97989   8.97989      1.00   .718985   .943349
   8.97978   8.97978      1.00   .714285   .937939
   8.97966   8.97966      1.00   .717595   .941819
   8.97955   8.97955      1.00   .712305   .935069
   8.97944   8.97944      1.00   .717085   .941909
   8.97934   8.97934      1.00   .717285   .941469
   8.97922   8.97922      1.00   .714575   .938799
   8.97911   8.97911      1.00   .715075   .939459
   8.97900   8.97900      1.00   .716515   .941129
   8.97888   8.97888      1.00   .716275   .941249
   8.97876   8.97876      1.00   .712105   .935709
   8.97864   8.97864      1.00   .716065   .940599
   8.97853   8.97853      1.00   .715055   .940169
   8.97841   8.97841      1.00   .711895   .935529
   8.97828   8.97828      1.00   .715495   .939869
   8.97817   8.97817      1.00   .714205   .939109
   8.97806   8.97806      1.00   .713475   .938269
   8.97794   8.97794      1.00   .713815   .938569
   8.97781   8.97781      1.00   .712945   .937189
   8.97770   8.97770      1.00   .714635   .940289
   8.97759   8.97759      1.00   .711925   .936529
   8.97747   8.97747      1.00   .715775   .941429
   8.97735   8.97735      1.00   .707455   .930309
   8.97724   8.97724      1.00   .714755   .940269
   8.97713   8.97713      1.00   .708815   .932009
   8.97702   8.97702      1.00   .713835   .939349
   8.97690   8.97690      1.00   .709235   .933559
   8.97679   8.97679      1.00   .713975   .939739
   8.97669   8.97669      1.00   .712585   .937899
   8.97658   8.97658      1.00   .709255   .933239
   8.97646   8.97646      1.00   .711915   .937109
   8.97635   8.97635      1.00   .709325   .933749
   8.97625   8.97625      1.00   .711145   .936509
   8.97614   8.97614      1.00   .709915   .934599
   8.97602   8.97602      1.00   .712045   .937369
   8.97591   8.97591      1.00   .708145   .932489
   8.97581   8.97581      1.00   .712185   .938549
   8.97570   8.97570      1.00   .709165   .934169
   8.97558   8.97558      1.00   .710135   .935199
   8.97547   8.97547      1.00   .708075   .932649
   8.97536   8.97536      1.00   .711285   .936699
   8.97526   8.97526      1.00   .708955   .934339
   8.97514   8.97514      1.00   .708475   .933829
   8.97503   8.97503      1.00   .711905   .938609
   8.97493   8.97493      1.00   .712235   .938689
   8.97482   8.97482      1.00   .709095   .934379
   8.97471   8.97471      1.00   .706925   .931199
   8.97460   8.97460      1.00   .712145   .939229
   8.97450   8.97450      1.00   .703645   .926899
   8.97439   8.97439      1.00   .709455   .934789
   8.97428   8.97428      1.00   .706885   .932369
   8.97418   8.97418      1.00   .710275   .936439
   8.97408   8.97408      1.00   .707965   .933659
   8.97397   8.97397      1.00   .708625   .934979
   8.97387   8.97387      1.00   .706735   .932559
   8.97376   8.97376      1.00   .710905   .937919
   8.97366   8.97366      1.00   .704905   .929279
   8.97356   8.97356      1.00   .711935   .939359
   8.97345   8.97345      1.00   .707155   .932629
   8.97335   8.97335      1.00   .710445   .937509
   8.97325   8.97325      1.00   .708245   .934479
   8.97315   8.97315      1.00   .711765   .938969
   8.97304   8.97304      1.00   .707015   .933269
   8.97293   8.97293      1.00   .712245   .940669
   8.97283   8.97283      1.00   .707835   .934429
   8.97273   8.97273      1.00   .710185   .937139
   8.97262   8.97262      1.00   .708505   .935429
   8.97251   8.97251      1.00   .710925   .938879
   8.97240   8.97240      1.00   .708565   .935889
   8.97230   8.97230      1.00   .708005   .935289
   8.97218   8.97218      1.00   .710285   .937939
   8.97207   8.97207      1.00   .709125   .936429
   8.97196   8.97196      1.00   .711975   .940509
   8.97184   8.97184      1.00   .707735   .934729
   8.97172   8.97172      1.00   .710005   .938329
   8.97161   8.97161      1.00   .709915   .938179
   8.97150   8.97150      1.00   .708095   .935459
   8.97139   8.97139      1.00   .709125   .937169
   8.97126   8.97126      1.00   .711605   .940219
   8.97115   8.97115      1.00   .708635   .936489
   8.97104   8.97104      1.00   .709995   .938309
   8.97092   8.97092      1.00   .708815   .936969
   8.97080   8.97080      1.00   .713885   .943739
   8.97068   8.97068      1.00   .707315   .935189
   8.97058   8.97058      1.00   .709995   .939329
   8.97047   8.97047      1.00   .712585   .941929
   8.97035   8.97035      1.00   .708935   .937249
   8.97024   8.97024      1.00   .709975   .939019
   8.97014   8.97014      1.00   .708295   .937239
   8.97003   8.97003      1.00   .711405   .941389
   8.96991   8.96991      1.00   .707265   .935799
   8.96980   8.96980      1.00   .708265   .937389
   8.96969   8.96969      1.00   .710565   .940179
   8.96958   8.96958      1.00   .708505   .937419
   8.96946   8.96946      1.00   .709045   .938099
   8.96935   8.96935      1.00   .709945   .939399
   8.96925   8.96925      1.00   .707805   .937769
   8.96914   8.96914      1.00   .709375   .939219
   8.96902   8.96902      1.00   .705565   .934209
   8.96890   8.96890      1.00   .710445   .940509
   8.96879   8.96879      1.00   .707665   .936679
   8.96868   8.96868      1.00   .709145   .938819
   8.96855   8.96855      1.00   .707555   .937079
   8.96843   8.96843      1.00   .707255   .936849
   8.96832   8.96832      1.00   .707015   .936199
   8.96821   8.96821      1.00   .708485   .938469
   8.96809   8.96809      1.00   .709245   .939389
   8.96796   8.96796      1.00   .704305   .932609
   8.96785   8.96785      1.00   .712695   .944079
   8.96774   8.96774      1.00   .707825   .936819
   8.96762   8.96762      1.00   .708765   .938869
   8.96750   8.96750      1.00   .705505   .934699
   8.96739   8.96739      1.00   .712345   .944229
   8.96727   8.96727      1.00   .702575   .931659
   8.96715   8.96715      1.00   .710445   .941789
   8.96704   8.96704      1.00   .705805   .935229
   8.96693   8.96693      1.00   .711315   .942929
   8.96682   8.96682      1.00   .705865   .935649
   8.96671   8.96671      1.00   .712325   .944229
   8.96660   8.96660      1.00   .706905   .937409
   8.96649   8.96649      1.00   .709925   .941619
   8.96638   8.96638      1.00   .708135   .939179
   8.96626   8.96626      1.00   .709015   .940439
   8.96615   8.96615      1.00   .708085   .939279
   8.96605   8.96605      1.00   .709665   .941189
   8.96594   8.96594      1.00   .709025   .941059
   8.96583   8.96583      1.00   .708675   .940829
   8.96572   8.96572      1.00   .707215   .938669
   8.96561   8.96561      1.00   .709325   .941879
   8.96550   8.96550      1.00   .708345   .940209
   8.96538   8.96538      1.00   .708125   .940099
   8.96528   8.96528      1.00   .707465   .939259
   8.96517   8.96517      1.00   .707985   .939809
   8.96506   8.96506      1.00   .712025   .945569
   8.96494   8.96494      1.00   .703225   .933789
   8.96483   8.96483      1.00   .711165   .944439
   8.96473   8.96473      1.00   .706505   .938229
   8.96462   8.96462      1.00   .710465   .943449
   8.96451   8.96451      1.00   .703675   .934529
   8.96440   8.96440      1.00   .710615   .944119
   8.96430   8.96430      1.00   .707945   .940559
   8.96420   8.96420      1.00   .707675   .940159
   8.96408   8.96408      1.00   .708225   .941229
   8.96398   8.96398      1.00   .709385   .942789
   8.96388   8.96388      1.00   .706445   .939009
   8.96378   8.96378      1.00   .711265   .944689
   8.96368   8.96368      1.00   .705865   .938279
   8.96358   8.96358      1.00   .709985   .944169
   8.96347   8.96347      1.00   .707485   .940549
   8.96337   8.96337      1.00   .709525   .943569
   8.96326   8.96326      1.00   .709195   .942869
   8.96315   8.96315      1.00   .707315   .940049
   8.96305   8.96305      1.00   .712115   .947049
   8.96295   8.96295      1.00   .705935   .939209
   8.96284   8.96284      1.00   .709515   .943969
   8.96273   8.96273      1.00   .706895   .939909
   8.96263   8.96263      1.00   .711665   .947199
   8.96252   8.96252      1.00   .707095   .940239
   8.96241   8.96241      1.00   .710275   .945009
   8.96230   8.96230      1.00   .708845   .943229
   8.96220   8.96220      1.00   .709455   .943689
   8.96208   8.96208      1.00   .711395   .946699
   8.96196   8.96196      1.00   .705855   .939789
   8.96185   8.96185      1.00   .712555   .948369
   8.96174   8.96174      1.00   .707745   .942359
   8.96163   8.96163      1.00   .711455   .946889
   8.96151   8.96151      1.00   .709535   .945119
   8.96139   8.96139      1.00   .709665   .944999
   8.96128   8.96128      1.00   .710185   .946059
   8.96116   8.96116      1.00   .711805   .947649
   8.96105   8.96105      1.00   .705635   .940139
   8.96093   8.96093      1.00   .710925   .947169
   8.96081   8.96081      1.00   .709375   .944969
   8.96070   8.96070      1.00   .712445   .949109
   8.96058   8.96058      1.00   .707325   .941719
   8.96047   8.96047      1.00   .714055   .951229
   8.96037   8.96037      1.00   .710195   .946549
   8.96025   8.96025      1.00   .707265   .942989
   8.96014   8.96014      1.00   .712995   .950189
   8.96003   8.96003      1.00   .706505   .941309
   8.95992   8.95992      1.00   .711395   .947949
   8.95981   8.95981      1.00   .708815   .944269
   8.95970   8.95970      1.00   .712905   .950249
   8.95958   8.95958      1.00   .707455   .943719
   8.95948   8.95948      1.00   .713385   .950919
   8.95937   8.95937      1.00   .709755   .946709
   8.95925   8.95925      1.00   .710735   .948009
   8.95914   8.95914      1.00   .711205   .948679
   8.95903   8.95903      1.00   .709395   .946669
   8.95892   8.95892      1.00   .708675   .945799
   8.95880   8.95880      1.00   .710095   .947959
   8.95868   8.95868      1.00   .708215   .944849
   8.95857   8.95857      1.00   .711945   .950179
   8.95845   8.95845      1.00   .707885   .944629
   8.95833   8.95833      1.00   .709605   .946809
   8.95821   8.95821      1.00   .706925   .943449
   8.95810   8.95810      1.00   .710705   .948639
   8.95798   8.95798      1.00   .705645   .942029
   8.95786   8.95786      1.00   .709175   .946819
   8.95774   8.95774      1.00   .706445   .943149
   8.95763   8.95763      1.00   .708215   .945689
   8.95751   8.95751      1.00   .707925   .945409
   8.95739   8.95739      1.00   .706995   .944649
   8.95728   8.95728      1.00   .705295   .942469
   8.95717   8.95717      1.00   .707855   .945149
   8.95706   8.95706      1.00   .708105   .946159
   8.95694   8.95694      1.00   .703945   .940269
   8.95683   8.95683      1.00   .708015   .945609
   8.95673   8.95673      1.00   .707155   .945249
   8.95662   8.95662      1.00   .705755   .942639
   8.95650   8.95650      1.00   .705755   .943459
   8.95638   8.95638      1.00   .707215   .945779
   8.95628   8.95628      1.00   .704885   .941989
   8.95617   8.95617      1.00   .705905   .944269
   8.95605   8.95605      1.00   .702825   .939339
   8.95594   8.95594      1.00   .707815   .946299
   8.95584   8.95584      1.00   .702485   .938929
   8.95573   8.95573      1.00   .704495   .942109
   8.95561   8.95561      1.00   .704565   .941939
   8.95550   8.95550      1.00   .703735   .940899
   8.95540   8.95540      1.00   .704795   .942609
   8.95529   8.95529      1.00   .701605   .938609
   8.95518   8.95518      1.00   .705395   .943399
   8.95507   8.95507      1.00   .701245   .938069
   8.95496   8.95496      1.00   .704735   .942829
   8.95485   8.95485      1.00   .699465   .935409
   8.95474   8.95474      1.00   .703235   .941019
   8.95464   8.95464      1.00   .702755   .940569
   8.95454   8.95454      1.00   .698745   .935089
   8.95443   8.95443      1.00   .703875   .941919
   8.95432   8.95432      1.00   .701035   .938119
   8.95421   8.95421      1.00   .698845   .935569
   8.95411   8.95411      1.00   .700695   .938109
   8.95400   8.95400      1.00   .699895   .937159
   8.95389   8.95389      1.00   .700545   .937639
   8.95379   8.95379      1.00   .694575   .929809
   8.95369   8.95369      1.00   .697405   .934259
   8.95359   8.95359      1.00   .697145   .933939
   8.95349   8.95349      1.00   .695475   .931739
   8.95338   8.95338      1.00   .696685   .933279
   8.95329   8.95329      1.00   .696875   .933929
   8.95318   8.95318      1.00   .692335   .927829
   8.95307   8.95307      1.00   .694735   .930659
   8.95297   8.95297      1.00   .694565   .931379
   8.95287   8.95287      1.00   .692935   .927959
   8.95277   8.95277      1.00   .691355   .926729
   8.95265   8.95265      1.00   .692605   .928039
   8.95254   8.95254      1.00   .693455   .929889
   8.95244   8.95244      1.00   .692565   .928359
   8.95233   8.95233      1.00   .691425   .926929
   8.95222   8.95222      1.00   .691355   .927029
   8.95210   8.95210      1.00   .691945   .927679
   8.95199   8.95199      1.00   .690205   .925529
   8.95188   8.95188      1.00   .690815   .926879
   8.95176   8.95176      1.00   .689555   .924369
   8.95164   8.95164      1.00   .690845   .926979
   8.95154   8.95154      1.00   .687765   .922689
   8.95142   8.95142      1.00   .689715   .925379
   8.95129   8.95129      1.00   .689475   .925649
   8.95118   8.95118      1.00   .688615   .923939
   8.95107   8.95107      1.00   .688405   .924699
   8.95096   8.95096      1.00   .689585   .925659
   8.95084   8.95084      1.00   .689555   .925059
   8.95072   8.95072      1.00   .686975   .922039
   8.95061   8.95061      1.00   .689215   .924909
   8.95050   8.95050      1.00   .689365   .925859
   8.95039   8.95039      1.00   .687865   .923729
   8.95028   8.95028      1.00   .685335   .920229
   8.95017   8.95017      1.00   .693245   .931189
   8.95006   8.95006      1.00   .687865   .923659
   8.94994   8.94994      1.00   .686195   .921989
   8.94983   8.94983      1.00   .688455   .924769
   8.94972   8.94972      1.00   .691565   .928939
   8.94961   8.94961      1.00   .686645   .922429
   8.94950   8.94950      1.00   .688895   .926069
   8.94939   8.94939      1.00   .688255   .924399
   8.94928   8.94928      1.00   .689905   .926889
   8.94917   8.94917      1.00   .688395   .925589
   8.94905   8.94905      1.00   .688755   .926109
   8.94894   8.94894      1.00   .688995   .926229
   8.94883   8.94883      1.00   .689945   .927679
   8.94872   8.94872      1.00   .687955   .924419
   8.94860   8.94860      1.00   .690775   .928969
   8.94847   8.94847      1.00   .688535   .925799
   8.94836   8.94836      1.00   .688085   .925299
   8.94824   8.94824      1.00   .691225   .929969
   8.94813   8.94813      1.00   .688445   .926159
   8.94801   8.94801      1.00   .690715   .928919
   8.94789   8.94789      1.00   .686595   .923539
   8.94778   8.94778      1.00   .691525   .930719
   8.94766   8.94766      1.00   .686585   .923759
   8.94753   8.94753      1.00   .690965   .929309
   8.94742   8.94742      1.00   .688065   .925819
   8.94731   8.94731      1.00   .691775   .931409
   8.94719   8.94719      1.00   .686105   .923369
   8.94707   8.94707      1.00   .691495   .930529
   8.94696   8.94696      1.00   .691925   .931419
   8.94686   8.94686      1.00   .691005   .930529
   8.94674   8.94674      1.00   .689175   .928089
   8.94663   8.94663      1.00   .690095   .929039
   8.94653   8.94653      1.00   .693455   .933609
   8.94642   8.94642      1.00   .690485   .929589
   8.94631   8.94631      1.00   .690395   .929749
   8.94620   8.94620      1.00   .690555   .929879
   8.94610   8.94610      1.00   .692685   .932939
   8.94598   8.94598      1.00   .691875   .931949
   8.94587   8.94587      1.00   .692855   .933649
   8.94576   8.94576      1.00   .686685   .925539
   8.94565   8.94565      1.00   .696055   .938469
   8.94555   8.94555      1.00   .689705   .928789
   8.94543   8.94543      1.00   .689125   .928909
   8.94532   8.94532      1.00   .688915   .928389
   8.94521   8.94521      1.00   .694155   .935469
   8.94510   8.94510      1.00   .692035   .932629
   8.94499   8.94499      1.00   .691315   .931839
   8.94488   8.94488      1.00   .690575   .931239
   8.94477   8.94477      1.00   .693675   .935139
   8.94467   8.94467      1.00   .691325   .932879
   8.94456   8.94456      1.00   .691585   .932489
   8.94445   8.94445      1.00   .693375   .934799
   8.94435   8.94435      1.00   .693535   .935469
   8.94425   8.94425      1.00   .688475   .928789
   8.94413   8.94413      1.00   .691855   .933279
   8.94403   8.94403      1.00   .695405   .937479
   8.94393   8.94393      1.00   .690025   .930989
   8.94383   8.94383      1.00   .694785   .937499
   8.94372   8.94372      1.00   .692755   .934549
   8.94362   8.94362      1.00   .692525   .935009
   8.94352   8.94352      1.00   .693455   .935879
   8.94342   8.94342      1.00   .693425   .935679
   8.94331   8.94331      1.00   .691335   .933269
   8.94320   8.94320      1.00   .693515   .936039
   8.94310   8.94310      1.00   .692725   .935269
   8.94300   8.94300      1.00   .693435   .936409
   8.94289   8.94289      1.00   .692155   .934079
   8.94279   8.94279      1.00   .691365   .933559
   8.94268   8.94268      1.00   .693045   .936119
   8.94258   8.94258      1.00   .693655   .936869
   8.94247   8.94247      1.00   .691815   .934279
   8.94236   8.94236      1.00   .691225   .934129
   8.94225   8.94225      1.00   .693905   .937379
   8.94214   8.94214      1.00   .692065   .935239
   8.94202   8.94202      1.00   .690075   .932589
   8.94190   8.94190      1.00   .690815   .933799
   8.94180   8.94180      1.00   .695275   .940089
   8.94168   8.94168      1.00   .689435   .931379
   8.94156   8.94156      1.00   .693315   .937169
   8.94145   8.94145      1.00   .690545   .933719
   8.94133   8.94133      1.00   .694015   .938669
   8.94122   8.94122      1.00   .690185   .932779
   8.94110   8.94110      1.00   .694065   .938239
   8.94098   8.94098      1.00   .692975   .936889
   8.94087   8.94087      1.00   .690245   .933149
   8.94076   8.94076      1.00   .693375   .938249
   8.94064   8.94064      1.00   .692125   .936219
   8.94053   8.94053      1.00   .691445   .935229
   8.94042   8.94042      1.00   .692365   .937479
   8.94031   8.94031      1.00   .692475   .937609
   8.94019   8.94019      1.00   .691135   .935379
   8.94008   8.94008      1.00   .692555   .937139
   8.93998   8.93998      1.00   .692495   .937129
   8.93987   8.93987      1.00   .692955   .937769
   8.93975   8.93975      1.00   .691345   .935639
   8.93964   8.93964      1.00   .693735   .939479
   8.93953   8.93953      1.00   .691705   .936589
   8.93942   8.93942      1.00   .693555   .939509
   8.93931   8.93931      1.00   .690515   .934659
   8.93920   8.93920      1.00   .692905   .938089
   8.93909   8.93909      1.00   .694215   .939749
   8.93898   8.93898      1.00   .692435   .938129
   8.93885   8.93885      1.00   .692855   .938629
   8.93874   8.93874      1.00   .696105   .943229
   8.93863   8.93863      1.00   .691045   .935999
   8.93851   8.93851      1.00   .694135   .940529
   8.93838   8.93838      1.00   .693465   .940099
   8.93826   8.93826      1.00   .693835   .940309
   8.93815   8.93815      1.00   .691135   .936689
   8.93803   8.93803      1.00   .694025   .940439
   8.93791   8.93791      1.00   .697525   .945039
   8.93780   8.93780      1.00   .693865   .940439
   8.93768   8.93768      1.00   .693705   .940829
   8.93756   8.93756      1.00   .697615   .945529
   8.93744   8.93744      1.00   .695385   .942859
   8.93732   8.93732      1.00   .694895   .942239
   8.93722   8.93722      1.00   .697145   .945959
   8.93711   8.93711      1.00   .699095   .948429
   8.93699   8.93699      1.00   .693635   .940429
   8.93688   8.93688      1.00   .700575   .950329
   8.93677   8.93677      1.00   .698035   .946469
   8.93666   8.93666      1.00   .699775   .949079
   8.93654   8.93654      1.00   .696435   .945379
   8.93644   8.93644      1.00   .697775   .947219
   8.93633   8.93633      1.00   .698755   .948259
   8.93621   8.93621      1.00   .699215   .948779
   8.93610   8.93610      1.00   .695755   .944549
   8.93599   8.93599      1.00   .703485   .954879
   8.93589   8.93589      1.00   .698655   .948299
   8.93578   8.93578      1.00   .699535   .949989
   8.93566   8.93566      1.00   .703295   .954979
   8.93555   8.93555      1.00   .699105   .949679
   8.93545   8.93545      1.00   .701315   .951489
   8.93534   8.93534      1.00   .703775   .955169
   8.93522   8.93522      1.00   .699515   .949899
   8.93511   8.93511      1.00   .705995   .959019
   8.93501   8.93501      1.00   .698245   .948029
   8.93490   8.93490      1.00   .706665   .960449
   8.93478   8.93478      1.00   .702765   .954889
   8.93468   8.93468      1.00   .706455   .960049
   8.93458   8.93458      1.00   .703925   .956899
   8.93447   8.93447      1.00   .709675   .964439
   8.93436   8.93436      1.00   .703055   .955899
   8.93425   8.93425      1.00   .707345   .961299
   8.93415   8.93415      1.00   .706995   .961169
   8.93404   8.93404      1.00   .710715   .966619
   8.93393   8.93393      1.00   .704865   .958569
   8.93383   8.93383      1.00   .710275   .965919
   8.93373   8.93373      1.00   .711295   .967309
   8.93363   8.93363      1.00   .708445   .963609
   8.93352   8.93352      1.00   .710955   .967109
   8.93342   8.93342      1.00   .710905   .966769
   8.93332   8.93332      1.00   .711905   .968559
   8.93322   8.93322      1.00   .709235   .964979
   8.93311   8.93311      1.00   .713885   .971819
   8.93301   8.93301      1.00   .711325   .967519
   8.93290   8.93290      1.00   .713585   .970519
   8.93280   8.93280      1.00   .712865   .969359
   8.93269   8.93269      1.00   .715115   .973349
   8.93258   8.93258      1.00   .713245   .970769
   8.93248   8.93248      1.00   .715635   .974069
   8.93237   8.93237      1.00   .715315   .973569
   8.93225   8.93225      1.00   .712365   .970279
   8.93214   8.93214      1.00   .715605   .974259
   8.93203   8.93203      1.00   .715255   .973969
   8.93192   8.93192      1.00   .717315   .975999
   8.93179   8.93179      1.00   .715495   .974169
   8.93168   8.93168      1.00   .717355   .977109
   8.93157   8.93157      1.00   .719385   .979709
   8.93145   8.93145      1.00   .719615   .980409
   8.93133   8.93133      1.00   .717685   .978199
   8.93122   8.93122      1.00   .720075   .981769
   8.93111   8.93111      1.00   .717885   .978159
   8.93099   8.93099      1.00   .719385   .980689
   8.93088   8.93088      1.00   .716465   .976409
   8.93076   8.93076      1.00   .722595   .984749
   8.93065   8.93065      1.00   .720975   .982989
   8.93054   8.93054      1.00   .723455   .986549
   8.93042   8.93042      1.00   .721685   .983939
   8.93030   8.93030      1.00   .722745   .985469
   8.93020   8.93020      1.00   .723805   .986879
   8.93009   8.93009      1.00   .723445   .986299
   8.92998   8.92998      1.00   .723545   .986929
   8.92986   8.92986      1.00   .721625   .984299
   8.92976   8.92976      1.00   .726955   .990989
   8.92965   8.92965      1.00   .722055   .984869
   8.92954   8.92954      1.00   .726055   .990459
   8.92942   8.92942      1.00   .722605   .985819
   8.92932   8.92932      1.00   .724455   .988689
   8.92921   8.92921      1.00   .722795   .986539
   8.92909   8.92909      1.00   .725955   .990919
   8.92898   8.92898      1.00   .720315   .982589
   8.92886   8.92886      1.00   .727105   .992679
   8.92875   8.92875      1.00   .723495   .987229
   8.92863   8.92863      1.00   .723505   .988139
   8.92851   8.92851      1.00   .721025   .985049
   8.92840   8.92840      1.00   .728025   .994049
   8.92828   8.92828      1.00   .724805   .988689
   8.92816   8.92816      1.00   .724385   .989329
   8.92804   8.92804      1.00   .724475   .989869
   8.92792   8.92792      1.00   .727995   .994419
   8.92781   8.92781      1.00   .730615   .997789
   8.92769   8.92769      1.00   .719695   .983339
   8.92757   8.92757      1.00   .728895   .996409
   8.92746   8.92746      1.00   .726735   .992819
   8.92734   8.92734      1.00   .727965   .994889
   8.92722   8.92722      1.00   .724965   .990269
   8.92711   8.92711      1.00   .728305   .995239
   8.92700   8.92700      1.00   .724595   .990619
   8.92690   8.92690      1.00   .727295   .993999
   8.92678   8.92678      1.00   .725615   .991769
   8.92666   8.92666      1.00   .730215   .998449
   8.92656   8.92656      1.00   .723405   .988629
   8.92645   8.92645      1.00   .727975   .994989
   8.92633   8.92633      1.00   .726225   .992609
   8.92622   8.92622      1.00   .726685   .994009
   8.92612   8.92612      1.00   .723605   .989499
   8.92601   8.92601      1.00   .729585   .997619
   8.92590   8.92590      1.00   .724835   .991119
   8.92579   8.92579      1.00   .724995   .991659
   8.92568   8.92568      1.00   .726685   .994409
   8.92557   8.92557      1.00   .727025   .994909
   8.92546   8.92546      1.00   .725285   .992089
   8.92534   8.92534      1.00   .724615   .991129
   8.92523   8.92523      1.00   .729595   .998769
   8.92513   8.92513      1.00   .726135   .994659
   8.92501   8.92501      1.00   .722705   .989669
   8.92490   8.92490      1.00   .726315   .994059
   8.92480   8.92480      1.00   .730755  1.000379
   8.92470   8.92470      1.00   .722075   .988889
   8.92458   8.92458      1.00   .724965   .993379
   8.92448   8.92448      1.00   .724335   .992499
   8.92437   8.92437      1.00   .728295   .997369
   8.92427   8.92427      1.00   .725045   .993169
   8.92416   8.92416      1.00   .726185   .994829
   8.92405   8.92405      1.00   .725375   .993609
   8.92395   8.92395      1.00   .725975   .994209
   8.92385   8.92385      1.00   .724215   .992249
   8.92375   8.92375      1.00   .724805   .992839
   8.92365   8.92365      1.00   .725365   .994299
   8.92355   8.92355      1.00   .721665   .989589
   8.92344   8.92344      1.00   .727635   .997529
   8.92333   8.92333      1.00   .726245   .995249
   8.92323   8.92323      1.00   .723525   .991559
   8.92313   8.92313      1.00   .724385   .992979
   8.92302   8.92302      1.00   .728615   .999209
   8.92291   8.92291      1.00   .721935   .989929
   8.92280   8.92280      1.00   .724215   .993169
   8.92271   8.92271      1.00   .725285   .994699
   8.92260   8.92260      1.00   .726965   .996699
   8.92248   8.92248      1.00   .722235   .990479
   8.92238   8.92238      1.00   .724465   .993389
   8.92227   8.92227      1.00   .726895   .997119
   8.92216   8.92216      1.00   .724025   .993049
   8.92204   8.92204      1.00   .722905   .991999
   8.92193   8.92193      1.00   .724935   .994879
   8.92182   8.92182      1.00   .726395   .997019
   8.92170   8.92170      1.00   .722305   .991429
   8.92159   8.92159      1.00   .726965   .997829
   8.92147   8.92147      1.00   .723775   .993119
   8.92136   8.92136      1.00   .724765   .995029
   8.92124   8.92124      1.00   .725725   .996489
   8.92112   8.92112      1.00   .725915   .997129
   8.92101   8.92101      1.00   .722925   .992159
   8.92090   8.92090      1.00   .725655   .995909
   8.92079   8.92079      1.00   .725205   .996709
   8.92067   8.92067      1.00   .725605   .996579
   8.92056   8.92056      1.00   .720935   .990109
   8.92045   8.92045      1.00   .727195   .998929
   8.92033   8.92033      1.00   .723385   .993979
   8.92022   8.92022      1.00   .725195   .996229
   8.92011   8.92011      1.00   .722235   .992509
   8.92000   8.92000      1.00   .727485   .999889
   8.91989   8.91989      1.00   .723395   .994419
   8.91977   8.91977      1.00   .723035   .993779
   8.91966   8.91966      1.00   .725095   .996349
   8.91956   8.91956      1.00   .728885  1.001969
   8.91946   8.91946      1.00   .721455   .991699
   8.91934   8.91934      1.00   .725345   .997039
   8.91922   8.91922      1.00   .724415   .996439
   8.91912   8.91912      1.00   .724015   .995649
   8.91901   8.91901      1.00   .723975   .996179
   8.91888   8.91888      1.00   .722365   .993339
   8.91877   8.91877      1.00   .725555   .998239
   8.91866   8.91866      1.00   .722965   .994949
   8.91854   8.91854      1.00   .723245   .995219
   8.91842   8.91842      1.00   .723435   .995429
   8.91830   8.91830      1.00   .726205   .999099
   8.91819   8.91819      1.00   .719125   .989359
   8.91808   8.91808      1.00   .725905   .998929
   8.91795   8.91795      1.00   .722405   .994319
   8.91783   8.91783      1.00   .723665   .995669
   8.91773   8.91773      1.00   .721195   .992859
   8.91761   8.91761      1.00   .725895   .999089
   8.91749   8.91749      1.00   .723295   .995729
   8.91736   8.91736      1.00   .720005   .990649
   8.91725   8.91725      1.00   .723965   .997219
   8.91715   8.91715      1.00   .722565   .995049
   8.91703   8.91703      1.00   .723265   .996069
   8.91692   8.91692      1.00   .721965   .994829
   8.91682   8.91682      1.00   .724515   .998089
   8.91671   8.91671      1.00   .721575   .993979
   8.91660   8.91660      1.00   .722855   .996749
   8.91649   8.91649      1.00   .722065   .994679
   8.91638   8.91638      1.00   .720345   .992559
   8.91626   8.91626      1.00   .720705   .993199
   8.91615   8.91615      1.00   .724105   .998079
   8.91604   8.91604      1.00   .720175   .992149
   8.91593   8.91593      1.00   .724315   .998469
   8.91583   8.91583      1.00   .721525   .995059
   8.91572   8.91572      1.00   .721185   .994329
   8.91561   8.91561      1.00   .721295   .994319
   8.91550   8.91550      1.00   .722115   .995539
   8.91539   8.91539      1.00   .720025   .992739
   8.91528   8.91528      1.00   .721045   .994109
   8.91517   8.91517      1.00   .720925   .994079
   8.91506   8.91506      1.00   .719725   .993149
   8.91495   8.91495      1.00   .721835   .995819
   8.91484   8.91484      1.00   .719275   .992199
   8.91473   8.91473      1.00   .719295   .991599
   8.91463   8.91463      1.00   .719435   .992639
   8.91452   8.91452      1.00   .721345   .994869
   8.91441   8.91441      1.00   .715555   .987219
   8.91431   8.91431      1.00   .720505   .994119
   8.91421   8.91421      1.00   .718315   .992149
   8.91410   8.91410      1.00   .716735   .989109
   8.91399   8.91399      1.00   .718665   .991879
   8.91389   8.91389      1.00   .718945   .992789
   8.91379   8.91379      1.00   .717135   .990189
   8.91369   8.91369      1.00   .717615   .991119
   8.91359   8.91359      1.00   .718385   .991919
   8.91348   8.91348      1.00   .717175   .990599
   8.91338   8.91338      1.00   .717175   .990459
   8.91327   8.91327      1.00   .714145   .986099
   8.91317   8.91317      1.00   .718975   .993219
   8.91306   8.91306      1.00   .715315   .988439
   8.91297   8.91297      1.00   .717525   .991699
   8.91286   8.91286      1.00   .713185   .984959
   8.91275   8.91275      1.00   .719195   .993899
   8.91264   8.91264      1.00   .713315   .985849
   8.91255   8.91255      1.00   .717085   .990989
   8.91244   8.91244      1.00   .713655   .986749
   8.91232   8.91232      1.00   .715295   .988549
   8.91221   8.91221      1.00   .712945   .985399
   8.91209   8.91209      1.00   .714905   .988279
   8.91198   8.91198      1.00   .714245   .987679
   8.91186   8.91186      1.00   .711875   .984179
   8.91175   8.91175      1.00   .713475   .986189
   8.91164   8.91164      1.00   .717555   .992519
   8.91153   8.91153      1.00   .712975   .985509
   8.91141   8.91141      1.00   .713655   .987089
   8.91129   8.91129      1.00   .715145   .989579
   8.91118   8.91118      1.00   .714765   .988799
   8.91107   8.91107      1.00   .718105   .993309
   8.91094   8.91094      1.00   .710405   .982459
   8.91083   8.91083      1.00   .717795   .993559
   8.91072   8.91072      1.00   .712345   .985419
   8.91061   8.91061      1.00   .717605   .993199
   8.91049   8.91049      1.00   .713885   .987769
   8.91038   8.91038      1.00   .713625   .987569
   8.91027   8.91027      1.00   .709765   .982749
   8.91016   8.91016      1.00   .716645   .991729
   8.91005   8.91005      1.00   .710605   .984009
   8.90994   8.90994      1.00   .713395   .987999
   8.90983   8.90983      1.00   .714075   .988779
   8.90972   8.90972      1.00   .713135   .987669
   8.90960   8.90960      1.00   .714095   .988849
   8.90949   8.90949      1.00   .712335   .986859
   8.90939   8.90939      1.00   .712655   .987189
   8.90928   8.90928      1.00   .713615   .988769
   8.90916   8.90916      1.00   .709985   .983109
   8.90905   8.90905      1.00   .711625   .986299
   8.90894   8.90894      1.00   .718395   .995569
   8.90883   8.90883      1.00   .709605   .983339
   8.90870   8.90870      1.00   .715355   .991509
   8.90858   8.90858      1.00   .716695   .993359
   8.90847   8.90847      1.00   .713245   .988509
   8.90836   8.90836      1.00   .713935   .989659
   8.90823   8.90823      1.00   .718375   .996779
   8.90811   8.90811      1.00   .712155   .987299
   8.90801   8.90801      1.00   .716445   .993709
   8.90788   8.90788      1.00   .717375   .995039
   8.90776   8.90776      1.00   .716705   .993949
   8.90764   8.90764      1.00   .713705   .990239
   8.90753   8.90753      1.00   .718405   .996479
   8.90741   8.90741      1.00   .717885   .996219
   8.90730   8.90730      1.00   .716885   .995359
   8.90718   8.90718      1.00   .716555   .994229
   8.90707   8.90707      1.00   .720355   .999629
   8.90696   8.90696      1.00   .719125   .998109
   8.90685   8.90685      1.00   .716125   .994119
   8.90674   8.90674      1.00   .723375  1.003949
   8.90663   8.90663      1.00   .717575   .996219
   8.90652   8.90652      1.00   .722765  1.003399
   8.90640   8.90640      1.00   .717965   .997299
   8.90629   8.90629      1.00   .722915  1.003149
   8.90619   8.90619      1.00   .720095  1.000099
   8.90608   8.90608      1.00   .723665  1.004999
   8.90597   8.90597      1.00   .718865   .998189
   8.90586   8.90586      1.00   .726855  1.009199
   8.90575   8.90575      1.00   .721435  1.001419
   8.90564   8.90564      1.00   .725125  1.007819
   8.90553   8.90553      1.00   .721495  1.002489
   8.90542   8.90542      1.00   .727745  1.010689
   8.90531   8.90531      1.00   .720895  1.001369
   8.90520   8.90520      1.00   .729645  1.014119
   8.90509   8.90509      1.00   .725585  1.007789
   8.90497   8.90497      1.00   .726745  1.009999
   8.90487   8.90487      1.00   .727655  1.011809
   8.90476   8.90476      1.00   .728745  1.012929
   8.90465   8.90465      1.00   .729185  1.013619
   8.90455   8.90455      1.00   .726645  1.010089
   8.90444   8.90444      1.00   .731065  1.016359
   8.90434   8.90434      1.00   .731775  1.017109
   8.90423   8.90423      1.00   .726845  1.010849
   8.90412   8.90412      1.00   .729315  1.015219
   8.90402   8.90402      1.00   .735065  1.022589
   8.90392   8.90392      1.00   .728125  1.012409
   8.90382   8.90382      1.00   .731645  1.017909
   8.90371   8.90371      1.00   .733525  1.020789
   8.90361   8.90361      1.00   .734045  1.021489
   8.90352   8.90352      1.00   .731935  1.018549
   8.90341   8.90341      1.00   .734355  1.022369
   8.90330   8.90330      1.00   .734315  1.022229
   8.90320   8.90320      1.00   .736205  1.025159
   8.90310   8.90310      1.00   .730295  1.016239
   8.90299   8.90299      1.00   .738025  1.027289
   8.90288   8.90288      1.00   .733825  1.021569
   8.90278   8.90278      1.00   .734535  1.022659
   8.90268   8.90268      1.00   .737835  1.027609
   8.90256   8.90256      1.00   .738915  1.029129
   8.90245   8.90245      1.00   .733725  1.021669
   8.90235   8.90235      1.00   .739665  1.030249
   8.90224   8.90224      1.00   .737875  1.027859
   8.90212   8.90212      1.00   .736965  1.026469
   8.90200   8.90200      1.00   .736365  1.025909
   8.90189   8.90189      1.00   .739115  1.029339
   8.90179   8.90179      1.00   .740675  1.032519
   8.90167   8.90167      1.00   .737885  1.028189
   8.90155   8.90155      1.00   .740575  1.031919
   8.90144   8.90144      1.00   .745315  1.038599
   8.90133   8.90133      1.00   .740235  1.031369
   8.90121   8.90121      1.00   .741745  1.034129
   8.90109   8.90109      1.00   .742245  1.034839
   8.90098   8.90098      1.00   .744375  1.037359
   8.90087   8.90087      1.00   .738125  1.029489
   8.90075   8.90075      1.00   .745095  1.038079
   8.90063   8.90063      1.00   .744035  1.037279
   8.90053   8.90053      1.00   .744045  1.037629
   8.90042   8.90042      1.00   .740415  1.033349
   8.90030   8.90030      1.00   .748185  1.043709
   8.90019   8.90019      1.00   .742915  1.036119
   8.90008   8.90008      1.00   .745745  1.039909
   8.89997   8.89997      1.00   .741685  1.034899
   8.89985   8.89985      1.00   .750575  1.047699
   8.89974   8.89974      1.00   .740485  1.033309
   8.89964   8.89964      1.00   .747115  1.042709
   8.89953   8.89953      1.00   .748595  1.044829
   8.89942   8.89942      1.00   .746195  1.041479
   8.89931   8.89931      1.00   .745015  1.040479
   8.89920   8.89920      1.00   .749705  1.046189
   8.89909   8.89909      1.00   .748285  1.044159
   8.89897   8.89897      1.00   .744245  1.039229
   8.89885   8.89885      1.00   .747995  1.044659
   8.89874   8.89874      1.00   .749675  1.046839
   8.89862   8.89862      1.00   .746215  1.042299
   8.89850   8.89850      1.00   .745135  1.040419
   8.89838   8.89838      1.00   .750915  1.049299
   8.89827   8.89827      1.00   .748325  1.045599
   8.89815   8.89815      1.00   .749225  1.047199
   8.89803   8.89803      1.00   .745685  1.041839
   8.89792   8.89792      1.00   .755025  1.055749
   8.89780   8.89780      1.00   .745815  1.041569
   8.89768   8.89768      1.00   .751375  1.050109
   8.89755   8.89755      1.00   .748735  1.046649
   8.89744   8.89744      1.00   .754435  1.054599
   8.89733   8.89733      1.00   .747825  1.045649
   8.89722   8.89722      1.00   .751515  1.050469
   8.89710   8.89710      1.00   .751095  1.050799
   8.89699   8.89699      1.00   .752425  1.052129
   8.89689   8.89689      1.00   .749325  1.047969
   8.89678   8.89678      1.00   .753675  1.054139
   8.89666   8.89666      1.00   .753205  1.054389
   8.89655   8.89655      1.00   .750905  1.050079
   8.89644   8.89644      1.00   .751575  1.052119
   8.89633   8.89633      1.00   .753185  1.054059
   8.89622   8.89622      1.00   .753235  1.053819
   8.89611   8.89611      1.00   .750095  1.049699
   8.89600   8.89600      1.00   .755805  1.058149
   8.89590   8.89590      1.00   .751285  1.051699
   8.89578   8.89578      1.00   .753045  1.054329
   8.89567   8.89567      1.00   .749165  1.048529
   8.89556   8.89556      1.00   .754595  1.056469
   8.89545   8.89545      1.00   .750905  1.051799
   8.89534   8.89534      1.00   .752645  1.053729
   8.89523   8.89523      1.00   .753575  1.055109
   8.89512   8.89512      1.00   .753385  1.055599
   8.89501   8.89501      1.00   .752835  1.054329
   8.89490   8.89490      1.00   .753915  1.055419
   8.89479   8.89479      1.00   .754495  1.056499
   8.89469   8.89469      1.00   .752355  1.054149
   8.89459   8.89459      1.00   .751575  1.053049
   8.89447   8.89447      1.00   .755105  1.057449
   8.89436   8.89436      1.00   .753605  1.055939
   8.89426   8.89426      1.00   .754495  1.057139
   8.89416   8.89416      1.00   .756855  1.060559
   8.89405   8.89405      1.00   .753035  1.055409
   8.89394   8.89394      1.00   .757605  1.061489
   8.89385   8.89385      1.00   .755595  1.059119
   8.89374   8.89374      1.00   .755735  1.059799
   8.89364   8.89364      1.00   .757725  1.062049
   8.89353   8.89353      1.00   .755265  1.059119
   8.89344   8.89344      1.00   .757725  1.062559
   8.89333   8.89333      1.00   .757735  1.062659
   8.89322   8.89322      1.00   .756775  1.060859
   8.89312   8.89312      1.00   .755505  1.059759
   8.89303   8.89303      1.00   .759015  1.064819
   8.89292   8.89292      1.00   .757105  1.061879
   8.89280   8.89280      1.00   .757855  1.063249
   8.89270   8.89270      1.00   .755735  1.060039
   8.89261   8.89261      1.00   .762245  1.069839
   8.89250   8.89250      1.00   .755595  1.060209
   8.89238   8.89238      1.00   .758305  1.063739
   8.89227   8.89227      1.00   .757745  1.063399
   8.89216   8.89216      1.00   .760695  1.067799
   8.89205   8.89205      1.00   .756445  1.062229
   8.89193   8.89193      1.00   .761895  1.069819
   8.89181   8.89181      1.00   .757405  1.063259
   8.89170   8.89170      1.00   .761915  1.070149
   8.89159   8.89159      1.00   .759035  1.065929
   8.89147   8.89147      1.00   .758375  1.065429
   8.89136   8.89136      1.00   .762565  1.071509
   8.89125   8.89125      1.00   .758555  1.065719
   8.89113   8.89113      1.00   .760325  1.067709
   8.89101   8.89101      1.00   .760075  1.067989
   8.89089   8.89089      1.00   .758895  1.066049
   8.89078   8.89078      1.00   .759615  1.068089
   8.89067   8.89067      1.00   .760055  1.068159
   8.89055   8.89055      1.00   .760575  1.068819
   8.89044   8.89044      1.00   .760485  1.069009
   8.89034   8.89034      1.00   .760035  1.068569
   8.89023   8.89023      1.00   .761785  1.070639
   8.89011   8.89011      1.00   .758985  1.066819
   8.89000   8.89000      1.00   .760355  1.069399
   8.88990   8.88990      1.00   .758355  1.065839
   8.88978   8.88978      1.00   .762785  1.072579
   8.88967   8.88967      1.00   .755945  1.062959
   8.88956   8.88956      1.00   .761285  1.070979
   8.88946   8.88946      1.00   .757545  1.065499
   8.88935   8.88935      1.00   .760735  1.070269
   8.88924   8.88924      1.00   .758635  1.067189
   8.88913   8.88913      1.00   .758645  1.067899
   8.88902   8.88902      1.00   .758765  1.067959
   8.88890   8.88890      1.00   .760505  1.070229
   8.88878   8.88878      1.00   .756345  1.064889
   8.88867   8.88867      1.00   .760895  1.070949
   8.88856   8.88856      1.00   .757455  1.065619
   8.88844   8.88844      1.00   .756465  1.064429
   8.88832   8.88832      1.00   .759325  1.069099
   8.88821   8.88821      1.00   .756515  1.065709
   8.88810   8.88810      1.00   .759845  1.069739
   8.88798   8.88798      1.00   .759075  1.068499
   8.88785   8.88785      1.00   .757345  1.066029
   8.88774   8.88774      1.00   .757805  1.067019
   8.88762   8.88762      1.00   .758905  1.068379
   8.88751   8.88751      1.00   .760575  1.071499
   8.88739   8.88739      1.00   .750345  1.057619
   8.88727   8.88727      1.00   .759865  1.070559
   8.88717   8.88717      1.00   .759675  1.069999
   8.88706   8.88706      1.00   .757805  1.067459
   8.88694   8.88694      1.00   .757245  1.067169
   8.88683   8.88683      1.00   .758885  1.069829
   8.88673   8.88673      1.00   .756295  1.066329
   8.88662   8.88662      1.00   .758675  1.068849
   8.88650   8.88650      1.00   .755985  1.065099
   8.88639   8.88639      1.00   .759425  1.070439
   8.88629   8.88629      1.00   .753455  1.062069
   8.88618   8.88618      1.00   .761905  1.074079
   8.88607   8.88607      1.00   .754865  1.063969
   8.88596   8.88596      1.00   .758625  1.070199
   8.88585   8.88585      1.00   .754235  1.063779
   8.88575   8.88575      1.00   .761665  1.074319
   8.88563   8.88563      1.00   .753895  1.063589
   8.88551   8.88551      1.00   .756715  1.067449
   8.88540   8.88540      1.00   .755195  1.065559
   8.88529   8.88529      1.00   .757705  1.069899
   8.88518   8.88518      1.00   .755565  1.065969
   8.88508   8.88508      1.00   .753945  1.063889
   8.88497   8.88497      1.00   .758595  1.071539
   8.88486   8.88486      1.00   .753585  1.064359
   8.88475   8.88475      1.00   .755425  1.066679
   8.88464   8.88464      1.00   .755745  1.066909
   8.88454   8.88454      1.00   .758615  1.070329
   8.88443   8.88443      1.00   .753275  1.063169
   8.88432   8.88432      1.00   .754725  1.065719
   8.88422   8.88422      1.00   .753685  1.064569
   8.88412   8.88412      1.00   .756645  1.069229
   8.88401   8.88401      1.00   .751715  1.061499
   8.88390   8.88390      1.00   .757985  1.070389
   8.88380   8.88380      1.00   .752745  1.062829
   8.88371   8.88371      1.00   .755085  1.066329
   8.88360   8.88360      1.00   .753365  1.064459
   8.88350   8.88350      1.00   .754375  1.065779
   8.88339   8.88339      1.00   .751855  1.062489
   8.88329   8.88329      1.00   .755775  1.068329
   8.88319   8.88319      1.00   .754795  1.066949
   8.88308   8.88308      1.00   .753335  1.064669
   8.88298   8.88298      1.00   .752725  1.063669
   8.88287   8.88287      1.00   .756365  1.069449
   8.88277   8.88277      1.00   .754605  1.066699
   8.88265   8.88265      1.00   .754415  1.065839
   8.88255   8.88255      1.00   .753855  1.066539
   8.88244   8.88244      1.00   .752695  1.064199
   8.88233   8.88233      1.00   .755965  1.069379
   8.88222   8.88222      1.00   .751505  1.062799
   8.88210   8.88210      1.00   .753265  1.065359
   8.88200   8.88200      1.00   .753955  1.066399
   8.88189   8.88189      1.00   .752425  1.064459
   8.88177   8.88177      1.00   .752045  1.063849
   8.88165   8.88165      1.00   .756595  1.070559
   8.88154   8.88154      1.00   .751785  1.063489
   8.88142   8.88142      1.00   .755395  1.068959
   8.88131   8.88131      1.00   .751445  1.063929
   8.88119   8.88119      1.00   .753155  1.066699
   8.88108   8.88108      1.00   .753835  1.067569
   8.88096   8.88096      1.00   .753085  1.065969
   8.88084   8.88084      1.00   .756125  1.070319
   8.88073   8.88073      1.00   .752825  1.065719
   8.88062   8.88062      1.00   .754395  1.067559
   8.88051   8.88051      1.00   .755265  1.069419
   8.88039   8.88039      1.00   .755345  1.069809
   8.88027   8.88027      1.00   .754475  1.068279
   8.88016   8.88016      1.00   .754605  1.068659
   8.88006   8.88006      1.00   .755095  1.069549
   8.87994   8.87994      1.00   .754785  1.069459
   8.87983   8.87983      1.00   .755445  1.070489
   8.87973   8.87973      1.00   .758165  1.074479
   8.87962   8.87962      1.00   .756485  1.072169
   8.87950   8.87950      1.00   .754465  1.068989
   8.87939   8.87939      1.00   .757725  1.073749
   8.87929   8.87929      1.00   .758535  1.074829
   8.87918   8.87918      1.00   .756605  1.072969
   8.87906   8.87906      1.00   .755665  1.071619
   8.87894   8.87894      1.00   .757425  1.074419
   8.87883   8.87883      1.00   .758385  1.075399
   8.87871   8.87871      1.00   .757025  1.073529
   8.87859   8.87859      1.00   .757335  1.073459
   8.87847   8.87847      1.00   .759465  1.076849
   8.87836   8.87836      1.00   .755925  1.072319
   8.87825   8.87825      1.00   .759295  1.077049
   8.87813   8.87813      1.00   .758405  1.075749
   8.87800   8.87800      1.00   .755725  1.072629
   8.87789   8.87789      1.00   .759005  1.076419
   8.87777   8.87777      1.00   .760685  1.079319
   8.87765   8.87765      1.00   .756015  1.072739
   8.87753   8.87753      1.00   .757095  1.074179
   8.87742   8.87742      1.00   .761625  1.080889
   8.87730   8.87730      1.00   .758055  1.076119
   8.87719   8.87719      1.00   .759265  1.077679
   8.87708   8.87708      1.00   .757725  1.075679
   8.87697   8.87697      1.00   .761505  1.081089
   8.87686   8.87686      1.00   .755535  1.072539
   8.87674   8.87674      1.00   .758535  1.077269
   8.87663   8.87663      1.00   .758305  1.077109
   8.87653   8.87653      1.00   .760515  1.080319
   8.87642   8.87642      1.00   .757045  1.075209
   8.87630   8.87630      1.00   .757095  1.075349
   8.87619   8.87619      1.00   .759735  1.079159
   8.87609   8.87609      1.00   .759805  1.079419
   8.87598   8.87598      1.00   .754935  1.072729
   8.87586   8.87586      1.00   .760875  1.080619
   8.87575   8.87575      1.00   .758725  1.078669
   8.87564   8.87564      1.00   .757065  1.075399
   8.87553   8.87553      1.00   .760545  1.081069
   8.87542   8.87542      1.00   .758195  1.077139
   8.87531   8.87531      1.00   .758195  1.078109
   8.87521   8.87521      1.00   .757535  1.076449
   8.87510   8.87510      1.00   .760115  1.080549
   8.87499   8.87499      1.00   .758325  1.078369
   8.87488   8.87488      1.00   .758635  1.079059
   8.87477   8.87477      1.00   .757045  1.076569
   8.87467   8.87467      1.00   .760015  1.080809
   8.87455   8.87455      1.00   .756605  1.076459
   8.87444   8.87444      1.00   .756115  1.075779
   8.87434   8.87434      1.00   .758865  1.079899
   8.87424   8.87424      1.00   .756655  1.077179
   8.87413   8.87413      1.00   .754075  1.072929
   8.87402   8.87402      1.00   .758775  1.079479
   8.87392   8.87392      1.00   .755255  1.074689
   8.87382   8.87382      1.00   .754765  1.073849
   8.87371   8.87371      1.00   .756025  1.075959
   8.87361   8.87361      1.00   .757605  1.078589
   8.87351   8.87351      1.00   .756865  1.077539
   8.87340   8.87340      1.00   .752655  1.071639
   8.87330   8.87330      1.00   .757345  1.078479
   8.87319   8.87319      1.00   .754065  1.074149
   8.87310   8.87310      1.00   .759505  1.081369
   8.87300   8.87300      1.00   .747725  1.064959
   8.87289   8.87289      1.00   .758885  1.081209
   8.87278   8.87278      1.00   .751725  1.070739
   8.87268   8.87268      1.00   .757865  1.079869
   8.87257   8.87257      1.00   .753325  1.073209
   8.87246   8.87246      1.00   .759525  1.081829
   8.87235   8.87235      1.00   .751365  1.070439
   8.87224   8.87224      1.00   .756165  1.077939
   8.87212   8.87212      1.00   .752275  1.072439
   8.87201   8.87201      1.00   .756845  1.078649
   8.87189   8.87189      1.00   .753095  1.073269
   8.87178   8.87178      1.00   .754395  1.075139
   8.87166   8.87166      1.00   .755455  1.077069
   8.87155   8.87155      1.00   .752525  1.072879
   8.87143   8.87143      1.00   .754775  1.076069
   8.87132   8.87132      1.00   .755815  1.077589
   8.87121   8.87121      1.00   .753965  1.075029
   8.87109   8.87109      1.00   .753785  1.074499
   8.87096   8.87096      1.00   .755365  1.077949
   8.87086   8.87086      1.00   .752675  1.073879
   8.87075   8.87075      1.00   .754905  1.076539
   8.87063   8.87063      1.00   .751435  1.072159
   8.87051   8.87051      1.00   .756795  1.080339
   8.87041   8.87041      1.00   .750175  1.069859
   8.87030   8.87030      1.00   .753875  1.075639
   8.87018   8.87018      1.00   .753195  1.074359
   8.87007   8.87007      1.00   .753905  1.076039
   8.86996   8.86996      1.00   .749855  1.069999
   8.86985   8.86985      1.00   .755005  1.077699
   8.86974   8.86974      1.00   .752945  1.075069
   8.86963   8.86963      1.00   .750625  1.071699
   8.86952   8.86952      1.00   .749875  1.071039
   8.86941   8.86941      1.00   .755715  1.079079
   8.86930   8.86930      1.00   .750725  1.072019
   8.86918   8.86918      1.00   .750965  1.073119
   8.86907   8.86907      1.00   .752115  1.074809
   8.86896   8.86896      1.00   .751905  1.074169
   8.86884   8.86884      1.00   .751905  1.074339
   8.86873   8.86873      1.00   .750055  1.071849
   8.86861   8.86861      1.00   .753215  1.076539
   8.86850   8.86850      1.00   .751645  1.074559
   8.86838   8.86838      1.00   .749655  1.072169
   8.86826   8.86826      1.00   .750695  1.072879
   8.86815   8.86815      1.00   .752605  1.075549
   8.86803   8.86803      1.00   .750615  1.072709
   8.86790   8.86790      1.00   .750435  1.072789
   8.86778   8.86778      1.00   .749495  1.070619
   8.86767   8.86767      1.00   .752525  1.075839
   8.86755   8.86755      1.00   .748245  1.069809
   8.86743   8.86743      1.00   .748085  1.069429
   8.86732   8.86732      1.00   .753225  1.077129
   8.86721   8.86721      1.00   .747335  1.068869
   8.86710   8.86710      1.00   .749665  1.071909
   8.86698   8.86698      1.00   .750735  1.073369
   8.86687   8.86687      1.00   .748265  1.070749
   8.86676   8.86676      1.00   .749125  1.071859
   8.86665   8.86665      1.00   .747865  1.070199
   8.86654   8.86654      1.00   .750485  1.073509
   8.86643   8.86643      1.00   .746855  1.069139
   8.86633   8.86633      1.00   .748575  1.071279
   8.86621   8.86621      1.00   .751465  1.076259
   8.86610   8.86610      1.00   .748715  1.071449
   8.86599   8.86599      1.00   .746475  1.069039
   8.86588   8.86588      1.00   .748315  1.071819
   8.86578   8.86578      1.00   .747545  1.070219
   8.86566   8.86566      1.00   .746145  1.067889
   8.86555   8.86555      1.00   .743655  1.064949
   8.86544   8.86544      1.00   .748555  1.071929
   8.86534   8.86534      1.00   .744315  1.066129
   8.86522   8.86522      1.00   .745635  1.068349
   8.86511   8.86511      1.00   .746215  1.069639
   8.86501   8.86501      1.00   .747715  1.071959
   8.86490   8.86490      1.00   .743375  1.065329
   8.86478   8.86478      1.00   .745055  1.067989
   8.86468   8.86468      1.00   .746035  1.068619
   8.86458   8.86458      1.00   .746645  1.070229
   8.86447   8.86447      1.00   .742755  1.064579
   8.86436   8.86436      1.00   .745655  1.069289
   8.86425   8.86425      1.00   .743005  1.065059
   8.86415   8.86415      1.00   .746495  1.069749
   8.86405   8.86405      1.00   .743035  1.064949
   8.86394   8.86394      1.00   .745935  1.070149
   8.86384   8.86384      1.00   .740435  1.061959
   8.86374   8.86374      1.00   .746055  1.070349
   8.86364   8.86364      1.00   .743365  1.065409
   8.86353   8.86353      1.00   .743565  1.066809
   8.86343   8.86343      1.00   .742015  1.064229
   8.86333   8.86333      1.00   .743465  1.066619
   8.86322   8.86322      1.00   .744295  1.067709
   8.86312   8.86312      1.00   .741275  1.063849
   8.86301   8.86301      1.00   .743705  1.067179
   8.86291   8.86291      1.00   .743325  1.066809
   8.86281   8.86281      1.00   .740095  1.062929
   8.86270   8.86270      1.00   .743925  1.067379
   8.86259   8.86259      1.00   .742175  1.064849
   8.86248   8.86248      1.00   .741135  1.063719
   8.86237   8.86237      1.00   .743945  1.067749
   8.86227   8.86227      1.00   .738085  1.059099
   8.86215   8.86215      1.00   .744645  1.068949
   8.86204   8.86204      1.00   .738885  1.060929
   8.86193   8.86193      1.00   .743305  1.067669
   8.86181   8.86181      1.00   .739655  1.062649
   8.86169   8.86169      1.00   .740675  1.064559
   8.86158   8.86158      1.00   .739055  1.061859
   8.86147   8.86147      1.00   .743115  1.067259
   8.86135   8.86135      1.00   .739785  1.062649
   8.86123   8.86123      1.00   .737225  1.058969
   8.86112   8.86112      1.00   .739415  1.062599
   8.86101   8.86101      1.00   .740315  1.064049
   8.86089   8.86089      1.00   .738765  1.061969
   8.86077   8.86077      1.00   .738335  1.061839
   8.86067   8.86067      1.00   .739695  1.063629
   8.86056   8.86056      1.00   .737715  1.060619
   8.86044   8.86044      1.00   .738285  1.061689
   8.86032   8.86032      1.00   .735695  1.057549
   8.86022   8.86022      1.00   .738845  1.062369
   8.86011   8.86011      1.00   .738445  1.061599
   8.85999   8.85999      1.00   .733735  1.055089
   8.85988   8.85988      1.00   .740025  1.064569
   8.85978   8.85978      1.00   .735645  1.058329
   8.85967   8.85967      1.00   .736715  1.060339
   8.85956   8.85956      1.00   .735995  1.058939
   8.85945   8.85945      1.00   .738685  1.063379
   8.85934   8.85934      1.00   .733625  1.055509
   8.85922   8.85922      1.00   .737155  1.060919
   8.85911   8.85911      1.00   .733295  1.055849
   8.85899   8.85899      1.00   .741245  1.066599
   8.85888   8.85888      1.00   .732705  1.054469
   8.85876   8.85876      1.00   .737895  1.062609
   8.85864   8.85864      1.00   .734645  1.057009
   8.85853   8.85853      1.00   .738325  1.063289
   8.85842   8.85842      1.00   .727695  1.048259
   8.85830   8.85830      1.00   .742425  1.068669
   8.85818   8.85818      1.00   .733505  1.056369
   8.85805   8.85805      1.00   .738255  1.063209
   8.85794   8.85794      1.00   .736535  1.060659
   8.85783   8.85783      1.00   .738515  1.063929
   8.85770   8.85770      1.00   .734455  1.057859
   8.85758   8.85758      1.00   .737565  1.062519
   8.85747   8.85747      1.00   .736555  1.061399
   8.85736   8.85736      1.00   .737995  1.063979
   8.85725   8.85725      1.00   .735285  1.059469
   8.85714   8.85714      1.00   .737605  1.063139
   8.85703   8.85703      1.00   .739315  1.065519
   8.85691   8.85691      1.00   .734405  1.058709
   8.85680   8.85680      1.00   .739695  1.066519
   8.85669   8.85669      1.00   .737545  1.063179
   8.85658   8.85658      1.00   .738045  1.064769
   8.85646   8.85646      1.00   .735575  1.060209
   8.85635   8.85635      1.00   .740815  1.068599
   8.85624   8.85624      1.00   .736445  1.061649
   8.85613   8.85613      1.00   .740715  1.068289
   8.85603   8.85603      1.00   .735945  1.061689
   8.85591   8.85591      1.00   .742095  1.070289
   8.85580   8.85580      1.00   .737495  1.064169
   8.85570   8.85570      1.00   .741125  1.068809
   8.85559   8.85559      1.00   .738915  1.066509
   8.85547   8.85547      1.00   .738575  1.065819
   8.85536   8.85536      1.00   .737155  1.064629
   8.85525   8.85525      1.00   .741275  1.069849
   8.85515   8.85515      1.00   .739425  1.067359
   8.85503   8.85503      1.00   .736215  1.062829
   8.85492   8.85492      1.00   .739835  1.068069
   8.85482   8.85482      1.00   .740175  1.068379
   8.85471   8.85471      1.00   .738315  1.066449
   8.85460   8.85460      1.00   .735835  1.062439
   8.85449   8.85449      1.00   .742895  1.072279
   8.85438   8.85438      1.00   .736805  1.063679
   8.85428   8.85428      1.00   .739005  1.068099
   8.85417   8.85417      1.00   .736805  1.064119
   8.85406   8.85406      1.00   .743485  1.074039
   8.85396   8.85396      1.00   .736955  1.064639
   8.85386   8.85386      1.00   .739425  1.068129
   8.85375   8.85375      1.00   .740595  1.069779
   8.85365   8.85365      1.00   .739225  1.067959
   8.85355   8.85355      1.00   .737855  1.066219
   8.85345   8.85345      1.00   .740405  1.069729
   8.85334   8.85334      1.00   .738285  1.066959
   8.85323   8.85323      1.00   .736355  1.064809
   8.85314   8.85314      1.00   .739375  1.069039
   8.85303   8.85303      1.00   .738125  1.066399
   8.85292   8.85292      1.00   .740175  1.070229
   8.85282   8.85282      1.00   .736315  1.065179
   8.85272   8.85272      1.00   .741415  1.072159
   8.85261   8.85261      1.00   .736175  1.064739
   8.85250   8.85250      1.00   .737895  1.067409
   8.85238   8.85238      1.00   .738135  1.067739
   8.85228   8.85228      1.00   .738075  1.067699
   8.85217   8.85217      1.00   .735515  1.064289
   8.85205   8.85205      1.00   .739225  1.069789
   8.85194   8.85194      1.00   .736435  1.065199
   8.85183   8.85183      1.00   .739615  1.070999
   8.85171   8.85171      1.00   .737745  1.067559
   8.85159   8.85159      1.00   .737145  1.066679
   8.85148   8.85148      1.00   .739515  1.070409
   8.85136   8.85136      1.00   .736935  1.066479
   8.85125   8.85125      1.00   .734395  1.063579
   8.85113   8.85113      1.00   .733235  1.061609
   8.85101   8.85101      1.00   .739645  1.071639
   8.85091   8.85091      1.00   .734685  1.063809
   8.85079   8.85079      1.00   .739515  1.070989
   8.85068   8.85068      1.00   .734105  1.063109
   8.85056   8.85056      1.00   .739465  1.071049
   8.85045   8.85045      1.00   .736195  1.066669
   8.85034   8.85034      1.00   .736195  1.066669
   8.85023   8.85023      1.00   .736095  1.066349
   8.85011   8.85011      1.00   .738105  1.069279
   8.85000   8.85000      1.00   .735945  1.066639
   8.84989   8.84989      1.00   .736735  1.067609
   8.84978   8.84978      1.00   .735755  1.065929
   8.84967   8.84967      1.00   .738035  1.069939
   8.84956   8.84956      1.00   .737055  1.069189
   8.84945   8.84945      1.00   .735895  1.066159
   8.84934   8.84934      1.00   .736295  1.067909
   8.84923   8.84923      1.00   .736415  1.067299
   8.84912   8.84912      1.00   .738225  1.070629
   8.84901   8.84901      1.00   .733705  1.064329
   8.84889   8.84889      1.00   .736685  1.068289
   8.84877   8.84877      1.00   .735505  1.067419
   8.84866   8.84866      1.00   .737785  1.069709
   8.84854   8.84854      1.00   .732325  1.062879
   8.84842   8.84842      1.00   .740255  1.074569
   8.84830   8.84830      1.00   .732785  1.062809
   8.84819   8.84819      1.00   .737795  1.071179
   8.84807   8.84807      1.00   .732385  1.062619
   8.84795   8.84795      1.00   .738645  1.072039
   8.84783   8.84783      1.00   .733905  1.065049
   8.84771   8.84771      1.00   .737485  1.071749
   8.84759   8.84759      1.00   .734625  1.066509
   8.84748   8.84748      1.00   .738145  1.071389
   8.84736   8.84736      1.00   .734945  1.066559
   8.84725   8.84725      1.00   .737495  1.071409
   8.84714   8.84714      1.00   .734865  1.067359
   8.84703   8.84703      1.00   .739415  1.074499
   8.84692   8.84692      1.00   .734345  1.065919
   8.84680   8.84680      1.00   .738345  1.072359
   8.84669   8.84669      1.00   .736185  1.069279
   8.84658   8.84658      1.00   .736015  1.069689
   8.84647   8.84647      1.00   .736545  1.070409
   8.84637   8.84637      1.00   .738185  1.072619
   8.84626   8.84626      1.00   .733945  1.066749
   8.84613   8.84613      1.00   .740195  1.075659
   8.84602   8.84602      1.00   .734425  1.067839
   8.84592   8.84592      1.00   .741175  1.077019
   8.84582   8.84582      1.00   .733275  1.066009
   8.84570   8.84570      1.00   .740055  1.075509
   8.84559   8.84559      1.00   .733875  1.066409
   8.84548   8.84548      1.00   .739905  1.075949
   8.84537   8.84537      1.00   .735765  1.069669
   8.84526   8.84526      1.00   .737255  1.071619
   8.84515   8.84515      1.00   .734375  1.068199
   8.84504   8.84504      1.00   .739965  1.076489
   8.84494   8.84494      1.00   .732395  1.065859
   8.84483   8.84483      1.00   .734995  1.069679
   8.84471   8.84471      1.00   .735435  1.069999
   8.84461   8.84461      1.00   .738205  1.073929
   8.84450   8.84450      1.00   .733205  1.066969
   8.84439   8.84439      1.00   .739055  1.074949
   8.84428   8.84428      1.00   .735945  1.070619
   8.84418   8.84418      1.00   .737635  1.073459
   8.84408   8.84408      1.00   .736035  1.071239
   8.84397   8.84397      1.00   .735575  1.070939
   8.84387   8.84387      1.00   .734835  1.069799
   8.84377   8.84377      1.00   .732645  1.066679
   8.84367   8.84367      1.00   .738325  1.075009
   8.84356   8.84356      1.00   .736715  1.073169
   8.84346   8.84346      1.00   .736095  1.071989
   8.84336   8.84336      1.00   .735865  1.071479
   8.84325   8.84325      1.00   .738965  1.076409
   8.84314   8.84314      1.00   .736985  1.073459
   8.84304   8.84304      1.00   .737255  1.073529
   8.84294   8.84294      1.00   .737835  1.074509
   8.84284   8.84284      1.00   .738125  1.075359
   8.84273   8.84273      1.00   .734745  1.071099
   8.84262   8.84262      1.00   .738075  1.075939
   8.84251   8.84251      1.00   .736285  1.073149
   8.84240   8.84240      1.00   .738885  1.076399
   8.84229   8.84229      1.00   .734005  1.069609
   8.84218   8.84218      1.00   .738625  1.076549
   8.84207   8.84207      1.00   .736835  1.074729
   8.84195   8.84195      1.00   .735475  1.072389
   8.84183   8.84183      1.00   .737935  1.075449
   8.84172   8.84172      1.00   .735695  1.072859
   8.84161   8.84161      1.00   .737515  1.075389
   8.84150   8.84150      1.00   .739235  1.078579
   8.84138   8.84138      1.00   .734795  1.071629
   8.84126   8.84126      1.00   .741105  1.081339
   8.84115   8.84115      1.00   .737685  1.076799
   8.84104   8.84104      1.00   .739035  1.078459
   8.84091   8.84091      1.00   .736365  1.074099
   8.84079   8.84079      1.00   .738375  1.077489
   8.84069   8.84069      1.00   .740015  1.080179
   8.84058   8.84058      1.00   .738065  1.076809
   8.84046   8.84046      1.00   .739235  1.078979
   8.84034   8.84034      1.00   .737685  1.076749
   8.84024   8.84024      1.00   .739155  1.078799
   8.84013   8.84013      1.00   .736505  1.076229
   8.84001   8.84001      1.00   .737545  1.076789
   8.83990   8.83990      1.00   .740975  1.082249
   8.83980   8.83980      1.00   .734905  1.072759
   8.83969   8.83969      1.00   .741485  1.082859
   8.83958   8.83958      1.00   .737825  1.077199
   8.83947   8.83947      1.00   .738355  1.078519
   8.83936   8.83936      1.00   .736375  1.075369
   8.83925   8.83925      1.00   .741295  1.082899
   8.83913   8.83913      1.00   .738595  1.079399
   8.83902   8.83902      1.00   .736335  1.075929
   8.83891   8.83891      1.00   .738115  1.079119
   8.83879   8.83879      1.00   .741695  1.083449
   8.83867   8.83867      1.00   .735925  1.075399
   8.83855   8.83855      1.00   .736995  1.077379
   8.83844   8.83844      1.00   .738285  1.079869
   8.83832   8.83832      1.00   .740115  1.082159
   8.83820   8.83820      1.00   .735405  1.074969
   8.83809   8.83809      1.00   .737775  1.078969
   8.83797   8.83797      1.00   .740695  1.083039
   8.83785   8.83785      1.00   .736485  1.076899
   8.83773   8.83773      1.00   .736315  1.077559
   8.83761   8.83761      1.00   .738875  1.080969
   8.83750   8.83750      1.00   .737725  1.079409
   8.83739   8.83739      1.00   .735035  1.075499
   8.83727   8.83727      1.00   .739675  1.082299
   8.83716   8.83716      1.00   .739425  1.081839
   8.83705   8.83705      1.00   .738405  1.080489
   8.83693   8.83693      1.00   .737835  1.079629
   8.83682   8.83682      1.00   .740905  1.083949
   8.83671   8.83671      1.00   .735755  1.077319
   8.83661   8.83661      1.00   .739185  1.081849
   8.83650   8.83650      1.00   .735995  1.076629
   8.83638   8.83638      1.00   .739385  1.082569
   8.83628   8.83628      1.00   .735925  1.077329
   8.83617   8.83617      1.00   .742885  1.087809
   8.83605   8.83605      1.00   .738315  1.081219
   8.83594   8.83594      1.00   .737225  1.079129
   8.83583   8.83583      1.00   .736015  1.078519
   8.83573   8.83573      1.00   .742155  1.086969
   8.83562   8.83562      1.00   .736195  1.078089
   8.83550   8.83550      1.00   .736725  1.079289
   8.83539   8.83539      1.00   .741755  1.086469
   8.83528   8.83528      1.00   .737355  1.079689
   8.83517   8.83517      1.00   .738005  1.081629
   8.83506   8.83506      1.00   .737555  1.080359
   8.83496   8.83496      1.00   .741075  1.086359
   8.83485   8.83485      1.00   .736695  1.079999
   8.83474   8.83474      1.00   .737785  1.081809
   8.83463   8.83463      1.00   .738435  1.082729
   8.83452   8.83452      1.00   .740615  1.085909
   8.83442   8.83442      1.00   .736435  1.080029
   8.83431   8.83431      1.00   .740335  1.085729
   8.83421   8.83421      1.00   .735695  1.078749
   8.83410   8.83410      1.00   .741875  1.088339
   8.83400   8.83400      1.00   .735935  1.079649
   8.83390   8.83390      1.00   .741335  1.087529
   8.83379   8.83379      1.00   .739355  1.084729
   8.83369   8.83369      1.00   .737825  1.082809
   8.83359   8.83359      1.00   .741765  1.088599
   8.83349   8.83349      1.00   .740165  1.086359
   8.83338   8.83338      1.00   .737185  1.082019
   8.83327   8.83327      1.00   .740805  1.086909
   8.83318   8.83318      1.00   .741165  1.086669
   8.83308   8.83308      1.00   .742245  1.088969
   8.83297   8.83297      1.00   .738665  1.084459
   8.83286   8.83286      1.00   .739155  1.085209
   8.83276   8.83276      1.00   .742125  1.090089
   8.83265   8.83265      1.00   .739115  1.085429
   8.83254   8.83254      1.00   .740575  1.087289
   8.83243   8.83243      1.00   .738605  1.084509
   8.83232   8.83232      1.00   .742475  1.090699
   8.83221   8.83221      1.00   .740415  1.087449
   8.83210   8.83210      1.00   .738395  1.084419
   8.83198   8.83198      1.00   .742565  1.091159
   8.83187   8.83187      1.00   .739915  1.087069
   8.83176   8.83176      1.00   .742295  1.090559
   8.83164   8.83164      1.00   .741565  1.089879
   8.83152   8.83152      1.00   .742195  1.090539
   8.83141   8.83141      1.00   .740335  1.088729
   8.83130   8.83130      1.00   .744405  1.094069
   8.83118   8.83118      1.00   .740655  1.088429
   8.83106   8.83106      1.00   .743785  1.092999
   8.83095   8.83095      1.00   .739875  1.087579
   8.83084   8.83084      1.00   .746905  1.098469
   8.83072   8.83072      1.00   .741355  1.089699
   8.83061   8.83061      1.00   .743135  1.092699
   8.83050   8.83050      1.00   .742515  1.091809
   8.83039   8.83039      1.00   .744225  1.094819
   8.83027   8.83027      1.00   .737495  1.084479
   8.83016   8.83016      1.00   .746395  1.098199
   8.83005   8.83005      1.00   .742845  1.092249
   8.82994   8.82994      1.00   .743815  1.094409
   8.82983   8.82983      1.00   .742215  1.092109
   8.82971   8.82971      1.00   .746535  1.099039
   8.82961   8.82961      1.00   .744315  1.095489
   8.82950   8.82950      1.00   .743575  1.094069
   8.82939   8.82939      1.00   .742935  1.093949
   8.82927   8.82927      1.00   .744135  1.095729
   8.82917   8.82917      1.00   .747175  1.099919
   8.82905   8.82905      1.00   .744855  1.096449
   8.82893   8.82893      1.00   .746375  1.098699
   8.82881   8.82881      1.00   .741705  1.092099
   8.82870   8.82870      1.00   .748065  1.101769
   8.82859   8.82859      1.00   .744485  1.096749
   8.82847   8.82847      1.00   .747465  1.101179
   8.82835   8.82835      1.00   .743685  1.095419
   8.82824   8.82824      1.00   .751365  1.107029
   8.82812   8.82812      1.00   .744795  1.096769
   8.82799   8.82799      1.00   .746325  1.098969
   8.82787   8.82787      1.00   .746475  1.099949
   8.82776   8.82776      1.00   .746815  1.100729
   8.82764   8.82764      1.00   .744975  1.097289
   8.82752   8.82752      1.00   .746765  1.101379
   8.82740   8.82740      1.00   .745685  1.099349
   8.82730   8.82730      1.00   .746545  1.100159
   8.82719   8.82719      1.00   .747965  1.102339
   8.82707   8.82707      1.00   .746685  1.101089
   8.82696   8.82696      1.00   .746985  1.101449
   8.82685   8.82685      1.00   .745225  1.098899
   8.82673   8.82673      1.00   .749645  1.106269
   8.82662   8.82662      1.00   .744075  1.096989
   8.82651   8.82651      1.00   .748155  1.103599
   8.82641   8.82641      1.00   .747315  1.102649
   8.82629   8.82629      1.00   .749455  1.105429
   8.82618   8.82618      1.00   .745345  1.099929
   8.82607   8.82607      1.00   .749075  1.104789
   8.82596   8.82596      1.00   .748205  1.104429
   8.82585   8.82585      1.00   .746125  1.101209
   8.82574   8.82574      1.00   .748705  1.104839
   8.82563   8.82563      1.00   .747805  1.103279
   8.82552   8.82552      1.00   .748135  1.104599
   8.82541   8.82541      1.00   .748895  1.105119
   8.82529   8.82529      1.00   .748945  1.105429
   8.82518   8.82518      1.00   .747065  1.103369
   8.82508   8.82508      1.00   .749475  1.106999
   8.82497   8.82497      1.00   .749025  1.106369
   8.82486   8.82486      1.00   .750415  1.108639
   8.82475   8.82475      1.00   .748125  1.104579
   8.82465   8.82465      1.00   .749145  1.106669
   8.82454   8.82454      1.00   .747245  1.104179
   8.82442   8.82442      1.00   .750035  1.108209
   8.82432   8.82432      1.00   .745675  1.101569
   8.82422   8.82422      1.00   .748335  1.105509
   8.82411   8.82411      1.00   .747395  1.104189
   8.82401   8.82401      1.00   .747905  1.105229
   8.82390   8.82390      1.00   .745325  1.101249
   8.82380   8.82380      1.00   .747585  1.104829
   8.82370   8.82370      1.00   .749515  1.107489
   8.82359   8.82359      1.00   .745745  1.102759
   8.82349   8.82349      1.00   .746735  1.104359
   8.82339   8.82339      1.00   .746275  1.103559
   8.82329   8.82329      1.00   .747615  1.105479
   8.82318   8.82318      1.00   .743265  1.099139
   8.82308   8.82308      1.00   .745735  1.103699
   8.82298   8.82298      1.00   .744165  1.100939
   8.82287   8.82287      1.00   .745085  1.102529
   8.82276   8.82276      1.00   .745195  1.102449
   8.82266   8.82266      1.00   .747675  1.105509
   8.82254   8.82254      1.00   .740075  1.094849
   8.82243   8.82243      1.00   .746865  1.105419
   8.82232   8.82232      1.00   .743725  1.100919
   8.82221   8.82221      1.00   .741955  1.098349
   8.82210   8.82210      1.00   .739265  1.094539
   8.82199   8.82199      1.00   .746705  1.105439
   8.82187   8.82187      1.00   .742165  1.099059
   8.82175   8.82175      1.00   .744015  1.101589
   8.82165   8.82165      1.00   .743015  1.100709
   8.82154   8.82154      1.00   .744465  1.102799
   8.82141   8.82141      1.00   .742185  1.099719
   8.82130   8.82130      1.00   .740255  1.096209
   8.82119   8.82119      1.00   .744595  1.102549
   8.82107   8.82107      1.00   .743235  1.100419
   8.82095   8.82095      1.00   .740475  1.096899
   8.82084   8.82084      1.00   .740085  1.096739
   8.82073   8.82073      1.00   .742955  1.100439
   8.82061   8.82061      1.00   .740455  1.097659
   8.82049   8.82049      1.00   .739975  1.096789
   8.82038   8.82038      1.00   .739065  1.095109
   8.82027   8.82027      1.00   .740205  1.096889
   8.82016   8.82016      1.00   .740135  1.097689
   8.82005   8.82005      1.00   .737365  1.092559
   8.81993   8.81993      1.00   .738255  1.094299
   8.81983   8.81983      1.00   .739705  1.097549
   8.81972   8.81972      1.00   .736255  1.091669
   8.81961   8.81961      1.00   .737995  1.093849
   8.81950   8.81950      1.00   .737835  1.094369
   8.81939   8.81939      1.00   .737535  1.093709
   8.81928   8.81928      1.00   .735565  1.090879
   8.81917   8.81917      1.00   .736885  1.092739
   8.81905   8.81905      1.00   .738265  1.094679
   8.81894   8.81894      1.00   .734165  1.089359
   8.81882   8.81882      1.00   .738425  1.095649
   8.81870   8.81870      1.00   .733385  1.088029
   8.81859   8.81859      1.00   .738495  1.095979
   8.81847   8.81847      1.00   .733145  1.088049
   8.81836   8.81836      1.00   .739905  1.097969
   8.81823   8.81823      1.00   .733395  1.088869
   8.81811   8.81811      1.00   .735665  1.091519
   8.81800   8.81800      1.00   .735265  1.091609
   8.81788   8.81788      1.00   .736175  1.093269
   8.81776   8.81776      1.00   .732545  1.087409
   8.81764   8.81764      1.00   .738195  1.096679
   8.81753   8.81753      1.00   .734265  1.090449
   8.81742   8.81742      1.00   .736965  1.094519
   8.81730   8.81730      1.00   .733455  1.089509
   8.81718   8.81718      1.00   .734775  1.092239
   8.81707   8.81707      1.00   .737395  1.095659
   8.81696   8.81696      1.00   .733095  1.088869
   8.81685   8.81685      1.00   .737525  1.095759
   8.81674   8.81674      1.00   .733665  1.089849
   8.81663   8.81663      1.00   .737765  1.096019
   8.81652   8.81652      1.00   .732895  1.089259
   8.81641   8.81641      1.00   .737935  1.097099
   8.81629   8.81629      1.00   .733245  1.089799
   8.81619   8.81619      1.00   .737995  1.096619
   8.81608   8.81608      1.00   .732145  1.088619
   8.81597   8.81597      1.00   .739115  1.098519
   8.81586   8.81586      1.00   .732755  1.089229
   8.81575   8.81575      1.00   .737265  1.095889
   8.81564   8.81564      1.00   .733465  1.090969
   8.81552   8.81552      1.00   .737705  1.097259
   8.81541   8.81541      1.00   .734205  1.092099
   8.81531   8.81531      1.00   .739325  1.099599
   8.81520   8.81520      1.00   .738195  1.098059
   8.81508   8.81508      1.00   .734905  1.092779
   8.81497   8.81497      1.00   .736135  1.095409
   8.81487   8.81487      1.00   .739915  1.101249
   8.81476   8.81476      1.00   .732095  1.089289
   8.81465   8.81465      1.00   .735095  1.093919
   8.81454   8.81454      1.00   .737815  1.098109
   8.81444   8.81444      1.00   .737615  1.097799
   8.81433   8.81433      1.00   .735805  1.095179
   8.81422   8.81422      1.00   .738095  1.098439
   8.81412   8.81412      1.00   .739385  1.100489
   8.81402   8.81402      1.00   .737985  1.098529
   8.81392   8.81392      1.00   .738075  1.099149
   8.81381   8.81381      1.00   .739115  1.100829
   8.81370   8.81370      1.00   .739745  1.101659
   8.81361   8.81361      1.00   .739745  1.101269
   8.81350   8.81350      1.00   .739695  1.101979
   8.81339   8.81339      1.00   .740785  1.104129
   8.81329   8.81329      1.00   .738755  1.100999
   8.81319   8.81319      1.00   .742035  1.106119
   8.81309   8.81309      1.00   .740815  1.103889
   8.81298   8.81298      1.00   .741845  1.105159
   8.81287   8.81287      1.00   .739215  1.101529
   8.81277   8.81277      1.00   .744635  1.109519
   8.81267   8.81267      1.00   .741785  1.105369
   8.81255   8.81255      1.00   .739305  1.101859
   8.81244   8.81244      1.00   .741625  1.105789
   8.81234   8.81234      1.00   .742785  1.107679
   8.81223   8.81223      1.00   .739255  1.102099
   8.81210   8.81210      1.00   .740475  1.103729
   8.81199   8.81199      1.00   .740635  1.104869
   8.81189   8.81189      1.00   .741375  1.106339
   8.81177   8.81177      1.00   .739475  1.102869
   8.81166   8.81166      1.00   .739915  1.103959
   8.81154   8.81154      1.00   .743325  1.108989
   8.81143   8.81143      1.00   .738315  1.101719
   8.81132   8.81132      1.00   .742795  1.108339
   8.81119   8.81119      1.00   .739195  1.102629
   8.81108   8.81108      1.00   .742525  1.107779
   8.81097   8.81097      1.00   .741745  1.107629
   8.81086   8.81086      1.00   .741835  1.107279
   8.81073   8.81073      1.00   .740925  1.105979
   8.81062   8.81062      1.00   .741515  1.106599
   8.81051   8.81051      1.00   .740735  1.105869
   8.81040   8.81040      1.00   .744775  1.112049
   8.81028   8.81028      1.00   .738635  1.102679
   8.81017   8.81017      1.00   .742575  1.109319
   8.81006   8.81006      1.00   .742695  1.108539
   8.80995   8.80995      1.00   .742865  1.109109
   8.80983   8.80983      1.00   .742315  1.109089
   8.80972   8.80972      1.00   .742815  1.109339
   8.80962   8.80962      1.00   .743415  1.111239
   8.80951   8.80951      1.00   .742115  1.108169
   8.80940   8.80940      1.00   .742825  1.109849
   8.80929   8.80929      1.00   .743095  1.111119
   8.80918   8.80918      1.00   .744145  1.111829
   8.80906   8.80906      1.00   .741335  1.107789
   8.80894   8.80894      1.00   .743645  1.111679
   8.80883   8.80883      1.00   .744145  1.111909
   8.80872   8.80872      1.00   .743285  1.110449
   8.80861   8.80861      1.00   .741845  1.109159
   8.80849   8.80849      1.00   .742385  1.110029
   8.80837   8.80837      1.00   .744605  1.113249
   8.80826   8.80826      1.00   .743665  1.112099
   8.80814   8.80814      1.00   .742545  1.110199
   8.80801   8.80801      1.00   .743865  1.112209
   8.80790   8.80790      1.00   .745755  1.115459
   8.80778   8.80778      1.00   .742025  1.109679
   8.80766   8.80766      1.00   .746025  1.116119
   8.80755   8.80755      1.00   .742995  1.111069
   8.80743   8.80743      1.00   .740205  1.106659
   8.80732   8.80732      1.00   .743925  1.113049
   8.80720   8.80720      1.00   .746625  1.117399
   8.80709   8.80709      1.00   .741755  1.109919
   8.80698   8.80698      1.00   .744035  1.113469
   8.80687   8.80687      1.00   .745315  1.115879
   8.80676   8.80676      1.00   .744125  1.114189
   8.80665   8.80665      1.00   .742325  1.111599
   8.80654   8.80654      1.00   .743635  1.113799
   8.80642   8.80642      1.00   .746395  1.117779
   8.80632   8.80632      1.00   .742665  1.112409
   8.80621   8.80621      1.00   .742425  1.111899
   8.80609   8.80609      1.00   .746385  1.118309
   8.80599   8.80599      1.00   .743475  1.113949
   8.80588   8.80588      1.00   .743135  1.113749
   8.80577   8.80577      1.00   .743235  1.113369
   8.80566   8.80566      1.00   .744335  1.114989
   8.80555   8.80555      1.00   .742915  1.113299
   8.80544   8.80544      1.00   .743795  1.114629
   8.80533   8.80533      1.00   .743415  1.114799
   8.80522   8.80522      1.00   .744265  1.115289
   8.80512   8.80512      1.00   .743325  1.113909
   8.80501   8.80501      1.00   .745525  1.117469
   8.80489   8.80489      1.00   .742115  1.112429
   8.80478   8.80478      1.00   .743595  1.115589
   8.80468   8.80468      1.00   .744815  1.117419
   8.80457   8.80457      1.00   .742905  1.113869
   8.80446   8.80446      1.00   .744095  1.115459
   8.80435   8.80435      1.00   .743635  1.115569
   8.80425   8.80425      1.00   .743605  1.115199
   8.80415   8.80415      1.00   .743105  1.114859
   8.80404   8.80404      1.00   .747785  1.121769
   8.80394   8.80394      1.00   .740445  1.110699
   8.80384   8.80384      1.00   .745515  1.118499
   8.80373   8.80373      1.00   .747085  1.120569
   8.80363   8.80363      1.00   .744585  1.116869
   8.80353   8.80353      1.00   .742675  1.114879
   8.80343   8.80343      1.00   .745025  1.118489
   8.80333   8.80333      1.00   .745695  1.119599
   8.80322   8.80322      1.00   .743665  1.116609
   8.80311   8.80311      1.00   .743375  1.115949
   8.80301   8.80301      1.00   .747055  1.121819
   8.80291   8.80291      1.00   .745615  1.119949
   8.80280   8.80280      1.00   .741995  1.114509
   8.80269   8.80269      1.00   .749165  1.125069
   8.80258   8.80258      1.00   .744935  1.118789
   8.80247   8.80247      1.00   .744725  1.118859
   8.80236   8.80236      1.00   .745005  1.118949
   8.80225   8.80225      1.00   .746625  1.122249
   8.80215   8.80215      1.00   .744545  1.118379
   8.80204   8.80204      1.00   .746585  1.121419
   8.80192   8.80192      1.00   .745535  1.119829
   8.80180   8.80180      1.00   .746085  1.120999
   8.80169   8.80169      1.00   .744965  1.120089
   8.80158   8.80158      1.00   .746395  1.121109
   8.80146   8.80146      1.00   .745715  1.120879
   8.80134   8.80134      1.00   .742945  1.116559
   8.80123   8.80123      1.00   .744095  1.118689
   8.80111   8.80111      1.00   .747555  1.123139
   8.80099   8.80099      1.00   .745975  1.121619
   8.80087   8.80087      1.00   .744335  1.119169
   8.80076   8.80076      1.00   .746965  1.123489
   8.80065   8.80065      1.00   .747575  1.124269
   8.80053   8.80053      1.00   .747315  1.124369
   8.80043   8.80043      1.00   .745485  1.120759
   8.80032   8.80032      1.00   .743805  1.119529
   8.80020   8.80020      1.00   .744495  1.120079
   8.80008   8.80008      1.00   .747435  1.124789
   8.79997   8.79997      1.00   .745265  1.121549
   8.79987   8.79987      1.00   .748055  1.126199
   8.79976   8.79976      1.00   .746725  1.123679
   8.79965   8.79965      1.00   .746655  1.123209
   8.79954   8.79954      1.00   .748195  1.126719
   8.79943   8.79943      1.00   .746865  1.124289
   8.79932   8.79932      1.00   .747185  1.124939
   8.79920   8.79920      1.00   .748995  1.127689
   8.79909   8.79909      1.00   .745555  1.122299
   8.79898   8.79898      1.00   .747585  1.126319
   8.79886   8.79886      1.00   .747975  1.126539
   8.79874   8.79874      1.00   .749015  1.127449
   8.79863   8.79863      1.00   .747365  1.126139
   8.79852   8.79852      1.00   .748355  1.127339
   8.79840   8.79840      1.00   .748185  1.127289
   8.79827   8.79827      1.00   .751115  1.131509
   8.79816   8.79816      1.00   .746985  1.125519
   8.79805   8.79805      1.00   .750295  1.130899
   8.79792   8.79792      1.00   .748255  1.127409
   8.79780   8.79780      1.00   .749615  1.129499
   8.79768   8.79768      1.00   .747485  1.127189
   8.79757   8.79757      1.00   .748685  1.128989
   8.79746   8.79746      1.00   .749685  1.130429
   8.79734   8.79734      1.00   .750155  1.130999
   8.79722   8.79722      1.00   .748065  1.127749
   8.79712   8.79712      1.00   .747835  1.127099
   8.79701   8.79701      1.00   .750975  1.132359
   8.79689   8.79689      1.00   .747725  1.127779
   8.79678   8.79678      1.00   .749255  1.129969
   8.79667   8.79667      1.00   .748265  1.128919
   8.79656   8.79656      1.00   .748265  1.129289
   8.79644   8.79644      1.00   .751275  1.133539
   8.79634   8.79634      1.00   .747155  1.126849
   8.79623   8.79623      1.00   .749615  1.130869
   8.79612   8.79612      1.00   .750695  1.132779
   8.79601   8.79601      1.00   .747675  1.128449
   8.79590   8.79590      1.00   .747605  1.128329
   8.79579   8.79579      1.00   .748715  1.129669
   8.79568   8.79568      1.00   .751245  1.133969
   8.79557   8.79557      1.00   .746865  1.127779
   8.79545   8.79545      1.00   .746245  1.127089
   8.79535   8.79535      1.00   .750065  1.132639
   8.79524   8.79524      1.00   .747995  1.129539
   8.79513   8.79513      1.00   .744635  1.124329
   8.79502   8.79502      1.00   .752485  1.136649
   8.79492   8.79492      1.00   .746625  1.127139
   8.79481   8.79481      1.00   .747975  1.129439
   8.79470   8.79470      1.00   .746275  1.127539
   8.79459   8.79459      1.00   .748735  1.131649
   8.79448   8.79448      1.00   .745985  1.126899
   8.79438   8.79438      1.00   .747435  1.129589
   8.79427   8.79427      1.00   .747105  1.128889
   8.79416   8.79416      1.00   .747295  1.128619
   8.79406   8.79406      1.00   .746545  1.128339
   8.79396   8.79396      1.00   .746675  1.128849
   8.79385   8.79385      1.00   .749055  1.131839
   8.79375   8.79375      1.00   .745605  1.127839
   8.79365   8.79365      1.00   .745115  1.126739
   8.79355   8.79355      1.00   .750525  1.134549
   8.79344   8.79344      1.00   .744395  1.125359
   8.79333   8.79333      1.00   .745455  1.127499
   8.79323   8.79323      1.00   .748285  1.131609
   8.79314   8.79314      1.00   .746415  1.128779
   8.79303   8.79303      1.00   .738665  1.118049
   8.79293   8.79293      1.00   .747745  1.130829
   8.79282   8.79282      1.00   .747375  1.130549
   8.79271   8.79271      1.00   .743885  1.125869
   8.79260   8.79260      1.00   .743125  1.124429
   8.79249   8.79249      1.00   .747645  1.131289
   8.79239   8.79239      1.00   .745495  1.128459
   8.79228   8.79228      1.00   .741795  1.122529
   8.79216   8.79216      1.00   .745035  1.127369
   8.79205   8.79205      1.00   .748415  1.132349
   8.79195   8.79195      1.00   .741705  1.122869
   8.79184   8.79184      1.00   .743055  1.124749
   8.79172   8.79172      1.00   .742735  1.124629
   8.79159   8.79159      1.00   .746885  1.131429
   8.79148   8.79148      1.00   .739385  1.119839
   8.79137   8.79137      1.00   .746445  1.130949
   8.79124   8.79124      1.00   .740995  1.122239
   8.79112   8.79112      1.00   .743815  1.126349
   8.79102   8.79102      1.00   .741405  1.122919
   8.79091   8.79091      1.00   .747095  1.131679
   8.79079   8.79079      1.00   .738965  1.120129
   8.79068   8.79068      1.00   .742535  1.125599
   8.79057   8.79057      1.00   .743505  1.126629
   8.79046   8.79046      1.00   .745875  1.129859
   8.79034   8.79034      1.00   .739095  1.119619
   8.79023   8.79023      1.00   .743635  1.127219
   8.79012   8.79012      1.00   .744275  1.129029
   8.79001   8.79001      1.00   .741525  1.124489
   8.78989   8.78989      1.00   .739405  1.121249
   8.78978   8.78978      1.00   .744475  1.128799
   8.78968   8.78968      1.00   .742925  1.126579
   8.78957   8.78957      1.00   .740825  1.123679
   8.78946   8.78946      1.00   .742555  1.125909
   8.78935   8.78935      1.00   .743675  1.127349
   8.78924   8.78924      1.00   .742925  1.127079
   8.78913   8.78913      1.00   .740025  1.122829
   8.78901   8.78901      1.00   .745475  1.130589
   8.78889   8.78889      1.00   .742815  1.127469
   8.78878   8.78878      1.00   .742875  1.127269
   8.78867   8.78867      1.00   .743395  1.127719
   8.78855   8.78855      1.00   .744245  1.129909
   8.78843   8.78843      1.00   .743205  1.128639
   8.78832   8.78832      1.00   .741905  1.125969
   8.78820   8.78820      1.00   .745225  1.131309
   8.78808   8.78808      1.00   .743165  1.127939
   8.78796   8.78796      1.00   .740825  1.125009
   8.78784   8.78784      1.00   .745345  1.131369
   8.78772   8.78772      1.00   .742675  1.128509
   8.78760   8.78760      1.00   .742765  1.127819
   8.78749   8.78749      1.00   .742965  1.128429
   8.78737   8.78737      1.00   .744095  1.130069
   8.78726   8.78726      1.00   .744375  1.130599
   8.78714   8.78714      1.00   .741685  1.126009
   8.78703   8.78703      1.00   .745085  1.131959
   8.78693   8.78693      1.00   .743175  1.129339
   8.78682   8.78682      1.00   .744035  1.130379
   8.78670   8.78670      1.00   .740315  1.125149
   8.78659   8.78659      1.00   .744155  1.130889
   8.78648   8.78648      1.00   .742515  1.128669
   8.78638   8.78638      1.00   .742115  1.128559
   8.78626   8.78626      1.00   .746665  1.134889
   8.78615   8.78615      1.00   .743175  1.129179
   8.78605   8.78605      1.00   .743235  1.130189
   8.78594   8.78594      1.00   .744615  1.132209
   8.78583   8.78583      1.00   .743455  1.130689
   8.78571   8.78571      1.00   .738515  1.123309
   8.78560   8.78560      1.00   .743375  1.130559
   8.78549   8.78549      1.00   .744905  1.133099
   8.78538   8.78538      1.00   .741305  1.127579
   8.78527   8.78527      1.00   .743825  1.131719
   8.78517   8.78517      1.00   .744845  1.133499
   8.78506   8.78506      1.00   .745105  1.133599
   8.78494   8.78494      1.00   .743115  1.131159
   8.78483   8.78483      1.00   .745525  1.134559
   8.78473   8.78473      1.00   .744395  1.132999
   8.78462   8.78462      1.00   .743735  1.131499
   8.78451   8.78451      1.00   .743305  1.130989
   8.78440   8.78440      1.00   .745495  1.135169
   8.78430   8.78430      1.00   .745005  1.134379
   8.78420   8.78420      1.00   .743395  1.131889
   8.78409   8.78409      1.00   .742455  1.130439
   8.78399   8.78399      1.00   .744945  1.134599
   8.78389   8.78389      1.00   .745955  1.135959
   8.78379   8.78379      1.00   .744345  1.133719
   8.78368   8.78368      1.00   .742985  1.132009
   8.78358   8.78358      1.00   .743875  1.133519
   8.78348   8.78348      1.00   .742375  1.131479
   8.78337   8.78337      1.00   .747305  1.138379
   8.78326   8.78326      1.00   .739735  1.127679
   8.78316   8.78316      1.00   .747065  1.139019
   8.78306   8.78306      1.00   .742075  1.131749
   8.78296   8.78296      1.00   .747575  1.140069
   8.78285   8.78285      1.00   .742695  1.131679
   8.78274   8.78274      1.00   .747565  1.139559
   8.78264   8.78264      1.00   .741225  1.129979
   8.78253   8.78253      1.00   .747765  1.139909
   8.78242   8.78242      1.00   .745205  1.135899
   8.78231   8.78231      1.00   .744665  1.135829
   8.78220   8.78220      1.00   .746325  1.138349
   8.78209   8.78209      1.00   .745715  1.137259
   8.78198   8.78198      1.00   .745755  1.137349
   8.78186   8.78186      1.00   .746245  1.138559
   8.78174   8.78174      1.00   .747005  1.140449
   8.78163   8.78163      1.00   .744325  1.135419
   8.78152   8.78152      1.00   .746675  1.139779
   8.78140   8.78140      1.00   .749585  1.143369
   8.78128   8.78128      1.00   .745315  1.136859
   8.78117   8.78117      1.00   .745185  1.136779
   8.78105   8.78105      1.00   .749135  1.143369
   8.78094   8.78094      1.00   .747005  1.139939
   8.78083   8.78083      1.00   .748165  1.142289
   8.78071   8.78071      1.00   .745755  1.138389
   8.78059   8.78059      1.00   .751285  1.147249
   8.78048   8.78048      1.00   .743645  1.135189
   8.78037   8.78037      1.00   .750795  1.146809
   8.78026   8.78026      1.00   .748015  1.142749
   8.78015   8.78015      1.00   .749085  1.144089
   8.78003   8.78003      1.00   .745355  1.138319
   8.77993   8.77993      1.00   .751525  1.147589
   8.77983   8.77983      1.00   .749175  1.144529
   8.77971   8.77971      1.00   .748845  1.144059
   8.77960   8.77960      1.00   .748325  1.143049
   8.77949   8.77949      1.00   .747595  1.142979
   8.77939   8.77939      1.00   .752345  1.150079
   8.77927   8.77927      1.00   .746855  1.141649
   8.77916   8.77916      1.00   .751055  1.147899
   8.77904   8.77904      1.00   .751375  1.148399
   8.77893   8.77893      1.00   .752925  1.151129
   8.77881   8.77881      1.00   .747445  1.142409
   8.77870   8.77870      1.00   .754195  1.152889
   8.77858   8.77858      1.00   .749725  1.145969
   8.77847   8.77847      1.00   .748355  1.143769
   8.77835   8.77835      1.00   .752685  1.150699
   8.77824   8.77824      1.00   .753325  1.151669
   8.77812   8.77812      1.00   .751825  1.149909
   8.77800   8.77800      1.00   .752875  1.151629
   8.77788   8.77788      1.00   .753275  1.152299
   8.77776   8.77776      1.00   .753095  1.152639
   8.77765   8.77765      1.00   .753075  1.152409
   8.77753   8.77753      1.00   .754605  1.154529
   8.77742   8.77742      1.00   .755965  1.155629
   8.77730   8.77730      1.00   .752535  1.151459
   8.77720   8.77720      1.00   .754695  1.155299
   8.77709   8.77709      1.00   .756545  1.157959
   8.77697   8.77697      1.00   .754375  1.155029
   8.77686   8.77686      1.00   .752795  1.152719
   8.77675   8.77675      1.00   .757295  1.158679
   8.77664   8.77664      1.00   .754325  1.155259
   8.77653   8.77653      1.00   .756875  1.159039
   8.77642   8.77642      1.00   .752945  1.153139
   8.77632   8.77632      1.00   .759055  1.162109
   8.77621   8.77621      1.00   .755005  1.156059
   8.77609   8.77609      1.00   .754765  1.156789
   8.77598   8.77598      1.00   .755155  1.157289
   8.77588   8.77588      1.00   .757425  1.160139
   8.77577   8.77577      1.00   .755135  1.156859
   8.77565   8.77565      1.00   .756485  1.158849
   8.77554   8.77554      1.00   .756365  1.159649
   8.77544   8.77544      1.00   .755995  1.158769
   8.77533   8.77533      1.00   .758245  1.162389
   8.77522   8.77522      1.00   .753055  1.153759
   8.77511   8.77511      1.00   .759695  1.164909
   8.77500   8.77500      1.00   .753755  1.155299
   8.77490   8.77490      1.00   .759165  1.163389
   8.77479   8.77479      1.00   .755505  1.158219
   8.77467   8.77467      1.00   .757445  1.161349
   8.77457   8.77457      1.00   .754435  1.156459
   8.77446   8.77446      1.00   .758725  1.164169
   8.77435   8.77435      1.00   .756445  1.160079
   8.77425   8.77425      1.00   .758765  1.163559
   8.77415   8.77415      1.00   .756855  1.161129
   8.77404   8.77404      1.00   .759855  1.166279
   8.77394   8.77394      1.00   .754305  1.157729
   8.77383   8.77383      1.00   .758645  1.164029
   8.77373   8.77373      1.00   .757875  1.163529
   8.77363   8.77363      1.00   .756635  1.161089
   8.77352   8.77352      1.00   .757085  1.162109
   8.77342   8.77342      1.00   .758185  1.163769
   8.77332   8.77332      1.00   .755835  1.160929
   8.77322   8.77322      1.00   .759445  1.166499
   8.77311   8.77311      1.00   .756225  1.161569
   8.77300   8.77300      1.00   .755585  1.160619
   8.77291   8.77291      1.00   .759265  1.166219
   8.77280   8.77280      1.00   .757255  1.163279
   8.77269   8.77269      1.00   .755665  1.161009
   8.77258   8.77258      1.00   .754425  1.158439
   8.77248   8.77248      1.00   .760555  1.168629
   8.77236   8.77236      1.00   .755715  1.161009
   8.77225   8.77225      1.00   .754485  1.158999
   8.77214   8.77214      1.00   .756485  1.162449
   8.77203   8.77203      1.00   .759305  1.166519
   8.77192   8.77192      1.00   .754875  1.160299
   8.77180   8.77180      1.00   .759085  1.166239
   8.77168   8.77168      1.00   .756665  1.162849
   8.77157   8.77157      1.00   .757205  1.163099
   8.77146   8.77146      1.00   .757225  1.164179
   8.77134   8.77134      1.00   .752765  1.157079
   8.77122   8.77122      1.00   .754845  1.160909
   8.77111   8.77111      1.00   .754285  1.160239
   8.77100   8.77100      1.00   .759975  1.168399
   8.77087   8.77087      1.00   .755075  1.161329
   8.77076   8.77076      1.00   .753955  1.159679
   8.77065   8.77065      1.00   .758075  1.165959
   8.77053   8.77053      1.00   .758025  1.166029
   8.77042   8.77042      1.00   .752825  1.157779
   8.77030   8.77030      1.00   .755935  1.162649
   8.77020   8.77020      1.00   .758615  1.167469
   8.77009   8.77009      1.00   .754795  1.161719
   8.76997   8.76997      1.00   .753215  1.159129
   8.76986   8.76986      1.00   .757795  1.166439
   8.76976   8.76976      1.00   .757335  1.165859
   8.76965   8.76965      1.00   .751585  1.157079
   8.76953   8.76953      1.00   .757365  1.166479
   8.76942   8.76942      1.00   .755565  1.162309
   8.76931   8.76931      1.00   .754285  1.161239
   8.76920   8.76920      1.00   .754845  1.162299
   8.76909   8.76909      1.00   .754625  1.162649
   8.76897   8.76897      1.00   .753565  1.160369
   8.76886   8.76886      1.00   .755675  1.164189
   8.76875   8.76875      1.00   .754565  1.162109
   8.76863   8.76863      1.00   .754015  1.161039
   8.76851   8.76851      1.00   .752315  1.159789
   8.76840   8.76840      1.00   .754155  1.162439
   8.76828   8.76828      1.00   .753405  1.161289
   8.76816   8.76816      1.00   .753115  1.160729
   8.76804   8.76804      1.00   .752745  1.160479
   8.76792   8.76792      1.00   .751815  1.158409
   8.76780   8.76780      1.00   .753215  1.161309
   8.76769   8.76769      1.00   .750465  1.157639
   8.76757   8.76757      1.00   .751205  1.158739
   8.76745   8.76745      1.00   .752235  1.160169
   8.76734   8.76734      1.00   .753965  1.162809
   8.76722   8.76722      1.00   .746845  1.151909
   8.76711   8.76711      1.00   .751405  1.158649
   8.76701   8.76701      1.00   .753425  1.161589
   8.76690   8.76690      1.00   .749805  1.156529
   8.76677   8.76677      1.00   .747465  1.153099
   8.76666   8.76666      1.00   .753655  1.163239
   8.76655   8.76655      1.00   .747425  1.153539
   8.76645   8.76645      1.00   .750085  1.157289
   8.76634   8.76634      1.00   .749505  1.156409
   8.76623   8.76623      1.00   .754165  1.164229
   8.76612   8.76612      1.00   .744805  1.149889
   8.76601   8.76601      1.00   .751495  1.160039
   8.76589   8.76589      1.00   .751065  1.160129
   8.76578   8.76578      1.00   .747365  1.153899
   8.76568   8.76568      1.00   .750535  1.158499
   8.76557   8.76557      1.00   .749035  1.156569
   8.76546   8.76546      1.00   .751295  1.159499
   8.76535   8.76535      1.00   .744645  1.150129
   8.76524   8.76524      1.00   .751845  1.160539
   8.76513   8.76513      1.00   .749225  1.156979
   8.76501   8.76501      1.00   .746575  1.153789
   8.76491   8.76491      1.00   .744675  1.150419
   8.76480   8.76480      1.00   .751275  1.160169
   8.76470   8.76470      1.00   .745605  1.151409
   8.76458   8.76458      1.00   .749415  1.157889
   8.76447   8.76447      1.00   .744475  1.150339
   8.76437   8.76437      1.00   .752615  1.163159
   8.76427   8.76427      1.00   .743435  1.149489
   8.76417   8.76417      1.00   .746785  1.154599
   8.76406   8.76406      1.00   .746025  1.153049
   8.76396   8.76396      1.00   .744555  1.151469
   8.76385   8.76385      1.00   .744695  1.151329
   8.76375   8.76375      1.00   .747245  1.155479
   8.76364   8.76364      1.00   .749395  1.157869
   8.76354   8.76354      1.00   .745765  1.153289
   8.76344   8.76344      1.00   .747395  1.156019
   8.76333   8.76333      1.00   .747665  1.156739
   8.76323   8.76323      1.00   .747535  1.155959
   8.76314   8.76314      1.00   .746685  1.155249
   8.76303   8.76303      1.00   .748135  1.157189
   8.76292   8.76292      1.00   .745685  1.153749
   8.76282   8.76282      1.00   .746905  1.155319
   8.76271   8.76271      1.00   .747595  1.156809
   8.76260   8.76260      1.00   .747275  1.156829
   8.76249   8.76249      1.00   .743875  1.151219
   8.76237   8.76237      1.00   .747595  1.157339
   8.76226   8.76226      1.00   .746305  1.154819
   8.76216   8.76216      1.00   .747405  1.156549
   8.76205   8.76205      1.00   .744535  1.152149
   8.76194   8.76194      1.00   .749585  1.160519
   8.76183   8.76183      1.00   .744595  1.151849
   8.76171   8.76171      1.00   .745815  1.154939
   8.76159   8.76159      1.00   .745695  1.155409
   8.76147   8.76147      1.00   .746785  1.156589
   8.76135   8.76135      1.00   .747435  1.157299
   8.76124   8.76124      1.00   .743175  1.151109
   8.76112   8.76112      1.00   .748925  1.160459
   8.76101   8.76101      1.00   .744855  1.153529
   8.76090   8.76090      1.00   .746625  1.156379
   8.76078   8.76078      1.00   .745085  1.154359
   8.76067   8.76067      1.00   .746285  1.157279
   8.76055   8.76055      1.00   .744525  1.154169
   8.76044   8.76044      1.00   .746865  1.158489
   8.76033   8.76033      1.00   .744415  1.153899
   8.76021   8.76021      1.00   .747555  1.159069
   8.76010   8.76010      1.00   .744255  1.154719
   8.75999   8.75999      1.00   .747675  1.158839
   8.75989   8.75989      1.00   .747075  1.158259
   8.75977   8.75977      1.00   .744315  1.154399
   8.75966   8.75966      1.00   .748725  1.160859
   8.75956   8.75956      1.00   .745545  1.156499
   8.75945   8.75945      1.00   .746705  1.158649
   8.75933   8.75933      1.00   .744165  1.154209
   8.75922   8.75922      1.00   .745485  1.157049
   8.75911   8.75911      1.00   .744795  1.155539
   8.75900   8.75900      1.00   .746695  1.158959
   8.75888   8.75888      1.00   .739765  1.148459
   8.75876   8.75876      1.00   .750075  1.164219
   8.75865   8.75865      1.00   .742175  1.151679
   8.75853   8.75853      1.00   .746065  1.157909
   8.75841   8.75841      1.00   .744345  1.155389
   8.75829   8.75829      1.00   .748005  1.160829
   8.75817   8.75817      1.00   .740105  1.149069
   8.75806   8.75806      1.00   .748565  1.162499
   8.75794   8.75794      1.00   .741975  1.151689
   8.75782   8.75782      1.00   .745595  1.157669
   8.75771   8.75771      1.00   .741475  1.151189
   8.75759   8.75759      1.00   .745445  1.157549
   8.75747   8.75747      1.00   .743645  1.154589
   8.75736   8.75736      1.00   .743285  1.154719
   8.75725   8.75725      1.00   .743885  1.155579
   8.75713   8.75713      1.00   .745965  1.158929
   8.75702   8.75702      1.00   .742265  1.153799
   8.75691   8.75691      1.00   .743765  1.155889
   8.75680   8.75680      1.00   .746155  1.160379
   8.75669   8.75669      1.00   .739235  1.148739
   8.75657   8.75657      1.00   .742305  1.154159
   8.75646   8.75646      1.00   .743615  1.156119
   8.75636   8.75636      1.00   .747945  1.162389
   8.75625   8.75625      1.00   .740855  1.151879
   8.75613   8.75613      1.00   .745215  1.159149
   8.75602   8.75602      1.00   .742475  1.155309
   8.75591   8.75591      1.00   .746935  1.162279
   8.75580   8.75580      1.00   .741015  1.152599
   8.75569   8.75569      1.00   .747995  1.163339
   8.75558   8.75558      1.00   .743055  1.155679
   8.75547   8.75547      1.00   .743925  1.156959
   8.75537   8.75537      1.00   .745165  1.159009
   8.75526   8.75526      1.00   .743875  1.157699
   8.75514   8.75514      1.00   .744735  1.159519
   8.75504   8.75504      1.00   .744365  1.158039
   8.75493   8.75493      1.00   .745225  1.159689
   8.75482   8.75482      1.00   .744495  1.158329
   8.75471   8.75471      1.00   .744455  1.158789
   8.75460   8.75460      1.00   .742335  1.155199
   8.75450   8.75450      1.00   .747165  1.163759
   8.75439   8.75439      1.00   .743405  1.157319
   8.75428   8.75428      1.00   .743535  1.157639
   8.75418   8.75418      1.00   .745335  1.160709
   8.75408   8.75408      1.00   .744755  1.160179
   8.75397   8.75397      1.00   .742975  1.156749
   8.75387   8.75387      1.00   .745885  1.161849
   8.75377   8.75377      1.00   .743565  1.158579
   8.75367   8.75367      1.00   .744115  1.159339
   8.75356   8.75356      1.00   .741255  1.155119
   8.75345   8.75345      1.00   .747385  1.164259
   8.75336   8.75336      1.00   .744685  1.160059
   8.75326   8.75326      1.00   .744365  1.160049
   8.75314   8.75314      1.00   .744915  1.160569
   8.75304   8.75304      1.00   .747155  1.164439
   8.75295   8.75295      1.00   .745535  1.162359
   8.75284   8.75284      1.00   .743095  1.158809
   8.75273   8.75273      1.00   .747855  1.165999
   8.75262   8.75262      1.00   .742395  1.157559
   8.75251   8.75251      1.00   .747565  1.165149
   8.75240   8.75240      1.00   .745075  1.161209
   8.75229   8.75229      1.00   .745685  1.163259
   8.75218   8.75218      1.00   .743455  1.159799
   8.75207   8.75207      1.00   .745415  1.163239
   8.75195   8.75195      1.00   .746135  1.164159
   8.75184   8.75184      1.00   .743075  1.159379
   8.75173   8.75173      1.00   .747485  1.166129
   8.75161   8.75161      1.00   .745445  1.162889
   8.75150   8.75150      1.00   .746765  1.165229
   8.75138   8.75138      1.00   .744485  1.161659
   8.75126   8.75126      1.00   .745235  1.162889
   8.75116   8.75116      1.00   .746925  1.165959
   8.75104   8.75104      1.00   .747725  1.166909
   8.75092   8.75092      1.00   .742885  1.158979
   8.75080   8.75080      1.00   .750585  1.172149
   8.75069   8.75069      1.00   .743835  1.161519
   8.75058   8.75058      1.00   .747455  1.167829
   8.75047   8.75047      1.00   .742935  1.160419
   8.75035   8.75035      1.00   .749505  1.171019
   8.75024   8.75024      1.00   .744255  1.161929
   8.75014   8.75014      1.00   .749515  1.170759
   8.75002   8.75002      1.00   .746385  1.165249
   8.74991   8.74991      1.00   .746995  1.167019
   8.74981   8.74981      1.00   .745765  1.164759
   8.74970   8.74970      1.00   .747955  1.168539
   8.74958   8.74958      1.00   .745565  1.164619
   8.74947   8.74947      1.00   .744295  1.163179
   8.74937   8.74937      1.00   .745545  1.165829
   8.74926   8.74926      1.00   .751085  1.174469
   8.74914   8.74914      1.00   .746525  1.167609
   8.74902   8.74902      1.00   .746365  1.167069
   8.74892   8.74892      1.00   .750105  1.172489
   8.74880   8.74880      1.00   .749645  1.171939
   8.74868   8.74868      1.00   .745525  1.166009
   8.74856   8.74856      1.00   .747975  1.170349
   8.74845   8.74845      1.00   .751665  1.176719
   8.74834   8.74834      1.00   .745985  1.167409
   8.74821   8.74821      1.00   .749395  1.172369
   8.74809   8.74809      1.00   .748045  1.170109
   8.74798   8.74798      1.00   .750745  1.174669
   8.74786   8.74786      1.00   .747725  1.170129
   8.74774   8.74774      1.00   .748635  1.171589
   8.74762   8.74762      1.00   .752175  1.177499
   8.74751   8.74751      1.00   .749435  1.172499
   8.74740   8.74740      1.00   .748435  1.171159
   8.74727   8.74727      1.00   .751325  1.175969
   8.74716   8.74716      1.00   .749395  1.173009
   8.74706   8.74706      1.00   .749885  1.174079
   8.74694   8.74694      1.00   .749285  1.173619
   8.74682   8.74682      1.00   .750605  1.175239
   8.74671   8.74671      1.00   .750525  1.176069
   8.74661   8.74661      1.00   .749675  1.174179
   8.74650   8.74650      1.00   .749545  1.174159
   8.74639   8.74639      1.00   .752065  1.178289
   8.74628   8.74628      1.00   .749875  1.174479
   8.74618   8.74618      1.00   .749735  1.174459
   8.74606   8.74606      1.00   .752825  1.179089
   8.74595   8.74595      1.00   .751545  1.177709
   8.74584   8.74584      1.00   .749385  1.174649
   8.74573   8.74573      1.00   .753035  1.180019
   8.74562   8.74562      1.00   .752435  1.179359
   8.74551   8.74551      1.00   .750695  1.176799
   8.74540   8.74540      1.00   .750955  1.177089
   8.74529   8.74529      1.00   .753635  1.181609
   8.74518   8.74518      1.00   .749905  1.175269
   8.74507   8.74507      1.00   .750305  1.175949
   8.74496   8.74496      1.00   .749105  1.174759
   8.74486   8.74486      1.00   .752425  1.179899
   8.74474   8.74474      1.00   .747185  1.171479
   8.74463   8.74463      1.00   .748105  1.173149
   8.74452   8.74452      1.00   .751855  1.178949
   8.74442   8.74442      1.00   .748555  1.173569
   8.74432   8.74432      1.00   .745955  1.170019
   8.74421   8.74421      1.00   .751375  1.178869
   8.74411   8.74411      1.00   .747035  1.171579
   8.74401   8.74401      1.00   .749015  1.175769
   8.74390   8.74390      1.00   .744645  1.168239
   8.74379   8.74379      1.00   .749415  1.176069
   8.74369   8.74369      1.00   .744735  1.169129
   8.74359   8.74359      1.00   .746695  1.171779
   8.74349   8.74349      1.00   .745735  1.170599
   8.74338   8.74338      1.00   .746945  1.173269
   8.74328   8.74328      1.00   .742235  1.165279
   8.74318   8.74318      1.00   .745845  1.170769
   8.74308   8.74308      1.00   .746435  1.172239
   8.74297   8.74297      1.00   .742965  1.166709
   8.74286   8.74286      1.00   .747165  1.173349
   8.74276   8.74276      1.00   .743515  1.167749
   8.74265   8.74265      1.00   .745295  1.170509
   8.74253   8.74253      1.00   .742555  1.166029
   8.74242   8.74242      1.00   .745215  1.170629
   8.74232   8.74232      1.00   .740135  1.162739
   8.74221   8.74221      1.00   .743625  1.168809
   8.74210   8.74210      1.00   .741085  1.164349
   8.74198   8.74198      1.00   .746245  1.173029
   8.74187   8.74187      1.00   .740815  1.164449
   8.74176   8.74176      1.00   .744335  1.169409
   8.74164   8.74164      1.00   .742755  1.167959
   8.74152   8.74152      1.00   .741675  1.165949
   8.74140   8.74140      1.00   .741765  1.166819
   8.74129   8.74129      1.00   .743085  1.168309
   8.74117   8.74117      1.00   .742605  1.168309
   8.74106   8.74106      1.00   .742245  1.167029
   8.74095   8.74095      1.00   .742825  1.167779
   8.74083   8.74083      1.00   .739555  1.163089
   8.74072   8.74072      1.00   .742715  1.168019
   8.74060   8.74060      1.00   .740665  1.165009
   8.74049   8.74049      1.00   .741065  1.165629
   8.74038   8.74038      1.00   .740855  1.165949
   8.74026   8.74026      1.00   .739785  1.164189
   8.74015   8.74015      1.00   .740565  1.165829
   8.74004   8.74004      1.00   .740955  1.166189
   8.73993   8.73993      1.00   .740535  1.165309
   8.73983   8.73983      1.00   .742035  1.168099
   8.73971   8.73971      1.00   .739485  1.163559
   8.73960   8.73960      1.00   .741545  1.166729
   8.73949   8.73949      1.00   .738705  1.162939
   8.73938   8.73938      1.00   .741715  1.167919
   8.73927   8.73927      1.00   .738895  1.163229
   8.73916   8.73916      1.00   .741305  1.166559
   8.73904   8.73904      1.00   .738815  1.163339
   8.73893   8.73893      1.00   .737255  1.161369
   8.73881   8.73881      1.00   .741455  1.168099
   8.73870   8.73870      1.00   .738175  1.162449
   8.73859   8.73859      1.00   .740085  1.165379
   8.73846   8.73846      1.00   .738195  1.162819
   8.73835   8.73835      1.00   .739705  1.165739
   8.73823   8.73823      1.00   .737945  1.162389
   8.73811   8.73811      1.00   .739045  1.165289
   8.73798   8.73798      1.00   .740015  1.166109
   8.73786   8.73786      1.00   .740065  1.166899
   8.73775   8.73775      1.00   .736225  1.160669
   8.73764   8.73764      1.00   .740465  1.167969
   8.73752   8.73752      1.00   .740645  1.168019
   8.73741   8.73741      1.00   .738575  1.165719
   8.73729   8.73729      1.00   .738455  1.164809
   8.73718   8.73718      1.00   .741635  1.169739
   8.73706   8.73706      1.00   .736915  1.162049
   8.73695   8.73695      1.00   .739895  1.167029
   8.73685   8.73685      1.00   .741295  1.168909
   8.73674   8.73674      1.00   .736995  1.163169
   8.73662   8.73662      1.00   .742085  1.170999
   8.73651   8.73651      1.00   .736945  1.162029
   8.73641   8.73641      1.00   .741445  1.170499
   8.73630   8.73630      1.00   .737295  1.163519
   8.73618   8.73618      1.00   .740705  1.168809
   8.73607   8.73607      1.00   .737985  1.165769
   8.73596   8.73596      1.00   .738865  1.166399
   8.73585   8.73585      1.00   .735535  1.161689
   8.73573   8.73573      1.00   .740065  1.168499
   8.73562   8.73562      1.00   .736995  1.164129
   8.73552   8.73552      1.00   .740645  1.169349
   8.73541   8.73541      1.00   .738785  1.166939
   8.73530   8.73530      1.00   .739195  1.168249
   8.73519   8.73519      1.00   .738575  1.167279
   8.73508   8.73508      1.00   .741905  1.171569
   8.73498   8.73498      1.00   .735915  1.162519
   8.73486   8.73486      1.00   .736985  1.164229
   8.73475   8.73475      1.00   .739915  1.169199
   8.73465   8.73465      1.00   .735915  1.162359
   8.73454   8.73454      1.00   .742075  1.172699
   8.73442   8.73442      1.00   .737685  1.166519
   8.73432   8.73432      1.00   .740915  1.171659
   8.73422   8.73422      1.00   .737845  1.166239
   8.73412   8.73412      1.00   .739565  1.169359
   8.73401   8.73401      1.00   .739615  1.169409
   8.73390   8.73390      1.00   .738585  1.167769
   8.73381   8.73381      1.00   .739655  1.169599
   8.73370   8.73370      1.00   .740585  1.170799
   8.73359   8.73359      1.00   .738695  1.168659
   8.73349   8.73349      1.00   .738035  1.167009
   8.73340   8.73340      1.00   .740505  1.170619
   8.73329   8.73329      1.00   .739695  1.169649
   8.73318   8.73318      1.00   .738575  1.167779
   8.73308   8.73308      1.00   .739685  1.170839
   8.73298   8.73298      1.00   .737875  1.167819
   8.73288   8.73288      1.00   .740505  1.171409
   8.73276   8.73276      1.00   .739485  1.169819
   8.73266   8.73266      1.00   .737775  1.167629
   8.73255   8.73255      1.00   .740975  1.172269
   8.73244   8.73244      1.00   .739325  1.170769
   8.73233   8.73233      1.00   .738435  1.168869
   8.73222   8.73222      1.00   .738505  1.168759
   8.73211   8.73211      1.00   .741125  1.173519
   8.73200   8.73200      1.00   .738175  1.169249
   8.73187   8.73187      1.00   .739855  1.171609
   8.73176   8.73176      1.00   .738305  1.168609
   8.73165   8.73165      1.00   .738825  1.170529
   8.73154   8.73154      1.00   .739205  1.170809
   8.73142   8.73142      1.00   .735395  1.165039
   8.73130   8.73130      1.00   .741955  1.175739
   8.73119   8.73119      1.00   .737505  1.168969
   8.73108   8.73108      1.00   .739385  1.171809
   8.73095   8.73095      1.00   .739175  1.171119
   8.73084   8.73084      1.00   .738405  1.170329
   8.73073   8.73073      1.00   .740015  1.173099
   8.73062   8.73062      1.00   .739255  1.171739
   8.73050   8.73050      1.00   .736085  1.166249
   8.73039   8.73039      1.00   .741285  1.175629
   8.73028   8.73028      1.00   .736875  1.168289
   8.73017   8.73017      1.00   .741505  1.175419
   8.73005   8.73005      1.00   .733445  1.162879
   8.72994   8.72994      1.00   .742105  1.176849
   8.72983   8.72983      1.00   .736285  1.167769
   8.72973   8.72973      1.00   .738495  1.171669
   8.72961   8.72961      1.00   .735945  1.166819
   8.72950   8.72950      1.00   .738885  1.172069
   8.72939   8.72939      1.00   .736405  1.167999
   8.72928   8.72928      1.00   .736885  1.168589
   8.72916   8.72916      1.00   .734375  1.164919
   8.72905   8.72905      1.00   .737575  1.170009
   8.72894   8.72894      1.00   .734585  1.165359
   8.72883   8.72883      1.00   .738335  1.171329
   8.72871   8.72871      1.00   .732925  1.162729
   8.72859   8.72859      1.00   .735905  1.168339
   8.72848   8.72848      1.00   .734755  1.166729
   8.72836   8.72836      1.00   .736115  1.169159
   8.72824   8.72824      1.00   .736585  1.169169
   8.72813   8.72813      1.00   .733665  1.165129
   8.72801   8.72801      1.00   .737615  1.171159
   8.72789   8.72789      1.00   .733765  1.165419
   8.72776   8.72776      1.00   .734135  1.166159
   8.72765   8.72765      1.00   .730345  1.160049
   8.72754   8.72754      1.00   .735465  1.168749
   8.72742   8.72742      1.00   .733345  1.164959
   8.72730   8.72730      1.00   .733685  1.165139
   8.72719   8.72719      1.00   .733825  1.165689
   8.72708   8.72708      1.00   .734085  1.166259
   8.72697   8.72697      1.00   .733215  1.165129
   8.72685   8.72685      1.00   .733155  1.165019
   8.72674   8.72674      1.00   .731245  1.162489
   8.72663   8.72663      1.00   .733185  1.165639
   8.72653   8.72653      1.00   .732255  1.164449
   8.72641   8.72641      1.00   .732835  1.164949
   8.72631   8.72631      1.00   .733545  1.166339
   8.72621   8.72621      1.00   .731015  1.162059
   8.72610   8.72610      1.00   .734455  1.167699
   8.72598   8.72598      1.00   .729875  1.160819
   8.72586   8.72586      1.00   .731435  1.163289
   8.72575   8.72575      1.00   .730505  1.161519
   8.72565   8.72565      1.00   .732485  1.165289
   8.72553   8.72553      1.00   .727565  1.156969
   8.72542   8.72542      1.00   .733095  1.166669
   8.72532   8.72532      1.00   .729855  1.160979
   8.72521   8.72521      1.00   .730805  1.162609
   8.72509   8.72509      1.00   .728265  1.158389
   8.72499   8.72499      1.00   .732245  1.165169
   8.72488   8.72488      1.00   .727115  1.157539
   8.72477   8.72477      1.00   .730635  1.162919
   8.72466   8.72466      1.00   .729255  1.161039
   8.72455   8.72455      1.00   .728945  1.160579
   8.72445   8.72445      1.00   .730515  1.163379
   8.72435   8.72435      1.00   .729365  1.161299
   8.72424   8.72424      1.00   .730475  1.163709
   8.72414   8.72414      1.00   .724805  1.154489
   8.72403   8.72403      1.00   .731755  1.165199
   8.72393   8.72393      1.00   .726925  1.157619
   8.72382   8.72382      1.00   .728465  1.160459
   8.72372   8.72372      1.00   .727995  1.160109
   8.72362   8.72362      1.00   .727345  1.158899
   8.72352   8.72352      1.00   .727695  1.159159
   8.72341   8.72341      1.00   .726915  1.158829
   8.72331   8.72331      1.00   .727175  1.158899
   8.72321   8.72321      1.00   .728065  1.160809
   8.72310   8.72310      1.00   .725445  1.156059
   8.72300   8.72300      1.00   .728465  1.161609
   8.72289   8.72289      1.00   .724585  1.154959
   8.72279   8.72279      1.00   .728535  1.161119
   8.72268   8.72268      1.00   .727095  1.159629
   8.72257   8.72257      1.00   .723645  1.154489
   8.72246   8.72246      1.00   .728505  1.161819
   8.72235   8.72235      1.00   .727155  1.160029
   8.72225   8.72225      1.00   .725755  1.157839
   8.72214   8.72214      1.00   .724435  1.155639
   8.72202   8.72202      1.00   .730085  1.164889
   8.72191   8.72191      1.00   .724975  1.156029
   8.72180   8.72180      1.00   .723065  1.153459
   8.72167   8.72167      1.00   .728715  1.162069
   8.72156   8.72156      1.00   .725575  1.158039
   8.72145   8.72145      1.00   .720885  1.151069
   8.72133   8.72133      1.00   .724535  1.156639
   8.72121   8.72121      1.00   .726305  1.159229
   8.72110   8.72110      1.00   .724625  1.156989
   8.72098   8.72098      1.00   .721055  1.151049
   8.72087   8.72087      1.00   .728525  1.162659
   8.72075   8.72075      1.00   .723155  1.154769
   8.72064   8.72064      1.00   .722085  1.153629
   8.72053   8.72053      1.00   .724355  1.156759
   8.72041   8.72041      1.00   .721035  1.151639
   8.72030   8.72030      1.00   .724145  1.156369
   8.72018   8.72018      1.00   .723115  1.154579
   8.72008   8.72008      1.00   .726015  1.160019
   8.71997   8.71997      1.00   .721315  1.152039
   8.71986   8.71986      1.00   .725045  1.157639
   8.71975   8.71975      1.00   .725025  1.158239
   8.71964   8.71964      1.00   .723105  1.155599
   8.71953   8.71953      1.00   .722595  1.155119
   8.71942   8.71942      1.00   .724015  1.156939
   8.71930   8.71930      1.00   .724385  1.157929
   8.71919   8.71919      1.00   .724755  1.157919
   8.71908   8.71908      1.00   .720845  1.152289
   8.71896   8.71896      1.00   .727205  1.162839
   8.71885   8.71885      1.00   .722585  1.155189
   8.71874   8.71874      1.00   .724345  1.157859
   8.71862   8.71862      1.00   .722525  1.155979
   8.71850   8.71850      1.00   .727355  1.163639
   8.71838   8.71838      1.00   .722455  1.156289
   8.71827   8.71827      1.00   .722735  1.156629
   8.71815   8.71815      1.00   .726635  1.162569
   8.71803   8.71803      1.00   .723955  1.158229
   8.71791   8.71791      1.00   .722525  1.156029
   8.71779   8.71779      1.00   .725185  1.160989
   8.71768   8.71768      1.00   .723985  1.159179
   8.71756   8.71756      1.00   .723145  1.157299
   8.71744   8.71744      1.00   .722445  1.156809
   8.71733   8.71733      1.00   .722385  1.156549
   8.71722   8.71722      1.00   .721815  1.155949
   8.71711   8.71711      1.00   .723495  1.158489
   8.71699   8.71699      1.00   .722725  1.157069
   8.71688   8.71688      1.00   .724065  1.159659
   8.71677   8.71677      1.00   .722825  1.157539
   8.71666   8.71666      1.00   .724105  1.159959
   8.71655   8.71655      1.00   .722165  1.156689
   8.71644   8.71644      1.00   .725545  1.162249
   8.71633   8.71633      1.00   .722535  1.157259
   8.71621   8.71621      1.00   .725285  1.161759
   8.71610   8.71610      1.00   .722975  1.158279
   8.71599   8.71599      1.00   .724585  1.160929
   8.71589   8.71589      1.00   .723115  1.158819
   8.71577   8.71577      1.00   .724365  1.161069
   8.71566   8.71566      1.00   .720855  1.156059
   8.71555   8.71555      1.00   .725735  1.163439
   8.71545   8.71545      1.00   .721685  1.156979
   8.71534   8.71534      1.00   .725125  1.162389
   8.71522   8.71522      1.00   .722035  1.157639
   8.71512   8.71512      1.00   .725445  1.163739
   8.71501   8.71501      1.00   .721925  1.157879
   8.71489   8.71489      1.00   .724185  1.161499
   8.71479   8.71479      1.00   .720815  1.156189
   8.71468   8.71468      1.00   .723715  1.160959
   8.71457   8.71457      1.00   .721565  1.157809
   8.71446   8.71446      1.00   .721155  1.156579
   8.71435   8.71435      1.00   .722755  1.159299
   8.71426   8.71426      1.00   .722625  1.159629
   8.71415   8.71415      1.00   .718225  1.152949
   8.71404   8.71404      1.00   .723425  1.160739
   8.71394   8.71394      1.00   .720015  1.155669
   8.71384   8.71384      1.00   .722875  1.159489
   8.71374   8.71374      1.00   .721605  1.158449
   8.71363   8.71363      1.00   .721745  1.158639
   8.71352   8.71352      1.00   .723475  1.161619
   8.71343   8.71343      1.00   .719405  1.154799
   8.71333   8.71333      1.00   .723105  1.161439
   8.71322   8.71322      1.00   .717965  1.152739
   8.71311   8.71311      1.00   .721665  1.158729
   8.71302   8.71302      1.00   .719855  1.156159
   8.71291   8.71291      1.00   .726205  1.166229
   8.71280   8.71280      1.00   .719175  1.155189
   8.71269   8.71269      1.00   .721755  1.159209
   8.71258   8.71258      1.00   .721145  1.158639
   8.71248   8.71248      1.00   .723665  1.162999
   8.71236   8.71236      1.00   .720335  1.157479
   8.71224   8.71224      1.00   .719865  1.156649
   8.71214   8.71214      1.00   .722935  1.161289
   8.71204   8.71204      1.00   .723715  1.162659
   8.71192   8.71192      1.00   .718195  1.153889
   8.71180   8.71180      1.00   .722895  1.161819
   8.71169   8.71169      1.00   .722405  1.160789
   8.71157   8.71157      1.00   .721385  1.159959
   8.71146   8.71146      1.00   .720285  1.158149
   8.71134   8.71134      1.00   .722305  1.161949
   8.71122   8.71122      1.00   .721945  1.160939
   8.71111   8.71111      1.00   .722915  1.162409
   8.71100   8.71100      1.00   .721835  1.160759
   8.71088   8.71088      1.00   .720415  1.158939
   8.71077   8.71077      1.00   .723635  1.164339
   8.71066   8.71066      1.00   .721675  1.161539
   8.71054   8.71054      1.00   .720525  1.159229
   8.71042   8.71042      1.00   .723105  1.162919
   8.71031   8.71031      1.00   .720415  1.159559
   8.71020   8.71020      1.00   .724695  1.166259
   8.71008   8.71008      1.00   .721325  1.161499
   8.70998   8.70998      1.00   .721665  1.161929
   8.70987   8.70987      1.00   .723565  1.165109
   8.70976   8.70976      1.00   .723485  1.164319
   8.70965   8.70965      1.00   .721745  1.161859
   8.70953   8.70953      1.00   .722245  1.162919
   8.70943   8.70943      1.00   .726165  1.169569
   8.70932   8.70932      1.00   .723045  1.164959
   8.70920   8.70920      1.00   .720235  1.159909
   8.70909   8.70909      1.00   .724295  1.166569
   8.70898   8.70898      1.00   .725765  1.169979
   8.70886   8.70886      1.00   .721135  1.162009
   8.70874   8.70874      1.00   .724575  1.167559
   8.70863   8.70863      1.00   .726555  1.171049
   8.70852   8.70852      1.00   .723615  1.165999
   8.70841   8.70841      1.00   .723665  1.166279
   8.70828   8.70828      1.00   .725875  1.169749
   8.70816   8.70816      1.00   .722445  1.164669
   8.70805   8.70805      1.00   .728025  1.173039
   8.70793   8.70793      1.00   .720425  1.161339
   8.70781   8.70781      1.00   .730165  1.176649
   8.70769   8.70769      1.00   .719525  1.160109
   8.70757   8.70757      1.00   .727805  1.173249
   8.70746   8.70746      1.00   .725845  1.170149
   8.70734   8.70734      1.00   .724735  1.169079
   8.70723   8.70723      1.00   .723165  1.165749
   8.70712   8.70712      1.00   .726765  1.172239
   8.70700   8.70700      1.00   .724595  1.168369
   8.70689   8.70689      1.00   .723215  1.166889
   8.70678   8.70678      1.00   .722285  1.165349
   8.70667   8.70667      1.00   .726955  1.172549
   8.70656   8.70656      1.00   .723025  1.166969
   8.70645   8.70645      1.00   .723305  1.167929
   8.70634   8.70634      1.00   .725075  1.169859
   8.70623   8.70623      1.00   .725085  1.169399
   8.70612   8.70612      1.00   .726405  1.172369
   8.70601   8.70601      1.00   .718895  1.160299
   8.70590   8.70590      1.00   .727595  1.175419
   8.70579   8.70579      1.00   .717955  1.158719
   8.70568   8.70568      1.00   .724655  1.170039
   8.70557   8.70557      1.00   .719545  1.161729
   8.70546   8.70546      1.00   .727105  1.174439
   8.70535   8.70535      1.00   .720135  1.162529
   8.70524   8.70524      1.00   .724425  1.170299
   8.70512   8.70512      1.00   .717535  1.159329
   8.70502   8.70502      1.00   .725355  1.171259
   8.70491   8.70491      1.00   .718365  1.160959
   8.70481   8.70481      1.00   .722225  1.167019
   8.70469   8.70469      1.00   .721125  1.165519
   8.70458   8.70458      1.00   .720435  1.164429
   8.70448   8.70448      1.00   .717615  1.159989
   8.70438   8.70438      1.00   .724125  1.169669
   8.70427   8.70427      1.00   .718435  1.161369
   8.70416   8.70416      1.00   .716315  1.157729
   8.70406   8.70406      1.00   .721425  1.165899
   8.70396   8.70396      1.00   .719765  1.163019
   8.70385   8.70385      1.00   .716405  1.159059
   8.70375   8.70375      1.00   .717825  1.161009
   8.70365   8.70365      1.00   .718945  1.162509
   8.70355   8.70355      1.00   .719265  1.163359
   8.70344   8.70344      1.00   .715525  1.157049
   8.70333   8.70333      1.00   .716695  1.158689
   8.70324   8.70324      1.00   .718595  1.162079
   8.70314   8.70314      1.00   .715485  1.157709
   8.70303   8.70303      1.00   .715055  1.157089
   8.70292   8.70292      1.00   .717135  1.160969
   8.70282   8.70282      1.00   .715305  1.156989
   8.70271   8.70271      1.00   .712795  1.153329
   8.70260   8.70260      1.00   .713345  1.154749
   8.70249   8.70249      1.00   .716035  1.159029
   8.70239   8.70239      1.00   .712345  1.152989
   8.70228   8.70228      1.00   .711195  1.151829
   8.70216   8.70216      1.00   .713615  1.155489
   8.70205   8.70205      1.00   .714295  1.156429
   8.70194   8.70194      1.00   .709295  1.147849
   8.70183   8.70183      1.00   .714125  1.155879
   8.70171   8.70171      1.00   .710455  1.150819
   8.70159   8.70159      1.00   .712635  1.155059
   8.70148   8.70148      1.00   .706345  1.143669
   8.70136   8.70136      1.00   .715455  1.159079
   8.70124   8.70124      1.00   .705775  1.143289
   8.70112   8.70112      1.00   .711755  1.152519
   8.70101   8.70101      1.00   .707065  1.145899
   8.70090   8.70090      1.00   .710775  1.152239
   8.70079   8.70079      1.00   .706725  1.144689
   8.70067   8.70067      1.00   .709445  1.149839
   8.70056   8.70056      1.00   .707525  1.146329
   8.70045   8.70045      1.00   .708555  1.148539
   8.70033   8.70033      1.00   .703025  1.140089
   8.70022   8.70022      1.00   .710795  1.152079
   8.70011   8.70011      1.00   .705215  1.143789
   8.70000   8.70000      1.00   .704735  1.143689
   8.69989   8.69989      1.00   .707285  1.146859
   8.69978   8.69978      1.00   .702665  1.139129
   8.69967   8.69967      1.00   .704175  1.142609
   8.69957   8.69957      1.00   .705035  1.143499
   8.69945   8.69945      1.00   .705785  1.144829
   8.69934   8.69934      1.00   .700765  1.137349
   8.69923   8.69923      1.00   .707155  1.147739
   8.69912   8.69912      1.00   .703165  1.140769
   8.69900   8.69900      1.00   .705115  1.143819
   8.69888   8.69888      1.00   .702945  1.141509
   8.69877   8.69877      1.00   .704955  1.144379
   8.69866   8.69866      1.00   .699665  1.135269
   8.69854   8.69854      1.00   .703495  1.142369
   8.69842   8.69842      1.00   .702145  1.139589
   8.69831   8.69831      1.00   .705495  1.145899
   8.69819   8.69819      1.00   .700815  1.138189
   8.69806   8.69806      1.00   .704355  1.143859
   8.69795   8.69795      1.00   .702935  1.141759
   8.69783   8.69783      1.00   .701705  1.140229
   8.69772   8.69772      1.00   .701895  1.140029
   8.69760   8.69760      1.00   .702875  1.142099
   8.69749   8.69749      1.00   .702145  1.140599
   8.69738   8.69738      1.00   .702215  1.141279
   8.69726   8.69726      1.00   .703845  1.143499
   8.69714   8.69714      1.00   .698835  1.135519
   8.69703   8.69703      1.00   .703745  1.144159
   8.69692   8.69692      1.00   .700825  1.139019
   8.69680   8.69680      1.00   .703175  1.142669
   8.69669   8.69669      1.00   .698535  1.135249
   8.69658   8.69658      1.00   .702905  1.142609
   8.69648   8.69648      1.00   .703305  1.143199
   8.69637   8.69637      1.00   .701955  1.141789
   8.69625   8.69625      1.00   .699465  1.136969
   8.69615   8.69615      1.00   .705945  1.148429
   8.69604   8.69604      1.00   .698565  1.135959
   8.69593   8.69593      1.00   .703805  1.144909
   8.69581   8.69581      1.00   .700805  1.139469
   8.69571   8.69571      1.00   .702275  1.142729
   8.69560   8.69560      1.00   .702035  1.142099
   8.69549   8.69549      1.00   .701625  1.141489
   8.69538   8.69538      1.00   .702835  1.143709
   8.69527   8.69527      1.00   .701525  1.141519
   8.69516   8.69516      1.00   .702435  1.143529
   8.69505   8.69505      1.00   .704175  1.145829
   8.69494   8.69494      1.00   .702985  1.144449
   8.69484   8.69484      1.00   .701775  1.141639
   8.69473   8.69473      1.00   .703335  1.145579
   8.69462   8.69462      1.00   .701925  1.142319
   8.69451   8.69451      1.00   .705305  1.148329
   8.69440   8.69440      1.00   .702365  1.143609
   8.69430   8.69430      1.00   .703515  1.145369
   8.69420   8.69420      1.00   .705225  1.148719
   8.69409   8.69409      1.00   .702405  1.143239
   8.69399   8.69399      1.00   .704535  1.147259
   8.69389   8.69389      1.00   .704435  1.147039
   8.69379   8.69379      1.00   .703735  1.145969
   8.69368   8.69368      1.00   .702295  1.144309
   8.69357   8.69357      1.00   .705425  1.149199
   8.69348   8.69348      1.00   .701505  1.143049
   8.69338   8.69338      1.00   .704795  1.147929
   8.69327   8.69327      1.00   .700545  1.141569
   8.69316   8.69316      1.00   .704255  1.148109
   8.69306   8.69306      1.00   .703115  1.146639
   8.69296   8.69296      1.00   .703925  1.147699
   8.69285   8.69285      1.00   .701085  1.143309
   8.69274   8.69274      1.00   .705765  1.150959
   8.69264   8.69264      1.00   .701895  1.144389
   8.69254   8.69254      1.00   .703195  1.146259
   8.69242   8.69242      1.00   .702235  1.144919
   8.69231   8.69231      1.00   .704385  1.148899
   8.69220   8.69220      1.00   .701095  1.143789
   8.69209   8.69209      1.00   .704615  1.149649
   8.69198   8.69198      1.00   .704655  1.149199
   8.69186   8.69186      1.00   .700785  1.143179
   8.69175   8.69175      1.00   .703865  1.148049
   8.69163   8.69163      1.00   .706035  1.151679
   8.69151   8.69151      1.00   .701765  1.144769
   8.69139   8.69139      1.00   .696775  1.137089
   8.69128   8.69128      1.00   .705685  1.151819
   8.69117   8.69117      1.00   .701595  1.145099
   8.69105   8.69105      1.00   .702975  1.147519
   8.69093   8.69093      1.00   .702155  1.146149
   8.69082   8.69082      1.00   .705695  1.152559
   8.69071   8.69071      1.00   .700435  1.143849
   8.69059   8.69059      1.00   .701885  1.146229
   8.69047   8.69047      1.00   .704345  1.150389
   8.69037   8.69037      1.00   .702165  1.146649
   8.69026   8.69026      1.00   .701695  1.146359
   8.69014   8.69014      1.00   .702255  1.146749
   8.69003   8.69003      1.00   .706165  1.153269
   8.68993   8.68993      1.00   .700305  1.144649
   8.68982   8.68982      1.00   .704185  1.151059
   8.68971   8.68971      1.00   .702535  1.148259
   8.68960   8.68960      1.00   .702225  1.147719
   8.68949   8.68949      1.00   .702025  1.147879
   8.68938   8.68938      1.00   .705285  1.152749
   8.68926   8.68926      1.00   .700435  1.144269
   8.68915   8.68915      1.00   .702545  1.148029
   8.68904   8.68904      1.00   .700745  1.145589
   8.68893   8.68893      1.00   .705855  1.154079
   8.68881   8.68881      1.00   .699605  1.143889
   8.68869   8.68869      1.00   .700365  1.145229
   8.68858   8.68858      1.00   .704195  1.151699
   8.68846   8.68846      1.00   .703165  1.149789
   8.68834   8.68834      1.00   .700435  1.145059
   8.68822   8.68822      1.00   .703985  1.151379
   8.68811   8.68811      1.00   .701135  1.147309
   8.68799   8.68799      1.00   .701235  1.148009
   8.68787   8.68787      1.00   .701435  1.148169
   8.68775   8.68775      1.00   .703495  1.150589
   8.68763   8.68763      1.00   .702935  1.150289
   8.68752   8.68752      1.00   .699325  1.144339
   8.68740   8.68740      1.00   .705715  1.155499
   8.68728   8.68728      1.00   .702685  1.149739
   8.68717   8.68717      1.00   .703975  1.152279
   8.68706   8.68706      1.00   .701635  1.148359
   8.68694   8.68694      1.00   .706985  1.157339
   8.68683   8.68683      1.00   .701605  1.148239
   8.68673   8.68673      1.00   .704945  1.154109
   8.68662   8.68662      1.00   .702855  1.151089
   8.68650   8.68650      1.00   .704885  1.154749
   8.68639   8.68639      1.00   .699975  1.146679
   8.68629   8.68629      1.00   .707555  1.158699
   8.68618   8.68618      1.00   .706085  1.156859
   8.68606   8.68606      1.00   .702345  1.150049
   8.68595   8.68595      1.00   .702335  1.150899
   8.68585   8.68585      1.00   .708995  1.161789
   8.68574   8.68574      1.00   .702795  1.152499
   8.68562   8.68562      1.00   .702315  1.151049
   8.68551   8.68551      1.00   .705155  1.154929
   8.68541   8.68541      1.00   .706755  1.158919
   8.68530   8.68530      1.00   .701045  1.149279
   8.68518   8.68518      1.00   .704485  1.154759
   8.68507   8.68507      1.00   .704715  1.155009
   8.68497   8.68497      1.00   .701075  1.149789
   8.68486   8.68486      1.00   .704555  1.154989
   8.68474   8.68474      1.00   .703025  1.153589
   8.68464   8.68464      1.00   .705595  1.156829
   8.68454   8.68454      1.00   .702785  1.152799
   8.68443   8.68443      1.00   .705885  1.158059
   8.68432   8.68432      1.00   .705155  1.156789
   8.68422   8.68422      1.00   .706625  1.158529
   8.68412   8.68412      1.00   .700905  1.150219
   8.68401   8.68401      1.00   .706695  1.159589
   8.68391   8.68391      1.00   .702685  1.153169
   8.68380   8.68380      1.00   .706505  1.159479
   8.68370   8.68370      1.00   .705025  1.157059
   8.68360   8.68360      1.00   .706855  1.159969
   8.68349   8.68349      1.00   .704425  1.156389
   8.68339   8.68339      1.00   .704635  1.156249
   8.68329   8.68329      1.00   .705215  1.158149
   8.68319   8.68319      1.00   .705755  1.159059
   8.68308   8.68308      1.00   .704325  1.157159
   8.68298   8.68298      1.00   .704675  1.157399
   8.68288   8.68288      1.00   .706115  1.160199
   8.68277   8.68277      1.00   .704005  1.156229
   8.68266   8.68266      1.00   .704545  1.158219
   8.68255   8.68255      1.00   .704315  1.157229
   8.68244   8.68244      1.00   .705735  1.159999
   8.68233   8.68233      1.00   .705215  1.159089
   8.68222   8.68222      1.00   .704115  1.157469
   8.68211   8.68211      1.00   .708855  1.164229
   8.68200   8.68200      1.00   .704505  1.158099
   8.68188   8.68188      1.00   .707455  1.162749
   8.68176   8.68176      1.00   .703325  1.156419
   8.68165   8.68165      1.00   .708995  1.165599
   8.68154   8.68154      1.00   .704735  1.158119
   8.68142   8.68142      1.00   .706165  1.161169
   8.68130   8.68130      1.00   .706275  1.161239
   8.68119   8.68119      1.00   .707175  1.162509
   8.68108   8.68108      1.00   .703645  1.156249
   8.68096   8.68096      1.00   .708215  1.164439
   8.68084   8.68084      1.00   .704275  1.158739
   8.68073   8.68073      1.00   .704335  1.158909
   8.68062   8.68062      1.00   .704855  1.160539
   8.68050   8.68050      1.00   .706075  1.161879
   8.68039   8.68039      1.00   .701485  1.154329
   8.68027   8.68027      1.00   .703845  1.158299
   8.68017   8.68017      1.00   .706315  1.162229
   8.68006   8.68006      1.00   .704775  1.159919
   8.67995   8.67995      1.00   .702695  1.156039
   8.67984   8.67984      1.00   .704895  1.159879
   8.67973   8.67973      1.00   .703685  1.158879
   8.67962   8.67962      1.00   .700885  1.153769
   8.67951   8.67951      1.00   .705285  1.161119
   8.67940   8.67940      1.00   .702845  1.157439
   8.67929   8.67929      1.00   .702825  1.157759
   8.67918   8.67918      1.00   .701385  1.155019
   8.67906   8.67906      1.00   .706035  1.162969
   8.67895   8.67895      1.00   .700175  1.152609
   8.67884   8.67884      1.00   .702965  1.158329
   8.67872   8.67872      1.00   .699335  1.152439
   8.67860   8.67860      1.00   .704295  1.160879
   8.67848   8.67848      1.00   .698945  1.151879
   8.67837   8.67837      1.00   .700805  1.154649
   8.67825   8.67825      1.00   .701395  1.155949
   8.67813   8.67813      1.00   .699315  1.152529
   8.67801   8.67801      1.00   .697185  1.148749
   8.67790   8.67790      1.00   .701175  1.155879
   8.67778   8.67778      1.00   .696545  1.148709
   8.67766   8.67766      1.00   .696805  1.149499
   8.67755   8.67755      1.00   .698655  1.151449
   8.67744   8.67744      1.00   .699615  1.153759
   8.67733   8.67733      1.00   .696075  1.147789
   8.67721   8.67721      1.00   .695775  1.147619
   8.67709   8.67709      1.00   .697755  1.150509
   8.67698   8.67698      1.00   .696095  1.147349
   8.67688   8.67688      1.00   .692015  1.141629
   8.67675   8.67675      1.00   .691445  1.140669
   8.67664   8.67664      1.00   .696445  1.149009
   8.67654   8.67654      1.00   .691155  1.139959
   8.67644   8.67644      1.00   .693305  1.143469
   8.67632   8.67632      1.00   .693485  1.144239
   8.67621   8.67621      1.00   .692395  1.142999
   8.67610   8.67610      1.00   .689295  1.137839
   8.67599   8.67599      1.00   .691015  1.140839
   8.67588   8.67588      1.00   .691605  1.141929
   8.67577   8.67577      1.00   .686095  1.133109
   8.67566   8.67566      1.00   .690225  1.138769
   8.67555   8.67555      1.00   .689365  1.137749
   8.67545   8.67545      1.00   .688345  1.136959
   8.67533   8.67533      1.00   .684185  1.130029
   8.67522   8.67522      1.00   .689825  1.139569
   8.67511   8.67511      1.00   .686235  1.133219
   8.67500   8.67500      1.00   .685515  1.132719
   8.67489   8.67489      1.00   .683325  1.128559
   8.67479   8.67479      1.00   .688895  1.137799
   8.67468   8.67468      1.00   .681305  1.125689
   8.67457   8.67457      1.00   .687155  1.136189
   8.67446   8.67446      1.00   .680025  1.123899
   8.67436   8.67436      1.00   .686545  1.135089
   8.67426   8.67426      1.00   .681095  1.125409
   8.67415   8.67415      1.00   .685165  1.132709
   8.67405   8.67405      1.00   .682965  1.128839
   8.67395   8.67395      1.00   .683015  1.128869
   8.67384   8.67384      1.00   .679565  1.123989
   8.67374   8.67374      1.00   .686165  1.135119
   8.67363   8.67363      1.00   .678065  1.120729
   8.67353   8.67353      1.00   .682835  1.129219
   8.67343   8.67343      1.00   .681665  1.127699
   8.67333   8.67333      1.00   .681635  1.127479
   8.67322   8.67322      1.00   .679305  1.123359
   8.67312   8.67312      1.00   .680115  1.125419
   8.67302   8.67302      1.00   .683525  1.130699
   8.67291   8.67291      1.00   .677405  1.120299
   8.67280   8.67280      1.00   .680055  1.124539
   8.67270   8.67270      1.00   .680265  1.125399
   8.67259   8.67259      1.00   .682815  1.129989
   8.67248   8.67248      1.00   .674095  1.115129
   8.67237   8.67237      1.00   .683385  1.130879
   8.67227   8.67227      1.00   .676995  1.120769
   8.67216   8.67216      1.00   .680175  1.125829
   8.67204   8.67204      1.00   .677085  1.121319
   8.67192   8.67192      1.00   .679415  1.125759
   8.67181   8.67181      1.00   .677605  1.121709
   8.67170   8.67170      1.00   .679995  1.125449
   8.67158   8.67158      1.00   .675685  1.118279
   8.67146   8.67146      1.00   .679005  1.124489
   8.67134   8.67134      1.00   .678925  1.124769
   8.67123   8.67123      1.00   .678575  1.123599
   8.67111   8.67111      1.00   .677405  1.122209
   8.67100   8.67100      1.00   .679425  1.125119
   8.67089   8.67089      1.00   .677885  1.123079
   8.67078   8.67078      1.00   .679335  1.125849
   8.67066   8.67066      1.00   .673745  1.116009
   8.67055   8.67055      1.00   .678285  1.123879
   8.67044   8.67044      1.00   .678975  1.125089
   8.67033   8.67033      1.00   .675755  1.120629
   8.67021   8.67021      1.00   .679305  1.126479
   8.67010   8.67010      1.00   .676665  1.121659
   8.66999   8.66999      1.00   .677805  1.123859
   8.66989   8.66989      1.00   .678795  1.125889
   8.66977   8.66977      1.00   .677195  1.122489
   8.66966   8.66966      1.00   .674735  1.118699
   8.66955   8.66955      1.00   .676195  1.121339
   8.66944   8.66944      1.00   .679515  1.126629
   8.66933   8.66933      1.00   .674825  1.118859
   8.66921   8.66921      1.00   .677985  1.124769
   8.66911   8.66911      1.00   .676915  1.122089
   8.66899   8.66899      1.00   .677135  1.124079
   8.66888   8.66888      1.00   .677225  1.124109
   8.66876   8.66876      1.00   .675855  1.121549
   8.66865   8.66865      1.00   .676185  1.121789
   8.66854   8.66854      1.00   .677685  1.124869
   8.66842   8.66842      1.00   .674125  1.118779
   8.66830   8.66830      1.00   .680105  1.128999
   8.66819   8.66819      1.00   .674835  1.120269
   8.66807   8.66807      1.00   .678965  1.127759
   8.66794   8.66794      1.00   .673415  1.117919
   8.66783   8.66783      1.00   .680725  1.130449
   8.66772   8.66772      1.00   .672065  1.115929
   8.66760   8.66760      1.00   .678305  1.127079
   8.66748   8.66748      1.00   .672985  1.118069
   8.66737   8.66737      1.00   .680845  1.131399
   8.66726   8.66726      1.00   .672205  1.116829
   8.66714   8.66714      1.00   .677145  1.125229
   8.66703   8.66703      1.00   .676405  1.124229
   8.66691   8.66691      1.00   .676615  1.124479
   8.66681   8.66681      1.00   .674515  1.121169
   8.66670   8.66670      1.00   .681935  1.133389
   8.66660   8.66660      1.00   .672995  1.117739
   8.66649   8.66649      1.00   .679255  1.129059
   8.66638   8.66638      1.00   .677715  1.126709
   8.66627   8.66627      1.00   .678745  1.129049
   8.66616   8.66616      1.00   .674905  1.122899
   8.66604   8.66604      1.00   .675425  1.123009
   8.66595   8.66595      1.00   .681765  1.134069
   8.66584   8.66584      1.00   .676115  1.124409
   8.66572   8.66572      1.00   .676045  1.124889
   8.66560   8.66560      1.00   .676765  1.125809
   8.66550   8.66550      1.00   .681105  1.132959
   8.66540   8.66540      1.00   .677655  1.127539
   8.66528   8.66528      1.00   .675595  1.123659
   8.66517   8.66517      1.00   .680935  1.132939
   8.66507   8.66507      1.00   .676735  1.125819
   8.66496   8.66496      1.00   .679195  1.129939
   8.66484   8.66484      1.00   .677445  1.127299
   8.66473   8.66473      1.00   .676505  1.126219
   8.66463   8.66463      1.00   .678415  1.129699
   8.66453   8.66453      1.00   .676755  1.126769
   8.66442   8.66442      1.00   .677555  1.127549
   8.66431   8.66431      1.00   .677615  1.128639
   8.66421   8.66421      1.00   .674735  1.123319
   8.66411   8.66411      1.00   .679015  1.131379
   8.66400   8.66400      1.00   .675875  1.125589
   8.66390   8.66390      1.00   .675855  1.125869
   8.66380   8.66380      1.00   .678645  1.130469
   8.66369   8.66369      1.00   .674975  1.124579
   8.66359   8.66359      1.00   .677305  1.128889
   8.66349   8.66349      1.00   .674005  1.122899
   8.66339   8.66339      1.00   .675645  1.126249
   8.66329   8.66329      1.00   .674985  1.125059
   8.66318   8.66318      1.00   .676355  1.127469
   8.66307   8.66307      1.00   .675195  1.125149
   8.66297   8.66297      1.00   .677685  1.129339
   8.66287   8.66287      1.00   .673695  1.122709
   8.66276   8.66276      1.00   .677915  1.129919
   8.66265   8.66265      1.00   .675495  1.126179
   8.66254   8.66254      1.00   .677495  1.129819
   8.66244   8.66244      1.00   .671805  1.120239
   8.66232   8.66232      1.00   .679215  1.132759
   8.66221   8.66221      1.00   .672635  1.121149
   8.66210   8.66210      1.00   .681865  1.136769
   8.66199   8.66199      1.00   .672145  1.120999
   8.66187   8.66187      1.00   .680015  1.134469
   8.66176   8.66176      1.00   .676045  1.127589
   8.66164   8.66164      1.00   .681005  1.135699
   8.66153   8.66153      1.00   .672845  1.122699
   8.66141   8.66141      1.00   .680205  1.134899
   8.66130   8.66130      1.00   .676435  1.128709
   8.66119   8.66119      1.00   .679045  1.132989
   8.66107   8.66107      1.00   .675865  1.128639
   8.66095   8.66095      1.00   .679165  1.133729
   8.66083   8.66083      1.00   .676685  1.129589
   8.66072   8.66072      1.00   .678115  1.132239
   8.66060   8.66060      1.00   .677825  1.131009
   8.66049   8.66049      1.00   .679365  1.134269
   8.66037   8.66037      1.00   .676835  1.130249
   8.66027   8.66027      1.00   .677825  1.132189
   8.66016   8.66016      1.00   .681425  1.137959
   8.66004   8.66004      1.00   .676925  1.131279
   8.65993   8.65993      1.00   .680435  1.136839
   8.65983   8.65983      1.00   .678795  1.133979
   8.65971   8.65971      1.00   .680315  1.136949
   8.65960   8.65960      1.00   .679115  1.134399
   8.65949   8.65949      1.00   .679245  1.134829
   8.65939   8.65939      1.00   .679595  1.135349
   8.65927   8.65927      1.00   .678965  1.135039
   8.65915   8.65915      1.00   .680245  1.136749
   8.65904   8.65904      1.00   .679915  1.136069
   8.65893   8.65893      1.00   .679075  1.134429
   8.65882   8.65882      1.00   .678165  1.134229
   8.65870   8.65870      1.00   .680845  1.138929
   8.65858   8.65858      1.00   .677885  1.133549
   8.65846   8.65846      1.00   .679805  1.137269
   8.65835   8.65835      1.00   .679865  1.136779
   8.65823   8.65823      1.00   .678475  1.133919
   8.65811   8.65811      1.00   .679545  1.136139
   8.65799   8.65799      1.00   .679035  1.136249
   8.65788   8.65788      1.00   .680255  1.138089
   8.65776   8.65776      1.00   .678605  1.135109
   8.65764   8.65764      1.00   .680175  1.137949
   8.65753   8.65753      1.00   .678105  1.134299
   8.65741   8.65741      1.00   .682175  1.141709
   8.65729   8.65729      1.00   .680895  1.139549
   8.65718   8.65718      1.00   .677615  1.134049
   8.65707   8.65707      1.00   .680495  1.138979
   8.65695   8.65695      1.00   .682215  1.141699
   8.65684   8.65684      1.00   .679225  1.137289
   8.65673   8.65673      1.00   .679495  1.137809
   8.65662   8.65662      1.00   .682195  1.142099
   8.65652   8.65652      1.00   .682255  1.142689
   8.65640   8.65640      1.00   .678205  1.135709
   8.65628   8.65628      1.00   .683295  1.144659
   8.65618   8.65618      1.00   .681015  1.140949
   8.65607   8.65607      1.00   .681375  1.141239
   8.65596   8.65596      1.00   .677965  1.135069
   8.65585   8.65585      1.00   .683235  1.144589
   8.65574   8.65574      1.00   .679845  1.138859
   8.65563   8.65563      1.00   .684185  1.146449
   8.65552   8.65552      1.00   .678445  1.137119
   8.65541   8.65541      1.00   .685035  1.148209
   8.65530   8.65530      1.00   .679085  1.138139
   8.65519   8.65519      1.00   .686355  1.149939
   8.65508   8.65508      1.00   .675915  1.132949
   8.65497   8.65497      1.00   .682365  1.143739
   8.65486   8.65486      1.00   .683785  1.146389
   8.65476   8.65476      1.00   .682735  1.144199
   8.65465   8.65465      1.00   .681295  1.142889
   8.65454   8.65454      1.00   .683245  1.145819
   8.65444   8.65444      1.00   .682655  1.145279
   8.65433   8.65433      1.00   .682615  1.145279
   8.65422   8.65422      1.00   .681435  1.143069
   8.65412   8.65412      1.00   .682385  1.144379
   8.65402   8.65402      1.00   .684385  1.148039
   8.65392   8.65392      1.00   .681345  1.142379
   8.65380   8.65380      1.00   .683205  1.146699
   8.65370   8.65370      1.00   .683615  1.146949
   8.65361   8.65361      1.00   .682955  1.146179
   8.65350   8.65350      1.00   .681685  1.144169
   8.65340   8.65340      1.00   .685215  1.149789
   8.65330   8.65330      1.00   .683165  1.145969
   8.65320   8.65320      1.00   .683205  1.146969
   8.65309   8.65309      1.00   .685105  1.150219
   8.65298   8.65298      1.00   .683405  1.147959
   8.65288   8.65288      1.00   .680785  1.143589
   8.65277   8.65277      1.00   .682895  1.146699
   8.65267   8.65267      1.00   .684505  1.150219
   8.65256   8.65256      1.00   .681805  1.145149
   8.65244   8.65244      1.00   .684235  1.149219
   8.65233   8.65233      1.00   .681815  1.145719
   8.65223   8.65223      1.00   .686455  1.153179
   8.65211   8.65211      1.00   .678675  1.140579
   8.65200   8.65200      1.00   .685535  1.152109
   8.65189   8.65189      1.00   .684555  1.149979
   8.65178   8.65178      1.00   .682115  1.146129
   8.65165   8.65165      1.00   .681905  1.146379
   8.65154   8.65154      1.00   .684095  1.149799
   8.65143   8.65143      1.00   .683435  1.148999
   8.65131   8.65131      1.00   .682905  1.147399
   8.65119   8.65119      1.00   .682245  1.147299
   8.65107   8.65107      1.00   .685075  1.152029
   8.65097   8.65097      1.00   .681865  1.146949
   8.65086   8.65086      1.00   .682325  1.147559
   8.65073   8.65073      1.00   .685475  1.152459
   8.65062   8.65062      1.00   .682995  1.149219
   8.65051   8.65051      1.00   .681105  1.146039
   8.65040   8.65040      1.00   .685235  1.152649
   8.65028   8.65028      1.00   .683835  1.150369
   8.65017   8.65017      1.00   .681005  1.145929
   8.65006   8.65006      1.00   .684935  1.152579
   8.64995   8.64995      1.00   .686085  1.154519
   8.64984   8.64984      1.00   .683005  1.149889
   8.64973   8.64973      1.00   .680755  1.145899
   8.64962   8.64962      1.00   .688175  1.158479
   8.64951   8.64951      1.00   .684305  1.151629
   8.64940   8.64940      1.00   .683665  1.151559
   8.64928   8.64928      1.00   .682875  1.149669
   8.64917   8.64917      1.00   .686325  1.155739
   8.64907   8.64907      1.00   .682155  1.148859
   8.64895   8.64895      1.00   .682335  1.148839
   8.64883   8.64883      1.00   .681205  1.147189
   8.64872   8.64872      1.00   .686485  1.155899
   8.64860   8.64860      1.00   .682545  1.149449
   8.64848   8.64848      1.00   .683005  1.150679
   8.64837   8.64837      1.00   .683975  1.152239
   8.64825   8.64825      1.00   .683185  1.151279
   8.64813   8.64813      1.00   .684565  1.153579
   8.64801   8.64801      1.00   .683185  1.151539
   8.64789   8.64789      1.00   .684585  1.154379
   8.64778   8.64778      1.00   .680105  1.146449
   8.64766   8.64766      1.00   .685905  1.156639
   8.64755   8.64755      1.00   .685145  1.154699
   8.64743   8.64743      1.00   .684425  1.153329
   8.64732   8.64732      1.00   .685865  1.157429
   8.64721   8.64721      1.00   .685785  1.156009
   8.64708   8.64708      1.00   .685785  1.155639
   8.64697   8.64697      1.00   .684235  1.154219
   8.64686   8.64686      1.00   .688395  1.160689
   8.64675   8.64675      1.00   .687585  1.159349
   8.64664   8.64664      1.00   .682015  1.150699
   8.64653   8.64653      1.00   .686795  1.158619
   8.64643   8.64643      1.00   .690015  1.164199
   8.64632   8.64632      1.00   .682935  1.153079
   8.64620   8.64620      1.00   .688055  1.160419
   8.64609   8.64609      1.00   .685975  1.156969
   8.64598   8.64598      1.00   .688145  1.161019
   8.64587   8.64587      1.00   .685405  1.156959
   8.64575   8.64575      1.00   .687025  1.159669
   8.64564   8.64564      1.00   .687535  1.160939
   8.64554   8.64554      1.00   .686925  1.159959
   8.64543   8.64543      1.00   .684555  1.156299
   8.64532   8.64532      1.00   .688405  1.162389
   8.64521   8.64521      1.00   .686815  1.159939
   8.64510   8.64510      1.00   .687505  1.160299
   8.64499   8.64499      1.00   .688355  1.162109
   8.64488   8.64488      1.00   .688045  1.162869
   8.64477   8.64477      1.00   .687365  1.161079
   8.64467   8.64467      1.00   .689535  1.164559
   8.64456   8.64456      1.00   .689665  1.165209
   8.64445   8.64445      1.00   .690305  1.166429
   8.64435   8.64435      1.00   .691355  1.168619
   8.64425   8.64425      1.00   .690985  1.167819
   8.64414   8.64414      1.00   .691185  1.168209
   8.64404   8.64404      1.00   .689705  1.165359
   8.64394   8.64394      1.00   .692235  1.170699
   8.64383   8.64383      1.00   .689435  1.164879
   8.64373   8.64373      1.00   .693115  1.171379
   8.64362   8.64362      1.00   .685745  1.159319
   8.64352   8.64352      1.00   .692825  1.171439
   8.64342   8.64342      1.00   .689305  1.165819
   8.64332   8.64332      1.00   .691355  1.169879
   8.64321   8.64321      1.00   .686595  1.161809
   8.64311   8.64311      1.00   .696095  1.176969
   8.64301   8.64301      1.00   .688385  1.164329
   8.64290   8.64290      1.00   .692145  1.170949
   8.64279   8.64279      1.00   .688895  1.165789
   8.64269   8.64269      1.00   .694505  1.175119
   8.64258   8.64258      1.00   .690395  1.168289
   8.64248   8.64248      1.00   .691225  1.169589
   8.64237   8.64237      1.00   .693865  1.174579
   8.64226   8.64226      1.00   .691245  1.169909
   8.64215   8.64215      1.00   .691495  1.170049
   8.64204   8.64204      1.00   .693355  1.174219
   8.64191   8.64191      1.00   .691795  1.171539
   8.64180   8.64180      1.00   .692355  1.172349
   8.64169   8.64169      1.00   .692865  1.172489
   8.64158   8.64158      1.00   .692695  1.173239
   8.64145   8.64145      1.00   .692145  1.172569
   8.64133   8.64133      1.00   .693635  1.174109
   8.64122   8.64122      1.00   .696055  1.179149
   8.64112   8.64112      1.00   .693625  1.174939
   8.64099   8.64099      1.00   .693755  1.174299
   8.64087   8.64087      1.00   .695295  1.178529
   8.64076   8.64076      1.00   .695315  1.177939
   8.64065   8.64065      1.00   .689785  1.169239
   8.64053   8.64053      1.00   .693785  1.175709
   8.64042   8.64042      1.00   .694195  1.176679
   8.64031   8.64031      1.00   .693885  1.175519
   8.64020   8.64020      1.00   .695195  1.177949
   8.64009   8.64009      1.00   .697015  1.181689
   8.63998   8.63998      1.00   .693485  1.175639
   8.63987   8.63987      1.00   .695325  1.179339
   8.63977   8.63977      1.00   .695955  1.180039
   8.63965   8.63965      1.00   .695595  1.179029
   8.63954   8.63954      1.00   .696065  1.179979
   8.63943   8.63943      1.00   .695635  1.180149
   8.63932   8.63932      1.00   .695695  1.179459
   8.63920   8.63920      1.00   .697235  1.182689
   8.63909   8.63909      1.00   .695845  1.180239
   8.63898   8.63898      1.00   .697245  1.183459
   8.63887   8.63887      1.00   .697525  1.183409
   8.63875   8.63875      1.00   .695685  1.180219
   8.63863   8.63863      1.00   .697055  1.183329
   8.63852   8.63852      1.00   .699075  1.186339
   8.63840   8.63840      1.00   .696085  1.181499
   8.63828   8.63828      1.00   .697375  1.183569
   8.63816   8.63816      1.00   .698955  1.186909
   8.63805   8.63805      1.00   .697465  1.184239
   8.63793   8.63793      1.00   .696975  1.183379
   8.63781   8.63781      1.00   .697035  1.183569
   8.63769   8.63769      1.00   .698445  1.186359
   8.63758   8.63758      1.00   .697175  1.184359
   8.63746   8.63746      1.00   .697355  1.184619
   8.63735   8.63735      1.00   .698825  1.186519
   8.63723   8.63723      1.00   .697005  1.184289
   8.63713   8.63713      1.00   .697595  1.185149
   8.63701   8.63701      1.00   .697775  1.185349
   8.63689   8.63689      1.00   .699665  1.189389
   8.63678   8.63678      1.00   .695635  1.182349
   8.63667   8.63667      1.00   .700605  1.190839
   8.63657   8.63657      1.00   .697385  1.185089
   8.63645   8.63645      1.00   .699385  1.188719
   8.63634   8.63634      1.00   .699745  1.188749
   8.63623   8.63623      1.00   .698125  1.186999
   8.63612   8.63612      1.00   .699415  1.189149
   8.63601   8.63601      1.00   .699455  1.189029
   8.63589   8.63589      1.00   .697095  1.185299
   8.63579   8.63579      1.00   .699575  1.190019
   8.63568   8.63568      1.00   .700095  1.190639
   8.63557   8.63557      1.00   .697625  1.186389
   8.63546   8.63546      1.00   .700145  1.190269
   8.63535   8.63535      1.00   .700035  1.190619
   8.63525   8.63525      1.00   .697405  1.187409
   8.63513   8.63513      1.00   .699005  1.189169
   8.63502   8.63502      1.00   .700845  1.192489
   8.63491   8.63491      1.00   .698775  1.188459
   8.63480   8.63480      1.00   .700565  1.192739
   8.63469   8.63469      1.00   .696535  1.185439
   8.63458   8.63458      1.00   .704455  1.199349
   8.63448   8.63448      1.00   .697425  1.186989
   8.63438   8.63438      1.00   .700455  1.192629
   8.63427   8.63427      1.00   .696635  1.186199
   8.63416   8.63416      1.00   .702475  1.196219
   8.63406   8.63406      1.00   .696815  1.186029
   8.63396   8.63396      1.00   .703035  1.196879
   8.63385   8.63385      1.00   .698735  1.189619
   8.63375   8.63375      1.00   .700395  1.193239
   8.63365   8.63365      1.00   .697965  1.188869
   8.63355   8.63355      1.00   .704305  1.199959
   8.63344   8.63344      1.00   .699305  1.190889
   8.63334   8.63334      1.00   .697405  1.188299
   8.63324   8.63324      1.00   .703095  1.197839
   8.63313   8.63313      1.00   .704625  1.200019
   8.63303   8.63303      1.00   .699945  1.193059
   8.63292   8.63292      1.00   .702065  1.195929
   8.63282   8.63282      1.00   .706365  1.203129
   8.63270   8.63270      1.00   .701175  1.195249
   8.63260   8.63260      1.00   .700745  1.194289
   8.63249   8.63249      1.00   .705135  1.202539
   8.63238   8.63238      1.00   .702915  1.198299
   8.63227   8.63227      1.00   .702995  1.199219
   8.63216   8.63216      1.00   .703765  1.199519
   8.63204   8.63204      1.00   .705845  1.203809
   8.63193   8.63193      1.00   .699975  1.193559
   8.63182   8.63182      1.00   .705585  1.203449
   8.63169   8.63169      1.00   .704405  1.201599
   8.63158   8.63158      1.00   .705675  1.204019
   8.63147   8.63147      1.00   .701675  1.197079
   8.63135   8.63135      1.00   .709055  1.210069
   8.63124   8.63124      1.00   .703745  1.200819
   8.63112   8.63112      1.00   .704765  1.202969
   8.63101   8.63101      1.00   .704645  1.202509
   8.63089   8.63089      1.00   .709395  1.211699
   8.63077   8.63077      1.00   .703395  1.200219
   8.63066   8.63066      1.00   .708165  1.208519
   8.63055   8.63055      1.00   .703735  1.201339
   8.63044   8.63044      1.00   .710965  1.213749
   8.63031   8.63031      1.00   .703455  1.202049
   8.63020   8.63020      1.00   .707775  1.209119
   8.63010   8.63010      1.00   .708385  1.210179
   8.62999   8.62999      1.00   .709395  1.211949
   8.62988   8.62988      1.00   .703915  1.202209
   8.62977   8.62977      1.00   .709275  1.211909
   8.62966   8.62966      1.00   .708725  1.210859
   8.62955   8.62955      1.00   .707225  1.208159
   8.62943   8.62943      1.00   .707785  1.209419
   8.62932   8.62932      1.00   .711165  1.215049
   8.62922   8.62922      1.00   .706305  1.207059
   8.62910   8.62910      1.00   .709685  1.213309
   8.62899   8.62899      1.00   .709325  1.212159
   8.62887   8.62887      1.00   .706845  1.208479
   8.62876   8.62876      1.00   .711785  1.217209
   8.62865   8.62865      1.00   .707575  1.209289
   8.62852   8.62852      1.00   .710535  1.214369
   8.62840   8.62840      1.00   .709585  1.213069
   8.62829   8.62829      1.00   .712275  1.218139
   8.62817   8.62817      1.00   .709845  1.213649
   8.62805   8.62805      1.00   .711125  1.216669
   8.62793   8.62793      1.00   .710655  1.215699
   8.62781   8.62781      1.00   .713305  1.219589
   8.62770   8.62770      1.00   .711635  1.216919
   8.62758   8.62758      1.00   .711375  1.216879
   8.62745   8.62745      1.00   .709925  1.215259
   8.62735   8.62735      1.00   .715265  1.223829
   8.62724   8.62724      1.00   .712435  1.218599
   8.62712   8.62712      1.00   .710585  1.215659
   8.62702   8.62702      1.00   .710445  1.215869
   8.62690   8.62690      1.00   .712635  1.219939
   8.62679   8.62679      1.00   .709805  1.215599
   8.62667   8.62667      1.00   .710595  1.216839
   8.62656   8.62656      1.00   .715405  1.225169
   8.62646   8.62646      1.00   .709845  1.216209
   8.62635   8.62635      1.00   .714335  1.223549
   8.62623   8.62623      1.00   .711505  1.218709
   8.62612   8.62612      1.00   .715385  1.225759
   8.62601   8.62601      1.00   .708515  1.213799
   8.62590   8.62590      1.00   .711045  1.218409
   8.62579   8.62579      1.00   .715145  1.224659
   8.62568   8.62568      1.00   .714225  1.223099
   8.62557   8.62557      1.00   .713015  1.221449
   8.62547   8.62547      1.00   .715975  1.226599
   8.62535   8.62535      1.00   .711405  1.218889
   8.62524   8.62524      1.00   .710435  1.217459
   8.62514   8.62514      1.00   .715165  1.225949
   8.62502   8.62502      1.00   .711165  1.218859
   8.62491   8.62491      1.00   .710985  1.218519
   8.62480   8.62480      1.00   .712945  1.222419
   8.62470   8.62470      1.00   .713985  1.224629
   8.62459   8.62459      1.00   .712215  1.220749
   8.62448   8.62448      1.00   .712855  1.222099
   8.62438   8.62438      1.00   .711275  1.220389
   8.62428   8.62428      1.00   .713135  1.223159
   8.62418   8.62418      1.00   .711465  1.220509
   8.62406   8.62406      1.00   .713945  1.224469
   8.62396   8.62396      1.00   .711325  1.220609
   8.62386   8.62386      1.00   .712655  1.223239
   8.62376   8.62376      1.00   .712945  1.223529
   8.62365   8.62365      1.00   .711995  1.221079
   8.62355   8.62355      1.00   .711025  1.220099
   8.62345   8.62345      1.00   .713055  1.223469
   8.62335   8.62335      1.00   .712965  1.223739
   8.62324   8.62324      1.00   .709825  1.218539
   8.62313   8.62313      1.00   .713975  1.225959
   8.62303   8.62303      1.00   .710915  1.220669
   8.62293   8.62293      1.00   .711335  1.221959
   8.62282   8.62282      1.00   .711815  1.222619
   8.62272   8.62272      1.00   .708425  1.216729
   8.62261   8.62261      1.00   .710895  1.221109
   8.62250   8.62250      1.00   .712745  1.224749
   8.62239   8.62239      1.00   .708715  1.217429
   8.62228   8.62228      1.00   .712795  1.224959
   8.62217   8.62217      1.00   .709735  1.219219
   8.62206   8.62206      1.00   .712635  1.224489
   8.62193   8.62193      1.00   .709435  1.218289
   8.62182   8.62182      1.00   .710765  1.221659
   8.62171   8.62171      1.00   .711625  1.223029
   8.62159   8.62159      1.00   .712285  1.223529
   8.62147   8.62147      1.00   .707665  1.216549
   8.62136   8.62136      1.00   .713345  1.226469
   8.62125   8.62125      1.00   .710155  1.221339
   8.62114   8.62114      1.00   .709725  1.220349
   8.62102   8.62102      1.00   .710245  1.220739
   8.62090   8.62090      1.00   .710565  1.221389
   8.62079   8.62079      1.00   .710825  1.222239
   8.62067   8.62067      1.00   .711235  1.222989
   8.62055   8.62055      1.00   .708405  1.218449
   8.62044   8.62044      1.00   .710895  1.222489
   8.62033   8.62033      1.00   .709445  1.220249
   8.62022   8.62022      1.00   .710035  1.221399
   8.62011   8.62011      1.00   .710965  1.223099
   8.62000   8.62000      1.00   .709345  1.220719
   8.61989   8.61989      1.00   .707815  1.218269
   8.61978   8.61978      1.00   .710205  1.221559
   8.61967   8.61967      1.00   .708525  1.218789
   8.61956   8.61956      1.00   .710695  1.222159
   8.61945   8.61945      1.00   .710395  1.222749
   8.61934   8.61934      1.00   .710905  1.224099
   8.61922   8.61922      1.00   .708945  1.220809
   8.61911   8.61911      1.00   .712975  1.227699
   8.61900   8.61900      1.00   .707045  1.216989
   8.61889   8.61889      1.00   .711915  1.225729
   8.61876   8.61876      1.00   .705635  1.215239
   8.61865   8.61865      1.00   .711445  1.225499
   8.61854   8.61854      1.00   .710255  1.223349
   8.61842   8.61842      1.00   .712485  1.227669
   8.61830   8.61830      1.00   .709615  1.222989
   8.61818   8.61818      1.00   .713145  1.228969
   8.61806   8.61806      1.00   .708865  1.221379
   8.61795   8.61795      1.00   .716165  1.234049
   8.61783   8.61783      1.00   .708575  1.220499
   8.61770   8.61770      1.00   .713725  1.230279
   8.61759   8.61759      1.00   .712735  1.227859
   8.61747   8.61747      1.00   .712985  1.228659
   8.61736   8.61736      1.00   .712125  1.227419
   8.61724   8.61724      1.00   .714205  1.231349
   8.61713   8.61713      1.00   .712295  1.228179
   8.61702   8.61702      1.00   .714785  1.232199
   8.61690   8.61690      1.00   .713875  1.230059
   8.61679   8.61679      1.00   .714405  1.230959
   8.61668   8.61668      1.00   .713725  1.230939
   8.61658   8.61658      1.00   .713315  1.230889
   8.61646   8.61646      1.00   .713865  1.231029
   8.61635   8.61635      1.00   .714015  1.231349
   8.61625   8.61625      1.00   .716485  1.235989
   8.61613   8.61613      1.00   .713265  1.230149
   8.61602   8.61602      1.00   .714765  1.233489
   8.61591   8.61591      1.00   .713965  1.231569
   8.61581   8.61581      1.00   .719495  1.241989
   8.61570   8.61570      1.00   .713625  1.230709
   8.61558   8.61558      1.00   .718595  1.240649
   8.61547   8.61547      1.00   .716945  1.237399
   8.61536   8.61536      1.00   .717245  1.238499
   8.61525   8.61525      1.00   .719645  1.242039
   8.61514   8.61514      1.00   .717455  1.238999
   8.61503   8.61503      1.00   .717355  1.238919
   8.61492   8.61492      1.00   .717665  1.239519
   8.61481   8.61481      1.00   .722875  1.248879
   8.61470   8.61470      1.00   .716635  1.238219
   8.61460   8.61460      1.00   .718165  1.240769
   8.61449   8.61449      1.00   .720485  1.244809
   8.61439   8.61439      1.00   .722685  1.249359
   8.61428   8.61428      1.00   .719065  1.242229
   8.61417   8.61417      1.00   .719975  1.244119
   8.61407   8.61407      1.00   .719325  1.243089
   8.61397   8.61397      1.00   .723955  1.250949
   8.61386   8.61386      1.00   .716325  1.237919
   8.61376   8.61376      1.00   .722165  1.249209
   8.61366   8.61366      1.00   .720805  1.246329
   8.61356   8.61356      1.00   .720525  1.246139
   8.61345   8.61345      1.00   .719525  1.244589
   8.61335   8.61335      1.00   .723055  1.250689
   8.61325   8.61325      1.00   .721395  1.247449
   8.61315   8.61315      1.00   .718655  1.242979
   8.61304   8.61304      1.00   .723625  1.251829
   8.61294   8.61294      1.00   .720085  1.245379
   8.61284   8.61284      1.00   .721925  1.248609
   8.61272   8.61272      1.00   .720025  1.245849
   8.61261   8.61261      1.00   .721455  1.248179
   8.61250   8.61250      1.00   .718255  1.243059
   8.61240   8.61240      1.00   .721475  1.248679
   8.61229   8.61229      1.00   .722565  1.250209
   8.61218   8.61218      1.00   .723685  1.251829
   8.61206   8.61206      1.00   .718675  1.244349
   8.61196   8.61196      1.00   .724945  1.254809
   8.61184   8.61184      1.00   .720625  1.247029
   8.61172   8.61172      1.00   .721305  1.248699
   8.61160   8.61160      1.00   .716845  1.240379
   8.61149   8.61149      1.00   .723185  1.252839
   8.61137   8.61137      1.00   .720565  1.247779
   8.61125   8.61125      1.00   .723295  1.252759
   8.61114   8.61114      1.00   .720905  1.248109
   8.61103   8.61103      1.00   .722885  1.252069
   8.61091   8.61091      1.00   .723015  1.251849
   8.61079   8.61079      1.00   .720285  1.248569
   8.61067   8.61067      1.00   .722975  1.252089
   8.61056   8.61056      1.00   .722385  1.251579
   8.61045   8.61045      1.00   .721225  1.249399
   8.61034   8.61034      1.00   .721925  1.251039
   8.61022   8.61022      1.00   .723305  1.253919
   8.61012   8.61012      1.00   .721395  1.250349
   8.61001   8.61001      1.00   .723125  1.253559
   8.60989   8.60989      1.00   .720525  1.248729
   8.60978   8.60978      1.00   .723615  1.254569
   8.60968   8.60968      1.00   .720545  1.249169
   8.60957   8.60957      1.00   .723085  1.253609
   8.60945   8.60945      1.00   .719995  1.248559
   8.60933   8.60933      1.00   .720675  1.249759
   8.60923   8.60923      1.00   .721855  1.251999
   8.60912   8.60912      1.00   .723325  1.255109
   8.60901   8.60901      1.00   .719535  1.248589
   8.60889   8.60889      1.00   .721295  1.251539
   8.60878   8.60878      1.00   .722705  1.254409
   8.60866   8.60866      1.00   .722425  1.253729
   8.60854   8.60854      1.00   .718575  1.246999
   8.60842   8.60842      1.00   .722505  1.253999
   8.60831   8.60831      1.00   .722705  1.254119
   8.60819   8.60819      1.00   .723105  1.254979
   8.60806   8.60806      1.00   .719825  1.249739
   8.60795   8.60795      1.00   .722805  1.254619
   8.60784   8.60784      1.00   .720785  1.251879
   8.60772   8.60772      1.00   .721945  1.253649
   8.60760   8.60760      1.00   .722365  1.253679
   8.60748   8.60748      1.00   .721755  1.252989
   8.60737   8.60737      1.00   .720905  1.252399
   8.60726   8.60726      1.00   .722675  1.255289
   8.60714   8.60714      1.00   .721605  1.253229
   8.60702   8.60702      1.00   .721065  1.252789
   8.60691   8.60691      1.00   .722085  1.254149
   8.60680   8.60680      1.00   .722155  1.254459
   8.60670   8.60670      1.00   .722355  1.254329
   8.60658   8.60658      1.00   .720605  1.252409
   8.60647   8.60647      1.00   .721815  1.255079
   8.60636   8.60636      1.00   .722105  1.255029
   8.60625   8.60625      1.00   .721125  1.253079
   8.60613   8.60613      1.00   .720305  1.252349
   8.60603   8.60603      1.00   .720445  1.252569
   8.60592   8.60592      1.00   .722835  1.256749
   8.60581   8.60581      1.00   .720345  1.252639
   8.60570   8.60570      1.00   .721425  1.254559
   8.60559   8.60559      1.00   .721555  1.254469
   8.60547   8.60547      1.00   .722905  1.257239
   8.60536   8.60536      1.00   .719075  1.250969
   8.60525   8.60525      1.00   .723025  1.257519
   8.60514   8.60514      1.00   .718985  1.251449
   8.60504   8.60504      1.00   .721885  1.255189
   8.60492   8.60492      1.00   .720275  1.253269
   8.60481   8.60481      1.00   .721935  1.256819
   8.60471   8.60471      1.00   .721805  1.255899
   8.60460   8.60460      1.00   .721695  1.256019
   8.60449   8.60449      1.00   .721855  1.256159
   8.60438   8.60438      1.00   .722775  1.258519
   8.60429   8.60429      1.00   .721215  1.255349
   8.60418   8.60418      1.00   .719075  1.251379
   8.60408   8.60408      1.00   .721925  1.256859
   8.60397   8.60397      1.00   .720105  1.253539
   8.60386   8.60386      1.00   .725295  1.262599
   8.60376   8.60376      1.00   .721715  1.257189
   8.60365   8.60365      1.00   .722405  1.257999
   8.60355   8.60355      1.00   .721405  1.256689
   8.60346   8.60346      1.00   .725155  1.263569
   8.60335   8.60335      1.00   .719255  1.253039
   8.60325   8.60325      1.00   .726005  1.265019
   8.60314   8.60314      1.00   .719235  1.253529
   8.60303   8.60303      1.00   .723845  1.261339
   8.60293   8.60293      1.00   .722015  1.258099
   8.60282   8.60282      1.00   .723515  1.260899
   8.60272   8.60272      1.00   .722625  1.260629
   8.60261   8.60261      1.00   .722955  1.260139
   8.60251   8.60251      1.00   .721755  1.258199
   8.60239   8.60239      1.00   .724705  1.264579
   8.60228   8.60228      1.00   .721205  1.257609
   8.60217   8.60217      1.00   .722755  1.260499
   8.60206   8.60206      1.00   .723745  1.261929
   8.60194   8.60194      1.00   .720435  1.256649
   8.60183   8.60183      1.00   .722655  1.260409
   8.60172   8.60172      1.00   .723625  1.262249
   8.60160   8.60160      1.00   .721775  1.258899
   8.60147   8.60147      1.00   .722405  1.260959
   8.60136   8.60136      1.00   .723435  1.262569
   8.60125   8.60125      1.00   .721345  1.258579
   8.60113   8.60113      1.00   .723235  1.262719
   8.60101   8.60101      1.00   .722705  1.260769
   8.60090   8.60090      1.00   .723075  1.262869
   8.60079   8.60079      1.00   .722515  1.260589
   8.60067   8.60067      1.00   .724105  1.264209
   8.60055   8.60055      1.00   .721025  1.258659
   8.60044   8.60044      1.00   .722525  1.260829
   8.60034   8.60034      1.00   .722555  1.261269
   8.60022   8.60022      1.00   .723845  1.264119
   8.60011   8.60011      1.00   .722865  1.262449
   8.60000   8.60000      1.00   .721085  1.259479
   8.59989   8.59989      1.00   .725345  1.266849
   8.59978   8.59978      1.00   .724385  1.266289
   8.59967   8.59967      1.00   .722285  1.261459
   8.59956   8.59956      1.00   .724685  1.265789
   8.59945   8.59945      1.00   .723075  1.263539
   8.59934   8.59934      1.00   .722125  1.261509
   8.59922   8.59922      1.00   .726125  1.269169
   8.59911   8.59911      1.00   .722835  1.263039
   8.59900   8.59900      1.00   .721745  1.261129
   8.59889   8.59889      1.00   .724285  1.265209
   8.59877   8.59877      1.00   .723765  1.265049
   8.59865   8.59865      1.00   .720575  1.259799
   8.59854   8.59854      1.00   .721645  1.262019
   8.59842   8.59842      1.00   .722615  1.262769
   8.59830   8.59830      1.00   .722545  1.263429
   8.59818   8.59818      1.00   .720815  1.260339
   8.59806   8.59806      1.00   .722035  1.262639
   8.59795   8.59795      1.00   .723145  1.264299
   8.59782   8.59782      1.00   .719725  1.258449
   8.59771   8.59771      1.00   .721515  1.261549
   8.59760   8.59760      1.00   .722765  1.263619
   8.59748   8.59748      1.00   .725525  1.269099
   8.59736   8.59736      1.00   .718885  1.257029
   8.59724   8.59724      1.00   .723115  1.264979
   8.59713   8.59713      1.00   .724075  1.266549
   8.59703   8.59703      1.00   .721685  1.262949
   8.59691   8.59691      1.00   .716255  1.253529
   8.59679   8.59679      1.00   .723485  1.266439
   8.59669   8.59669      1.00   .721735  1.263439
   8.59657   8.59657      1.00   .721965  1.264099
   8.59646   8.59646      1.00   .720955  1.262269
   8.59635   8.59635      1.00   .723515  1.266549
   8.59624   8.59624      1.00   .719595  1.259179
   8.59613   8.59613      1.00   .722535  1.265899
   8.59602   8.59602      1.00   .723585  1.266929
   8.59591   8.59591      1.00   .720375  1.261559
   8.59580   8.59580      1.00   .722285  1.265519
   8.59570   8.59570      1.00   .722875  1.266559
   8.59558   8.59558      1.00   .723445  1.268089
   8.59547   8.59547      1.00   .722035  1.264719
   8.59537   8.59537      1.00   .722015  1.264869
   8.59525   8.59525      1.00   .725345  1.269949
   8.59514   8.59514      1.00   .722805  1.266629
   8.59503   8.59503      1.00   .722685  1.266449
   8.59492   8.59492      1.00   .723135  1.267679
   8.59481   8.59481      1.00   .724165  1.269079
   8.59470   8.59470      1.00   .724025  1.269309
   8.59459   8.59459      1.00   .722315  1.265699
   8.59449   8.59449      1.00   .724325  1.270519
   8.59438   8.59438      1.00   .722985  1.266849
   8.59427   8.59427      1.00   .723925  1.269909
   8.59417   8.59417      1.00   .723385  1.268529
   8.59407   8.59407      1.00   .724055  1.269949
   8.59397   8.59397      1.00   .723255  1.269289
   8.59386   8.59386      1.00   .721315  1.265509
   8.59376   8.59376      1.00   .726405  1.274509
   8.59366   8.59366      1.00   .722385  1.267829
   8.59355   8.59355      1.00   .724715  1.271489
   8.59345   8.59345      1.00   .723345  1.269719
   8.59335   8.59335      1.00   .725675  1.273519
   8.59325   8.59325      1.00   .722885  1.268799
   8.59315   8.59315      1.00   .725605  1.274009
   8.59303   8.59303      1.00   .722595  1.268629
   8.59293   8.59293      1.00   .726265  1.274489
   8.59283   8.59283      1.00   .722145  1.266979
   8.59271   8.59271      1.00   .727515  1.276849
   8.59260   8.59260      1.00   .723665  1.270959
   8.59249   8.59249      1.00   .726805  1.275799
   8.59239   8.59239      1.00   .724915  1.272749
   8.59229   8.59229      1.00   .727205  1.276599
   8.59217   8.59217      1.00   .724255  1.272079
   8.59205   8.59205      1.00   .727315  1.277479
   8.59194   8.59194      1.00   .725625  1.274739
   8.59183   8.59183      1.00   .726325  1.275989
   8.59170   8.59170      1.00   .726535  1.276889
   8.59159   8.59159      1.00   .725245  1.274579
   8.59148   8.59148      1.00   .727595  1.278719
   8.59136   8.59136      1.00   .727355  1.278379
   8.59125   8.59125      1.00   .726665  1.276919
   8.59113   8.59113      1.00   .726665  1.277319
   8.59102   8.59102      1.00   .727845  1.278999
   8.59090   8.59090      1.00   .726845  1.277979
   8.59078   8.59078      1.00   .726545  1.277389
   8.59067   8.59067      1.00   .725105  1.275319
   8.59056   8.59056      1.00   .727545  1.278679
   8.59045   8.59045      1.00   .727385  1.279499
   8.59032   8.59032      1.00   .728235  1.280559
   8.59021   8.59021      1.00   .727005  1.278859
   8.59011   8.59011      1.00   .729465  1.282529
   8.59000   8.59000      1.00   .728875  1.282739
   8.58988   8.58988      1.00   .728675  1.281599
   8.58977   8.58977      1.00   .726255  1.278359
   8.58967   8.58967      1.00   .726075  1.277819
   8.58956   8.58956      1.00   .730645  1.285259
   8.58944   8.58944      1.00   .728385  1.282079
   8.58933   8.58933      1.00   .730165  1.284609
   8.58922   8.58922      1.00   .729455  1.283259
   8.58911   8.58911      1.00   .731195  1.287679
   8.58899   8.58899      1.00   .728055  1.281269
   8.58888   8.58888      1.00   .730915  1.286329
   8.58877   8.58877      1.00   .729685  1.284109
   8.58866   8.58866      1.00   .731565  1.288659
   8.58853   8.58853      1.00   .728005  1.282359
   8.58841   8.58841      1.00   .732365  1.289549
   8.58829   8.58829      1.00   .728925  1.284999
   8.58817   8.58817      1.00   .732195  1.289799
   8.58805   8.58805      1.00   .728285  1.283489
   8.58794   8.58794      1.00   .729785  1.285809
   8.58783   8.58783      1.00   .728905  1.284619
   8.58771   8.58771      1.00   .730625  1.287469
   8.58759   8.58759      1.00   .729645  1.285949
   8.58748   8.58748      1.00   .729565  1.286269
   8.58736   8.58736      1.00   .729905  1.286409
   8.58724   8.58724      1.00   .730145  1.287019
   8.58712   8.58712      1.00   .727535  1.282369
   8.58701   8.58701      1.00   .730005  1.287359
   8.58690   8.58690      1.00   .730525  1.288439
   8.58679   8.58679      1.00   .729335  1.286169
   8.58668   8.58668      1.00   .728365  1.284769
   8.58657   8.58657      1.00   .731525  1.289689
   8.58647   8.58647      1.00   .730295  1.288009
   8.58636   8.58636      1.00   .729905  1.287509
   8.58624   8.58624      1.00   .728175  1.284569
   8.58613   8.58613      1.00   .730475  1.288679
   8.58603   8.58603      1.00   .728435  1.284979
   8.58591   8.58591      1.00   .730625  1.288519
   8.58579   8.58579      1.00   .728775  1.286089
   8.58568   8.58568      1.00   .728755  1.286039
   8.58558   8.58558      1.00   .728345  1.285559
   8.58548   8.58548      1.00   .730105  1.288419
   8.58536   8.58536      1.00   .726295  1.282429
   8.58525   8.58525      1.00   .729235  1.286809
   8.58515   8.58515      1.00   .726775  1.282779
   8.58504   8.58504      1.00   .729155  1.287489
   8.58492   8.58492      1.00   .726935  1.283089
   8.58481   8.58481      1.00   .729105  1.287069
   8.58471   8.58471      1.00   .725905  1.281929
   8.58461   8.58461      1.00   .730005  1.288699
   8.58450   8.58450      1.00   .725215  1.280469
   8.58439   8.58439      1.00   .729395  1.288979
   8.58429   8.58429      1.00   .727845  1.284889
   8.58419   8.58419      1.00   .726365  1.283689
   8.58408   8.58408      1.00   .725455  1.282189
   8.58397   8.58397      1.00   .728255  1.286979
   8.58387   8.58387      1.00   .726815  1.284809
   8.58377   8.58377      1.00   .724725  1.280369
   8.58366   8.58366      1.00   .726465  1.283549
   8.58356   8.58356      1.00   .727125  1.285389
   8.58346   8.58346      1.00   .723815  1.279019
   8.58336   8.58336      1.00   .725345  1.282189
   8.58326   8.58326      1.00   .724935  1.281749
   8.58315   8.58315      1.00   .725115  1.282359
   8.58305   8.58305      1.00   .724705  1.281529
   8.58295   8.58295      1.00   .724445  1.281239
   8.58284   8.58284      1.00   .726845  1.286699
   8.58273   8.58273      1.00   .722085  1.276569
   8.58263   8.58263      1.00   .724585  1.282819
   8.58252   8.58252      1.00   .721755  1.276229
   8.58241   8.58241      1.00   .724915  1.282359
   8.58230   8.58230      1.00   .720935  1.275139
   8.58219   8.58219      1.00   .728355  1.288689
   8.58208   8.58208      1.00   .724305  1.281969
   8.58197   8.58197      1.00   .723825  1.280369
   8.58185   8.58185      1.00   .725125  1.283129
   8.58173   8.58173      1.00   .724545  1.282529
   8.58161   8.58161      1.00   .723205  1.279559
   8.58149   8.58149      1.00   .724525  1.282909
   8.58138   8.58138      1.00   .725475  1.283659
   8.58127   8.58127      1.00   .723095  1.280989
   8.58115   8.58115      1.00   .723245  1.281099
   8.58103   8.58103      1.00   .723915  1.281859
   8.58092   8.58092      1.00   .727165  1.287759
   8.58081   8.58081      1.00   .722045  1.278909
   8.58069   8.58069      1.00   .724925  1.284409
   8.58057   8.58057      1.00   .723135  1.281109
   8.58046   8.58046      1.00   .728345  1.290219
   8.58035   8.58035      1.00   .721075  1.277199
   8.58024   8.58024      1.00   .727115  1.288849
   8.58013   8.58013      1.00   .725395  1.285139
   8.58001   8.58001      1.00   .723415  1.282929
   8.57990   8.57990      1.00   .724945  1.284899
   8.57980   8.57980      1.00   .726245  1.287649
   8.57969   8.57969      1.00   .722735  1.280279
   8.57957   8.57957      1.00   .725245  1.285989
   8.57947   8.57947      1.00   .724765  1.284709
   8.57936   8.57936      1.00   .725355  1.285849
   8.57924   8.57924      1.00   .721125  1.278749
   8.57913   8.57913      1.00   .725565  1.286299
   8.57902   8.57902      1.00   .726485  1.289459
   8.57891   8.57891      1.00   .723205  1.282199
   8.57879   8.57879      1.00   .724035  1.283499
   8.57867   8.57867      1.00   .725595  1.286799
   8.57856   8.57856      1.00   .726835  1.288839
   8.57844   8.57844      1.00   .719715  1.277529
   8.57832   8.57832      1.00   .728865  1.293199
   8.57819   8.57819      1.00   .724205  1.285509
   8.57808   8.57808      1.00   .725995  1.288029
   8.57796   8.57796      1.00   .724375  1.285779
   8.57784   8.57784      1.00   .723995  1.285219
   8.57773   8.57773      1.00   .726505  1.288869
   8.57761   8.57761      1.00   .725165  1.286969
   8.57750   8.57750      1.00   .721935  1.281619
   8.57738   8.57738      1.00   .725865  1.289329
   8.57727   8.57727      1.00   .723245  1.284069
   8.57716   8.57716      1.00   .723235  1.284249
   8.57704   8.57704      1.00   .726285  1.289649
   8.57692   8.57692      1.00   .723905  1.286019
   8.57681   8.57681      1.00   .724145  1.286029
   8.57670   8.57670      1.00   .723115  1.285059
   8.57660   8.57660      1.00   .725495  1.288299
   8.57648   8.57648      1.00   .723075  1.283419
   8.57637   8.57637      1.00   .726085  1.290219
   8.57626   8.57626      1.00   .720645  1.281109
   8.57615   8.57615      1.00   .724425  1.287429
   8.57603   8.57603      1.00   .721115  1.282299
   8.57593   8.57593      1.00   .723625  1.285699
   8.57582   8.57582      1.00   .725405  1.289039
   8.57571   8.57571      1.00   .723975  1.286779
   8.57560   8.57560      1.00   .724705  1.288039
   8.57549   8.57549      1.00   .722735  1.284949
   8.57539   8.57539      1.00   .725285  1.289619
   8.57528   8.57528      1.00   .723075  1.285459
   8.57516   8.57516      1.00   .723755  1.287909
   8.57505   8.57505      1.00   .721515  1.283249
   8.57495   8.57495      1.00   .722345  1.284509
   8.57484   8.57484      1.00   .723615  1.287029
   8.57473   8.57473      1.00   .726675  1.292639
   8.57462   8.57462      1.00   .723765  1.287139
   8.57451   8.57451      1.00   .724355  1.288899
   8.57441   8.57441      1.00   .724395  1.288779
   8.57430   8.57430      1.00   .725795  1.291089
   8.57420   8.57420      1.00   .722265  1.285839
   8.57410   8.57410      1.00   .725005  1.290229
   8.57399   8.57399      1.00   .725175  1.290559
   8.57388   8.57388      1.00   .724885  1.290909
   8.57378   8.57378      1.00   .723125  1.287069
   8.57368   8.57368      1.00   .726535  1.293259
   8.57358   8.57358      1.00   .724915  1.291179
   8.57347   8.57347      1.00   .722615  1.286729
   8.57337   8.57337      1.00   .725575  1.292649
   8.57327   8.57327      1.00   .723555  1.288499
   8.57317   8.57317      1.00   .726375  1.293349
   8.57306   8.57306      1.00   .721775  1.285819
   8.57295   8.57295      1.00   .726895  1.294529
   8.57285   8.57285      1.00   .723765  1.289289
   8.57275   8.57275      1.00   .725495  1.292409
   8.57263   8.57263      1.00   .724705  1.291089
   8.57252   8.57252      1.00   .726695  1.294699
   8.57242   8.57242      1.00   .722565  1.287939
   8.57232   8.57232      1.00   .725365  1.292729
   8.57220   8.57220      1.00   .723275  1.288949
   8.57208   8.57208      1.00   .725405  1.292549
   8.57198   8.57198      1.00   .722295  1.287489
   8.57186   8.57186      1.00   .725215  1.293139
   8.57174   8.57174      1.00   .724685  1.291999
   8.57163   8.57163      1.00   .723265  1.289769
   8.57151   8.57151      1.00   .725535  1.292979
   8.57140   8.57140      1.00   .726855  1.296229
   8.57128   8.57128      1.00   .723985  1.291049
   8.57117   8.57117      1.00   .725555  1.294149
   8.57105   8.57105      1.00   .724925  1.292959
   8.57094   8.57094      1.00   .725155  1.293489
   8.57082   8.57082      1.00   .722605  1.289509
   8.57070   8.57070      1.00   .725345  1.294539
   8.57059   8.57059      1.00   .725325  1.294099
   8.57048   8.57048      1.00   .722065  1.288549
   8.57036   8.57036      1.00   .726545  1.295789
   8.57025   8.57025      1.00   .721375  1.287699
   8.57015   8.57015      1.00   .726215  1.296189
   8.57004   8.57004      1.00   .721835  1.288019
   8.56992   8.56992      1.00   .723855  1.292839
   8.56981   8.56981      1.00   .723675  1.292759
   8.56971   8.56971      1.00   .724505  1.293579
   8.56960   8.56960      1.00   .722145  1.289299
   8.56948   8.56948      1.00   .725605  1.296039
   8.56937   8.56937      1.00   .721075  1.287629
   8.56926   8.56926      1.00   .724755  1.295389
   8.56915   8.56915      1.00   .722755  1.291009
   8.56904   8.56904      1.00   .722625  1.290559
   8.56892   8.56892      1.00   .720215  1.287249
   8.56881   8.56881      1.00   .723835  1.293299
   8.56869   8.56869      1.00   .721105  1.288579
   8.56857   8.56857      1.00   .723705  1.292959
   8.56845   8.56845      1.00   .721285  1.289309
   8.56834   8.56834      1.00   .723035  1.292249
   8.56822   8.56822      1.00   .722295  1.290759
   8.56810   8.56810      1.00   .720625  1.288129
   8.56798   8.56798      1.00   .721445  1.289929
   8.56787   8.56787      1.00   .719535  1.286859
   8.56776   8.56776      1.00   .719695  1.286939
   8.56763   8.56763      1.00   .719595  1.287239
   8.56752   8.56752      1.00   .722905  1.292499
   8.56741   8.56741      1.00   .721545  1.290639
   8.56729   8.56729      1.00   .720035  1.288189
   8.56717   8.56717      1.00   .721515  1.290629
   8.56706   8.56706      1.00   .720225  1.288239
   8.56695   8.56695      1.00   .721615  1.291409
   8.56684   8.56684      1.00   .719915  1.288599
   8.56673   8.56673      1.00   .722495  1.292509
   8.56662   8.56662      1.00   .721135  1.290639
   8.56652   8.56652      1.00   .718775  1.286039
   8.56641   8.56641      1.00   .722115  1.292379
   8.56629   8.56629      1.00   .719835  1.288979
   8.56618   8.56618      1.00   .716015  1.281909
   8.56607   8.56607      1.00   .722505  1.292319
   8.56596   8.56596      1.00   .719255  1.287429
   8.56584   8.56584      1.00   .718665  1.286379
   8.56573   8.56573      1.00   .717305  1.284799
   8.56563   8.56563      1.00   .721775  1.293099
   8.56552   8.56552      1.00   .717475  1.285609
   8.56541   8.56541      1.00   .718785  1.287389
   8.56530   8.56530      1.00   .718875  1.286979
   8.56519   8.56519      1.00   .719765  1.289559
   8.56508   8.56508      1.00   .716895  1.284239
   8.56496   8.56496      1.00   .717635  1.285839
   8.56485   8.56485      1.00   .719285  1.288849
   8.56475   8.56475      1.00   .717385  1.285749
   8.56465   8.56465      1.00   .719265  1.289179
   8.56454   8.56454      1.00   .715695  1.282949
   8.56443   8.56443      1.00   .720045  1.290369
   8.56433   8.56433      1.00   .715615  1.282269
   8.56423   8.56423      1.00   .717075  1.286419
   8.56412   8.56412      1.00   .716015  1.284299
   8.56401   8.56401      1.00   .716045  1.283609
   8.56391   8.56391      1.00   .714035  1.280469
   8.56381   8.56381      1.00   .718025  1.286929
   8.56370   8.56370      1.00   .713605  1.280909
   8.56360   8.56360      1.00   .715385  1.283409
   8.56350   8.56350      1.00   .712905  1.278449
   8.56341   8.56341      1.00   .719505  1.290449
   8.56330   8.56330      1.00   .709705  1.273039
   8.56320   8.56320      1.00   .715695  1.283809
   8.56309   8.56309      1.00   .714905  1.283239
   8.56299   8.56299      1.00   .714455  1.282019
   8.56288   8.56288      1.00   .711575  1.276659
   8.56277   8.56277      1.00   .714605  1.282409
   8.56267   8.56267      1.00   .715185  1.283289
   8.56257   8.56257      1.00   .713435  1.280519
   8.56245   8.56245      1.00   .712985  1.279309
   8.56234   8.56234      1.00   .715075  1.283969
   8.56223   8.56223      1.00   .711995  1.277709
   8.56213   8.56213      1.00   .712465  1.279439
   8.56200   8.56200      1.00   .713305  1.280479
   8.56188   8.56188      1.00   .711655  1.278309
   8.56178   8.56178      1.00   .710065  1.275899
   8.56166   8.56166      1.00   .709935  1.275579
   8.56153   8.56153      1.00   .714795  1.284919
   8.56143   8.56143      1.00   .707865  1.271679
   8.56132   8.56132      1.00   .713945  1.282459
   8.56120   8.56120      1.00   .711205  1.278529
   8.56107   8.56107      1.00   .711715  1.278999
   8.56096   8.56096      1.00   .710155  1.276359
   8.56085   8.56085      1.00   .710675  1.276699
   8.56073   8.56073      1.00   .710115  1.275929
   8.56062   8.56062      1.00   .707585  1.271939
   8.56050   8.56050      1.00   .709995  1.276209
   8.56039   8.56039      1.00   .713095  1.282559
   8.56029   8.56029      1.00   .709835  1.276489
   8.56017   8.56017      1.00   .710875  1.278219
   8.56006   8.56006      1.00   .710505  1.278099
   8.55995   8.55995      1.00   .711795  1.280139
   8.55984   8.55984      1.00   .709315  1.276009
   8.55973   8.55973      1.00   .709395  1.275979
   8.55962   8.55962      1.00   .712105  1.280819
   8.55951   8.55951      1.00   .708645  1.275259
   8.55940   8.55940      1.00   .708425  1.274779
   8.55928   8.55928      1.00   .709025  1.275589
   8.55917   8.55917      1.00   .711245  1.278979
   8.55906   8.55906      1.00   .707385  1.272519
   8.55895   8.55895      1.00   .709185  1.276249
   8.55883   8.55883      1.00   .708595  1.275959
   8.55872   8.55872      1.00   .707755  1.274289
   8.55861   8.55861      1.00   .707455  1.273639
   8.55849   8.55849      1.00   .709965  1.278129
   8.55837   8.55837      1.00   .708205  1.275119
   8.55824   8.55824      1.00   .706255  1.271309
   8.55813   8.55813      1.00   .709215  1.276889
   8.55802   8.55802      1.00   .708705  1.276439
   8.55790   8.55790      1.00   .705525  1.271169
   8.55778   8.55778      1.00   .706865  1.272659
   8.55766   8.55766      1.00   .708605  1.276029
   8.55755   8.55755      1.00   .706265  1.272589
   8.55743   8.55743      1.00   .707175  1.273999
   8.55731   8.55731      1.00   .707365  1.274489
   8.55720   8.55720      1.00   .708435  1.276719
   8.55709   8.55709      1.00   .704965  1.270419
   8.55697   8.55697      1.00   .708335  1.276739
   8.55686   8.55686      1.00   .705125  1.271459
   8.55676   8.55676      1.00   .708585  1.276969
   8.55665   8.55665      1.00   .705405  1.271629
   8.55653   8.55653      1.00   .708095  1.276379
   8.55642   8.55642      1.00   .706545  1.273679
   8.55632   8.55632      1.00   .707075  1.275329
   8.55621   8.55621      1.00   .705895  1.272569
   8.55610   8.55610      1.00   .707715  1.276709
   8.55598   8.55598      1.00   .705135  1.272259
   8.55588   8.55588      1.00   .706645  1.274689
   8.55578   8.55578      1.00   .708385  1.277809
   8.55566   8.55566      1.00   .708015  1.276479
   8.55555   8.55555      1.00   .706215  1.274479
   8.55545   8.55545      1.00   .707885  1.277379
   8.55534   8.55534      1.00   .707915  1.277029
   8.55523   8.55523      1.00   .705525  1.273269
   8.55512   8.55512      1.00   .707755  1.278039
   8.55501   8.55501      1.00   .704905  1.272489
   8.55490   8.55490      1.00   .710695  1.283219
   8.55479   8.55479      1.00   .704015  1.270889
   8.55468   8.55468      1.00   .708905  1.279759
   8.55458   8.55458      1.00   .706755  1.275479
   8.55448   8.55448      1.00   .708765  1.279229
   8.55437   8.55437      1.00   .705915  1.275179
   8.55427   8.55427      1.00   .705595  1.273349
   8.55416   8.55416      1.00   .709885  1.281339
   8.55406   8.55406      1.00   .708105  1.279579
   8.55396   8.55396      1.00   .707865  1.279049
   8.55385   8.55385      1.00   .708935  1.280999
   8.55375   8.55375      1.00   .709375  1.281639
   8.55365   8.55365      1.00   .706855  1.277889
   8.55355   8.55355      1.00   .709385  1.281289
   8.55344   8.55344      1.00   .703935  1.272179
   8.55334   8.55334      1.00   .708785  1.281129
   8.55324   8.55324      1.00   .708495  1.280529
   8.55313   8.55313      1.00   .710505  1.283929
   8.55303   8.55303      1.00   .704975  1.273659
   8.55292   8.55292      1.00   .712485  1.287829
   8.55282   8.55282      1.00   .707825  1.279709
   8.55271   8.55271      1.00   .708425  1.280729
   8.55260   8.55260      1.00   .709855  1.283819
   8.55250   8.55250      1.00   .710355  1.284169
   8.55239   8.55239      1.00   .708335  1.280809
   8.55228   8.55228      1.00   .708635  1.281309
   8.55216   8.55216      1.00   .711265  1.286499
   8.55205   8.55205      1.00   .710765  1.285769
   8.55194   8.55194      1.00   .707615  1.280379
   8.55182   8.55182      1.00   .710495  1.284739
   8.55171   8.55171      1.00   .710915  1.286009
   8.55160   8.55160      1.00   .710655  1.285239
   8.55148   8.55148      1.00   .711615  1.287699
   8.55136   8.55136      1.00   .709035  1.283749
   8.55124   8.55124      1.00   .712955  1.290849
   8.55113   8.55113      1.00   .707175  1.280889
   8.55102   8.55102      1.00   .712715  1.290719
   8.55090   8.55090      1.00   .709415  1.285039
   8.55078   8.55078      1.00   .711095  1.287239
   8.55067   8.55067      1.00   .710325  1.285599
   8.55055   8.55055      1.00   .714075  1.293059
   8.55044   8.55044      1.00   .708945  1.284509
   8.55033   8.55033      1.00   .711765  1.289199
   8.55022   8.55022      1.00   .712075  1.290339
   8.55011   8.55011      1.00   .712775  1.291229
   8.54999   8.54999      1.00   .710045  1.287059
   8.54988   8.54988      1.00   .712275  1.290119
   8.54978   8.54978      1.00   .712935  1.291549
   8.54967   8.54967      1.00   .712115  1.290059
   8.54955   8.54955      1.00   .712865  1.291789
   8.54944   8.54944      1.00   .709555  1.286449
   8.54933   8.54933      1.00   .713835  1.294429
   8.54922   8.54922      1.00   .713115  1.292549
   8.54911   8.54911      1.00   .713365  1.292949
   8.54899   8.54899      1.00   .710945  1.289749
   8.54888   8.54888      1.00   .715095  1.296519
   8.54877   8.54877      1.00   .711595  1.291059
   8.54865   8.54865      1.00   .713555  1.294789
   8.54853   8.54853      1.00   .709825  1.287649
   8.54841   8.54841      1.00   .715565  1.297699
   8.54830   8.54830      1.00   .710715  1.288669
   8.54817   8.54817      1.00   .712965  1.293389
   8.54805   8.54805      1.00   .712555  1.292929
   8.54795   8.54795      1.00   .710765  1.288449
   8.54783   8.54783      1.00   .712975  1.293649
   8.54770   8.54770      1.00   .712555  1.292849
   8.54758   8.54758      1.00   .712605  1.292639
   8.54747   8.54747      1.00   .712625  1.292149
   8.54736   8.54736      1.00   .713695  1.295049
   8.54724   8.54724      1.00   .710745  1.290379
   8.54713   8.54713      1.00   .713065  1.294279
   8.54701   8.54701      1.00   .710965  1.290539
   8.54690   8.54690      1.00   .714535  1.297619
   8.54679   8.54679      1.00   .710385  1.290219
   8.54668   8.54668      1.00   .713045  1.294859
   8.54657   8.54657      1.00   .716025  1.300989
   8.54646   8.54646      1.00   .714025  1.296539
   8.54635   8.54635      1.00   .710535  1.290679
   8.54624   8.54624      1.00   .713595  1.296019
   8.54613   8.54613      1.00   .715105  1.298969
   8.54602   8.54602      1.00   .708945  1.288139
   8.54591   8.54591      1.00   .713135  1.295249
   8.54579   8.54579      1.00   .715125  1.299019
   8.54569   8.54569      1.00   .713525  1.296689
   8.54558   8.54558      1.00   .714175  1.298459
   8.54546   8.54546      1.00   .713385  1.296659
   8.54535   8.54535      1.00   .715425  1.300469
   8.54525   8.54525      1.00   .714305  1.298489
   8.54514   8.54514      1.00   .714515  1.299329
   8.54502   8.54502      1.00   .714915  1.299469
   8.54491   8.54491      1.00   .714335  1.298599
   8.54481   8.54481      1.00   .714325  1.298879
   8.54471   8.54471      1.00   .715835  1.301499
   8.54460   8.54460      1.00   .715035  1.300219
   8.54449   8.54449      1.00   .713505  1.297939
   8.54439   8.54439      1.00   .714325  1.299799
   8.54429   8.54429      1.00   .714745  1.299819
   8.54417   8.54417      1.00   .713615  1.298279
   8.54407   8.54407      1.00   .715035  1.300889
   8.54397   8.54397      1.00   .714245  1.299759
   8.54387   8.54387      1.00   .716015  1.303189
   8.54376   8.54376      1.00   .712675  1.296089
   8.54365   8.54365      1.00   .716775  1.304879
   8.54356   8.54356      1.00   .715465  1.302439
   8.54345   8.54345      1.00   .716105  1.303899
   8.54335   8.54335      1.00   .712075  1.296449
   8.54324   8.54324      1.00   .717505  1.306879
   8.54314   8.54314      1.00   .712735  1.297939
   8.54304   8.54304      1.00   .717015  1.305399
   8.54293   8.54293      1.00   .713205  1.299309
   8.54282   8.54282      1.00   .716605  1.304959
   8.54272   8.54272      1.00   .714035  1.300799
   8.54262   8.54262      1.00   .715735  1.303679
   8.54250   8.54250      1.00   .715225  1.303989
   8.54239   8.54239      1.00   .715735  1.303199
   8.54229   8.54229      1.00   .715435  1.303999
   8.54218   8.54218      1.00   .715495  1.304289
   8.54206   8.54206      1.00   .717795  1.308269
   8.54195   8.54195      1.00   .713495  1.301339
   8.54183   8.54183      1.00   .715115  1.302919
   8.54172   8.54172      1.00   .719155  1.310769
   8.54160   8.54160      1.00   .714425  1.302079
   8.54149   8.54149      1.00   .715305  1.303849
   8.54137   8.54137      1.00   .718375  1.309739
   8.54126   8.54126      1.00   .714435  1.303179
   8.54114   8.54114      1.00   .716335  1.306819
   8.54102   8.54102      1.00   .715995  1.306069
   8.54091   8.54091      1.00   .717115  1.307829
   8.54079   8.54079      1.00   .713945  1.302149
   8.54067   8.54067      1.00   .716095  1.306469
   8.54056   8.54056      1.00   .716545  1.307719
   8.54045   8.54045      1.00   .714015  1.302899
   8.54034   8.54034      1.00   .715705  1.306299
   8.54022   8.54022      1.00   .714055  1.302869
   8.54011   8.54011      1.00   .715625  1.305799
   8.54001   8.54001      1.00   .713305  1.301079
   8.53990   8.53990      1.00   .712145  1.299279
   8.53979   8.53979      1.00   .713905  1.302919
   8.53967   8.53967      1.00   .712065  1.299579
   8.53956   8.53956      1.00   .713745  1.301929
   8.53945   8.53945      1.00   .713245  1.302799
   8.53934   8.53934      1.00   .713305  1.302549
   8.53922   8.53922      1.00   .712795  1.301769
   8.53912   8.53912      1.00   .712085  1.300839
   8.53901   8.53901      1.00   .714555  1.304209
   8.53889   8.53889      1.00   .708665  1.294719
   8.53877   8.53877      1.00   .710605  1.297759
   8.53866   8.53866      1.00   .713575  1.302989
   8.53854   8.53854      1.00   .712945  1.302649
   8.53842   8.53842      1.00   .711625  1.300649
   8.53830   8.53830      1.00   .713295  1.303719
   8.53819   8.53819      1.00   .713105  1.302579
   8.53807   8.53807      1.00   .711305  1.300009
   8.53795   8.53795      1.00   .712795  1.302159
   8.53783   8.53783      1.00   .712715  1.302889
   8.53772   8.53772      1.00   .710795  1.299859
   8.53761   8.53761      1.00   .713405  1.304539
   8.53749   8.53749      1.00   .710375  1.298299
   8.53736   8.53736      1.00   .713045  1.303729
   8.53725   8.53725      1.00   .710575  1.299109
   8.53714   8.53714      1.00   .712005  1.302039
   8.53702   8.53702      1.00   .710335  1.298649
   8.53690   8.53690      1.00   .711555  1.301349
   8.53680   8.53680      1.00   .711365  1.301539
   8.53669   8.53669      1.00   .709615  1.298009
   8.53657   8.53657      1.00   .711455  1.301409
   8.53646   8.53646      1.00   .708725  1.296639
   8.53636   8.53636      1.00   .711185  1.300739
   8.53625   8.53625      1.00   .711585  1.302009
   8.53613   8.53613      1.00   .710585  1.299149
   8.53602   8.53602      1.00   .710465  1.300419
   8.53592   8.53592      1.00   .709105  1.297939
   8.53581   8.53581      1.00   .713845  1.306809
   8.53570   8.53570      1.00   .708595  1.297639
   8.53559   8.53559      1.00   .709475  1.298869
   8.53548   8.53548      1.00   .711105  1.301889
   8.53537   8.53537      1.00   .713575  1.306189
   8.53526   8.53526      1.00   .706705  1.293919
   8.53514   8.53514      1.00   .711025  1.301379
   8.53504   8.53504      1.00   .711425  1.302649
   8.53493   8.53493      1.00   .710065  1.300619
   8.53482   8.53482      1.00   .709705  1.300079
   8.53471   8.53471      1.00   .712385  1.305209
   8.53461   8.53461      1.00   .707735  1.296779
   8.53451   8.53451      1.00   .710355  1.300889
   8.53439   8.53439      1.00   .709815  1.301399
   8.53428   8.53428      1.00   .710325  1.301059
   8.53418   8.53418      1.00   .708205  1.297669
   8.53408   8.53408      1.00   .711105  1.303319
   8.53397   8.53397      1.00   .710495  1.301659
   8.53387   8.53387      1.00   .707615  1.297299
   8.53377   8.53377      1.00   .712205  1.305919
   8.53367   8.53367      1.00   .711565  1.304519
   8.53356   8.53356      1.00   .708785  1.299679
   8.53346   8.53346      1.00   .708895  1.300159
   8.53336   8.53336      1.00   .712195  1.307019
   8.53326   8.53326      1.00   .707615  1.297609
   8.53315   8.53315      1.00   .710515  1.302609
   8.53305   8.53305      1.00   .709285  1.301799
   8.53295   8.53295      1.00   .709785  1.302679
   8.53284   8.53284      1.00   .708595  1.299849
   8.53273   8.53273      1.00   .711055  1.303869
   8.53262   8.53262      1.00   .705125  1.293719
   8.53252   8.53252      1.00   .711525  1.304909
   8.53241   8.53241      1.00   .709615  1.301969
   8.53229   8.53229      1.00   .710305  1.303439
   8.53218   8.53218      1.00   .708575  1.300509
   8.53207   8.53207      1.00   .710645  1.304369
   8.53195   8.53195      1.00   .708825  1.301359
   8.53184   8.53184      1.00   .709995  1.303689
   8.53173   8.53173      1.00   .710015  1.303059
   8.53161   8.53161      1.00   .706035  1.296259
   8.53150   8.53150      1.00   .710125  1.304199
   8.53138   8.53138      1.00   .712105  1.307199
   8.53127   8.53127      1.00   .709745  1.303809
   8.53116   8.53116      1.00   .710485  1.305109
   8.53104   8.53104      1.00   .711005  1.306159
   8.53092   8.53092      1.00   .708405  1.301459
   8.53080   8.53080      1.00   .711655  1.308109
   8.53069   8.53069      1.00   .708925  1.302269
   8.53058   8.53058      1.00   .713575  1.311149
   8.53046   8.53046      1.00   .705675  1.296829
   8.53035   8.53035      1.00   .713195  1.310859
   8.53024   8.53024      1.00   .710335  1.305259
   8.53013   8.53013      1.00   .712295  1.309119
   8.53002   8.53002      1.00   .709895  1.304839
   8.52991   8.52991      1.00   .712265  1.309299
   8.52980   8.52980      1.00   .709385  1.304689
   8.52969   8.52969      1.00   .712955  1.310989
   8.52958   8.52958      1.00   .710815  1.307069
   8.52947   8.52947      1.00   .711785  1.308809
   8.52936   8.52936      1.00   .710625  1.307289
   8.52925   8.52925      1.00   .711925  1.309259
   8.52914   8.52914      1.00   .710825  1.307299
   8.52902   8.52902      1.00   .711615  1.309549
   8.52891   8.52891      1.00   .708335  1.303669
   8.52880   8.52880      1.00   .712285  1.310149
   8.52868   8.52868      1.00   .710935  1.308099
   8.52856   8.52856      1.00   .710865  1.307609
   8.52845   8.52845      1.00   .710795  1.307609
   8.52833   8.52833      1.00   .712205  1.310489
   8.52821   8.52821      1.00   .710435  1.307389
   8.52809   8.52809      1.00   .711235  1.308699
   8.52797   8.52797      1.00   .709715  1.307389
   8.52786   8.52786      1.00   .712045  1.312019
   8.52773   8.52773      1.00   .709655  1.306039
   8.52762   8.52762      1.00   .711435  1.310309
   8.52751   8.52751      1.00   .709805  1.307289
   8.52739   8.52739      1.00   .711415  1.310609
   8.52727   8.52727      1.00   .708325  1.304649
   8.52716   8.52716      1.00   .712755  1.313419
   8.52705   8.52705      1.00   .710315  1.308369
   8.52694   8.52694      1.00   .712255  1.312439
   8.52682   8.52682      1.00   .708515  1.305769
   8.52672   8.52672      1.00   .711835  1.312149
   8.52661   8.52661      1.00   .712655  1.313179
   8.52650   8.52650      1.00   .710895  1.310069
   8.52638   8.52638      1.00   .709885  1.308059
   8.52627   8.52627      1.00   .714605  1.317109
   8.52616   8.52616      1.00   .708945  1.306819
   8.52605   8.52605      1.00   .712085  1.312749
   8.52593   8.52593      1.00   .711115  1.310999
   8.52583   8.52583      1.00   .712225  1.312539
   8.52573   8.52573      1.00   .708975  1.307829
   8.52561   8.52561      1.00   .712905  1.314469
   8.52550   8.52550      1.00   .709345  1.308029
   8.52539   8.52539      1.00   .710155  1.309529
   8.52528   8.52528      1.00   .708705  1.307489
   8.52517   8.52517      1.00   .710455  1.310449
   8.52506   8.52506      1.00   .709565  1.309089
   8.52495   8.52495      1.00   .709855  1.309689
   8.52485   8.52485      1.00   .712005  1.313729
   8.52474   8.52474      1.00   .711765  1.313989
   8.52463   8.52463      1.00   .709325  1.308299
   8.52452   8.52452      1.00   .710415  1.310859
   8.52442   8.52442      1.00   .713525  1.317039
   8.52432   8.52432      1.00   .703695  1.298629
   8.52421   8.52421      1.00   .711125  1.312789
   8.52410   8.52410      1.00   .710465  1.311749
   8.52400   8.52400      1.00   .711665  1.314219
   8.52390   8.52390      1.00   .710395  1.311619
   8.52379   8.52379      1.00   .711995  1.314959
   8.52369   8.52369      1.00   .711605  1.314369
   8.52359   8.52359      1.00   .711265  1.313659
   8.52349   8.52349      1.00   .711325  1.314279
   8.52338   8.52338      1.00   .713225  1.317059
   8.52328   8.52328      1.00   .710735  1.313209
   8.52318   8.52318      1.00   .710725  1.312259
   8.52308   8.52308      1.00   .711745  1.315449
   8.52297   8.52297      1.00   .714245  1.320139
   8.52286   8.52286      1.00   .709695  1.312249
   8.52276   8.52276      1.00   .711805  1.316209
   8.52265   8.52265      1.00   .710815  1.314739
   8.52254   8.52254      1.00   .712235  1.316309
   8.52243   8.52243      1.00   .712305  1.317579
   8.52233   8.52233      1.00   .710835  1.313849
   8.52222   8.52222      1.00   .711855  1.315809
   8.52210   8.52210      1.00   .710675  1.314219
   8.52198   8.52198      1.00   .712775  1.318339
   8.52186   8.52186      1.00   .711135  1.315029
   8.52175   8.52175      1.00   .710245  1.314139
   8.52163   8.52163      1.00   .711165  1.315689
   8.52152   8.52152      1.00   .711205  1.316399
   8.52141   8.52141      1.00   .711605  1.317029
   8.52130   8.52130      1.00   .710545  1.314759
   8.52117   8.52117      1.00   .711525  1.316389
   8.52105   8.52105      1.00   .709885  1.313729
   8.52094   8.52094      1.00   .712135  1.318469
   8.52083   8.52083      1.00   .708465  1.311279
   8.52070   8.52070      1.00   .712635  1.318799
   8.52059   8.52059      1.00   .708985  1.312609
   8.52048   8.52048      1.00   .711795  1.317269
   8.52037   8.52037      1.00   .707985  1.310259
   8.52025   8.52025      1.00   .713375  1.319949
   8.52014   8.52014      1.00   .709325  1.312639
   8.52004   8.52004      1.00   .711115  1.315579
   8.51993   8.51993      1.00   .709095  1.313649
   8.51981   8.51981      1.00   .712705  1.319799
   8.51970   8.51970      1.00   .709005  1.313229
   8.51959   8.51959      1.00   .707875  1.311819
   8.51948   8.51948      1.00   .712365  1.319779
   8.51937   8.51937      1.00   .710595  1.316419
   8.51925   8.51925      1.00   .707275  1.310249
   8.51915   8.51915      1.00   .709695  1.315489
   8.51904   8.51904      1.00   .713335  1.322279
   8.51892   8.51892      1.00   .707225  1.310819
   8.51880   8.51880      1.00   .708005  1.312009
   8.51869   8.51869      1.00   .710495  1.317399
   8.51858   8.51858      1.00   .708235  1.312809
   8.51845   8.51845      1.00   .708155  1.313279
   8.51833   8.51833      1.00   .712255  1.320399
   8.51822   8.51822      1.00   .709075  1.314639
   8.51810   8.51810      1.00   .706805  1.310999
   8.51798   8.51798      1.00   .708195  1.313969
   8.51786   8.51786      1.00   .710505  1.317629
   8.51775   8.51775      1.00   .706365  1.309669
   8.51763   8.51763      1.00   .709455  1.316579
   8.51751   8.51751      1.00   .709425  1.316019
   8.51739   8.51739      1.00   .708865  1.314789
   8.51728   8.51728      1.00   .707245  1.312449
   8.51717   8.51717      1.00   .708915  1.315559
   8.51705   8.51705      1.00   .708455  1.314929
   8.51694   8.51694      1.00   .705525  1.309619
   8.51684   8.51684      1.00   .710055  1.318519
   8.51673   8.51673      1.00   .708245  1.314279
   8.51661   8.51661      1.00   .710705  1.319299
   8.51650   8.51650      1.00   .709625  1.317699
   8.51639   8.51639      1.00   .710045  1.318009
   8.51628   8.51628      1.00   .706895  1.313149
   8.51616   8.51616      1.00   .711705  1.321839
   8.51605   8.51605      1.00   .708245  1.315059
   8.51595   8.51595      1.00   .710195  1.319379
   8.51584   8.51584      1.00   .708395  1.315699
   8.51572   8.51572      1.00   .711095  1.320919
   8.51562   8.51562      1.00   .709335  1.317689
   8.51551   8.51551      1.00   .709635  1.317389
   8.51540   8.51540      1.00   .711075  1.320369
   8.51529   8.51529      1.00   .709385  1.317309
   8.51517   8.51517      1.00   .710395  1.320589
   8.51507   8.51507      1.00   .709975  1.319529
   8.51496   8.51496      1.00   .708515  1.317449
   8.51485   8.51485      1.00   .710905  1.321679
   8.51474   8.51474      1.00   .708545  1.317619
   8.51464   8.51464      1.00   .709345  1.319169
   8.51453   8.51453      1.00   .710065  1.320739
   8.51442   8.51442      1.00   .709955  1.319219
   8.51432   8.51432      1.00   .708505  1.317479
   8.51422   8.51422      1.00   .710195  1.321199
   8.51411   8.51411      1.00   .712185  1.324599
   8.51400   8.51400      1.00   .708775  1.317739
   8.51390   8.51390      1.00   .709425  1.319719
   8.51380   8.51380      1.00   .712185  1.325219
   8.51370   8.51370      1.00   .710685  1.321979
   8.51359   8.51359      1.00   .708545  1.318769
   8.51349   8.51349      1.00   .711425  1.323649
   8.51339   8.51339      1.00   .709425  1.320269
   8.51329   8.51329      1.00   .708655  1.318519
   8.51318   8.51318      1.00   .710625  1.321999
   8.51308   8.51308      1.00   .710515  1.322409
   8.51298   8.51298      1.00   .709845  1.320869
   8.51287   8.51287      1.00   .708415  1.318819
   8.51276   8.51276      1.00   .712275  1.326379
   8.51265   8.51265      1.00   .709465  1.321119
   8.51254   8.51254      1.00   .708735  1.320429
   8.51243   8.51243      1.00   .712035  1.326199
   8.51232   8.51232      1.00   .710125  1.322729
   8.51221   8.51221      1.00   .709415  1.320929
   8.51210   8.51210      1.00   .711345  1.325269
   8.51199   8.51199      1.00   .710905  1.323969
   8.51187   8.51187      1.00   .709665  1.322409
   8.51175   8.51175      1.00   .710375  1.323469
   8.51164   8.51164      1.00   .712115  1.327459
   8.51153   8.51153      1.00   .709045  1.321449
   8.51141   8.51141      1.00   .709895  1.323209
   8.51129   8.51129      1.00   .710615  1.324449
   8.51117   8.51117      1.00   .710525  1.324669
   8.51106   8.51106      1.00   .710045  1.322539
   8.51094   8.51094      1.00   .710615  1.324659
   8.51082   8.51082      1.00   .709835  1.322949
   8.51071   8.51071      1.00   .706365  1.316829
   8.51060   8.51060      1.00   .709435  1.322739
   8.51048   8.51048      1.00   .711005  1.326189
   8.51037   8.51037      1.00   .708045  1.320619
   8.51026   8.51026      1.00   .709385  1.322729
   8.51015   8.51015      1.00   .711985  1.327999
   8.51004   8.51004      1.00   .709315  1.322719
   8.50992   8.50992      1.00   .709175  1.322739
   8.50982   8.50982      1.00   .705015  1.316139
   8.50971   8.50971      1.00   .713065  1.330789
   8.50959   8.50959      1.00   .707825  1.320819
   8.50948   8.50948      1.00   .709305  1.323559
   8.50937   8.50937      1.00   .710705  1.326189
   8.50926   8.50926      1.00   .709815  1.324539
   8.50915   8.50915      1.00   .708305  1.321799
   8.50903   8.50903      1.00   .709735  1.325109
   8.50892   8.50892      1.00   .711045  1.327529
   8.50881   8.50881      1.00   .707905  1.321179
   8.50869   8.50869      1.00   .710455  1.326299
   8.50857   8.50857      1.00   .709185  1.324829
   8.50845   8.50845      1.00   .709665  1.325519
   8.50834   8.50834      1.00   .707725  1.321839
   8.50821   8.50821      1.00   .709505  1.325889
   8.50810   8.50810      1.00   .706155  1.319219
   8.50799   8.50799      1.00   .709355  1.325269
   8.50787   8.50787      1.00   .707545  1.321809
   8.50774   8.50774      1.00   .712575  1.330899
   8.50762   8.50762      1.00   .703935  1.315159
   8.50751   8.50751      1.00   .710385  1.327969
   8.50740   8.50740      1.00   .709075  1.325579
   8.50728   8.50728      1.00   .708845  1.324299
   8.50716   8.50716      1.00   .706665  1.320549
   8.50706   8.50706      1.00   .710045  1.327409
   8.50695   8.50695      1.00   .707105  1.323229
   8.50683   8.50683      1.00   .707705  1.323089
   8.50672   8.50672      1.00   .708585  1.324419
   8.50661   8.50661      1.00   .709405  1.325809
   8.50651   8.50651      1.00   .708505  1.324779
   8.50639   8.50639      1.00   .706665  1.321489
   8.50627   8.50627      1.00   .708395  1.324629
   8.50617   8.50617      1.00   .708115  1.323949
   8.50606   8.50606      1.00   .709555  1.326669
   8.50595   8.50595      1.00   .704865  1.318059
   8.50583   8.50583      1.00   .709095  1.326859
   8.50573   8.50573      1.00   .708025  1.324559
   8.50562   8.50562      1.00   .708675  1.325929
   8.50551   8.50551      1.00   .705985  1.321419
   8.50540   8.50540      1.00   .709365  1.327359
   8.50529   8.50529      1.00   .707495  1.323839
   8.50518   8.50518      1.00   .708485  1.325929
   8.50506   8.50506      1.00   .707195  1.323419
   8.50496   8.50496      1.00   .707395  1.324589
   8.50485   8.50485      1.00   .706495  1.322749
   8.50475   8.50475      1.00   .708045  1.326009
   8.50464   8.50464      1.00   .708785  1.327319
   8.50453   8.50453      1.00   .704375  1.319249
   8.50443   8.50443      1.00   .707705  1.326359
   8.50432   8.50432      1.00   .709345  1.328509
   8.50421   8.50421      1.00   .706435  1.323459
   8.50411   8.50411      1.00   .704845  1.320399
   8.50401   8.50401      1.00   .710705  1.331949
   8.50391   8.50391      1.00   .705695  1.322089
   8.50380   8.50380      1.00   .705255  1.321769
   8.50369   8.50369      1.00   .707365  1.324909
   8.50360   8.50360      1.00   .709675  1.330039
   8.50350   8.50350      1.00   .700545  1.312809
   8.50339   8.50339      1.00   .708485  1.328209
   8.50329   8.50329      1.00   .706325  1.324109
   8.50319   8.50319      1.00   .706865  1.325299
   8.50308   8.50308      1.00   .706295  1.324879
   8.50297   8.50297      1.00   .706835  1.325149
   8.50286   8.50286      1.00   .707505  1.326419
   8.50276   8.50276      1.00   .705625  1.323179
   8.50266   8.50266      1.00   .705215  1.322409
   8.50255   8.50255      1.00   .706385  1.324269
   8.50244   8.50244      1.00   .707115  1.326459
   8.50233   8.50233      1.00   .707165  1.327299
   8.50222   8.50222      1.00   .708085  1.328069
   8.50210   8.50210      1.00   .705155  1.323789
   8.50199   8.50199      1.00   .707905  1.328759
   8.50188   8.50188      1.00   .706185  1.325429
   8.50177   8.50177      1.00   .709415  1.331339
   8.50164   8.50164      1.00   .703135  1.319089
   8.50152   8.50152      1.00   .707215  1.327909
   8.50142   8.50142      1.00   .707535  1.328049
   8.50130   8.50130      1.00   .705805  1.325199
   8.50118   8.50118      1.00   .706195  1.326139
   8.50106   8.50106      1.00   .706245  1.325689
   8.50096   8.50096      1.00   .708555  1.330729
   8.50084   8.50084      1.00   .706325  1.326089
   8.50072   8.50072      1.00   .704265  1.322409
   8.50060   8.50060      1.00   .708915  1.331369
   8.50050   8.50050      1.00   .706545  1.327659
   8.50038   8.50038      1.00   .706085  1.326569
   8.50027   8.50027      1.00   .707405  1.329799
   8.50016   8.50016      1.00   .704485  1.323589
   8.50005   8.50005      1.00   .708945  1.331639
   8.49994   8.49994      1.00   .704035  1.322849
   8.49982   8.49982      1.00   .707535  1.330719
   8.49971   8.49971      1.00   .703735  1.322719
   8.49961   8.49961      1.00   .707995  1.330589
   8.49950   8.49950      1.00   .705375  1.325579
   8.49938   8.49938      1.00   .705665  1.327159
   8.49927   8.49927      1.00   .706745  1.328039
   8.49916   8.49916      1.00   .706825  1.328639
   8.49905   8.49905      1.00   .704915  1.325209
   8.49893   8.49893      1.00   .705865  1.327259
   8.49882   8.49882      1.00   .703885  1.323719
   8.49870   8.49870      1.00   .706765  1.329209
   8.49859   8.49859      1.00   .704285  1.325909
   8.49847   8.49847      1.00   .704265  1.324639
   8.49834   8.49834      1.00   .706015  1.327599
   8.49823   8.49823      1.00   .704945  1.326409
   8.49812   8.49812      1.00   .704355  1.325349
   8.49800   8.49800      1.00   .705575  1.327279
   8.49788   8.49788      1.00   .703885  1.324759
   8.49776   8.49776      1.00   .703695  1.324179
   8.49765   8.49765      1.00   .705395  1.328039
   8.49753   8.49753      1.00   .702465  1.322779
   8.49741   8.49741      1.00   .703785  1.325249
   8.49730   8.49730      1.00   .703615  1.324589
   8.49719   8.49719      1.00   .704485  1.325849
   8.49706   8.49706      1.00   .701675  1.321369
   8.49695   8.49695      1.00   .702685  1.323359
   8.49685   8.49685      1.00   .703485  1.325299
   8.49674   8.49674      1.00   .701385  1.321809
   8.49662   8.49662      1.00   .703575  1.325059
   8.49651   8.49651      1.00   .700475  1.319799
   8.49641   8.49641      1.00   .703165  1.324859
   8.49630   8.49630      1.00   .701315  1.321609
   8.49618   8.49618      1.00   .700405  1.318519
   8.49606   8.49606      1.00   .699335  1.317819
   8.49596   8.49596      1.00   .703955  1.326869
   8.49586   8.49586      1.00   .699185  1.317469
   8.49574   8.49574      1.00   .702415  1.323649
   8.49562   8.49562      1.00   .699885  1.319759
   8.49552   8.49552      1.00   .703205  1.325989
   8.49542   8.49542      1.00   .698665  1.317299
   8.49530   8.49530      1.00   .700005  1.319459
   8.49519   8.49519      1.00   .696785  1.313429
   8.49508   8.49508      1.00   .698845  1.318459
   8.49497   8.49497      1.00   .698775  1.318549
   8.49486   8.49486      1.00   .701605  1.323509
   8.49475   8.49475      1.00   .698625  1.317449
   8.49465   8.49465      1.00   .698735  1.318059
   8.49454   8.49454      1.00   .700295  1.321049
   8.49443   8.49443      1.00   .699785  1.320449
   8.49432   8.49432      1.00   .699905  1.320199
   8.49422   8.49422      1.00   .695965  1.314069
   8.49412   8.49412      1.00   .702505  1.325819
   8.49401   8.49401      1.00   .697835  1.316829
   8.49390   8.49390      1.00   .698105  1.317729
   8.49380   8.49380      1.00   .698125  1.317799
   8.49370   8.49370      1.00   .701445  1.323989
   8.49360   8.49360      1.00   .694205  1.310349
   8.49350   8.49350      1.00   .699985  1.321759
   8.49340   8.49340      1.00   .697865  1.317309
   8.49329   8.49329      1.00   .697225  1.316329
   8.49318   8.49318      1.00   .696245  1.314589
   8.49308   8.49308      1.00   .699195  1.321419
   8.49298   8.49298      1.00   .697145  1.316319
   8.49287   8.49287      1.00   .696315  1.314939
   8.49276   8.49276      1.00   .696645  1.316639
   8.49265   8.49265      1.00   .700755  1.323979
   8.49255   8.49255      1.00   .695585  1.314139
   8.49243   8.49243      1.00   .697145  1.317919
   8.49232   8.49232      1.00   .698015  1.319039
   8.49221   8.49221      1.00   .697455  1.318959
   8.49211   8.49211      1.00   .696585  1.316389
   8.49199   8.49199      1.00   .696555  1.316749
   8.49187   8.49187      1.00   .698495  1.320319
   8.49175   8.49175      1.00   .694765  1.312889
   8.49164   8.49164      1.00   .698925  1.321749
   8.49153   8.49153      1.00   .697065  1.317479
   8.49141   8.49141      1.00   .701125  1.325519
   8.49129   8.49129      1.00   .694275  1.312919
   8.49118   8.49118      1.00   .698135  1.320389
   8.49106   8.49106      1.00   .698345  1.321409
   8.49094   8.49094      1.00   .697855  1.319379
   8.49083   8.49083      1.00   .695435  1.315039
   8.49072   8.49072      1.00   .700715  1.325809
   8.49060   8.49060      1.00   .696665  1.318529
   8.49048   8.49048      1.00   .696585  1.317459
   8.49037   8.49037      1.00   .696975  1.319089
   8.49026   8.49026      1.00   .699365  1.323079
   8.49015   8.49015      1.00   .696105  1.317119
   8.49003   8.49003      1.00   .698165  1.320849
   8.48993   8.48993      1.00   .699855  1.324069
   8.48982   8.48982      1.00   .697425  1.319989
   8.48971   8.48971      1.00   .697555  1.320759
   8.48959   8.48959      1.00   .696835  1.318599
   8.48948   8.48948      1.00   .700415  1.326499
   8.48938   8.48938      1.00   .694665  1.315819
   8.48926   8.48926      1.00   .697745  1.322009
   8.48915   8.48915      1.00   .697725  1.321339
   8.48904   8.48904      1.00   .698665  1.323249
   8.48892   8.48892      1.00   .693125  1.313489
   8.48881   8.48881      1.00   .699795  1.325279
   8.48869   8.48869      1.00   .698235  1.322309
   8.48857   8.48857      1.00   .697675  1.320999
   8.48846   8.48846      1.00   .697745  1.321279
   8.48834   8.48834      1.00   .700995  1.328249
   8.48821   8.48821      1.00   .695705  1.318339
   8.48809   8.48809      1.00   .698675  1.324739
   8.48798   8.48798      1.00   .698865  1.324469
   8.48787   8.48787      1.00   .696225  1.319709
   8.48775   8.48775      1.00   .697165  1.320999
   8.48762   8.48762      1.00   .700005  1.326549
   8.48751   8.48751      1.00   .697965  1.324059
   8.48740   8.48740      1.00   .698225  1.324069
   8.48728   8.48728      1.00   .698895  1.325969
   8.48717   8.48717      1.00   .698755  1.324669
   8.48706   8.48706      1.00   .699255  1.326329
   8.48695   8.48695      1.00   .698965  1.325879
   8.48683   8.48683      1.00   .700465  1.328559
   8.48672   8.48672      1.00   .697545  1.323029
   8.48661   8.48661      1.00   .698785  1.325679
   8.48650   8.48650      1.00   .700095  1.328099
   8.48639   8.48639      1.00   .696525  1.322439
   8.48628   8.48628      1.00   .698655  1.326239
   8.48617   8.48617      1.00   .699295  1.327499
   8.48606   8.48606      1.00   .697905  1.324969
   8.48595   8.48595      1.00   .698135  1.324329
   8.48583   8.48583      1.00   .699385  1.327379
   8.48572   8.48572      1.00   .698235  1.325319
   8.48561   8.48561      1.00   .697625  1.324979
   8.48550   8.48550      1.00   .698655  1.327699
   8.48540   8.48540      1.00   .697115  1.324149
   8.48529   8.48529      1.00   .699015  1.327939
   8.48518   8.48518      1.00   .698105  1.325589
   8.48506   8.48506      1.00   .698775  1.327019
   8.48495   8.48495      1.00   .699025  1.328049
   8.48485   8.48485      1.00   .697075  1.324549
   8.48474   8.48474      1.00   .699135  1.328399
   8.48463   8.48463      1.00   .698405  1.327039
   8.48452   8.48452      1.00   .698375  1.327319
   8.48443   8.48443      1.00   .698925  1.328479
   8.48432   8.48432      1.00   .700055  1.330929
   8.48421   8.48421      1.00   .697985  1.327039
   8.48410   8.48410      1.00   .697675  1.327129
   8.48400   8.48400      1.00   .700425  1.332449
   8.48390   8.48390      1.00   .696735  1.325199
   8.48379   8.48379      1.00   .700425  1.331309
   8.48369   8.48369      1.00   .697305  1.325519
   8.48359   8.48359      1.00   .700615  1.332919
   8.48349   8.48349      1.00   .696345  1.323969
   8.48338   8.48338      1.00   .701085  1.333709
   8.48328   8.48328      1.00   .695955  1.324209
   8.48318   8.48318      1.00   .699065  1.329389
   8.48307   8.48307      1.00   .696275  1.325159
   8.48296   8.48296      1.00   .700365  1.332409
   8.48286   8.48286      1.00   .696905  1.326149
   8.48276   8.48276      1.00   .700065  1.332019
   8.48265   8.48265      1.00   .697415  1.327509
   8.48253   8.48253      1.00   .700005  1.332309
   8.48243   8.48243      1.00   .697175  1.326739
   8.48233   8.48233      1.00   .700715  1.333559
   8.48221   8.48221      1.00   .698005  1.329219
   8.48209   8.48209      1.00   .697495  1.328259
   8.48198   8.48198      1.00   .697105  1.328099
   8.48187   8.48187      1.00   .698505  1.329839
   8.48174   8.48174      1.00   .696365  1.325519
   8.48163   8.48163      1.00   .697805  1.329199
   8.48151   8.48151      1.00   .696645  1.327429
   8.48140   8.48140      1.00   .700045  1.333189
   8.48129   8.48129      1.00   .696085  1.325959
   8.48117   8.48117      1.00   .698905  1.332069
   8.48105   8.48105      1.00   .698135  1.329949
   8.48094   8.48094      1.00   .697785  1.329019
   8.48082   8.48082      1.00   .699155  1.332909
   8.48070   8.48070      1.00   .691375  1.317949
   8.48059   8.48059      1.00   .698605  1.330549
   8.48049   8.48049      1.00   .697555  1.329819
   8.48037   8.48037      1.00   .696075  1.327559
   8.48025   8.48025      1.00   .698195  1.330739
   8.48014   8.48014      1.00   .698005  1.330919
   8.48004   8.48004      1.00   .698025  1.330669
   8.47993   8.47993      1.00   .699215  1.333639
   8.47981   8.47981      1.00   .698545  1.332119
   8.47970   8.47970      1.00   .697985  1.331359
   8.47959   8.47959      1.00   .699845  1.334409
   8.47948   8.47948      1.00   .696775  1.328939
   8.47937   8.47937      1.00   .699565  1.333549
   8.47925   8.47925      1.00   .697035  1.329369
   8.47914   8.47914      1.00   .700365  1.336119
   8.47903   8.47903      1.00   .696645  1.328819
   8.47891   8.47891      1.00   .699495  1.334819
   8.47880   8.47880      1.00   .695885  1.327849
   8.47869   8.47869      1.00   .701555  1.339099
   8.47857   8.47857      1.00   .696685  1.329429
   8.47845   8.47845      1.00   .700525  1.337749
   8.47833   8.47833      1.00   .697745  1.331669
   8.47821   8.47821      1.00   .701505  1.338949
   8.47810   8.47810      1.00   .695855  1.328749
   8.47798   8.47798      1.00   .701155  1.339399
   8.47786   8.47786      1.00   .697265  1.331709
   8.47775   8.47775      1.00   .700595  1.337879
   8.47763   8.47763      1.00   .696805  1.330699
   8.47750   8.47750      1.00   .699605  1.335969
   8.47739   8.47739      1.00   .699015  1.335549
   8.47729   8.47729      1.00   .698235  1.334279
   8.47717   8.47717      1.00   .699225  1.335679
   8.47705   8.47705      1.00   .699455  1.336799
   8.47694   8.47694      1.00   .698735  1.336089
   8.47683   8.47683      1.00   .697415  1.333249
   8.47671   8.47671      1.00   .700235  1.338589
   8.47661   8.47661      1.00   .698415  1.335509
   8.47650   8.47650      1.00   .697595  1.333559
   8.47639   8.47639      1.00   .699765  1.337269
   8.47628   8.47628      1.00   .699695  1.338059
   8.47616   8.47616      1.00   .697885  1.334409
   8.47605   8.47605      1.00   .699455  1.337499
   8.47594   8.47594      1.00   .700055  1.338889
   8.47584   8.47584      1.00   .697265  1.333639
   8.47573   8.47573      1.00   .700315  1.339339
   8.47562   8.47562      1.00   .699395  1.338119
   8.47551   8.47551      1.00   .699815  1.338749
   8.47540   8.47540      1.00   .698665  1.336339
   8.47529   8.47529      1.00   .701355  1.341769
   8.47518   8.47518      1.00   .697585  1.334669
   8.47507   8.47507      1.00   .700785  1.340969
   8.47496   8.47496      1.00   .696465  1.333539
   8.47485   8.47485      1.00   .701865  1.343719
   8.47474   8.47474      1.00   .698115  1.336069
   8.47464   8.47464      1.00   .700285  1.340179
   8.47453   8.47453      1.00   .697185  1.334309
   8.47442   8.47442      1.00   .699785  1.339409
   8.47432   8.47432      1.00   .694395  1.329399
   8.47422   8.47422      1.00   .700905  1.341949
   8.47411   8.47411      1.00   .696895  1.334149
   8.47400   8.47400      1.00   .699165  1.338719
   8.47390   8.47390      1.00   .696525  1.333829
   8.47380   8.47380      1.00   .700445  1.341819
   8.47370   8.47370      1.00   .697085  1.334619
   8.47359   8.47359      1.00   .699305  1.339809
   8.47349   8.47349      1.00   .696175  1.334569
   8.47340   8.47340      1.00   .696445  1.333889
   8.47330   8.47330      1.00   .698225  1.337739
   8.47319   8.47319      1.00   .697865  1.336709
   8.47308   8.47308      1.00   .698045  1.337529
   8.47298   8.47298      1.00   .698335  1.338279
   8.47287   8.47287      1.00   .698185  1.338069
   8.47276   8.47276      1.00   .695985  1.334419
   8.47265   8.47265      1.00   .698375  1.338679
   8.47255   8.47255      1.00   .695055  1.332279
   8.47245   8.47245      1.00   .697705  1.337729
   8.47234   8.47234      1.00   .697225  1.336439
   8.47222   8.47222      1.00   .696895  1.335979
   8.47211   8.47211      1.00   .694805  1.333089
   8.47200   8.47200      1.00   .698585  1.340129
   8.47188   8.47188      1.00   .695065  1.333129
   8.47176   8.47176      1.00   .694635  1.332899
   8.47165   8.47165      1.00   .695995  1.334889
   8.47154   8.47154      1.00   .696995  1.337009
   8.47142   8.47142      1.00   .692805  1.329069
   8.47130   8.47130      1.00   .695905  1.335289
   8.47119   8.47119      1.00   .696795  1.337179
   8.47107   8.47107      1.00   .693765  1.331409
   8.47095   8.47095      1.00   .694915  1.334529
   8.47084   8.47084      1.00   .695795  1.335899
   8.47072   8.47072      1.00   .696365  1.336369
   8.47061   8.47061      1.00   .692505  1.329809
   8.47049   8.47049      1.00   .695975  1.336499
   8.47038   8.47038      1.00   .693525  1.331769
   8.47028   8.47028      1.00   .696305  1.337309
   8.47016   8.47016      1.00   .693175  1.330469
   8.47005   8.47005      1.00   .694285  1.333809
   8.46994   8.46994      1.00   .692905  1.330849
   8.46983   8.46983      1.00   .694335  1.333829
   8.46972   8.46972      1.00   .693235  1.331749
   8.46960   8.46960      1.00   .694025  1.332809
   8.46949   8.46949      1.00   .692165  1.329599
   8.46939   8.46939      1.00   .692545  1.330889
   8.46928   8.46928      1.00   .693705  1.332799
   8.46916   8.46916      1.00   .691985  1.329649
   8.46905   8.46905      1.00   .692525  1.330849
   8.46894   8.46894      1.00   .690895  1.327739
   8.46883   8.46883      1.00   .694505  1.335029
   8.46870   8.46870      1.00   .690815  1.327309
   8.46858   8.46858      1.00   .691885  1.330019
   8.46847   8.46847      1.00   .689555  1.325799
   8.46835   8.46835      1.00   .693255  1.333189
   8.46823   8.46823      1.00   .689085  1.324559
   8.46811   8.46811      1.00   .692415  1.331459
   8.46800   8.46800      1.00   .689285  1.324609
   8.46788   8.46788      1.00   .691665  1.330369
   8.46776   8.46776      1.00   .688715  1.324929
   8.46765   8.46765      1.00   .691895  1.330929
   8.46753   8.46753      1.00   .687245  1.322599
   8.46742   8.46742      1.00   .691035  1.330139
   8.46730   8.46730      1.00   .687165  1.322419
   8.46719   8.46719      1.00   .689565  1.327069
   8.46708   8.46708      1.00   .687465  1.322839
   8.46696   8.46696      1.00   .687095  1.322319
   8.46685   8.46685      1.00   .687635  1.323819
   8.46674   8.46674      1.00   .689885  1.327789
   8.46663   8.46663      1.00   .687775  1.323649
   8.46652   8.46652      1.00   .687135  1.322559
   8.46641   8.46641      1.00   .687765  1.324229
   8.46630   8.46630      1.00   .687185  1.323749
   8.46619   8.46619      1.00   .687345  1.324169
   8.46608   8.46608      1.00   .683015  1.315229
   8.46596   8.46596      1.00   .685895  1.321429
   8.46584   8.46584      1.00   .687765  1.324749
   8.46574   8.46574      1.00   .686975  1.323089
   8.46563   8.46563      1.00   .686605  1.322549
   8.46552   8.46552      1.00   .688955  1.326719
   8.46541   8.46541      1.00   .685895  1.321899
   8.46530   8.46530      1.00   .687855  1.325699
   8.46520   8.46520      1.00   .686415  1.322629
   8.46508   8.46508      1.00   .687475  1.325339
   8.46497   8.46497      1.00   .688215  1.326479
   8.46487   8.46487      1.00   .686715  1.323059
   8.46476   8.46476      1.00   .687875  1.326279
   8.46465   8.46465      1.00   .687245  1.325119
   8.46454   8.46454      1.00   .688015  1.327089
   8.46444   8.46444      1.00   .688055  1.326739
   8.46434   8.46434      1.00   .688075  1.327669
   8.46423   8.46423      1.00   .686475  1.324399
   8.46412   8.46412      1.00   .689375  1.329749
   8.46402   8.46402      1.00   .688185  1.326729
   8.46392   8.46392      1.00   .689805  1.330049
   8.46381   8.46381      1.00   .686805  1.324479
   8.46371   8.46371      1.00   .688835  1.329329
   8.46361   8.46361      1.00   .687755  1.327879
   8.46351   8.46351      1.00   .689245  1.330809
   8.46341   8.46341      1.00   .685735  1.323909
   8.46330   8.46330      1.00   .688495  1.329809
   8.46320   8.46320      1.00   .690235  1.332599
   8.46309   8.46309      1.00   .687755  1.327619
   8.46298   8.46298      1.00   .689355  1.329959
   8.46288   8.46288      1.00   .687795  1.327959
   8.46278   8.46278      1.00   .688865  1.330029
   8.46267   8.46267      1.00   .688015  1.329139
   8.46256   8.46256      1.00   .689815  1.331429
   8.46245   8.46245      1.00   .690515  1.332769
   8.46235   8.46235      1.00   .689575  1.332469
   8.46224   8.46224      1.00   .687245  1.327609
   8.46212   8.46212      1.00   .690485  1.333529
   8.46201   8.46201      1.00   .689685  1.331809
   8.46189   8.46189      1.00   .688955  1.330979
   8.46177   8.46177      1.00   .690505  1.334499
   8.46165   8.46165      1.00   .689245  1.331489
   8.46154   8.46154      1.00   .688385  1.329549
   8.46143   8.46143      1.00   .692595  1.338199
   8.46131   8.46131      1.00   .689595  1.332629
   8.46119   8.46119      1.00   .688545  1.330839
   8.46106   8.46106      1.00   .691985  1.337299
   8.46096   8.46096      1.00   .691115  1.336639
   8.46085   8.46085      1.00   .691305  1.335749
   8.46072   8.46072      1.00   .689665  1.333489
   8.46061   8.46061      1.00   .692825  1.339329
   8.46050   8.46050      1.00   .692125  1.338799
   8.46039   8.46039      1.00   .690195  1.334609
   8.46027   8.46027      1.00   .689795  1.334469
   8.46016   8.46016      1.00   .692955  1.340499
   8.46006   8.46006      1.00   .691905  1.338089
   8.45995   8.45995      1.00   .689425  1.333549
   8.45983   8.45983      1.00   .693145  1.341249
   8.45972   8.45972      1.00   .690465  1.336029
   8.45961   8.45961      1.00   .692445  1.340179
   8.45950   8.45950      1.00   .692635  1.340949
   8.45939   8.45939      1.00   .694045  1.343019
   8.45928   8.45928      1.00   .691215  1.338899
   8.45917   8.45917      1.00   .694245  1.343629
   8.45906   8.45906      1.00   .692785  1.341829
   8.45894   8.45894      1.00   .692845  1.341369
   8.45882   8.45882      1.00   .687695  1.332049
   8.45871   8.45871      1.00   .696605  1.348069
   8.45860   8.45860      1.00   .694715  1.345529
   8.45848   8.45848      1.00   .693405  1.342029
   8.45836   8.45836      1.00   .693575  1.343219
   8.45825   8.45825      1.00   .698135  1.352169
   8.45813   8.45813      1.00   .692835  1.341899
   8.45801   8.45801      1.00   .693805  1.344569
   8.45789   8.45789      1.00   .695945  1.348159
   8.45778   8.45778      1.00   .695875  1.348579
   8.45766   8.45766      1.00   .694195  1.345459
   8.45754   8.45754      1.00   .695105  1.347379
   8.45742   8.45742      1.00   .697905  1.352409
   8.45731   8.45731      1.00   .694735  1.346799
   8.45719   8.45719      1.00   .696155  1.348619
   8.45708   8.45708      1.00   .696875  1.350849
   8.45697   8.45697      1.00   .695865  1.349159
   8.45686   8.45686      1.00   .695925  1.349799
   8.45675   8.45675      1.00   .697495  1.352969
   8.45664   8.45664      1.00   .696305  1.349499
   8.45653   8.45653      1.00   .698095  1.352819
   8.45642   8.45642      1.00   .696095  1.350209
   8.45631   8.45631      1.00   .698395  1.354979
   8.45619   8.45619      1.00   .695985  1.349569
   8.45608   8.45608      1.00   .698195  1.354339
   8.45597   8.45597      1.00   .696115  1.350769
   8.45586   8.45586      1.00   .699575  1.358079
   8.45575   8.45575      1.00   .696515  1.351469
   8.45564   8.45564      1.00   .700145  1.358219
   8.45554   8.45554      1.00   .696365  1.352109
   8.45543   8.45543      1.00   .700015  1.358749
   8.45531   8.45531      1.00   .697625  1.353579
   8.45520   8.45520      1.00   .699335  1.357909
   8.45509   8.45509      1.00   .699345  1.357919
   8.45498   8.45498      1.00   .698235  1.356349
   8.45487   8.45487      1.00   .698475  1.356559
   8.45476   8.45476      1.00   .700625  1.361029
   8.45466   8.45466      1.00   .699415  1.359149
   8.45456   8.45456      1.00   .698815  1.357409
   8.45445   8.45445      1.00   .700345  1.360079
   8.45434   8.45434      1.00   .701295  1.362059
   8.45424   8.45424      1.00   .699625  1.359519
   8.45413   8.45413      1.00   .700035  1.360559
   8.45403   8.45403      1.00   .700325  1.361459
   8.45392   8.45392      1.00   .698625  1.357709
   8.45382   8.45382      1.00   .700775  1.362029
   8.45372   8.45372      1.00   .698925  1.358769
   8.45362   8.45362      1.00   .700695  1.361919
   8.45352   8.45352      1.00   .698665  1.358179
   8.45341   8.45341      1.00   .701885  1.365049
   8.45331   8.45331      1.00   .699195  1.359839
   8.45321   8.45321      1.00   .700045  1.361159
   8.45310   8.45310      1.00   .700065  1.361319
   8.45300   8.45300      1.00   .701345  1.363959
   8.45289   8.45289      1.00   .699975  1.361449
   8.45278   8.45278      1.00   .701175  1.363989
   8.45267   8.45267      1.00   .698915  1.359099
   8.45257   8.45257      1.00   .699925  1.361429
   8.45247   8.45247      1.00   .701655  1.364989
   8.45235   8.45235      1.00   .701405  1.365029
   8.45224   8.45224      1.00   .700695  1.363399
   8.45213   8.45213      1.00   .700295  1.362499
   8.45202   8.45202      1.00   .702715  1.367459
   8.45190   8.45190      1.00   .699725  1.362159
   8.45178   8.45178      1.00   .700685  1.364059
   8.45167   8.45167      1.00   .697265  1.357259
   8.45156   8.45156      1.00   .701315  1.365659
   8.45144   8.45144      1.00   .698225  1.360079
   8.45132   8.45132      1.00   .701755  1.366459
   8.45120   8.45120      1.00   .700225  1.363639
   8.45108   8.45108      1.00   .700755  1.364729
   8.45097   8.45097      1.00   .699635  1.362829
   8.45086   8.45086      1.00   .700295  1.363519
   8.45074   8.45074      1.00   .701875  1.366089
   8.45062   8.45062      1.00   .699665  1.363169
   8.45051   8.45051      1.00   .700225  1.364239
   8.45040   8.45040      1.00   .701885  1.367369
   8.45029   8.45029      1.00   .698575  1.360199
   8.45018   8.45018      1.00   .702855  1.369209
   8.45006   8.45006      1.00   .701425  1.367539
   8.44995   8.44995      1.00   .696455  1.357559
   8.44985   8.44985      1.00   .701735  1.368419
   8.44974   8.44974      1.00   .701095  1.367119
   8.44962   8.44962      1.00   .698835  1.361729
   8.44951   8.44951      1.00   .699115  1.362869
   8.44940   8.44940      1.00   .702505  1.370069
   8.44930   8.44930      1.00   .700325  1.365109
   8.44918   8.44918      1.00   .697985  1.361199
   8.44907   8.44907      1.00   .702695  1.370299
   8.44896   8.44896      1.00   .701175  1.368059
   8.44884   8.44884      1.00   .698795  1.363339
   8.44872   8.44872      1.00   .699755  1.364779
   8.44860   8.44860      1.00   .701655  1.368979
   8.44849   8.44849      1.00   .698185  1.362649
   8.44837   8.44837      1.00   .699735  1.365699
   8.44825   8.44825      1.00   .699925  1.366789
   8.44813   8.44813      1.00   .701235  1.368149
   8.44802   8.44802      1.00   .698875  1.363869
   8.44790   8.44790      1.00   .703515  1.372659
   8.44778   8.44778      1.00   .699575  1.365419
   8.44766   8.44766      1.00   .700195  1.367429
   8.44755   8.44755      1.00   .698905  1.364499
   8.44743   8.44743      1.00   .701995  1.370959
   8.44731   8.44731      1.00   .699785  1.366929
   8.44720   8.44720      1.00   .698455  1.363789
   8.44710   8.44710      1.00   .701485  1.369929
   8.44698   8.44698      1.00   .699895  1.366339
   8.44687   8.44687      1.00   .699985  1.366919
   8.44675   8.44675      1.00   .700085  1.367759
   8.44665   8.44665      1.00   .700875  1.368559
   8.44654   8.44654      1.00   .700665  1.368859
   8.44643   8.44643      1.00   .700825  1.369049
   8.44632   8.44632      1.00   .698645  1.366019
   8.44621   8.44621      1.00   .701705  1.371619
   8.44610   8.44610      1.00   .699025  1.366829
   8.44599   8.44599      1.00   .702085  1.371749
   8.44588   8.44588      1.00   .698935  1.365269
   8.44577   8.44577      1.00   .702885  1.374349
   8.44566   8.44566      1.00   .698755  1.365119
   8.44555   8.44555      1.00   .700765  1.370239
   8.44544   8.44544      1.00   .698105  1.364869
   8.44533   8.44533      1.00   .702385  1.373739
   8.44522   8.44522      1.00   .696465  1.361349
   8.44511   8.44511      1.00   .700645  1.369319
   8.44500   8.44500      1.00   .700355  1.369559
   8.44490   8.44490      1.00   .701535  1.371799
   8.44479   8.44479      1.00   .699335  1.368279
   8.44468   8.44468      1.00   .702475  1.374069
   8.44458   8.44458      1.00   .699085  1.367809
   8.44448   8.44448      1.00   .700925  1.371449
   8.44437   8.44437      1.00   .698805  1.367179
   8.44426   8.44426      1.00   .697785  1.365779
   8.44416   8.44416      1.00   .699245  1.368449
   8.44406   8.44406      1.00   .701805  1.373789
   8.44395   8.44395      1.00   .699475  1.369429
   8.44385   8.44385      1.00   .701425  1.372879
   8.44375   8.44375      1.00   .699095  1.368939
   8.44365   8.44365      1.00   .702365  1.375189
   8.44355   8.44355      1.00   .700205  1.370099
   8.44344   8.44344      1.00   .699435  1.369689
   8.44334   8.44334      1.00   .701005  1.373059
   8.44324   8.44324      1.00   .701805  1.373729
   8.44313   8.44313      1.00   .698125  1.367509
   8.44302   8.44302      1.00   .702695  1.376109
   8.44292   8.44292      1.00   .699835  1.370019
   8.44282   8.44282      1.00   .701465  1.374529
   8.44271   8.44271      1.00   .700385  1.372409
   8.44261   8.44261      1.00   .702045  1.374979
   8.44250   8.44250      1.00   .697585  1.367429
   8.44239   8.44239      1.00   .702865  1.377739
   8.44228   8.44228      1.00   .701095  1.374379
   8.44216   8.44216      1.00   .700225  1.373419
   8.44205   8.44205      1.00   .699795  1.371529
   8.44193   8.44193      1.00   .705135  1.382319
   8.44182   8.44182      1.00   .699905  1.371339
   8.44170   8.44170      1.00   .700895  1.374309
   8.44158   8.44158      1.00   .699145  1.370619
   8.44147   8.44147      1.00   .706045  1.383549
   8.44136   8.44136      1.00   .698785  1.370289
   8.44123   8.44123      1.00   .701095  1.374859
   8.44111   8.44111      1.00   .700155  1.373779
   8.44101   8.44101      1.00   .702425  1.377459
   8.44090   8.44090      1.00   .699155  1.370979
   8.44077   8.44077      1.00   .702155  1.377549
   8.44066   8.44066      1.00   .700285  1.373739
   8.44055   8.44055      1.00   .700705  1.375569
   8.44044   8.44044      1.00   .699215  1.372119
   8.44032   8.44032      1.00   .701515  1.376669
   8.44021   8.44021      1.00   .701625  1.376849
   8.44010   8.44010      1.00   .698645  1.371069
   8.43999   8.43999      1.00   .701855  1.377709
   8.43987   8.43987      1.00   .700335  1.374189
   8.43976   8.43976      1.00   .701085  1.375979
   8.43966   8.43966      1.00   .699125  1.373389
   8.43955   8.43955      1.00   .701755  1.378099
   8.43943   8.43943      1.00   .698825  1.372279
   8.43932   8.43932      1.00   .702545  1.380109
   8.43921   8.43921      1.00   .697085  1.368949
   8.43910   8.43910      1.00   .703515  1.382159
   8.43898   8.43898      1.00   .698345  1.371619
   8.43887   8.43887      1.00   .699235  1.374109
   8.43876   8.43876      1.00   .702835  1.380949
   8.43864   8.43864      1.00   .700295  1.375929
   8.43852   8.43852      1.00   .698525  1.372019
   8.43840   8.43840      1.00   .700405  1.375499
   8.43828   8.43828      1.00   .702045  1.379619
   8.43817   8.43817      1.00   .698315  1.373499
   8.43805   8.43805      1.00   .697875  1.371209
   8.43793   8.43793      1.00   .701015  1.378189
   8.43782   8.43782      1.00   .698245  1.373329
   8.43769   8.43769      1.00   .698835  1.374389
   8.43757   8.43757      1.00   .701045  1.378749
   8.43745   8.43745      1.00   .700035  1.376539
   8.43734   8.43734      1.00   .699185  1.374659
   8.43723   8.43723      1.00   .701015  1.378089
   8.43711   8.43711      1.00   .700795  1.377939
   8.43700   8.43700      1.00   .695715  1.369129
   8.43690   8.43690      1.00   .700245  1.377729
   8.43679   8.43679      1.00   .701935  1.380579
   8.43667   8.43667      1.00   .700365  1.378259
   8.43655   8.43655      1.00   .701045  1.379799
   8.43645   8.43645      1.00   .699685  1.377329
   8.43634   8.43634      1.00   .703305  1.384359
   8.43622   8.43622      1.00   .699975  1.377239
   8.43611   8.43611      1.00   .701275  1.380439
   8.43600   8.43600      1.00   .701875  1.381589
   8.43589   8.43589      1.00   .701065  1.380719
   8.43578   8.43578      1.00   .698785  1.376079
   8.43567   8.43567      1.00   .702785  1.385189
   8.43557   8.43557      1.00   .699885  1.378309
   8.43546   8.43546      1.00   .701765  1.381919
   8.43534   8.43534      1.00   .698265  1.375939
   8.43523   8.43523      1.00   .703755  1.386739
   8.43512   8.43512      1.00   .700195  1.379639
   8.43501   8.43501      1.00   .702075  1.383319
   8.43490   8.43490      1.00   .700405  1.380109
   8.43479   8.43479      1.00   .702285  1.383539
   8.43469   8.43469      1.00   .698445  1.376639
   8.43458   8.43458      1.00   .703645  1.386559
   8.43447   8.43447      1.00   .701045  1.382089
   8.43436   8.43436      1.00   .701135  1.381729
   8.43426   8.43426      1.00   .701315  1.381679
   8.43416   8.43416      1.00   .702275  1.383949
   8.43405   8.43405      1.00   .701675  1.383279
   8.43395   8.43395      1.00   .701255  1.382839
   8.43385   8.43385      1.00   .700965  1.382459
   8.43375   8.43375      1.00   .703815  1.387279
   8.43364   8.43364      1.00   .700585  1.381019
   8.43354   8.43354      1.00   .701075  1.383349
   8.43344   8.43344      1.00   .703695  1.387749
   8.43334   8.43334      1.00   .700655  1.381599
   8.43323   8.43323      1.00   .701925  1.384839
   8.43312   8.43312      1.00   .702545  1.385599
   8.43302   8.43302      1.00   .702095  1.385579
   8.43291   8.43291      1.00   .700555  1.382739
   8.43280   8.43280      1.00   .703515  1.388219
   8.43270   8.43270      1.00   .702085  1.386369
   8.43259   8.43259      1.00   .701755  1.385459
   8.43248   8.43248      1.00   .702395  1.385989
   8.43238   8.43238      1.00   .702205  1.386219
   8.43226   8.43226      1.00   .703535  1.388999
   8.43215   8.43215      1.00   .702065  1.385599
   8.43204   8.43204      1.00   .702615  1.387539
   8.43192   8.43192      1.00   .702545  1.386499
   8.43180   8.43180      1.00   .702245  1.386989
   8.43169   8.43169      1.00   .700155  1.383309
   8.43158   8.43158      1.00   .704495  1.392039
   8.43145   8.43145      1.00   .701985  1.386359
   8.43134   8.43134      1.00   .702765  1.388209
   8.43123   8.43123      1.00   .701695  1.386999
   8.43111   8.43111      1.00   .703285  1.389279
   8.43099   8.43099      1.00   .702535  1.387939
   8.43088   8.43088      1.00   .701335  1.386389
   8.43076   8.43076      1.00   .699665  1.382709
   8.43065   8.43065      1.00   .703955  1.391339
   8.43053   8.43053      1.00   .700775  1.384599
   8.43041   8.43041      1.00   .702995  1.389219
   8.43031   8.43031      1.00   .703835  1.391319
   8.43020   8.43020      1.00   .702115  1.388349
   8.43008   8.43008      1.00   .703275  1.390939
   8.42997   8.42997      1.00   .703515  1.390749
   8.42987   8.42987      1.00   .703205  1.389949
   8.42975   8.42975      1.00   .700495  1.385029
   8.42964   8.42964      1.00   .703495  1.391279
   8.42953   8.42953      1.00   .703775  1.392099
   8.42942   8.42942      1.00   .703325  1.391929
   8.42931   8.42931      1.00   .703095  1.390579
   8.42919   8.42919      1.00   .704505  1.393649
   8.42908   8.42908      1.00   .703615  1.392669
   8.42897   8.42897      1.00   .703125  1.391089
   8.42886   8.42886      1.00   .704835  1.394349
   8.42874   8.42874      1.00   .703855  1.392859
   8.42862   8.42862      1.00   .703705  1.392659
   8.42851   8.42851      1.00   .702345  1.390259
   8.42839   8.42839      1.00   .706605  1.399089
   8.42826   8.42826      1.00   .703135  1.392419
   8.42814   8.42814      1.00   .702465  1.391569
   8.42803   8.42803      1.00   .702735  1.391619
   8.42792   8.42792      1.00   .706435  1.398469
   8.42779   8.42779      1.00   .701025  1.389069
   8.42767   8.42767      1.00   .703915  1.394629
   8.42756   8.42756      1.00   .703875  1.394309
   8.42745   8.42745      1.00   .704905  1.396669
   8.42732   8.42732      1.00   .702405  1.391819
   8.42721   8.42721      1.00   .705155  1.397269
   8.42710   8.42710      1.00   .704015  1.395069
   8.42699   8.42699      1.00   .706655  1.400219
   8.42687   8.42687      1.00   .700265  1.387279
   8.42676   8.42676      1.00   .706925  1.401389
   8.42665   8.42665      1.00   .702315  1.392229
   8.42655   8.42655      1.00   .703905  1.395029
   8.42644   8.42644      1.00   .703645  1.394939
   8.42632   8.42632      1.00   .705505  1.399209
   8.42621   8.42621      1.00   .702045  1.393049
   8.42610   8.42610      1.00   .705615  1.399369
   8.42599   8.42599      1.00   .705395  1.399529
   8.42588   8.42588      1.00   .702435  1.393449
   8.42577   8.42577      1.00   .705435  1.399389
   8.42566   8.42566      1.00   .706005  1.400279
   8.42555   8.42555      1.00   .703635  1.395269
   8.42543   8.42543      1.00   .704945  1.398639
   8.42533   8.42533      1.00   .705315  1.398909
   8.42522   8.42522      1.00   .706185  1.400569
   8.42510   8.42510      1.00   .704575  1.397639
   8.42499   8.42499      1.00   .702865  1.394769
   8.42489   8.42489      1.00   .706465  1.401989
   8.42478   8.42478      1.00   .705905  1.401139
   8.42467   8.42467      1.00   .703985  1.397549
   8.42456   8.42456      1.00   .704705  1.398929
   8.42446   8.42446      1.00   .705025  1.399589
   8.42436   8.42436      1.00   .705135  1.399699
   8.42425   8.42425      1.00   .702945  1.395439
   8.42414   8.42414      1.00   .705675  1.401259
   8.42404   8.42404      1.00   .704065  1.397999
   8.42393   8.42393      1.00   .705205  1.401129
   8.42383   8.42383      1.00   .703665  1.397709
   8.42372   8.42372      1.00   .706025  1.402219
   8.42363   8.42363      1.00   .704515  1.400069
   8.42352   8.42352      1.00   .702715  1.395399
   8.42342   8.42342      1.00   .702785  1.396689
   8.42332   8.42332      1.00   .704875  1.400679
   8.42321   8.42321      1.00   .703715  1.399029
   8.42311   8.42311      1.00   .706015  1.403039
   8.42300   8.42300      1.00   .703295  1.397769
   8.42289   8.42289      1.00   .705275  1.401759
   8.42279   8.42279      1.00   .703725  1.398729
   8.42269   8.42269      1.00   .705605  1.402919
   8.42257   8.42257      1.00   .699535  1.390409
   8.42247   8.42247      1.00   .703765  1.399239
   8.42236   8.42236      1.00   .705635  1.402559
   8.42226   8.42226      1.00   .705625  1.402779
   8.42214   8.42214      1.00   .704165  1.400299
   8.42202   8.42202      1.00   .706725  1.405839
   8.42191   8.42191      1.00   .704015  1.401409
   8.42180   8.42180      1.00   .705315  1.403569
   8.42167   8.42167      1.00   .704285  1.401459
   8.42156   8.42156      1.00   .706055  1.404429
   8.42145   8.42145      1.00   .705405  1.403789
   8.42133   8.42133      1.00   .704565  1.402279
   8.42121   8.42121      1.00   .705565  1.404169
   8.42109   8.42109      1.00   .703845  1.401639
   8.42098   8.42098      1.00   .704795  1.403149
   8.42086   8.42086      1.00   .705015  1.403369
   8.42074   8.42074      1.00   .703625  1.401019
   8.42062   8.42062      1.00   .704465  1.402439
   8.42052   8.42052      1.00   .705095  1.404009
   8.42040   8.42040      1.00   .705605  1.404409
   8.42029   8.42029      1.00   .703995  1.401889
   8.42018   8.42018      1.00   .704835  1.403739
   8.42007   8.42007      1.00   .705695  1.405359
   8.41996   8.41996      1.00   .703075  1.400249
   8.41985   8.41985      1.00   .705665  1.406249
   8.41974   8.41974      1.00   .704075  1.403059
   8.41963   8.41963      1.00   .702775  1.401179
   8.41953   8.41953      1.00   .705405  1.405919
   8.41941   8.41941      1.00   .702825  1.400259
   8.41930   8.41930      1.00   .703415  1.402689
   8.41919   8.41919      1.00   .705465  1.405909
   8.41908   8.41908      1.00   .703965  1.403169
   8.41896   8.41896      1.00   .702475  1.399759
   8.41885   8.41885      1.00   .703895  1.403559
   8.41873   8.41873      1.00   .704095  1.403419
   8.41862   8.41862      1.00   .703285  1.401949
   8.41850   8.41850      1.00   .703255  1.402039
   8.41838   8.41838      1.00   .703115  1.402459
   8.41826   8.41826      1.00   .703745  1.403739
   8.41815   8.41815      1.00   .703115  1.402049
   8.41802   8.41802      1.00   .702805  1.401089
   8.41790   8.41790      1.00   .704425  1.404529
   8.41780   8.41780      1.00   .703315  1.402139
   8.41768   8.41768      1.00   .701505  1.399579
   8.41755   8.41755      1.00   .701845  1.400489
   8.41744   8.41744      1.00   .702905  1.402759
   8.41733   8.41733      1.00   .701825  1.400139
   8.41722   8.41722      1.00   .700095  1.397559
   8.41710   8.41710      1.00   .701905  1.400909
   8.41698   8.41698      1.00   .700685  1.399129
   8.41688   8.41688      1.00   .699505  1.397029
   8.41677   8.41677      1.00   .700465  1.398679
   8.41665   8.41665      1.00   .700175  1.397779
   8.41654   8.41654      1.00   .699345  1.395839
   8.41644   8.41644      1.00   .700505  1.399089
   8.41632   8.41632      1.00   .698475  1.394979
   8.41621   8.41621      1.00   .698415  1.394919
   8.41610   8.41610      1.00   .696365  1.390749
   8.41599   8.41599      1.00   .698525  1.395109
   8.41588   8.41588      1.00   .697965  1.393699
   8.41577   8.41577      1.00   .697765  1.393889
   8.41566   8.41566      1.00   .698155  1.395009
   8.41556   8.41556      1.00   .698045  1.395009
   8.41550   8.41550      1.00   .697265  1.393389
