# Supplementary material for: Direct Observation of Palladium Leaching from Pd/C by a Simple Method: X-ray Absorption Spectroscopy of Heterogeneous Mixtures
Source: ACS Omega. 2023 Jun 7;8(24):21787–92. doi: 10.1021/acsomega.3c01343 (PMC10286095; doi:10.1021/acsomega.3c01343)
Supplement: Supplementary file 2 — ao3c01343_si_002.zip [file ao3c01343_si_002.zip › Figure 1,2/H2O_2cm_0.qd]

  9809     KEK-PF   NW10A
 4_H2O_2cm       19.05.30 10:15 - 19.05.30 10:18 Serial#KEKPF-NW10A_025650
 4_H2O_2cm                                                                       
 Ring :   6.5 GeV    32.2 mA -   31.9 mA
 Mono :   Si(311)       D=  1.63747 A    Initial angle=  9.06856 deg
 NW10A     Transmission( 2)   Repetition=  0     Points= 5893
 Param file : QXAFS(SYNC)     angle axis (*)     Block =    1

 Block      Init-Ang  Final-Ang     Step/deg     Time/s       Num
     1        9.06856   8.41528          ***       1.00      5893
 Ortec(-1)     NDCH = 3
  Angle(c)  Angle(o)    time/s         2         3
      Mode         0         0         1         2
    Offset         0         0    .01492    .00469
   9.06856   9.06856      1.00   .843675   .604809
   9.06846   9.06846      1.00   .835595   .599209
   9.06835   9.06835      1.00   .828125   .593429
   9.06824   9.06824      1.00   .817435   .586059
   9.06812   9.06812      1.00   .809165   .580269
   9.06801   9.06801      1.00   .809505   .580829
   9.06790   9.06790      1.00   .804145   .576859
   9.06779   9.06779      1.00   .800605   .574809
   9.06767   9.06767      1.00   .796645   .571649
   9.06755   9.06755      1.00   .798875   .573039
   9.06744   9.06744      1.00   .796335   .571499
   9.06733   9.06733      1.00   .794455   .570069
   9.06722   9.06722      1.00   .792285   .568739
   9.06711   9.06711      1.00   .793505   .569799
   9.06699   9.06699      1.00   .792755   .569229
   9.06688   9.06688      1.00   .790275   .567399
   9.06678   9.06678      1.00   .792265   .568619
   9.06667   9.06667      1.00   .789405   .566539
   9.06656   9.06656      1.00   .790175   .567339
   9.06646   9.06646      1.00   .789705   .567329
   9.06634   9.06634      1.00   .789325   .567239
   9.06623   9.06623      1.00   .786985   .565469
   9.06612   9.06612      1.00   .789415   .566999
   9.06601   9.06601      1.00   .789325   .567229
   9.06590   9.06590      1.00   .789405   .567039
   9.06579   9.06579      1.00   .784465   .563899
   9.06569   9.06569      1.00   .788715   .566899
   9.06558   9.06558      1.00   .787535   .565799
   9.06546   9.06546      1.00   .787375   .565789
   9.06535   9.06535      1.00   .786665   .565309
   9.06525   9.06525      1.00   .789155   .567399
   9.06514   9.06514      1.00   .786155   .564849
   9.06502   9.06502      1.00   .784535   .563919
   9.06491   9.06491      1.00   .788125   .567159
   9.06481   9.06481      1.00   .786135   .565359
   9.06470   9.06470      1.00   .785045   .565049
   9.06459   9.06459      1.00   .786005   .565629
   9.06449   9.06449      1.00   .786445   .565869
   9.06438   9.06438      1.00   .785895   .565619
   9.06427   9.06427      1.00   .786215   .565939
   9.06417   9.06417      1.00   .784615   .564669
   9.06406   9.06406      1.00   .787775   .566959
   9.06396   9.06396      1.00   .784775   .564889
   9.06385   9.06385      1.00   .785985   .566229
   9.06375   9.06375      1.00   .783735   .564139
   9.06365   9.06365      1.00   .786875   .566779
   9.06355   9.06355      1.00   .784645   .564849
   9.06344   9.06344      1.00   .785415   .565789
   9.06334   9.06334      1.00   .783245   .564419
   9.06324   9.06324      1.00   .788045   .567749
   9.06314   9.06314      1.00   .783075   .564099
   9.06302   9.06302      1.00   .783565   .564079
   9.06292   9.06292      1.00   .786615   .566459
   9.06281   9.06281      1.00   .783515   .564319
   9.06271   9.06271      1.00   .783715   .564819
   9.06260   9.06260      1.00   .785295   .565909
   9.06249   9.06249      1.00   .783605   .564579
   9.06239   9.06239      1.00   .780675   .562749
   9.06228   9.06228      1.00   .790175   .570119
   9.06217   9.06217      1.00   .776925   .560219
   9.06205   9.06205      1.00   .785725   .566619
   9.06194   9.06194      1.00   .779285   .561829
   9.06183   9.06183      1.00   .786635   .566889
   9.06171   9.06171      1.00   .778515   .561779
   9.06160   9.06160      1.00   .787475   .568389
   9.06148   9.06148      1.00   .778715   .561899
   9.06137   9.06137      1.00   .784675   .565849
   9.06125   9.06125      1.00   .780655   .563359
   9.06113   9.06113      1.00   .785595   .566889
   9.06102   9.06102      1.00   .775085   .559359
   9.06091   9.06091      1.00   .785345   .566839
   9.06080   9.06080      1.00   .778915   .562679
   9.06068   9.06068      1.00   .781815   .564079
   9.06056   9.06056      1.00   .778885   .562559
   9.06045   9.06045      1.00   .784125   .566219
   9.06034   9.06034      1.00   .776485   .560589
   9.06022   9.06022      1.00   .782335   .564739
   9.06011   9.06011      1.00   .780485   .563629
   9.06001   9.06001      1.00   .780755   .563679
   9.05990   9.05990      1.00   .779765   .563149
   9.05978   9.05978      1.00   .779885   .563369
   9.05968   9.05968      1.00   .783015   .565719
   9.05957   9.05957      1.00   .778235   .562359
   9.05945   9.05945      1.00   .778985   .562889
   9.05934   9.05934      1.00   .778315   .562379
   9.05923   9.05923      1.00   .782435   .565109
   9.05912   9.05912      1.00   .777945   .562149
   9.05901   9.05901      1.00   .779935   .563859
   9.05889   9.05889      1.00   .778625   .562959
   9.05878   9.05878      1.00   .778565   .562989
   9.05867   9.05867      1.00   .777195   .562159
   9.05855   9.05855      1.00   .779625   .563689
   9.05842   9.05842      1.00   .776385   .561609
   9.05831   9.05831      1.00   .776495   .561719
   9.05819   9.05819      1.00   .777605   .562599
   9.05807   9.05807      1.00   .779545   .564029
   9.05795   9.05795      1.00   .777215   .562219
   9.05784   9.05784      1.00   .776415   .561729
   9.05773   9.05773      1.00   .781055   .565109
   9.05761   9.05761      1.00   .773885   .560329
   9.05749   9.05749      1.00   .778595   .563649
   9.05737   9.05737      1.00   .777175   .562429
   9.05726   9.05726      1.00   .780795   .565129
   9.05714   9.05714      1.00   .773745   .560419
   9.05703   9.05703      1.00   .780055   .564579
   9.05692   9.05692      1.00   .777815   .563159
   9.05681   9.05681      1.00   .777385   .563009
   9.05670   9.05670      1.00   .777315   .562729
   9.05658   9.05658      1.00   .778005   .563839
   9.05648   9.05648      1.00   .777425   .563289
   9.05637   9.05637      1.00   .775595   .561789
   9.05626   9.05626      1.00   .776895   .563199
   9.05615   9.05615      1.00   .778235   .563729
   9.05604   9.05604      1.00   .777125   .563469
   9.05593   9.05593      1.00   .774185   .561119
   9.05582   9.05582      1.00   .779565   .565089
   9.05571   9.05571      1.00   .776105   .562489
   9.05560   9.05560      1.00   .776085   .562729
   9.05550   9.05550      1.00   .777395   .563969
   9.05538   9.05538      1.00   .777055   .563199
   9.05527   9.05527      1.00   .775615   .562659
   9.05516   9.05516      1.00   .778515   .564699
   9.05505   9.05505      1.00   .775765   .562899
   9.05494   9.05494      1.00   .777125   .563709
   9.05482   9.05482      1.00   .773945   .561489
   9.05472   9.05472      1.00   .776275   .563299
   9.05462   9.05462      1.00   .775465   .562789
   9.05451   9.05451      1.00   .774205   .561649
   9.05440   9.05440      1.00   .775475   .563229
   9.05430   9.05430      1.00   .778795   .565429
   9.05420   9.05420      1.00   .777155   .564009
   9.05409   9.05409      1.00   .773265   .561209
   9.05398   9.05398      1.00   .777755   .564599
   9.05388   9.05388      1.00   .775175   .563119
   9.05378   9.05378      1.00   .775435   .563099
   9.05367   9.05367      1.00   .772195   .560819
   9.05357   9.05357      1.00   .777985   .565109
   9.05347   9.05347      1.00   .774495   .562569
   9.05337   9.05337      1.00   .775135   .563049
   9.05327   9.05327      1.00   .775405   .563659
   9.05316   9.05316      1.00   .778065   .565309
   9.05305   9.05305      1.00   .772685   .561559
   9.05295   9.05295      1.00   .777935   .565379
   9.05284   9.05284      1.00   .774895   .563509
   9.05273   9.05273      1.00   .777325   .565109
   9.05263   9.05263      1.00   .772655   .562149
   9.05252   9.05252      1.00   .778125   .565769
   9.05241   9.05241      1.00   .775295   .563899
   9.05230   9.05230      1.00   .773455   .562299
   9.05219   9.05219      1.00   .775805   .564229
   9.05208   9.05208      1.00   .775565   .564169
   9.05197   9.05197      1.00   .774535   .563509
   9.05186   9.05186      1.00   .772565   .562369
   9.05174   9.05174      1.00   .778115   .566549
   9.05162   9.05162      1.00   .774395   .563459
   9.05151   9.05151      1.00   .774935   .563949
   9.05139   9.05139      1.00   .774655   .563819
   9.05128   9.05128      1.00   .777735   .566379
   9.05118   9.05118      1.00   .777015   .565649
   9.05105   9.05105      1.00   .774485   .564069
   9.05093   9.05093      1.00   .775215   .564479
   9.05082   9.05082      1.00   .776555   .565419
   9.05071   9.05071      1.00   .775195   .564779
   9.05059   9.05059      1.00   .777995   .566519
   9.05047   9.05047      1.00   .775945   .564889
   9.05037   9.05037      1.00   .773985   .563939
   9.05026   9.05026      1.00   .774915   .564699
   9.05014   9.05014      1.00   .776595   .565729
   9.05003   9.05003      1.00   .777765   .567039
   9.04992   9.04992      1.00   .770835   .562079
   9.04982   9.04982      1.00   .777955   .567079
   9.04970   9.04970      1.00   .776035   .565589
   9.04959   9.04959      1.00   .775505   .565469
   9.04948   9.04948      1.00   .771385   .562599
   9.04937   9.04937      1.00   .779185   .568109
   9.04925   9.04925      1.00   .773465   .564269
   9.04914   9.04914      1.00   .772025   .562959
   9.04903   9.04903      1.00   .775325   .565089
   9.04892   9.04892      1.00   .776865   .566509
   9.04880   9.04880      1.00   .768655   .560739
   9.04868   9.04868      1.00   .775175   .565749
   9.04857   9.04857      1.00   .772845   .563839
   9.04846   9.04846      1.00   .771115   .562639
   9.04833   9.04833      1.00   .771105   .563079
   9.04821   9.04821      1.00   .774955   .565639
   9.04809   9.04809      1.00   .770205   .562399
   9.04798   9.04798      1.00   .771465   .563059
   9.04786   9.04786      1.00   .772905   .564409
   9.04775   9.04775      1.00   .772275   .564049
   9.04763   9.04763      1.00   .770265   .562499
   9.04751   9.04751      1.00   .771155   .563219
   9.04739   9.04739      1.00   .772325   .564099
   9.04728   9.04728      1.00   .766755   .559899
   9.04717   9.04717      1.00   .768885   .561979
   9.04705   9.04705      1.00   .772465   .564559
   9.04694   9.04694      1.00   .771375   .563329
   9.04682   9.04682      1.00   .767165   .560519
   9.04671   9.04671      1.00   .773665   .565439
   9.04660   9.04660      1.00   .771595   .563769
   9.04649   9.04649      1.00   .769035   .562069
   9.04638   9.04638      1.00   .767085   .560599
   9.04628   9.04628      1.00   .770965   .563869
   9.04617   9.04617      1.00   .770195   .563329
   9.04606   9.04606      1.00   .772005   .564379
   9.04594   9.04594      1.00   .768215   .561789
   9.04583   9.04583      1.00   .772515   .564849
   9.04573   9.04573      1.00   .771335   .563839
   9.04562   9.04562      1.00   .768175   .561849
   9.04550   9.04550      1.00   .771135   .564239
   9.04539   9.04539      1.00   .768115   .562199
   9.04529   9.04529      1.00   .771385   .564929
   9.04518   9.04518      1.00   .768775   .562879
   9.04506   9.04506      1.00   .771005   .564219
   9.04495   9.04495      1.00   .767875   .562169
   9.04485   9.04485      1.00   .772535   .565279
   9.04473   9.04473      1.00   .768415   .562429
   9.04462   9.04462      1.00   .769725   .563799
   9.04452   9.04452      1.00   .769035   .563009
   9.04442   9.04442      1.00   .769105   .563089
   9.04431   9.04431      1.00   .771955   .565139
   9.04420   9.04420      1.00   .765415   .560769
   9.04410   9.04410      1.00   .769175   .563609
   9.04400   9.04400      1.00   .770445   .564359
   9.04389   9.04389      1.00   .768995   .563199
   9.04378   9.04378      1.00   .765795   .561349
   9.04368   9.04368      1.00   .771255   .565139
   9.04358   9.04358      1.00   .769805   .564089
   9.04348   9.04348      1.00   .768525   .563199
   9.04337   9.04337      1.00   .764735   .560439
   9.04327   9.04327      1.00   .770315   .564699
   9.04317   9.04317      1.00   .767735   .562739
   9.04306   9.04306      1.00   .767585   .562579
   9.04295   9.04295      1.00   .764785   .560729
   9.04285   9.04285      1.00   .771795   .566369
   9.04274   9.04274      1.00   .762025   .559069
   9.04263   9.04263      1.00   .766425   .562489
   9.04252   9.04252      1.00   .768185   .563179
   9.04242   9.04242      1.00   .768415   .563909
   9.04231   9.04231      1.00   .763055   .559929
   9.04220   9.04220      1.00   .771805   .566479
   9.04208   9.04208      1.00   .765395   .561399
   9.04198   9.04198      1.00   .766785   .562819
   9.04187   9.04187      1.00   .766005   .562559
   9.04175   9.04175      1.00   .770015   .565019
   9.04162   9.04162      1.00   .764195   .561329
   9.04152   9.04152      1.00   .766215   .562639
   9.04141   9.04141      1.00   .770365   .565769
   9.04129   9.04129      1.00   .766435   .562769
   9.04118   9.04118      1.00   .762685   .560439
   9.04107   9.04107      1.00   .769455   .565439
   9.04095   9.04095      1.00   .770495   .566029
   9.04083   9.04083      1.00   .763285   .560289
   9.04071   9.04071      1.00   .768005   .564539
   9.04060   9.04060      1.00   .767465   .564249
   9.04048   9.04048      1.00   .766985   .564219
   9.04037   9.04037      1.00   .764815   .561829
   9.04026   9.04026      1.00   .766065   .562859
   9.04015   9.04015      1.00   .767765   .564279
   9.04005   9.04005      1.00   .763745   .561849
   9.03993   9.03993      1.00   .764575   .562259
   9.03982   9.03982      1.00   .769035   .565869
   9.03971   9.03971      1.00   .767035   .563879
   9.03960   9.03960      1.00   .764835   .562499
   9.03949   9.03949      1.00   .768095   .564779
   9.03937   9.03937      1.00   .767795   .564409
   9.03927   9.03927      1.00   .764515   .562399
   9.03916   9.03916      1.00   .762255   .560729
   9.03904   9.03904      1.00   .769775   .566499
   9.03892   9.03892      1.00   .765385   .563209
   9.03881   9.03881      1.00   .765675   .563899
   9.03870   9.03870      1.00   .767655   .565199
   9.03858   9.03858      1.00   .770345   .566979
   9.03846   9.03846      1.00   .763675   .561869
   9.03834   9.03834      1.00   .766825   .564779
   9.03823   9.03823      1.00   .768705   .566059
   9.03810   9.03810      1.00   .763295   .562069
   9.03798   9.03798      1.00   .766275   .563829
   9.03787   9.03787      1.00   .766775   .564969
   9.03776   9.03776      1.00   .768255   .565809
   9.03763   9.03763      1.00   .762335   .561609
   9.03751   9.03751      1.00   .766545   .564629
   9.03740   9.03740      1.00   .765635   .563999
   9.03730   9.03730      1.00   .767485   .565849
   9.03718   9.03718      1.00   .761655   .561449
   9.03706   9.03706      1.00   .768075   .566209
   9.03694   9.03694      1.00   .764375   .563349
   9.03684   9.03684      1.00   .765875   .564419
   9.03673   9.03673      1.00   .764515   .563479
   9.03661   9.03661      1.00   .767195   .565619
   9.03651   9.03651      1.00   .763115   .562149
   9.03640   9.03640      1.00   .767885   .565929
   9.03629   9.03629      1.00   .763665   .562959
   9.03617   9.03617      1.00   .762755   .562829
   9.03606   9.03606      1.00   .761285   .561559
   9.03596   9.03596      1.00   .767625   .566029
   9.03585   9.03585      1.00   .762165   .562659
   9.03573   9.03573      1.00   .760495   .561099
   9.03562   9.03562      1.00   .763585   .563699
   9.03552   9.03552      1.00   .766855   .565879
   9.03541   9.03541      1.00   .760905   .561599
   9.03529   9.03529      1.00   .761625   .562129
   9.03519   9.03519      1.00   .766015   .565459
   9.03508   9.03508      1.00   .758495   .560049
   9.03496   9.03496      1.00   .762125   .562449
   9.03485   9.03485      1.00   .761365   .562169
   9.03475   9.03475      1.00   .766075   .565919
   9.03464   9.03464      1.00   .755365   .557739
   9.03453   9.03453      1.00   .765805   .565949
   9.03442   9.03442      1.00   .758895   .560589
   9.03432   9.03432      1.00   .764645   .565229
   9.03422   9.03422      1.00   .756255   .558749
   9.03411   9.03411      1.00   .762255   .563629
   9.03400   9.03400      1.00   .760655   .562139
   9.03390   9.03390      1.00   .759845   .561639
   9.03380   9.03380      1.00   .757785   .560129
   9.03369   9.03369      1.00   .760565   .562109
   9.03358   9.03358      1.00   .760115   .561699
   9.03349   9.03349      1.00   .758775   .560729
   9.03339   9.03339      1.00   .759275   .561599
   9.03329   9.03329      1.00   .759675   .562019
   9.03317   9.03317      1.00   .756375   .559509
   9.03307   9.03307      1.00   .759775   .561479
   9.03297   9.03297      1.00   .758585   .561259
   9.03286   9.03286      1.00   .755855   .559209
   9.03275   9.03275      1.00   .756425   .559649
   9.03265   9.03265      1.00   .758725   .561579
   9.03255   9.03255      1.00   .758055   .561019
   9.03244   9.03244      1.00   .753925   .557659
   9.03233   9.03233      1.00   .758645   .561829
   9.03222   9.03222      1.00   .758375   .561539
   9.03211   9.03211      1.00   .754685   .558909
   9.03199   9.03199      1.00   .754415   .558309
   9.03187   9.03187      1.00   .756875   .560759
   9.03176   9.03176      1.00   .756715   .560549
   9.03165   9.03165      1.00   .755375   .559349
   9.03154   9.03154      1.00   .755965   .559969
   9.03142   9.03142      1.00   .756955   .560529
   9.03130   9.03130      1.00   .750905   .556169
   9.03119   9.03119      1.00   .755215   .559569
   9.03108   9.03108      1.00   .758235   .562009
   9.03095   9.03095      1.00   .752725   .557919
   9.03084   9.03084      1.00   .754385   .558929
   9.03073   9.03073      1.00   .754565   .559309
   9.03061   9.03061      1.00   .758995   .562319
   9.03050   9.03050      1.00   .748365   .554909
   9.03039   9.03039      1.00   .757065   .561259
   9.03028   9.03028      1.00   .753705   .558849
   9.03017   9.03017      1.00   .752075   .557649
   9.03005   9.03005      1.00   .752495   .557999
   9.02995   9.02995      1.00   .752465   .557999
   9.02985   9.02985      1.00   .753165   .558629
   9.02973   9.02973      1.00   .749785   .555859
   9.02962   9.02962      1.00   .751515   .557609
   9.02950   9.02950      1.00   .753265   .558569
   9.02940   9.02940      1.00   .750875   .557249
   9.02928   9.02928      1.00   .749915   .556509
   9.02917   9.02917      1.00   .752635   .558589
   9.02906   9.02906      1.00   .750815   .556799
   9.02895   9.02895      1.00   .750385   .557199
   9.02883   9.02883      1.00   .748965   .556079
   9.02872   9.02872      1.00   .754645   .559999
   9.02860   9.02860      1.00   .746405   .554349
   9.02849   9.02849      1.00   .751485   .558569
   9.02837   9.02837      1.00   .749795   .557379
   9.02824   9.02824      1.00   .749475   .556689
   9.02813   9.02813      1.00   .747875   .556029
   9.02801   9.02801      1.00   .751165   .558169
   9.02790   9.02790      1.00   .748325   .556059
   9.02778   9.02778      1.00   .749105   .556629
   9.02766   9.02766      1.00   .748255   .556399
   9.02755   9.02755      1.00   .751155   .558259
   9.02743   9.02743      1.00   .748505   .556139
   9.02731   9.02731      1.00   .747135   .555389
   9.02720   9.02720      1.00   .749755   .557339
   9.02709   9.02709      1.00   .748925   .556659
   9.02697   9.02697      1.00   .748175   .556269
   9.02686   9.02686      1.00   .747845   .555909
   9.02675   9.02675      1.00   .750535   .558039
   9.02665   9.02665      1.00   .748555   .556729
   9.02654   9.02654      1.00   .748715   .556949
   9.02642   9.02642      1.00   .746715   .555639
   9.02632   9.02632      1.00   .750985   .558699
   9.02621   9.02621      1.00   .745035   .554079
   9.02609   9.02609      1.00   .750195   .558389
   9.02598   9.02598      1.00   .745345   .554699
   9.02588   9.02588      1.00   .749995   .558439
   9.02578   9.02578      1.00   .743305   .553349
   9.02566   9.02566      1.00   .752525   .560239
   9.02555   9.02555      1.00   .742215   .552539
   9.02544   9.02544      1.00   .747225   .556749
   9.02534   9.02534      1.00   .749755   .558239
   9.02523   9.02523      1.00   .749975   .558589
   9.02511   9.02511      1.00   .745495   .555219
   9.02500   9.02500      1.00   .749255   .558329
   9.02489   9.02489      1.00   .748305   .557559
   9.02478   9.02478      1.00   .749595   .558579
   9.02467   9.02467      1.00   .743575   .553889
   9.02457   9.02457      1.00   .744995   .555319
   9.02446   9.02446      1.00   .751235   .559849
   9.02436   9.02436      1.00   .746655   .556249
   9.02425   9.02425      1.00   .747715   .557369
   9.02414   9.02414      1.00   .749575   .558749
   9.02404   9.02404      1.00   .748185   .557749
   9.02393   9.02393      1.00   .749435   .558889
   9.02383   9.02383      1.00   .747275   .557469
   9.02373   9.02373      1.00   .749655   .559039
   9.02363   9.02363      1.00   .749265   .558929
   9.02352   9.02352      1.00   .750065   .559319
   9.02342   9.02342      1.00   .747415   .557209
   9.02332   9.02332      1.00   .754735   .563039
   9.02322   9.02322      1.00   .744745   .555799
   9.02312   9.02312      1.00   .753685   .562299
   9.02300   9.02300      1.00   .745905   .556599
   9.02290   9.02290      1.00   .752235   .561479
   9.02279   9.02279      1.00   .746395   .556969
   9.02269   9.02269      1.00   .753605   .562689
   9.02258   9.02258      1.00   .744575   .556369
   9.02247   9.02247      1.00   .753755   .562479
   9.02237   9.02237      1.00   .746305   .557269
   9.02226   9.02226      1.00   .753995   .562829
   9.02214   9.02214      1.00   .745695   .556989
   9.02204   9.02204      1.00   .752885   .562779
   9.02192   9.02192      1.00   .748725   .559329
   9.02181   9.02181      1.00   .750475   .560429
   9.02169   9.02169      1.00   .746635   .557649
   9.02157   9.02157      1.00   .754055   .563629
   9.02147   9.02147      1.00   .749325   .559709
   9.02135   9.02135      1.00   .748465   .559329
   9.02122   9.02122      1.00   .752285   .562459
   9.02111   9.02111      1.00   .750685   .561319
   9.02100   9.02100      1.00   .748165   .559259
   9.02089   9.02089      1.00   .751415   .561639
   9.02077   9.02077      1.00   .747445   .559079
   9.02065   9.02065      1.00   .754485   .563949
   9.02054   9.02054      1.00   .749195   .560209
   9.02043   9.02043      1.00   .749285   .560169
   9.02031   9.02031      1.00   .752035   .562979
   9.02021   9.02021      1.00   .747595   .559489
   9.02010   9.02010      1.00   .754295   .564489
   9.01999   9.01999      1.00   .747605   .559389
   9.01987   9.01987      1.00   .751775   .562449
   9.01976   9.01976      1.00   .748535   .560099
   9.01966   9.01966      1.00   .753015   .563599
   9.01954   9.01954      1.00   .749875   .561379
   9.01942   9.01942      1.00   .749455   .560869
   9.01932   9.01932      1.00   .748635   .560599
   9.01922   9.01922      1.00   .751605   .562839
   9.01910   9.01910      1.00   .749855   .561459
   9.01898   9.01898      1.00   .749665   .561329
   9.01887   9.01887      1.00   .750995   .562529
   9.01876   9.01876      1.00   .750195   .561959
   9.01864   9.01864      1.00   .749755   .561709
   9.01852   9.01852      1.00   .746955   .559239
   9.01840   9.01840      1.00   .751085   .562799
   9.01829   9.01829      1.00   .751425   .563079
   9.01817   9.01817      1.00   .744275   .557759
   9.01804   9.01804      1.00   .751055   .562819
   9.01794   9.01794      1.00   .752285   .564189
   9.01782   9.01782      1.00   .746315   .559549
   9.01769   9.01769      1.00   .748475   .560979
   9.01757   9.01757      1.00   .751475   .563039
   9.01746   9.01746      1.00   .751895   .563709
   9.01735   9.01735      1.00   .743235   .557839
   9.01723   9.01723      1.00   .748605   .561479
   9.01711   9.01711      1.00   .750155   .562989
   9.01700   9.01700      1.00   .748555   .561879
   9.01690   9.01690      1.00   .750085   .562929
   9.01679   9.01679      1.00   .750645   .563389
   9.01667   9.01667      1.00   .746315   .560069
   9.01657   9.01657      1.00   .750885   .563629
   9.01646   9.01646      1.00   .749305   .562259
   9.01635   9.01635      1.00   .748335   .561969
   9.01623   9.01623      1.00   .745495   .559539
   9.01613   9.01613      1.00   .750085   .563539
   9.01603   9.01603      1.00   .751025   .563829
   9.01591   9.01591      1.00   .744175   .558709
   9.01579   9.01579      1.00   .751455   .563849
   9.01569   9.01569      1.00   .746095   .559779
   9.01558   9.01558      1.00   .751995   .564659
   9.01547   9.01547      1.00   .743375   .558159
   9.01536   9.01536      1.00   .749295   .562739
   9.01525   9.01525      1.00   .747165   .561849
   9.01514   9.01514      1.00   .746045   .560689
   9.01502   9.01502      1.00   .745865   .560259
   9.01491   9.01491      1.00   .747515   .562139
   9.01481   9.01481      1.00   .744015   .559379
   9.01471   9.01471      1.00   .743845   .559149
   9.01460   9.01460      1.00   .748025   .562429
   9.01449   9.01449      1.00   .746615   .560959
   9.01439   9.01439      1.00   .742755   .558469
   9.01429   9.01429      1.00   .745875   .561019
   9.01418   9.01418      1.00   .745585   .560609
   9.01407   9.01407      1.00   .743665   .559049
   9.01397   9.01397      1.00   .743725   .559479
   9.01386   9.01386      1.00   .745475   .560829
   9.01376   9.01376      1.00   .743355   .559239
   9.01365   9.01365      1.00   .740555   .557139
   9.01355   9.01355      1.00   .745295   .560729
   9.01345   9.01345      1.00   .744265   .560069
   9.01335   9.01335      1.00   .740055   .557079
   9.01324   9.01324      1.00   .742785   .559159
   9.01314   9.01314      1.00   .742595   .559099
   9.01304   9.01304      1.00   .743345   .559389
   9.01293   9.01293      1.00   .740445   .557199
   9.01282   9.01282      1.00   .739385   .556899
   9.01272   9.01272      1.00   .743655   .559899
   9.01262   9.01262      1.00   .740175   .557849
   9.01251   9.01251      1.00   .738415   .556459
   9.01240   9.01240      1.00   .740085   .557519
   9.01230   9.01230      1.00   .740035   .557539
   9.01219   9.01219      1.00   .739415   .557179
   9.01207   9.01207      1.00   .740005   .557859
   9.01195   9.01195      1.00   .737465   .555279
   9.01184   9.01184      1.00   .738375   .556649
   9.01173   9.01173      1.00   .739415   .557409
   9.01162   9.01162      1.00   .737225   .555609
   9.01149   9.01149      1.00   .739215   .557489
   9.01138   9.01138      1.00   .735715   .554379
   9.01127   9.01127      1.00   .740295   .558479
   9.01115   9.01115      1.00   .731715   .551979
   9.01103   9.01103      1.00   .738995   .557329
   9.01093   9.01093      1.00   .735545   .554599
   9.01082   9.01082      1.00   .738975   .557299
   9.01070   9.01070      1.00   .735495   .554889
   9.01057   9.01057      1.00   .736545   .555549
   9.01046   9.01046      1.00   .738065   .557109
   9.01036   9.01036      1.00   .736735   .556079
   9.01025   9.01025      1.00   .734805   .554669
   9.01013   9.01013      1.00   .731955   .552119
   9.01002   9.01002      1.00   .735625   .555199
   9.00992   9.00992      1.00   .735515   .555259
   9.00981   9.00981      1.00   .736425   .555949
   9.00969   9.00969      1.00   .732925   .553859
   9.00959   9.00959      1.00   .736805   .556209
   9.00948   9.00948      1.00   .733135   .553299
   9.00936   9.00936      1.00   .736385   .556419
   9.00925   9.00925      1.00   .729305   .550829
   9.00914   9.00914      1.00   .735785   .555749
   9.00903   9.00903      1.00   .731325   .552339
   9.00892   9.00892      1.00   .735325   .555909
   9.00880   9.00880      1.00   .728325   .550409
   9.00868   9.00868      1.00   .732595   .553649
   9.00857   9.00857      1.00   .733725   .554379
   9.00845   9.00845      1.00   .732205   .553219
   9.00833   9.00833      1.00   .728675   .551039
   9.00821   9.00821      1.00   .732585   .554089
   9.00810   9.00810      1.00   .731675   .553089
   9.00799   9.00799      1.00   .730655   .552539
   9.00786   9.00786      1.00   .731135   .552649
   9.00775   9.00775      1.00   .730335   .552699
   9.00764   9.00764      1.00   .731035   .552809
   9.00752   9.00752      1.00   .731575   .553429
   9.00740   9.00740      1.00   .726245   .549339
   9.00729   9.00729      1.00   .731145   .553239
   9.00717   9.00717      1.00   .730705   .553149
   9.00706   9.00706      1.00   .726065   .549179
   9.00694   9.00694      1.00   .731145   .553289
   9.00683   9.00683      1.00   .726205   .549519
   9.00673   9.00673      1.00   .729665   .552139
   9.00661   9.00661      1.00   .728075   .550959
   9.00650   9.00650      1.00   .728455   .551419
   9.00639   9.00639      1.00   .727375   .550649
   9.00629   9.00629      1.00   .726735   .550369
   9.00617   9.00617      1.00   .728005   .551339
   9.00606   9.00606      1.00   .726635   .549979
   9.00596   9.00596      1.00   .727765   .551189
   9.00585   9.00585      1.00   .726665   .550809
   9.00574   9.00574      1.00   .727415   .550809
   9.00562   9.00562      1.00   .723745   .548089
   9.00552   9.00552      1.00   .728795   .552359
   9.00542   9.00542      1.00   .726785   .550899
   9.00531   9.00531      1.00   .726165   .550409
   9.00519   9.00519      1.00   .720895   .546189
   9.00508   9.00508      1.00   .730285   .553729
   9.00497   9.00497      1.00   .721695   .547269
   9.00486   9.00486      1.00   .729585   .553359
   9.00474   9.00474      1.00   .722425   .547809
   9.00464   9.00464      1.00   .728325   .552319
   9.00454   9.00454      1.00   .724025   .549059
   9.00443   9.00443      1.00   .727595   .551839
   9.00432   9.00432      1.00   .721765   .547489
   9.00422   9.00422      1.00   .725855   .550479
   9.00412   9.00412      1.00   .724195   .549359
   9.00401   9.00401      1.00   .722825   .548449
   9.00390   9.00390      1.00   .721505   .547559
   9.00380   9.00380      1.00   .724395   .549819
   9.00371   9.00371      1.00   .721175   .547289
   9.00360   9.00360      1.00   .724045   .549679
   9.00349   9.00349      1.00   .722975   .549079
   9.00339   9.00339      1.00   .723745   .549189
   9.00329   9.00329      1.00   .721605   .547829
   9.00319   9.00319      1.00   .723535   .549359
   9.00308   9.00308      1.00   .722925   .548999
   9.00297   9.00297      1.00   .716025   .543959
   9.00287   9.00287      1.00   .723335   .549639
   9.00276   9.00276      1.00   .720885   .547509
   9.00265   9.00265      1.00   .721565   .548479
   9.00255   9.00255      1.00   .719955   .547109
   9.00244   9.00244      1.00   .724895   .550619
   9.00233   9.00233      1.00   .720395   .547459
   9.00222   9.00222      1.00   .719585   .546889
   9.00212   9.00212      1.00   .723135   .549509
   9.00201   9.00201      1.00   .723135   .549509
   9.00188   9.00188      1.00   .715335   .544179
   9.00177   9.00177      1.00   .724695   .550879
   9.00165   9.00165      1.00   .719885   .547359
   9.00155   9.00155      1.00   .721255   .548959
   9.00143   9.00143      1.00   .719615   .547759
   9.00132   9.00132      1.00   .722565   .549629
   9.00120   9.00120      1.00   .721155   .548509
   9.00109   9.00109      1.00   .720105   .547469
   9.00097   9.00097      1.00   .721175   .548699
   9.00085   9.00085      1.00   .721535   .548859
   9.00074   9.00074      1.00   .722455   .549799
   9.00064   9.00064      1.00   .718815   .547179
   9.00052   9.00052      1.00   .721305   .549049
   9.00040   9.00040      1.00   .720815   .548539
   9.00029   9.00029      1.00   .721145   .548819
   9.00019   9.00019      1.00   .719365   .547919
   9.00007   9.00007      1.00   .723015   .550499
   8.99996   8.99996      1.00   .719735   .548439
   8.99986   8.99986      1.00   .722845   .550359
   8.99975   8.99975      1.00   .719075   .547779
   8.99964   8.99964      1.00   .724815   .551669
   8.99953   8.99953      1.00   .720615   .548949
   8.99942   8.99942      1.00   .722895   .550789
   8.99931   8.99931      1.00   .719155   .548019
   8.99920   8.99920      1.00   .723205   .551179
   8.99908   8.99908      1.00   .717555   .546769
   8.99898   8.99898      1.00   .722415   .550639
   8.99887   8.99887      1.00   .719495   .548339
   8.99875   8.99875      1.00   .721185   .549759
   8.99863   8.99863      1.00   .718855   .547909
   8.99852   8.99852      1.00   .720765   .549309
   8.99840   8.99840      1.00   .719465   .548719
   8.99828   8.99828      1.00   .719125   .548499
   8.99816   8.99816      1.00   .719995   .549269
   8.99805   8.99805      1.00   .720125   .549179
   8.99793   8.99793      1.00   .719505   .549069
   8.99781   8.99781      1.00   .718245   .547939
   8.99769   8.99769      1.00   .721535   .550279
   8.99758   8.99758      1.00   .718055   .547999
   8.99747   8.99747      1.00   .720215   .549389
   8.99735   8.99735      1.00   .718225   .547899
   8.99723   8.99723      1.00   .720375   .549609
   8.99712   8.99712      1.00   .717705   .548209
   8.99702   8.99702      1.00   .721225   .550119
   8.99690   8.99690      1.00   .718255   .548299
   8.99679   8.99679      1.00   .721235   .551129
   8.99668   8.99668      1.00   .715365   .546289
   8.99657   8.99657      1.00   .719195   .549199
   8.99646   8.99646      1.00   .718175   .548579
   8.99635   8.99635      1.00   .719895   .549749
   8.99624   8.99624      1.00   .717075   .547409
   8.99613   8.99613      1.00   .719285   .549549
   8.99602   8.99602      1.00   .720685   .550369
   8.99590   8.99590      1.00   .717815   .548989
   8.99580   8.99580      1.00   .717755   .548869
   8.99569   8.99569      1.00   .718375   .549179
   8.99558   8.99558      1.00   .714345   .546059
   8.99547   8.99547      1.00   .717335   .548519
   8.99536   8.99536      1.00   .717875   .548829
   8.99525   8.99525      1.00   .719395   .549869
   8.99514   8.99514      1.00   .714335   .546029
   8.99503   8.99503      1.00   .720835   .551439
   8.99492   8.99492      1.00   .715505   .547429
   8.99482   8.99482      1.00   .717095   .548799
   8.99471   8.99471      1.00   .717515   .548489
   8.99460   8.99460      1.00   .716435   .548219
   8.99449   8.99449      1.00   .713925   .546309
   8.99439   8.99439      1.00   .719965   .550639
   8.99428   8.99428      1.00   .714925   .547239
   8.99417   8.99417      1.00   .716755   .548579
   8.99407   8.99407      1.00   .714545   .547029
   8.99396   8.99396      1.00   .717065   .548959
   8.99386   8.99386      1.00   .718095   .549849
   8.99376   8.99376      1.00   .716475   .548419
   8.99365   8.99365      1.00   .714875   .547219
   8.99355   8.99355      1.00   .721215   .552019
   8.99345   8.99345      1.00   .713395   .545939
   8.99334   8.99334      1.00   .718405   .550429
   8.99324   8.99324      1.00   .715785   .548699
   8.99314   8.99314      1.00   .717145   .549299
   8.99303   8.99303      1.00   .714565   .547609
   8.99292   8.99292      1.00   .718055   .550009
   8.99282   8.99282      1.00   .714735   .547549
   8.99272   8.99272      1.00   .717075   .549199
   8.99261   8.99261      1.00   .716245   .549019
   8.99250   8.99250      1.00   .713715   .546909
   8.99240   8.99240      1.00   .716485   .549479
   8.99229   8.99229      1.00   .713575   .547039
   8.99218   8.99218      1.00   .716455   .549079
   8.99205   8.99205      1.00   .714145   .547549
   8.99194   8.99194      1.00   .713565   .546859
   8.99184   8.99184      1.00   .714975   .548249
   8.99172   8.99172      1.00   .716115   .549249
   8.99160   8.99160      1.00   .711695   .545879
   8.99149   8.99149      1.00   .715875   .549339
   8.99138   8.99138      1.00   .716195   .549799
   8.99126   8.99126      1.00   .713715   .547369
   8.99114   8.99114      1.00   .715035   .548619
   8.99103   8.99103      1.00   .711515   .545859
   8.99091   8.99091      1.00   .718025   .550979
   8.99079   8.99079      1.00   .713405   .547609
   8.99068   8.99068      1.00   .712405   .546729
   8.99057   8.99057      1.00   .714825   .548829
   8.99046   8.99046      1.00   .715375   .548999
   8.99035   8.99035      1.00   .709655   .545259
   8.99023   8.99023      1.00   .718855   .552019
   8.99012   8.99012      1.00   .709285   .544649
   8.99001   8.99001      1.00   .717485   .551239
   8.98990   8.98990      1.00   .710785   .545919
   8.98979   8.98979      1.00   .716635   .550639
   8.98968   8.98968      1.00   .711315   .546469
   8.98957   8.98957      1.00   .716535   .550529
   8.98946   8.98946      1.00   .708485   .544639
   8.98934   8.98934      1.00   .716575   .550799
   8.98923   8.98923      1.00   .710465   .546009
   8.98912   8.98912      1.00   .715005   .549619
   8.98901   8.98901      1.00   .712985   .548029
   8.98889   8.98889      1.00   .712815   .548159
   8.98877   8.98877      1.00   .713125   .548219
   8.98866   8.98866      1.00   .713865   .549069
   8.98855   8.98855      1.00   .713365   .548679
   8.98842   8.98842      1.00   .710645   .546439
   8.98831   8.98831      1.00   .711965   .547619
   8.98819   8.98819      1.00   .714385   .549699
   8.98808   8.98808      1.00   .716885   .551979
   8.98795   8.98795      1.00   .708675   .545119
   8.98784   8.98784      1.00   .717675   .552379
   8.98773   8.98773      1.00   .714405   .549749
   8.98760   8.98760      1.00   .713835   .549799
   8.98748   8.98748      1.00   .710595   .546939
   8.98737   8.98737      1.00   .718675   .553219
   8.98726   8.98726      1.00   .708745   .545979
   8.98714   8.98714      1.00   .715535   .551299
   8.98702   8.98702      1.00   .710035   .546709
   8.98692   8.98692      1.00   .715975   .551489
   8.98681   8.98681      1.00   .711205   .548439
   8.98670   8.98670      1.00   .711845   .548039
   8.98659   8.98659      1.00   .714365   .550579
   8.98648   8.98648      1.00   .713495   .549859
   8.98636   8.98636      1.00   .712125   .548899
   8.98625   8.98625      1.00   .711435   .548149
   8.98614   8.98614      1.00   .713245   .549849
   8.98603   8.98603      1.00   .711495   .548319
   8.98593   8.98593      1.00   .711945   .549069
   8.98581   8.98581      1.00   .711255   .548499
   8.98570   8.98570      1.00   .712245   .548779
   8.98560   8.98560      1.00   .708755   .546849
   8.98549   8.98549      1.00   .714125   .550679
   8.98538   8.98538      1.00   .710455   .547939
   8.98526   8.98526      1.00   .711545   .548789
   8.98515   8.98515      1.00   .708065   .546389
   8.98504   8.98504      1.00   .714285   .550969
   8.98493   8.98493      1.00   .707655   .546109
   8.98482   8.98482      1.00   .712105   .549269
   8.98471   8.98471      1.00   .710285   .547989
   8.98461   8.98461      1.00   .711995   .548989
   8.98450   8.98450      1.00   .709295   .547249
   8.98439   8.98439      1.00   .708765   .546689
   8.98429   8.98429      1.00   .712305   .549789
   8.98419   8.98419      1.00   .708265   .546749
   8.98408   8.98408      1.00   .709905   .548149
   8.98397   8.98397      1.00   .709335   .547849
   8.98387   8.98387      1.00   .710765   .549299
   8.98377   8.98377      1.00   .707765   .546349
   8.98367   8.98367      1.00   .710565   .548569
   8.98356   8.98356      1.00   .709205   .547919
   8.98346   8.98346      1.00   .709025   .547969
   8.98336   8.98336      1.00   .706925   .546379
   8.98325   8.98325      1.00   .710765   .549349
   8.98314   8.98314      1.00   .706295   .546329
   8.98304   8.98304      1.00   .707735   .546809
   8.98294   8.98294      1.00   .706935   .546829
   8.98283   8.98283      1.00   .708675   .547629
   8.98272   8.98272      1.00   .705915   .545829
   8.98262   8.98262      1.00   .705465   .545179
   8.98252   8.98252      1.00   .707595   .547079
   8.98241   8.98241      1.00   .706385   .546009
   8.98229   8.98229      1.00   .704845   .545349
   8.98219   8.98219      1.00   .702915   .543829
   8.98208   8.98208      1.00   .706335   .546039
   8.98196   8.98196      1.00   .702235   .543179
   8.98184   8.98184      1.00   .707485   .547179
   8.98172   8.98172      1.00   .702825   .543659
   8.98161   8.98161      1.00   .707745   .547869
   8.98150   8.98150      1.00   .700705   .542349
   8.98139   8.98139      1.00   .705255   .545629
   8.98127   8.98127      1.00   .702125   .543489
   8.98115   8.98115      1.00   .703215   .544479
   8.98103   8.98103      1.00   .701615   .543239
   8.98091   8.98091      1.00   .705695   .546159
   8.98080   8.98080      1.00   .700675   .542809
   8.98069   8.98069      1.00   .703895   .545349
   8.98058   8.98058      1.00   .701955   .543559
   8.98046   8.98046      1.00   .705465   .546319
   8.98035   8.98035      1.00   .698685   .541349
   8.98024   8.98024      1.00   .701445   .543509
   8.98013   8.98013      1.00   .704765   .546069
   8.98002   8.98002      1.00   .699765   .542069
   8.97991   8.97991      1.00   .701625   .543699
   8.97980   8.97980      1.00   .702075   .544209
   8.97969   8.97969      1.00   .701145   .543449
   8.97957   8.97957      1.00   .699095   .541919
   8.97946   8.97946      1.00   .700255   .542869
   8.97936   8.97936      1.00   .702695   .544949
   8.97925   8.97925      1.00   .698585   .541909
   8.97913   8.97913      1.00   .698755   .541849
   8.97902   8.97902      1.00   .699955   .542549
   8.97891   8.97891      1.00   .699365   .541909
   8.97879   8.97879      1.00   .699465   .542229
   8.97867   8.97867      1.00   .696345   .540449
   8.97856   8.97856      1.00   .700195   .543369
   8.97844   8.97844      1.00   .696475   .540399
   8.97832   8.97832      1.00   .698965   .542359
   8.97820   8.97820      1.00   .697985   .541659
   8.97808   8.97808      1.00   .698885   .542089
   8.97797   8.97797      1.00   .696035   .540419
   8.97785   8.97785      1.00   .696665   .540989
   8.97773   8.97773      1.00   .698085   .542239
   8.97761   8.97761      1.00   .692745   .537909
   8.97750   8.97750      1.00   .700485   .543549
   8.97738   8.97738      1.00   .692425   .537819
   8.97726   8.97726      1.00   .699055   .542869
   8.97715   8.97715      1.00   .690475   .536219
   8.97705   8.97705      1.00   .698095   .542559
   8.97694   8.97694      1.00   .695455   .540079
   8.97682   8.97682      1.00   .694645   .539949
   8.97672   8.97672      1.00   .691745   .537629
   8.97661   8.97661      1.00   .699445   .543749
   8.97649   8.97649      1.00   .690625   .536939
   8.97638   8.97638      1.00   .695225   .540189
   8.97627   8.97627      1.00   .692465   .538229
   8.97616   8.97616      1.00   .697105   .541709
   8.97605   8.97605      1.00   .690875   .537069
   8.97593   8.97593      1.00   .693915   .539319
   8.97583   8.97583      1.00   .694025   .539789
   8.97573   8.97573      1.00   .692185   .538389
   8.97561   8.97561      1.00   .692495   .538659
   8.97549   8.97549      1.00   .692635   .538959
   8.97539   8.97539      1.00   .694065   .539539
   8.97528   8.97528      1.00   .688515   .535729
   8.97517   8.97517      1.00   .693625   .539779
   8.97505   8.97505      1.00   .689615   .536609
   8.97495   8.97495      1.00   .693255   .539819
   8.97485   8.97485      1.00   .686735   .534549
   8.97474   8.97474      1.00   .691965   .538589
   8.97462   8.97462      1.00   .690715   .537279
   8.97452   8.97452      1.00   .690085   .536999
   8.97442   8.97442      1.00   .691455   .538429
   8.97431   8.97431      1.00   .693065   .539749
   8.97420   8.97420      1.00   .688445   .536169
   8.97410   8.97410      1.00   .689875   .537719
   8.97399   8.97399      1.00   .692235   .539369
   8.97389   8.97389      1.00   .690265   .537669
   8.97378   8.97378      1.00   .686135   .534699
   8.97368   8.97368      1.00   .693035   .540209
   8.97358   8.97358      1.00   .692555   .539409
   8.97348   8.97348      1.00   .690345   .537999
   8.97337   8.97337      1.00   .690005   .538289
   8.97327   8.97327      1.00   .690595   .538509
   8.97317   8.97317      1.00   .691655   .539389
   8.97307   8.97307      1.00   .685735   .534419
   8.97296   8.97296      1.00   .692515   .539999
   8.97285   8.97285      1.00   .690185   .538259
   8.97275   8.97275      1.00   .687825   .536249
   8.97265   8.97265      1.00   .688435   .536479
   8.97254   8.97254      1.00   .691865   .539649
   8.97243   8.97243      1.00   .687505   .536359
   8.97232   8.97232      1.00   .689145   .537629
   8.97221   8.97221      1.00   .690145   .538439
   8.97209   8.97209      1.00   .687945   .536659
   8.97198   8.97198      1.00   .688395   .537449
   8.97188   8.97188      1.00   .690725   .539309
   8.97175   8.97175      1.00   .688885   .537409
   8.97163   8.97163      1.00   .687525   .536369
   8.97153   8.97153      1.00   .687335   .537039
   8.97141   8.97141      1.00   .692865   .541049
   8.97129   8.97129      1.00   .687665   .537159
   8.97118   8.97118      1.00   .688075   .537259
   8.97107   8.97107      1.00   .691095   .539379
   8.97096   8.97096      1.00   .690245   .538969
   8.97083   8.97083      1.00   .690285   .538999
   8.97072   8.97072      1.00   .685525   .535599
   8.97061   8.97061      1.00   .690055   .539219
   8.97050   8.97050      1.00   .690885   .539799
   8.97038   8.97038      1.00   .687975   .537629
   8.97026   8.97026      1.00   .688695   .538319
   8.97016   8.97016      1.00   .690415   .539479
   8.97005   8.97005      1.00   .687685   .537479
   8.96994   8.96994      1.00   .688825   .538119
   8.96982   8.96982      1.00   .687985   .538079
   8.96972   8.96972      1.00   .686445   .536369
   8.96961   8.96961      1.00   .687075   .537129
   8.96949   8.96949      1.00   .689115   .538829
   8.96938   8.96938      1.00   .684865   .535739
   8.96927   8.96927      1.00   .687645   .537479
   8.96917   8.96917      1.00   .688045   .538149
   8.96905   8.96905      1.00   .686665   .536879
   8.96893   8.96893      1.00   .688115   .538319
   8.96882   8.96882      1.00   .683125   .534799
   8.96871   8.96871      1.00   .692405   .542029
   8.96859   8.96859      1.00   .684065   .535479
   8.96846   8.96846      1.00   .685675   .537109
   8.96835   8.96835      1.00   .686315   .537329
   8.96824   8.96824      1.00   .688945   .539479
   8.96812   8.96812      1.00   .684945   .536459
   8.96799   8.96799      1.00   .684135   .535569
   8.96788   8.96788      1.00   .688845   .539859
   8.96777   8.96777      1.00   .686635   .537539
   8.96764   8.96764      1.00   .684515   .536109
   8.96752   8.96752      1.00   .683675   .535629
   8.96741   8.96741      1.00   .686795   .537939
   8.96730   8.96730      1.00   .686255   .537279
   8.96718   8.96718      1.00   .683745   .535719
   8.96706   8.96706      1.00   .691155   .541539
   8.96696   8.96696      1.00   .685625   .537319
   8.96685   8.96685      1.00   .684805   .536709
   8.96674   8.96674      1.00   .687395   .538809
   8.96663   8.96663      1.00   .685725   .537659
   8.96651   8.96651      1.00   .682355   .535159
   8.96641   8.96641      1.00   .687375   .538979
   8.96629   8.96629      1.00   .684055   .536259
   8.96618   8.96618      1.00   .685495   .537429
   8.96607   8.96607      1.00   .686415   .538319
   8.96596   8.96596      1.00   .686345   .538399
   8.96585   8.96585      1.00   .685075   .537549
   8.96574   8.96574      1.00   .685535   .537779
   8.96563   8.96563      1.00   .684965   .537419
   8.96553   8.96553      1.00   .688775   .540059
   8.96541   8.96541      1.00   .682445   .535699
   8.96530   8.96530      1.00   .685865   .538599
   8.96519   8.96519      1.00   .687875   .539819
   8.96508   8.96508      1.00   .685445   .538069
   8.96497   8.96497      1.00   .682635   .536099
   8.96485   8.96485      1.00   .687925   .540129
   8.96475   8.96475      1.00   .685595   .538309
   8.96465   8.96465      1.00   .686055   .538679
   8.96454   8.96454      1.00   .682435   .536139
   8.96443   8.96443      1.00   .689685   .541719
   8.96432   8.96432      1.00   .683325   .536599
   8.96422   8.96422      1.00   .685385   .538189
   8.96411   8.96411      1.00   .683775   .537199
   8.96400   8.96400      1.00   .686665   .539679
   8.96390   8.96390      1.00   .682735   .536479
   8.96380   8.96380      1.00   .688575   .541159
   8.96370   8.96370      1.00   .682525   .536349
   8.96359   8.96359      1.00   .686465   .539809
   8.96350   8.96350      1.00   .683985   .537649
   8.96339   8.96339      1.00   .686625   .540229
   8.96329   8.96329      1.00   .681895   .536689
   8.96318   8.96318      1.00   .690305   .543139
   8.96307   8.96307      1.00   .681265   .535929
   8.96297   8.96297      1.00   .688385   .540879
   8.96287   8.96287      1.00   .686225   .539509
   8.96276   8.96276      1.00   .685235   .538869
   8.96265   8.96265      1.00   .685925   .539429
   8.96255   8.96255      1.00   .687615   .541259
   8.96244   8.96244      1.00   .686485   .540279
   8.96232   8.96232      1.00   .684415   .538809
   8.96222   8.96222      1.00   .689315   .542709
   8.96212   8.96212      1.00   .684805   .539079
   8.96199   8.96199      1.00   .686675   .540769
   8.96187   8.96187      1.00   .685465   .539879
   8.96176   8.96176      1.00   .688355   .542169
   8.96166   8.96166      1.00   .686955   .540979
   8.96154   8.96154      1.00   .686005   .540129
   8.96142   8.96142      1.00   .686335   .540889
   8.96131   8.96131      1.00   .689885   .543279
   8.96120   8.96120      1.00   .684115   .538769
   8.96108   8.96108      1.00   .688905   .542759
   8.96096   8.96096      1.00   .687425   .541619
   8.96084   8.96084      1.00   .688445   .542009
   8.96074   8.96074      1.00   .687675   .542049
   8.96062   8.96062      1.00   .686205   .540699
   8.96050   8.96050      1.00   .689115   .543159
   8.96039   8.96039      1.00   .684395   .539399
   8.96028   8.96028      1.00   .687995   .542149
   8.96017   8.96017      1.00   .688455   .542449
   8.96005   8.96005      1.00   .688895   .543019
   8.95994   8.95994      1.00   .683865   .539509
   8.95984   8.95984      1.00   .693625   .546679
   8.95972   8.95972      1.00   .685815   .540989
   8.95961   8.95961      1.00   .688235   .543049
   8.95950   8.95950      1.00   .686785   .541689
   8.95940   8.95940      1.00   .688145   .542659
   8.95928   8.95928      1.00   .684765   .540569
   8.95917   8.95917      1.00   .689485   .544179
   8.95906   8.95906      1.00   .686395   .541759
   8.95895   8.95895      1.00   .692205   .546679
   8.95883   8.95883      1.00   .685055   .540789
   8.95871   8.95871      1.00   .688185   .543539
   8.95859   8.95859      1.00   .689725   .544599
   8.95848   8.95848      1.00   .687435   .542849
   8.95836   8.95836      1.00   .687995   .543139
   8.95824   8.95824      1.00   .688235   .543449
   8.95813   8.95813      1.00   .686015   .541899
   8.95801   8.95801      1.00   .688865   .544299
   8.95789   8.95789      1.00   .687775   .543709
   8.95777   8.95777      1.00   .684465   .540849
   8.95765   8.95765      1.00   .688465   .544629
   8.95754   8.95754      1.00   .685525   .541619
   8.95742   8.95742      1.00   .685845   .542199
   8.95730   8.95730      1.00   .685995   .542179
   8.95719   8.95719      1.00   .685735   .542099
   8.95708   8.95708      1.00   .685695   .542069
   8.95697   8.95697      1.00   .687365   .543589
   8.95685   8.95685      1.00   .685605   .541809
   8.95675   8.95675      1.00   .685745   .542509
   8.95665   8.95665      1.00   .685555   .542269
   8.95653   8.95653      1.00   .684135   .541399
   8.95641   8.95641      1.00   .686055   .542529
   8.95630   8.95630      1.00   .685835   .542249
   8.95619   8.95619      1.00   .684335   .541359
   8.95608   8.95608      1.00   .685365   .542159
   8.95597   8.95597      1.00   .681265   .539149
   8.95587   8.95587      1.00   .684515   .541589
   8.95576   8.95576      1.00   .686515   .543109
   8.95565   8.95565      1.00   .682255   .539909
   8.95553   8.95553      1.00   .683365   .541079
   8.95543   8.95543      1.00   .680965   .539119
   8.95532   8.95532      1.00   .685905   .543669
   8.95521   8.95521      1.00   .679625   .538029
   8.95509   8.95509      1.00   .681665   .539569
   8.95498   8.95498      1.00   .680295   .538629
   8.95488   8.95488      1.00   .684335   .542049
   8.95477   8.95477      1.00   .678715   .537629
   8.95466   8.95466      1.00   .681035   .539329
   8.95456   8.95456      1.00   .679635   .538339
   8.95445   8.95445      1.00   .681015   .539679
   8.95434   8.95434      1.00   .678115   .537589
   8.95423   8.95423      1.00   .678395   .537589
   8.95413   8.95413      1.00   .676825   .536449
   8.95403   8.95403      1.00   .678585   .537889
   8.95392   8.95392      1.00   .675405   .535579
   8.95381   8.95381      1.00   .676395   .536369
   8.95372   8.95372      1.00   .676165   .536139
   8.95361   8.95361      1.00   .675485   .535789
   8.95351   8.95351      1.00   .674925   .535109
   8.95340   8.95340      1.00   .673915   .534199
   8.95330   8.95330      1.00   .675255   .535479
   8.95320   8.95320      1.00   .671265   .532339
   8.95310   8.95310      1.00   .671105   .532429
   8.95299   8.95299      1.00   .671155   .532669
   8.95288   8.95288      1.00   .672655   .533919
   8.95278   8.95278      1.00   .671795   .532979
   8.95267   8.95267      1.00   .673115   .534279
   8.95256   8.95256      1.00   .670395   .531709
   8.95246   8.95246      1.00   .672445   .533989
   8.95235   8.95235      1.00   .672945   .534219
   8.95224   8.95224      1.00   .667945   .530079
   8.95213   8.95213      1.00   .667115   .529949
   8.95202   8.95202      1.00   .672695   .534059
   8.95190   8.95190      1.00   .669115   .531309
   8.95178   8.95178      1.00   .667925   .530619
   8.95167   8.95167      1.00   .667695   .530519
   8.95156   8.95156      1.00   .670235   .532649
   8.95145   8.95145      1.00   .668045   .530739
   8.95133   8.95133      1.00   .668835   .531039
   8.95121   8.95121      1.00   .667075   .530449
   8.95110   8.95110      1.00   .666615   .529949
   8.95099   8.95099      1.00   .668585   .531439
   8.95086   8.95086      1.00   .664985   .528609
   8.95074   8.95074      1.00   .667905   .530709
   8.95064   8.95064      1.00   .664235   .528159
   8.95053   8.95053      1.00   .669535   .532169
   8.95042   8.95042      1.00   .666025   .529869
   8.95030   8.95030      1.00   .667935   .530749
   8.95019   8.95019      1.00   .666285   .529889
   8.95009   8.95009      1.00   .666195   .530309
   8.94997   8.94997      1.00   .667695   .531089
   8.94985   8.94985      1.00   .665415   .529459
   8.94975   8.94975      1.00   .666685   .530319
   8.94964   8.94964      1.00   .668645   .531879
   8.94953   8.94953      1.00   .665685   .529629
   8.94941   8.94941      1.00   .669685   .532999
   8.94931   8.94931      1.00   .668635   .532229
   8.94920   8.94920      1.00   .666645   .530909
   8.94908   8.94908      1.00   .671155   .534369
   8.94897   8.94897      1.00   .666935   .531369
   8.94886   8.94886      1.00   .669755   .532989
   8.94874   8.94874      1.00   .668225   .532159
   8.94862   8.94862      1.00   .669655   .533289
   8.94850   8.94850      1.00   .665885   .530349
   8.94838   8.94838      1.00   .672745   .536099
   8.94827   8.94827      1.00   .666185   .530629
   8.94815   8.94815      1.00   .671295   .534669
   8.94803   8.94803      1.00   .666205   .530869
   8.94792   8.94792      1.00   .672025   .536159
   8.94781   8.94781      1.00   .667175   .531849
   8.94768   8.94768      1.00   .670275   .534179
   8.94756   8.94756      1.00   .669615   .533429
   8.94744   8.94744      1.00   .668925   .533419
   8.94733   8.94733      1.00   .668955   .533259
   8.94722   8.94722      1.00   .672515   .536089
   8.94711   8.94711      1.00   .668075   .532579
   8.94700   8.94700      1.00   .670585   .534599
   8.94689   8.94689      1.00   .669475   .534059
   8.94677   8.94677      1.00   .672605   .536939
   8.94666   8.94666      1.00   .668225   .533049
   8.94656   8.94656      1.00   .672115   .536019
   8.94645   8.94645      1.00   .671175   .535639
   8.94634   8.94634      1.00   .669095   .534039
   8.94622   8.94622      1.00   .672775   .536779
   8.94611   8.94611      1.00   .671525   .535709
   8.94601   8.94601      1.00   .671315   .535769
   8.94590   8.94590      1.00   .671465   .536089
   8.94578   8.94578      1.00   .670615   .535439
   8.94567   8.94567      1.00   .669625   .534619
   8.94557   8.94557      1.00   .672295   .536699
   8.94546   8.94546      1.00   .672815   .537219
   8.94534   8.94534      1.00   .672775   .537229
   8.94523   8.94523      1.00   .672375   .536799
   8.94513   8.94513      1.00   .673025   .537729
   8.94502   8.94502      1.00   .673305   .538149
   8.94491   8.94491      1.00   .674945   .539109
   8.94480   8.94480      1.00   .668475   .533979
   8.94469   8.94469      1.00   .673855   .538249
   8.94458   8.94458      1.00   .675635   .540009
   8.94448   8.94448      1.00   .674645   .539199
   8.94437   8.94437      1.00   .672335   .537529
   8.94427   8.94427      1.00   .673015   .538049
   8.94416   8.94416      1.00   .673645   .538739
   8.94405   8.94405      1.00   .673805   .538459
   8.94395   8.94395      1.00   .671035   .536249
   8.94385   8.94385      1.00   .675665   .540299
   8.94375   8.94375      1.00   .672475   .537919
   8.94364   8.94364      1.00   .672775   .538079
   8.94354   8.94354      1.00   .673845   .538959
   8.94344   8.94344      1.00   .671715   .537039
   8.94334   8.94334      1.00   .674235   .539389
   8.94323   8.94323      1.00   .674845   .540119
   8.94312   8.94312      1.00   .669155   .535619
   8.94302   8.94302      1.00   .676945   .542069
   8.94291   8.94291      1.00   .671215   .536879
   8.94280   8.94280      1.00   .674945   .540269
   8.94270   8.94270      1.00   .672035   .537859
   8.94260   8.94260      1.00   .675105   .540809
   8.94249   8.94249      1.00   .671515   .537799
   8.94237   8.94237      1.00   .673165   .539179
   8.94227   8.94227      1.00   .672885   .539079
   8.94216   8.94216      1.00   .673505   .539349
   8.94204   8.94204      1.00   .673485   .539249
   8.94192   8.94192      1.00   .670625   .537289
   8.94181   8.94181      1.00   .671925   .538269
   8.94170   8.94170      1.00   .673915   .539709
   8.94159   8.94159      1.00   .671905   .538499
   8.94147   8.94147      1.00   .674375   .540299
   8.94136   8.94136      1.00   .671265   .538169
   8.94125   8.94125      1.00   .674125   .540209
   8.94113   8.94113      1.00   .675165   .540969
   8.94101   8.94101      1.00   .670285   .537419
   8.94090   8.94090      1.00   .673815   .540519
   8.94078   8.94078      1.00   .674505   .540949
   8.94067   8.94067      1.00   .675495   .541589
   8.94055   8.94055      1.00   .669615   .537169
   8.94044   8.94044      1.00   .675605   .542269
   8.94033   8.94033      1.00   .673665   .540449
   8.94022   8.94022      1.00   .672945   .539929
   8.94011   8.94011      1.00   .670805   .538029
   8.94000   8.94000      1.00   .674315   .540969
   8.93989   8.93989      1.00   .673135   .540089
   8.93978   8.93978      1.00   .673585   .540449
   8.93966   8.93966      1.00   .669955   .537739
   8.93955   8.93955      1.00   .675325   .542399
   8.93945   8.93945      1.00   .672395   .539539
   8.93934   8.93934      1.00   .674455   .541519
   8.93922   8.93922      1.00   .670865   .538789
   8.93911   8.93911      1.00   .675555   .542819
   8.93900   8.93900      1.00   .674365   .541619
   8.93888   8.93888      1.00   .670925   .538849
   8.93877   8.93877      1.00   .676205   .543439
   8.93865   8.93865      1.00   .671955   .539849
   8.93854   8.93854      1.00   .675415   .542889
   8.93842   8.93842      1.00   .672025   .540499
   8.93829   8.93829      1.00   .675565   .542959
   8.93818   8.93818      1.00   .673405   .541079
   8.93807   8.93807      1.00   .678125   .545019
   8.93795   8.93795      1.00   .672255   .540539
   8.93782   8.93782      1.00   .678105   .545209
   8.93771   8.93771      1.00   .673155   .540829
   8.93759   8.93759      1.00   .678855   .546049
   8.93746   8.93746      1.00   .671255   .540039
   8.93735   8.93735      1.00   .675855   .543749
   8.93724   8.93724      1.00   .676935   .544589
   8.93713   8.93713      1.00   .680055   .547449
   8.93702   8.93702      1.00   .672055   .540709
   8.93691   8.93691      1.00   .680895   .547899
   8.93680   8.93680      1.00   .678765   .546059
   8.93668   8.93668      1.00   .678935   .546119
   8.93657   8.93657      1.00   .676165   .543899
   8.93646   8.93646      1.00   .682105   .548779
   8.93635   8.93635      1.00   .679715   .547109
   8.93625   8.93625      1.00   .678375   .546129
   8.93614   8.93614      1.00   .679825   .547339
   8.93602   8.93602      1.00   .680275   .547699
   8.93591   8.93591      1.00   .679495   .547039
   8.93581   8.93581      1.00   .679265   .547219
   8.93569   8.93569      1.00   .683525   .551069
   8.93557   8.93557      1.00   .679945   .547539
   8.93547   8.93547      1.00   .682185   .549559
   8.93536   8.93536      1.00   .682385   .550339
   8.93525   8.93525      1.00   .685485   .552589
   8.93514   8.93514      1.00   .678035   .546619
   8.93503   8.93503      1.00   .686895   .553809
   8.93493   8.93493      1.00   .684215   .551399
   8.93481   8.93481      1.00   .686765   .553699
   8.93470   8.93470      1.00   .681165   .549299
   8.93459   8.93459      1.00   .690185   .556469
   8.93449   8.93449      1.00   .684255   .551499
   8.93438   8.93438      1.00   .687125   .554109
   8.93427   8.93427      1.00   .684835   .552089
   8.93417   8.93417      1.00   .693415   .558909
   8.93407   8.93407      1.00   .684485   .552289
   8.93396   8.93396      1.00   .688905   .555569
   8.93385   8.93385      1.00   .690015   .556619
   8.93375   8.93375      1.00   .692355   .558739
   8.93365   8.93365      1.00   .687775   .555139
   8.93355   8.93355      1.00   .692415   .558709
   8.93344   8.93344      1.00   .693195   .559409
   8.93334   8.93334      1.00   .691985   .558049
   8.93324   8.93324      1.00   .690685   .557329
   8.93313   8.93313      1.00   .696345   .561849
   8.93302   8.93302      1.00   .692945   .559779
   8.93292   8.93292      1.00   .692165   .558839
   8.93282   8.93282      1.00   .696285   .562149
   8.93272   8.93272      1.00   .695165   .561089
   8.93261   8.93261      1.00   .693575   .560029
   8.93250   8.93250      1.00   .695835   .561599
   8.93239   8.93239      1.00   .698825   .564429
   8.93228   8.93228      1.00   .694835   .561189
   8.93217   8.93217      1.00   .695015   .561859
   8.93205   8.93205      1.00   .696605   .563009
   8.93194   8.93194      1.00   .698425   .564589
   8.93183   8.93183      1.00   .696955   .563269
   8.93171   8.93171      1.00   .694375   .561249
   8.93160   8.93160      1.00   .702585   .568079
   8.93149   8.93149      1.00   .696705   .563129
   8.93137   8.93137      1.00   .697825   .564069
   8.93125   8.93125      1.00   .696965   .563669
   8.93114   8.93114      1.00   .700975   .566999
   8.93102   8.93102      1.00   .698105   .564849
   8.93090   8.93090      1.00   .701535   .567349
   8.93078   8.93078      1.00   .699415   .566009
   8.93068   8.93068      1.00   .702905   .568599
   8.93057   8.93057      1.00   .698185   .564789
   8.93045   8.93045      1.00   .704055   .569529
   8.93033   8.93033      1.00   .697545   .564409
   8.93023   8.93023      1.00   .703735   .569779
   8.93012   8.93012      1.00   .700705   .567289
   8.93000   8.93000      1.00   .706665   .571949
   8.92989   8.92989      1.00   .701555   .567839
   8.92978   8.92978      1.00   .706695   .572029
   8.92968   8.92968      1.00   .703905   .570009
   8.92956   8.92956      1.00   .705985   .571459
   8.92944   8.92944      1.00   .702085   .568989
   8.92934   8.92934      1.00   .705365   .570949
   8.92923   8.92923      1.00   .708495   .573829
   8.92912   8.92912      1.00   .701265   .567769
   8.92900   8.92900      1.00   .706305   .572129
   8.92889   8.92889      1.00   .705165   .571199
   8.92878   8.92878      1.00   .709195   .574899
   8.92866   8.92866      1.00   .700705   .567669
   8.92853   8.92853      1.00   .708745   .574459
   8.92842   8.92842      1.00   .705235   .571659
   8.92831   8.92831      1.00   .707405   .573129
   8.92819   8.92819      1.00   .704875   .571459
   8.92807   8.92807      1.00   .709115   .575009
   8.92796   8.92796      1.00   .705305   .571979
   8.92784   8.92784      1.00   .708085   .574069
   8.92772   8.92772      1.00   .705815   .572359
   8.92760   8.92760      1.00   .706395   .573269
   8.92748   8.92748      1.00   .708265   .574769
   8.92737   8.92737      1.00   .705195   .571999
   8.92725   8.92725      1.00   .708265   .574679
   8.92713   8.92713      1.00   .707775   .574429
   8.92702   8.92702      1.00   .706865   .573409
   8.92692   8.92692      1.00   .705875   .572549
   8.92680   8.92680      1.00   .708695   .575089
   8.92669   8.92669      1.00   .705185   .572139
   8.92659   8.92659      1.00   .707935   .574929
   8.92648   8.92648      1.00   .706725   .573649
   8.92636   8.92636      1.00   .707865   .574839
   8.92624   8.92624      1.00   .705935   .573269
   8.92613   8.92613      1.00   .708045   .574609
   8.92603   8.92603      1.00   .707375   .574439
   8.92592   8.92592      1.00   .708795   .575469
   8.92581   8.92581      1.00   .706095   .573559
   8.92571   8.92571      1.00   .708385   .575499
   8.92560   8.92560      1.00   .704925   .572999
   8.92549   8.92549      1.00   .711005   .577639
   8.92537   8.92537      1.00   .703605   .571689
   8.92526   8.92526      1.00   .708265   .575949
   8.92515   8.92515      1.00   .707325   .575049
   8.92504   8.92504      1.00   .707435   .575359
   8.92493   8.92493      1.00   .705025   .573179
   8.92482   8.92482      1.00   .709485   .576709
   8.92472   8.92472      1.00   .706385   .574529
   8.92461   8.92461      1.00   .705025   .573259
   8.92450   8.92450      1.00   .709855   .577459
   8.92440   8.92440      1.00   .705695   .574219
   8.92430   8.92430      1.00   .706665   .575159
   8.92419   8.92419      1.00   .706295   .574369
   8.92408   8.92408      1.00   .707015   .575119
   8.92397   8.92397      1.00   .703255   .572329
   8.92387   8.92387      1.00   .707485   .575739
   8.92377   8.92377      1.00   .706455   .575039
   8.92366   8.92366      1.00   .706025   .574659
   8.92356   8.92356      1.00   .706655   .575179
   8.92346   8.92346      1.00   .707485   .575679
   8.92336   8.92336      1.00   .706065   .574809
   8.92325   8.92325      1.00   .705035   .574149
   8.92315   8.92315      1.00   .705195   .574089
   8.92305   8.92305      1.00   .704665   .573839
   8.92293   8.92293      1.00   .706975   .576289
   8.92283   8.92283      1.00   .703935   .573749
   8.92273   8.92273      1.00   .707495   .576429
   8.92262   8.92262      1.00   .705305   .574989
   8.92251   8.92251      1.00   .706765   .576009
   8.92241   8.92241      1.00   .706265   .575539
   8.92229   8.92229      1.00   .705825   .574889
   8.92218   8.92218      1.00   .707825   .577029
   8.92207   8.92207      1.00   .704615   .574799
   8.92195   8.92195      1.00   .708065   .577209
   8.92185   8.92185      1.00   .704725   .574349
   8.92174   8.92174      1.00   .705635   .575379
   8.92162   8.92162      1.00   .708755   .578129
   8.92150   8.92150      1.00   .703225   .573269
   8.92139   8.92139      1.00   .707165   .577039
   8.92128   8.92128      1.00   .708225   .577839
   8.92116   8.92116      1.00   .704585   .574609
   8.92104   8.92104      1.00   .706185   .576349
   8.92092   8.92092      1.00   .706615   .576209
   8.92081   8.92081      1.00   .708095   .578029
   8.92069   8.92069      1.00   .702975   .573779
   8.92058   8.92058      1.00   .707965   .577689
   8.92047   8.92047      1.00   .704655   .575249
   8.92035   8.92035      1.00   .708315   .578239
   8.92024   8.92024      1.00   .704045   .574539
   8.92013   8.92013      1.00   .707305   .577669
   8.92002   8.92002      1.00   .704735   .575429
   8.91992   8.91992      1.00   .707835   .577479
   8.91981   8.91981      1.00   .703605   .574569
   8.91969   8.91969      1.00   .708965   .578979
   8.91958   8.91958      1.00   .703955   .574889
   8.91948   8.91948      1.00   .708985   .579649
   8.91937   8.91937      1.00   .703945   .575229
   8.91925   8.91925      1.00   .707405   .578109
   8.91914   8.91914      1.00   .705505   .576459
   8.91904   8.91904      1.00   .709515   .579919
   8.91892   8.91892      1.00   .705815   .577249
   8.91880   8.91880      1.00   .703325   .574519
   8.91868   8.91868      1.00   .706585   .577639
   8.91857   8.91857      1.00   .708075   .578829
   8.91845   8.91845      1.00   .703435   .575339
   8.91833   8.91833      1.00   .704525   .576169
   8.91821   8.91821      1.00   .705625   .576689
   8.91810   8.91810      1.00   .705655   .577059
   8.91798   8.91798      1.00   .703545   .575329
   8.91786   8.91786      1.00   .704625   .576429
   8.91775   8.91775      1.00   .707225   .578769
   8.91764   8.91764      1.00   .702275   .574649
   8.91751   8.91751      1.00   .705275   .577179
   8.91740   8.91740      1.00   .702335   .574879
   8.91729   8.91729      1.00   .706625   .578629
   8.91717   8.91717      1.00   .701645   .574399
   8.91706   8.91706      1.00   .705505   .577539
   8.91695   8.91695      1.00   .702825   .575259
   8.91684   8.91684      1.00   .703345   .576049
   8.91674   8.91674      1.00   .702725   .575589
   8.91663   8.91663      1.00   .700885   .573859
   8.91650   8.91650      1.00   .704685   .577249
   8.91640   8.91640      1.00   .703465   .576139
   8.91630   8.91630      1.00   .701835   .574919
   8.91618   8.91618      1.00   .702915   .575739
   8.91607   8.91607      1.00   .701625   .574819
   8.91597   8.91597      1.00   .703315   .576479
   8.91586   8.91586      1.00   .701725   .575219
   8.91574   8.91574      1.00   .698795   .572199
   8.91563   8.91563      1.00   .700585   .574239
   8.91552   8.91552      1.00   .701015   .574699
   8.91542   8.91542      1.00   .704545   .577229
   8.91530   8.91530      1.00   .697725   .572079
   8.91519   8.91519      1.00   .702005   .575669
   8.91508   8.91508      1.00   .697265   .571819
   8.91498   8.91498      1.00   .701965   .575619
   8.91487   8.91487      1.00   .696595   .571149
   8.91476   8.91476      1.00   .700275   .574459
   8.91465   8.91465      1.00   .699895   .574279
   8.91455   8.91455      1.00   .698095   .572759
   8.91444   8.91444      1.00   .695025   .570509
   8.91433   8.91433      1.00   .699665   .574359
   8.91423   8.91423      1.00   .699125   .573479
   8.91413   8.91413      1.00   .695185   .570869
   8.91402   8.91402      1.00   .697055   .572099
   8.91391   8.91391      1.00   .695335   .570659
   8.91381   8.91381      1.00   .696415   .571639
   8.91371   8.91371      1.00   .694705   .570249
   8.91361   8.91361      1.00   .697115   .572279
   8.91350   8.91350      1.00   .694635   .570319
   8.91340   8.91340      1.00   .694055   .570089
   8.91330   8.91330      1.00   .691015   .567789
   8.91319   8.91319      1.00   .695455   .571629
   8.91308   8.91308      1.00   .690725   .567349
   8.91298   8.91298      1.00   .694735   .570769
   8.91289   8.91289      1.00   .691175   .567729
   8.91278   8.91278      1.00   .692815   .569469
   8.91267   8.91267      1.00   .692615   .568869
   8.91257   8.91257      1.00   .689225   .566569
   8.91246   8.91246      1.00   .693145   .569679
   8.91234   8.91234      1.00   .694665   .571079
   8.91223   8.91223      1.00   .687305   .565289
   8.91212   8.91212      1.00   .690215   .567539
   8.91201   8.91201      1.00   .692595   .569349
   8.91190   8.91190      1.00   .690785   .568029
   8.91178   8.91178      1.00   .690305   .567949
   8.91167   8.91167      1.00   .689965   .567479
   8.91156   8.91156      1.00   .692105   .569199
   8.91144   8.91144      1.00   .688485   .566469
   8.91132   8.91132      1.00   .690855   .568329
   8.91121   8.91121      1.00   .688645   .567219
   8.91110   8.91110      1.00   .689845   .567689
   8.91098   8.91098      1.00   .687135   .565449
   8.91086   8.91086      1.00   .691765   .569769
   8.91075   8.91075      1.00   .686965   .565669
   8.91064   8.91064      1.00   .689815   .567839
   8.91052   8.91052      1.00   .689295   .567589
   8.91040   8.91040      1.00   .688595   .567089
   8.91030   8.91030      1.00   .688605   .567279
   8.91019   8.91019      1.00   .688665   .566609
   8.91007   8.91007      1.00   .689715   .568279
   8.90996   8.90996      1.00   .685745   .564929
   8.90985   8.90985      1.00   .691615   .569619
   8.90974   8.90974      1.00   .687035   .565689
   8.90963   8.90963      1.00   .689315   .568059
   8.90952   8.90952      1.00   .682455   .562029
   8.90941   8.90941      1.00   .692175   .570159
   8.90930   8.90930      1.00   .686985   .565569
   8.90919   8.90919      1.00   .689245   .568019
   8.90907   8.90907      1.00   .688815   .567619
   8.90896   8.90896      1.00   .689845   .568739
   8.90885   8.90885      1.00   .688355   .567569
   8.90873   8.90873      1.00   .690735   .569869
   8.90861   8.90861      1.00   .686465   .565859
   8.90849   8.90849      1.00   .687835   .567339
   8.90839   8.90839      1.00   .688985   .568409
   8.90827   8.90827      1.00   .691165   .569719
   8.90814   8.90814      1.00   .691465   .569999
   8.90803   8.90803      1.00   .692025   .570599
   8.90792   8.90792      1.00   .689685   .568959
   8.90779   8.90779      1.00   .693385   .571969
   8.90767   8.90767      1.00   .690415   .569789
   8.90756   8.90756      1.00   .691305   .570389
   8.90744   8.90744      1.00   .694035   .572489
   8.90732   8.90732      1.00   .693165   .572599
   8.90721   8.90721      1.00   .692305   .571719
   8.90710   8.90710      1.00   .694155   .573249
   8.90699   8.90699      1.00   .695515   .574929
   8.90688   8.90688      1.00   .691095   .570419
   8.90677   8.90677      1.00   .695175   .574329
   8.90666   8.90666      1.00   .693155   .572589
   8.90655   8.90655      1.00   .697185   .576059
   8.90643   8.90643      1.00   .691275   .571109
   8.90632   8.90632      1.00   .697415   .575809
   8.90621   8.90621      1.00   .694665   .574099
   8.90611   8.90611      1.00   .696325   .575369
   8.90600   8.90600      1.00   .694565   .574309
   8.90588   8.90588      1.00   .698725   .577669
   8.90578   8.90578      1.00   .696505   .575889
   8.90567   8.90567      1.00   .695105   .574849
   8.90556   8.90556      1.00   .698845   .577999
   8.90544   8.90544      1.00   .698775   .577779
   8.90534   8.90534      1.00   .696425   .575649
   8.90523   8.90523      1.00   .698635   .577649
   8.90511   8.90511      1.00   .701685   .580679
   8.90500   8.90500      1.00   .698875   .578169
   8.90489   8.90489      1.00   .699465   .578529
   8.90479   8.90479      1.00   .701775   .580599
   8.90468   8.90468      1.00   .703805   .582619
   8.90457   8.90457      1.00   .699325   .578599
   8.90447   8.90447      1.00   .702705   .581579
   8.90436   8.90436      1.00   .705355   .583739
   8.90425   8.90425      1.00   .701735   .581279
   8.90414   8.90414      1.00   .701515   .580709
   8.90404   8.90404      1.00   .705905   .584299
   8.90395   8.90395      1.00   .703385   .582849
   8.90384   8.90384      1.00   .704035   .582749
   8.90373   8.90373      1.00   .703335   .582349
   8.90363   8.90363      1.00   .705695   .584649
   8.90353   8.90353      1.00   .705425   .584389
   8.90343   8.90343      1.00   .704985   .583899
   8.90332   8.90332      1.00   .709415   .587809
   8.90322   8.90322      1.00   .705565   .584669
   8.90312   8.90312      1.00   .707295   .586329
   8.90301   8.90301      1.00   .708435   .586639
   8.90291   8.90291      1.00   .709865   .588729
   8.90280   8.90280      1.00   .706435   .585729
   8.90270   8.90270      1.00   .709155   .588099
   8.90259   8.90259      1.00   .710935   .589459
   8.90248   8.90248      1.00   .709015   .587919
   8.90237   8.90237      1.00   .706825   .586099
   8.90226   8.90226      1.00   .709625   .588569
   8.90215   8.90215      1.00   .708415   .587309
   8.90203   8.90203      1.00   .709785   .588679
   8.90192   8.90192      1.00   .713225   .591469
   8.90181   8.90181      1.00   .712515   .590949
   8.90170   8.90170      1.00   .708895   .588279
   8.90158   8.90158      1.00   .714125   .592409
   8.90147   8.90147      1.00   .713755   .592199
   8.90136   8.90136      1.00   .708985   .588379
   8.90124   8.90124      1.00   .712175   .591209
   8.90112   8.90112      1.00   .711315   .590569
   8.90101   8.90101      1.00   .714735   .593559
   8.90089   8.90089      1.00   .710525   .589989
   8.90077   8.90077      1.00   .715735   .594819
   8.90066   8.90066      1.00   .709385   .589069
   8.90055   8.90055      1.00   .717675   .595719
   8.90044   8.90044      1.00   .711975   .591599
   8.90033   8.90033      1.00   .716685   .595349
   8.90021   8.90021      1.00   .712475   .592059
   8.90010   8.90010      1.00   .716715   .595669
   8.89999   8.89999      1.00   .713885   .593229
   8.89988   8.89988      1.00   .715165   .594199
   8.89977   8.89977      1.00   .714655   .594159
   8.89966   8.89966      1.00   .716885   .596049
   8.89956   8.89956      1.00   .715535   .594559
   8.89945   8.89945      1.00   .716985   .595959
   8.89933   8.89933      1.00   .718535   .597419
   8.89922   8.89922      1.00   .713985   .593539
   8.89911   8.89911      1.00   .720415   .598769
   8.89900   8.89900      1.00   .716645   .595479
   8.89888   8.89888      1.00   .718755   .597889
   8.89876   8.89876      1.00   .718605   .597949
   8.89865   8.89865      1.00   .717245   .596889
   8.89853   8.89853      1.00   .717525   .596939
   8.89841   8.89841      1.00   .719915   .599679
   8.89830   8.89830      1.00   .716615   .596029
   8.89819   8.89819      1.00   .721335   .600179
   8.89806   8.89806      1.00   .717965   .597789
   8.89794   8.89794      1.00   .719155   .598699
   8.89782   8.89782      1.00   .721045   .600349
   8.89771   8.89771      1.00   .719385   .598769
   8.89759   8.89759      1.00   .720015   .599399
   8.89747   8.89747      1.00   .722385   .601439
   8.89735   8.89735      1.00   .718285   .598289
   8.89725   8.89725      1.00   .722705   .602129
   8.89713   8.89713      1.00   .720785   .599919
   8.89702   8.89702      1.00   .722005   .601439
   8.89691   8.89691      1.00   .721045   .600759
   8.89680   8.89680      1.00   .723575   .602879
   8.89669   8.89669      1.00   .721455   .601349
   8.89658   8.89658      1.00   .720405   .600289
   8.89646   8.89646      1.00   .724975   .603829
   8.89635   8.89635      1.00   .719625   .600129
   8.89624   8.89624      1.00   .725285   .604749
   8.89613   8.89613      1.00   .719785   .599899
   8.89603   8.89603      1.00   .725235   .604759
   8.89593   8.89593      1.00   .724415   .604029
   8.89582   8.89582      1.00   .724755   .604249
   8.89570   8.89570      1.00   .721405   .601859
   8.89559   8.89559      1.00   .723745   .603719
   8.89548   8.89548      1.00   .726295   .605979
   8.89537   8.89537      1.00   .723045   .602869
   8.89525   8.89525      1.00   .723575   .603289
   8.89514   8.89514      1.00   .724415   .604279
   8.89504   8.89504      1.00   .725815   .605969
   8.89493   8.89493      1.00   .723505   .603579
   8.89481   8.89481      1.00   .722975   .603469
   8.89471   8.89471      1.00   .727585   .607359
   8.89461   8.89461      1.00   .726435   .606659
   8.89450   8.89450      1.00   .722965   .603569
   8.89439   8.89439      1.00   .726535   .606669
   8.89428   8.89428      1.00   .725725   .606129
   8.89419   8.89419      1.00   .730025   .609989
   8.89408   8.89408      1.00   .723005   .603639
   8.89397   8.89397      1.00   .725445   .606289
   8.89387   8.89387      1.00   .726205   .607059
   8.89377   8.89377      1.00   .729725   .609619
   8.89366   8.89366      1.00   .727515   .607859
   8.89355   8.89355      1.00   .727905   .608169
   8.89346   8.89346      1.00   .729815   .609609
   8.89336   8.89336      1.00   .728815   .609429
   8.89325   8.89325      1.00   .726095   .606589
   8.89314   8.89314      1.00   .730925   .611229
   8.89304   8.89304      1.00   .726735   .607419
   8.89294   8.89294      1.00   .731305   .611459
   8.89283   8.89283      1.00   .726895   .607829
   8.89272   8.89272      1.00   .729075   .609809
   8.89262   8.89262      1.00   .728715   .609729
   8.89252   8.89252      1.00   .730565   .610999
   8.89241   8.89241      1.00   .729575   .609699
   8.89229   8.89229      1.00   .726895   .607949
   8.89218   8.89218      1.00   .731315   .612029
   8.89208   8.89208      1.00   .729005   .609749
   8.89196   8.89196      1.00   .731025   .611629
   8.89184   8.89184      1.00   .728385   .609619
   8.89172   8.89172      1.00   .729935   .611149
   8.89162   8.89162      1.00   .730665   .611399
   8.89150   8.89150      1.00   .728465   .609569
   8.89138   8.89138      1.00   .729705   .610919
   8.89127   8.89127      1.00   .731015   .611919
   8.89116   8.89116      1.00   .726795   .608679
   8.89104   8.89104      1.00   .729025   .610559
   8.89092   8.89092      1.00   .730765   .611939
   8.89081   8.89081      1.00   .728375   .609829
   8.89070   8.89070      1.00   .729515   .611289
   8.89059   8.89059      1.00   .729755   .611279
   8.89047   8.89047      1.00   .732175   .613689
   8.89036   8.89036      1.00   .725205   .607679
   8.89026   8.89026      1.00   .731705   .613009
   8.89015   8.89015      1.00   .727845   .609809
   8.89003   8.89003      1.00   .731785   .613429
   8.88992   8.88992      1.00   .723945   .606759
   8.88981   8.88981      1.00   .734725   .615849
   8.88970   8.88970      1.00   .726905   .609689
   8.88959   8.88959      1.00   .729915   .612059
   8.88948   8.88948      1.00   .726155   .609019
   8.88938   8.88938      1.00   .731795   .613629
   8.88927   8.88927      1.00   .729635   .611709
   8.88915   8.88915      1.00   .727935   .610329
   8.88904   8.88904      1.00   .727995   .610969
   8.88893   8.88893      1.00   .733335   .615229
   8.88881   8.88881      1.00   .725585   .608719
   8.88869   8.88869      1.00   .729215   .611739
   8.88858   8.88858      1.00   .727795   .610089
   8.88847   8.88847      1.00   .729725   .612249
   8.88835   8.88835      1.00   .726835   .610299
   8.88823   8.88823      1.00   .728995   .611349
   8.88812   8.88812      1.00   .728365   .611399
   8.88801   8.88801      1.00   .727015   .610499
   8.88789   8.88789      1.00   .728875   .611739
   8.88776   8.88776      1.00   .723215   .606999
   8.88765   8.88765      1.00   .727015   .610239
   8.88754   8.88754      1.00   .726285   .609889
   8.88742   8.88742      1.00   .727475   .611319
   8.88730   8.88730      1.00   .724425   .608509
   8.88720   8.88720      1.00   .729945   .613339
   8.88709   8.88709      1.00   .721625   .606259
   8.88698   8.88698      1.00   .730055   .613629
   8.88686   8.88686      1.00   .722135   .606649
   8.88675   8.88675      1.00   .725055   .609339
   8.88665   8.88665      1.00   .723095   .607899
   8.88653   8.88653      1.00   .726055   .610119
   8.88642   8.88642      1.00   .723745   .608609
   8.88631   8.88631      1.00   .721925   .607239
   8.88621   8.88621      1.00   .728175   .612459
   8.88610   8.88610      1.00   .723945   .608619
   8.88599   8.88599      1.00   .722685   .607509
   8.88588   8.88588      1.00   .723605   .608729
   8.88577   8.88577      1.00   .726425   .611279
   8.88566   8.88566      1.00   .722415   .607629
   8.88554   8.88554      1.00   .721765   .607169
   8.88543   8.88543      1.00   .723915   .609279
   8.88532   8.88532      1.00   .723425   .608809
   8.88521   8.88521      1.00   .720745   .606479
   8.88510   8.88510      1.00   .723455   .609059
   8.88499   8.88499      1.00   .721305   .607069
   8.88489   8.88489      1.00   .722385   .607859
   8.88478   8.88478      1.00   .721425   .607059
   8.88466   8.88466      1.00   .723305   .608829
   8.88456   8.88456      1.00   .722735   .608499
   8.88446   8.88446      1.00   .718535   .604889
   8.88435   8.88435      1.00   .724455   .610389
   8.88424   8.88424      1.00   .719375   .606209
   8.88414   8.88414      1.00   .723245   .608989
   8.88404   8.88404      1.00   .718475   .605139
   8.88393   8.88393      1.00   .724205   .609939
   8.88383   8.88383      1.00   .719565   .606319
   8.88373   8.88373      1.00   .721145   .607939
   8.88362   8.88362      1.00   .717995   .605239
   8.88352   8.88352      1.00   .725665   .611899
   8.88341   8.88341      1.00   .716155   .603869
   8.88331   8.88331      1.00   .720695   .607539
   8.88321   8.88321      1.00   .721615   .608359
   8.88310   8.88310      1.00   .719375   .606599
   8.88299   8.88299      1.00   .716285   .604179
   8.88290   8.88290      1.00   .723395   .610049
   8.88279   8.88279      1.00   .718235   .605549
   8.88268   8.88268      1.00   .720275   .607569
   8.88257   8.88257      1.00   .718545   .606479
   8.88247   8.88247      1.00   .721505   .608299
   8.88236   8.88236      1.00   .719295   .607139
   8.88224   8.88224      1.00   .717425   .605329
   8.88213   8.88213      1.00   .720735   .608389
   8.88202   8.88202      1.00   .721685   .609069
   8.88191   8.88191      1.00   .720825   .608339
   8.88179   8.88179      1.00   .717825   .606059
   8.88168   8.88168      1.00   .724265   .611499
   8.88156   8.88156      1.00   .715675   .604439
   8.88145   8.88145      1.00   .724495   .612029
   8.88133   8.88133      1.00   .716775   .604909
   8.88121   8.88121      1.00   .721465   .609149
   8.88110   8.88110      1.00   .718495   .606649
   8.88099   8.88099      1.00   .725195   .612379
   8.88087   8.88087      1.00   .716025   .604859
   8.88075   8.88075      1.00   .725775   .613049
   8.88065   8.88065      1.00   .716705   .605779
   8.88053   8.88053      1.00   .722855   .610959
   8.88041   8.88041      1.00   .716285   .605549
   8.88030   8.88030      1.00   .723135   .611439
   8.88019   8.88019      1.00   .718965   .607889
   8.88009   8.88009      1.00   .721215   .609759
   8.87997   8.87997      1.00   .719595   .608519
   8.87986   8.87986      1.00   .721875   .610299
   8.87975   8.87975      1.00   .720115   .609209
   8.87964   8.87964      1.00   .721015   .609449
   8.87953   8.87953      1.00   .717975   .607019
   8.87942   8.87942      1.00   .721345   .610219
   8.87931   8.87931      1.00   .722905   .611649
   8.87920   8.87920      1.00   .720995   .609799
   8.87908   8.87908      1.00   .722275   .610969
   8.87896   8.87896      1.00   .724385   .612569
   8.87885   8.87885      1.00   .723315   .611989
   8.87874   8.87874      1.00   .719745   .609149
   8.87862   8.87862      1.00   .724945   .613489
   8.87850   8.87850      1.00   .720015   .609199
   8.87839   8.87839      1.00   .723365   .612369
   8.87828   8.87828      1.00   .722205   .611359
   8.87816   8.87816      1.00   .722905   .612579
   8.87803   8.87803      1.00   .720975   .610689
   8.87792   8.87792      1.00   .724775   .613569
   8.87781   8.87781      1.00   .720915   .610479
   8.87768   8.87768      1.00   .724725   .613839
   8.87756   8.87756      1.00   .720875   .610969
   8.87744   8.87744      1.00   .725085   .614689
   8.87734   8.87734      1.00   .721155   .610989
   8.87722   8.87722      1.00   .725285   .615029
   8.87710   8.87710      1.00   .722415   .612289
   8.87699   8.87699      1.00   .725125   .614329
   8.87689   8.87689      1.00   .721845   .611559
   8.87678   8.87678      1.00   .725375   .614449
   8.87666   8.87666      1.00   .722485   .612269
   8.87655   8.87655      1.00   .723375   .613479
   8.87644   8.87644      1.00   .722305   .612439
   8.87633   8.87633      1.00   .722785   .613199
   8.87622   8.87622      1.00   .722245   .612579
   8.87611   8.87611      1.00   .722815   .613029
   8.87601   8.87601      1.00   .721945   .612199
   8.87589   8.87589      1.00   .724345   .614889
   8.87577   8.87577      1.00   .720685   .611779
   8.87568   8.87568      1.00   .723825   .614229
   8.87557   8.87557      1.00   .722915   .613709
   8.87545   8.87545      1.00   .724115   .614639
   8.87534   8.87534      1.00   .720085   .611209
   8.87523   8.87523      1.00   .723025   .613749
   8.87512   8.87512      1.00   .725705   .616079
   8.87502   8.87502      1.00   .723145   .613979
   8.87490   8.87490      1.00   .720275   .611429
   8.87480   8.87480      1.00   .724065   .614949
   8.87469   8.87469      1.00   .723345   .614509
   8.87458   8.87458      1.00   .722545   .613359
   8.87447   8.87447      1.00   .722385   .613879
   8.87437   8.87437      1.00   .722335   .613659
   8.87426   8.87426      1.00   .722725   .613709
   8.87415   8.87415      1.00   .720495   .612269
   8.87404   8.87404      1.00   .721905   .613369
   8.87394   8.87394      1.00   .722445   .613619
   8.87385   8.87385      1.00   .719095   .611069
   8.87374   8.87374      1.00   .720615   .612399
   8.87363   8.87363      1.00   .721815   .613269
   8.87353   8.87353      1.00   .718655   .611109
   8.87343   8.87343      1.00   .720435   .612689
   8.87333   8.87333      1.00   .718605   .611099
   8.87322   8.87322      1.00   .718275   .610789
   8.87312   8.87312      1.00   .716885   .609519
   8.87302   8.87302      1.00   .721385   .613719
   8.87291   8.87291      1.00   .717725   .610669
   8.87280   8.87280      1.00   .719005   .611679
   8.87270   8.87270      1.00   .718655   .611039
   8.87260   8.87260      1.00   .719885   .612369
   8.87248   8.87248      1.00   .717115   .609729
   8.87237   8.87237      1.00   .717045   .610419
   8.87226   8.87226      1.00   .715895   .609359
   8.87215   8.87215      1.00   .718665   .611409
   8.87203   8.87203      1.00   .717735   .610729
   8.87192   8.87192      1.00   .717935   .611309
   8.87181   8.87181      1.00   .717155   .610529
   8.87170   8.87170      1.00   .719715   .612669
   8.87158   8.87158      1.00   .717555   .610809
   8.87146   8.87146      1.00   .716925   .610449
   8.87135   8.87135      1.00   .718455   .612199
   8.87124   8.87124      1.00   .717955   .611039
   8.87111   8.87111      1.00   .717625   .611289
   8.87100   8.87100      1.00   .715525   .609919
   8.87089   8.87089      1.00   .720375   .613259
   8.87078   8.87078      1.00   .717865   .611559
   8.87066   8.87066      1.00   .717335   .611239
   8.87054   8.87054      1.00   .717485   .611329
   8.87043   8.87043      1.00   .717865   .611859
   8.87033   8.87033      1.00   .717725   .612269
   8.87021   8.87021      1.00   .717765   .612539
   8.87010   8.87010      1.00   .715045   .609739
   8.86998   8.86998      1.00   .718835   .612449
   8.86988   8.86988      1.00   .718185   .612359
   8.86977   8.86977      1.00   .718795   .612849
   8.86965   8.86965      1.00   .718585   .613259
   8.86955   8.86955      1.00   .716925   .611759
   8.86944   8.86944      1.00   .716675   .611629
   8.86933   8.86933      1.00   .720225   .614919
   8.86921   8.86921      1.00   .716165   .610939
   8.86910   8.86910      1.00   .717405   .612039
   8.86899   8.86899      1.00   .718355   .613449
   8.86887   8.86887      1.00   .716895   .612009
   8.86875   8.86875      1.00   .718165   .612989
   8.86864   8.86864      1.00   .716645   .612369
   8.86853   8.86853      1.00   .717845   .612789
   8.86841   8.86841      1.00   .718305   .613129
   8.86829   8.86829      1.00   .718105   .613069
   8.86817   8.86817      1.00   .717455   .612739
   8.86806   8.86806      1.00   .718945   .614499
   8.86794   8.86794      1.00   .717415   .612759
   8.86782   8.86782      1.00   .717705   .612579
   8.86770   8.86770      1.00   .718685   .613999
   8.86759   8.86759      1.00   .720285   .615799
   8.86747   8.86747      1.00   .714745   .610919
   8.86734   8.86734      1.00   .719425   .614619
   8.86723   8.86723      1.00   .716855   .612989
   8.86713   8.86713      1.00   .718115   .613899
   8.86702   8.86702      1.00   .715745   .611799
   8.86690   8.86690      1.00   .716475   .612819
   8.86679   8.86679      1.00   .718815   .615149
   8.86668   8.86668      1.00   .714535   .610949
   8.86657   8.86657      1.00   .719295   .614869
   8.86645   8.86645      1.00   .717275   .613389
   8.86635   8.86635      1.00   .717535   .614039
   8.86624   8.86624      1.00   .717055   .613259
   8.86613   8.86613      1.00   .717925   .613769
   8.86601   8.86601      1.00   .716325   .613099
   8.86590   8.86590      1.00   .715695   .612569
   8.86581   8.86581      1.00   .712545   .610009
   8.86570   8.86570      1.00   .719255   .615909
   8.86558   8.86558      1.00   .714175   .611299
   8.86547   8.86547      1.00   .717295   .613709
   8.86536   8.86536      1.00   .714585   .611489
   8.86525   8.86525      1.00   .715825   .612779
   8.86513   8.86513      1.00   .714245   .611469
   8.86502   8.86502      1.00   .714605   .612219
   8.86492   8.86492      1.00   .713445   .610949
   8.86481   8.86481      1.00   .714955   .612309
   8.86470   8.86470      1.00   .713315   .611309
   8.86460   8.86460      1.00   .714465   .612369
   8.86449   8.86449      1.00   .716615   .613699
   8.86438   8.86438      1.00   .713305   .611139
   8.86427   8.86427      1.00   .714015   .612159
   8.86417   8.86417      1.00   .714585   .612409
   8.86407   8.86407      1.00   .714285   .612089
   8.86397   8.86397      1.00   .714775   .612959
   8.86386   8.86386      1.00   .712395   .610919
   8.86376   8.86376      1.00   .711985   .610299
   8.86366   8.86366      1.00   .714205   .612819
   8.86356   8.86356      1.00   .711775   .610089
   8.86345   8.86345      1.00   .713595   .611799
   8.86335   8.86335      1.00   .710285   .609339
   8.86325   8.86325      1.00   .713765   .611949
   8.86314   8.86314      1.00   .710125   .609219
   8.86303   8.86303      1.00   .715005   .613259
   8.86293   8.86293      1.00   .709215   .608679
   8.86283   8.86283      1.00   .712915   .611819
   8.86272   8.86272      1.00   .712775   .611739
   8.86261   8.86261      1.00   .710935   .610449
   8.86251   8.86251      1.00   .709745   .609469
   8.86241   8.86241      1.00   .713635   .612569
   8.86229   8.86229      1.00   .709935   .609529
   8.86217   8.86217      1.00   .709335   .609179
   8.86207   8.86207      1.00   .711365   .611239
   8.86196   8.86196      1.00   .712235   .611449
   8.86184   8.86184      1.00   .709135   .609009
   8.86173   8.86173      1.00   .707515   .608279
   8.86161   8.86161      1.00   .712685   .612029
   8.86150   8.86150      1.00   .710275   .609869
   8.86138   8.86138      1.00   .705375   .606239
   8.86126   8.86126      1.00   .710625   .610729
   8.86115   8.86115      1.00   .709735   .610069
   8.86104   8.86104      1.00   .705065   .606179
   8.86092   8.86092      1.00   .708035   .608619
   8.86080   8.86080      1.00   .708615   .609029
   8.86069   8.86069      1.00   .708005   .608419
   8.86058   8.86058      1.00   .708295   .608799
   8.86047   8.86047      1.00   .705105   .606269
   8.86036   8.86036      1.00   .711225   .611779
   8.86025   8.86025      1.00   .702775   .604549
   8.86014   8.86014      1.00   .710365   .610669
   8.86002   8.86002      1.00   .708535   .609019
   8.85991   8.85991      1.00   .706415   .607509
   8.85980   8.85980      1.00   .702875   .604979
   8.85970   8.85970      1.00   .710915   .611759
   8.85958   8.85958      1.00   .704895   .606529
   8.85947   8.85947      1.00   .706585   .608159
   8.85936   8.85936      1.00   .705275   .607099
   8.85925   8.85925      1.00   .708035   .609149
   8.85914   8.85914      1.00   .704745   .606919
   8.85902   8.85902      1.00   .704455   .606789
   8.85891   8.85891      1.00   .705015   .607289
   8.85879   8.85879      1.00   .707825   .609309
   8.85867   8.85867      1.00   .700765   .603599
   8.85855   8.85855      1.00   .705435   .607159
   8.85844   8.85844      1.00   .709085   .610669
   8.85833   8.85833      1.00   .702765   .605059
   8.85821   8.85821      1.00   .706755   .608949
   8.85808   8.85808      1.00   .705925   .608159
   8.85797   8.85797      1.00   .706435   .608719
   8.85786   8.85786      1.00   .701665   .604699
   8.85774   8.85774      1.00   .706445   .608689
   8.85762   8.85762      1.00   .703765   .606509
   8.85750   8.85750      1.00   .706905   .608959
   8.85739   8.85739      1.00   .702615   .605789
   8.85727   8.85727      1.00   .709715   .611949
   8.85716   8.85716      1.00   .705565   .607579
   8.85705   8.85705      1.00   .705595   .608069
   8.85695   8.85695      1.00   .707305   .610169
   8.85683   8.85683      1.00   .707105   .609759
   8.85671   8.85671      1.00   .704415   .607489
   8.85660   8.85660      1.00   .704995   .607969
   8.85649   8.85649      1.00   .710105   .612179
   8.85638   8.85638      1.00   .703775   .607289
   8.85627   8.85627      1.00   .708415   .611049
   8.85616   8.85616      1.00   .705255   .608199
   8.85605   8.85605      1.00   .708325   .611429
   8.85594   8.85594      1.00   .705835   .609269
   8.85583   8.85583      1.00   .708045   .610999
   8.85572   8.85572      1.00   .706125   .609099
   8.85561   8.85561      1.00   .706075   .609989
   8.85550   8.85550      1.00   .705425   .608529
   8.85538   8.85538      1.00   .708355   .611679
   8.85528   8.85528      1.00   .703975   .608299
   8.85517   8.85517      1.00   .709695   .613249
   8.85506   8.85506      1.00   .706735   .610659
   8.85495   8.85495      1.00   .708725   .612389
   8.85484   8.85484      1.00   .705915   .609749
   8.85473   8.85473      1.00   .709085   .612479
   8.85463   8.85463      1.00   .705625   .610099
   8.85452   8.85452      1.00   .707065   .611049
   8.85441   8.85441      1.00   .707165   .611049
   8.85431   8.85431      1.00   .708005   .611779
   8.85420   8.85420      1.00   .705885   .609969
   8.85409   8.85409      1.00   .707625   .612119
   8.85399   8.85399      1.00   .707765   .611809
   8.85389   8.85389      1.00   .706865   .611319
   8.85378   8.85378      1.00   .705845   .610399
   8.85367   8.85367      1.00   .707635   .611999
   8.85357   8.85357      1.00   .708825   .612669
   8.85347   8.85347      1.00   .706535   .611019
   8.85337   8.85337      1.00   .708695   .613459
   8.85326   8.85326      1.00   .705255   .610279
   8.85316   8.85316      1.00   .708355   .612649
   8.85306   8.85306      1.00   .707755   .612579
   8.85295   8.85295      1.00   .707085   .611969
   8.85284   8.85284      1.00   .707225   .612189
   8.85274   8.85274      1.00   .706975   .612109
   8.85264   8.85264      1.00   .709745   .614149
   8.85252   8.85252      1.00   .706085   .611129
   8.85241   8.85241      1.00   .706585   .611899
   8.85230   8.85230      1.00   .706215   .611639
   8.85220   8.85220      1.00   .709065   .614109
   8.85208   8.85208      1.00   .706225   .612099
   8.85197   8.85197      1.00   .708205   .613209
   8.85186   8.85186      1.00   .705795   .611619
   8.85175   8.85175      1.00   .708935   .613889
   8.85163   8.85163      1.00   .705815   .611689
   8.85151   8.85151      1.00   .703735   .609909
   8.85139   8.85139      1.00   .705705   .611759
   8.85128   8.85128      1.00   .707995   .613839
   8.85116   8.85116      1.00   .704685   .610459
   8.85104   8.85104      1.00   .707025   .612839
   8.85092   8.85092      1.00   .704965   .610929
   8.85082   8.85082      1.00   .707425   .613429
   8.85070   8.85070      1.00   .703515   .609859
   8.85058   8.85058      1.00   .705985   .611909
   8.85048   8.85048      1.00   .703705   .610369
   8.85037   8.85037      1.00   .707765   .613919
   8.85025   8.85025      1.00   .705455   .611909
   8.85014   8.85014      1.00   .703955   .610829
   8.85003   8.85003      1.00   .707505   .614139
   8.84993   8.84993      1.00   .704635   .611809
   8.84981   8.84981      1.00   .705125   .611959
   8.84969   8.84969      1.00   .704335   .611439
   8.84959   8.84959      1.00   .705985   .612739
   8.84949   8.84949      1.00   .705705   .612469
   8.84937   8.84937      1.00   .705965   .612839
   8.84925   8.84925      1.00   .704185   .611489
   8.84914   8.84914      1.00   .705505   .612839
   8.84904   8.84904      1.00   .706095   .612839
   8.84891   8.84891      1.00   .705265   .612369
   8.84879   8.84879      1.00   .703435   .610689
   8.84869   8.84869      1.00   .706415   .613739
   8.84858   8.84858      1.00   .703485   .610789
   8.84846   8.84846      1.00   .705775   .613059
   8.84834   8.84834      1.00   .703965   .611779
   8.84822   8.84822      1.00   .705345   .612769
   8.84810   8.84810      1.00   .702985   .610639
   8.84798   8.84798      1.00   .704025   .611909
   8.84786   8.84786      1.00   .705145   .612779
   8.84774   8.84774      1.00   .701935   .609929
   8.84763   8.84763      1.00   .707675   .615179
   8.84751   8.84751      1.00   .700065   .608839
   8.84739   8.84739      1.00   .707435   .614999
   8.84728   8.84728      1.00   .703555   .611769
   8.84717   8.84717      1.00   .706805   .614449
   8.84705   8.84705      1.00   .702125   .610659
   8.84694   8.84694      1.00   .706055   .613759
   8.84684   8.84684      1.00   .703195   .611659
   8.84673   8.84673      1.00   .706965   .614969
   8.84661   8.84661      1.00   .701765   .610349
   8.84649   8.84649      1.00   .704335   .612709
   8.84639   8.84639      1.00   .705125   .613359
   8.84628   8.84628      1.00   .704715   .613369
   8.84617   8.84617      1.00   .701905   .611109
   8.84606   8.84606      1.00   .707275   .616019
   8.84595   8.84595      1.00   .702925   .612079
   8.84585   8.84585      1.00   .705105   .613319
   8.84573   8.84573      1.00   .704205   .613339
   8.84562   8.84562      1.00   .704315   .613369
   8.84551   8.84551      1.00   .704915   .613929
   8.84540   8.84540      1.00   .705275   .614369
   8.84528   8.84528      1.00   .701475   .611149
   8.84517   8.84517      1.00   .705725   .614769
   8.84507   8.84507      1.00   .706265   .615069
   8.84497   8.84497      1.00   .701495   .611189
   8.84485   8.84485      1.00   .706055   .615359
   8.84474   8.84474      1.00   .701985   .611449
   8.84464   8.84464      1.00   .705415   .615269
   8.84453   8.84453      1.00   .703735   .613759
   8.84442   8.84442      1.00   .703815   .613659
   8.84431   8.84431      1.00   .703255   .613199
   8.84421   8.84421      1.00   .703355   .613299
   8.84411   8.84411      1.00   .701505   .611849
   8.84400   8.84400      1.00   .706365   .615909
   8.84390   8.84390      1.00   .702315   .612519
   8.84380   8.84380      1.00   .705305   .615309
   8.84370   8.84370      1.00   .704745   .614769
   8.84359   8.84359      1.00   .704915   .614859
   8.84348   8.84348      1.00   .703995   .614239
   8.84339   8.84339      1.00   .704595   .615069
   8.84328   8.84328      1.00   .700995   .611559
   8.84317   8.84317      1.00   .702915   .613889
   8.84307   8.84307      1.00   .705125   .615179
   8.84297   8.84297      1.00   .702505   .613019
   8.84287   8.84287      1.00   .706075   .616219
   8.84275   8.84275      1.00   .701495   .612759
   8.84264   8.84264      1.00   .704895   .615339
   8.84254   8.84254      1.00   .702715   .613489
   8.84244   8.84244      1.00   .704455   .615659
   8.84232   8.84232      1.00   .701055   .612079
   8.84220   8.84220      1.00   .705095   .615929
   8.84210   8.84210      1.00   .702525   .613389
   8.84199   8.84199      1.00   .705685   .616369
   8.84188   8.84188      1.00   .702495   .613949
   8.84175   8.84175      1.00   .703865   .614989
   8.84163   8.84163      1.00   .702655   .614299
   8.84153   8.84153      1.00   .702185   .613439
   8.84141   8.84141      1.00   .704215   .615899
   8.84129   8.84129      1.00   .702455   .614309
   8.84118   8.84118      1.00   .703735   .615549
   8.84106   8.84106      1.00   .703545   .614939
   8.84094   8.84094      1.00   .705975   .617609
   8.84082   8.84082      1.00   .704885   .616089
   8.84071   8.84071      1.00   .705895   .617129
   8.84061   8.84061      1.00   .704675   .616339
   8.84049   8.84049      1.00   .704865   .617189
   8.84038   8.84038      1.00   .705805   .617119
   8.84027   8.84027      1.00   .703865   .616329
   8.84016   8.84016      1.00   .704955   .616879
   8.84004   8.84004      1.00   .703695   .615589
   8.83993   8.83993      1.00   .702965   .615309
   8.83982   8.83982      1.00   .705275   .617719
   8.83972   8.83972      1.00   .702925   .615279
   8.83960   8.83960      1.00   .704825   .617299
   8.83949   8.83949      1.00   .702775   .615149
   8.83939   8.83939      1.00   .705825   .617969
   8.83928   8.83928      1.00   .704225   .616959
   8.83916   8.83916      1.00   .703855   .616349
   8.83904   8.83904      1.00   .704015   .616379
   8.83893   8.83893      1.00   .705305   .617419
   8.83882   8.83882      1.00   .705775   .618509
   8.83871   8.83871      1.00   .703725   .616989
   8.83858   8.83858      1.00   .703435   .616009
   8.83847   8.83847      1.00   .705655   .618139
   8.83835   8.83835      1.00   .704645   .617719
   8.83823   8.83823      1.00   .703255   .616079
   8.83811   8.83811      1.00   .704995   .617849
   8.83800   8.83800      1.00   .704195   .617399
   8.83788   8.83788      1.00   .704175   .617739
   8.83776   8.83776      1.00   .703795   .616859
   8.83764   8.83764      1.00   .704635   .617779
   8.83753   8.83753      1.00   .704985   .618109
   8.83742   8.83742      1.00   .706195   .619149
   8.83731   8.83731      1.00   .702915   .616539
   8.83718   8.83718      1.00   .706175   .619499
   8.83707   8.83707      1.00   .703245   .617069
   8.83696   8.83696      1.00   .704035   .617699
   8.83685   8.83685      1.00   .703405   .617179
   8.83674   8.83674      1.00   .702195   .616409
   8.83663   8.83663      1.00   .704945   .618859
   8.83652   8.83652      1.00   .705745   .619529
   8.83640   8.83640      1.00   .705885   .619499
   8.83629   8.83629      1.00   .706055   .619559
   8.83619   8.83619      1.00   .706515   .620409
   8.83608   8.83608      1.00   .704765   .618949
   8.83597   8.83597      1.00   .706375   .620209
   8.83585   8.83585      1.00   .703815   .617919
   8.83575   8.83575      1.00   .704315   .618429
   8.83565   8.83565      1.00   .708725   .622419
   8.83553   8.83553      1.00   .706475   .620509
   8.83541   8.83541      1.00   .705545   .619839
   8.83530   8.83530      1.00   .704925   .619409
   8.83520   8.83520      1.00   .707115   .621199
   8.83510   8.83510      1.00   .706905   .621339
   8.83498   8.83498      1.00   .706325   .620909
   8.83488   8.83488      1.00   .703755   .618469
   8.83477   8.83477      1.00   .710895   .624749
   8.83466   8.83466      1.00   .704525   .619179
   8.83455   8.83455      1.00   .706575   .621209
   8.83445   8.83445      1.00   .706235   .621219
   8.83434   8.83434      1.00   .709165   .623729
   8.83423   8.83423      1.00   .704155   .619589
   8.83412   8.83412      1.00   .706915   .621869
   8.83402   8.83402      1.00   .708025   .622579
   8.83393   8.83393      1.00   .709855   .624729
   8.83382   8.83382      1.00   .704945   .620359
   8.83371   8.83371      1.00   .710015   .624909
   8.83361   8.83361      1.00   .708105   .623329
   8.83352   8.83352      1.00   .709005   .623739
   8.83341   8.83341      1.00   .708165   .623499
   8.83330   8.83330      1.00   .708885   .623789
   8.83320   8.83320      1.00   .710445   .625229
   8.83310   8.83310      1.00   .710505   .625209
   8.83299   8.83299      1.00   .710435   .625309
   8.83289   8.83289      1.00   .706535   .621899
   8.83278   8.83278      1.00   .713795   .628459
   8.83268   8.83268      1.00   .710445   .625589
   8.83257   8.83257      1.00   .711445   .626969
   8.83245   8.83245      1.00   .707245   .622769
   8.83234   8.83234      1.00   .716505   .631109
   8.83224   8.83224      1.00   .707445   .623329
   8.83212   8.83212      1.00   .714425   .629539
   8.83200   8.83200      1.00   .707665   .623599
   8.83190   8.83190      1.00   .715095   .630579
   8.83179   8.83179      1.00   .709715   .625519
   8.83168   8.83168      1.00   .714775   .630139
   8.83156   8.83156      1.00   .708085   .624309
   8.83144   8.83144      1.00   .714975   .630209
   8.83133   8.83133      1.00   .710945   .626939
   8.83121   8.83121      1.00   .712635   .628229
   8.83109   8.83109      1.00   .710155   .626329
   8.83098   8.83098      1.00   .713955   .629369
   8.83087   8.83087      1.00   .714035   .630009
   8.83075   8.83075      1.00   .711025   .627089
   8.83063   8.83063      1.00   .715515   .631089
   8.83052   8.83052      1.00   .712075   .628029
   8.83042   8.83042      1.00   .716675   .632789
   8.83030   8.83030      1.00   .711425   .627609
   8.83019   8.83019      1.00   .716455   .631779
   8.83008   8.83008      1.00   .712325   .628599
   8.82997   8.82997      1.00   .718285   .633949
   8.82986   8.82986      1.00   .711335   .627679
   8.82974   8.82974      1.00   .716985   .633199
   8.82963   8.82963      1.00   .712335   .629119
   8.82953   8.82953      1.00   .718215   .634009
   8.82941   8.82941      1.00   .714135   .630109
   8.82930   8.82930      1.00   .717805   .634129
   8.82919   8.82919      1.00   .714375   .631159
   8.82908   8.82908      1.00   .720385   .636269
   8.82896   8.82896      1.00   .716035   .632329
   8.82885   8.82885      1.00   .718105   .634489
   8.82873   8.82873      1.00   .715545   .632429
   8.82862   8.82862      1.00   .719845   .636269
   8.82850   8.82850      1.00   .716625   .633379
   8.82838   8.82838      1.00   .720125   .636399
   8.82826   8.82826      1.00   .719695   .636209
   8.82815   8.82815      1.00   .719975   .636629
   8.82803   8.82803      1.00   .718055   .634549
   8.82791   8.82791      1.00   .719935   .636359
   8.82779   8.82779      1.00   .720415   .637509
   8.82768   8.82768      1.00   .718245   .635359
   8.82755   8.82755      1.00   .721785   .638289
   8.82744   8.82744      1.00   .720255   .637439
   8.82733   8.82733      1.00   .721705   .638959
   8.82722   8.82722      1.00   .720455   .637209
   8.82710   8.82710      1.00   .721425   .638629
   8.82698   8.82698      1.00   .721505   .638239
   8.82688   8.82688      1.00   .720905   .637909
   8.82677   8.82677      1.00   .720055   .637429
   8.82665   8.82665      1.00   .720705   .638139
   8.82653   8.82653      1.00   .721155   .638239
   8.82643   8.82643      1.00   .720875   .638469
   8.82633   8.82633      1.00   .723395   .640389
   8.82621   8.82621      1.00   .720505   .638219
   8.82610   8.82610      1.00   .719855   .637969
   8.82600   8.82600      1.00   .724425   .641739
   8.82589   8.82589      1.00   .720855   .638479
   8.82577   8.82577      1.00   .722985   .640479
   8.82565   8.82565      1.00   .721335   .639459
   8.82555   8.82555      1.00   .723495   .640639
   8.82544   8.82544      1.00   .721095   .638579
   8.82532   8.82532      1.00   .723645   .641109
   8.82521   8.82521      1.00   .722055   .640099
   8.82511   8.82511      1.00   .722315   .640249
   8.82500   8.82500      1.00   .724305   .642299
   8.82489   8.82489      1.00   .721655   .639699
   8.82478   8.82478      1.00   .724305   .642459
   8.82467   8.82467      1.00   .724125   .641799
   8.82456   8.82456      1.00   .723035   .641659
   8.82445   8.82445      1.00   .727545   .645399
   8.82434   8.82434      1.00   .721845   .640079
   8.82424   8.82424      1.00   .725995   .644079
   8.82414   8.82414      1.00   .724855   .642879
   8.82404   8.82404      1.00   .724875   .643219
   8.82393   8.82393      1.00   .721635   .640569
   8.82383   8.82383      1.00   .726605   .644539
   8.82373   8.82373      1.00   .722935   .641169
   8.82362   8.82362      1.00   .724145   .643089
   8.82352   8.82352      1.00   .722915   .641559
   8.82341   8.82341      1.00   .723195   .642019
   8.82331   8.82331      1.00   .721495   .640609
   8.82320   8.82320      1.00   .722645   .641629
   8.82309   8.82309      1.00   .722165   .640919
   8.82299   8.82299      1.00   .724435   .643369
   8.82289   8.82289      1.00   .720485   .640139
   8.82279   8.82279      1.00   .722275   .641689
   8.82268   8.82268      1.00   .722565   .641859
   8.82257   8.82257      1.00   .719715   .639669
   8.82246   8.82246      1.00   .719565   .638909
   8.82235   8.82235      1.00   .721205   .640719
   8.82223   8.82223      1.00   .720815   .640729
   8.82213   8.82213      1.00   .719285   .639339
   8.82202   8.82202      1.00   .722295   .642529
   8.82190   8.82190      1.00   .717695   .637639
   8.82179   8.82179      1.00   .721245   .641089
   8.82168   8.82168      1.00   .718345   .638379
   8.82156   8.82156      1.00   .718335   .638499
   8.82144   8.82144      1.00   .716365   .637029
   8.82132   8.82132      1.00   .718675   .639329
   8.82122   8.82122      1.00   .714465   .635669
   8.82110   8.82110      1.00   .723245   .643259
   8.82098   8.82098      1.00   .713955   .635299
   8.82086   8.82086      1.00   .719335   .640169
   8.82075   8.82075      1.00   .716165   .636979
   8.82064   8.82064      1.00   .718015   .638789
   8.82052   8.82052      1.00   .714925   .636179
   8.82041   8.82041      1.00   .717325   .638329
   8.82030   8.82030      1.00   .715075   .636639
   8.82019   8.82019      1.00   .717595   .638879
   8.82008   8.82008      1.00   .714325   .635889
   8.81996   8.81996      1.00   .714535   .636399
   8.81985   8.81985      1.00   .715605   .637579
   8.81975   8.81975      1.00   .713845   .635619
   8.81964   8.81964      1.00   .715505   .637329
   8.81952   8.81952      1.00   .714075   .635979
   8.81942   8.81942      1.00   .715385   .637179
   8.81931   8.81931      1.00   .714005   .635969
   8.81919   8.81919      1.00   .715985   .637559
   8.81908   8.81908      1.00   .713205   .635059
   8.81896   8.81896      1.00   .712805   .635119
   8.81885   8.81885      1.00   .714335   .637059
   8.81873   8.81873      1.00   .715135   .637229
   8.81861   8.81861      1.00   .711895   .634659
   8.81850   8.81850      1.00   .713545   .636349
   8.81839   8.81839      1.00   .716325   .638789
   8.81827   8.81827      1.00   .712315   .635239
   8.81815   8.81815      1.00   .711505   .634779
   8.81803   8.81803      1.00   .716025   .638319
   8.81792   8.81792      1.00   .715375   .638029
   8.81780   8.81780      1.00   .710315   .633789
   8.81767   8.81767      1.00   .715835   .638759
   8.81756   8.81756      1.00   .713015   .636019
   8.81745   8.81745      1.00   .715505   .638389
   8.81733   8.81733      1.00   .709485   .633129
   8.81721   8.81721      1.00   .717705   .640719
   8.81710   8.81710      1.00   .713075   .636299
   8.81700   8.81700      1.00   .713415   .636869
   8.81689   8.81689      1.00   .713845   .636909
   8.81677   8.81677      1.00   .712895   .636209
   8.81665   8.81665      1.00   .713485   .637429
   8.81655   8.81655      1.00   .713425   .637239
   8.81644   8.81644      1.00   .715245   .638859
   8.81632   8.81632      1.00   .713875   .637349
   8.81622   8.81622      1.00   .711255   .635029
   8.81611   8.81611      1.00   .717785   .641709
   8.81599   8.81599      1.00   .713625   .637649
   8.81588   8.81588      1.00   .712225   .636129
   8.81577   8.81577      1.00   .713375   .637609
   8.81567   8.81567      1.00   .715455   .639059
   8.81556   8.81556      1.00   .716405   .640419
   8.81544   8.81544      1.00   .711095   .635759
   8.81533   8.81533      1.00   .716455   .640449
   8.81523   8.81523      1.00   .712905   .637409
   8.81512   8.81512      1.00   .714595   .639159
   8.81500   8.81500      1.00   .709285   .634489
   8.81490   8.81490      1.00   .718685   .642659
   8.81479   8.81479      1.00   .713545   .637689
   8.81468   8.81468      1.00   .714555   .639589
   8.81457   8.81457      1.00   .713875   .638459
   8.81446   8.81446      1.00   .718755   .642739
   8.81436   8.81436      1.00   .713015   .638099
   8.81425   8.81425      1.00   .718905   .642969
   8.81414   8.81414      1.00   .711345   .636309
   8.81404   8.81404      1.00   .719605   .644369
   8.81394   8.81394      1.00   .712195   .637489
   8.81383   8.81383      1.00   .718405   .642949
   8.81373   8.81373      1.00   .717795   .642319
   8.81363   8.81363      1.00   .717285   .642199
   8.81353   8.81353      1.00   .716795   .642189
   8.81342   8.81342      1.00   .717975   .642779
   8.81332   8.81332      1.00   .718665   .643819
   8.81321   8.81321      1.00   .716585   .641449
   8.81311   8.81311      1.00   .720175   .645299
   8.81301   8.81301      1.00   .718005   .643029
   8.81290   8.81290      1.00   .718735   .644119
   8.81280   8.81280      1.00   .717025   .642619
   8.81270   8.81270      1.00   .721645   .646659
   8.81259   8.81259      1.00   .715815   .641469
   8.81247   8.81247      1.00   .720415   .645669
   8.81236   8.81236      1.00   .718885   .644269
   8.81226   8.81226      1.00   .719735   .645349
   8.81214   8.81214      1.00   .718425   .644039
   8.81202   8.81202      1.00   .722955   .648139
   8.81191   8.81191      1.00   .718795   .644439
   8.81181   8.81181      1.00   .722105   .647439
   8.81169   8.81169      1.00   .717745   .643929
   8.81157   8.81157      1.00   .722565   .648009
   8.81145   8.81145      1.00   .718435   .644619
   8.81134   8.81134      1.00   .724185   .649849
   8.81121   8.81121      1.00   .720095   .645789
   8.81110   8.81110      1.00   .720745   .646479
   8.81099   8.81099      1.00   .723125   .649119
   8.81088   8.81088      1.00   .721535   .647139
   8.81076   8.81076      1.00   .723635   .649559
   8.81065   8.81065      1.00   .721565   .647599
   8.81054   8.81054      1.00   .725125   .650749
   8.81043   8.81043      1.00   .722965   .648559
   8.81031   8.81031      1.00   .723555   .649299
   8.81020   8.81020      1.00   .723405   .649559
   8.81009   8.81009      1.00   .723585   .649849
   8.80998   8.80998      1.00   .725435   .651279
   8.80986   8.80986      1.00   .723125   .649229
   8.80975   8.80975      1.00   .724565   .650839
   8.80965   8.80965      1.00   .725435   .651229
   8.80954   8.80954      1.00   .724635   .650809
   8.80943   8.80943      1.00   .724765   .651409
   8.80931   8.80931      1.00   .725765   .651919
   8.80920   8.80920      1.00   .726205   .652629
   8.80910   8.80910      1.00   .723615   .650389
   8.80898   8.80898      1.00   .726645   .653389
   8.80886   8.80886      1.00   .727365   .653819
   8.80875   8.80875      1.00   .724505   .651299
   8.80864   8.80864      1.00   .729155   .655679
   8.80852   8.80852      1.00   .723965   .650769
   8.80840   8.80840      1.00   .727305   .653859
   8.80829   8.80829      1.00   .728405   .654839
   8.80817   8.80817      1.00   .725795   .652469
   8.80805   8.80805      1.00   .728295   .654699
   8.80793   8.80793      1.00   .725955   .652829
   8.80781   8.80781      1.00   .724905   .652229
   8.80770   8.80770      1.00   .725635   .652909
   8.80758   8.80758      1.00   .730265   .657089
   8.80746   8.80746      1.00   .725275   .652789
   8.80735   8.80735      1.00   .729355   .656719
   8.80724   8.80724      1.00   .728945   .656209
   8.80712   8.80712      1.00   .726525   .653989
   8.80701   8.80701      1.00   .727865   .655389
   8.80690   8.80690      1.00   .730335   .657339
   8.80679   8.80679      1.00   .722545   .650199
   8.80668   8.80668      1.00   .730395   .657499
   8.80656   8.80656      1.00   .725575   .653139
   8.80645   8.80645      1.00   .731025   .658079
   8.80635   8.80635      1.00   .726895   .654669
   8.80623   8.80623      1.00   .731205   .658639
   8.80613   8.80613      1.00   .727125   .654859
   8.80602   8.80602      1.00   .730505   .658429
   8.80591   8.80591      1.00   .727615   .655319
   8.80580   8.80580      1.00   .729795   .657719
   8.80569   8.80569      1.00   .729315   .657079
   8.80558   8.80558      1.00   .728845   .656829
   8.80547   8.80547      1.00   .728665   .656749
   8.80535   8.80535      1.00   .730515   .658779
   8.80524   8.80524      1.00   .727305   .655689
   8.80513   8.80513      1.00   .730295   .658629
   8.80503   8.80503      1.00   .730125   .658839
   8.80492   8.80492      1.00   .730405   .658759
   8.80481   8.80481      1.00   .728585   .657559
   8.80470   8.80470      1.00   .731095   .659399
   8.80460   8.80460      1.00   .732115   .660619
   8.80449   8.80449      1.00   .731245   .659899
   8.80438   8.80438      1.00   .728975   .657639
   8.80428   8.80428      1.00   .731885   .660159
   8.80417   8.80417      1.00   .731695   .660279
   8.80407   8.80407      1.00   .729855   .658679
   8.80396   8.80396      1.00   .733095   .662159
   8.80386   8.80386      1.00   .730035   .659139
   8.80376   8.80376      1.00   .731655   .660709
   8.80366   8.80366      1.00   .730765   .660049
   8.80355   8.80355      1.00   .731765   .660289
   8.80345   8.80345      1.00   .730545   .659879
   8.80335   8.80335      1.00   .731385   .660949
   8.80324   8.80324      1.00   .733315   .662329
   8.80313   8.80313      1.00   .732435   .661799
   8.80303   8.80303      1.00   .729415   .659379
   8.80293   8.80293      1.00   .734525   .663729
   8.80283   8.80283      1.00   .732195   .661449
   8.80271   8.80271      1.00   .729545   .658809
   8.80261   8.80261      1.00   .733125   .662399
   8.80251   8.80251      1.00   .729615   .659599
   8.80239   8.80239      1.00   .733865   .663629
   8.80228   8.80228      1.00   .728005   .658199
   8.80217   8.80217      1.00   .735565   .665069
   8.80206   8.80206      1.00   .729795   .659449
   8.80195   8.80195      1.00   .735165   .664829
   8.80182   8.80182      1.00   .730855   .660819
   8.80171   8.80171      1.00   .731975   .662379
   8.80161   8.80161      1.00   .733895   .663809
   8.80149   8.80149      1.00   .734085   .663749
   8.80136   8.80136      1.00   .730995   .660989
   8.80125   8.80125      1.00   .732835   .663329
   8.80114   8.80114      1.00   .732955   .663309
   8.80102   8.80102      1.00   .733085   .663499
   8.80090   8.80090      1.00   .731165   .661909
   8.80079   8.80079      1.00   .730615   .660979
   8.80068   8.80068      1.00   .731605   .662259
   8.80057   8.80057      1.00   .731235   .662459
   8.80045   8.80045      1.00   .730975   .661989
   8.80034   8.80034      1.00   .731105   .662289
   8.80024   8.80024      1.00   .733595   .664459
   8.80012   8.80012      1.00   .730895   .662139
   8.80000   8.80000      1.00   .731925   .663249
   8.79989   8.79989      1.00   .732275   .663829
   8.79979   8.79979      1.00   .734815   .665879
   8.79968   8.79968      1.00   .727285   .658869
   8.79956   8.79956      1.00   .733685   .664909
   8.79946   8.79946      1.00   .734555   .665329
   8.79935   8.79935      1.00   .730735   .662289
   8.79924   8.79924      1.00   .734215   .665479
   8.79912   8.79912      1.00   .732965   .664539
   8.79901   8.79901      1.00   .732545   .664169
   8.79889   8.79889      1.00   .733915   .665569
   8.79877   8.79877      1.00   .732425   .664179
   8.79865   8.79865      1.00   .732175   .663739
   8.79854   8.79854      1.00   .732755   .664469
   8.79843   8.79843      1.00   .734375   .666129
   8.79831   8.79831      1.00   .732725   .664759
   8.79818   8.79818      1.00   .731745   .663589
   8.79807   8.79807      1.00   .737725   .668929
   8.79796   8.79796      1.00   .731025   .663029
   8.79784   8.79784      1.00   .735615   .666749
   8.79771   8.79771      1.00   .732445   .663999
   8.79759   8.79759      1.00   .736755   .668419
   8.79748   8.79748      1.00   .731455   .663519
   8.79737   8.79737      1.00   .736085   .668349
   8.79725   8.79725      1.00   .733325   .665699
   8.79715   8.79715      1.00   .734395   .666479
   8.79704   8.79704      1.00   .735025   .667299
   8.79692   8.79692      1.00   .735145   .667089
   8.79681   8.79681      1.00   .734095   .666539
   8.79670   8.79670      1.00   .734925   .666879
   8.79659   8.79659      1.00   .733875   .666979
   8.79647   8.79647      1.00   .733905   .666589
   8.79636   8.79636      1.00   .734825   .667599
   8.79626   8.79626      1.00   .733755   .666649
   8.79615   8.79615      1.00   .734715   .667599
   8.79603   8.79603      1.00   .732945   .665799
   8.79592   8.79592      1.00   .734705   .667999
   8.79582   8.79582      1.00   .733695   .667069
   8.79571   8.79571      1.00   .735145   .668009
   8.79560   8.79560      1.00   .731545   .665179
   8.79548   8.79548      1.00   .734035   .667319
   8.79537   8.79537      1.00   .731365   .665139
   8.79527   8.79527      1.00   .735005   .668399
   8.79515   8.79515      1.00   .732525   .666239
   8.79505   8.79505      1.00   .731755   .665739
   8.79494   8.79494      1.00   .732275   .665749
   8.79483   8.79483      1.00   .735665   .669319
   8.79472   8.79472      1.00   .728655   .663019
   8.79461   8.79461      1.00   .732995   .667849
   8.79451   8.79451      1.00   .730905   .665489
   8.79440   8.79440      1.00   .731575   .665929
   8.79429   8.79429      1.00   .732015   .666239
   8.79418   8.79418      1.00   .731215   .665449
   8.79408   8.79408      1.00   .730805   .665529
   8.79398   8.79398      1.00   .731025   .665529
   8.79388   8.79388      1.00   .732085   .666419
   8.79377   8.79377      1.00   .730775   .665059
   8.79367   8.79367      1.00   .730945   .665639
   8.79357   8.79357      1.00   .730785   .665369
   8.79347   8.79347      1.00   .729415   .664619
   8.79336   8.79336      1.00   .727245   .662149
   8.79326   8.79326      1.00   .729585   .664619
   8.79316   8.79316      1.00   .731075   .666559
   8.79306   8.79306      1.00   .728045   .663279
   8.79295   8.79295      1.00   .728865   .663939
   8.79284   8.79284      1.00   .731805   .666999
   8.79274   8.79274      1.00   .729445   .664629
   8.79263   8.79263      1.00   .728295   .664139
   8.79252   8.79252      1.00   .726155   .661739
   8.79242   8.79242      1.00   .727255   .663159
   8.79231   8.79231      1.00   .726955   .662959
   8.79219   8.79219      1.00   .726745   .662679
   8.79207   8.79207      1.00   .726615   .662699
   8.79197   8.79197      1.00   .728655   .664429
   8.79186   8.79186      1.00   .726265   .662639
   8.79174   8.79174      1.00   .726635   .662519
   8.79162   8.79162      1.00   .728945   .665379
   8.79151   8.79151      1.00   .724695   .661069
   8.79140   8.79140      1.00   .727895   .663869
   8.79128   8.79128      1.00   .726115   .662769
   8.79116   8.79116      1.00   .726155   .662869
   8.79105   8.79105      1.00   .727075   .663599
   8.79094   8.79094      1.00   .725545   .662789
   8.79082   8.79082      1.00   .726925   .663579
   8.79071   8.79071      1.00   .724365   .661369
   8.79060   8.79060      1.00   .728725   .665529
   8.79049   8.79049      1.00   .727325   .663879
   8.79037   8.79037      1.00   .724175   .661409
   8.79025   8.79025      1.00   .724855   .661899
   8.79014   8.79014      1.00   .729645   .665859
   8.79003   8.79003      1.00   .723125   .660629
   8.78992   8.78992      1.00   .726965   .664149
   8.78981   8.78981      1.00   .725425   .662459
   8.78970   8.78970      1.00   .727315   .664589
   8.78960   8.78960      1.00   .723265   .660839
   8.78949   8.78949      1.00   .727695   .665479
   8.78937   8.78937      1.00   .724725   .662449
   8.78926   8.78926      1.00   .726805   .663809
   8.78916   8.78916      1.00   .724375   .662319
   8.78904   8.78904      1.00   .725765   .663369
   8.78892   8.78892      1.00   .725835   .663959
   8.78881   8.78881      1.00   .726915   .664369
   8.78870   8.78870      1.00   .725695   .663529
   8.78858   8.78858      1.00   .727045   .665109
   8.78846   8.78846      1.00   .727705   .665649
   8.78834   8.78834      1.00   .727355   .665379
   8.78823   8.78823      1.00   .725725   .663999
   8.78811   8.78811      1.00   .726595   .664959
   8.78798   8.78798      1.00   .728625   .666869
   8.78787   8.78787      1.00   .724705   .663049
   8.78775   8.78775      1.00   .728265   .665739
   8.78763   8.78763      1.00   .726195   .664349
   8.78751   8.78751      1.00   .728085   .666389
   8.78740   8.78740      1.00   .725885   .664219
   8.78729   8.78729      1.00   .728295   .666599
   8.78718   8.78718      1.00   .724735   .663489
   8.78706   8.78706      1.00   .729905   .668399
   8.78695   8.78695      1.00   .726085   .664969
   8.78685   8.78685      1.00   .728645   .666909
   8.78673   8.78673      1.00   .724965   .663999
   8.78661   8.78661      1.00   .731955   .670719
   8.78650   8.78650      1.00   .724365   .663799
   8.78640   8.78640      1.00   .728555   .667449
   8.78629   8.78629      1.00   .726945   .666489
   8.78618   8.78618      1.00   .729455   .668679
   8.78607   8.78607      1.00   .723235   .662849
   8.78597   8.78597      1.00   .726475   .665839
   8.78586   8.78586      1.00   .727365   .666599
   8.78574   8.78574      1.00   .727705   .667159
   8.78563   8.78563      1.00   .724235   .663949
   8.78553   8.78553      1.00   .728905   .668279
   8.78541   8.78541      1.00   .727995   .668199
   8.78529   8.78529      1.00   .724315   .664539
   8.78519   8.78519      1.00   .726485   .666659
   8.78508   8.78508      1.00   .725405   .665349
   8.78497   8.78497      1.00   .726105   .666179
   8.78486   8.78486      1.00   .724615   .664939
   8.78476   8.78476      1.00   .729725   .669269
   8.78465   8.78465      1.00   .726555   .666709
   8.78454   8.78454      1.00   .725405   .665999
   8.78443   8.78443      1.00   .728145   .668499
   8.78432   8.78432      1.00   .725655   .666509
   8.78422   8.78422      1.00   .727465   .667719
   8.78412   8.78412      1.00   .727305   .668009
   8.78401   8.78401      1.00   .725985   .666869
   8.78391   8.78391      1.00   .727355   .667979
   8.78381   8.78381      1.00   .727945   .669059
   8.78370   8.78370      1.00   .727165   .667859
   8.78360   8.78360      1.00   .726255   .667349
   8.78350   8.78350      1.00   .724045   .665399
   8.78340   8.78340      1.00   .730515   .670629
   8.78329   8.78329      1.00   .724625   .665839
   8.78318   8.78318      1.00   .727365   .668789
   8.78308   8.78308      1.00   .726285   .667529
   8.78298   8.78298      1.00   .731235   .672299
   8.78288   8.78288      1.00   .725335   .666649
   8.78277   8.78277      1.00   .729085   .669929
   8.78266   8.78266      1.00   .728565   .669769
   8.78255   8.78255      1.00   .729435   .670499
   8.78245   8.78245      1.00   .728765   .670289
   8.78233   8.78233      1.00   .727105   .668959
   8.78222   8.78222      1.00   .729615   .671009
   8.78212   8.78212      1.00   .730645   .672449
   8.78201   8.78201      1.00   .726455   .668439
   8.78189   8.78189      1.00   .730705   .672099
   8.78178   8.78178      1.00   .729345   .670739
   8.78166   8.78166      1.00   .730525   .672499
   8.78155   8.78155      1.00   .727515   .669339
   8.78143   8.78143      1.00   .731265   .673399
   8.78131   8.78131      1.00   .731475   .673379
   8.78121   8.78121      1.00   .727455   .669729
   8.78108   8.78108      1.00   .732485   .674349
   8.78096   8.78096      1.00   .730955   .672999
   8.78085   8.78085      1.00   .729955   .671929
   8.78074   8.78074      1.00   .733585   .675529
   8.78062   8.78062      1.00   .731275   .673619
   8.78050   8.78050      1.00   .732855   .675309
   8.78040   8.78040      1.00   .732025   .674139
   8.78029   8.78029      1.00   .733985   .676049
   8.78018   8.78018      1.00   .732355   .674429
   8.78006   8.78006      1.00   .733915   .676119
   8.77996   8.77996      1.00   .732105   .674519
   8.77985   8.77985      1.00   .735245   .677319
   8.77974   8.77974      1.00   .735435   .678199
   8.77962   8.77962      1.00   .732805   .675449
   8.77952   8.77952      1.00   .734965   .677239
   8.77941   8.77941      1.00   .736875   .679439
   8.77930   8.77930      1.00   .732695   .675409
   8.77918   8.77918      1.00   .737175   .679949
   8.77907   8.77907      1.00   .734685   .677349
   8.77896   8.77896      1.00   .738785   .680869
   8.77884   8.77884      1.00   .731355   .674969
   8.77873   8.77873      1.00   .737955   .680659
   8.77861   8.77861      1.00   .737085   .680059
   8.77850   8.77850      1.00   .737125   .679829
   8.77838   8.77838      1.00   .738015   .680669
   8.77826   8.77826      1.00   .740855   .683669
   8.77815   8.77815      1.00   .737325   .680389
   8.77803   8.77803      1.00   .738905   .681659
   8.77791   8.77791      1.00   .740355   .683489
   8.77779   8.77779      1.00   .734145   .677429
   8.77768   8.77768      1.00   .741265   .684429
   8.77756   8.77756      1.00   .740715   .683869
   8.77745   8.77745      1.00   .741815   .684909
   8.77733   8.77733      1.00   .739575   .682489
   8.77723   8.77723      1.00   .742775   .686349
   8.77712   8.77712      1.00   .741785   .685169
   8.77701   8.77701      1.00   .742105   .685329
   8.77689   8.77689      1.00   .738745   .682619
   8.77678   8.77678      1.00   .745895   .689519
   8.77667   8.77667      1.00   .737955   .681929
   8.77656   8.77656      1.00   .744595   .688169
   8.77644   8.77644      1.00   .739345   .683269
   8.77634   8.77634      1.00   .745295   .688609
   8.77624   8.77624      1.00   .741195   .685519
   8.77613   8.77613      1.00   .742115   .686029
   8.77601   8.77601      1.00   .742765   .686729
   8.77590   8.77590      1.00   .743315   .687709
   8.77579   8.77579      1.00   .743195   .687359
   8.77568   8.77568      1.00   .742245   .686339
   8.77557   8.77557      1.00   .744115   .688539
   8.77547   8.77547      1.00   .741835   .686239
   8.77536   8.77536      1.00   .746495   .690289
   8.77525   8.77525      1.00   .742805   .687009
   8.77513   8.77513      1.00   .745075   .689069
   8.77503   8.77503      1.00   .744105   .688869
   8.77492   8.77492      1.00   .743765   .688299
   8.77481   8.77481      1.00   .747355   .691599
   8.77470   8.77470      1.00   .742345   .686939
   8.77460   8.77460      1.00   .746685   .691629
   8.77449   8.77449      1.00   .746555   .690949
   8.77438   8.77438      1.00   .745225   .689989
   8.77427   8.77427      1.00   .744355   .689029
   8.77417   8.77417      1.00   .747595   .692189
   8.77407   8.77407      1.00   .746985   .691589
   8.77396   8.77396      1.00   .744655   .689229
   8.77386   8.77386      1.00   .744785   .689589
   8.77376   8.77376      1.00   .748375   .693049
   8.77365   8.77365      1.00   .744235   .689549
   8.77354   8.77354      1.00   .746705   .691599
   8.77344   8.77344      1.00   .745035   .690589
   8.77334   8.77334      1.00   .749115   .693879
   8.77325   8.77325      1.00   .744855   .689709
   8.77314   8.77314      1.00   .746765   .692319
   8.77303   8.77303      1.00   .747585   .692559
   8.77293   8.77293      1.00   .746845   .692309
   8.77283   8.77283      1.00   .744455   .690179
   8.77272   8.77272      1.00   .747705   .693199
   8.77260   8.77260      1.00   .744785   .690489
   8.77250   8.77250      1.00   .748985   .694859
   8.77239   8.77239      1.00   .743385   .689949
   8.77228   8.77228      1.00   .747915   .693219
   8.77216   8.77216      1.00   .746025   .692149
   8.77205   8.77205      1.00   .747075   .693019
   8.77194   8.77194      1.00   .745355   .691739
   8.77182   8.77182      1.00   .747785   .693589
   8.77171   8.77171      1.00   .744025   .690579
   8.77159   8.77159      1.00   .746955   .693229
   8.77148   8.77148      1.00   .745775   .692389
   8.77137   8.77137      1.00   .746455   .692929
   8.77124   8.77124      1.00   .744805   .691319
   8.77113   8.77113      1.00   .747775   .694519
   8.77102   8.77102      1.00   .747995   .694149
   8.77090   8.77090      1.00   .743175   .690329
   8.77078   8.77078      1.00   .745575   .691999
   8.77067   8.77067      1.00   .743205   .690509
   8.77056   8.77056      1.00   .746625   .693879
   8.77045   8.77045      1.00   .742145   .689599
   8.77033   8.77033      1.00   .746625   .693509
   8.77022   8.77022      1.00   .746495   .693669
   8.77011   8.77011      1.00   .743925   .691199
   8.77000   8.77000      1.00   .744675   .692319
   8.76989   8.76989      1.00   .746515   .693979
   8.76978   8.76978      1.00   .744865   .692459
   8.76968   8.76968      1.00   .745835   .693159
   8.76957   8.76957      1.00   .748155   .695389
   8.76945   8.76945      1.00   .744355   .692179
   8.76934   8.76934      1.00   .742285   .690449
   8.76923   8.76923      1.00   .746645   .694529
   8.76912   8.76912      1.00   .743435   .691459
   8.76900   8.76900      1.00   .744595   .693019
   8.76889   8.76889      1.00   .743225   .691199
   8.76878   8.76878      1.00   .746365   .694889
   8.76866   8.76866      1.00   .741575   .689889
   8.76854   8.76854      1.00   .745335   .694009
   8.76842   8.76842      1.00   .745875   .693929
   8.76832   8.76832      1.00   .743335   .691739
   8.76820   8.76820      1.00   .741075   .689689
   8.76807   8.76807      1.00   .744385   .693439
   8.76795   8.76795      1.00   .744425   .692859
   8.76783   8.76783      1.00   .741395   .690369
   8.76771   8.76771      1.00   .743115   .691759
   8.76759   8.76759      1.00   .742885   .691779
   8.76748   8.76748      1.00   .741975   .690799
   8.76737   8.76737      1.00   .743065   .691669
   8.76726   8.76726      1.00   .741865   .691099
   8.76714   8.76714      1.00   .741795   .690869
   8.76703   8.76703      1.00   .741935   .691199
   8.76692   8.76692      1.00   .738835   .688279
   8.76680   8.76680      1.00   .742145   .691589
   8.76669   8.76669      1.00   .741675   .691449
   8.76659   8.76659      1.00   .737815   .687609
   8.76648   8.76648      1.00   .744295   .693259
   8.76637   8.76637      1.00   .740595   .689999
   8.76625   8.76625      1.00   .740195   .690439
   8.76614   8.76614      1.00   .738615   .688439
   8.76604   8.76604      1.00   .742905   .692449
   8.76593   8.76593      1.00   .737985   .687989
   8.76581   8.76581      1.00   .739375   .689949
   8.76570   8.76570      1.00   .740035   .690449
   8.76559   8.76559      1.00   .739395   .689629
   8.76548   8.76548      1.00   .738675   .688749
   8.76537   8.76537      1.00   .737755   .688119
   8.76526   8.76526      1.00   .739995   .690959
   8.76516   8.76516      1.00   .738005   .688429
   8.76505   8.76505      1.00   .736885   .687669
   8.76493   8.76493      1.00   .739375   .690459
   8.76483   8.76483      1.00   .739915   .690429
   8.76472   8.76472      1.00   .736865   .687639
   8.76461   8.76461      1.00   .739105   .689999
   8.76450   8.76450      1.00   .736625   .687559
   8.76439   8.76439      1.00   .738355   .689389
   8.76430   8.76430      1.00   .734865   .686209
   8.76419   8.76419      1.00   .739115   .690449
   8.76408   8.76408      1.00   .736635   .687649
   8.76398   8.76398      1.00   .735815   .687379
   8.76388   8.76388      1.00   .739175   .690359
   8.76377   8.76377      1.00   .735985   .687499
   8.76367   8.76367      1.00   .736115   .687689
   8.76356   8.76356      1.00   .736995   .688719
   8.76347   8.76347      1.00   .735085   .686949
   8.76336   8.76336      1.00   .732545   .684409
   8.76325   8.76325      1.00   .735655   .687549
   8.76315   8.76315      1.00   .737695   .689399
   8.76305   8.76305      1.00   .736045   .688239
   8.76294   8.76294      1.00   .735775   .687859
   8.76284   8.76284      1.00   .737535   .689679
   8.76274   8.76274      1.00   .737675   .689859
   8.76263   8.76263      1.00   .735295   .687789
   8.76252   8.76252      1.00   .734795   .687069
   8.76240   8.76240      1.00   .738765   .690829
   8.76230   8.76230      1.00   .734305   .686289
   8.76219   8.76219      1.00   .737385   .690359
   8.76207   8.76207      1.00   .734395   .687159
   8.76195   8.76195      1.00   .739495   .691679
   8.76185   8.76185      1.00   .733875   .686969
   8.76174   8.76174      1.00   .738905   .691569
   8.76162   8.76162      1.00   .733965   .686909
   8.76149   8.76149      1.00   .737325   .690019
   8.76138   8.76138      1.00   .733055   .686569
   8.76127   8.76127      1.00   .740075   .692839
   8.76116   8.76116      1.00   .734895   .688039
   8.76104   8.76104      1.00   .733525   .687299
   8.76093   8.76093      1.00   .737125   .690639
   8.76082   8.76082      1.00   .738615   .691809
   8.76070   8.76070      1.00   .734525   .688299
   8.76058   8.76058      1.00   .735225   .688489
   8.76047   8.76047      1.00   .739335   .692539
   8.76036   8.76036      1.00   .734245   .688109
   8.76025   8.76025      1.00   .737295   .690859
   8.76013   8.76013      1.00   .733915   .687329
   8.76002   8.76002      1.00   .736045   .689909
   8.75991   8.75991      1.00   .735165   .689629
   8.75980   8.75980      1.00   .735725   .689039
   8.75969   8.75969      1.00   .736005   .690129
   8.75958   8.75958      1.00   .735385   .689609
   8.75947   8.75947      1.00   .735365   .689919
   8.75936   8.75936      1.00   .734005   .688359
   8.75924   8.75924      1.00   .736735   .691079
   8.75913   8.75913      1.00   .736355   .690649
   8.75903   8.75903      1.00   .734045   .688309
   8.75891   8.75891      1.00   .735525   .690009
   8.75879   8.75879      1.00   .736445   .690759
   8.75868   8.75868      1.00   .736935   .691609
   8.75857   8.75857      1.00   .734225   .688889
   8.75845   8.75845      1.00   .735395   .689889
   8.75832   8.75832      1.00   .736745   .691379
   8.75821   8.75821      1.00   .731245   .686639
   8.75809   8.75809      1.00   .738975   .693869
   8.75797   8.75797      1.00   .732625   .687789
   8.75785   8.75785      1.00   .735775   .690689
   8.75773   8.75773      1.00   .735345   .690699
   8.75763   8.75763      1.00   .737065   .691829
   8.75751   8.75751      1.00   .732075   .687709
   8.75739   8.75739      1.00   .736035   .691419
   8.75728   8.75728      1.00   .735835   .691399
   8.75717   8.75717      1.00   .735025   .690439
   8.75705   8.75705      1.00   .732295   .687759
   8.75693   8.75693      1.00   .733755   .689569
   8.75682   8.75682      1.00   .734835   .690719
   8.75672   8.75672      1.00   .734175   .690509
   8.75660   8.75660      1.00   .734025   .689949
   8.75648   8.75648      1.00   .734935   .690819
   8.75638   8.75638      1.00   .735215   .691079
   8.75627   8.75627      1.00   .733085   .689369
   8.75616   8.75616      1.00   .736585   .692639
   8.75605   8.75605      1.00   .729635   .686249
   8.75594   8.75594      1.00   .734165   .690179
   8.75583   8.75583      1.00   .734735   .691119
   8.75572   8.75572      1.00   .735315   .691589
   8.75561   8.75561      1.00   .735625   .692139
   8.75550   8.75550      1.00   .736915   .693699
   8.75539   8.75539      1.00   .736385   .693299
   8.75528   8.75528      1.00   .733745   .690459
   8.75516   8.75516      1.00   .738515   .695039
   8.75506   8.75506      1.00   .737225   .694189
   8.75496   8.75496      1.00   .735435   .692319
   8.75484   8.75484      1.00   .735095   .691989
   8.75473   8.75473      1.00   .737895   .695109
   8.75462   8.75462      1.00   .735845   .693109
   8.75452   8.75452      1.00   .736585   .693379
   8.75441   8.75441      1.00   .735605   .692299
   8.75430   8.75430      1.00   .737355   .694069
   8.75420   8.75420      1.00   .734205   .691369
   8.75410   8.75410      1.00   .738675   .695959
   8.75400   8.75400      1.00   .732365   .689949
   8.75389   8.75389      1.00   .737655   .694779
   8.75379   8.75379      1.00   .735005   .692679
   8.75369   8.75369      1.00   .735155   .693199
   8.75358   8.75358      1.00   .735245   .693549
   8.75347   8.75347      1.00   .735115   .692799
   8.75338   8.75338      1.00   .735445   .693129
   8.75328   8.75328      1.00   .737795   .696099
   8.75317   8.75317      1.00   .733835   .692289
   8.75307   8.75307      1.00   .737185   .695249
   8.75297   8.75297      1.00   .735915   .694419
   8.75287   8.75287      1.00   .733955   .692739
   8.75276   8.75276      1.00   .738135   .696139
   8.75264   8.75264      1.00   .735975   .694029
   8.75254   8.75254      1.00   .735525   .693569
   8.75243   8.75243      1.00   .735825   .694469
   8.75232   8.75232      1.00   .735455   .693709
   8.75220   8.75220      1.00   .735955   .694769
   8.75210   8.75210      1.00   .738405   .696709
   8.75199   8.75199      1.00   .733255   .692129
   8.75187   8.75187      1.00   .738445   .696989
   8.75176   8.75176      1.00   .733885   .692119
   8.75165   8.75165      1.00   .738895   .697559
   8.75153   8.75153      1.00   .735175   .693679
   8.75141   8.75141      1.00   .738015   .696809
   8.75129   8.75129      1.00   .732095   .691389
   8.75117   8.75117      1.00   .740135   .699109
   8.75107   8.75107      1.00   .733165   .692429
   8.75095   8.75095      1.00   .737555   .696909
   8.75084   8.75084      1.00   .734905   .694249
   8.75073   8.75073      1.00   .736965   .696229
   8.75061   8.75061      1.00   .735925   .694959
   8.75050   8.75050      1.00   .738465   .697909
   8.75037   8.75037      1.00   .734615   .693919
   8.75027   8.75027      1.00   .739365   .698599
   8.75017   8.75017      1.00   .735885   .696119
   8.75005   8.75005      1.00   .737635   .697339
   8.74994   8.74994      1.00   .735535   .695449
   8.74983   8.74983      1.00   .735425   .695309
   8.74973   8.74973      1.00   .734185   .694499
   8.74961   8.74961      1.00   .737735   .697849
   8.74950   8.74950      1.00   .736445   .696729
   8.74939   8.74939      1.00   .739155   .698989
   8.74928   8.74928      1.00   .733695   .694319
   8.74916   8.74916      1.00   .737895   .697639
   8.74905   8.74905      1.00   .738975   .699529
   8.74894   8.74894      1.00   .735045   .695549
   8.74883   8.74883      1.00   .733175   .693659
   8.74871   8.74871      1.00   .738955   .699389
   8.74859   8.74859      1.00   .736655   .697119
   8.74848   8.74848      1.00   .739515   .699729
   8.74837   8.74837      1.00   .737235   .697569
   8.74825   8.74825      1.00   .740265   .700699
   8.74812   8.74812      1.00   .737005   .697899
   8.74801   8.74801      1.00   .740185   .700819
   8.74790   8.74790      1.00   .737765   .698279
   8.74778   8.74778      1.00   .739005   .699919
   8.74765   8.74765      1.00   .736315   .697209
   8.74753   8.74753      1.00   .739705   .700839
   8.74742   8.74742      1.00   .736175   .697279
   8.74731   8.74731      1.00   .739335   .700869
   8.74719   8.74719      1.00   .735565   .696999
   8.74708   8.74708      1.00   .740605   .701969
   8.74697   8.74697      1.00   .735425   .696849
   8.74686   8.74686      1.00   .739275   .700859
   8.74674   8.74674      1.00   .736415   .697869
   8.74663   8.74663      1.00   .736565   .698269
   8.74652   8.74652      1.00   .740515   .702179
   8.74641   8.74641      1.00   .738425   .700289
   8.74630   8.74630      1.00   .737905   .699759
   8.74619   8.74619      1.00   .737705   .699469
   8.74609   8.74609      1.00   .739865   .701669
   8.74598   8.74598      1.00   .736275   .698329
   8.74586   8.74586      1.00   .738025   .700359
   8.74576   8.74576      1.00   .736725   .699079
   8.74564   8.74564      1.00   .739185   .700929
   8.74553   8.74553      1.00   .737325   .699199
   8.74542   8.74542      1.00   .738375   .700609
   8.74532   8.74532      1.00   .736475   .698889
   8.74521   8.74521      1.00   .737715   .700219
   8.74510   8.74510      1.00   .737035   .699779
   8.74498   8.74498      1.00   .738005   .700309
   8.74488   8.74488      1.00   .738165   .701009
   8.74477   8.74477      1.00   .736905   .699929
   8.74466   8.74466      1.00   .737165   .700539
   8.74455   8.74455      1.00   .734925   .698559
   8.74445   8.74445      1.00   .736845   .700339
   8.74435   8.74435      1.00   .735995   .698889
   8.74424   8.74424      1.00   .738415   .701769
   8.74413   8.74413      1.00   .732535   .696369
   8.74403   8.74403      1.00   .739325   .702309
   8.74393   8.74393      1.00   .735575   .699009
   8.74383   8.74383      1.00   .737655   .701089
   8.74372   8.74372      1.00   .734835   .698379
   8.74361   8.74361      1.00   .736635   .700179
   8.74351   8.74351      1.00   .734795   .698659
   8.74341   8.74341      1.00   .736435   .700089
   8.74330   8.74330      1.00   .733205   .696899
   8.74320   8.74320      1.00   .736355   .700389
   8.74310   8.74310      1.00   .732715   .696909
   8.74299   8.74299      1.00   .735185   .699329
   8.74288   8.74288      1.00   .730535   .694969
   8.74278   8.74278      1.00   .736295   .700739
   8.74268   8.74268      1.00   .729245   .693729
   8.74257   8.74257      1.00   .732725   .697139
   8.74246   8.74246      1.00   .731945   .696889
   8.74235   8.74235      1.00   .731255   .696599
   8.74224   8.74224      1.00   .734295   .698879
   8.74213   8.74213      1.00   .731705   .696469
   8.74201   8.74201      1.00   .732955   .697939
   8.74190   8.74190      1.00   .729975   .695319
   8.74179   8.74179      1.00   .733605   .698089
   8.74167   8.74167      1.00   .727725   .692729
   8.74155   8.74155      1.00   .729315   .694869
   8.74144   8.74144      1.00   .730055   .695549
   8.74133   8.74133      1.00   .730855   .695979
   8.74121   8.74121      1.00   .730285   .695349
   8.74109   8.74109      1.00   .729955   .695539
   8.74098   8.74098      1.00   .731905   .697209
   8.74086   8.74086      1.00   .727465   .692489
   8.74074   8.74074      1.00   .731845   .697569
   8.74063   8.74063      1.00   .729235   .694619
   8.74051   8.74051      1.00   .731145   .696559
   8.74041   8.74041      1.00   .728975   .694399
   8.74030   8.74030      1.00   .730725   .696539
   8.74018   8.74018      1.00   .728655   .694399
   8.74007   8.74007      1.00   .731515   .697189
   8.73997   8.73997      1.00   .726505   .692589
   8.73985   8.73985      1.00   .732645   .698449
   8.73974   8.73974      1.00   .727235   .693389
   8.73963   8.73963      1.00   .730435   .696599
   8.73952   8.73952      1.00   .728085   .694079
   8.73941   8.73941      1.00   .731045   .697399
   8.73929   8.73929      1.00   .726635   .693429
   8.73918   8.73918      1.00   .731795   .697969
   8.73907   8.73907      1.00   .727385   .693689
   8.73895   8.73895      1.00   .729175   .695709
   8.73884   8.73884      1.00   .730975   .697599
   8.73873   8.73873      1.00   .730195   .696649
   8.73861   8.73861      1.00   .729225   .696389
   8.73849   8.73849      1.00   .728465   .695489
   8.73837   8.73837      1.00   .730045   .696809
   8.73826   8.73826      1.00   .730255   .697469
   8.73814   8.73814      1.00   .730945   .697729
   8.73802   8.73802      1.00   .726835   .694139
   8.73790   8.73790      1.00   .732495   .699679
   8.73779   8.73779      1.00   .729695   .696679
   8.73768   8.73768      1.00   .728815   .695959
   8.73755   8.73755      1.00   .728335   .695859
   8.73743   8.73743      1.00   .730655   .697809
   8.73732   8.73732      1.00   .727135   .694749
   8.73721   8.73721      1.00   .730555   .698519
   8.73709   8.73709      1.00   .727025   .694619
   8.73697   8.73697      1.00   .730205   .697959
   8.73687   8.73687      1.00   .726835   .694799
   8.73677   8.73677      1.00   .730635   .698659
   8.73665   8.73665      1.00   .727265   .695279
   8.73653   8.73653      1.00   .730375   .698209
   8.73642   8.73642      1.00   .725625   .693529
   8.73632   8.73632      1.00   .731985   .699859
   8.73621   8.73621      1.00   .728595   .696999
   8.73610   8.73610      1.00   .727225   .695489
   8.73599   8.73599      1.00   .729125   .697739
   8.73588   8.73588      1.00   .729825   .697959
   8.73576   8.73576      1.00   .730155   .698819
   8.73565   8.73565      1.00   .727755   .696139
   8.73554   8.73554      1.00   .729935   .698429
   8.73544   8.73544      1.00   .730155   .698359
   8.73533   8.73533      1.00   .728345   .697439
   8.73521   8.73521      1.00   .725595   .694959
   8.73511   8.73511      1.00   .732615   .700889
   8.73500   8.73500      1.00   .727035   .695749
   8.73489   8.73489      1.00   .728885   .697889
   8.73478   8.73478      1.00   .730785   .699629
   8.73467   8.73467      1.00   .731255   .700319
   8.73457   8.73457      1.00   .727525   .696689
   8.73445   8.73445      1.00   .729235   .697999
   8.73434   8.73434      1.00   .730555   .699709
   8.73424   8.73424      1.00   .724955   .694239
   8.73414   8.73414      1.00   .729755   .699439
   8.73404   8.73404      1.00   .727985   .697559
   8.73392   8.73392      1.00   .731885   .701149
   8.73382   8.73382      1.00   .727205   .696789
   8.73373   8.73373      1.00   .730085   .699659
   8.73362   8.73362      1.00   .730255   .699929
   8.73351   8.73351      1.00   .729365   .699709
   8.73341   8.73341      1.00   .726855   .697069
   8.73331   8.73331      1.00   .731495   .701519
   8.73321   8.73321      1.00   .728015   .698559
   8.73311   8.73311      1.00   .730165   .700419
   8.73300   8.73300      1.00   .727645   .697929
   8.73290   8.73290      1.00   .731645   .701969
   8.73280   8.73280      1.00   .727655   .698099
   8.73269   8.73269      1.00   .729195   .699659
   8.73258   8.73258      1.00   .727795   .698069
   8.73247   8.73247      1.00   .732925   .703839
   8.73236   8.73236      1.00   .725495   .696189
   8.73224   8.73224      1.00   .730705   .701629
   8.73213   8.73213      1.00   .729055   .700319
   8.73202   8.73202      1.00   .728765   .699599
   8.73190   8.73190      1.00   .730205   .701439
   8.73179   8.73179      1.00   .728665   .699859
   8.73168   8.73168      1.00   .730575   .701799
   8.73157   8.73157      1.00   .726395   .697689
   8.73145   8.73145      1.00   .732955   .704289
   8.73132   8.73132      1.00   .728885   .700129
   8.73122   8.73122      1.00   .729595   .700789
   8.73110   8.73110      1.00   .727105   .698549
   8.73098   8.73098      1.00   .733085   .704369
   8.73087   8.73087      1.00   .726515   .698119
   8.73076   8.73076      1.00   .731135   .703039
   8.73065   8.73065      1.00   .728245   .699679
   8.73053   8.73053      1.00   .732025   .703419
   8.73041   8.73041      1.00   .726385   .698439
   8.73030   8.73030      1.00   .729185   .700789
   8.73019   8.73019      1.00   .728955   .700319
   8.73008   8.73008      1.00   .729815   .701479
   8.72997   8.72997      1.00   .727065   .699209
   8.72986   8.72986      1.00   .728765   .700959
   8.72976   8.72976      1.00   .729465   .701709
   8.72964   8.72964      1.00   .725975   .698259
   8.72953   8.72953      1.00   .728365   .700509
   8.72941   8.72941      1.00   .727835   .699979
   8.72931   8.72931      1.00   .728315   .700909
   8.72920   8.72920      1.00   .724955   .697549
   8.72908   8.72908      1.00   .727605   .700479
   8.72897   8.72897      1.00   .724785   .698029
   8.72887   8.72887      1.00   .728855   .701449
   8.72875   8.72875      1.00   .725445   .697999
   8.72862   8.72862      1.00   .725785   .698329
   8.72851   8.72851      1.00   .727755   .700479
   8.72840   8.72840      1.00   .725345   .698469
   8.72828   8.72828      1.00   .727245   .700489
   8.72815   8.72815      1.00   .725155   .698229
   8.72804   8.72804      1.00   .724825   .698109
   8.72792   8.72792      1.00   .722915   .696049
   8.72780   8.72780      1.00   .727935   .701339
   8.72767   8.72767      1.00   .723255   .696989
   8.72756   8.72756      1.00   .726875   .700459
   8.72745   8.72745      1.00   .722495   .696109
   8.72733   8.72733      1.00   .729665   .702569
   8.72721   8.72721      1.00   .721115   .694839
   8.72711   8.72711      1.00   .726315   .700119
   8.72700   8.72700      1.00   .719895   .693859
   8.72688   8.72688      1.00   .727155   .701009
   8.72677   8.72677      1.00   .719405   .693589
   8.72666   8.72666      1.00   .728075   .702119
   8.72656   8.72656      1.00   .724675   .698869
   8.72644   8.72644      1.00   .722815   .696819
   8.72633   8.72633      1.00   .724795   .699259
   8.72623   8.72623      1.00   .723825   .697739
   8.72613   8.72613      1.00   .723545   .698139
   8.72602   8.72602      1.00   .722695   .697299
   8.72589   8.72589      1.00   .722995   .697769
   8.72578   8.72578      1.00   .724445   .699439
   8.72567   8.72567      1.00   .722615   .697589
   8.72556   8.72556      1.00   .722965   .698069
   8.72545   8.72545      1.00   .723105   .698499
   8.72535   8.72535      1.00   .722765   .697249
   8.72524   8.72524      1.00   .723015   .697989
   8.72512   8.72512      1.00   .722805   .697629
   8.72501   8.72501      1.00   .724745   .699739
   8.72491   8.72491      1.00   .719255   .695079
   8.72481   8.72481      1.00   .724685   .699519
   8.72469   8.72469      1.00   .721385   .696779
   8.72457   8.72457      1.00   .722005   .697259
   8.72447   8.72447      1.00   .721705   .697259
   8.72437   8.72437      1.00   .720385   .695939
   8.72426   8.72426      1.00   .725105   .700669
   8.72415   8.72415      1.00   .718235   .693809
   8.72406   8.72406      1.00   .721355   .697529
   8.72396   8.72396      1.00   .724655   .700309
   8.72385   8.72385      1.00   .719235   .695069
   8.72374   8.72374      1.00   .720975   .696499
   8.72364   8.72364      1.00   .720965   .697379
   8.72354   8.72354      1.00   .721265   .697539
   8.72344   8.72344      1.00   .720285   .696059
   8.72333   8.72333      1.00   .718985   .695229
   8.72323   8.72323      1.00   .723435   .699729
   8.72313   8.72313      1.00   .718655   .695009
   8.72302   8.72302      1.00   .720085   .696879
   8.72292   8.72292      1.00   .719415   .695949
   8.72281   8.72281      1.00   .724135   .700759
   8.72271   8.72271      1.00   .718135   .694729
   8.72260   8.72260      1.00   .718755   .696239
   8.72248   8.72248      1.00   .720135   .697269
   8.72238   8.72238      1.00   .719095   .696079
   8.72227   8.72227      1.00   .719015   .696009
   8.72216   8.72216      1.00   .720365   .697579
   8.72205   8.72205      1.00   .717615   .694659
   8.72194   8.72194      1.00   .719485   .696529
   8.72182   8.72182      1.00   .718315   .695499
   8.72171   8.72171      1.00   .718785   .695639
   8.72159   8.72159      1.00   .716815   .693979
   8.72148   8.72148      1.00   .717565   .695049
   8.72137   8.72137      1.00   .720935   .698239
   8.72124   8.72124      1.00   .714785   .692459
   8.72112   8.72112      1.00   .716935   .694479
   8.72101   8.72101      1.00   .717805   .695699
   8.72090   8.72090      1.00   .719005   .696739
   8.72078   8.72078      1.00   .711055   .689109
   8.72066   8.72066      1.00   .717295   .695709
   8.72055   8.72055      1.00   .717275   .695679
   8.72044   8.72044      1.00   .716605   .694989
   8.72033   8.72033      1.00   .714295   .692479
   8.72021   8.72021      1.00   .716525   .694749
   8.72010   8.72010      1.00   .718325   .696299
   8.72000   8.72000      1.00   .715015   .693239
   8.71989   8.71989      1.00   .716635   .694359
   8.71977   8.71977      1.00   .714305   .692539
   8.71967   8.71967      1.00   .714455   .693339
   8.71956   8.71956      1.00   .716355   .695059
   8.71945   8.71945      1.00   .717445   .696009
   8.71933   8.71933      1.00   .715585   .694319
   8.71922   8.71922      1.00   .713175   .691879
   8.71911   8.71911      1.00   .715345   .694189
   8.71899   8.71899      1.00   .716555   .695659
   8.71888   8.71888      1.00   .712335   .691069
   8.71877   8.71877      1.00   .717935   .696369
   8.71866   8.71866      1.00   .711485   .691139
   8.71853   8.71853      1.00   .715535   .694789
   8.71841   8.71841      1.00   .710765   .690049
   8.71830   8.71830      1.00   .717895   .697509
   8.71818   8.71818      1.00   .712865   .692329
   8.71806   8.71806      1.00   .714845   .694129
   8.71794   8.71794      1.00   .712905   .692259
   8.71783   8.71783      1.00   .715905   .695939
   8.71772   8.71772      1.00   .712725   .692579
   8.71759   8.71759      1.00   .715065   .695249
   8.71747   8.71747      1.00   .716295   .696079
   8.71737   8.71737      1.00   .715145   .695039
   8.71725   8.71725      1.00   .713375   .693589
   8.71713   8.71713      1.00   .714655   .694549
   8.71702   8.71702      1.00   .716265   .696039
   8.71691   8.71691      1.00   .712615   .692859
   8.71680   8.71680      1.00   .714365   .694849
   8.71668   8.71668      1.00   .714075   .694189
   8.71657   8.71657      1.00   .715265   .695669
   8.71646   8.71646      1.00   .714475   .695049
   8.71636   8.71636      1.00   .714135   .694579
   8.71624   8.71624      1.00   .714295   .694789
   8.71613   8.71613      1.00   .715125   .696159
   8.71602   8.71602      1.00   .712645   .693769
   8.71591   8.71591      1.00   .716525   .697219
   8.71580   8.71580      1.00   .712785   .693259
   8.71568   8.71568      1.00   .713565   .694529
   8.71558   8.71558      1.00   .716125   .697149
   8.71547   8.71547      1.00   .715485   .695999
   8.71536   8.71536      1.00   .713545   .694369
   8.71525   8.71525      1.00   .714405   .695449
   8.71515   8.71515      1.00   .714495   .695729
   8.71504   8.71504      1.00   .715035   .696379
   8.71493   8.71493      1.00   .711605   .693849
   8.71481   8.71481      1.00   .714775   .696569
   8.71470   8.71470      1.00   .714455   .696129
   8.71460   8.71460      1.00   .714015   .695309
   8.71449   8.71449      1.00   .712755   .694609
   8.71438   8.71438      1.00   .715395   .696809
   8.71428   8.71428      1.00   .712145   .693569
   8.71417   8.71417      1.00   .716195   .697929
   8.71406   8.71406      1.00   .715705   .697349
   8.71396   8.71396      1.00   .713745   .695719
   8.71386   8.71386      1.00   .710755   .693269
   8.71377   8.71377      1.00   .716905   .698889
   8.71366   8.71366      1.00   .711845   .693989
   8.71355   8.71355      1.00   .712515   .694639
   8.71344   8.71344      1.00   .709665   .692129
   8.71334   8.71334      1.00   .718065   .700279
   8.71324   8.71324      1.00   .711575   .694039
   8.71313   8.71313      1.00   .712665   .694859
   8.71303   8.71303      1.00   .713285   .695749
   8.71293   8.71293      1.00   .716195   .698549
   8.71282   8.71282      1.00   .709255   .692219
   8.71272   8.71272      1.00   .714295   .697069
   8.71261   8.71261      1.00   .710275   .693209
   8.71251   8.71251      1.00   .713285   .696169
   8.71239   8.71239      1.00   .711645   .694169
   8.71227   8.71227      1.00   .713315   .696319
   8.71216   8.71216      1.00   .714895   .698179
   8.71207   8.71207      1.00   .712455   .695889
   8.71195   8.71195      1.00   .713665   .696679
   8.71183   8.71183      1.00   .714315   .697869
   8.71172   8.71172      1.00   .713505   .696819
   8.71160   8.71160      1.00   .709585   .692669
   8.71148   8.71148      1.00   .716845   .700599
   8.71137   8.71137      1.00   .711175   .695029
   8.71125   8.71125      1.00   .711995   .696009
   8.71114   8.71114      1.00   .713585   .697299
   8.71102   8.71102      1.00   .715285   .698899
   8.71090   8.71090      1.00   .712805   .696059
   8.71079   8.71079      1.00   .712285   .696099
   8.71068   8.71068      1.00   .715785   .699689
   8.71056   8.71056      1.00   .712375   .696429
   8.71045   8.71045      1.00   .711045   .695369
   8.71034   8.71034      1.00   .717025   .701019
   8.71023   8.71023      1.00   .714105   .698019
   8.71012   8.71012      1.00   .712365   .696449
   8.71000   8.71000      1.00   .712925   .697399
   8.70989   8.70989      1.00   .716905   .700879
   8.70979   8.70979      1.00   .713145   .697559
   8.70968   8.70968      1.00   .714635   .699389
   8.70956   8.70956      1.00   .714135   .698809
   8.70946   8.70946      1.00   .713295   .698559
   8.70935   8.70935      1.00   .714565   .699239
   8.70923   8.70923      1.00   .714035   .699079
   8.70911   8.70911      1.00   .716155   .700619
   8.70901   8.70901      1.00   .713415   .698499
   8.70890   8.70890      1.00   .715925   .700999
   8.70878   8.70878      1.00   .714535   .699649
   8.70866   8.70866      1.00   .716635   .701659
   8.70855   8.70855      1.00   .715195   .700519
   8.70843   8.70843      1.00   .714535   .699649
   8.70831   8.70831      1.00   .715485   .701109
   8.70819   8.70819      1.00   .713835   .699409
   8.70807   8.70807      1.00   .715685   .701309
   8.70796   8.70796      1.00   .717235   .702329
   8.70784   8.70784      1.00   .715805   .701399
   8.70772   8.70772      1.00   .714785   .700719
   8.70760   8.70760      1.00   .716195   .702039
   8.70749   8.70749      1.00   .715305   .700709
   8.70738   8.70738      1.00   .717195   .702829
   8.70726   8.70726      1.00   .714465   .700149
   8.70715   8.70715      1.00   .716685   .702769
   8.70704   8.70704      1.00   .714315   .700709
   8.70691   8.70691      1.00   .715695   .701989
   8.70680   8.70680      1.00   .714425   .701049
   8.70669   8.70669      1.00   .716445   .702669
   8.70660   8.70660      1.00   .714135   .700439
   8.70648   8.70648      1.00   .716425   .702859
   8.70636   8.70636      1.00   .713365   .699559
   8.70625   8.70625      1.00   .717505   .703819
   8.70615   8.70615      1.00   .709325   .695939
   8.70603   8.70603      1.00   .715175   .702029
   8.70592   8.70592      1.00   .714405   .700949
   8.70581   8.70581      1.00   .715205   .701879
   8.70571   8.70571      1.00   .711465   .697949
   8.70559   8.70559      1.00   .716295   .702919
   8.70548   8.70548      1.00   .712445   .699309
   8.70537   8.70537      1.00   .713425   .700469
   8.70527   8.70527      1.00   .713355   .701079
   8.70516   8.70516      1.00   .710585   .697699
   8.70504   8.70504      1.00   .709705   .697329
   8.70494   8.70494      1.00   .715755   .702819
   8.70483   8.70483      1.00   .712195   .699539
   8.70472   8.70472      1.00   .712185   .700129
   8.70461   8.70461      1.00   .709795   .697369
   8.70450   8.70450      1.00   .712405   .699969
   8.70440   8.70440      1.00   .711025   .699039
   8.70430   8.70430      1.00   .709855   .697599
   8.70419   8.70419      1.00   .707955   .696389
   8.70409   8.70409      1.00   .712185   .700069
   8.70399   8.70399      1.00   .707165   .695099
   8.70388   8.70388      1.00   .708485   .696539
   8.70377   8.70377      1.00   .709395   .697509
   8.70367   8.70367      1.00   .709875   .697849
   8.70357   8.70357      1.00   .705545   .693859
   8.70346   8.70346      1.00   .709975   .698299
   8.70336   8.70336      1.00   .706985   .695629
   8.70326   8.70326      1.00   .706845   .695749
   8.70316   8.70316      1.00   .706785   .695119
   8.70305   8.70305      1.00   .707345   .696399
   8.70294   8.70294      1.00   .705595   .694409
   8.70284   8.70284      1.00   .706395   .695069
   8.70274   8.70274      1.00   .703285   .692469
   8.70263   8.70263      1.00   .710905   .699499
   8.70252   8.70252      1.00   .697785   .686909
   8.70241   8.70241      1.00   .708495   .697759
   8.70231   8.70231      1.00   .703805   .692729
   8.70219   8.70219      1.00   .704765   .693949
   8.70208   8.70208      1.00   .700275   .689399
   8.70197   8.70197      1.00   .706165   .695249
   8.70186   8.70186      1.00   .702565   .691489
   8.70174   8.70174      1.00   .702175   .691679
   8.70162   8.70162      1.00   .699805   .689379
   8.70151   8.70151      1.00   .703295   .693189
   8.70139   8.70139      1.00   .700395   .690139
   8.70128   8.70128      1.00   .699985   .689879
   8.70116   8.70116      1.00   .700435   .690209
   8.70104   8.70104      1.00   .701545   .691609
   8.70093   8.70093      1.00   .699205   .689279
   8.70082   8.70082      1.00   .698975   .689529
   8.70070   8.70070      1.00   .701185   .690849
   8.70059   8.70059      1.00   .698615   .688629
   8.70048   8.70048      1.00   .699315   .689219
   8.70036   8.70036      1.00   .698575   .688519
   8.70024   8.70024      1.00   .698195   .688789
   8.70014   8.70014      1.00   .698565   .688819
   8.70003   8.70003      1.00   .697405   .688049
   8.69992   8.69992      1.00   .698995   .689399
   8.69980   8.69980      1.00   .697645   .687669
   8.69970   8.69970      1.00   .695465   .685949
   8.69959   8.69959      1.00   .698245   .688519
   8.69948   8.69948      1.00   .697575   .688479
   8.69937   8.69937      1.00   .693865   .684769
   8.69926   8.69926      1.00   .695985   .687109
   8.69915   8.69915      1.00   .698745   .689919
   8.69903   8.69903      1.00   .691805   .683269
   8.69891   8.69891      1.00   .695425   .686399
   8.69880   8.69880      1.00   .697495   .688619
   8.69869   8.69869      1.00   .694585   .686199
   8.69857   8.69857      1.00   .695555   .687389
   8.69845   8.69845      1.00   .695045   .686619
   8.69833   8.69833      1.00   .696425   .688029
   8.69822   8.69822      1.00   .694675   .686359
   8.69810   8.69810      1.00   .695465   .687079
   8.69798   8.69798      1.00   .695785   .687079
   8.69786   8.69786      1.00   .696125   .687959
   8.69775   8.69775      1.00   .692475   .684489
   8.69763   8.69763      1.00   .699925   .691479
   8.69751   8.69751      1.00   .695725   .687369
   8.69740   8.69740      1.00   .694445   .686319
   8.69729   8.69729      1.00   .696395   .688649
   8.69717   8.69717      1.00   .695475   .687359
   8.69706   8.69706      1.00   .693775   .685969
   8.69694   8.69694      1.00   .695945   .688249
   8.69683   8.69683      1.00   .696655   .688919
   8.69672   8.69672      1.00   .694005   .686419
   8.69661   8.69661      1.00   .695245   .687489
   8.69650   8.69650      1.00   .695045   .687849
   8.69640   8.69640      1.00   .697045   .689639
   8.69629   8.69629      1.00   .694375   .687009
   8.69617   8.69617      1.00   .695485   .688339
   8.69606   8.69606      1.00   .697305   .689539
   8.69596   8.69596      1.00   .697825   .690789
   8.69584   8.69584      1.00   .692855   .685629
   8.69573   8.69573      1.00   .699665   .692029
   8.69562   8.69562      1.00   .697295   .689939
   8.69552   8.69552      1.00   .694275   .687269
   8.69541   8.69541      1.00   .697365   .690709
   8.69529   8.69529      1.00   .695295   .688719
   8.69519   8.69519      1.00   .700615   .693919
   8.69508   8.69508      1.00   .694695   .687959
   8.69497   8.69497      1.00   .697315   .690799
   8.69486   8.69486      1.00   .698025   .691709
   8.69475   8.69475      1.00   .696025   .689319
   8.69465   8.69465      1.00   .697445   .690769
   8.69454   8.69454      1.00   .698155   .692299
   8.69443   8.69443      1.00   .697345   .691109
   8.69433   8.69433      1.00   .696605   .690459
   8.69422   8.69422      1.00   .700895   .694459
   8.69412   8.69412      1.00   .697125   .690749
   8.69401   8.69401      1.00   .696505   .690849
   8.69391   8.69391      1.00   .697985   .691799
   8.69381   8.69381      1.00   .700705   .694769
   8.69371   8.69371      1.00   .696755   .690989
   8.69360   8.69360      1.00   .696225   .690059
   8.69349   8.69349      1.00   .699165   .693299
   8.69340   8.69340      1.00   .697925   .692319
   8.69330   8.69330      1.00   .698545   .692789
   8.69318   8.69318      1.00   .698845   .692929
   8.69309   8.69309      1.00   .697075   .691569
   8.69299   8.69299      1.00   .699075   .693749
   8.69288   8.69288      1.00   .695275   .690459
   8.69277   8.69277      1.00   .699415   .694129
   8.69267   8.69267      1.00   .696895   .692139
   8.69256   8.69256      1.00   .697745   .692349
   8.69245   8.69245      1.00   .694575   .689869
   8.69233   8.69233      1.00   .701125   .695789
   8.69223   8.69223      1.00   .697345   .692469
   8.69211   8.69211      1.00   .696695   .691879
   8.69199   8.69199      1.00   .698865   .694139
   8.69188   8.69188      1.00   .698705   .694119
   8.69178   8.69178      1.00   .693915   .689519
   8.69166   8.69166      1.00   .697195   .693169
   8.69154   8.69154      1.00   .698265   .693769
   8.69142   8.69142      1.00   .696695   .691889
   8.69131   8.69131      1.00   .698295   .693979
   8.69121   8.69121      1.00   .696785   .692259
   8.69109   8.69109      1.00   .699295   .695189
   8.69097   8.69097      1.00   .694145   .690499
   8.69085   8.69085      1.00   .698795   .695119
   8.69074   8.69074      1.00   .692045   .687779
   8.69063   8.69063      1.00   .701825   .697989
   8.69051   8.69051      1.00   .692065   .688309
   8.69040   8.69040      1.00   .700465   .696709
   8.69029   8.69029      1.00   .694795   .690859
   8.69017   8.69017      1.00   .699015   .694969
   8.69006   8.69006      1.00   .694145   .690719
   8.68995   8.68995      1.00   .697965   .694589
   8.68985   8.68985      1.00   .695665   .692229
   8.68973   8.68973      1.00   .697185   .693599
   8.68962   8.68962      1.00   .695685   .692009
   8.68951   8.68951      1.00   .699805   .696359
   8.68941   8.68941      1.00   .693955   .690929
   8.68929   8.68929      1.00   .697095   .693749
   8.68917   8.68917      1.00   .697415   .694099
   8.68906   8.68906      1.00   .694565   .691789
   8.68895   8.68895      1.00   .697825   .694229
   8.68884   8.68884      1.00   .696185   .693239
   8.68872   8.68872      1.00   .696795   .693939
   8.68861   8.68861      1.00   .695005   .692289
   8.68850   8.68850      1.00   .698925   .696139
   8.68837   8.68837      1.00   .696075   .693579
   8.68825   8.68825      1.00   .696445   .693769
   8.68813   8.68813      1.00   .698315   .695429
   8.68802   8.68802      1.00   .696715   .694279
   8.68790   8.68790      1.00   .697565   .695129
   8.68777   8.68777      1.00   .696135   .694049
   8.68766   8.68766      1.00   .698725   .696039
   8.68755   8.68755      1.00   .698695   .696969
   8.68743   8.68743      1.00   .696415   .694339
   8.68731   8.68731      1.00   .696225   .693689
   8.68720   8.68720      1.00   .699915   .697709
   8.68709   8.68709      1.00   .695855   .693389
   8.68697   8.68697      1.00   .699325   .697879
   8.68686   8.68686      1.00   .695575   .693799
   8.68675   8.68675      1.00   .699235   .697759
   8.68664   8.68664      1.00   .698165   .695939
   8.68653   8.68653      1.00   .699845   .698119
   8.68641   8.68641      1.00   .697895   .696579
   8.68631   8.68631      1.00   .700185   .698369
   8.68621   8.68621      1.00   .695995   .694309
   8.68609   8.68609      1.00   .701035   .699989
   8.68598   8.68598      1.00   .696455   .695009
   8.68587   8.68587      1.00   .700985   .699259
   8.68576   8.68576      1.00   .697975   .696389
   8.68565   8.68565      1.00   .700515   .699709
   8.68553   8.68553      1.00   .694585   .693779
   8.68543   8.68543      1.00   .700215   .699199
   8.68533   8.68533      1.00   .698795   .697649
   8.68521   8.68521      1.00   .696395   .695499
   8.68510   8.68510      1.00   .699855   .698749
   8.68499   8.68499      1.00   .697695   .696449
   8.68489   8.68489      1.00   .701375   .700899
   8.68477   8.68477      1.00   .697365   .697169
   8.68466   8.68466      1.00   .699815   .699279
   8.68456   8.68456      1.00   .698955   .698329
   8.68446   8.68446      1.00   .698335   .698319
   8.68435   8.68435      1.00   .695225   .694329
   8.68424   8.68424      1.00   .701425   .701249
   8.68414   8.68414      1.00   .697065   .696479
   8.68404   8.68404      1.00   .699405   .699099
   8.68394   8.68394      1.00   .697805   .697759
   8.68383   8.68383      1.00   .699225   .699199
   8.68373   8.68373      1.00   .697395   .697049
   8.68362   8.68362      1.00   .697645   .697879
   8.68351   8.68351      1.00   .696435   .696789
   8.68341   8.68341      1.00   .696835   .697319
   8.68331   8.68331      1.00   .697335   .697969
   8.68321   8.68321      1.00   .699045   .699329
   8.68311   8.68311      1.00   .700175   .700659
   8.68300   8.68300      1.00   .695225   .695709
   8.68290   8.68290      1.00   .699655   .700499
   8.68280   8.68280      1.00   .700685   .701579
   8.68269   8.68269      1.00   .697415   .698269
   8.68257   8.68257      1.00   .694505   .695409
   8.68246   8.68246      1.00   .701455   .702899
   8.68236   8.68236      1.00   .695485   .696169
   8.68225   8.68225      1.00   .699065   .699999
   8.68213   8.68213      1.00   .695015   .695969
   8.68202   8.68202      1.00   .700675   .701959
   8.68192   8.68192      1.00   .696725   .697729
   8.68181   8.68181      1.00   .698215   .699239
   8.68167   8.68167      1.00   .696965   .697919
   8.68156   8.68156      1.00   .698045   .699449
   8.68146   8.68146      1.00   .695235   .696769
   8.68134   8.68134      1.00   .698485   .699879
   8.68122   8.68122      1.00   .697775   .699039
   8.68110   8.68110      1.00   .696775   .698629
   8.68099   8.68099      1.00   .697475   .698989
   8.68087   8.68087      1.00   .697485   .699259
   8.68075   8.68075      1.00   .695195   .697149
   8.68064   8.68064      1.00   .700505   .702629
   8.68053   8.68053      1.00   .695445   .697419
   8.68042   8.68042      1.00   .697135   .698879
   8.68030   8.68030      1.00   .697595   .699579
   8.68020   8.68020      1.00   .695445   .697419
   8.68009   8.68009      1.00   .698495   .700609
   8.67998   8.67998      1.00   .694565   .696559
   8.67986   8.67986      1.00   .695455   .697959
   8.67976   8.67976      1.00   .697205   .699789
   8.67965   8.67965      1.00   .695325   .697709
   8.67954   8.67954      1.00   .696575   .698789
   8.67942   8.67942      1.00   .693905   .696339
   8.67931   8.67931      1.00   .698595   .700999
   8.67921   8.67921      1.00   .693135   .695849
   8.67909   8.67909      1.00   .696405   .699239
   8.67898   8.67898      1.00   .693535   .696129
   8.67887   8.67887      1.00   .696425   .699149
   8.67876   8.67876      1.00   .693715   .696419
   8.67863   8.67863      1.00   .694485   .697819
   8.67851   8.67851      1.00   .691875   .695069
   8.67840   8.67840      1.00   .694925   .698019
   8.67829   8.67829      1.00   .690975   .694209
   8.67817   8.67817      1.00   .694775   .697839
   8.67805   8.67805      1.00   .690615   .694039
   8.67793   8.67793      1.00   .694885   .698909
   8.67781   8.67781      1.00   .690185   .694059
   8.67770   8.67770      1.00   .691575   .695359
   8.67758   8.67758      1.00   .691265   .694999
   8.67746   8.67746      1.00   .690885   .694809
   8.67735   8.67735      1.00   .689745   .693689
   8.67723   8.67723      1.00   .689945   .693809
   8.67711   8.67711      1.00   .688025   .691789
   8.67701   8.67701      1.00   .686555   .690239
   8.67689   8.67689      1.00   .687255   .691679
   8.67678   8.67678      1.00   .687885   .691689
   8.67667   8.67667      1.00   .685525   .689589
   8.67656   8.67656      1.00   .687555   .691999
   8.67646   8.67646      1.00   .683725   .687989
   8.67634   8.67634      1.00   .687715   .691629
   8.67623   8.67623      1.00   .682675   .687109
   8.67612   8.67612      1.00   .682745   .687139
   8.67602   8.67602      1.00   .684435   .689229
   8.67591   8.67591      1.00   .682285   .686499
   8.67579   8.67579      1.00   .681995   .686319
   8.67568   8.67568      1.00   .683435   .688249
   8.67558   8.67558      1.00   .681575   .686369
   8.67547   8.67547      1.00   .682545   .687469
   8.67536   8.67536      1.00   .680755   .685749
   8.67525   8.67525      1.00   .681315   .686419
   8.67515   8.67515      1.00   .681035   .685869
   8.67504   8.67504      1.00   .678615   .684039
   8.67492   8.67492      1.00   .679055   .684119
   8.67481   8.67481      1.00   .679355   .684329
   8.67471   8.67471      1.00   .676555   .682079
   8.67460   8.67460      1.00   .678475   .683359
   8.67449   8.67449      1.00   .677005   .682349
   8.67438   8.67438      1.00   .677545   .683339
   8.67428   8.67428      1.00   .676175   .681679
   8.67417   8.67417      1.00   .677995   .683559
   8.67407   8.67407      1.00   .674365   .680339
   8.67397   8.67397      1.00   .675715   .681369
   8.67387   8.67387      1.00   .676375   .682089
   8.67376   8.67376      1.00   .676225   .681869
   8.67365   8.67365      1.00   .673115   .679269
   8.67355   8.67355      1.00   .675595   .681489
   8.67346   8.67346      1.00   .675595   .681679
   8.67335   8.67335      1.00   .673825   .680129
   8.67324   8.67324      1.00   .672605   .678459
   8.67315   8.67315      1.00   .675135   .681189
   8.67305   8.67305      1.00   .674275   .680509
   8.67294   8.67294      1.00   .671095   .677079
   8.67283   8.67283      1.00   .676085   .682329
   8.67272   8.67272      1.00   .669035   .674939
   8.67262   8.67262      1.00   .673435   .680359
   8.67251   8.67251      1.00   .671215   .677979
   8.67239   8.67239      1.00   .671355   .677529
   8.67228   8.67228      1.00   .671755   .678419
   8.67218   8.67218      1.00   .671415   .678039
   8.67207   8.67207      1.00   .673265   .679809
   8.67195   8.67195      1.00   .672245   .678989
   8.67184   8.67184      1.00   .670135   .676799
   8.67173   8.67173      1.00   .671665   .678399
   8.67161   8.67161      1.00   .673265   .680079
   8.67149   8.67149      1.00   .668545   .675409
   8.67138   8.67138      1.00   .671875   .678809
   8.67127   8.67127      1.00   .670595   .677409
   8.67115   8.67115      1.00   .670685   .678309
   8.67103   8.67103      1.00   .669105   .676319
   8.67092   8.67092      1.00   .671705   .678679
   8.67081   8.67081      1.00   .668365   .675439
   8.67069   8.67069      1.00   .673765   .681099
   8.67057   8.67057      1.00   .665935   .673709
   8.67046   8.67046      1.00   .672995   .680859
   8.67035   8.67035      1.00   .668175   .675639
   8.67024   8.67024      1.00   .670765   .678699
   8.67012   8.67012      1.00   .667855   .675599
   8.67001   8.67001      1.00   .669765   .677669
   8.66991   8.66991      1.00   .667605   .675579
   8.66980   8.66980      1.00   .670915   .678829
   8.66969   8.66969      1.00   .667175   .675019
   8.66958   8.66958      1.00   .670825   .678789
   8.66947   8.66947      1.00   .668955   .677039
   8.66936   8.66936      1.00   .671755   .680129
   8.66924   8.66924      1.00   .667515   .676039
   8.66913   8.66913      1.00   .669965   .678139
   8.66902   8.66902      1.00   .665825   .674179
   8.66891   8.66891      1.00   .671095   .679079
   8.66879   8.66879      1.00   .669895   .678079
   8.66868   8.66868      1.00   .669175   .677649
   8.66857   8.66857      1.00   .671315   .680069
   8.66845   8.66845      1.00   .668835   .677189
   8.66832   8.66832      1.00   .668975   .677489
   8.66821   8.66821      1.00   .669895   .679079
   8.66810   8.66810      1.00   .668275   .677339
   8.66797   8.66797      1.00   .670825   .679909
   8.66785   8.66785      1.00   .668705   .677819
   8.66774   8.66774      1.00   .669025   .678239
   8.66763   8.66763      1.00   .669355   .678739
   8.66751   8.66751      1.00   .670865   .679969
   8.66739   8.66739      1.00   .668035   .677569
   8.66729   8.66729      1.00   .669745   .679239
   8.66718   8.66718      1.00   .668685   .678029
   8.66706   8.66706      1.00   .670835   .680049
   8.66694   8.66694      1.00   .665905   .675719
   8.66684   8.66684      1.00   .669565   .678929
   8.66673   8.66673      1.00   .671705   .681859
   8.66662   8.66662      1.00   .667465   .677299
   8.66651   8.66651      1.00   .667365   .677099
   8.66641   8.66641      1.00   .670505   .681039
   8.66630   8.66630      1.00   .670355   .680759
   8.66618   8.66618      1.00   .667175   .677579
   8.66607   8.66607      1.00   .670655   .680459
   8.66596   8.66596      1.00   .670115   .680289
   8.66586   8.66586      1.00   .669125   .678729
   8.66575   8.66575      1.00   .669105   .679209
   8.66563   8.66563      1.00   .670425   .680999
   8.66552   8.66552      1.00   .669025   .678939
   8.66542   8.66542      1.00   .670995   .681249
   8.66531   8.66531      1.00   .669635   .679939
   8.66520   8.66520      1.00   .671585   .682219
   8.66509   8.66509      1.00   .667745   .677829
   8.66499   8.66499      1.00   .671515   .682719
   8.66487   8.66487      1.00   .670895   .681979
   8.66476   8.66476      1.00   .670015   .680559
   8.66466   8.66466      1.00   .669535   .680509
   8.66455   8.66455      1.00   .672635   .683559
   8.66444   8.66444      1.00   .670355   .680799
   8.66434   8.66434      1.00   .668885   .679659
   8.66423   8.66423      1.00   .672525   .683019
   8.66414   8.66414      1.00   .670285   .681369
   8.66403   8.66403      1.00   .671985   .683319
   8.66392   8.66392      1.00   .670715   .681989
   8.66382   8.66382      1.00   .671395   .682559
   8.66372   8.66372      1.00   .672715   .684109
   8.66361   8.66361      1.00   .671175   .683089
   8.66351   8.66351      1.00   .670275   .681579
   8.66341   8.66341      1.00   .673005   .684869
   8.66331   8.66331      1.00   .670435   .682549
   8.66320   8.66320      1.00   .673875   .685799
   8.66310   8.66310      1.00   .668255   .679719
   8.66300   8.66300      1.00   .673315   .685339
   8.66289   8.66289      1.00   .670965   .682899
   8.66278   8.66278      1.00   .671705   .684399
   8.66267   8.66267      1.00   .669065   .681009
   8.66257   8.66257      1.00   .673995   .686209
   8.66246   8.66246      1.00   .672415   .684849
   8.66235   8.66235      1.00   .673065   .685489
   8.66224   8.66224      1.00   .673425   .686189
   8.66213   8.66213      1.00   .672125   .684929
   8.66202   8.66202      1.00   .673645   .685939
   8.66191   8.66191      1.00   .670655   .683129
   8.66178   8.66178      1.00   .670865   .683569
   8.66167   8.66167      1.00   .673165   .685909
   8.66156   8.66156      1.00   .674125   .686769
   8.66144   8.66144      1.00   .671395   .684349
   8.66132   8.66132      1.00   .675095   .687569
   8.66120   8.66120      1.00   .671945   .684849
   8.66110   8.66110      1.00   .677155   .690479
   8.66098   8.66098      1.00   .670325   .683429
   8.66086   8.66086      1.00   .675395   .688199
   8.66075   8.66075      1.00   .671815   .685049
   8.66064   8.66064      1.00   .676945   .690589
   8.66052   8.66052      1.00   .672255   .685729
   8.66040   8.66040      1.00   .673565   .687199
   8.66029   8.66029      1.00   .673375   .687199
   8.66018   8.66018      1.00   .678115   .691839
   8.66007   8.66007      1.00   .672255   .685739
   8.65995   8.65995      1.00   .672815   .686439
   8.65985   8.65985      1.00   .677835   .691419
   8.65974   8.65974      1.00   .676305   .690079
   8.65963   8.65963      1.00   .673295   .686989
   8.65952   8.65952      1.00   .674275   .688269
   8.65941   8.65941      1.00   .677665   .692149
   8.65930   8.65930      1.00   .673185   .687039
   8.65918   8.65918      1.00   .675715   .689439
   8.65907   8.65907      1.00   .674595   .689119
   8.65896   8.65896      1.00   .677085   .691469
   8.65885   8.65885      1.00   .672725   .687039
   8.65873   8.65873      1.00   .677125   .691989
   8.65861   8.65861      1.00   .673645   .687429
   8.65850   8.65850      1.00   .677235   .691859
   8.65839   8.65839      1.00   .674105   .688529
   8.65827   8.65827      1.00   .677675   .692119
   8.65814   8.65814      1.00   .672295   .687019
   8.65802   8.65802      1.00   .679585   .694629
   8.65791   8.65791      1.00   .673065   .687829
   8.65779   8.65779      1.00   .679675   .694619
   8.65767   8.65767      1.00   .675455   .690409
   8.65756   8.65756      1.00   .676985   .692119
   8.65744   8.65744      1.00   .676495   .691919
   8.65732   8.65732      1.00   .676025   .690859
   8.65721   8.65721      1.00   .676855   .692109
   8.65710   8.65710      1.00   .677435   .692569
   8.65699   8.65699      1.00   .675935   .691539
   8.65687   8.65687      1.00   .678605   .693759
   8.65675   8.65675      1.00   .675975   .691449
   8.65665   8.65665      1.00   .678015   .693679
   8.65654   8.65654      1.00   .678015   .693919
   8.65643   8.65643      1.00   .676825   .692709
   8.65631   8.65631      1.00   .678485   .694529
   8.65621   8.65621      1.00   .679795   .695899
   8.65610   8.65610      1.00   .677085   .693459
   8.65599   8.65599      1.00   .680425   .696479
   8.65588   8.65588      1.00   .680515   .696759
   8.65576   8.65576      1.00   .681105   .697519
   8.65566   8.65566      1.00   .678625   .694439
   8.65555   8.65555      1.00   .681185   .697799
   8.65544   8.65544      1.00   .681665   .697949
   8.65533   8.65533      1.00   .676855   .693449
   8.65522   8.65522      1.00   .681435   .697709
   8.65511   8.65511      1.00   .679995   .696599
   8.65499   8.65499      1.00   .680615   .697309
   8.65489   8.65489      1.00   .679505   .695999
   8.65479   8.65479      1.00   .681615   .698779
   8.65468   8.65468      1.00   .680025   .696959
   8.65456   8.65456      1.00   .681245   .698319
   8.65446   8.65446      1.00   .677325   .694389
   8.65436   8.65436      1.00   .681925   .698969
   8.65425   8.65425      1.00   .681645   .698909
   8.65414   8.65414      1.00   .680485   .697169
   8.65404   8.65404      1.00   .680485   .697869
   8.65394   8.65394      1.00   .686415   .703909
   8.65383   8.65383      1.00   .677935   .695479
   8.65373   8.65373      1.00   .683165   .700709
   8.65362   8.65362      1.00   .680675   .698059
   8.65353   8.65353      1.00   .684525   .702569
   8.65342   8.65342      1.00   .678045   .696299
   8.65332   8.65332      1.00   .685905   .703839
   8.65322   8.65322      1.00   .680675   .698229
   8.65311   8.65311      1.00   .683095   .701289
   8.65300   8.65300      1.00   .679235   .697019
   8.65290   8.65290      1.00   .684615   .702459
   8.65280   8.65280      1.00   .681625   .699519
   8.65269   8.65269      1.00   .680415   .698999
   8.65258   8.65258      1.00   .682575   .700829
   8.65247   8.65247      1.00   .682645   .701109
   8.65236   8.65236      1.00   .680635   .698739
   8.65226   8.65226      1.00   .684745   .702929
   8.65215   8.65215      1.00   .682075   .700619
   8.65203   8.65203      1.00   .680305   .698199
   8.65192   8.65192      1.00   .680945   .699879
   8.65180   8.65180      1.00   .682865   .701369
   8.65168   8.65168      1.00   .683055   .701949
   8.65157   8.65157      1.00   .678535   .697349
   8.65145   8.65145      1.00   .683025   .701919
   8.65134   8.65134      1.00   .682565   .701689
   8.65122   8.65122      1.00   .683595   .702929
   8.65110   8.65110      1.00   .680075   .698949
   8.65099   8.65099      1.00   .683975   .703169
   8.65088   8.65088      1.00   .681495   .700179
   8.65076   8.65076      1.00   .682175   .701689
   8.65064   8.65064      1.00   .682155   .701449
   8.65053   8.65053      1.00   .683215   .702529
   8.65042   8.65042      1.00   .681045   .700869
   8.65031   8.65031      1.00   .682445   .701839
   8.65019   8.65019      1.00   .682945   .702829
   8.65009   8.65009      1.00   .680475   .700099
   8.64998   8.64998      1.00   .678575   .698019
   8.64987   8.64987      1.00   .682895   .702409
   8.64975   8.64975      1.00   .680895   .701209
   8.64965   8.64965      1.00   .680255   .700059
   8.64954   8.64954      1.00   .679725   .699979
   8.64943   8.64943      1.00   .684355   .704409
   8.64931   8.64931      1.00   .678595   .698519
   8.64920   8.64920      1.00   .681915   .701649
   8.64909   8.64909      1.00   .680895   .701639
   8.64897   8.64897      1.00   .681815   .702699
   8.64886   8.64886      1.00   .680085   .700359
   8.64874   8.64874      1.00   .681375   .701519
   8.64864   8.64864      1.00   .681715   .702479
   8.64852   8.64852      1.00   .680475   .700829
   8.64839   8.64839      1.00   .680445   .700729
   8.64828   8.64828      1.00   .682025   .702649
   8.64817   8.64817      1.00   .678185   .698479
   8.64804   8.64804      1.00   .683485   .704999
   8.64792   8.64792      1.00   .679425   .700249
   8.64780   8.64780      1.00   .683845   .704779
   8.64769   8.64769      1.00   .678775   .699619
   8.64758   8.64758      1.00   .684675   .705469
   8.64746   8.64746      1.00   .679005   .699749
   8.64734   8.64734      1.00   .683625   .705119
   8.64723   8.64723      1.00   .677785   .699039
   8.64711   8.64711      1.00   .681865   .703319
   8.64700   8.64700      1.00   .677975   .699469
   8.64688   8.64688      1.00   .683945   .705639
   8.64678   8.64678      1.00   .679535   .701019
   8.64668   8.64668      1.00   .685505   .707289
   8.64656   8.64656      1.00   .677965   .699219
   8.64644   8.64644      1.00   .684885   .706309
   8.64634   8.64634      1.00   .680775   .702839
   8.64623   8.64623      1.00   .683835   .705829
   8.64611   8.64611      1.00   .680825   .702729
   8.64600   8.64600      1.00   .684365   .706359
   8.64590   8.64590      1.00   .679835   .702219
   8.64579   8.64579      1.00   .684305   .706679
   8.64567   8.64567      1.00   .680095   .702099
   8.64556   8.64556      1.00   .684845   .707309
   8.64546   8.64546      1.00   .682415   .704509
   8.64535   8.64535      1.00   .682915   .705169
   8.64524   8.64524      1.00   .680585   .703169
   8.64513   8.64513      1.00   .685425   .708089
   8.64502   8.64502      1.00   .682035   .704369
   8.64491   8.64491      1.00   .683895   .707009
   8.64479   8.64479      1.00   .681195   .704229
   8.64469   8.64469      1.00   .686745   .709779
   8.64459   8.64459      1.00   .683285   .706409
   8.64448   8.64448      1.00   .684145   .707589
   8.64437   8.64437      1.00   .685205   .708599
   8.64427   8.64427      1.00   .685355   .708819
   8.64417   8.64417      1.00   .685915   .709299
   8.64406   8.64406      1.00   .686175   .709829
   8.64395   8.64395      1.00   .682925   .706149
   8.64385   8.64385      1.00   .686935   .710689
   8.64375   8.64375      1.00   .684605   .707719
   8.64365   8.64365      1.00   .686605   .710339
   8.64354   8.64354      1.00   .685705   .709079
   8.64344   8.64344      1.00   .687695   .711659
   8.64335   8.64335      1.00   .686245   .710179
   8.64324   8.64324      1.00   .688635   .712689
   8.64313   8.64313      1.00   .684965   .709139
   8.64302   8.64302      1.00   .688885   .712799
   8.64293   8.64293      1.00   .688575   .712549
   8.64282   8.64282      1.00   .688575   .712739
   8.64271   8.64271      1.00   .687105   .711699
   8.64261   8.64261      1.00   .689155   .713499
   8.64250   8.64250      1.00   .691415   .715569
   8.64239   8.64239      1.00   .687325   .712099
   8.64228   8.64228      1.00   .690715   .715529
   8.64217   8.64217      1.00   .688885   .713439
   8.64207   8.64207      1.00   .693385   .717989
   8.64195   8.64195      1.00   .684895   .709519
   8.64183   8.64183      1.00   .695055   .720439
   8.64171   8.64171      1.00   .687235   .712189
   8.64160   8.64160      1.00   .693785   .719159
   8.64148   8.64148      1.00   .688795   .714429
   8.64136   8.64136      1.00   .693095   .718339
   8.64125   8.64125      1.00   .689085   .714069
   8.64114   8.64114      1.00   .695595   .721399
   8.64103   8.64103      1.00   .688925   .714059
   8.64090   8.64090      1.00   .691795   .717629
   8.64079   8.64079      1.00   .690575   .715899
   8.64068   8.64068      1.00   .696595   .722079
   8.64056   8.64056      1.00   .689815   .715059
   8.64044   8.64044      1.00   .694095   .720139
   8.64033   8.64033      1.00   .695335   .721869
   8.64023   8.64023      1.00   .693885   .720079
   8.64011   8.64011      1.00   .692515   .718709
   8.64000   8.64000      1.00   .691175   .717459
   8.63990   8.63990      1.00   .694415   .720429
   8.63979   8.63979      1.00   .694325   .720099
   8.63968   8.63968      1.00   .695005   .721799
   8.63956   8.63956      1.00   .694095   .720769
   8.63945   8.63945      1.00   .696625   .722989
   8.63935   8.63935      1.00   .693675   .720099
   8.63923   8.63923      1.00   .694505   .721369
   8.63911   8.63911      1.00   .693935   .720339
   8.63900   8.63900      1.00   .696095   .723029
   8.63890   8.63890      1.00   .693635   .720149
   8.63878   8.63878      1.00   .695075   .721969
   8.63866   8.63866      1.00   .693695   .720809
   8.63855   8.63855      1.00   .698215   .725109
   8.63843   8.63843      1.00   .692655   .719569
   8.63831   8.63831      1.00   .696175   .723709
   8.63819   8.63819      1.00   .693275   .720759
   8.63807   8.63807      1.00   .695755   .723149
   8.63796   8.63796      1.00   .696185   .723759
   8.63784   8.63784      1.00   .694145   .721459
   8.63772   8.63772      1.00   .698045   .725489
   8.63761   8.63761      1.00   .693975   .721669
   8.63749   8.63749      1.00   .697525   .725739
   8.63737   8.63737      1.00   .692535   .720219
   8.63725   8.63725      1.00   .696985   .724849
   8.63714   8.63714      1.00   .697455   .725039
   8.63703   8.63703      1.00   .697035   .724579
   8.63692   8.63692      1.00   .693285   .721609
   8.63680   8.63680      1.00   .700025   .728099
   8.63669   8.63669      1.00   .694895   .723329
   8.63659   8.63659      1.00   .697645   .725599
   8.63647   8.63647      1.00   .694765   .722789
   8.63637   8.63637      1.00   .700035   .728839
   8.63626   8.63626      1.00   .694555   .722849
   8.63615   8.63615      1.00   .696535   .725139
   8.63603   8.63603      1.00   .697955   .726429
   8.63592   8.63592      1.00   .694835   .723439
   8.63581   8.63581      1.00   .695555   .724369
   8.63571   8.63571      1.00   .698895   .728409
   8.63559   8.63559      1.00   .695115   .723819
   8.63548   8.63548      1.00   .696595   .725769
   8.63538   8.63538      1.00   .697715   .726689
   8.63527   8.63527      1.00   .696675   .725639
   8.63516   8.63516      1.00   .698515   .727709
   8.63504   8.63504      1.00   .697615   .726659
   8.63493   8.63493      1.00   .697855   .727069
   8.63483   8.63483      1.00   .698565   .727809
   8.63471   8.63471      1.00   .697165   .726539
   8.63460   8.63460      1.00   .698915   .728469
   8.63450   8.63450      1.00   .697165   .727159
   8.63440   8.63440      1.00   .699605   .729409
   8.63429   8.63429      1.00   .697725   .727519
   8.63418   8.63418      1.00   .698965   .728729
   8.63408   8.63408      1.00   .697555   .727219
   8.63398   8.63398      1.00   .699645   .729379
   8.63387   8.63387      1.00   .698925   .728929
   8.63377   8.63377      1.00   .698195   .727809
   8.63367   8.63367      1.00   .698615   .728629
   8.63356   8.63356      1.00   .698215   .728589
   8.63346   8.63346      1.00   .699085   .729749
   8.63336   8.63336      1.00   .701705   .732649
   8.63326   8.63326      1.00   .699525   .729749
   8.63316   8.63316      1.00   .700875   .731649
   8.63305   8.63305      1.00   .699995   .730309
   8.63294   8.63294      1.00   .702865   .733509
   8.63283   8.63283      1.00   .699225   .729859
   8.63273   8.63273      1.00   .699215   .730079
   8.63262   8.63262      1.00   .700485   .731899
   8.63251   8.63251      1.00   .704215   .735339
   8.63241   8.63241      1.00   .701685   .732869
   8.63230   8.63230      1.00   .702455   .733549
   8.63219   8.63219      1.00   .704285   .735679
   8.63207   8.63207      1.00   .703205   .734949
   8.63196   8.63196      1.00   .704785   .736419
   8.63185   8.63185      1.00   .704015   .735589
   8.63173   8.63173      1.00   .705615   .737159
   8.63161   8.63161      1.00   .701835   .734119
   8.63150   8.63150      1.00   .705565   .737669
   8.63138   8.63138      1.00   .703425   .735289
   8.63126   8.63126      1.00   .704725   .736549
   8.63114   8.63114      1.00   .702015   .734419
   8.63103   8.63103      1.00   .706395   .738229
   8.63092   8.63092      1.00   .702935   .735129
   8.63081   8.63081      1.00   .706255   .738869
   8.63069   8.63069      1.00   .703225   .734909
   8.63057   8.63057      1.00   .708295   .740889
   8.63046   8.63046      1.00   .704055   .736319
   8.63035   8.63035      1.00   .706025   .738849
   8.63024   8.63024      1.00   .707135   .740139
   8.63013   8.63013      1.00   .705175   .737609
   8.63002   8.63002      1.00   .708375   .741779
   8.62990   8.62990      1.00   .706045   .739209
   8.62979   8.62979      1.00   .708055   .741399
   8.62968   8.62968      1.00   .707125   .740269
   8.62957   8.62957      1.00   .708445   .741529
   8.62946   8.62946      1.00   .709545   .742559
   8.62934   8.62934      1.00   .706495   .739819
   8.62923   8.62923      1.00   .707935   .741259
   8.62913   8.62913      1.00   .707965   .741399
   8.62901   8.62901      1.00   .709945   .743329
   8.62890   8.62890      1.00   .708185   .742099
   8.62879   8.62879      1.00   .708465   .742529
   8.62868   8.62868      1.00   .710065   .743989
   8.62856   8.62856      1.00   .707505   .741099
   8.62843   8.62843      1.00   .710055   .744519
   8.62832   8.62832      1.00   .709795   .744239
   8.62820   8.62820      1.00   .711775   .745509
   8.62808   8.62808      1.00   .707945   .742009
   8.62795   8.62795      1.00   .710815   .744829
   8.62784   8.62784      1.00   .711035   .745089
   8.62773   8.62773      1.00   .709325   .743369
   8.62761   8.62761      1.00   .710705   .744959
   8.62749   8.62749      1.00   .710485   .745209
   8.62738   8.62738      1.00   .710635   .745389
   8.62727   8.62727      1.00   .709945   .744759
   8.62714   8.62714      1.00   .709735   .744869
   8.62702   8.62702      1.00   .711485   .746839
   8.62692   8.62692      1.00   .709245   .744299
   8.62682   8.62682      1.00   .711545   .746289
   8.62671   8.62671      1.00   .712895   .748139
   8.62659   8.62659      1.00   .708665   .743819
   8.62648   8.62648      1.00   .711415   .746599
   8.62637   8.62637      1.00   .711695   .746949
   8.62626   8.62626      1.00   .709775   .745229
   8.62615   8.62615      1.00   .709015   .744329
   8.62604   8.62604      1.00   .712755   .748379
   8.62593   8.62593      1.00   .712895   .748479
   8.62582   8.62582      1.00   .709855   .745129
   8.62570   8.62570      1.00   .710405   .746139
   8.62559   8.62559      1.00   .712235   .747959
   8.62549   8.62549      1.00   .712815   .748749
   8.62538   8.62538      1.00   .705565   .741399
   8.62526   8.62526      1.00   .712715   .748579
   8.62515   8.62515      1.00   .711255   .747469
   8.62505   8.62505      1.00   .712425   .749169
   8.62494   8.62494      1.00   .708535   .744959
   8.62483   8.62483      1.00   .713385   .749859
   8.62472   8.62472      1.00   .709845   .746079
   8.62462   8.62462      1.00   .711685   .748019
   8.62451   8.62451      1.00   .710445   .746189
   8.62440   8.62440      1.00   .711995   .748949
   8.62430   8.62430      1.00   .709365   .746189
   8.62419   8.62419      1.00   .710415   .747189
   8.62408   8.62408      1.00   .711255   .747999
   8.62398   8.62398      1.00   .711475   .748429
   8.62388   8.62388      1.00   .708605   .745259
   8.62378   8.62378      1.00   .710895   .747679
   8.62367   8.62367      1.00   .710425   .747829
   8.62356   8.62356      1.00   .709995   .746909
   8.62346   8.62346      1.00   .709185   .746479
   8.62337   8.62337      1.00   .713295   .750319
   8.62327   8.62327      1.00   .709055   .746159
   8.62316   8.62316      1.00   .707915   .745159
   8.62306   8.62306      1.00   .710925   .748529
   8.62296   8.62296      1.00   .711445   .749069
   8.62284   8.62284      1.00   .706605   .743639
   8.62273   8.62273      1.00   .710655   .747869
   8.62263   8.62263      1.00   .709045   .746149
   8.62252   8.62252      1.00   .710305   .748069
   8.62241   8.62241      1.00   .707435   .744849
   8.62229   8.62229      1.00   .709675   .747499
   8.62219   8.62219      1.00   .709135   .747179
   8.62208   8.62208      1.00   .709045   .746929
   8.62197   8.62197      1.00   .708765   .746789
   8.62185   8.62185      1.00   .710555   .748719
   8.62174   8.62174      1.00   .706885   .744629
   8.62163   8.62163      1.00   .710035   .748629
   8.62151   8.62151      1.00   .707585   .745649
   8.62138   8.62138      1.00   .709865   .748459
   8.62127   8.62127      1.00   .704015   .741869
   8.62116   8.62116      1.00   .710635   .748969
   8.62104   8.62104      1.00   .707715   .746119
   8.62092   8.62092      1.00   .707165   .745879
   8.62081   8.62081      1.00   .706425   .745029
   8.62069   8.62069      1.00   .709925   .748959
   8.62058   8.62058      1.00   .706255   .745349
   8.62046   8.62046      1.00   .706265   .745079
   8.62035   8.62035      1.00   .707195   .746249
   8.62025   8.62025      1.00   .708645   .747579
   8.62013   8.62013      1.00   .707085   .746119
   8.62002   8.62002      1.00   .706045   .745479
   8.61991   8.61991      1.00   .707015   .746079
   8.61981   8.61981      1.00   .709055   .748439
   8.61969   8.61969      1.00   .706095   .745119
   8.61958   8.61958      1.00   .706435   .745879
   8.61947   8.61947      1.00   .710065   .749789
   8.61936   8.61936      1.00   .705315   .744319
   8.61924   8.61924      1.00   .706885   .746419
   8.61913   8.61913      1.00   .705725   .745809
   8.61902   8.61902      1.00   .708675   .748509
   8.61891   8.61891      1.00   .704815   .744879
   8.61879   8.61879      1.00   .710965   .751109
   8.61867   8.61867      1.00   .709945   .750519
   8.61856   8.61856      1.00   .709575   .749839
   8.61845   8.61845      1.00   .707945   .748009
   8.61833   8.61833      1.00   .710305   .750199
   8.61820   8.61820      1.00   .710835   .751559
   8.61809   8.61809      1.00   .702295   .742539
   8.61797   8.61797      1.00   .710475   .751299
   8.61786   8.61786      1.00   .709475   .750179
   8.61773   8.61773      1.00   .709805   .750829
   8.61761   8.61761      1.00   .709515   .750269
   8.61750   8.61750      1.00   .710225   .751039
   8.61739   8.61739      1.00   .707775   .748539
   8.61727   8.61727      1.00   .712135   .753059
   8.61715   8.61715      1.00   .707625   .748759
   8.61705   8.61705      1.00   .711835   .753109
   8.61693   8.61693      1.00   .708465   .749329
   8.61681   8.61681      1.00   .711115   .752189
   8.61671   8.61671      1.00   .711715   .753149
   8.61661   8.61661      1.00   .709095   .750419
   8.61649   8.61649      1.00   .711465   .752779
   8.61638   8.61638      1.00   .711505   .753289
   8.61627   8.61627      1.00   .710875   .752179
   8.61616   8.61616      1.00   .710385   .752149
   8.61605   8.61605      1.00   .712825   .755169
   8.61593   8.61593      1.00   .710975   .753259
   8.61583   8.61583      1.00   .712035   .754109
   8.61572   8.61572      1.00   .710505   .752619
   8.61561   8.61561      1.00   .714905   .757769
   8.61549   8.61549      1.00   .710525   .752649
   8.61538   8.61538      1.00   .713435   .755939
   8.61528   8.61528      1.00   .712045   .754549
   8.61517   8.61517      1.00   .712975   .755579
   8.61505   8.61505      1.00   .710135   .752539
   8.61495   8.61495      1.00   .714395   .756889
   8.61484   8.61484      1.00   .713685   .756119
   8.61473   8.61473      1.00   .711905   .754619
   8.61461   8.61461      1.00   .712575   .755559
   8.61452   8.61452      1.00   .714955   .758309
   8.61441   8.61441      1.00   .712525   .755749
   8.61430   8.61430      1.00   .714095   .757119
   8.61419   8.61419      1.00   .713125   .756199
   8.61409   8.61409      1.00   .715625   .759149
   8.61399   8.61399      1.00   .714465   .757719
   8.61388   8.61388      1.00   .713935   .756909
   8.61378   8.61378      1.00   .718415   .761519
   8.61368   8.61368      1.00   .714285   .757659
   8.61358   8.61358      1.00   .713415   .757299
   8.61348   8.61348      1.00   .718155   .762319
   8.61337   8.61337      1.00   .716355   .760139
   8.61327   8.61327      1.00   .713985   .757809
   8.61317   8.61317      1.00   .715835   .759369
   8.61306   8.61306      1.00   .718395   .762249
   8.61295   8.61295      1.00   .715385   .759669
   8.61285   8.61285      1.00   .716225   .760359
   8.61275   8.61275      1.00   .717205   .761339
   8.61264   8.61264      1.00   .717525   .762109
   8.61253   8.61253      1.00   .715225   .759349
   8.61242   8.61242      1.00   .719835   .764739
   8.61231   8.61231      1.00   .714625   .759169
   8.61220   8.61220      1.00   .718555   .763079
   8.61208   8.61208      1.00   .715045   .759839
   8.61198   8.61198      1.00   .718365   .763299
   8.61186   8.61186      1.00   .713315   .758049
   8.61174   8.61174      1.00   .717715   .763219
   8.61163   8.61163      1.00   .716595   .761439
   8.61151   8.61151      1.00   .721075   .766319
   8.61140   8.61140      1.00   .714965   .759959
   8.61128   8.61128      1.00   .719045   .764799
   8.61116   8.61116      1.00   .717645   .763109
   8.61105   8.61105      1.00   .719135   .764969
   8.61094   8.61094      1.00   .715245   .760929
   8.61082   8.61082      1.00   .717255   .762569
   8.61070   8.61070      1.00   .720315   .766029
   8.61058   8.61058      1.00   .716975   .762799
   8.61048   8.61048      1.00   .720665   .766669
   8.61036   8.61036      1.00   .717895   .763849
   8.61025   8.61025      1.00   .720865   .766729
   8.61014   8.61014      1.00   .717505   .763469
   8.61003   8.61003      1.00   .719855   .766579
   8.60992   8.60992      1.00   .719195   .765209
   8.60981   8.60981      1.00   .720425   .766849
   8.60970   8.60970      1.00   .717205   .763599
   8.60959   8.60959      1.00   .722085   .768509
   8.60947   8.60947      1.00   .721045   .767589
   8.60936   8.60936      1.00   .721075   .767899
   8.60925   8.60925      1.00   .718555   .765249
   8.60915   8.60915      1.00   .723375   .770309
   8.60903   8.60903      1.00   .720685   .767569
   8.60891   8.60891      1.00   .720845   .767959
   8.60880   8.60880      1.00   .720595   .767599
   8.60869   8.60869      1.00   .721855   .769419
   8.60857   8.60857      1.00   .719685   .766969
   8.60845   8.60845      1.00   .720975   .768499
   8.60833   8.60833      1.00   .721435   .769189
   8.60822   8.60822      1.00   .719965   .767169
   8.60810   8.60810      1.00   .720055   .767819
   8.60797   8.60797      1.00   .720555   .768369
   8.60786   8.60786      1.00   .719445   .767429
   8.60775   8.60775      1.00   .719905   .767709
   8.60763   8.60763      1.00   .720135   .767299
   8.60750   8.60750      1.00   .722965   .770969
   8.60739   8.60739      1.00   .718635   .766319
   8.60728   8.60728      1.00   .719895   .768059
   8.60716   8.60716      1.00   .722895   .770939
   8.60704   8.60704      1.00   .720455   .768669
   8.60693   8.60693      1.00   .717515   .765549
   8.60682   8.60682      1.00   .722825   .771339
   8.60671   8.60671      1.00   .722465   .770899
   8.60660   8.60660      1.00   .717825   .765889
   8.60650   8.60650      1.00   .720265   .768619
   8.60639   8.60639      1.00   .723065   .771649
   8.60628   8.60628      1.00   .718355   .766529
   8.60616   8.60616      1.00   .719185   .768129
   8.60605   8.60605      1.00   .720445   .769169
   8.60594   8.60594      1.00   .723225   .771949
   8.60583   8.60583      1.00   .719095   .767729
   8.60571   8.60571      1.00   .720005   .768789
   8.60560   8.60560      1.00   .722705   .772069
   8.60549   8.60549      1.00   .720945   .770529
   8.60539   8.60539      1.00   .718815   .768009
   8.60527   8.60527      1.00   .721435   .770989
   8.60517   8.60517      1.00   .721635   .770979
   8.60506   8.60506      1.00   .718815   .767689
   8.60494   8.60494      1.00   .720335   .770009
   8.60483   8.60483      1.00   .721995   .772189
   8.60472   8.60472      1.00   .719855   .769299
   8.60462   8.60462      1.00   .719275   .768929
   8.60452   8.60452      1.00   .719805   .769189
   8.60440   8.60440      1.00   .718695   .767829
   8.60430   8.60430      1.00   .721855   .771859
   8.60420   8.60420      1.00   .718175   .767799
   8.60410   8.60410      1.00   .723305   .774009
   8.60399   8.60399      1.00   .714845   .765099
   8.60389   8.60389      1.00   .721715   .771629
   8.60379   8.60379      1.00   .718775   .768799
   8.60368   8.60368      1.00   .718935   .769059
   8.60357   8.60357      1.00   .716075   .766169
   8.60347   8.60347      1.00   .721275   .771949
   8.60337   8.60337      1.00   .719205   .769829
   8.60326   8.60326      1.00   .719215   .769999
   8.60316   8.60316      1.00   .718635   .769319
   8.60305   8.60305      1.00   .721485   .772419
   8.60295   8.60295      1.00   .717675   .768439
   8.60284   8.60284      1.00   .721575   .772929
   8.60273   8.60273      1.00   .717465   .768469
   8.60263   8.60263      1.00   .721555   .772479
   8.60252   8.60252      1.00   .717785   .768719
   8.60242   8.60242      1.00   .722465   .773749
   8.60231   8.60231      1.00   .719755   .770929
   8.60220   8.60220      1.00   .717175   .768319
   8.60208   8.60208      1.00   .720605   .772299
   8.60197   8.60197      1.00   .718825   .770079
   8.60185   8.60185      1.00   .719065   .770189
   8.60174   8.60174      1.00   .717775   .769639
   8.60162   8.60162      1.00   .721125   .772699
   8.60150   8.60150      1.00   .718905   .770569
   8.60138   8.60138      1.00   .717965   .769599
   8.60127   8.60127      1.00   .720955   .773049
   8.60116   8.60116      1.00   .719185   .771079
   8.60104   8.60104      1.00   .719995   .772059
   8.60093   8.60093      1.00   .717695   .769999
   8.60081   8.60081      1.00   .718975   .771199
   8.60070   8.60070      1.00   .721595   .773629
   8.60058   8.60058      1.00   .717385   .769289
   8.60046   8.60046      1.00   .718875   .770949
   8.60035   8.60035      1.00   .719985   .772729
   8.60025   8.60025      1.00   .718435   .770859
   8.60014   8.60014      1.00   .718505   .771439
   8.60002   8.60002      1.00   .716875   .769409
   8.59991   8.59991      1.00   .720485   .773619
   8.59980   8.59980      1.00   .716645   .768999
   8.59969   8.59969      1.00   .719195   .772049
   8.59958   8.59958      1.00   .717765   .770269
   8.59947   8.59947      1.00   .718125   .770859
   8.59936   8.59936      1.00   .717955   .770839
   8.59925   8.59925      1.00   .718125   .770849
   8.59913   8.59913      1.00   .718305   .771399
   8.59902   8.59902      1.00   .717365   .770469
   8.59891   8.59891      1.00   .719365   .773549
   8.59879   8.59879      1.00   .717855   .771509
   8.59867   8.59867      1.00   .719555   .772809
   8.59856   8.59856      1.00   .717065   .770039
   8.59845   8.59845      1.00   .718885   .772509
   8.59832   8.59832      1.00   .715415   .768839
   8.59820   8.59820      1.00   .720015   .773659
   8.59809   8.59809      1.00   .715985   .769289
   8.59797   8.59797      1.00   .719815   .773539
   8.59786   8.59786      1.00   .717645   .771379
   8.59773   8.59773      1.00   .716855   .771069
   8.59762   8.59762      1.00   .717145   .771419
   8.59750   8.59750      1.00   .717695   .771559
   8.59738   8.59738      1.00   .717495   .771639
   8.59727   8.59727      1.00   .714525   .768349
   8.59716   8.59716      1.00   .716905   .771009
   8.59704   8.59704      1.00   .717925   .772079
   8.59693   8.59693      1.00   .717795   .771769
   8.59681   8.59681      1.00   .716895   .771189
   8.59670   8.59670      1.00   .719265   .773829
   8.59660   8.59660      1.00   .717945   .772419
   8.59648   8.59648      1.00   .714655   .769589
   8.59637   8.59637      1.00   .717525   .772269
   8.59626   8.59626      1.00   .717275   .772069
   8.59616   8.59616      1.00   .716055   .770579
   8.59605   8.59605      1.00   .716495   .771279
   8.59593   8.59593      1.00   .718255   .773289
   8.59582   8.59582      1.00   .716525   .771849
   8.59572   8.59572      1.00   .718755   .773889
   8.59560   8.59560      1.00   .716825   .772419
   8.59548   8.59548      1.00   .719625   .774809
   8.59538   8.59538      1.00   .717635   .772749
   8.59528   8.59528      1.00   .718385   .773609
   8.59516   8.59516      1.00   .717475   .772979
   8.59505   8.59505      1.00   .718335   .774449
   8.59494   8.59494      1.00   .716505   .772399
   8.59484   8.59484      1.00   .719605   .775779
   8.59472   8.59472      1.00   .714225   .770249
   8.59461   8.59461      1.00   .721995   .778499
   8.59451   8.59451      1.00   .716175   .772029
   8.59441   8.59441      1.00   .718485   .774529
   8.59430   8.59430      1.00   .718465   .775079
   8.59419   8.59419      1.00   .719275   .775889
   8.59409   8.59409      1.00   .715485   .771709
   8.59399   8.59399      1.00   .720965   .777259
   8.59388   8.59388      1.00   .718585   .774829
   8.59377   8.59377      1.00   .717745   .773999
   8.59367   8.59367      1.00   .718265   .774969
   8.59357   8.59357      1.00   .720705   .777549
   8.59347   8.59347      1.00   .716865   .773679
   8.59336   8.59336      1.00   .719325   .776339
   8.59327   8.59327      1.00   .719695   .777179
   8.59317   8.59317      1.00   .720125   .777289
   8.59305   8.59305      1.00   .717385   .774699
   8.59294   8.59294      1.00   .720165   .777769
   8.59284   8.59284      1.00   .721535   .778909
   8.59273   8.59273      1.00   .717625   .774869
   8.59263   8.59263      1.00   .720965   .778109
   8.59252   8.59252      1.00   .720785   .778399
   8.59241   8.59241      1.00   .720195   .777939
   8.59230   8.59230      1.00   .718125   .775079
   8.59219   8.59219      1.00   .720465   .778659
   8.59208   8.59208      1.00   .719675   .777609
   8.59197   8.59197      1.00   .718025   .775589
   8.59185   8.59185      1.00   .720805   .778909
   8.59173   8.59173      1.00   .720175   .778519
   8.59161   8.59161      1.00   .718845   .777029
   8.59150   8.59150      1.00   .721915   .780299
   8.59139   8.59139      1.00   .721785   .780499
   8.59126   8.59126      1.00   .721615   .779909
   8.59115   8.59115      1.00   .719325   .777429
   8.59104   8.59104      1.00   .721275   .779739
   8.59092   8.59092      1.00   .723875   .782989
   8.59080   8.59080      1.00   .718995   .777229
   8.59069   8.59069      1.00   .722915   .781939
   8.59057   8.59057      1.00   .720685   .779819
   8.59047   8.59047      1.00   .723465   .783049
   8.59035   8.59035      1.00   .720575   .779589
   8.59024   8.59024      1.00   .723485   .782749
   8.59013   8.59013      1.00   .720625   .779719
   8.59002   8.59002      1.00   .719995   .778909
   8.58990   8.58990      1.00   .720645   .780009
   8.58979   8.58979      1.00   .722665   .782349
   8.58968   8.58968      1.00   .722455   .782119
   8.58958   8.58958      1.00   .721545   .781479
   8.58947   8.58947      1.00   .721425   .781109
   8.58935   8.58935      1.00   .723325   .783069
   8.58924   8.58924      1.00   .721865   .781459
   8.58913   8.58913      1.00   .721125   .780859
   8.58902   8.58902      1.00   .720745   .780779
   8.58890   8.58890      1.00   .721575   .781339
   8.58879   8.58879      1.00   .723175   .783199
   8.58868   8.58868      1.00   .722985   .783419
   8.58856   8.58856      1.00   .722475   .783059
   8.58844   8.58844      1.00   .720685   .780859
   8.58832   8.58832      1.00   .725055   .786139
   8.58820   8.58820      1.00   .722485   .782339
   8.58808   8.58808      1.00   .723095   .783289
   8.58796   8.58796      1.00   .722705   .783789
   8.58784   8.58784      1.00   .722955   .783789
   8.58773   8.58773      1.00   .724255   .785229
   8.58762   8.58762      1.00   .722045   .782909
   8.58750   8.58750      1.00   .722915   .783909
   8.58739   8.58739      1.00   .721345   .782169
   8.58728   8.58728      1.00   .724225   .785869
   8.58715   8.58715      1.00   .721555   .782559
   8.58703   8.58703      1.00   .722175   .783309
   8.58693   8.58693      1.00   .721855   .783449
   8.58682   8.58682      1.00   .723295   .785069
   8.58671   8.58671      1.00   .721195   .782449
   8.58660   8.58660      1.00   .724425   .786399
   8.58649   8.58649      1.00   .718755   .780039
   8.58638   8.58638      1.00   .723745   .785879
   8.58627   8.58627      1.00   .720445   .782269
   8.58615   8.58615      1.00   .723725   .786329
   8.58604   8.58604      1.00   .717745   .779709
   8.58593   8.58593      1.00   .722665   .784959
   8.58582   8.58582      1.00   .720535   .782619
   8.58571   8.58571      1.00   .720315   .781979
   8.58560   8.58560      1.00   .720725   .782919
   8.58550   8.58550      1.00   .721695   .784169
   8.58538   8.58538      1.00   .720915   .782759
   8.58527   8.58527      1.00   .722135   .784499
   8.58516   8.58516      1.00   .719835   .782199
   8.58506   8.58506      1.00   .722005   .784559
   8.58495   8.58495      1.00   .721795   .783989
   8.58483   8.58483      1.00   .719955   .782069
   8.58473   8.58473      1.00   .721455   .784419
   8.58462   8.58462      1.00   .719275   .782099
   8.58452   8.58452      1.00   .722465   .785489
   8.58441   8.58441      1.00   .718245   .780969
   8.58431   8.58431      1.00   .720135   .782959
   8.58421   8.58421      1.00   .719075   .782599
   8.58410   8.58410      1.00   .720275   .783459
   8.58399   8.58399      1.00   .716745   .780129
   8.58389   8.58389      1.00   .718915   .782189
   8.58379   8.58379      1.00   .719465   .782529
   8.58368   8.58368      1.00   .719815   .783039
   8.58358   8.58358      1.00   .715405   .778749
   8.58348   8.58348      1.00   .721275   .784549
   8.58338   8.58338      1.00   .719545   .782749
   8.58328   8.58328      1.00   .717695   .780929
   8.58317   8.58317      1.00   .719825   .783239
   8.58307   8.58307      1.00   .718275   .781209
   8.58297   8.58297      1.00   .718055   .782079
   8.58286   8.58286      1.00   .715445   .779359
   8.58275   8.58275      1.00   .718255   .782339
   8.58264   8.58264      1.00   .716525   .780739
   8.58254   8.58254      1.00   .719015   .782889
   8.58243   8.58243      1.00   .717335   .781039
   8.58232   8.58232      1.00   .719115   .782939
   8.58221   8.58221      1.00   .716705   .780449
   8.58210   8.58210      1.00   .719265   .783639
   8.58198   8.58198      1.00   .716775   .781039
   8.58186   8.58186      1.00   .714745   .778419
   8.58175   8.58175      1.00   .718135   .782339
   8.58165   8.58165      1.00   .718805   .783299
   8.58153   8.58153      1.00   .717805   .782679
   8.58140   8.58140      1.00   .716975   .781499
   8.58128   8.58128      1.00   .718645   .783229
   8.58117   8.58117      1.00   .717235   .782259
   8.58106   8.58106      1.00   .718275   .783019
   8.58094   8.58094      1.00   .717065   .781689
   8.58083   8.58083      1.00   .717755   .783259
   8.58072   8.58072      1.00   .717795   .782929
   8.58060   8.58060      1.00   .715825   .780799
   8.58048   8.58048      1.00   .717535   .782419
   8.58037   8.58037      1.00   .718805   .783969
   8.58026   8.58026      1.00   .715115   .780629
   8.58015   8.58015      1.00   .717545   .782979
   8.58004   8.58004      1.00   .718125   .784019
   8.57993   8.57993      1.00   .716295   .782249
   8.57982   8.57982      1.00   .717195   .783439
   8.57971   8.57971      1.00   .717015   .782479
   8.57960   8.57960      1.00   .719855   .785779
   8.57949   8.57949      1.00   .714515   .780419
   8.57938   8.57938      1.00   .718075   .783949
   8.57926   8.57926      1.00   .716825   .782929
   8.57915   8.57915      1.00   .718165   .784019
   8.57904   8.57904      1.00   .715385   .781329
   8.57893   8.57893      1.00   .720345   .787069
   8.57881   8.57881      1.00   .717045   .783319
   8.57869   8.57869      1.00   .716905   .783159
   8.57858   8.57858      1.00   .717715   .784219
   8.57846   8.57846      1.00   .718985   .785529
   8.57834   8.57834      1.00   .717845   .784859
   8.57822   8.57822      1.00   .718095   .784989
   8.57810   8.57810      1.00   .716855   .783409
   8.57800   8.57800      1.00   .720185   .787519
   8.57788   8.57788      1.00   .716515   .783049
   8.57776   8.57776      1.00   .717655   .784509
   8.57764   8.57764      1.00   .719165   .786419
   8.57753   8.57753      1.00   .716195   .783199
   8.57741   8.57741      1.00   .718625   .785779
   8.57729   8.57729      1.00   .718305   .785289
   8.57718   8.57718      1.00   .719735   .787009
   8.57707   8.57707      1.00   .716855   .784019
   8.57695   8.57695      1.00   .719105   .786549
   8.57683   8.57683      1.00   .717645   .785339
   8.57673   8.57673      1.00   .719865   .787599
   8.57662   8.57662      1.00   .715195   .783089
   8.57650   8.57650      1.00   .721275   .789639
   8.57639   8.57639      1.00   .715905   .783749
   8.57629   8.57629      1.00   .719845   .787849
   8.57618   8.57618      1.00   .718005   .786049
   8.57606   8.57606      1.00   .719915   .788599
   8.57594   8.57594      1.00   .716685   .784719
   8.57584   8.57584      1.00   .720205   .788629
   8.57574   8.57574      1.00   .719335   .787749
   8.57562   8.57562      1.00   .718095   .786409
   8.57550   8.57550      1.00   .716705   .784719
   8.57540   8.57540      1.00   .717315   .785809
   8.57530   8.57530      1.00   .719115   .787399
   8.57518   8.57518      1.00   .715925   .784509
   8.57507   8.57507      1.00   .718285   .787229
   8.57496   8.57496      1.00   .718595   .787579
   8.57486   8.57486      1.00   .718695   .787719
   8.57474   8.57474      1.00   .716085   .785319
   8.57463   8.57463      1.00   .718515   .787289
   8.57453   8.57453      1.00   .718325   .787069
   8.57443   8.57443      1.00   .715185   .784259
   8.57432   8.57432      1.00   .718575   .787879
   8.57421   8.57421      1.00   .720805   .790529
   8.57411   8.57411      1.00   .716285   .785719
   8.57401   8.57401      1.00   .720095   .789739
   8.57390   8.57390      1.00   .718405   .787959
   8.57379   8.57379      1.00   .719225   .788729
   8.57370   8.57370      1.00   .717305   .787009
   8.57360   8.57360      1.00   .719365   .789129
   8.57350   8.57350      1.00   .719945   .789739
   8.57339   8.57339      1.00   .717275   .787349
   8.57329   8.57329      1.00   .718575   .788539
   8.57319   8.57319      1.00   .720525   .791009
   8.57308   8.57308      1.00   .718685   .789159
   8.57297   8.57297      1.00   .718075   .788469
   8.57287   8.57287      1.00   .721035   .791219
   8.57277   8.57277      1.00   .719215   .789719
   8.57265   8.57265      1.00   .716925   .787579
   8.57254   8.57254      1.00   .719495   .789969
   8.57244   8.57244      1.00   .721015   .791689
   8.57234   8.57234      1.00   .717585   .788099
   8.57222   8.57222      1.00   .718415   .789209
   8.57211   8.57211      1.00   .720525   .791569
   8.57199   8.57199      1.00   .718475   .789469
   8.57188   8.57188      1.00   .717455   .788879
   8.57177   8.57177      1.00   .719005   .790389
   8.57164   8.57164      1.00   .720785   .792549
   8.57153   8.57153      1.00   .715445   .786389
   8.57142   8.57142      1.00   .720185   .791519
   8.57131   8.57131      1.00   .718735   .790299
   8.57118   8.57118      1.00   .718785   .790339
   8.57107   8.57107      1.00   .715955   .786789
   8.57096   8.57096      1.00   .720815   .792999
   8.57084   8.57084      1.00   .717145   .788849
   8.57072   8.57072      1.00   .718035   .789949
   8.57061   8.57061      1.00   .718135   .790189
   8.57050   8.57050      1.00   .719845   .792029
   8.57039   8.57039      1.00   .717745   .789179
   8.57027   8.57027      1.00   .717485   .789269
   8.57016   8.57016      1.00   .719795   .791889
   8.57005   8.57005      1.00   .717065   .789089
   8.56994   8.56994      1.00   .717655   .789749
   8.56983   8.56983      1.00   .717015   .789829
   8.56972   8.56972      1.00   .719165   .792119
   8.56962   8.56962      1.00   .717655   .790079
   8.56951   8.56951      1.00   .717625   .790319
   8.56939   8.56939      1.00   .718245   .790189
   8.56928   8.56928      1.00   .719915   .792759
   8.56917   8.56917      1.00   .714495   .786739
   8.56906   8.56906      1.00   .719445   .792439
   8.56894   8.56894      1.00   .718625   .791429
   8.56883   8.56883      1.00   .717225   .790039
   8.56872   8.56872      1.00   .718505   .791619
   8.56860   8.56860      1.00   .721295   .794449
   8.56848   8.56848      1.00   .715735   .788609
   8.56836   8.56836      1.00   .716135   .789169
   8.56825   8.56825      1.00   .716525   .789719
   8.56813   8.56813      1.00   .715625   .788989
   8.56800   8.56800      1.00   .716935   .790409
   8.56789   8.56789      1.00   .716505   .790539
   8.56778   8.56778      1.00   .718535   .792769
   8.56766   8.56766      1.00   .716075   .789579
   8.56754   8.56754      1.00   .715005   .788709
   8.56743   8.56743      1.00   .718485   .792619
   8.56732   8.56732      1.00   .716415   .790059
   8.56720   8.56720      1.00   .711475   .784429
   8.56708   8.56708      1.00   .716535   .790369
   8.56697   8.56697      1.00   .717425   .791419
   8.56686   8.56686      1.00   .714715   .788969
   8.56675   8.56675      1.00   .716325   .791099
   8.56663   8.56663      1.00   .716995   .791139
   8.56653   8.56653      1.00   .714675   .788499
   8.56643   8.56643      1.00   .716955   .791429
   8.56632   8.56632      1.00   .715315   .789779
   8.56619   8.56619      1.00   .716335   .790429
   8.56608   8.56608      1.00   .713955   .788279
   8.56598   8.56598      1.00   .715115   .789549
   8.56587   8.56587      1.00   .717725   .793139
   8.56575   8.56575      1.00   .713385   .787739
   8.56564   8.56564      1.00   .714445   .788979
   8.56554   8.56554      1.00   .715185   .789799
   8.56543   8.56543      1.00   .715075   .790479
   8.56531   8.56531      1.00   .712425   .786949
   8.56520   8.56520      1.00   .715555   .790639
   8.56510   8.56510      1.00   .712935   .787709
   8.56499   8.56499      1.00   .716025   .791069
   8.56488   8.56488      1.00   .711295   .786099
   8.56477   8.56477      1.00   .714235   .789129
   8.56467   8.56467      1.00   .712925   .788279
   8.56456   8.56456      1.00   .713585   .788709
   8.56445   8.56445      1.00   .711415   .786339
   8.56435   8.56435      1.00   .715655   .791799
   8.56425   8.56425      1.00   .712175   .787399
   8.56414   8.56414      1.00   .712735   .788499
   8.56403   8.56403      1.00   .711705   .787499
   8.56393   8.56393      1.00   .712995   .788659
   8.56383   8.56383      1.00   .711685   .787029
   8.56372   8.56372      1.00   .710895   .786699
   8.56362   8.56362      1.00   .713515   .789979
   8.56352   8.56352      1.00   .710815   .786569
   8.56342   8.56342      1.00   .710905   .787069
   8.56332   8.56332      1.00   .712755   .788929
   8.56321   8.56321      1.00   .711415   .787689
   8.56310   8.56310      1.00   .709415   .785239
   8.56300   8.56300      1.00   .712715   .788549
   8.56290   8.56290      1.00   .710675   .786749
   8.56279   8.56279      1.00   .711385   .787639
   8.56269   8.56269      1.00   .708945   .785319
   8.56257   8.56257      1.00   .712655   .789219
   8.56246   8.56246      1.00   .709125   .785059
   8.56236   8.56236      1.00   .710725   .787129
   8.56225   8.56225      1.00   .709345   .785979
   8.56215   8.56215      1.00   .712155   .788839
   8.56203   8.56203      1.00   .709975   .786179
   8.56191   8.56191      1.00   .708505   .784829
   8.56180   8.56180      1.00   .711385   .788139
   8.56169   8.56169      1.00   .710105   .786619
   8.56157   8.56157      1.00   .709435   .786429
   8.56145   8.56145      1.00   .709015   .785629
   8.56133   8.56133      1.00   .711105   .788649
   8.56122   8.56122      1.00   .709575   .786399
   8.56110   8.56110      1.00   .706885   .783989
   8.56098   8.56098      1.00   .706325   .783129
   8.56087   8.56087      1.00   .710135   .787699
   8.56076   8.56076      1.00   .707545   .784499
   8.56064   8.56064      1.00   .708535   .785589
   8.56052   8.56052      1.00   .708755   .786419
   8.56041   8.56041      1.00   .707845   .785439
   8.56030   8.56030      1.00   .709285   .786569
   8.56019   8.56019      1.00   .706345   .783779
   8.56008   8.56008      1.00   .706715   .784489
   8.55997   8.55997      1.00   .705435   .782389
   8.55987   8.55987      1.00   .709215   .787479
   8.55975   8.55975      1.00   .706235   .784189
   8.55964   8.55964      1.00   .707815   .785739
   8.55953   8.55953      1.00   .708235   .786419
   8.55942   8.55942      1.00   .708345   .786539
   8.55930   8.55930      1.00   .707985   .786179
   8.55919   8.55919      1.00   .704275   .782369
   8.55908   8.55908      1.00   .707275   .785889
   8.55897   8.55897      1.00   .708475   .786739
   8.55886   8.55886      1.00   .705745   .783819
   8.55873   8.55873      1.00   .705915   .783949
   8.55862   8.55862      1.00   .707805   .786649
   8.55851   8.55851      1.00   .706425   .784739
   8.55839   8.55839      1.00   .706835   .785599
   8.55827   8.55827      1.00   .703895   .782239
   8.55815   8.55815      1.00   .708985   .787729
   8.55804   8.55804      1.00   .704755   .782889
   8.55792   8.55792      1.00   .706895   .785819
   8.55780   8.55780      1.00   .704925   .783829
   8.55769   8.55769      1.00   .707415   .786509
   8.55758   8.55758      1.00   .704525   .783429
   8.55746   8.55746      1.00   .706055   .785179
   8.55733   8.55733      1.00   .705055   .784269
   8.55722   8.55722      1.00   .706325   .785889
   8.55712   8.55712      1.00   .702825   .781599
   8.55700   8.55700      1.00   .707215   .786639
   8.55688   8.55688      1.00   .703945   .783369
   8.55677   8.55677      1.00   .707205   .787129
   8.55667   8.55667      1.00   .703355   .782419
   8.55656   8.55656      1.00   .707545   .787099
   8.55644   8.55644      1.00   .703015   .782429
   8.55634   8.55634      1.00   .707425   .787769
   8.55623   8.55623      1.00   .703885   .783489
   8.55613   8.55613      1.00   .704615   .784049
   8.55601   8.55601      1.00   .704615   .784559
   8.55590   8.55590      1.00   .705835   .786119
   8.55579   8.55579      1.00   .705135   .785209
   8.55568   8.55568      1.00   .704145   .783919
   8.55557   8.55557      1.00   .707905   .788369
   8.55547   8.55547      1.00   .702505   .782489
   8.55537   8.55537      1.00   .707055   .787609
   8.55525   8.55525      1.00   .704825   .785409
   8.55514   8.55514      1.00   .704675   .785909
   8.55503   8.55503      1.00   .704915   .785079
   8.55493   8.55493      1.00   .708245   .789149
   8.55481   8.55481      1.00   .703005   .783299
   8.55470   8.55470      1.00   .705385   .786739
   8.55460   8.55460      1.00   .706555   .787529
   8.55450   8.55450      1.00   .706835   .787829
   8.55439   8.55439      1.00   .704485   .785109
   8.55428   8.55428      1.00   .705315   .786469
   8.55418   8.55418      1.00   .707625   .789569
   8.55408   8.55408      1.00   .704175   .785619
   8.55397   8.55397      1.00   .707125   .788979
   8.55387   8.55387      1.00   .705205   .787099
   8.55377   8.55377      1.00   .705335   .786879
   8.55367   8.55367      1.00   .703025   .784399
   8.55357   8.55357      1.00   .706815   .788459
   8.55346   8.55346      1.00   .706175   .787819
   8.55336   8.55336      1.00   .706505   .788889
   8.55326   8.55326      1.00   .706695   .788999
   8.55316   8.55316      1.00   .707655   .789949
   8.55305   8.55305      1.00   .704455   .786139
   8.55294   8.55294      1.00   .708575   .790769
   8.55283   8.55283      1.00   .703455   .785249
   8.55273   8.55273      1.00   .707795   .790159
   8.55261   8.55261      1.00   .705955   .788419
   8.55251   8.55251      1.00   .707885   .790489
   8.55241   8.55241      1.00   .707995   .790969
   8.55230   8.55230      1.00   .707945   .790849
   8.55218   8.55218      1.00   .708265   .790639
   8.55207   8.55207      1.00   .707715   .790949
   8.55196   8.55196      1.00   .708235   .790879
   8.55184   8.55184      1.00   .707465   .790279
   8.55172   8.55172      1.00   .708915   .791849
   8.55161   8.55161      1.00   .707525   .790529
   8.55151   8.55151      1.00   .708975   .791739
   8.55139   8.55139      1.00   .709035   .792329
   8.55126   8.55126      1.00   .707345   .790349
   8.55115   8.55115      1.00   .710125   .793709
   8.55104   8.55104      1.00   .709635   .793779
   8.55092   8.55092      1.00   .708525   .791569
   8.55080   8.55080      1.00   .708695   .792689
   8.55069   8.55069      1.00   .709675   .793809
   8.55058   8.55058      1.00   .709885   .794499
   8.55046   8.55046      1.00   .708815   .792659
   8.55034   8.55034      1.00   .709145   .793029
   8.55024   8.55024      1.00   .711205   .796039
   8.55013   8.55013      1.00   .708835   .793079
   8.55001   8.55001      1.00   .710325   .794799
   8.54990   8.54990      1.00   .707085   .791449
   8.54979   8.54979      1.00   .712305   .797819
   8.54969   8.54969      1.00   .707975   .792879
   8.54957   8.54957      1.00   .710855   .796079
   8.54946   8.54946      1.00   .709615   .794209
   8.54935   8.54935      1.00   .712015   .797139
   8.54924   8.54924      1.00   .707695   .792709
   8.54913   8.54913      1.00   .710245   .795399
   8.54901   8.54901      1.00   .711675   .796859
   8.54890   8.54890      1.00   .709855   .795259
   8.54879   8.54879      1.00   .709455   .794569
   8.54867   8.54867      1.00   .710655   .795899
   8.54855   8.54855      1.00   .711425   .797179
   8.54843   8.54843      1.00   .710255   .796049
   8.54832   8.54832      1.00   .708975   .794239
   8.54820   8.54820      1.00   .711515   .797309
   8.54807   8.54807      1.00   .710785   .796739
   8.54796   8.54796      1.00   .708755   .794119
   8.54785   8.54785      1.00   .711865   .797789
   8.54773   8.54773      1.00   .707915   .793869
   8.54760   8.54760      1.00   .713065   .799759
   8.54749   8.54749      1.00   .707385   .792959
   8.54738   8.54738      1.00   .711575   .798039
   8.54725   8.54725      1.00   .710745   .797219
   8.54714   8.54714      1.00   .710785   .796959
   8.54703   8.54703      1.00   .711015   .797659
   8.54693   8.54693      1.00   .711645   .798239
   8.54682   8.54682      1.00   .711295   .797839
   8.54670   8.54670      1.00   .709885   .796759
   8.54659   8.54659      1.00   .710525   .797479
   8.54649   8.54649      1.00   .713115   .800089
   8.54637   8.54637      1.00   .707005   .793799
   8.54626   8.54626      1.00   .712055   .799069
   8.54615   8.54615      1.00   .709435   .796589
   8.54604   8.54604      1.00   .713505   .800779
   8.54593   8.54593      1.00   .709135   .795979
   8.54582   8.54582      1.00   .711295   .798719
   8.54571   8.54571      1.00   .711185   .798009
   8.54560   8.54560      1.00   .710375   .797579
   8.54549   8.54549      1.00   .708625   .796049
   8.54537   8.54537      1.00   .711575   .799129
   8.54527   8.54527      1.00   .709935   .797769
   8.54516   8.54516      1.00   .709925   .797579
   8.54505   8.54505      1.00   .712535   .800899
   8.54493   8.54493      1.00   .711205   .799199
   8.54483   8.54483      1.00   .708735   .796189
   8.54473   8.54473      1.00   .712795   .800759
   8.54462   8.54462      1.00   .712925   .801299
   8.54451   8.54451      1.00   .711445   .799889
   8.54440   8.54440      1.00   .708145   .796519
   8.54430   8.54430      1.00   .713705   .802439
   8.54419   8.54419      1.00   .710775   .799089
   8.54408   8.54408      1.00   .710695   .799219
   8.54398   8.54398      1.00   .711345   .799699
   8.54388   8.54388      1.00   .711435   .800479
   8.54377   8.54377      1.00   .709155   .798089
   8.54367   8.54367      1.00   .713145   .802089
   8.54357   8.54357      1.00   .709065   .797989
   8.54347   8.54347      1.00   .712715   .801919
   8.54337   8.54337      1.00   .709045   .797529
   8.54326   8.54326      1.00   .712135   .801689
   8.54316   8.54316      1.00   .708835   .798269
   8.54305   8.54305      1.00   .710485   .799869
   8.54295   8.54295      1.00   .710245   .799929
   8.54284   8.54284      1.00   .712545   .801879
   8.54273   8.54273      1.00   .707055   .795989
   8.54263   8.54263      1.00   .710655   .800039
   8.54252   8.54252      1.00   .711525   .801019
   8.54241   8.54241      1.00   .709765   .799309
   8.54231   8.54231      1.00   .709815   .799759
   8.54220   8.54220      1.00   .711565   .801309
   8.54208   8.54208      1.00   .710595   .800829
   8.54196   8.54196      1.00   .711175   .800819
   8.54186   8.54186      1.00   .709325   .799579
   8.54174   8.54174      1.00   .711055   .801289
   8.54162   8.54162      1.00   .710945   .801369
   8.54151   8.54151      1.00   .711435   .801849
   8.54139   8.54139      1.00   .710265   .800649
   8.54128   8.54128      1.00   .709435   .799539
   8.54116   8.54116      1.00   .710945   .801059
   8.54104   8.54104      1.00   .711375   .801729
   8.54093   8.54093      1.00   .709685   .800329
   8.54082   8.54082      1.00   .710765   .801359
   8.54070   8.54070      1.00   .710505   .801089
   8.54058   8.54058      1.00   .708635   .799349
   8.54047   8.54047      1.00   .711665   .803409
   8.54036   8.54036      1.00   .711455   .802419
   8.54025   8.54025      1.00   .709885   .800639
   8.54013   8.54013      1.00   .710045   .801179
   8.54002   8.54002      1.00   .710285   .801139
   8.53992   8.53992      1.00   .710215   .801329
   8.53980   8.53980      1.00   .709825   .801449
   8.53969   8.53969      1.00   .710965   .802569
   8.53958   8.53958      1.00   .708835   .800659
   8.53947   8.53947      1.00   .709685   .801399
   8.53936   8.53936      1.00   .709595   .801149
   8.53925   8.53925      1.00   .709835   .801269
   8.53914   8.53914      1.00   .706745   .798319
   8.53903   8.53903      1.00   .710305   .802309
   8.53891   8.53891      1.00   .709295   .800779
   8.53879   8.53879      1.00   .708985   .800969
   8.53868   8.53868      1.00   .709465   .801469
   8.53856   8.53856      1.00   .710455   .802679
   8.53844   8.53844      1.00   .709145   .801029
   8.53832   8.53832      1.00   .708135   .800079
   8.53820   8.53820      1.00   .705775   .798129
   8.53809   8.53809      1.00   .710055   .802029
   8.53797   8.53797      1.00   .709615   .802269
   8.53785   8.53785      1.00   .708945   .801159
   8.53774   8.53774      1.00   .710375   .803009
   8.53762   8.53762      1.00   .710835   .803759
   8.53750   8.53750      1.00   .708915   .801649
   8.53738   8.53738      1.00   .708955   .801529
   8.53727   8.53727      1.00   .709285   .802469
   8.53715   8.53715      1.00   .710615   .803729
   8.53704   8.53704      1.00   .709195   .802029
   8.53692   8.53692      1.00   .708265   .801439
   8.53682   8.53682      1.00   .707705   .800519
   8.53672   8.53672      1.00   .712225   .805719
   8.53660   8.53660      1.00   .707585   .800409
   8.53648   8.53648      1.00   .708485   .801779
   8.53638   8.53638      1.00   .708915   .802199
   8.53627   8.53627      1.00   .708945   .802349
   8.53616   8.53616      1.00   .706985   .800279
   8.53604   8.53604      1.00   .710605   .804189
   8.53593   8.53593      1.00   .706815   .799929
   8.53583   8.53583      1.00   .707295   .800929
   8.53572   8.53572      1.00   .706615   .800379
   8.53561   8.53561      1.00   .709525   .803499
   8.53550   8.53550      1.00   .705265   .798639
   8.53539   8.53539      1.00   .708935   .803269
   8.53528   8.53528      1.00   .706755   .800369
   8.53516   8.53516      1.00   .705985   .799529
   8.53506   8.53506      1.00   .705395   .799299
   8.53495   8.53495      1.00   .708645   .802819
   8.53484   8.53484      1.00   .705655   .799889
   8.53472   8.53472      1.00   .706265   .800259
   8.53462   8.53462      1.00   .707425   .801489
   8.53452   8.53452      1.00   .707075   .801639
   8.53441   8.53441      1.00   .705865   .800269
   8.53430   8.53430      1.00   .706325   .800999
   8.53420   8.53420      1.00   .709265   .803919
   8.53410   8.53410      1.00   .705155   .799709
   8.53399   8.53399      1.00   .708025   .802649
   8.53388   8.53388      1.00   .704525   .799339
   8.53378   8.53378      1.00   .708475   .803729
   8.53369   8.53369      1.00   .704505   .798879
   8.53358   8.53358      1.00   .708335   .804079
   8.53348   8.53348      1.00   .704695   .799459
   8.53337   8.53337      1.00   .706425   .801899
   8.53327   8.53327      1.00   .705115   .799849
   8.53317   8.53317      1.00   .707485   .802889
   8.53307   8.53307      1.00   .705525   .800249
   8.53296   8.53296      1.00   .706675   .801949
   8.53286   8.53286      1.00   .705085   .800609
   8.53275   8.53275      1.00   .707505   .803099
   8.53263   8.53263      1.00   .704755   .800439
   8.53253   8.53253      1.00   .706755   .802819
   8.53243   8.53243      1.00   .705625   .801669
   8.53231   8.53231      1.00   .706045   .801699
   8.53220   8.53220      1.00   .706495   .802409
   8.53209   8.53209      1.00   .705865   .801679
   8.53198   8.53198      1.00   .703215   .798889
   8.53186   8.53186      1.00   .705855   .802179
   8.53174   8.53174      1.00   .706465   .802739
   8.53163   8.53163      1.00   .705075   .801039
   8.53152   8.53152      1.00   .706845   .802729
   8.53140   8.53140      1.00   .706875   .802739
   8.53128   8.53128      1.00   .704785   .800749
   8.53117   8.53117      1.00   .707415   .804509
   8.53106   8.53106      1.00   .705545   .802539
   8.53095   8.53095      1.00   .704575   .801529
   8.53082   8.53082      1.00   .704695   .801209
   8.53071   8.53071      1.00   .706675   .803859
   8.53060   8.53060      1.00   .706105   .803379
   8.53048   8.53048      1.00   .702795   .799149
   8.53037   8.53037      1.00   .706495   .803409
   8.53026   8.53026      1.00   .707265   .804829
   8.53016   8.53016      1.00   .705285   .802249
   8.53004   8.53004      1.00   .705895   .803229
   8.52993   8.52993      1.00   .707595   .805109
   8.52982   8.52982      1.00   .706655   .804159
   8.52971   8.52971      1.00   .705585   .802889
   8.52960   8.52960      1.00   .705745   .803159
   8.52948   8.52948      1.00   .706495   .804369
   8.52937   8.52937      1.00   .706575   .804569
   8.52927   8.52927      1.00   .706645   .804549
   8.52915   8.52915      1.00   .707065   .804779
   8.52904   8.52904      1.00   .706005   .804049
   8.52893   8.52893      1.00   .707765   .805949
   8.52882   8.52882      1.00   .707955   .806179
   8.52870   8.52870      1.00   .705645   .804069
   8.52858   8.52858      1.00   .707725   .806039
   8.52846   8.52846      1.00   .706505   .804979
   8.52835   8.52835      1.00   .707285   .805969
   8.52823   8.52823      1.00   .705245   .803509
   8.52811   8.52811      1.00   .709985   .809109
   8.52800   8.52800      1.00   .704315   .802159
   8.52789   8.52789      1.00   .709145   .808529
   8.52776   8.52776      1.00   .705825   .805049
   8.52764   8.52764      1.00   .707445   .806389
   8.52752   8.52752      1.00   .707915   .807009
   8.52741   8.52741      1.00   .707995   .807319
   8.52730   8.52730      1.00   .705485   .804659
   8.52718   8.52718      1.00   .707895   .808009
   8.52706   8.52706      1.00   .706695   .806049
   8.52696   8.52696      1.00   .708515   .808299
   8.52685   8.52685      1.00   .705905   .804789
   8.52673   8.52673      1.00   .708915   .809129
   8.52663   8.52663      1.00   .707355   .807279
   8.52652   8.52652      1.00   .706675   .806949
   8.52640   8.52640      1.00   .706755   .806169
   8.52629   8.52629      1.00   .709375   .809659
   8.52618   8.52618      1.00   .708415   .808649
   8.52607   8.52607      1.00   .705855   .805259
   8.52596   8.52596      1.00   .708005   .808279
   8.52584   8.52584      1.00   .707465   .807519
   8.52574   8.52574      1.00   .706635   .806999
   8.52564   8.52564      1.00   .708285   .808449
   8.52552   8.52552      1.00   .706205   .807169
   8.52540   8.52540      1.00   .707125   .807659
   8.52530   8.52530      1.00   .707035   .808409
   8.52519   8.52519      1.00   .705925   .806589
   8.52508   8.52508      1.00   .708195   .808769
   8.52497   8.52497      1.00   .706465   .807409
   8.52486   8.52486      1.00   .708245   .809599
   8.52476   8.52476      1.00   .706645   .807719
   8.52465   8.52465      1.00   .706885   .807509
   8.52454   8.52454      1.00   .706965   .808309
   8.52444   8.52444      1.00   .706445   .807639
   8.52433   8.52433      1.00   .706915   .808199
   8.52422   8.52422      1.00   .707205   .808749
   8.52412   8.52412      1.00   .708095   .809539
   8.52401   8.52401      1.00   .706085   .807549
   8.52391   8.52391      1.00   .708445   .810199
   8.52380   8.52380      1.00   .709315   .811559
   8.52370   8.52370      1.00   .704585   .806169
   8.52360   8.52360      1.00   .707615   .809139
   8.52350   8.52350      1.00   .708065   .809749
   8.52340   8.52340      1.00   .708645   .810539
   8.52329   8.52329      1.00   .707495   .809449
   8.52319   8.52319      1.00   .707775   .809809
   8.52309   8.52309      1.00   .707885   .810299
   8.52298   8.52298      1.00   .707065   .809739
   8.52287   8.52287      1.00   .708205   .810609
   8.52276   8.52276      1.00   .707085   .809629
   8.52267   8.52267      1.00   .706925   .809659
   8.52256   8.52256      1.00   .708825   .811599
   8.52245   8.52245      1.00   .706615   .808699
   8.52233   8.52233      1.00   .708945   .812079
   8.52223   8.52223      1.00   .706365   .809229
   8.52212   8.52212      1.00   .708005   .811009
   8.52199   8.52199      1.00   .707695   .810539
   8.52189   8.52189      1.00   .706755   .809609
   8.52177   8.52177      1.00   .707775   .810539
   8.52165   8.52165      1.00   .706635   .809489
   8.52153   8.52153      1.00   .703955   .806789
   8.52142   8.52142      1.00   .710055   .813709
   8.52131   8.52131      1.00   .704875   .807679
   8.52119   8.52119      1.00   .707135   .810679
   8.52107   8.52107      1.00   .706025   .809479
   8.52096   8.52096      1.00   .707305   .811439
   8.52085   8.52085      1.00   .705455   .808969
   8.52073   8.52073      1.00   .706345   .809899
   8.52061   8.52061      1.00   .708135   .811979
   8.52050   8.52050      1.00   .705315   .808819
   8.52039   8.52039      1.00   .706485   .810479
   8.52028   8.52028      1.00   .706135   .810009
   8.52016   8.52016      1.00   .707475   .811199
   8.52005   8.52005      1.00   .702615   .806069
   8.51995   8.51995      1.00   .708325   .812969
   8.51983   8.51983      1.00   .705565   .809559
   8.51972   8.51972      1.00   .704805   .809329
   8.51961   8.51961      1.00   .706155   .810229
   8.51950   8.51950      1.00   .707785   .812319
   8.51938   8.51938      1.00   .705845   .810189
   8.51927   8.51927      1.00   .706095   .810209
   8.51916   8.51916      1.00   .705065   .808979
   8.51906   8.51906      1.00   .708825   .813809
   8.51894   8.51894      1.00   .705695   .810489
   8.51882   8.51882      1.00   .705045   .809519
   8.51871   8.51871      1.00   .706705   .812169
   8.51860   8.51860      1.00   .706855   .811929
   8.51848   8.51848      1.00   .704685   .809559
   8.51836   8.51836      1.00   .705665   .810839
   8.51824   8.51824      1.00   .704895   .809859
   8.51812   8.51812      1.00   .706435   .811219
   8.51801   8.51801      1.00   .705015   .810169
   8.51788   8.51788      1.00   .706185   .811189
   8.51777   8.51777      1.00   .704005   .809379
   8.51766   8.51766      1.00   .705405   .810729
   8.51754   8.51754      1.00   .705855   .811299
   8.51741   8.51741      1.00   .703335   .808689
   8.51730   8.51730      1.00   .702285   .807669
   8.51719   8.51719      1.00   .703715   .809209
   8.51707   8.51707      1.00   .704015   .809809
   8.51695   8.51695      1.00   .705665   .811589
   8.51685   8.51685      1.00   .703355   .809009
   8.51674   8.51674      1.00   .706755   .812759
   8.51663   8.51663      1.00   .703595   .809169
   8.51652   8.51652      1.00   .705565   .811629
   8.51641   8.51641      1.00   .704305   .810419
   8.51630   8.51630      1.00   .704345   .810759
   8.51619   8.51619      1.00   .703315   .809889
   8.51607   8.51607      1.00   .705175   .811689
   8.51596   8.51596      1.00   .704505   .810829
   8.51586   8.51586      1.00   .707485   .814569
   8.51575   8.51575      1.00   .702255   .808819
   8.51563   8.51563      1.00   .707995   .814489
   8.51552   8.51552      1.00   .703185   .809359
   8.51542   8.51542      1.00   .707545   .815149
   8.51531   8.51531      1.00   .702865   .809539
   8.51519   8.51519      1.00   .706435   .814089
   8.51508   8.51508      1.00   .704135   .810969
   8.51498   8.51498      1.00   .707355   .814919
   8.51486   8.51486      1.00   .703005   .810079
   8.51475   8.51475      1.00   .707925   .815229
   8.51465   8.51465      1.00   .704195   .811729
   8.51454   8.51454      1.00   .706005   .813499
   8.51443   8.51443      1.00   .704215   .811419
   8.51433   8.51433      1.00   .706535   .814629
   8.51423   8.51423      1.00   .706735   .815129
   8.51412   8.51412      1.00   .704685   .812629
   8.51402   8.51402      1.00   .706865   .814799
   8.51391   8.51391      1.00   .707095   .815219
   8.51381   8.51381      1.00   .705395   .813409
   8.51371   8.51371      1.00   .705745   .813969
   8.51361   8.51361      1.00   .706405   .814389
   8.51350   8.51350      1.00   .706625   .815509
   8.51340   8.51340      1.00   .704985   .813469
   8.51330   8.51330      1.00   .705735   .814249
   8.51320   8.51320      1.00   .705395   .814189
   8.51309   8.51309      1.00   .704665   .813069
   8.51299   8.51299      1.00   .707155   .815779
   8.51288   8.51288      1.00   .705655   .814609
   8.51277   8.51277      1.00   .704285   .812799
   8.51266   8.51266      1.00   .705535   .814469
   8.51255   8.51255      1.00   .705945   .815329
   8.51245   8.51245      1.00   .704645   .813629
   8.51233   8.51233      1.00   .704205   .812649
   8.51222   8.51222      1.00   .704925   .814389
   8.51212   8.51212      1.00   .705215   .814979
   8.51201   8.51201      1.00   .704495   .814189
   8.51189   8.51189      1.00   .703805   .813539
   8.51177   8.51177      1.00   .706205   .815829
   8.51166   8.51166      1.00   .705075   .814349
   8.51154   8.51154      1.00   .704945   .814639
   8.51142   8.51142      1.00   .705785   .815239
   8.51131   8.51131      1.00   .705105   .814939
   8.51119   8.51119      1.00   .702445   .811679
   8.51108   8.51108      1.00   .705535   .815669
   8.51096   8.51096      1.00   .705245   .814759
   8.51084   8.51084      1.00   .704395   .814359
   8.51073   8.51073      1.00   .703265   .813039
   8.51062   8.51062      1.00   .704945   .815329
   8.51050   8.51050      1.00   .703355   .813699
   8.51038   8.51038      1.00   .702655   .812959
   8.51027   8.51027      1.00   .705615   .816539
   8.51016   8.51016      1.00   .701965   .812039
   8.51005   8.51005      1.00   .702445   .812089
   8.50994   8.50994      1.00   .701615   .812199
   8.50983   8.50983      1.00   .706305   .817539
   8.50972   8.50972      1.00   .703105   .813829
   8.50961   8.50961      1.00   .704155   .815199
   8.50949   8.50949      1.00   .701825   .813009
   8.50939   8.50939      1.00   .705735   .816679
   8.50928   8.50928      1.00   .702525   .813089
   8.50916   8.50916      1.00   .702125   .812679
   8.50905   8.50905      1.00   .701425   .811849
   8.50894   8.50894      1.00   .703805   .815349
   8.50883   8.50883      1.00   .702195   .813379
   8.50871   8.50871      1.00   .704055   .815259
   8.50859   8.50859      1.00   .702445   .813209
   8.50847   8.50847      1.00   .701825   .812859
   8.50836   8.50836      1.00   .704695   .816529
   8.50824   8.50824      1.00   .703795   .815649
   8.50812   8.50812      1.00   .702445   .813989
   8.50800   8.50800      1.00   .701785   .813229
   8.50788   8.50788      1.00   .705595   .817519
   8.50776   8.50776      1.00   .702165   .813249
   8.50764   8.50764      1.00   .703425   .815339
   8.50753   8.50753      1.00   .700725   .812609
   8.50742   8.50742      1.00   .705875   .818199
   8.50730   8.50730      1.00   .698545   .809959
   8.50718   8.50718      1.00   .704625   .817449
   8.50706   8.50706      1.00   .702895   .815209
   8.50696   8.50696      1.00   .703765   .816759
   8.50685   8.50685      1.00   .700555   .812759
   8.50673   8.50673      1.00   .704955   .817929
   8.50662   8.50662      1.00   .701115   .814009
   8.50652   8.50652      1.00   .701845   .814469
   8.50641   8.50641      1.00   .702825   .815589
   8.50629   8.50629      1.00   .703855   .816319
   8.50618   8.50618      1.00   .702015   .814609
   8.50608   8.50608      1.00   .701885   .814659
   8.50597   8.50597      1.00   .701355   .814519
   8.50585   8.50585      1.00   .702875   .815569
   8.50574   8.50574      1.00   .702505   .815349
   8.50564   8.50564      1.00   .701395   .813879
   8.50553   8.50553      1.00   .703055   .816439
   8.50541   8.50541      1.00   .699705   .812179
   8.50530   8.50530      1.00   .702085   .815399
   8.50520   8.50520      1.00   .699855   .813259
   8.50508   8.50508      1.00   .704415   .818189
   8.50497   8.50497      1.00   .698435   .811519
   8.50486   8.50486      1.00   .702455   .816179
   8.50476   8.50476      1.00   .701835   .815549
   8.50465   8.50465      1.00   .702695   .816379
   8.50454   8.50454      1.00   .698365   .811549
   8.50444   8.50444      1.00   .702325   .816019
   8.50434   8.50434      1.00   .701795   .815979
   8.50423   8.50423      1.00   .701205   .814739
   8.50412   8.50412      1.00   .700155   .814319
   8.50402   8.50402      1.00   .700685   .814539
   8.50392   8.50392      1.00   .701345   .815449
   8.50381   8.50381      1.00   .700435   .814449
   8.50371   8.50371      1.00   .701805   .816189
   8.50361   8.50361      1.00   .699695   .813739
   8.50351   8.50351      1.00   .700685   .815389
   8.50340   8.50340      1.00   .701105   .815669
   8.50330   8.50330      1.00   .701625   .815929
   8.50320   8.50320      1.00   .698905   .813329
   8.50310   8.50310      1.00   .701635   .816569
   8.50299   8.50299      1.00   .699125   .813469
   8.50288   8.50288      1.00   .698165   .812959
   8.50277   8.50277      1.00   .698335   .812939
   8.50267   8.50267      1.00   .701125   .815989
   8.50256   8.50256      1.00   .700335   .815449
   8.50245   8.50245      1.00   .698795   .813779
   8.50234   8.50234      1.00   .701755   .817199
   8.50224   8.50224      1.00   .700295   .814899
   8.50212   8.50212      1.00   .699815   .815299
   8.50200   8.50200      1.00   .698625   .813779
   8.50190   8.50190      1.00   .699245   .814169
   8.50178   8.50178      1.00   .700125   .815779
   8.50166   8.50166      1.00   .700525   .816129
   8.50154   8.50154      1.00   .699625   .815509
   8.50143   8.50143      1.00   .700415   .816129
   8.50132   8.50132      1.00   .700335   .815579
   8.50120   8.50120      1.00   .702525   .818459
   8.50108   8.50108      1.00   .698535   .814059
   8.50097   8.50097      1.00   .700575   .816949
   8.50086   8.50086      1.00   .700645   .816599
   8.50074   8.50074      1.00   .699935   .815959
   8.50062   8.50062      1.00   .699605   .815759
   8.50051   8.50051      1.00   .699565   .815989
   8.50040   8.50040      1.00   .699065   .815689
   8.50028   8.50028      1.00   .700265   .816959
   8.50017   8.50017      1.00   .699205   .815469
   8.50007   8.50007      1.00   .699155   .815559
   8.49996   8.49996      1.00   .700085   .816169
   8.49985   8.49985      1.00   .700605   .817239
   8.49973   8.49973      1.00   .698405   .814719
   8.49962   8.49962      1.00   .700055   .817239
   8.49951   8.49951      1.00   .700335   .817599
   8.49940   8.49940      1.00   .696755   .813179
   8.49928   8.49928      1.00   .701595   .819019
   8.49917   8.49917      1.00   .698505   .815319
   8.49907   8.49907      1.00   .700585   .817949
   8.49895   8.49895      1.00   .697295   .814449
   8.49883   8.49883      1.00   .699485   .817239
   8.49872   8.49872      1.00   .699265   .816369
   8.49861   8.49861      1.00   .699115   .816609
   8.49849   8.49849      1.00   .697165   .814599
   8.49836   8.49836      1.00   .700535   .818359
   8.49825   8.49825      1.00   .696555   .813879
   8.49814   8.49814      1.00   .698655   .815989
   8.49802   8.49802      1.00   .699005   .817299
   8.49790   8.49790      1.00   .697225   .815379
   8.49779   8.49779      1.00   .696105   .813359
   8.49768   8.49768      1.00   .698905   .816449
   8.49755   8.49755      1.00   .698855   .816919
   8.49743   8.49743      1.00   .696475   .814039
   8.49732   8.49732      1.00   .700795   .818879
   8.49720   8.49720      1.00   .697215   .814949
   8.49708   8.49708      1.00   .698885   .817019
   8.49697   8.49697      1.00   .694655   .812409
   8.49687   8.49687      1.00   .697815   .816739
   8.49676   8.49676      1.00   .698555   .816659
   8.49665   8.49665      1.00   .694425   .812039
   8.49653   8.49653      1.00   .695645   .814029
   8.49641   8.49641      1.00   .697595   .816219
   8.49631   8.49631      1.00   .694415   .812959
   8.49620   8.49620      1.00   .694575   .812579
   8.49608   8.49608      1.00   .696135   .814639
   8.49598   8.49598      1.00   .695395   .814029
   8.49587   8.49587      1.00   .695405   .813899
   8.49576   8.49576      1.00   .694815   .813379
   8.49564   8.49564      1.00   .695755   .814759
   8.49554   8.49554      1.00   .693535   .812199
   8.49543   8.49543      1.00   .692465   .811079
   8.49531   8.49531      1.00   .694705   .813539
   8.49520   8.49520      1.00   .694285   .812919
   8.49509   8.49509      1.00   .692655   .811059
   8.49498   8.49498      1.00   .695205   .814149
   8.49487   8.49487      1.00   .695915   .814939
   8.49476   8.49476      1.00   .691385   .810129
   8.49466   8.49466      1.00   .693775   .812589
   8.49456   8.49456      1.00   .692735   .811869
   8.49445   8.49445      1.00   .692735   .812009
   8.49434   8.49434      1.00   .691515   .810379
   8.49423   8.49423      1.00   .693145   .812789
   8.49413   8.49413      1.00   .695325   .814969
   8.49402   8.49402      1.00   .691985   .811269
   8.49391   8.49391      1.00   .691145   .810229
   8.49381   8.49381      1.00   .696185   .816349
   8.49372   8.49372      1.00   .691595   .810879
   8.49361   8.49361      1.00   .692085   .811319
   8.49350   8.49350      1.00   .693535   .813209
   8.49340   8.49340      1.00   .692385   .812299
   8.49331   8.49331      1.00   .691685   .811489
   8.49320   8.49320      1.00   .693525   .813099
   8.49309   8.49309      1.00   .691175   .811159
   8.49299   8.49299      1.00   .693405   .813629
   8.49288   8.49288      1.00   .692575   .812749
   8.49277   8.49277      1.00   .691455   .811029
   8.49266   8.49266      1.00   .694935   .815969
   8.49256   8.49256      1.00   .692035   .812349
   8.49246   8.49246      1.00   .691475   .812349
   8.49234   8.49234      1.00   .693055   .814239
   8.49223   8.49223      1.00   .692265   .813299
   8.49212   8.49212      1.00   .691785   .812509
   8.49201   8.49201      1.00   .691955   .812539
   8.49189   8.49189      1.00   .692785   .813409
   8.49177   8.49177      1.00   .692715   .813689
   8.49166   8.49166      1.00   .689955   .810879
   8.49155   8.49155      1.00   .693765   .815449
   8.49143   8.49143      1.00   .691875   .812879
   8.49131   8.49131      1.00   .692235   .813339
   8.49120   8.49120      1.00   .690915   .812059
   8.49108   8.49108      1.00   .694205   .816289
   8.49096   8.49096      1.00   .690345   .811219
   8.49084   8.49084      1.00   .692355   .814579
   8.49073   8.49073      1.00   .693385   .815329
   8.49061   8.49061      1.00   .691995   .813249
   8.49049   8.49049      1.00   .689975   .810929
   8.49038   8.49038      1.00   .693275   .815039
   8.49027   8.49027      1.00   .692475   .814349
   8.49017   8.49017      1.00   .690395   .812249
   8.49006   8.49006      1.00   .692365   .814269
   8.48994   8.48994      1.00   .692415   .814699
   8.48983   8.48983      1.00   .690975   .812359
   8.48973   8.48973      1.00   .691735   .813639
   8.48961   8.48961      1.00   .692635   .815599
   8.48950   8.48950      1.00   .690985   .812909
   8.48939   8.48939      1.00   .690335   .812329
   8.48928   8.48928      1.00   .693615   .816479
   8.48917   8.48917      1.00   .692045   .814649
   8.48906   8.48906      1.00   .687705   .809559
   8.48894   8.48894      1.00   .693035   .815789
   8.48883   8.48883      1.00   .692825   .815599
   8.48871   8.48871      1.00   .689555   .812119
   8.48859   8.48859      1.00   .691195   .813839
   8.48848   8.48848      1.00   .692365   .815229
   8.48836   8.48836      1.00   .692335   .815219
   8.48824   8.48824      1.00   .685245   .807719
   8.48812   8.48812      1.00   .693515   .817209
   8.48800   8.48800      1.00   .693215   .816999
   8.48789   8.48789      1.00   .690285   .813349
   8.48777   8.48777      1.00   .691875   .814939
   8.48765   8.48765      1.00   .694105   .818219
   8.48754   8.48754      1.00   .691665   .815349
   8.48743   8.48743      1.00   .689215   .813089
   8.48731   8.48731      1.00   .690795   .814699
   8.48718   8.48718      1.00   .691925   .815299
   8.48707   8.48707      1.00   .690135   .814389
   8.48696   8.48696      1.00   .693155   .817129
   8.48685   8.48685      1.00   .691325   .815479
   8.48674   8.48674      1.00   .693165   .817519
   8.48663   8.48663      1.00   .689445   .812779
   8.48653   8.48653      1.00   .694045   .818849
   8.48641   8.48641      1.00   .690195   .814449
   8.48630   8.48630      1.00   .690175   .814459
   8.48619   8.48619      1.00   .690135   .814409
   8.48608   8.48608      1.00   .692105   .816779
   8.48596   8.48596      1.00   .689875   .814759
   8.48586   8.48586      1.00   .690045   .814719
   8.48574   8.48574      1.00   .692645   .817239
   8.48563   8.48563      1.00   .690265   .815089
   8.48552   8.48552      1.00   .691725   .816929
   8.48541   8.48541      1.00   .691395   .815919
   8.48530   8.48530      1.00   .691215   .816099
   8.48519   8.48519      1.00   .689715   .814599
   8.48508   8.48508      1.00   .691905   .817269
   8.48497   8.48497      1.00   .689965   .815039
   8.48486   8.48486      1.00   .691865   .817129
   8.48476   8.48476      1.00   .689695   .814079
   8.48465   8.48465      1.00   .692165   .817619
   8.48454   8.48454      1.00   .690145   .815829
   8.48444   8.48444      1.00   .691935   .817579
   8.48434   8.48434      1.00   .690165   .815979
   8.48423   8.48423      1.00   .691705   .817289
   8.48411   8.48411      1.00   .691065   .816509
   8.48401   8.48401      1.00   .690205   .815909
   8.48391   8.48391      1.00   .690405   .815789
   8.48380   8.48380      1.00   .693055   .819059
   8.48370   8.48370      1.00   .687815   .813199
   8.48360   8.48360      1.00   .691005   .817409
   8.48350   8.48350      1.00   .692365   .818599
   8.48339   8.48339      1.00   .691355   .817219
   8.48329   8.48329      1.00   .688615   .814279
   8.48319   8.48319      1.00   .692395   .818589
   8.48309   8.48309      1.00   .691705   .818149
   8.48298   8.48298      1.00   .688975   .815269
   8.48287   8.48287      1.00   .691345   .818339
   8.48277   8.48277      1.00   .689645   .815749
   8.48266   8.48266      1.00   .690435   .817219
   8.48256   8.48256      1.00   .688355   .814549
   8.48245   8.48245      1.00   .691735   .818349
   8.48233   8.48233      1.00   .689795   .816369
   8.48223   8.48223      1.00   .689555   .816489
   8.48212   8.48212      1.00   .690495   .817299
   8.48200   8.48200      1.00   .690495   .817699
   8.48188   8.48188      1.00   .687325   .813819
   8.48177   8.48177      1.00   .690335   .817969
   8.48166   8.48166      1.00   .690625   .818199
   8.48153   8.48153      1.00   .687675   .814489
   8.48142   8.48142      1.00   .689325   .816949
   8.48131   8.48131      1.00   .690765   .818289
   8.48119   8.48119      1.00   .686895   .813669
   8.48107   8.48107      1.00   .685255   .812139
   8.48096   8.48096      1.00   .689755   .817529
   8.48085   8.48085      1.00   .688325   .815669
   8.48073   8.48073      1.00   .689125   .817049
   8.48060   8.48060      1.00   .688155   .815549
   8.48049   8.48049      1.00   .689175   .817249
   8.48039   8.48039      1.00   .688935   .816619
   8.48027   8.48027      1.00   .689345   .817609
   8.48016   8.48016      1.00   .688125   .815909
   8.48005   8.48005      1.00   .687255   .814959
   8.47995   8.47995      1.00   .688275   .816109
   8.47983   8.47983      1.00   .690215   .818849
   8.47972   8.47972      1.00   .687975   .816189
   8.47961   8.47961      1.00   .688585   .817079
   8.47950   8.47950      1.00   .688665   .817309
   8.47938   8.47938      1.00   .688295   .816949
   8.47926   8.47926      1.00   .689325   .817909
   8.47916   8.47916      1.00   .689025   .818519
   8.47905   8.47905      1.00   .689745   .818369
   8.47894   8.47894      1.00   .688385   .816869
   8.47882   8.47882      1.00   .690765   .820059
   8.47871   8.47871      1.00   .686575   .815139
   8.47860   8.47860      1.00   .689565   .818399
   8.47847   8.47847      1.00   .689645   .818199
   8.47835   8.47835      1.00   .689565   .818719
   8.47823   8.47823      1.00   .687605   .816669
   8.47812   8.47812      1.00   .690365   .820159
   8.47800   8.47800      1.00   .688625   .817929
   8.47787   8.47787      1.00   .688665   .818469
   8.47776   8.47776      1.00   .689665   .819839
   8.47765   8.47765      1.00   .691515   .821389
   8.47753   8.47753      1.00   .687445   .817289
   8.47740   8.47740      1.00   .689585   .819649
   8.47729   8.47729      1.00   .690905   .821229
   8.47718   8.47718      1.00   .690615   .820499
   8.47707   8.47707      1.00   .688025   .818309
   8.47695   8.47695      1.00   .687425   .817439
   8.47684   8.47684      1.00   .691425   .822019
   8.47674   8.47674      1.00   .687285   .816809
   8.47663   8.47663      1.00   .689775   .820269
   8.47651   8.47651      1.00   .687975   .818259
   8.47641   8.47641      1.00   .690435   .820989
   8.47630   8.47630      1.00   .687365   .817809
   8.47619   8.47619      1.00   .688735   .819539
   8.47607   8.47607      1.00   .687875   .818339
   8.47596   8.47596      1.00   .689555   .820029
   8.47585   8.47585      1.00   .685585   .816029
   8.47574   8.47574      1.00   .691145   .822839
   8.47563   8.47563      1.00   .686415   .816939
   8.47552   8.47552      1.00   .687625   .818149
   8.47542   8.47542      1.00   .688375   .819359
   8.47530   8.47530      1.00   .690485   .822229
   8.47519   8.47519      1.00   .685275   .816119
   8.47508   8.47508      1.00   .688125   .819199
   8.47498   8.47498      1.00   .689635   .821219
   8.47487   8.47487      1.00   .687035   .817729
   8.47476   8.47476      1.00   .687095   .818879
   8.47465   8.47465      1.00   .688275   .819959
   8.47455   8.47455      1.00   .689855   .821789
   8.47444   8.47444      1.00   .684825   .815759
   8.47433   8.47433      1.00   .688585   .820849
   8.47423   8.47423      1.00   .688845   .820939
   8.47413   8.47413      1.00   .688325   .820139
   8.47402   8.47402      1.00   .686185   .817629
   8.47391   8.47391      1.00   .688235   .821099
   8.47381   8.47381      1.00   .686445   .818599
   8.47371   8.47371      1.00   .686625   .818369
   8.47361   8.47361      1.00   .685095   .817259
   8.47350   8.47350      1.00   .688485   .820879
   8.47341   8.47341      1.00   .687375   .820149
   8.47331   8.47331      1.00   .687375   .820009
   8.47320   8.47320      1.00   .686095   .817939
   8.47309   8.47309      1.00   .687145   .819669
   8.47299   8.47299      1.00   .686965   .819429
   8.47288   8.47288      1.00   .684785   .817049
   8.47278   8.47278      1.00   .684385   .816689
   8.47267   8.47267      1.00   .685505   .818159
   8.47256   8.47256      1.00   .687205   .820039
   8.47246   8.47246      1.00   .684205   .816239
   8.47235   8.47235      1.00   .687205   .820139
   8.47223   8.47223      1.00   .685395   .818429
   8.47213   8.47213      1.00   .685065   .817749
   8.47202   8.47202      1.00   .684255   .816739
   8.47190   8.47190      1.00   .687265   .820379
   8.47178   8.47178      1.00   .683635   .816899
   8.47166   8.47166      1.00   .684705   .818149
   8.47155   8.47155      1.00   .683565   .816999
   8.47143   8.47143      1.00   .684465   .818099
   8.47131   8.47131      1.00   .683635   .816719
   8.47120   8.47120      1.00   .684985   .818239
   8.47109   8.47109      1.00   .682755   .815809
   8.47098   8.47098      1.00   .684665   .817749
   8.47085   8.47085      1.00   .683145   .816619
   8.47074   8.47074      1.00   .682085   .815159
   8.47063   8.47063      1.00   .682825   .816559
   8.47051   8.47051      1.00   .683075   .816829
   8.47039   8.47039      1.00   .681505   .814839
   8.47028   8.47028      1.00   .682105   .815129
   8.47018   8.47018      1.00   .683275   .816989
   8.47007   8.47007      1.00   .681345   .815079
   8.46995   8.46995      1.00   .681555   .815499
   8.46984   8.46984      1.00   .681645   .814449
   8.46974   8.46974      1.00   .682495   .816379
   8.46962   8.46962      1.00   .679835   .813439
   8.46951   8.46951      1.00   .681175   .814679
   8.46940   8.46940      1.00   .681755   .815519
   8.46929   8.46929      1.00   .682185   .816699
   8.46918   8.46918      1.00   .679825   .813549
   8.46906   8.46906      1.00   .681485   .815309
   8.46895   8.46895      1.00   .681705   .815419
   8.46884   8.46884      1.00   .680045   .813879
   8.46873   8.46873      1.00   .680325   .813999
   8.46861   8.46861      1.00   .682445   .816709
   8.46849   8.46849      1.00   .679105   .813259
   8.46838   8.46838      1.00   .678895   .812399
   8.46826   8.46826      1.00   .681255   .816109
   8.46813   8.46813      1.00   .678165   .812159
   8.46801   8.46801      1.00   .679455   .813839
   8.46790   8.46790      1.00   .678785   .813069
   8.46778   8.46778      1.00   .679425   .813539
   8.46766   8.46766      1.00   .678405   .812449
   8.46755   8.46755      1.00   .678225   .812999
   8.46744   8.46744      1.00   .679675   .814939
   8.46732   8.46732      1.00   .679495   .814539
   8.46720   8.46720      1.00   .676725   .811079
   8.46709   8.46709      1.00   .678875   .813819
   8.46698   8.46698      1.00   .680465   .815139
   8.46687   8.46687      1.00   .677455   .811989
   8.46675   8.46675      1.00   .678105   .813179
   8.46665   8.46665      1.00   .678105   .812729
   8.46654   8.46654      1.00   .678545   .813539
   8.46642   8.46642      1.00   .673445   .807799
   8.46631   8.46631      1.00   .677045   .812269
   8.46620   8.46620      1.00   .676115   .810679
   8.46609   8.46609      1.00   .678555   .814149
   8.46598   8.46598      1.00   .675865   .811069
   8.46587   8.46587      1.00   .678845   .814549
   8.46576   8.46576      1.00   .675825   .810709
   8.46565   8.46565      1.00   .679065   .814509
   8.46554   8.46554      1.00   .676435   .811739
   8.46542   8.46542      1.00   .676605   .811749
   8.46532   8.46532      1.00   .673725   .808499
   8.46521   8.46521      1.00   .680795   .817269
   8.46510   8.46510      1.00   .675295   .810709
   8.46499   8.46499      1.00   .677405   .813379
   8.46488   8.46488      1.00   .676875   .812769
   8.46477   8.46477      1.00   .678095   .814489
   8.46467   8.46467      1.00   .676865   .812749
   8.46456   8.46456      1.00   .677555   .813999
   8.46445   8.46445      1.00   .676255   .811889
   8.46435   8.46435      1.00   .679135   .816569
   8.46424   8.46424      1.00   .675815   .812339
   8.46413   8.46413      1.00   .678435   .815219
   8.46403   8.46403      1.00   .677605   .814559
   8.46393   8.46393      1.00   .676895   .813839
   8.46382   8.46382      1.00   .677765   .814349
   8.46372   8.46372      1.00   .677865   .814869
   8.46362   8.46362      1.00   .678415   .815569
   8.46352   8.46352      1.00   .677185   .814449
   8.46342   8.46342      1.00   .676265   .813449
   8.46331   8.46331      1.00   .679345   .817279
   8.46321   8.46321      1.00   .677365   .814419
   8.46311   8.46311      1.00   .677355   .814369
   8.46300   8.46300      1.00   .678625   .816649
   8.46289   8.46289      1.00   .678545   .816169
   8.46278   8.46278      1.00   .677025   .814349
   8.46268   8.46268      1.00   .680775   .818799
   8.46257   8.46257      1.00   .678795   .817049
   8.46246   8.46246      1.00   .678845   .816579
   8.46235   8.46235      1.00   .676745   .814539
   8.46225   8.46225      1.00   .682775   .822129
   8.46214   8.46214      1.00   .677525   .815449
   8.46202   8.46202      1.00   .679805   .818699
   8.46190   8.46190      1.00   .676515   .814349
   8.46179   8.46179      1.00   .682715   .821489
   8.46167   8.46167      1.00   .677215   .814999
   8.46155   8.46155      1.00   .679955   .819169
   8.46144   8.46144      1.00   .678495   .817169
   8.46133   8.46133      1.00   .681215   .820609
   8.46121   8.46121      1.00   .678785   .817829
   8.46109   8.46109      1.00   .680025   .819339
   8.46098   8.46098      1.00   .679295   .818699
   8.46087   8.46087      1.00   .680595   .819719
   8.46074   8.46074      1.00   .679115   .818349
   8.46062   8.46062      1.00   .682005   .822109
   8.46051   8.46051      1.00   .679825   .819329
   8.46041   8.46041      1.00   .679955   .819599
   8.46029   8.46029      1.00   .681245   .821269
   8.46018   8.46018      1.00   .681005   .821219
   8.46007   8.46007      1.00   .680655   .821109
   8.45996   8.45996      1.00   .680335   .820759
   8.45985   8.45985      1.00   .681165   .821359
   8.45974   8.45974      1.00   .681075   .821729
   8.45963   8.45963      1.00   .681985   .822049
   8.45952   8.45952      1.00   .681945   .822829
   8.45941   8.45941      1.00   .681595   .822409
   8.45929   8.45929      1.00   .680605   .821219
   8.45918   8.45918      1.00   .678215   .818209
   8.45908   8.45908      1.00   .683385   .824279
   8.45896   8.45896      1.00   .681375   .822169
   8.45885   8.45885      1.00   .683725   .825629
   8.45874   8.45874      1.00   .682295   .823949
   8.45862   8.45862      1.00   .683945   .825659
   8.45849   8.45849      1.00   .683745   .825209
   8.45837   8.45837      1.00   .681475   .822759
   8.45826   8.45826      1.00   .683285   .825339
   8.45815   8.45815      1.00   .684465   .826499
   8.45803   8.45803      1.00   .681405   .823179
   8.45790   8.45790      1.00   .686545   .829249
   8.45779   8.45779      1.00   .682935   .825119
   8.45768   8.45768      1.00   .686905   .829689
   8.45756   8.45756      1.00   .682725   .824629
   8.45744   8.45744      1.00   .687245   .830259
   8.45732   8.45732      1.00   .684615   .827319
   8.45721   8.45721      1.00   .686275   .829279
   8.45709   8.45709      1.00   .685285   .828049
   8.45698   8.45698      1.00   .685085   .827639
   8.45687   8.45687      1.00   .687895   .831369
   8.45677   8.45677      1.00   .685025   .828329
   8.45665   8.45665      1.00   .685985   .829519
   8.45653   8.45653      1.00   .685445   .829169
   8.45643   8.45643      1.00   .686825   .830599
   8.45632   8.45632      1.00   .686875   .830789
   8.45620   8.45620      1.00   .686345   .829799
   8.45609   8.45609      1.00   .686615   .830059
   8.45599   8.45599      1.00   .688135   .832179
   8.45588   8.45588      1.00   .686125   .829259
   8.45577   8.45577      1.00   .689175   .833849
   8.45565   8.45565      1.00   .685395   .829279
   8.45555   8.45555      1.00   .688565   .833469
   8.45544   8.45544      1.00   .688805   .833719
   8.45533   8.45533      1.00   .688135   .832799
   8.45521   8.45521      1.00   .687805   .832699
   8.45511   8.45511      1.00   .688305   .832949
   8.45500   8.45500      1.00   .687595   .832189
   8.45489   8.45489      1.00   .689155   .834739
   8.45478   8.45478      1.00   .685405   .829989
   8.45467   8.45467      1.00   .689955   .836029
   8.45457   8.45457      1.00   .686565   .831919
   8.45446   8.45446      1.00   .689465   .835089
   8.45435   8.45435      1.00   .687575   .832879
   8.45425   8.45425      1.00   .690215   .836659
   8.45415   8.45415      1.00   .687025   .832319
   8.45404   8.45404      1.00   .689655   .835339
   8.45393   8.45393      1.00   .688325   .834409
   8.45383   8.45383      1.00   .690175   .836159
   8.45373   8.45373      1.00   .687435   .833289
   8.45363   8.45363      1.00   .688935   .834949
   8.45352   8.45352      1.00   .689435   .835439
   8.45342   8.45342      1.00   .690905   .837409
   8.45333   8.45333      1.00   .689375   .835619
   8.45322   8.45322      1.00   .690205   .836619
   8.45311   8.45311      1.00   .690325   .836919
   8.45300   8.45300      1.00   .688885   .835929
   8.45290   8.45290      1.00   .688765   .835839
   8.45280   8.45280      1.00   .690445   .837489
   8.45269   8.45269      1.00   .688195   .834789
   8.45258   8.45258      1.00   .689215   .836139
   8.45248   8.45248      1.00   .689595   .836499
   8.45237   8.45237      1.00   .690135   .837649
   8.45225   8.45225      1.00   .688285   .834889
   8.45214   8.45214      1.00   .691495   .839419
   8.45203   8.45203      1.00   .687265   .834319
   8.45191   8.45191      1.00   .688525   .835989
   8.45179   8.45179      1.00   .688795   .836019
   8.45168   8.45168      1.00   .689585   .837719
   8.45157   8.45157      1.00   .688685   .835919
   8.45146   8.45146      1.00   .690745   .838719
   8.45134   8.45134      1.00   .687025   .834259
   8.45123   8.45123      1.00   .689785   .837999
   8.45111   8.45111      1.00   .688125   .836129
   8.45099   8.45099      1.00   .687965   .835489
   8.45087   8.45087      1.00   .687865   .835929
   8.45076   8.45076      1.00   .689775   .838079
   8.45065   8.45065      1.00   .688965   .837119
   8.45053   8.45053      1.00   .689875   .838339
   8.45041   8.45041      1.00   .687265   .835449
   8.45030   8.45030      1.00   .691165   .840279
   8.45020   8.45020      1.00   .689005   .837419
   8.45008   8.45008      1.00   .688505   .837049
   8.44997   8.44997      1.00   .688755   .837669
   8.44986   8.44986      1.00   .690795   .839509
   8.44975   8.44975      1.00   .688125   .836599
   8.44964   8.44964      1.00   .689665   .838599
   8.44953   8.44953      1.00   .689535   .838319
   8.44942   8.44942      1.00   .687935   .837019
   8.44931   8.44931      1.00   .689525   .838729
   8.44920   8.44920      1.00   .689245   .838899
   8.44908   8.44908      1.00   .686835   .836059
   8.44897   8.44897      1.00   .687875   .836679
   8.44886   8.44886      1.00   .691205   .840869
   8.44874   8.44874      1.00   .686395   .835029
   8.44862   8.44862      1.00   .688835   .838529
   8.44850   8.44850      1.00   .688645   .837609
   8.44839   8.44839      1.00   .689835   .839989
   8.44827   8.44827      1.00   .688505   .838509
   8.44815   8.44815      1.00   .689095   .838779
   8.44804   8.44804      1.00   .688695   .838679
   8.44792   8.44792      1.00   .689015   .839529
   8.44780   8.44780      1.00   .689195   .839339
   8.44768   8.44768      1.00   .688955   .838709
   8.44757   8.44757      1.00   .689935   .840439
   8.44746   8.44746      1.00   .687675   .837599
   8.44733   8.44733      1.00   .689705   .839809
   8.44721   8.44721      1.00   .689155   .839569
   8.44710   8.44710      1.00   .687485   .838139
   8.44699   8.44699      1.00   .687215   .837459
   8.44688   8.44688      1.00   .688655   .839529
   8.44677   8.44677      1.00   .688325   .838819
   8.44666   8.44666      1.00   .688115   .838759
   8.44656   8.44656      1.00   .688665   .838959
   8.44645   8.44645      1.00   .691235   .843029
   8.44633   8.44633      1.00   .685305   .835449
   8.44622   8.44622      1.00   .689535   .840989
   8.44611   8.44611      1.00   .688575   .839759
   8.44600   8.44600      1.00   .689495   .841239
   8.44589   8.44589      1.00   .686555   .837479
   8.44578   8.44578      1.00   .688165   .839049
   8.44567   8.44567      1.00   .689475   .841019
   8.44556   8.44556      1.00   .687705   .838749
   8.44545   8.44545      1.00   .687865   .839369
   8.44534   8.44534      1.00   .688535   .840509
   8.44524   8.44524      1.00   .688895   .840699
   8.44513   8.44513      1.00   .687665   .839439
   8.44501   8.44501      1.00   .686665   .838609
   8.44491   8.44491      1.00   .690485   .843219
   8.44481   8.44481      1.00   .687535   .839329
   8.44470   8.44470      1.00   .686985   .838629
   8.44459   8.44459      1.00   .686565   .838379
   8.44449   8.44449      1.00   .688895   .841189
   8.44439   8.44439      1.00   .688945   .841129
   8.44427   8.44427      1.00   .686805   .838919
   8.44417   8.44417      1.00   .690085   .842929
   8.44407   8.44407      1.00   .687805   .840419
   8.44397   8.44397      1.00   .687335   .840089
   8.44386   8.44386      1.00   .687375   .839789
   8.44376   8.44376      1.00   .687465   .840159
   8.44366   8.44366      1.00   .684725   .836799
   8.44356   8.44356      1.00   .688055   .841369
   8.44345   8.44345      1.00   .688395   .841119
   8.44335   8.44335      1.00   .686995   .839729
   8.44325   8.44325      1.00   .686125   .838459
   8.44315   8.44315      1.00   .689765   .843149
   8.44304   8.44304      1.00   .687905   .841179
   8.44293   8.44293      1.00   .684805   .837509
   8.44283   8.44283      1.00   .687765   .841259
   8.44273   8.44273      1.00   .687725   .841149
   8.44262   8.44262      1.00   .687735   .841479
   8.44251   8.44251      1.00   .684955   .838069
   8.44241   8.44241      1.00   .688525   .842899
   8.44230   8.44230      1.00   .687325   .841129
   8.44218   8.44218      1.00   .685765   .838859
   8.44206   8.44206      1.00   .685115   .838299
   8.44195   8.44195      1.00   .689675   .843749
   8.44183   8.44183      1.00   .685325   .838159
   8.44172   8.44172      1.00   .686035   .839919
   8.44160   8.44160      1.00   .687075   .841549
   8.44149   8.44149      1.00   .687415   .841919
   8.44138   8.44138      1.00   .685085   .838849
   8.44126   8.44126      1.00   .686075   .840009
   8.44114   8.44114      1.00   .686265   .840179
   8.44102   8.44102      1.00   .685835   .839879
   8.44091   8.44091      1.00   .686275   .840569
   8.44079   8.44079      1.00   .685575   .839829
   8.44067   8.44067      1.00   .684835   .839379
   8.44056   8.44056      1.00   .685545   .839909
   8.44045   8.44045      1.00   .685675   .839939
   8.44034   8.44034      1.00   .685785   .840659
   8.44022   8.44022      1.00   .684635   .839639
   8.44011   8.44011      1.00   .684465   .838879
   8.44001   8.44001      1.00   .687205   .842469
   8.43990   8.43990      1.00   .683065   .837699
   8.43978   8.43978      1.00   .684435   .839379
   8.43967   8.43967      1.00   .682545   .837209
   8.43956   8.43956      1.00   .686155   .841409
   8.43945   8.43945      1.00   .681925   .836419
   8.43933   8.43933      1.00   .684665   .839829
   8.43922   8.43922      1.00   .684325   .839399
   8.43911   8.43911      1.00   .685755   .841199
   8.43900   8.43900      1.00   .682985   .838039
   8.43888   8.43888      1.00   .686355   .842379
   8.43877   8.43877      1.00   .683685   .839039
   8.43866   8.43866      1.00   .684745   .839829
   8.43854   8.43854      1.00   .685135   .840759
   8.43841   8.43841      1.00   .684085   .839959
   8.43830   8.43830      1.00   .681915   .837679
   8.43819   8.43819      1.00   .685785   .841689
   8.43807   8.43807      1.00   .686595   .842569
   8.43794   8.43794      1.00   .684075   .839669
   8.43783   8.43783      1.00   .684115   .840199
   8.43771   8.43771      1.00   .685645   .841969
   8.43760   8.43760      1.00   .684175   .840099
   8.43748   8.43748      1.00   .683295   .839269
   8.43736   8.43736      1.00   .685075   .841539
   8.43725   8.43725      1.00   .682155   .838259
   8.43713   8.43713      1.00   .682615   .838909
   8.43701   8.43701      1.00   .685945   .842279
   8.43690   8.43690      1.00   .684715   .841479
   8.43679   8.43679      1.00   .684655   .840909
   8.43668   8.43668      1.00   .683695   .840089
   8.43657   8.43657      1.00   .686035   .843559
   8.43646   8.43646      1.00   .682735   .839469
   8.43635   8.43635      1.00   .681065   .838049
   8.43624   8.43624      1.00   .684925   .842619
   8.43613   8.43613      1.00   .685935   .843939
   8.43602   8.43602      1.00   .683315   .840159
   8.43591   8.43591      1.00   .684325   .841889
   8.43580   8.43580      1.00   .686175   .844209
   8.43568   8.43568      1.00   .685235   .842569
   8.43558   8.43558      1.00   .682175   .839479
   8.43547   8.43547      1.00   .686715   .844639
   8.43536   8.43536      1.00   .683645   .840819
   8.43525   8.43525      1.00   .684685   .842799
   8.43514   8.43514      1.00   .683435   .841359
   8.43502   8.43502      1.00   .685525   .843819
   8.43491   8.43491      1.00   .684215   .842329
   8.43480   8.43480      1.00   .683275   .841079
   8.43470   8.43470      1.00   .683915   .842009
   8.43460   8.43460      1.00   .684535   .842909
   8.43449   8.43449      1.00   .683045   .840659
   8.43438   8.43438      1.00   .683825   .842539
   8.43428   8.43428      1.00   .683635   .842369
   8.43417   8.43417      1.00   .684765   .843419
   8.43406   8.43406      1.00   .683075   .841779
   8.43396   8.43396      1.00   .683275   .842009
   8.43386   8.43386      1.00   .684395   .843029
   8.43376   8.43376      1.00   .681855   .840469
   8.43365   8.43365      1.00   .684705   .843549
   8.43355   8.43355      1.00   .683505   .842069
   8.43345   8.43345      1.00   .685405   .844929
   8.43335   8.43335      1.00   .682545   .841579
   8.43324   8.43324      1.00   .685455   .845429
   8.43313   8.43313      1.00   .684305   .843329
   8.43303   8.43303      1.00   .683935   .842849
   8.43293   8.43293      1.00   .685025   .844919
   8.43282   8.43282      1.00   .686165   .845929
   8.43271   8.43271      1.00   .684285   .843779
   8.43260   8.43260      1.00   .684805   .844239
   8.43250   8.43250      1.00   .684855   .844689
   8.43239   8.43239      1.00   .684175   .844139
   8.43227   8.43227      1.00   .685325   .845099
   8.43216   8.43216      1.00   .684995   .845209
   8.43206   8.43206      1.00   .683865   .844189
   8.43194   8.43194      1.00   .685015   .845749
   8.43182   8.43182      1.00   .683295   .842869
   8.43170   8.43170      1.00   .684645   .844849
   8.43159   8.43159      1.00   .685355   .845939
   8.43148   8.43148      1.00   .684885   .845269
   8.43136   8.43136      1.00   .684475   .845489
   8.43125   8.43125      1.00   .683945   .844879
   8.43114   8.43114      1.00   .684215   .844959
   8.43101   8.43101      1.00   .684275   .845179
   8.43089   8.43089      1.00   .684055   .844619
   8.43078   8.43078      1.00   .685465   .847099
   8.43066   8.43066      1.00   .683245   .844319
   8.43054   8.43054      1.00   .685895   .847539
   8.43043   8.43043      1.00   .685155   .846469
   8.43032   8.43032      1.00   .684515   .846049
   8.43022   8.43022      1.00   .685375   .846659
   8.43010   8.43010      1.00   .683115   .843809
   8.42999   8.42999      1.00   .683925   .845309
   8.42988   8.42988      1.00   .683795   .844849
   8.42977   8.42977      1.00   .686115   .848019
   8.42965   8.42965      1.00   .683665   .845689
   8.42954   8.42954      1.00   .683885   .845439
   8.42944   8.42944      1.00   .685255   .847329
   8.42933   8.42933      1.00   .685125   .846979
   8.42921   8.42921      1.00   .683915   .845919
   8.42910   8.42910      1.00   .682905   .844379
   8.42899   8.42899      1.00   .685745   .848219
   8.42888   8.42888      1.00   .684885   .847259
   8.42876   8.42876      1.00   .684015   .846369
   8.42864   8.42864      1.00   .685315   .848209
   8.42852   8.42852      1.00   .685725   .848499
   8.42841   8.42841      1.00   .685035   .847779
   8.42829   8.42829      1.00   .684485   .846859
   8.42816   8.42816      1.00   .685205   .848849
   8.42805   8.42805      1.00   .685115   .848259
   8.42794   8.42794      1.00   .685225   .848809
   8.42781   8.42781      1.00   .684645   .848319
   8.42769   8.42769      1.00   .685255   .848439
   8.42757   8.42757      1.00   .684955   .848089
   8.42746   8.42746      1.00   .684685   .847859
   8.42735   8.42735      1.00   .686875   .850639
   8.42723   8.42723      1.00   .685215   .849039
   8.42712   8.42712      1.00   .684655   .848419
   8.42701   8.42701      1.00   .688275   .851939
   8.42689   8.42689      1.00   .685135   .848119
   8.42677   8.42677      1.00   .686385   .850409
   8.42666   8.42666      1.00   .684125   .846969
   8.42656   8.42656      1.00   .688285   .853209
   8.42645   8.42645      1.00   .685585   .849929
   8.42634   8.42634      1.00   .684425   .848249
   8.42623   8.42623      1.00   .686245   .850859
   8.42612   8.42612      1.00   .688015   .852939
   8.42600   8.42600      1.00   .683575   .847699
   8.42589   8.42589      1.00   .686135   .850619
   8.42578   8.42578      1.00   .687455   .852279
   8.42567   8.42567      1.00   .685495   .850529
   8.42556   8.42556      1.00   .686745   .851709
   8.42545   8.42545      1.00   .686805   .851779
   8.42534   8.42534      1.00   .686645   .852279
   8.42524   8.42524      1.00   .687375   .852879
   8.42513   8.42513      1.00   .686605   .852299
   8.42500   8.42500      1.00   .684505   .849099
   8.42490   8.42490      1.00   .687705   .853849
   8.42480   8.42480      1.00   .685095   .850689
   8.42469   8.42469      1.00   .688155   .854539
   8.42458   8.42458      1.00   .685275   .850689
   8.42448   8.42448      1.00   .688125   .854799
   8.42437   8.42437      1.00   .685715   .851649
   8.42427   8.42427      1.00   .686385   .852949
   8.42416   8.42416      1.00   .687605   .854279
   8.42405   8.42405      1.00   .687845   .854779
   8.42395   8.42395      1.00   .684835   .850309
   8.42384   8.42384      1.00   .688485   .855579
   8.42373   8.42373      1.00   .686885   .854029
   8.42364   8.42364      1.00   .686955   .853549
   8.42354   8.42354      1.00   .686565   .852969
   8.42344   8.42344      1.00   .686995   .853429
   8.42333   8.42333      1.00   .685365   .852039
   8.42323   8.42323      1.00   .685845   .852849
   8.42312   8.42312      1.00   .688165   .855349
   8.42302   8.42302      1.00   .687375   .854209
   8.42290   8.42290      1.00   .683425   .849679
   8.42280   8.42280      1.00   .687475   .854579
   8.42270   8.42270      1.00   .687495   .855059
   8.42260   8.42260      1.00   .684565   .851309
   8.42248   8.42248      1.00   .687405   .854929
   8.42237   8.42237      1.00   .687145   .854889
   8.42227   8.42227      1.00   .686515   .854279
   8.42215   8.42215      1.00   .685355   .852419
   8.42204   8.42204      1.00   .687005   .854929
   8.42193   8.42193      1.00   .684035   .851309
   8.42181   8.42181      1.00   .685225   .852889
   8.42169   8.42169      1.00   .686715   .855069
   8.42157   8.42157      1.00   .688245   .856349
   8.42146   8.42146      1.00   .685745   .853769
   8.42135   8.42135      1.00   .688195   .856519
   8.42123   8.42123      1.00   .686225   .854479
   8.42111   8.42111      1.00   .687285   .856169
   8.42100   8.42100      1.00   .685695   .853949
   8.42089   8.42089      1.00   .686515   .855309
   8.42077   8.42077      1.00   .686995   .855609
   8.42065   8.42065      1.00   .686095   .854309
   8.42054   8.42054      1.00   .687105   .856029
   8.42043   8.42043      1.00   .685295   .854269
   8.42031   8.42031      1.00   .686375   .855559
   8.42019   8.42019      1.00   .684755   .853329
   8.42009   8.42009      1.00   .686385   .855319
   8.41998   8.41998      1.00   .687245   .856239
   8.41987   8.41987      1.00   .685685   .854289
   8.41976   8.41976      1.00   .684865   .852969
   8.41965   8.41965      1.00   .686185   .855739
   8.41954   8.41954      1.00   .686515   .855369
   8.41943   8.41943      1.00   .684565   .853669
   8.41931   8.41931      1.00   .685485   .854669
   8.41920   8.41920      1.00   .686195   .855139
   8.41910   8.41910      1.00   .685165   .854129
   8.41898   8.41898      1.00   .684375   .853629
   8.41887   8.41887      1.00   .686355   .855809
   8.41875   8.41875      1.00   .684055   .852959
   8.41864   8.41864      1.00   .684475   .853819
   8.41852   8.41852      1.00   .685455   .855059
   8.41840   8.41840      1.00   .683035   .852279
   8.41828   8.41828      1.00   .684965   .854559
   8.41817   8.41817      1.00   .685155   .855119
   8.41805   8.41805      1.00   .684195   .853839
   8.41793   8.41793      1.00   .685045   .854929
   8.41781   8.41781      1.00   .682725   .852149
   8.41770   8.41770      1.00   .684775   .855139
   8.41758   8.41758      1.00   .682765   .852549
   8.41746   8.41746      1.00   .682595   .852319
   8.41734   8.41734      1.00   .683305   .853589
   8.41723   8.41723      1.00   .680435   .849719
   8.41711   8.41711      1.00   .681525   .851669
   8.41700   8.41700      1.00   .682705   .852849
   8.41689   8.41689      1.00   .682125   .851799
   8.41679   8.41679      1.00   .680575   .850219
   8.41667   8.41667      1.00   .682325   .852379
   8.41656   8.41656      1.00   .681515   .851799
   8.41645   8.41645      1.00   .678805   .848519
   8.41634   8.41634      1.00   .681195   .850989
   8.41623   8.41623      1.00   .680675   .850659
   8.41612   8.41612      1.00   .680785   .851209
   8.41601   8.41601      1.00   .677525   .847319
   8.41590   8.41590      1.00   .678515   .848619
   8.41579   8.41579      1.00   .682455   .852959
   8.41568   8.41568      1.00   .674835   .843809
   8.41557   8.41557      1.00   .678015   .848139
   8.41547   8.41547      1.00   .676805   .846329
   8.41535   8.41535      1.00   .677355   .847699
   8.41528   8.41528      1.00   .676645   .846639
