# Supplementary material for: Direct Observation of Palladium Leaching from Pd/C by a Simple Method: X-ray Absorption Spectroscopy of Heterogeneous Mixtures
Source: ACS Omega. 2023 Jun 7;8(24):21787–92. doi: 10.1021/acsomega.3c01343 (PMC10286095; doi:10.1021/acsomega.3c01343)
Supplement: Supplementary file 2 — ao3c01343_si_002.zip [file ao3c01343_si_002.zip › Figure 1,2/H2O_5mm_0.qd]

  9809     KEK-PF   NW10A
 5_H2O_5mm       19.05.30 10:25 - 19.05.30 10:28 Serial#KEKPF-NW10A_025651
 5_H2O_5mm                                                                       
 Ring :   6.5 GeV    31.2 mA -   30.9 mA
 Mono :   Si(311)       D=  1.63747 A    Initial angle=  9.06875 deg
 NW10A     Transmission( 2)   Repetition=  0     Points= 5893
 Param file : QXAFS(SYNC)     angle axis (*)     Block =    1

 Block      Init-Ang  Final-Ang     Step/deg     Time/s       Num
     1        9.06875   8.41548          ***       1.00      5893
 Ortec(-1)     NDCH = 3
  Angle(c)  Angle(o)    time/s         2         3
      Mode         0         0         1         2
    Offset         0         0    .01492    .00469
   9.06875   9.06875      1.00   .798355  1.271069
   9.06864   9.06864      1.00   .790935  1.258779
   9.06854   9.06854      1.00   .780545  1.242749
   9.06843   9.06843      1.00   .777175  1.236809
   9.06832   9.06832      1.00   .768505  1.223569
   9.06820   9.06820      1.00   .760415  1.209959
   9.06808   9.06808      1.00   .757965  1.206969
   9.06798   9.06798      1.00   .755305  1.202679
   9.06786   9.06786      1.00   .753125  1.199339
   9.06774   9.06774      1.00   .745585  1.188069
   9.06763   9.06763      1.00   .748625  1.192409
   9.06752   9.06752      1.00   .746405  1.188719
   9.06741   9.06741      1.00   .746435  1.189099
   9.06729   9.06729      1.00   .741365  1.180139
   9.06718   9.06718      1.00   .747995  1.191629
   9.06707   9.06707      1.00   .743545  1.184579
   9.06696   9.06696      1.00   .743905  1.184999
   9.06684   9.06684      1.00   .740605  1.180139
   9.06674   9.06674      1.00   .744775  1.186909
   9.06663   9.06663      1.00   .744685  1.186149
   9.06652   9.06652      1.00   .742865  1.183949
   9.06641   9.06641      1.00   .739455  1.178859
   9.06631   9.06631      1.00   .743835  1.185769
   9.06620   9.06620      1.00   .741725  1.182779
   9.06609   9.06609      1.00   .739605  1.179509
   9.06597   9.06597      1.00   .740825  1.180569
   9.06587   9.06587      1.00   .738675  1.178019
   9.06576   9.06576      1.00   .740455  1.181389
   9.06565   9.06565      1.00   .739305  1.179059
   9.06554   9.06554      1.00   .738575  1.178509
   9.06543   9.06543      1.00   .737995  1.177779
   9.06533   9.06533      1.00   .739735  1.179999
   9.06522   9.06522      1.00   .736475  1.174739
   9.06510   9.06510      1.00   .737665  1.177029
   9.06499   9.06499      1.00   .738505  1.177969
   9.06489   9.06489      1.00   .737255  1.176449
   9.06477   9.06477      1.00   .735585  1.173989
   9.06466   9.06466      1.00   .737605  1.176509
   9.06456   9.06456      1.00   .738055  1.178039
   9.06446   9.06446      1.00   .735605  1.174179
   9.06435   9.06435      1.00   .737085  1.176369
   9.06424   9.06424      1.00   .736025  1.175159
   9.06414   9.06414      1.00   .739545  1.181499
   9.06404   9.06404      1.00   .731425  1.168179
   9.06393   9.06393      1.00   .739025  1.180459
   9.06382   9.06382      1.00   .732985  1.170799
   9.06372   9.06372      1.00   .739405  1.181019
   9.06362   9.06362      1.00   .735495  1.174569
   9.06352   9.06352      1.00   .736425  1.176309
   9.06341   9.06341      1.00   .735715  1.175409
   9.06331   9.06331      1.00   .736365  1.176649
   9.06321   9.06321      1.00   .734875  1.174509
   9.06311   9.06311      1.00   .736485  1.176499
   9.06300   9.06300      1.00   .732635  1.169959
   9.06289   9.06289      1.00   .736895  1.177789
   9.06279   9.06279      1.00   .733675  1.172089
   9.06268   9.06268      1.00   .735585  1.175219
   9.06256   9.06256      1.00   .735995  1.176199
   9.06246   9.06246      1.00   .735395  1.175459
   9.06236   9.06236      1.00   .738875  1.181449
   9.06225   9.06225      1.00   .731215  1.169379
   9.06213   9.06213      1.00   .737885  1.180259
   9.06201   9.06201      1.00   .735645  1.176339
   9.06190   9.06190      1.00   .733925  1.174449
   9.06178   9.06178      1.00   .734355  1.174469
   9.06166   9.06166      1.00   .736375  1.177419
   9.06155   9.06155      1.00   .735815  1.176589
   9.06145   9.06145      1.00   .735995  1.177619
   9.06133   9.06133      1.00   .734475  1.174579
   9.06121   9.06121      1.00   .737585  1.180199
   9.06111   9.06111      1.00   .730695  1.169549
   9.06099   9.06099      1.00   .738855  1.182159
   9.06087   9.06087      1.00   .731675  1.171009
   9.06075   9.06075      1.00   .737135  1.179449
   9.06064   9.06064      1.00   .734415  1.175529
   9.06053   9.06053      1.00   .735915  1.178179
   9.06041   9.06041      1.00   .734475  1.176059
   9.06030   9.06030      1.00   .732825  1.173489
   9.06020   9.06020      1.00   .736245  1.179409
   9.06009   9.06009      1.00   .735095  1.177789
   9.05998   9.05998      1.00   .732575  1.173389
   9.05986   9.05986      1.00   .734875  1.176599
   9.05975   9.05975      1.00   .734315  1.176419
   9.05965   9.05965      1.00   .731385  1.171919
   9.05953   9.05953      1.00   .734985  1.177339
   9.05942   9.05942      1.00   .731865  1.173009
   9.05931   9.05931      1.00   .734945  1.178169
   9.05920   9.05920      1.00   .733375  1.175409
   9.05909   9.05909      1.00   .731585  1.172319
   9.05897   9.05897      1.00   .733845  1.176389
   9.05886   9.05886      1.00   .733555  1.175749
   9.05875   9.05875      1.00   .733785  1.176139
   9.05863   9.05863      1.00   .731095  1.171529
   9.05850   9.05850      1.00   .733525  1.175929
   9.05839   9.05839      1.00   .730405  1.170869
   9.05827   9.05827      1.00   .734775  1.177979
   9.05815   9.05815      1.00   .729025  1.169339
   9.05803   9.05803      1.00   .734305  1.178329
   9.05792   9.05792      1.00   .729985  1.171279
   9.05781   9.05781      1.00   .733395  1.176439
   9.05769   9.05769      1.00   .731005  1.172639
   9.05756   9.05756      1.00   .733735  1.177109
   9.05746   9.05746      1.00   .729015  1.169249
   9.05734   9.05734      1.00   .734065  1.177889
   9.05722   9.05722      1.00   .730185  1.171679
   9.05710   9.05710      1.00   .730465  1.172269
   9.05699   9.05699      1.00   .732915  1.176469
   9.05689   9.05689      1.00   .731835  1.174119
   9.05678   9.05678      1.00   .730635  1.172699
   9.05667   9.05667      1.00   .732245  1.175359
   9.05656   9.05656      1.00   .731345  1.174579
   9.05645   9.05645      1.00   .729505  1.171019
   9.05634   9.05634      1.00   .732795  1.176039
   9.05622   9.05622      1.00   .728785  1.170409
   9.05611   9.05611      1.00   .733165  1.177429
   9.05601   9.05601      1.00   .729515  1.171459
   9.05590   9.05590      1.00   .730285  1.173089
   9.05578   9.05578      1.00   .728175  1.169879
   9.05568   9.05568      1.00   .733005  1.177749
   9.05557   9.05557      1.00   .727655  1.169079
   9.05546   9.05546      1.00   .727855  1.169559
   9.05534   9.05534      1.00   .726245  1.166439
   9.05524   9.05524      1.00   .732695  1.177609
   9.05513   9.05513      1.00   .725725  1.166469
   9.05502   9.05502      1.00   .730545  1.173979
   9.05490   9.05490      1.00   .728485  1.170429
   9.05480   9.05480      1.00   .729735  1.172629
   9.05470   9.05470      1.00   .727805  1.169119
   9.05459   9.05459      1.00   .728955  1.172209
   9.05448   9.05448      1.00   .726495  1.168349
   9.05438   9.05438      1.00   .728455  1.171109
   9.05427   9.05427      1.00   .728805  1.172209
   9.05416   9.05416      1.00   .728655  1.171539
   9.05406   9.05406      1.00   .729285  1.172509
   9.05395   9.05395      1.00   .726465  1.168149
   9.05386   9.05386      1.00   .730865  1.175069
   9.05375   9.05375      1.00   .724905  1.166879
   9.05364   9.05364      1.00   .728375  1.171689
   9.05354   9.05354      1.00   .727285  1.169509
   9.05344   9.05344      1.00   .731825  1.177749
   9.05334   9.05334      1.00   .723745  1.164559
   9.05323   9.05323      1.00   .728965  1.173279
   9.05313   9.05313      1.00   .728705  1.172569
   9.05303   9.05303      1.00   .729845  1.174539
   9.05292   9.05292      1.00   .725055  1.167309
   9.05281   9.05281      1.00   .729355  1.174109
   9.05271   9.05271      1.00   .727805  1.171659
   9.05260   9.05260      1.00   .728965  1.174179
   9.05249   9.05249      1.00   .728315  1.172969
   9.05238   9.05238      1.00   .726765  1.170769
   9.05227   9.05227      1.00   .728645  1.172969
   9.05216   9.05216      1.00   .727935  1.172419
   9.05205   9.05205      1.00   .730995  1.177539
   9.05193   9.05193      1.00   .726665  1.169709
   9.05182   9.05182      1.00   .727895  1.172579
   9.05171   9.05171      1.00   .729815  1.175639
   9.05158   9.05158      1.00   .728745  1.173859
   9.05147   9.05147      1.00   .726315  1.170179
   9.05136   9.05136      1.00   .729725  1.175919
   9.05125   9.05125      1.00   .725745  1.169739
   9.05113   9.05113      1.00   .728205  1.173629
   9.05101   9.05101      1.00   .728855  1.175149
   9.05090   9.05090      1.00   .727745  1.172479
   9.05079   9.05079      1.00   .727595  1.172829
   9.05067   9.05067      1.00   .728305  1.174319
   9.05055   9.05055      1.00   .725565  1.170179
   9.05044   9.05044      1.00   .729585  1.176469
   9.05034   9.05034      1.00   .727065  1.172659
   9.05023   9.05023      1.00   .727315  1.173329
   9.05011   9.05011      1.00   .728255  1.174529
   9.05000   9.05000      1.00   .727635  1.173999
   9.04990   9.04990      1.00   .728145  1.173919
   9.04978   9.04978      1.00   .725965  1.171309
   9.04967   9.04967      1.00   .727335  1.173589
   9.04956   9.04956      1.00   .726965  1.172949
   9.04945   9.04945      1.00   .729755  1.177869
   9.04933   9.04933      1.00   .723305  1.167309
   9.04922   9.04922      1.00   .730245  1.178959
   9.04911   9.04911      1.00   .723735  1.167899
   9.04900   9.04900      1.00   .728675  1.176419
   9.04888   9.04888      1.00   .725235  1.170599
   9.04876   9.04876      1.00   .726945  1.173499
   9.04864   9.04864      1.00   .727065  1.173649
   9.04853   9.04853      1.00   .728265  1.175729
   9.04841   9.04841      1.00   .724595  1.170199
   9.04828   9.04828      1.00   .728665  1.176309
   9.04817   9.04817      1.00   .723495  1.168859
   9.04806   9.04806      1.00   .729355  1.177519
   9.04794   9.04794      1.00   .725915  1.172819
   9.04782   9.04782      1.00   .727325  1.174779
   9.04771   9.04771      1.00   .729515  1.178709
   9.04760   9.04760      1.00   .729335  1.178119
   9.04747   9.04747      1.00   .724485  1.171189
   9.04735   9.04735      1.00   .727075  1.174149
   9.04723   9.04723      1.00   .726085  1.173479
   9.04712   9.04712      1.00   .727325  1.175669
   9.04701   9.04701      1.00   .724955  1.171329
   9.04689   9.04689      1.00   .728235  1.177159
   9.04679   9.04679      1.00   .727005  1.175979
   9.04668   9.04668      1.00   .729155  1.178949
   9.04657   9.04657      1.00   .726595  1.174689
   9.04645   9.04645      1.00   .727835  1.177269
   9.04635   9.04635      1.00   .727665  1.176839
   9.04625   9.04625      1.00   .728925  1.179079
   9.04614   9.04614      1.00   .727175  1.176089
   9.04601   9.04601      1.00   .727985  1.177189
   9.04591   9.04591      1.00   .725845  1.173219
   9.04580   9.04580      1.00   .731565  1.183189
   9.04569   9.04569      1.00   .724625  1.172599
   9.04558   9.04558      1.00   .727215  1.177319
   9.04547   9.04547      1.00   .727765  1.176969
   9.04536   9.04536      1.00   .729895  1.181389
   9.04525   9.04525      1.00   .724445  1.172699
   9.04514   9.04514      1.00   .729555  1.180429
   9.04503   9.04503      1.00   .727455  1.177809
   9.04492   9.04492      1.00   .726865  1.176789
   9.04481   9.04481      1.00   .727975  1.178229
   9.04470   9.04470      1.00   .726675  1.176049
   9.04460   9.04460      1.00   .727275  1.177509
   9.04449   9.04449      1.00   .730335  1.182009
   9.04438   9.04438      1.00   .726425  1.175989
   9.04427   9.04427      1.00   .726755  1.177019
   9.04417   9.04417      1.00   .728035  1.179019
   9.04407   9.04407      1.00   .728435  1.179479
   9.04397   9.04397      1.00   .726255  1.176749
   9.04386   9.04386      1.00   .725845  1.175909
   9.04375   9.04375      1.00   .729765  1.182289
   9.04365   9.04365      1.00   .725575  1.175649
   9.04355   9.04355      1.00   .729105  1.181469
   9.04345   9.04345      1.00   .726255  1.177169
   9.04335   9.04335      1.00   .729785  1.183269
   9.04325   9.04325      1.00   .725515  1.176179
   9.04314   9.04314      1.00   .728075  1.180629
   9.04303   9.04303      1.00   .727135  1.178779
   9.04292   9.04292      1.00   .727435  1.179979
   9.04282   9.04282      1.00   .725085  1.175159
   9.04271   9.04271      1.00   .731395  1.185719
   9.04260   9.04260      1.00   .726835  1.178799
   9.04250   9.04250      1.00   .724625  1.175669
   9.04239   9.04239      1.00   .732395  1.187689
   9.04228   9.04228      1.00   .725385  1.176209
   9.04217   9.04217      1.00   .727815  1.180829
   9.04206   9.04206      1.00   .729235  1.182509
   9.04195   9.04195      1.00   .729145  1.182859
   9.04183   9.04183      1.00   .724025  1.174709
   9.04170   9.04170      1.00   .729905  1.184739
   9.04160   9.04160      1.00   .727465  1.180719
   9.04148   9.04148      1.00   .729395  1.183899
   9.04136   9.04136      1.00   .724835  1.176379
   9.04125   9.04125      1.00   .730935  1.186379
   9.04114   9.04114      1.00   .726825  1.179509
   9.04103   9.04103      1.00   .726605  1.179749
   9.04091   9.04091      1.00   .727195  1.180159
   9.04079   9.04079      1.00   .730685  1.186559
   9.04068   9.04068      1.00   .728255  1.181909
   9.04057   9.04057      1.00   .730405  1.185899
   9.04045   9.04045      1.00   .728615  1.183019
   9.04033   9.04033      1.00   .729135  1.183339
   9.04023   9.04023      1.00   .731485  1.188019
   9.04012   9.04012      1.00   .725335  1.178329
   9.04000   9.04000      1.00   .729305  1.184329
   9.03989   9.03989      1.00   .728115  1.183009
   9.03978   9.03978      1.00   .730305  1.186579
   9.03968   9.03968      1.00   .728325  1.183339
   9.03956   9.03956      1.00   .730185  1.186359
   9.03945   9.03945      1.00   .726635  1.180709
   9.03934   9.03934      1.00   .731385  1.188939
   9.03923   9.03923      1.00   .727195  1.182019
   9.03912   9.03912      1.00   .730745  1.188029
   9.03900   9.03900      1.00   .726835  1.181529
   9.03889   9.03889      1.00   .731075  1.188779
   9.03878   9.03878      1.00   .727925  1.183569
   9.03865   9.03865      1.00   .731125  1.188479
   9.03853   9.03853      1.00   .728045  1.183959
   9.03841   9.03841      1.00   .731365  1.189409
   9.03830   9.03830      1.00   .728085  1.183419
   9.03818   9.03818      1.00   .729575  1.186919
   9.03806   9.03806      1.00   .731345  1.189659
   9.03795   9.03795      1.00   .728305  1.184859
   9.03784   9.03784      1.00   .727685  1.183719
   9.03771   9.03771      1.00   .729825  1.187589
   9.03759   9.03759      1.00   .729125  1.186259
   9.03748   9.03748      1.00   .727345  1.183249
   9.03737   9.03737      1.00   .728765  1.186539
   9.03725   9.03725      1.00   .730155  1.188279
   9.03713   9.03713      1.00   .727175  1.183509
   9.03702   9.03702      1.00   .727565  1.183869
   9.03692   9.03692      1.00   .730485  1.188659
   9.03681   9.03681      1.00   .727915  1.184489
   9.03669   9.03669      1.00   .730895  1.190219
   9.03659   9.03659      1.00   .725225  1.181169
   9.03648   9.03648      1.00   .730705  1.190159
   9.03636   9.03636      1.00   .728645  1.186229
   9.03625   9.03625      1.00   .726795  1.183809
   9.03615   9.03615      1.00   .730465  1.189859
   9.03604   9.03604      1.00   .727095  1.184519
   9.03592   9.03592      1.00   .728815  1.187619
   9.03581   9.03581      1.00   .729475  1.188219
   9.03570   9.03570      1.00   .728865  1.187589
   9.03559   9.03559      1.00   .727435  1.185269
   9.03548   9.03548      1.00   .729195  1.188919
   9.03537   9.03537      1.00   .728055  1.186599
   9.03526   9.03526      1.00   .729485  1.189369
   9.03516   9.03516      1.00   .723835  1.179439
   9.03504   9.03504      1.00   .731205  1.191949
   9.03492   9.03492      1.00   .726545  1.185099
   9.03482   9.03482      1.00   .727595  1.186989
   9.03472   9.03472      1.00   .724765  1.181949
   9.03461   9.03461      1.00   .729185  1.189329
   9.03450   9.03450      1.00   .725495  1.183179
   9.03439   9.03439      1.00   .724055  1.181079
   9.03429   9.03429      1.00   .729485  1.189679
   9.03418   9.03418      1.00   .723165  1.179269
   9.03408   9.03408      1.00   .726645  1.184969
   9.03398   9.03398      1.00   .722095  1.178469
   9.03387   9.03387      1.00   .727115  1.186129
   9.03377   9.03377      1.00   .722565  1.178509
   9.03366   9.03366      1.00   .724375  1.182469
   9.03356   9.03356      1.00   .721885  1.178269
   9.03346   9.03346      1.00   .726365  1.185639
   9.03336   9.03336      1.00   .724045  1.182439
   9.03325   9.03325      1.00   .722985  1.180469
   9.03315   9.03315      1.00   .724205  1.182659
   9.03305   9.03305      1.00   .725085  1.183849
   9.03294   9.03294      1.00   .720125  1.175929
   9.03283   9.03283      1.00   .724755  1.183389
   9.03272   9.03272      1.00   .721845  1.178829
   9.03262   9.03262      1.00   .723295  1.181329
   9.03251   9.03251      1.00   .723695  1.182149
   9.03240   9.03240      1.00   .723375  1.182309
   9.03229   9.03229      1.00   .724375  1.183099
   9.03219   9.03219      1.00   .721725  1.179279
   9.03207   9.03207      1.00   .723975  1.183199
   9.03195   9.03195      1.00   .723595  1.181919
   9.03184   9.03184      1.00   .723945  1.183049
   9.03173   9.03173      1.00   .720595  1.177239
   9.03161   9.03161      1.00   .725305  1.185279
   9.03149   9.03149      1.00   .718215  1.174539
   9.03138   9.03138      1.00   .722905  1.181769
   9.03127   9.03127      1.00   .722825  1.181619
   9.03115   9.03115      1.00   .723905  1.183599
   9.03103   9.03103      1.00   .717765  1.173679
   9.03092   9.03092      1.00   .723335  1.183209
   9.03081   9.03081      1.00   .721535  1.180289
   9.03069   9.03069      1.00   .720885  1.179139
   9.03057   9.03057      1.00   .716465  1.172039
   9.03046   9.03046      1.00   .726105  1.187569
   9.03036   9.03036      1.00   .718095  1.174799
   9.03024   9.03024      1.00   .720265  1.178539
   9.03013   9.03013      1.00   .721045  1.179779
   9.03002   9.03002      1.00   .721305  1.180229
   9.02992   9.02992      1.00   .720115  1.177379
   9.02981   9.02981      1.00   .718025  1.174379
   9.02969   9.02969      1.00   .721605  1.180879
   9.02958   9.02958      1.00   .719515  1.176569
   9.02947   9.02947      1.00   .719975  1.178299
   9.02936   9.02936      1.00   .718905  1.176239
   9.02924   9.02924      1.00   .718395  1.175989
   9.02914   9.02914      1.00   .716435  1.172849
   9.02903   9.02903      1.00   .721295  1.180819
   9.02891   9.02891      1.00   .716865  1.173709
   9.02879   9.02879      1.00   .715665  1.172059
   9.02868   9.02868      1.00   .717575  1.175339
   9.02857   9.02857      1.00   .718655  1.176949
   9.02844   9.02844      1.00   .716385  1.173339
   9.02832   9.02832      1.00   .715355  1.171809
   9.02821   9.02821      1.00   .717235  1.174169
   9.02810   9.02810      1.00   .718695  1.177139
   9.02798   9.02798      1.00   .717135  1.175339
   9.02785   9.02785      1.00   .714635  1.170949
   9.02773   9.02773      1.00   .720165  1.179949
   9.02762   9.02762      1.00   .713925  1.170009
   9.02751   9.02751      1.00   .717985  1.177359
   9.02739   9.02739      1.00   .716335  1.173429
   9.02728   9.02728      1.00   .718455  1.177899
   9.02717   9.02717      1.00   .713135  1.168819
   9.02705   9.02705      1.00   .719535  1.179039
   9.02693   9.02693      1.00   .716355  1.174499
   9.02683   9.02683      1.00   .716105  1.174709
   9.02673   9.02673      1.00   .715375  1.173139
   9.02662   9.02662      1.00   .719585  1.180039
   9.02650   9.02650      1.00   .712725  1.168849
   9.02640   9.02640      1.00   .714625  1.172109
   9.02629   9.02629      1.00   .715165  1.172639
   9.02617   9.02617      1.00   .719625  1.180749
   9.02606   9.02606      1.00   .711865  1.167779
   9.02595   9.02595      1.00   .719845  1.180869
   9.02585   9.02585      1.00   .716885  1.176129
   9.02574   9.02574      1.00   .716435  1.175439
   9.02562   9.02562      1.00   .715745  1.174889
   9.02552   9.02552      1.00   .716395  1.175739
   9.02542   9.02542      1.00   .718255  1.178889
   9.02530   9.02530      1.00   .714105  1.172179
   9.02518   9.02518      1.00   .716555  1.176579
   9.02508   9.02508      1.00   .718955  1.180749
   9.02497   9.02497      1.00   .716235  1.176569
   9.02486   9.02486      1.00   .716655  1.177389
   9.02474   9.02474      1.00   .715695  1.175139
   9.02464   9.02464      1.00   .719855  1.182519
   9.02454   9.02454      1.00   .717695  1.179099
   9.02443   9.02443      1.00   .717005  1.178289
   9.02432   9.02432      1.00   .719385  1.181599
   9.02422   9.02422      1.00   .716355  1.177189
   9.02412   9.02412      1.00   .717285  1.178949
   9.02401   9.02401      1.00   .719015  1.181929
   9.02390   9.02390      1.00   .713085  1.172089
   9.02380   9.02380      1.00   .720435  1.184079
   9.02371   9.02371      1.00   .717115  1.178419
   9.02360   9.02360      1.00   .720625  1.183689
   9.02349   9.02349      1.00   .714315  1.173799
   9.02339   9.02339      1.00   .720315  1.184029
   9.02329   9.02329      1.00   .717165  1.178769
   9.02318   9.02318      1.00   .719475  1.182829
   9.02307   9.02307      1.00   .714565  1.174919
   9.02298   9.02298      1.00   .719765  1.183809
   9.02287   9.02287      1.00   .718385  1.182009
   9.02276   9.02276      1.00   .715355  1.176949
   9.02265   9.02265      1.00   .718225  1.181059
   9.02254   9.02254      1.00   .719645  1.183399
   9.02244   9.02244      1.00   .716365  1.178139
   9.02233   9.02233      1.00   .715965  1.178609
   9.02221   9.02221      1.00   .720755  1.185749
   9.02210   9.02210      1.00   .720955  1.186529
   9.02199   9.02199      1.00   .715225  1.176529
   9.02188   9.02188      1.00   .718485  1.182939
   9.02176   9.02176      1.00   .720495  1.186149
   9.02165   9.02165      1.00   .715265  1.177059
   9.02154   9.02154      1.00   .720445  1.185539
   9.02142   9.02142      1.00   .716855  1.180289
   9.02130   9.02130      1.00   .718095  1.181799
   9.02119   9.02119      1.00   .715465  1.178059
   9.02108   9.02108      1.00   .720855  1.187039
   9.02096   9.02096      1.00   .716945  1.180019
   9.02084   9.02084      1.00   .715705  1.178409
   9.02073   9.02073      1.00   .720315  1.186439
   9.02062   9.02062      1.00   .716985  1.181039
   9.02050   9.02050      1.00   .717135  1.180599
   9.02039   9.02039      1.00   .718205  1.183459
   9.02028   9.02028      1.00   .717385  1.181459
   9.02017   9.02017      1.00   .718915  1.184869
   9.02006   9.02006      1.00   .717505  1.182999
   9.01994   9.01994      1.00   .719695  1.185629
   9.01984   9.01984      1.00   .719385  1.185829
   9.01973   9.01973      1.00   .715785  1.180199
   9.01962   9.01962      1.00   .720395  1.187679
   9.01950   9.01950      1.00   .717455  1.182439
   9.01939   9.01939      1.00   .715315  1.179559
   9.01929   9.01929      1.00   .716225  1.180689
   9.01917   9.01917      1.00   .717765  1.183549
   9.01906   9.01906      1.00   .712885  1.175619
   9.01895   9.01895      1.00   .715395  1.179619
   9.01883   9.01883      1.00   .717115  1.182509
   9.01872   9.01872      1.00   .716235  1.181579
   9.01859   9.01859      1.00   .711815  1.174839
   9.01847   9.01847      1.00   .718545  1.184389
   9.01836   9.01836      1.00   .717935  1.185169
   9.01824   9.01824      1.00   .710255  1.171339
   9.01812   9.01812      1.00   .716185  1.181439
   9.01801   9.01801      1.00   .714425  1.178839
   9.01790   9.01790      1.00   .716885  1.182789
   9.01778   9.01778      1.00   .713405  1.177439
   9.01766   9.01766      1.00   .715065  1.180519
   9.01754   9.01754      1.00   .712175  1.175749
   9.01743   9.01743      1.00   .717945  1.185009
   9.01731   9.01731      1.00   .710645  1.172959
   9.01720   9.01720      1.00   .716065  1.182529
   9.01709   9.01709      1.00   .710305  1.172789
   9.01698   9.01698      1.00   .718215  1.186099
   9.01687   9.01687      1.00   .708395  1.170359
   9.01676   9.01676      1.00   .716135  1.181459
   9.01664   9.01664      1.00   .711625  1.175609
   9.01653   9.01653      1.00   .715065  1.181639
   9.01642   9.01642      1.00   .710175  1.172599
   9.01631   9.01631      1.00   .715525  1.181599
   9.01621   9.01621      1.00   .711675  1.175829
   9.01610   9.01610      1.00   .712195  1.176759
   9.01598   9.01598      1.00   .709285  1.172079
   9.01587   9.01587      1.00   .715485  1.182499
   9.01577   9.01577      1.00   .710295  1.173609
   9.01566   9.01566      1.00   .712365  1.177249
   9.01554   9.01554      1.00   .709785  1.172839
   9.01543   9.01543      1.00   .714995  1.181709
   9.01533   9.01533      1.00   .709245  1.172429
   9.01522   9.01522      1.00   .711515  1.176259
   9.01511   9.01511      1.00   .713575  1.178769
   9.01499   9.01499      1.00   .709415  1.172909
   9.01488   9.01488      1.00   .708225  1.171629
   9.01478   9.01478      1.00   .713665  1.179699
   9.01467   9.01467      1.00   .713105  1.179389
   9.01456   9.01456      1.00   .708935  1.172289
   9.01446   9.01446      1.00   .710325  1.175159
   9.01436   9.01436      1.00   .714505  1.181639
   9.01425   9.01425      1.00   .709705  1.174179
   9.01414   9.01414      1.00   .711205  1.176929
   9.01404   9.01404      1.00   .709095  1.173119
   9.01394   9.01394      1.00   .716165  1.185179
   9.01384   9.01384      1.00   .707935  1.171579
   9.01373   9.01373      1.00   .709375  1.174519
   9.01362   9.01362      1.00   .709485  1.174739
   9.01353   9.01353      1.00   .713185  1.180249
   9.01342   9.01342      1.00   .708065  1.171979
   9.01332   9.01332      1.00   .710775  1.176529
   9.01322   9.01322      1.00   .708895  1.173809
   9.01312   9.01312      1.00   .707375  1.172149
   9.01301   9.01301      1.00   .707915  1.172639
   9.01290   9.01290      1.00   .709005  1.174609
   9.01280   9.01280      1.00   .706425  1.169829
   9.01269   9.01269      1.00   .708465  1.173429
   9.01258   9.01258      1.00   .708535  1.173539
   9.01247   9.01247      1.00   .706035  1.169709
   9.01236   9.01236      1.00   .708635  1.173749
   9.01226   9.01226      1.00   .705775  1.169229
   9.01215   9.01215      1.00   .708025  1.173659
   9.01203   9.01203      1.00   .701965  1.163559
   9.01192   9.01192      1.00   .707575  1.172669
   9.01181   9.01181      1.00   .706085  1.169869
   9.01169   9.01169      1.00   .708345  1.174239
   9.01157   9.01157      1.00   .702865  1.165359
   9.01146   9.01146      1.00   .708735  1.175459
   9.01134   9.01134      1.00   .704085  1.167099
   9.01123   9.01123      1.00   .709285  1.175879
   9.01110   9.01110      1.00   .699485  1.159439
   9.01099   9.01099      1.00   .707865  1.174379
   9.01089   9.01089      1.00   .705235  1.169509
   9.01077   9.01077      1.00   .704775  1.168919
   9.01065   9.01065      1.00   .702795  1.165749
   9.01054   9.01054      1.00   .705555  1.170379
   9.01043   9.01043      1.00   .702535  1.165519
   9.01032   9.01032      1.00   .704805  1.169789
   9.01021   9.01021      1.00   .702805  1.165529
   9.01010   9.01010      1.00   .702785  1.165829
   9.01000   9.01000      1.00   .702805  1.166179
   9.00988   9.00988      1.00   .705235  1.170589
   9.00977   9.00977      1.00   .699765  1.161149
   9.00966   9.00966      1.00   .702365  1.165559
   9.00955   9.00955      1.00   .703325  1.167769
   9.00944   9.00944      1.00   .701425  1.165059
   9.00932   9.00932      1.00   .700775  1.163859
   9.00922   9.00922      1.00   .700715  1.163229
   9.00911   9.00911      1.00   .703415  1.168189
   9.00899   9.00899      1.00   .698985  1.160669
   9.00887   9.00887      1.00   .702755  1.167499
   9.00876   9.00876      1.00   .699065  1.161279
   9.00865   9.00865      1.00   .703295  1.168059
   9.00853   9.00853      1.00   .698685  1.161119
   9.00840   9.00840      1.00   .699795  1.162729
   9.00828   9.00828      1.00   .698905  1.161489
   9.00817   9.00817      1.00   .699745  1.162469
   9.00806   9.00806      1.00   .698405  1.161219
   9.00793   9.00793      1.00   .698025  1.160059
   9.00782   9.00782      1.00   .701145  1.165359
   9.00771   9.00771      1.00   .696255  1.157029
   9.00760   9.00760      1.00   .700585  1.164109
   9.00748   9.00748      1.00   .695415  1.156169
   9.00737   9.00737      1.00   .699965  1.163999
   9.00725   9.00725      1.00   .695585  1.155999
   9.00713   9.00713      1.00   .698775  1.162099
   9.00702   9.00702      1.00   .694415  1.154029
   9.00691   9.00691      1.00   .697895  1.160899
   9.00680   9.00680      1.00   .696285  1.158059
   9.00669   9.00669      1.00   .697235  1.160319
   9.00657   9.00657      1.00   .693315  1.153909
   9.00647   9.00647      1.00   .695715  1.157409
   9.00637   9.00637      1.00   .694635  1.155539
   9.00625   9.00625      1.00   .696845  1.159039
   9.00614   9.00614      1.00   .692255  1.151929
   9.00604   9.00604      1.00   .696295  1.158359
   9.00593   9.00593      1.00   .693265  1.153489
   9.00582   9.00582      1.00   .692445  1.152469
   9.00570   9.00570      1.00   .694515  1.156219
   9.00560   9.00560      1.00   .691895  1.152289
   9.00549   9.00549      1.00   .693565  1.155069
   9.00537   9.00537      1.00   .691455  1.150829
   9.00526   9.00526      1.00   .690085  1.148749
   9.00515   9.00515      1.00   .693505  1.154199
   9.00504   9.00504      1.00   .692295  1.152539
   9.00493   9.00493      1.00   .689165  1.147329
   9.00481   9.00481      1.00   .689485  1.148349
   9.00471   9.00471      1.00   .691025  1.151349
   9.00461   9.00461      1.00   .689205  1.147819
   9.00450   9.00450      1.00   .686755  1.144239
   9.00440   9.00440      1.00   .693575  1.154879
   9.00429   9.00429      1.00   .687755  1.146439
   9.00419   9.00419      1.00   .690705  1.151709
   9.00408   9.00408      1.00   .689385  1.149039
   9.00397   9.00397      1.00   .690875  1.150619
   9.00388   9.00388      1.00   .687525  1.145289
   9.00378   9.00378      1.00   .687165  1.145139
   9.00367   9.00367      1.00   .690525  1.151359
   9.00356   9.00356      1.00   .689435  1.149319
   9.00346   9.00346      1.00   .686605  1.144619
   9.00336   9.00336      1.00   .691245  1.152619
   9.00326   9.00326      1.00   .690015  1.149919
   9.00315   9.00315      1.00   .686945  1.145469
   9.00304   9.00304      1.00   .687885  1.147029
   9.00294   9.00294      1.00   .688335  1.148019
   9.00283   9.00283      1.00   .687515  1.145999
   9.00273   9.00273      1.00   .687425  1.147059
   9.00263   9.00263      1.00   .688555  1.148889
   9.00252   9.00252      1.00   .690525  1.151509
   9.00241   9.00241      1.00   .686235  1.145449
   9.00230   9.00230      1.00   .686555  1.145519
   9.00219   9.00219      1.00   .690535  1.152799
   9.00208   9.00208      1.00   .687045  1.146259
   9.00196   9.00196      1.00   .688425  1.148659
   9.00184   9.00184      1.00   .686905  1.146199
   9.00173   9.00173      1.00   .685075  1.143599
   9.00163   9.00163      1.00   .692205  1.155779
   9.00151   9.00151      1.00   .682975  1.140159
   9.00139   9.00139      1.00   .690155  1.152819
   9.00128   9.00128      1.00   .686555  1.146089
   9.00117   9.00117      1.00   .690135  1.152759
   9.00105   9.00105      1.00   .682735  1.140699
   9.00093   9.00093      1.00   .690475  1.154009
   9.00082   9.00082      1.00   .685605  1.144999
   9.00071   9.00071      1.00   .686095  1.146539
   9.00059   9.00059      1.00   .686365  1.147269
   9.00047   9.00047      1.00   .687305  1.148039
   9.00037   9.00037      1.00   .686185  1.145929
   9.00027   9.00027      1.00   .685165  1.145069
   9.00015   9.00015      1.00   .689575  1.152979
   9.00004   9.00004      1.00   .685465  1.145819
   8.99993   8.99993      1.00   .685845  1.146309
   8.99982   8.99982      1.00   .687135  1.148659
   8.99971   8.99971      1.00   .686505  1.148209
   8.99960   8.99960      1.00   .686315  1.147379
   8.99949   8.99949      1.00   .685585  1.145959
   8.99938   8.99938      1.00   .686755  1.148229
   8.99927   8.99927      1.00   .685665  1.146059
   8.99916   8.99916      1.00   .686475  1.147869
   8.99905   8.99905      1.00   .687525  1.150089
   8.99894   8.99894      1.00   .685255  1.146629
   8.99882   8.99882      1.00   .685805  1.147199
   8.99870   8.99870      1.00   .686675  1.149569
   8.99859   8.99859      1.00   .686045  1.148539
   8.99847   8.99847      1.00   .688535  1.152019
   8.99835   8.99835      1.00   .685975  1.147949
   8.99823   8.99823      1.00   .687995  1.151529
   8.99812   8.99812      1.00   .685865  1.147589
   8.99801   8.99801      1.00   .687965  1.150629
   8.99789   8.99789      1.00   .683195  1.143409
   8.99777   8.99777      1.00   .688935  1.153079
   8.99766   8.99766      1.00   .684905  1.146559
   8.99755   8.99755      1.00   .686565  1.149879
   8.99743   8.99743      1.00   .680645  1.139559
   8.99731   8.99731      1.00   .687425  1.150749
   8.99719   8.99719      1.00   .682915  1.144209
   8.99709   8.99709      1.00   .686225  1.149279
   8.99698   8.99698      1.00   .682145  1.143039
   8.99686   8.99686      1.00   .688805  1.153219
   8.99676   8.99676      1.00   .682445  1.143389
   8.99665   8.99665      1.00   .685965  1.149109
   8.99654   8.99654      1.00   .685015  1.147379
   8.99642   8.99642      1.00   .682855  1.143749
   8.99631   8.99631      1.00   .684215  1.146549
   8.99620   8.99620      1.00   .683915  1.146259
   8.99609   8.99609      1.00   .688135  1.152519
   8.99598   8.99598      1.00   .681945  1.142999
   8.99587   8.99587      1.00   .686165  1.150069
   8.99577   8.99577      1.00   .685305  1.148529
   8.99566   8.99566      1.00   .683955  1.147179
   8.99554   8.99554      1.00   .682745  1.144309
   8.99544   8.99544      1.00   .685825  1.150219
   8.99533   8.99533      1.00   .684735  1.148289
   8.99521   8.99521      1.00   .683205  1.145969
   8.99510   8.99510      1.00   .682415  1.144409
   8.99500   8.99500      1.00   .685695  1.149679
   8.99489   8.99489      1.00   .681445  1.143019
   8.99478   8.99478      1.00   .684385  1.148839
   8.99467   8.99467      1.00   .681545  1.142829
   8.99457   8.99457      1.00   .686195  1.150819
   8.99446   8.99446      1.00   .679855  1.140859
   8.99436   8.99436      1.00   .683705  1.147099
   8.99425   8.99425      1.00   .683415  1.147099
   8.99414   8.99414      1.00   .681045  1.142189
   8.99404   8.99404      1.00   .680865  1.142349
   8.99393   8.99393      1.00   .683425  1.147579
   8.99383   8.99383      1.00   .680185  1.141959
   8.99373   8.99373      1.00   .682185  1.145009
   8.99363   8.99363      1.00   .681285  1.143589
   8.99352   8.99352      1.00   .683515  1.147529
   8.99342   8.99342      1.00   .676555  1.136319
   8.99331   8.99331      1.00   .683395  1.147539
   8.99322   8.99322      1.00   .679835  1.142159
   8.99311   8.99311      1.00   .680265  1.143079
   8.99300   8.99300      1.00   .679745  1.141619
   8.99289   8.99289      1.00   .680915  1.144129
   8.99279   8.99279      1.00   .679145  1.141059
   8.99269   8.99269      1.00   .679645  1.142159
   8.99257   8.99257      1.00   .679535  1.142059
   8.99247   8.99247      1.00   .681335  1.145209
   8.99236   8.99236      1.00   .678115  1.139809
   8.99225   8.99225      1.00   .680395  1.143089
   8.99213   8.99213      1.00   .680225  1.143189
   8.99202   8.99202      1.00   .679055  1.141309
   8.99191   8.99191      1.00   .679205  1.142349
   8.99179   8.99179      1.00   .681335  1.145509
   8.99167   8.99167      1.00   .678705  1.141379
   8.99156   8.99156      1.00   .676875  1.138209
   8.99145   8.99145      1.00   .679335  1.142859
   8.99134   8.99134      1.00   .680165  1.143779
   8.99122   8.99122      1.00   .675625  1.136399
   8.99110   8.99110      1.00   .678585  1.140839
   8.99099   8.99099      1.00   .678015  1.140839
   8.99087   8.99087      1.00   .678415  1.141009
   8.99075   8.99075      1.00   .676405  1.138849
   8.99064   8.99064      1.00   .675755  1.137729
   8.99054   8.99054      1.00   .681675  1.147229
   8.99042   8.99042      1.00   .675245  1.136099
   8.99030   8.99030      1.00   .676415  1.138529
   8.99020   8.99020      1.00   .675745  1.137169
   8.99009   8.99009      1.00   .681885  1.147259
   8.98998   8.98998      1.00   .671445  1.130429
   8.98986   8.98986      1.00   .682675  1.149769
   8.98975   8.98975      1.00   .673035  1.133279
   8.98964   8.98964      1.00   .679965  1.145059
   8.98953   8.98953      1.00   .674125  1.134499
   8.98941   8.98941      1.00   .678985  1.143529
   8.98931   8.98931      1.00   .671465  1.131159
   8.98920   8.98920      1.00   .678815  1.143969
   8.98908   8.98908      1.00   .675625  1.137589
   8.98896   8.98896      1.00   .678895  1.143569
   8.98885   8.98885      1.00   .674535  1.136119
   8.98874   8.98874      1.00   .680125  1.145749
   8.98862   8.98862      1.00   .676405  1.139919
   8.98850   8.98850      1.00   .677755  1.142169
   8.98838   8.98838      1.00   .675175  1.137819
   8.98827   8.98827      1.00   .681075  1.148189
   8.98815   8.98815      1.00   .675635  1.138919
   8.98803   8.98803      1.00   .676025  1.139799
   8.98791   8.98791      1.00   .678735  1.143599
   8.98780   8.98780      1.00   .678455  1.143619
   8.98768   8.98768      1.00   .677255  1.141399
   8.98755   8.98755      1.00   .676185  1.139419
   8.98744   8.98744      1.00   .678315  1.143059
   8.98733   8.98733      1.00   .676215  1.140339
   8.98721   8.98721      1.00   .676555  1.140889
   8.98710   8.98710      1.00   .676915  1.141409
   8.98699   8.98699      1.00   .678295  1.144079
   8.98688   8.98688      1.00   .676755  1.142469
   8.98677   8.98677      1.00   .676485  1.141629
   8.98665   8.98665      1.00   .679285  1.145779
   8.98655   8.98655      1.00   .674825  1.138289
   8.98645   8.98645      1.00   .677625  1.143939
   8.98634   8.98634      1.00   .675705  1.140539
   8.98622   8.98622      1.00   .677665  1.143949
   8.98612   8.98612      1.00   .673435  1.136649
   8.98601   8.98601      1.00   .677005  1.142679
   8.98589   8.98589      1.00   .674975  1.139619
   8.98577   8.98577      1.00   .676365  1.141759
   8.98567   8.98567      1.00   .673115  1.136979
   8.98556   8.98556      1.00   .677585  1.143619
   8.98545   8.98545      1.00   .673195  1.136759
   8.98534   8.98534      1.00   .676955  1.143339
   8.98523   8.98523      1.00   .672235  1.134789
   8.98512   8.98512      1.00   .677595  1.144559
   8.98501   8.98501      1.00   .671005  1.134389
   8.98489   8.98489      1.00   .676375  1.142629
   8.98479   8.98479      1.00   .675325  1.140649
   8.98469   8.98469      1.00   .674315  1.138939
   8.98458   8.98458      1.00   .674505  1.139909
   8.98447   8.98447      1.00   .675155  1.140499
   8.98436   8.98436      1.00   .675105  1.140959
   8.98426   8.98426      1.00   .673225  1.138009
   8.98415   8.98415      1.00   .676185  1.143239
   8.98404   8.98404      1.00   .674175  1.139919
   8.98394   8.98394      1.00   .675165  1.141469
   8.98384   8.98384      1.00   .675385  1.141379
   8.98374   8.98374      1.00   .672835  1.137669
   8.98363   8.98363      1.00   .672135  1.136189
   8.98354   8.98354      1.00   .677305  1.145979
   8.98344   8.98344      1.00   .675185  1.141839
   8.98333   8.98333      1.00   .669165  1.132129
   8.98322   8.98322      1.00   .672845  1.138029
   8.98312   8.98312      1.00   .675855  1.142989
   8.98302   8.98302      1.00   .670245  1.133839
   8.98291   8.98291      1.00   .667075  1.128729
   8.98280   8.98280      1.00   .672615  1.138419
   8.98270   8.98270      1.00   .672715  1.138439
   8.98259   8.98259      1.00   .669835  1.134159
   8.98248   8.98248      1.00   .669685  1.133459
   8.98236   8.98236      1.00   .670865  1.135559
   8.98226   8.98226      1.00   .670085  1.134159
   8.98215   8.98215      1.00   .666505  1.128189
   8.98204   8.98204      1.00   .665965  1.127489
   8.98192   8.98192      1.00   .672255  1.138599
   8.98181   8.98181      1.00   .664415  1.124479
   8.98170   8.98170      1.00   .670785  1.135319
   8.98157   8.98157      1.00   .668825  1.132969
   8.98146   8.98146      1.00   .668145  1.131779
   8.98134   8.98134      1.00   .669185  1.133239
   8.98123   8.98123      1.00   .665415  1.126759
   8.98112   8.98112      1.00   .669685  1.134369
   8.98099   8.98099      1.00   .667215  1.130659
   8.98088   8.98088      1.00   .664045  1.125429
   8.98077   8.98077      1.00   .669255  1.134069
   8.98065   8.98065      1.00   .665705  1.127759
   8.98053   8.98053      1.00   .665495  1.128149
   8.98042   8.98042      1.00   .666545  1.129169
   8.98032   8.98032      1.00   .666165  1.128999
   8.98020   8.98020      1.00   .667045  1.130589
   8.98009   8.98009      1.00   .661075  1.121019
   8.97999   8.97999      1.00   .670325  1.136299
   8.97988   8.97988      1.00   .663625  1.124379
   8.97977   8.97977      1.00   .663925  1.125759
   8.97965   8.97965      1.00   .660675  1.120249
   8.97955   8.97955      1.00   .668855  1.134079
   8.97943   8.97943      1.00   .659485  1.118239
   8.97932   8.97932      1.00   .663425  1.125269
   8.97921   8.97921      1.00   .662985  1.124039
   8.97910   8.97910      1.00   .664035  1.126379
   8.97899   8.97899      1.00   .658335  1.117019
   8.97887   8.97887      1.00   .664465  1.126929
   8.97875   8.97875      1.00   .662285  1.123329
   8.97863   8.97863      1.00   .660915  1.122039
   8.97852   8.97852      1.00   .661635  1.122609
   8.97839   8.97839      1.00   .661495  1.122249
   8.97827   8.97827      1.00   .660635  1.121419
   8.97816   8.97816      1.00   .657765  1.116879
   8.97805   8.97805      1.00   .660655  1.121729
   8.97793   8.97793      1.00   .660025  1.120529
   8.97781   8.97781      1.00   .660425  1.121479
   8.97769   8.97769      1.00   .657205  1.115939
   8.97758   8.97758      1.00   .661595  1.123279
   8.97746   8.97746      1.00   .655395  1.112319
   8.97734   8.97734      1.00   .660995  1.122479
   8.97723   8.97723      1.00   .655325  1.113249
   8.97712   8.97712      1.00   .660545  1.122429
   8.97700   8.97700      1.00   .655675  1.114119
   8.97689   8.97689      1.00   .658635  1.118769
   8.97679   8.97679      1.00   .658515  1.118459
   8.97669   8.97669      1.00   .658125  1.118279
   8.97657   8.97657      1.00   .656235  1.114669
   8.97646   8.97646      1.00   .657095  1.116249
   8.97635   8.97635      1.00   .656215  1.115409
   8.97624   8.97624      1.00   .656775  1.115929
   8.97613   8.97613      1.00   .657615  1.117459
   8.97601   8.97601      1.00   .654425  1.112119
   8.97590   8.97590      1.00   .660465  1.122439
   8.97580   8.97580      1.00   .653665  1.111079
   8.97569   8.97569      1.00   .657345  1.118119
   8.97557   8.97557      1.00   .653805  1.112279
   8.97546   8.97546      1.00   .654785  1.113689
   8.97536   8.97536      1.00   .656945  1.116829
   8.97524   8.97524      1.00   .657375  1.117399
   8.97513   8.97513      1.00   .653805  1.111559
   8.97502   8.97502      1.00   .656235  1.116709
   8.97492   8.97492      1.00   .656325  1.116249
   8.97481   8.97481      1.00   .656745  1.117559
   8.97470   8.97470      1.00   .650535  1.106689
   8.97460   8.97460      1.00   .655185  1.114989
   8.97450   8.97450      1.00   .655385  1.115679
   8.97438   8.97438      1.00   .655095  1.114519
   8.97427   8.97427      1.00   .654045  1.112969
   8.97417   8.97417      1.00   .654865  1.114969
   8.97407   8.97407      1.00   .657175  1.118929
   8.97396   8.97396      1.00   .653325  1.112099
   8.97386   8.97386      1.00   .654585  1.114579
   8.97376   8.97376      1.00   .655355  1.115859
   8.97366   8.97366      1.00   .656185  1.117129
   8.97355   8.97355      1.00   .653045  1.111949
   8.97345   8.97345      1.00   .655945  1.117099
   8.97334   8.97334      1.00   .652965  1.111159
   8.97324   8.97324      1.00   .654625  1.114119
   8.97314   8.97314      1.00   .653015  1.112099
   8.97303   8.97303      1.00   .653755  1.113409
   8.97293   8.97293      1.00   .652995  1.112579
   8.97283   8.97283      1.00   .652865  1.112339
   8.97272   8.97272      1.00   .654735  1.115759
   8.97261   8.97261      1.00   .652265  1.111589
   8.97251   8.97251      1.00   .655305  1.116559
   8.97240   8.97240      1.00   .651345  1.109739
   8.97229   8.97229      1.00   .656225  1.119029
   8.97217   8.97217      1.00   .650405  1.108809
   8.97205   8.97205      1.00   .656135  1.118929
   8.97195   8.97195      1.00   .651785  1.111059
   8.97183   8.97183      1.00   .653855  1.115069
   8.97171   8.97171      1.00   .652085  1.111269
   8.97160   8.97160      1.00   .653565  1.114299
   8.97150   8.97150      1.00   .653075  1.114059
   8.97137   8.97137      1.00   .653085  1.113609
   8.97125   8.97125      1.00   .652735  1.113379
   8.97113   8.97113      1.00   .653825  1.115009
   8.97102   8.97102      1.00   .650175  1.108929
   8.97090   8.97090      1.00   .655415  1.118179
   8.97079   8.97079      1.00   .645855  1.102219
   8.97068   8.97068      1.00   .655955  1.119209
   8.97057   8.97057      1.00   .649865  1.108869
   8.97046   8.97046      1.00   .654145  1.115629
   8.97034   8.97034      1.00   .649975  1.109629
   8.97024   8.97024      1.00   .652075  1.112699
   8.97013   8.97013      1.00   .653405  1.115169
   8.97002   8.97002      1.00   .648915  1.107849
   8.96990   8.96990      1.00   .653265  1.115239
   8.96979   8.96979      1.00   .651535  1.112289
   8.96968   8.96968      1.00   .652035  1.113359
   8.96957   8.96957      1.00   .650255  1.110219
   8.96945   8.96945      1.00   .654665  1.118419
   8.96935   8.96935      1.00   .649185  1.109089
   8.96924   8.96924      1.00   .651945  1.113469
   8.96912   8.96912      1.00   .651315  1.112379
   8.96901   8.96901      1.00   .651945  1.113849
   8.96890   8.96890      1.00   .648065  1.107579
   8.96878   8.96878      1.00   .653235  1.115889
   8.96866   8.96866      1.00   .647365  1.106529
   8.96853   8.96853      1.00   .654415  1.118849
   8.96842   8.96842      1.00   .645205  1.102889
   8.96832   8.96832      1.00   .650495  1.111539
   8.96819   8.96819      1.00   .650725  1.112009
   8.96807   8.96807      1.00   .648895  1.109199
   8.96795   8.96795      1.00   .650385  1.112819
   8.96784   8.96784      1.00   .649205  1.110159
   8.96772   8.96772      1.00   .651715  1.114239
   8.96760   8.96760      1.00   .648635  1.108899
   8.96748   8.96748      1.00   .647865  1.107889
   8.96737   8.96737      1.00   .650125  1.111869
   8.96726   8.96726      1.00   .647925  1.108259
   8.96714   8.96714      1.00   .649305  1.111309
   8.96703   8.96703      1.00   .650395  1.111569
   8.96692   8.96692      1.00   .650295  1.112239
   8.96681   8.96681      1.00   .647945  1.108829
   8.96670   8.96670      1.00   .648995  1.110289
   8.96658   8.96658      1.00   .650155  1.112709
   8.96648   8.96648      1.00   .646795  1.106899
   8.96637   8.96637      1.00   .649285  1.110989
   8.96626   8.96626      1.00   .648375  1.110079
   8.96615   8.96615      1.00   .648885  1.110749
   8.96604   8.96604      1.00   .649015  1.111519
   8.96592   8.96592      1.00   .645795  1.105609
   8.96581   8.96581      1.00   .652355  1.116929
   8.96571   8.96571      1.00   .646185  1.106079
   8.96560   8.96560      1.00   .651065  1.114719
   8.96549   8.96549      1.00   .644755  1.103569
   8.96537   8.96537      1.00   .650165  1.113479
   8.96526   8.96526      1.00   .645145  1.105109
   8.96516   8.96516      1.00   .649335  1.112599
   8.96504   8.96504      1.00   .645425  1.104989
   8.96493   8.96493      1.00   .649115  1.112419
   8.96482   8.96482      1.00   .647615  1.109199
   8.96472   8.96472      1.00   .648825  1.112189
   8.96461   8.96461      1.00   .647045  1.108519
   8.96450   8.96450      1.00   .649775  1.113459
   8.96440   8.96440      1.00   .646155  1.107779
   8.96430   8.96430      1.00   .651145  1.116469
   8.96419   8.96419      1.00   .646485  1.107689
   8.96408   8.96408      1.00   .647105  1.109409
   8.96398   8.96398      1.00   .648055  1.110869
   8.96388   8.96388      1.00   .649475  1.114329
   8.96377   8.96377      1.00   .647635  1.110549
   8.96366   8.96366      1.00   .645245  1.107069
   8.96357   8.96357      1.00   .651115  1.115969
   8.96347   8.96347      1.00   .646015  1.107889
   8.96336   8.96336      1.00   .648125  1.112429
   8.96325   8.96325      1.00   .646215  1.108769
   8.96315   8.96315      1.00   .651835  1.118389
   8.96305   8.96305      1.00   .644775  1.106209
   8.96294   8.96294      1.00   .649135  1.113659
   8.96283   8.96283      1.00   .646525  1.109849
   8.96273   8.96273      1.00   .650985  1.117349
   8.96263   8.96263      1.00   .644175  1.104959
   8.96252   8.96252      1.00   .649535  1.114529
   8.96240   8.96240      1.00   .647065  1.110889
   8.96229   8.96229      1.00   .645655  1.108819
   8.96219   8.96219      1.00   .649285  1.115119
   8.96207   8.96207      1.00   .646455  1.110339
   8.96195   8.96195      1.00   .648465  1.114079
   8.96184   8.96184      1.00   .646975  1.111589
   8.96173   8.96173      1.00   .650215  1.116769
   8.96162   8.96162      1.00   .646305  1.110329
   8.96150   8.96150      1.00   .650365  1.116349
   8.96138   8.96138      1.00   .644915  1.107759
   8.96127   8.96127      1.00   .650995  1.118419
   8.96115   8.96115      1.00   .641345  1.102579
   8.96103   8.96103      1.00   .649615  1.116719
   8.96092   8.96092      1.00   .646335  1.110009
   8.96081   8.96081      1.00   .652305  1.121289
   8.96069   8.96069      1.00   .642415  1.103939
   8.96057   8.96057      1.00   .651135  1.118969
   8.96047   8.96047      1.00   .646345  1.111399
   8.96036   8.96036      1.00   .649305  1.115789
   8.96024   8.96024      1.00   .644965  1.109169
   8.96013   8.96013      1.00   .646715  1.111109
   8.96002   8.96002      1.00   .649995  1.117559
   8.95992   8.95992      1.00   .647585  1.113619
   8.95980   8.95980      1.00   .646835  1.113179
   8.95968   8.95968      1.00   .650975  1.119009
   8.95958   8.95958      1.00   .646785  1.112009
   8.95947   8.95947      1.00   .646635  1.111769
   8.95936   8.95936      1.00   .650685  1.119239
   8.95924   8.95924      1.00   .647535  1.113759
   8.95914   8.95914      1.00   .650965  1.120379
   8.95903   8.95903      1.00   .645065  1.110179
   8.95891   8.95891      1.00   .655085  1.126839
   8.95879   8.95879      1.00   .644845  1.110139
   8.95867   8.95867      1.00   .650335  1.119299
   8.95855   8.95855      1.00   .646845  1.113509
   8.95843   8.95843      1.00   .652725  1.123029
   8.95831   8.95831      1.00   .645055  1.110679
   8.95820   8.95820      1.00   .651175  1.120809
   8.95808   8.95808      1.00   .646955  1.113639
   8.95796   8.95796      1.00   .648625  1.116099
   8.95784   8.95784      1.00   .646505  1.113759
   8.95773   8.95773      1.00   .646915  1.114539
   8.95762   8.95762      1.00   .647865  1.115739
   8.95749   8.95749      1.00   .645985  1.111969
   8.95738   8.95738      1.00   .645625  1.111919
   8.95727   8.95727      1.00   .648045  1.115979
   8.95717   8.95717      1.00   .645045  1.111149
   8.95705   8.95705      1.00   .645395  1.111989
   8.95693   8.95693      1.00   .647695  1.116169
   8.95683   8.95683      1.00   .643885  1.108899
   8.95672   8.95672      1.00   .647045  1.115079
   8.95661   8.95661      1.00   .642445  1.107089
   8.95650   8.95650      1.00   .647575  1.115939
   8.95638   8.95638      1.00   .641225  1.105299
   8.95627   8.95627      1.00   .645095  1.112259
   8.95615   8.95615      1.00   .644265  1.110649
   8.95604   8.95604      1.00   .643795  1.109819
   8.95594   8.95594      1.00   .642055  1.107639
   8.95584   8.95584      1.00   .645315  1.112709
   8.95572   8.95572      1.00   .641795  1.106549
   8.95561   8.95561      1.00   .641895  1.106659
   8.95550   8.95550      1.00   .640565  1.105409
   8.95539   8.95539      1.00   .641585  1.106919
   8.95528   8.95528      1.00   .640055  1.104879
   8.95516   8.95516      1.00   .639625  1.103709
   8.95505   8.95505      1.00   .638615  1.101839
   8.95495   8.95495      1.00   .641275  1.105909
   8.95485   8.95485      1.00   .638765  1.101979
   8.95473   8.95473      1.00   .638875  1.102679
   8.95463   8.95463      1.00   .640065  1.104679
   8.95453   8.95453      1.00   .639485  1.103429
   8.95442   8.95442      1.00   .639045  1.102869
   8.95431   8.95431      1.00   .637075  1.099879
   8.95420   8.95420      1.00   .637495  1.101369
   8.95410   8.95410      1.00   .638305  1.102159
   8.95400   8.95400      1.00   .635965  1.097769
   8.95389   8.95389      1.00   .635365  1.096589
   8.95379   8.95379      1.00   .633645  1.094429
   8.95369   8.95369      1.00   .636705  1.099859
   8.95358   8.95358      1.00   .634205  1.095149
   8.95348   8.95348      1.00   .636415  1.099589
   8.95338   8.95338      1.00   .632075  1.091689
   8.95328   8.95328      1.00   .637095  1.101329
   8.95317   8.95317      1.00   .631035  1.090019
   8.95306   8.95306      1.00   .634455  1.096269
   8.95296   8.95296      1.00   .628365  1.086079
   8.95286   8.95286      1.00   .634805  1.097909
   8.95275   8.95275      1.00   .633365  1.094659
   8.95264   8.95264      1.00   .633945  1.095749
   8.95253   8.95253      1.00   .629465  1.087559
   8.95243   8.95243      1.00   .635695  1.098379
   8.95232   8.95232      1.00   .632105  1.092579
   8.95220   8.95220      1.00   .632175  1.093029
   8.95209   8.95209      1.00   .630205  1.089899
   8.95198   8.95198      1.00   .632265  1.093109
   8.95186   8.95186      1.00   .631345  1.092159
   8.95174   8.95174      1.00   .632035  1.092809
   8.95163   8.95163      1.00   .629915  1.089959
   8.95152   8.95152      1.00   .632045  1.093249
   8.95140   8.95140      1.00   .630185  1.090249
   8.95128   8.95128      1.00   .629095  1.088089
   8.95117   8.95117      1.00   .630945  1.091359
   8.95106   8.95106      1.00   .631915  1.092959
   8.95094   8.95094      1.00   .630065  1.090279
   8.95082   8.95082      1.00   .628795  1.088139
   8.95071   8.95071      1.00   .630715  1.091859
   8.95060   8.95060      1.00   .630885  1.092239
   8.95049   8.95049      1.00   .629845  1.090719
   8.95037   8.95037      1.00   .630895  1.092409
   8.95027   8.95027      1.00   .628865  1.089119
   8.95016   8.95016      1.00   .635545  1.100209
   8.95005   8.95005      1.00   .628095  1.087889
   8.94993   8.94993      1.00   .629605  1.090099
   8.94982   8.94982      1.00   .631085  1.092589
   8.94971   8.94971      1.00   .634195  1.098489
   8.94961   8.94961      1.00   .626555  1.085609
   8.94949   8.94949      1.00   .632425  1.095469
   8.94938   8.94938      1.00   .629915  1.091399
   8.94927   8.94927      1.00   .632515  1.096299
   8.94916   8.94916      1.00   .628045  1.088259
   8.94904   8.94904      1.00   .631725  1.095339
   8.94893   8.94893      1.00   .630365  1.092389
   8.94882   8.94882      1.00   .633015  1.096279
   8.94870   8.94870      1.00   .628265  1.088469
   8.94858   8.94858      1.00   .634205  1.099619
   8.94846   8.94846      1.00   .632645  1.096509
   8.94835   8.94835      1.00   .630625  1.093099
   8.94824   8.94824      1.00   .633755  1.098709
   8.94811   8.94811      1.00   .629775  1.092239
   8.94800   8.94800      1.00   .633735  1.099739
   8.94788   8.94788      1.00   .632945  1.096589
   8.94776   8.94776      1.00   .633065  1.098619
   8.94764   8.94764      1.00   .631725  1.095729
   8.94753   8.94753      1.00   .632275  1.097269
   8.94742   8.94742      1.00   .633855  1.099419
   8.94730   8.94730      1.00   .632105  1.096679
   8.94718   8.94718      1.00   .629485  1.091999
   8.94707   8.94707      1.00   .635695  1.102749
   8.94696   8.94696      1.00   .634025  1.100059
   8.94685   8.94685      1.00   .631275  1.095559
   8.94673   8.94673      1.00   .631885  1.096519
   8.94662   8.94662      1.00   .636065  1.103839
   8.94652   8.94652      1.00   .628995  1.091749
   8.94641   8.94641      1.00   .633695  1.099839
   8.94630   8.94630      1.00   .633195  1.099529
   8.94619   8.94619      1.00   .635635  1.104089
   8.94608   8.94608      1.00   .633075  1.099009
   8.94597   8.94597      1.00   .635015  1.102869
   8.94586   8.94586      1.00   .634355  1.101459
   8.94575   8.94575      1.00   .634305  1.102249
   8.94565   8.94565      1.00   .632665  1.099309
   8.94553   8.94553      1.00   .634055  1.102069
   8.94541   8.94541      1.00   .636725  1.106339
   8.94530   8.94530      1.00   .633595  1.100909
   8.94520   8.94520      1.00   .636635  1.106709
   8.94509   8.94509      1.00   .635225  1.103769
   8.94498   8.94498      1.00   .635725  1.105249
   8.94487   8.94487      1.00   .638325  1.109489
   8.94477   8.94477      1.00   .635555  1.105229
   8.94466   8.94466      1.00   .636065  1.106009
   8.94455   8.94455      1.00   .637345  1.108109
   8.94444   8.94444      1.00   .635765  1.104669
   8.94434   8.94434      1.00   .638055  1.109429
   8.94423   8.94423      1.00   .637715  1.109489
   8.94412   8.94412      1.00   .635075  1.104349
   8.94402   8.94402      1.00   .638385  1.110019
   8.94393   8.94393      1.00   .638415  1.109929
   8.94382   8.94382      1.00   .638005  1.110109
   8.94371   8.94371      1.00   .634785  1.104059
   8.94361   8.94361      1.00   .639545  1.113509
   8.94351   8.94351      1.00   .637595  1.109869
   8.94340   8.94340      1.00   .636815  1.108199
   8.94329   8.94329      1.00   .635705  1.105789
   8.94319   8.94319      1.00   .639205  1.112809
   8.94309   8.94309      1.00   .637555  1.109139
   8.94299   8.94299      1.00   .636275  1.106959
   8.94287   8.94287      1.00   .637165  1.109009
   8.94277   8.94277      1.00   .638345  1.110929
   8.94267   8.94267      1.00   .638485  1.112109
   8.94256   8.94256      1.00   .636585  1.108419
   8.94245   8.94245      1.00   .640545  1.115379
   8.94234   8.94234      1.00   .637915  1.110679
   8.94224   8.94224      1.00   .638785  1.112729
   8.94213   8.94213      1.00   .635635  1.106409
   8.94200   8.94200      1.00   .640575  1.114919
   8.94189   8.94189      1.00   .638375  1.111709
   8.94178   8.94178      1.00   .637805  1.111339
   8.94166   8.94166      1.00   .636925  1.109279
   8.94155   8.94155      1.00   .641075  1.116769
   8.94143   8.94143      1.00   .635105  1.106399
   8.94132   8.94132      1.00   .640495  1.116499
   8.94120   8.94120      1.00   .638255  1.112459
   8.94108   8.94108      1.00   .637705  1.111679
   8.94097   8.94097      1.00   .636825  1.110189
   8.94085   8.94085      1.00   .640135  1.115569
   8.94074   8.94074      1.00   .639315  1.113909
   8.94062   8.94062      1.00   .635585  1.107909
   8.94052   8.94052      1.00   .640545  1.116759
   8.94041   8.94041      1.00   .638085  1.112379
   8.94029   8.94029      1.00   .639135  1.113749
   8.94018   8.94018      1.00   .638435  1.112719
   8.94007   8.94007      1.00   .637265  1.112099
   8.93996   8.93996      1.00   .640535  1.117429
   8.93985   8.93985      1.00   .636375  1.110369
   8.93974   8.93974      1.00   .638815  1.114529
   8.93963   8.93963      1.00   .639395  1.114799
   8.93952   8.93952      1.00   .638345  1.113479
   8.93941   8.93941      1.00   .637915  1.113189
   8.93929   8.93929      1.00   .637515  1.112049
   8.93918   8.93918      1.00   .640555  1.117879
   8.93907   8.93907      1.00   .637345  1.112459
   8.93896   8.93896      1.00   .642075  1.120389
   8.93884   8.93884      1.00   .638825  1.115109
   8.93873   8.93873      1.00   .641915  1.120619
   8.93861   8.93861      1.00   .638975  1.114749
   8.93849   8.93849      1.00   .638465  1.114669
   8.93837   8.93837      1.00   .642135  1.120969
   8.93826   8.93826      1.00   .637515  1.112989
   8.93814   8.93814      1.00   .643765  1.124149
   8.93802   8.93802      1.00   .639955  1.117599
   8.93789   8.93789      1.00   .641435  1.119939
   8.93778   8.93778      1.00   .639945  1.117719
   8.93767   8.93767      1.00   .644795  1.126459
   8.93755   8.93755      1.00   .640325  1.118709
   8.93742   8.93742      1.00   .640805  1.119349
   8.93731   8.93731      1.00   .643675  1.124039
   8.93721   8.93721      1.00   .644685  1.126079
   8.93709   8.93709      1.00   .642695  1.122739
   8.93697   8.93697      1.00   .643085  1.123669
   8.93686   8.93686      1.00   .643745  1.124799
   8.93676   8.93676      1.00   .646285  1.129449
   8.93665   8.93665      1.00   .641235  1.120839
   8.93653   8.93653      1.00   .644535  1.126419
   8.93643   8.93643      1.00   .646895  1.130539
   8.93632   8.93632      1.00   .642275  1.123209
   8.93621   8.93621      1.00   .649055  1.135199
   8.93609   8.93609      1.00   .642595  1.124269
   8.93598   8.93598      1.00   .648745  1.134449
   8.93588   8.93588      1.00   .645185  1.128299
   8.93576   8.93576      1.00   .647545  1.132729
   8.93565   8.93565      1.00   .647765  1.132599
   8.93554   8.93554      1.00   .648805  1.134779
   8.93543   8.93543      1.00   .646585  1.131329
   8.93532   8.93532      1.00   .650785  1.138369
   8.93520   8.93520      1.00   .647065  1.132369
   8.93510   8.93510      1.00   .650035  1.137939
   8.93499   8.93499      1.00   .651115  1.139679
   8.93488   8.93488      1.00   .652945  1.143089
   8.93477   8.93477      1.00   .647935  1.133529
   8.93467   8.93467      1.00   .655055  1.145479
   8.93456   8.93456      1.00   .651775  1.140739
   8.93446   8.93446      1.00   .654235  1.144889
   8.93434   8.93434      1.00   .652525  1.142139
   8.93424   8.93424      1.00   .652835  1.142409
   8.93414   8.93414      1.00   .655375  1.147949
   8.93403   8.93403      1.00   .653775  1.145279
   8.93392   8.93392      1.00   .656055  1.149289
   8.93382   8.93382      1.00   .655115  1.147969
   8.93372   8.93372      1.00   .657255  1.151259
   8.93362   8.93362      1.00   .653815  1.145809
   8.93351   8.93351      1.00   .658135  1.153859
   8.93341   8.93341      1.00   .658235  1.153069
   8.93331   8.93331      1.00   .656795  1.151169
   8.93320   8.93320      1.00   .657525  1.152599
   8.93309   8.93309      1.00   .661505  1.159049
   8.93299   8.93299      1.00   .658235  1.154289
   8.93289   8.93289      1.00   .661365  1.159029
   8.93278   8.93278      1.00   .658715  1.155279
   8.93268   8.93268      1.00   .663335  1.163129
   8.93257   8.93257      1.00   .659255  1.156119
   8.93246   8.93246      1.00   .661765  1.160069
   8.93235   8.93235      1.00   .664935  1.165899
   8.93224   8.93224      1.00   .657555  1.153049
   8.93212   8.93212      1.00   .662525  1.161999
   8.93201   8.93201      1.00   .661715  1.161379
   8.93190   8.93190      1.00   .664615  1.166559
   8.93178   8.93178      1.00   .662355  1.162049
   8.93167   8.93167      1.00   .663325  1.163839
   8.93156   8.93156      1.00   .663185  1.163929
   8.93144   8.93144      1.00   .668475  1.173179
   8.93132   8.93132      1.00   .660865  1.159839
   8.93120   8.93120      1.00   .663695  1.164819
   8.93109   8.93109      1.00   .665055  1.167089
   8.93097   8.93097      1.00   .666575  1.169789
   8.93086   8.93086      1.00   .667225  1.171929
   8.93075   8.93075      1.00   .668015  1.172349
   8.93064   8.93064      1.00   .666525  1.170679
   8.93052   8.93052      1.00   .666145  1.170059
   8.93041   8.93041      1.00   .670215  1.176669
   8.93030   8.93030      1.00   .665335  1.168779
   8.93019   8.93019      1.00   .671015  1.178179
   8.93008   8.93008      1.00   .665115  1.168219
   8.92996   8.92996      1.00   .671705  1.179429
   8.92985   8.92985      1.00   .667715  1.172259
   8.92975   8.92975      1.00   .671015  1.178699
   8.92963   8.92963      1.00   .666315  1.171079
   8.92952   8.92952      1.00   .671195  1.179599
   8.92942   8.92942      1.00   .669615  1.176229
   8.92931   8.92931      1.00   .673255  1.183409
   8.92919   8.92919      1.00   .667475  1.172719
   8.92907   8.92907      1.00   .674105  1.184549
   8.92896   8.92896      1.00   .670145  1.177039
   8.92885   8.92885      1.00   .674255  1.185649
   8.92873   8.92873      1.00   .670115  1.178539
   8.92861   8.92861      1.00   .672165  1.181459
   8.92850   8.92850      1.00   .669115  1.176109
   8.92839   8.92839      1.00   .674655  1.186099
   8.92826   8.92826      1.00   .672875  1.182799
   8.92814   8.92814      1.00   .670705  1.179179
   8.92803   8.92803      1.00   .673785  1.185119
   8.92791   8.92791      1.00   .674185  1.185509
   8.92780   8.92780      1.00   .671465  1.181059
   8.92767   8.92767      1.00   .674975  1.186869
   8.92756   8.92756      1.00   .672155  1.182689
   8.92744   8.92744      1.00   .673095  1.184879
   8.92732   8.92732      1.00   .673675  1.185189
   8.92720   8.92720      1.00   .669975  1.178979
   8.92710   8.92710      1.00   .677495  1.192419
   8.92699   8.92699      1.00   .670115  1.179719
   8.92687   8.92687      1.00   .674195  1.186819
   8.92676   8.92676      1.00   .671885  1.182649
   8.92666   8.92666      1.00   .673615  1.185289
   8.92655   8.92655      1.00   .671455  1.182019
   8.92644   8.92644      1.00   .674685  1.188219
   8.92633   8.92633      1.00   .669915  1.180409
   8.92622   8.92622      1.00   .674455  1.188099
   8.92611   8.92611      1.00   .674645  1.187659
   8.92600   8.92600      1.00   .670955  1.181589
   8.92589   8.92589      1.00   .676995  1.192989
   8.92578   8.92578      1.00   .668925  1.177739
   8.92567   8.92567      1.00   .676415  1.191679
   8.92556   8.92556      1.00   .673905  1.187059
   8.92544   8.92544      1.00   .671785  1.183829
   8.92534   8.92534      1.00   .673225  1.185999
   8.92523   8.92523      1.00   .674495  1.188689
   8.92511   8.92511      1.00   .672865  1.185379
   8.92500   8.92500      1.00   .673035  1.186069
   8.92490   8.92490      1.00   .673645  1.187129
   8.92479   8.92479      1.00   .672115  1.184769
   8.92468   8.92468      1.00   .671395  1.183459
   8.92457   8.92457      1.00   .671005  1.183289
   8.92447   8.92447      1.00   .676395  1.193019
   8.92436   8.92436      1.00   .672655  1.186149
   8.92425   8.92425      1.00   .672705  1.186589
   8.92414   8.92414      1.00   .669655  1.181719
   8.92404   8.92404      1.00   .678315  1.197209
   8.92394   8.92394      1.00   .667305  1.177299
   8.92384   8.92384      1.00   .673265  1.187669
   8.92374   8.92374      1.00   .672915  1.187099
   8.92364   8.92364      1.00   .673105  1.187809
   8.92354   8.92354      1.00   .672755  1.188049
   8.92343   8.92343      1.00   .673685  1.188619
   8.92332   8.92332      1.00   .671395  1.185469
   8.92322   8.92322      1.00   .672945  1.188439
   8.92312   8.92312      1.00   .671515  1.184679
   8.92301   8.92301      1.00   .674895  1.190929
   8.92290   8.92290      1.00   .671055  1.184509
   8.92280   8.92280      1.00   .672115  1.186689
   8.92270   8.92270      1.00   .674105  1.190739
   8.92259   8.92259      1.00   .672305  1.187449
   8.92247   8.92247      1.00   .671955  1.186489
   8.92237   8.92237      1.00   .673655  1.189829
   8.92226   8.92226      1.00   .674115  1.190839
   8.92214   8.92214      1.00   .671495  1.186149
   8.92202   8.92202      1.00   .673275  1.189599
   8.92192   8.92192      1.00   .671745  1.187049
   8.92181   8.92181      1.00   .674295  1.190889
   8.92169   8.92169      1.00   .671215  1.186009
   8.92157   8.92157      1.00   .673265  1.189659
   8.92146   8.92146      1.00   .672735  1.188869
   8.92135   8.92135      1.00   .674155  1.191279
   8.92123   8.92123      1.00   .671075  1.186049
   8.92111   8.92111      1.00   .673715  1.190439
   8.92100   8.92100      1.00   .674045  1.192039
   8.92089   8.92089      1.00   .673115  1.189699
   8.92077   8.92077      1.00   .672995  1.189569
   8.92065   8.92065      1.00   .671075  1.186289
   8.92054   8.92054      1.00   .673695  1.191799
   8.92044   8.92044      1.00   .672685  1.189419
   8.92032   8.92032      1.00   .670925  1.186389
   8.92021   8.92021      1.00   .674245  1.192549
   8.92010   8.92010      1.00   .672065  1.188279
   8.91999   8.91999      1.00   .673285  1.190959
   8.91988   8.91988      1.00   .672625  1.189779
   8.91976   8.91976      1.00   .670845  1.186759
   8.91965   8.91965      1.00   .672045  1.189059
   8.91955   8.91955      1.00   .674075  1.192689
   8.91944   8.91944      1.00   .668625  1.183729
   8.91932   8.91932      1.00   .672465  1.190089
   8.91921   8.91921      1.00   .671375  1.187909
   8.91911   8.91911      1.00   .670395  1.186639
   8.91899   8.91899      1.00   .673135  1.191649
   8.91887   8.91887      1.00   .668045  1.182869
   8.91876   8.91876      1.00   .671705  1.189459
   8.91865   8.91865      1.00   .671855  1.189679
   8.91853   8.91853      1.00   .667435  1.181699
   8.91841   8.91841      1.00   .671025  1.188409
   8.91829   8.91829      1.00   .669095  1.184609
   8.91818   8.91818      1.00   .670765  1.187859
   8.91806   8.91806      1.00   .668215  1.183189
   8.91793   8.91793      1.00   .672295  1.190779
   8.91782   8.91782      1.00   .667065  1.181919
   8.91771   8.91771      1.00   .671735  1.189709
   8.91759   8.91759      1.00   .667205  1.182129
   8.91747   8.91747      1.00   .667035  1.182209
   8.91736   8.91736      1.00   .668555  1.185089
   8.91725   8.91725      1.00   .668075  1.183729
   8.91713   8.91713      1.00   .670805  1.188659
   8.91702   8.91702      1.00   .669015  1.185789
   8.91692   8.91692      1.00   .668325  1.184379
   8.91681   8.91681      1.00   .668885  1.185939
   8.91669   8.91669      1.00   .671065  1.189779
   8.91658   8.91658      1.00   .666385  1.181159
   8.91648   8.91648      1.00   .669705  1.187569
   8.91636   8.91636      1.00   .668505  1.185719
   8.91625   8.91625      1.00   .669405  1.187199
   8.91614   8.91614      1.00   .667555  1.184449
   8.91604   8.91604      1.00   .670865  1.190289
   8.91593   8.91593      1.00   .668645  1.186589
   8.91581   8.91581      1.00   .667345  1.184699
   8.91570   8.91570      1.00   .664875  1.179429
   8.91559   8.91559      1.00   .669115  1.187449
   8.91549   8.91549      1.00   .664855  1.179959
   8.91538   8.91538      1.00   .664735  1.179349
   8.91526   8.91526      1.00   .666095  1.182209
   8.91516   8.91516      1.00   .663505  1.177469
   8.91505   8.91505      1.00   .666445  1.183009
   8.91494   8.91494      1.00   .662205  1.175249
   8.91483   8.91483      1.00   .667315  1.184939
   8.91473   8.91473      1.00   .661935  1.175359
   8.91462   8.91462      1.00   .664495  1.180159
   8.91451   8.91451      1.00   .663275  1.178089
   8.91440   8.91440      1.00   .665065  1.181499
   8.91429   8.91429      1.00   .658055  1.168089
   8.91419   8.91419      1.00   .666855  1.184849
   8.91409   8.91409      1.00   .659885  1.172119
   8.91398   8.91398      1.00   .663855  1.179529
   8.91388   8.91388      1.00   .657785  1.168559
   8.91378   8.91378      1.00   .666755  1.183899
   8.91367   8.91367      1.00   .658055  1.169539
   8.91357   8.91357      1.00   .663045  1.178499
   8.91347   8.91347      1.00   .655435  1.164389
   8.91337   8.91337      1.00   .664205  1.180109
   8.91327   8.91327      1.00   .656415  1.165769
   8.91316   8.91316      1.00   .659205  1.172079
   8.91306   8.91306      1.00   .659065  1.171619
   8.91296   8.91296      1.00   .661095  1.175329
   8.91285   8.91285      1.00   .654225  1.162939
   8.91274   8.91274      1.00   .662895  1.178139
   8.91264   8.91264      1.00   .654185  1.162919
   8.91254   8.91254      1.00   .659905  1.173019
   8.91242   8.91242      1.00   .654805  1.164449
   8.91231   8.91231      1.00   .659245  1.172759
   8.91219   8.91219      1.00   .652035  1.159949
   8.91209   8.91209      1.00   .657685  1.169889
   8.91197   8.91197      1.00   .654435  1.164139
   8.91185   8.91185      1.00   .658275  1.170729
   8.91174   8.91174      1.00   .653895  1.163419
   8.91163   8.91163      1.00   .656015  1.167649
   8.91152   8.91152      1.00   .654255  1.164539
   8.91140   8.91140      1.00   .656635  1.168379
   8.91128   8.91128      1.00   .651965  1.160389
   8.91117   8.91117      1.00   .657725  1.171039
   8.91105   8.91105      1.00   .653635  1.164359
   8.91093   8.91093      1.00   .654915  1.166109
   8.91082   8.91082      1.00   .651905  1.161019
   8.91071   8.91071      1.00   .655635  1.167089
   8.91060   8.91060      1.00   .653375  1.163089
   8.91049   8.91049      1.00   .653925  1.164269
   8.91037   8.91037      1.00   .648575  1.155309
   8.91026   8.91026      1.00   .655125  1.166559
   8.91015   8.91015      1.00   .652225  1.161389
   8.91004   8.91004      1.00   .651545  1.160499
   8.90992   8.90992      1.00   .654555  1.165829
   8.90982   8.90982      1.00   .651975  1.161639
   8.90970   8.90970      1.00   .654865  1.166809
   8.90959   8.90959      1.00   .650155  1.159209
   8.90948   8.90948      1.00   .654135  1.165019
   8.90938   8.90938      1.00   .649605  1.157389
   8.90926   8.90926      1.00   .658545  1.173429
   8.90914   8.90914      1.00   .651535  1.161009
   8.90903   8.90903      1.00   .655805  1.169509
   8.90893   8.90893      1.00   .651165  1.160999
   8.90881   8.90881      1.00   .657905  1.173089
   8.90868   8.90868      1.00   .651715  1.161379
   8.90857   8.90857      1.00   .655925  1.169699
   8.90846   8.90846      1.00   .655845  1.169749
   8.90834   8.90834      1.00   .658285  1.174499
   8.90822   8.90822      1.00   .651355  1.162299
   8.90810   8.90810      1.00   .656435  1.171279
   8.90799   8.90799      1.00   .659295  1.176779
   8.90787   8.90787      1.00   .654815  1.167679
   8.90775   8.90775      1.00   .653735  1.166669
   8.90764   8.90764      1.00   .659025  1.176589
   8.90753   8.90753      1.00   .658445  1.175289
   8.90740   8.90740      1.00   .652505  1.163769
   8.90728   8.90728      1.00   .658425  1.174979
   8.90717   8.90717      1.00   .658245  1.174769
   8.90707   8.90707      1.00   .657255  1.173109
   8.90695   8.90695      1.00   .653945  1.167149
   8.90684   8.90684      1.00   .660025  1.178089
   8.90673   8.90673      1.00   .657125  1.173629
   8.90662   8.90662      1.00   .657375  1.173549
   8.90651   8.90651      1.00   .656615  1.172599
   8.90639   8.90639      1.00   .660955  1.179989
   8.90628   8.90628      1.00   .655295  1.170199
   8.90618   8.90618      1.00   .658545  1.176489
   8.90607   8.90607      1.00   .661255  1.180999
   8.90596   8.90596      1.00   .659775  1.178579
   8.90585   8.90585      1.00   .655305  1.170989
   8.90574   8.90574      1.00   .663745  1.185179
   8.90563   8.90563      1.00   .660915  1.181279
   8.90551   8.90551      1.00   .655835  1.171929
   8.90541   8.90541      1.00   .666305  1.190399
   8.90530   8.90530      1.00   .660295  1.180359
   8.90519   8.90519      1.00   .662595  1.184149
   8.90507   8.90507      1.00   .658515  1.176429
   8.90497   8.90497      1.00   .667805  1.193879
   8.90487   8.90487      1.00   .664545  1.188169
   8.90475   8.90475      1.00   .663255  1.185659
   8.90464   8.90464      1.00   .660435  1.182169
   8.90454   8.90454      1.00   .670585  1.198409
   8.90444   8.90444      1.00   .660585  1.181569
   8.90433   8.90433      1.00   .667265  1.193269
   8.90422   8.90422      1.00   .663945  1.187579
   8.90412   8.90412      1.00   .665805  1.190919
   8.90402   8.90402      1.00   .664415  1.188669
   8.90391   8.90391      1.00   .668475  1.196039
   8.90381   8.90381      1.00   .665735  1.191379
   8.90371   8.90371      1.00   .667625  1.194779
   8.90361   8.90361      1.00   .667585  1.193969
   8.90350   8.90350      1.00   .670735  1.200449
   8.90340   8.90340      1.00   .666555  1.193789
   8.90330   8.90330      1.00   .666405  1.192479
   8.90320   8.90320      1.00   .670995  1.201299
   8.90308   8.90308      1.00   .668045  1.195629
   8.90297   8.90297      1.00   .667345  1.195009
   8.90288   8.90288      1.00   .670125  1.199699
   8.90278   8.90278      1.00   .671875  1.203619
   8.90266   8.90266      1.00   .667135  1.195319
   8.90255   8.90255      1.00   .672285  1.204299
   8.90244   8.90244      1.00   .672445  1.204429
   8.90234   8.90234      1.00   .670985  1.201569
   8.90223   8.90223      1.00   .668355  1.197389
   8.90210   8.90210      1.00   .669035  1.198169
   8.90199   8.90199      1.00   .678905  1.216729
   8.90189   8.90189      1.00   .668975  1.198879
   8.90178   8.90178      1.00   .674165  1.208219
   8.90166   8.90166      1.00   .673555  1.207409
   8.90155   8.90155      1.00   .677825  1.214499
   8.90143   8.90143      1.00   .668795  1.198399
   8.90131   8.90131      1.00   .679595  1.217629
   8.90120   8.90120      1.00   .670905  1.202229
   8.90108   8.90108      1.00   .675475  1.210759
   8.90097   8.90097      1.00   .673965  1.207749
   8.90085   8.90085      1.00   .677075  1.213889
   8.90073   8.90073      1.00   .674445  1.209249
   8.90062   8.90062      1.00   .676185  1.212909
   8.90052   8.90052      1.00   .674725  1.210109
   8.90041   8.90041      1.00   .679225  1.217959
   8.90029   8.90029      1.00   .672225  1.205179
   8.90018   8.90018      1.00   .680445  1.220159
   8.90007   8.90007      1.00   .678715  1.217609
   8.89996   8.89996      1.00   .673685  1.208329
   8.89984   8.89984      1.00   .675405  1.211429
   8.89974   8.89974      1.00   .679885  1.220189
   8.89963   8.89963      1.00   .678805  1.218919
   8.89952   8.89952      1.00   .673495  1.208879
   8.89940   8.89940      1.00   .679535  1.220299
   8.89930   8.89930      1.00   .678645  1.218399
   8.89919   8.89919      1.00   .678585  1.218369
   8.89907   8.89907      1.00   .677775  1.216549
   8.89895   8.89895      1.00   .679505  1.220069
   8.89884   8.89884      1.00   .679235  1.219539
   8.89873   8.89873      1.00   .678305  1.217479
   8.89861   8.89861      1.00   .678155  1.218179
   8.89848   8.89848      1.00   .681825  1.225049
   8.89837   8.89837      1.00   .675065  1.212739
   8.89826   8.89826      1.00   .682325  1.225389
   8.89814   8.89814      1.00   .680435  1.221769
   8.89802   8.89802      1.00   .680605  1.222989
   8.89790   8.89790      1.00   .679335  1.220859
   8.89779   8.89779      1.00   .680705  1.223369
   8.89767   8.89767      1.00   .680805  1.222859
   8.89754   8.89754      1.00   .681105  1.224059
   8.89743   8.89743      1.00   .680465  1.222879
   8.89733   8.89733      1.00   .682445  1.226419
   8.89721   8.89721      1.00   .683375  1.228379
   8.89709   8.89709      1.00   .679585  1.221809
   8.89699   8.89699      1.00   .684885  1.231639
   8.89689   8.89689      1.00   .682715  1.227409
   8.89677   8.89677      1.00   .682265  1.226879
   8.89665   8.89665      1.00   .682985  1.227869
   8.89654   8.89654      1.00   .686385  1.234879
   8.89643   8.89643      1.00   .681655  1.226699
   8.89632   8.89632      1.00   .686065  1.233639
   8.89621   8.89621      1.00   .684815  1.231799
   8.89610   8.89610      1.00   .685265  1.232219
   8.89600   8.89600      1.00   .685475  1.233099
   8.89589   8.89589      1.00   .684635  1.231179
   8.89577   8.89577      1.00   .686525  1.235579
   8.89567   8.89567      1.00   .684805  1.232379
   8.89556   8.89556      1.00   .685715  1.233989
   8.89544   8.89544      1.00   .686085  1.234279
   8.89532   8.89532      1.00   .691355  1.244409
   8.89522   8.89522      1.00   .682725  1.229279
   8.89512   8.89512      1.00   .690245  1.242909
   8.89500   8.89500      1.00   .686955  1.236649
   8.89489   8.89489      1.00   .689585  1.240969
   8.89479   8.89479      1.00   .685965  1.235579
   8.89469   8.89469      1.00   .687415  1.237039
   8.89458   8.89458      1.00   .689305  1.240959
   8.89446   8.89446      1.00   .690875  1.243959
   8.89436   8.89436      1.00   .686325  1.236049
   8.89426   8.89426      1.00   .690055  1.242889
   8.89415   8.89415      1.00   .688645  1.240679
   8.89404   8.89404      1.00   .686025  1.235479
   8.89394   8.89394      1.00   .691825  1.246409
   8.89384   8.89384      1.00   .688875  1.241469
   8.89374   8.89374      1.00   .688385  1.241019
   8.89363   8.89363      1.00   .688115  1.240229
   8.89353   8.89353      1.00   .692755  1.249129
   8.89343   8.89343      1.00   .689175  1.242279
   8.89332   8.89332      1.00   .690085  1.244449
   8.89322   8.89322      1.00   .689915  1.243729
   8.89312   8.89312      1.00   .691815  1.247269
   8.89301   8.89301      1.00   .688915  1.241289
   8.89291   8.89291      1.00   .692015  1.247769
   8.89280   8.89280      1.00   .690515  1.245679
   8.89270   8.89270      1.00   .691625  1.246949
   8.89260   8.89260      1.00   .687735  1.239649
   8.89248   8.89248      1.00   .695685  1.255339
   8.89236   8.89236      1.00   .688445  1.241809
   8.89225   8.89225      1.00   .691235  1.246609
   8.89215   8.89215      1.00   .692335  1.248419
   8.89204   8.89204      1.00   .690695  1.246559
   8.89191   8.89191      1.00   .690665  1.246369
   8.89180   8.89180      1.00   .690385  1.246149
   8.89170   8.89170      1.00   .695335  1.254449
   8.89158   8.89158      1.00   .690205  1.245549
   8.89147   8.89147      1.00   .690955  1.246699
   8.89135   8.89135      1.00   .693225  1.251379
   8.89123   8.89123      1.00   .693015  1.251609
   8.89111   8.89111      1.00   .688255  1.243049
   8.89100   8.89100      1.00   .692865  1.250959
   8.89089   8.89089      1.00   .692965  1.251029
   8.89078   8.89078      1.00   .690625  1.247509
   8.89066   8.89066      1.00   .691475  1.249099
   8.89054   8.89054      1.00   .691715  1.249899
   8.89044   8.89044      1.00   .690495  1.247509
   8.89034   8.89034      1.00   .690855  1.247919
   8.89022   8.89022      1.00   .692815  1.251969
   8.89011   8.89011      1.00   .690045  1.246739
   8.88999   8.88999      1.00   .690285  1.246889
   8.88989   8.88989      1.00   .688345  1.243969
   8.88978   8.88978      1.00   .693265  1.252919
   8.88966   8.88966      1.00   .687775  1.243209
   8.88955   8.88955      1.00   .691065  1.249219
   8.88945   8.88945      1.00   .688625  1.244749
   8.88934   8.88934      1.00   .694145  1.254769
   8.88922   8.88922      1.00   .686655  1.241069
   8.88912   8.88912      1.00   .690635  1.248439
   8.88900   8.88900      1.00   .691265  1.249279
   8.88889   8.88889      1.00   .688775  1.244859
   8.88877   8.88877      1.00   .687165  1.242679
   8.88866   8.88866      1.00   .689385  1.246619
   8.88855   8.88855      1.00   .688235  1.244719
   8.88843   8.88843      1.00   .685475  1.239379
   8.88831   8.88831      1.00   .688425  1.245619
   8.88819   8.88819      1.00   .692105  1.251759
   8.88808   8.88808      1.00   .687245  1.242879
   8.88797   8.88797      1.00   .687335  1.243509
   8.88784   8.88784      1.00   .691065  1.250789
   8.88773   8.88773      1.00   .686485  1.242769
   8.88762   8.88762      1.00   .684575  1.238859
   8.88750   8.88750      1.00   .688355  1.245749
   8.88738   8.88738      1.00   .689545  1.248429
   8.88727   8.88727      1.00   .685615  1.241279
   8.88716   8.88716      1.00   .688475  1.245799
   8.88705   8.88705      1.00   .689745  1.248999
   8.88694   8.88694      1.00   .684935  1.240769
   8.88682   8.88682      1.00   .685365  1.241589
   8.88672   8.88672      1.00   .685915  1.241589
   8.88660   8.88660      1.00   .688065  1.246149
   8.88649   8.88649      1.00   .685235  1.241069
   8.88638   8.88638      1.00   .684965  1.240439
   8.88627   8.88627      1.00   .687125  1.245479
   8.88616   8.88616      1.00   .684845  1.241159
   8.88606   8.88606      1.00   .685225  1.241629
   8.88595   8.88595      1.00   .688385  1.247379
   8.88584   8.88584      1.00   .684795  1.240839
   8.88573   8.88573      1.00   .684455  1.239559
   8.88562   8.88562      1.00   .684375  1.240359
   8.88551   8.88551      1.00   .685945  1.243519
   8.88540   8.88540      1.00   .681735  1.236029
   8.88529   8.88529      1.00   .685135  1.241979
   8.88518   8.88518      1.00   .683885  1.239419
   8.88507   8.88507      1.00   .685875  1.243029
   8.88497   8.88497      1.00   .678955  1.231339
   8.88486   8.88486      1.00   .686465  1.245209
   8.88474   8.88474      1.00   .681085  1.234049
   8.88464   8.88464      1.00   .684455  1.241889
   8.88454   8.88454      1.00   .682035  1.236759
   8.88443   8.88443      1.00   .683295  1.239269
   8.88432   8.88432      1.00   .682965  1.238129
   8.88421   8.88421      1.00   .682505  1.237669
   8.88411   8.88411      1.00   .684645  1.242269
   8.88401   8.88401      1.00   .682215  1.237489
   8.88390   8.88390      1.00   .681455  1.237289
   8.88380   8.88380      1.00   .681745  1.237619
   8.88370   8.88370      1.00   .683665  1.240159
   8.88359   8.88359      1.00   .680535  1.235459
   8.88349   8.88349      1.00   .682415  1.238969
   8.88339   8.88339      1.00   .681355  1.236329
   8.88329   8.88329      1.00   .681025  1.236409
   8.88318   8.88318      1.00   .681765  1.237979
   8.88307   8.88307      1.00   .681355  1.236839
   8.88297   8.88297      1.00   .680895  1.237129
   8.88287   8.88287      1.00   .682305  1.239629
   8.88276   8.88276      1.00   .681195  1.237109
   8.88264   8.88264      1.00   .681155  1.237429
   8.88254   8.88254      1.00   .680045  1.234429
   8.88244   8.88244      1.00   .681385  1.237929
   8.88233   8.88233      1.00   .682785  1.240339
   8.88221   8.88221      1.00   .679945  1.234769
   8.88210   8.88210      1.00   .681405  1.237769
   8.88199   8.88199      1.00   .680735  1.236029
   8.88188   8.88188      1.00   .683315  1.241109
   8.88176   8.88176      1.00   .679045  1.234149
   8.88164   8.88164      1.00   .682625  1.240379
   8.88153   8.88153      1.00   .679765  1.235509
   8.88142   8.88142      1.00   .681095  1.238219
   8.88129   8.88129      1.00   .678835  1.234529
   8.88117   8.88117      1.00   .682745  1.241239
   8.88107   8.88107      1.00   .682635  1.241419
   8.88094   8.88094      1.00   .681515  1.239109
   8.88082   8.88082      1.00   .679345  1.235489
   8.88072   8.88072      1.00   .684695  1.245409
   8.88061   8.88061      1.00   .680615  1.237939
   8.88049   8.88049      1.00   .682735  1.241609
   8.88038   8.88038      1.00   .677695  1.233129
   8.88027   8.88027      1.00   .687965  1.251229
   8.88016   8.88016      1.00   .682515  1.241719
   8.88005   8.88005      1.00   .679735  1.236509
   8.87993   8.87993      1.00   .685845  1.248399
   8.87983   8.87983      1.00   .681965  1.241199
   8.87972   8.87972      1.00   .684195  1.245079
   8.87961   8.87961      1.00   .680785  1.238889
   8.87949   8.87949      1.00   .686185  1.249229
   8.87939   8.87939      1.00   .682025  1.241289
   8.87928   8.87928      1.00   .683065  1.243039
   8.87917   8.87917      1.00   .682575  1.242779
   8.87905   8.87905      1.00   .685145  1.246869
   8.87893   8.87893      1.00   .681595  1.241209
   8.87882   8.87882      1.00   .684845  1.247379
   8.87870   8.87870      1.00   .684305  1.246339
   8.87858   8.87858      1.00   .683115  1.244069
   8.87847   8.87847      1.00   .682865  1.244209
   8.87836   8.87836      1.00   .686015  1.249759
   8.87824   8.87824      1.00   .684355  1.247039
   8.87811   8.87811      1.00   .682145  1.243399
   8.87800   8.87800      1.00   .684135  1.247089
   8.87788   8.87788      1.00   .685595  1.249159
   8.87776   8.87776      1.00   .685095  1.248719
   8.87764   8.87764      1.00   .681035  1.241639
   8.87753   8.87753      1.00   .687765  1.254269
   8.87742   8.87742      1.00   .684795  1.247969
   8.87730   8.87730      1.00   .683565  1.246319
   8.87718   8.87718      1.00   .684475  1.247719
   8.87707   8.87707      1.00   .688685  1.255369
   8.87697   8.87697      1.00   .682355  1.244579
   8.87685   8.87685      1.00   .685735  1.250399
   8.87673   8.87673      1.00   .685245  1.249659
   8.87663   8.87663      1.00   .684655  1.248279
   8.87652   8.87652      1.00   .683325  1.246309
   8.87641   8.87641      1.00   .684385  1.249029
   8.87629   8.87629      1.00   .684815  1.249939
   8.87618   8.87618      1.00   .685455  1.250719
   8.87608   8.87608      1.00   .682045  1.244439
   8.87597   8.87597      1.00   .685705  1.250949
   8.87585   8.87585      1.00   .685625  1.250839
   8.87575   8.87575      1.00   .682375  1.245379
   8.87564   8.87564      1.00   .685705  1.251749
   8.87553   8.87553      1.00   .683775  1.248389
   8.87541   8.87541      1.00   .684455  1.249519
   8.87531   8.87531      1.00   .682435  1.245539
   8.87520   8.87520      1.00   .684075  1.248899
   8.87508   8.87508      1.00   .684345  1.249539
   8.87497   8.87497      1.00   .681565  1.244739
   8.87487   8.87487      1.00   .683235  1.246619
   8.87477   8.87477      1.00   .684745  1.250029
   8.87466   8.87466      1.00   .683155  1.246869
   8.87454   8.87454      1.00   .680485  1.242739
   8.87444   8.87444      1.00   .682635  1.246539
   8.87434   8.87434      1.00   .684995  1.250819
   8.87423   8.87423      1.00   .681735  1.244979
   8.87412   8.87412      1.00   .680415  1.242809
   8.87402   8.87402      1.00   .681935  1.245949
   8.87392   8.87392      1.00   .683445  1.249159
   8.87382   8.87382      1.00   .682155  1.246919
   8.87371   8.87371      1.00   .680165  1.243839
   8.87361   8.87361      1.00   .687045  1.256229
   8.87351   8.87351      1.00   .679205  1.241289
   8.87340   8.87340      1.00   .681025  1.244939
   8.87329   8.87329      1.00   .681715  1.245539
   8.87319   8.87319      1.00   .680365  1.243889
   8.87309   8.87309      1.00   .680215  1.243539
   8.87299   8.87299      1.00   .681045  1.245529
   8.87287   8.87287      1.00   .683135  1.249539
   8.87277   8.87277      1.00   .678445  1.241079
   8.87268   8.87268      1.00   .681805  1.246519
   8.87256   8.87256      1.00   .681035  1.245829
   8.87244   8.87244      1.00   .681275  1.246559
   8.87234   8.87234      1.00   .676695  1.238069
   8.87223   8.87223      1.00   .682855  1.249219
   8.87211   8.87211      1.00   .679135  1.242979
   8.87199   8.87199      1.00   .679235  1.242829
   8.87189   8.87189      1.00   .680085  1.245059
   8.87178   8.87178      1.00   .683235  1.250049
   8.87165   8.87165      1.00   .677135  1.238979
   8.87154   8.87154      1.00   .681075  1.246699
   8.87143   8.87143      1.00   .679225  1.243269
   8.87132   8.87132      1.00   .681925  1.248289
   8.87120   8.87120      1.00   .676635  1.238459
   8.87108   8.87108      1.00   .681235  1.247659
   8.87097   8.87097      1.00   .679075  1.243959
   8.87086   8.87086      1.00   .678635  1.243629
   8.87074   8.87074      1.00   .679595  1.244739
   8.87062   8.87062      1.00   .680365  1.245969
   8.87051   8.87051      1.00   .679675  1.245039
   8.87041   8.87041      1.00   .679325  1.243859
   8.87029   8.87029      1.00   .681105  1.247619
   8.87017   8.87017      1.00   .680075  1.245939
   8.87007   8.87007      1.00   .680705  1.247609
   8.86995   8.86995      1.00   .679955  1.246189
   8.86984   8.86984      1.00   .681625  1.248779
   8.86973   8.86973      1.00   .679635  1.245449
   8.86962   8.86962      1.00   .681665  1.249059
   8.86952   8.86952      1.00   .679315  1.244989
   8.86940   8.86940      1.00   .683975  1.254259
   8.86929   8.86929      1.00   .679455  1.245359
   8.86918   8.86918      1.00   .680235  1.246969
   8.86907   8.86907      1.00   .682975  1.252369
   8.86895   8.86895      1.00   .679905  1.247239
   8.86883   8.86883      1.00   .680575  1.248949
   8.86872   8.86872      1.00   .681115  1.250069
   8.86860   8.86860      1.00   .683925  1.254239
   8.86848   8.86848      1.00   .679325  1.246269
   8.86837   8.86837      1.00   .684265  1.254889
   8.86825   8.86825      1.00   .679395  1.246559
   8.86813   8.86813      1.00   .684865  1.257119
   8.86802   8.86802      1.00   .678835  1.245849
   8.86790   8.86790      1.00   .683755  1.254289
   8.86778   8.86778      1.00   .679505  1.247089
   8.86767   8.86767      1.00   .684755  1.256739
   8.86755   8.86755      1.00   .678845  1.246039
   8.86742   8.86742      1.00   .684715  1.256859
   8.86731   8.86731      1.00   .680125  1.248149
   8.86720   8.86720      1.00   .684615  1.257169
   8.86709   8.86709      1.00   .678755  1.246259
   8.86697   8.86697      1.00   .684285  1.256289
   8.86686   8.86686      1.00   .681345  1.250749
   8.86676   8.86676      1.00   .682255  1.253009
   8.86664   8.86664      1.00   .682085  1.251829
   8.86653   8.86653      1.00   .680455  1.250349
   8.86642   8.86642      1.00   .683835  1.256669
   8.86631   8.86631      1.00   .682805  1.255359
   8.86621   8.86621      1.00   .682575  1.254389
   8.86609   8.86609      1.00   .678785  1.247299
   8.86598   8.86598      1.00   .684755  1.258689
   8.86588   8.86588      1.00   .681845  1.252669
   8.86577   8.86577      1.00   .682305  1.253859
   8.86565   8.86565      1.00   .676175  1.243069
   8.86554   8.86554      1.00   .685715  1.260509
   8.86544   8.86544      1.00   .680785  1.251329
   8.86533   8.86533      1.00   .679555  1.249619
   8.86521   8.86521      1.00   .680255  1.250919
   8.86511   8.86511      1.00   .681635  1.254269
   8.86500   8.86500      1.00   .681195  1.252419
   8.86489   8.86489      1.00   .677525  1.246379
   8.86478   8.86478      1.00   .681925  1.254709
   8.86467   8.86467      1.00   .678935  1.248719
   8.86457   8.86457      1.00   .680565  1.251949
   8.86446   8.86446      1.00   .677985  1.247169
   8.86435   8.86435      1.00   .682855  1.256739
   8.86425   8.86425      1.00   .676825  1.245399
   8.86415   8.86415      1.00   .682385  1.255089
   8.86404   8.86404      1.00   .680255  1.251829
   8.86394   8.86394      1.00   .679005  1.249359
   8.86383   8.86383      1.00   .677915  1.247929
   8.86373   8.86373      1.00   .683215  1.257339
   8.86363   8.86363      1.00   .677545  1.247139
   8.86352   8.86352      1.00   .676825  1.245639
   8.86342   8.86342      1.00   .678185  1.247719
   8.86332   8.86332      1.00   .679885  1.252099
   8.86322   8.86322      1.00   .678295  1.248959
   8.86310   8.86310      1.00   .673845  1.240439
   8.86300   8.86300      1.00   .679995  1.252459
   8.86290   8.86290      1.00   .678015  1.248329
   8.86280   8.86280      1.00   .676805  1.246969
   8.86269   8.86269      1.00   .674855  1.242749
   8.86258   8.86258      1.00   .680975  1.253859
   8.86248   8.86248      1.00   .674485  1.242139
   8.86237   8.86237      1.00   .677705  1.248919
   8.86225   8.86225      1.00   .674725  1.243259
   8.86214   8.86214      1.00   .677365  1.247839
   8.86203   8.86203      1.00   .673975  1.241699
   8.86192   8.86192      1.00   .677595  1.248929
   8.86180   8.86180      1.00   .673995  1.242019
   8.86169   8.86169      1.00   .677935  1.249629
   8.86158   8.86158      1.00   .674125  1.242529
   8.86146   8.86146      1.00   .676705  1.247559
   8.86134   8.86134      1.00   .674835  1.244849
   8.86123   8.86123      1.00   .673855  1.242329
   8.86111   8.86111      1.00   .677855  1.250469
   8.86100   8.86100      1.00   .676855  1.247179
   8.86088   8.86088      1.00   .671985  1.240269
   8.86077   8.86077      1.00   .673615  1.242179
   8.86066   8.86066      1.00   .678285  1.250569
   8.86054   8.86054      1.00   .672425  1.239909
   8.86043   8.86043      1.00   .673355  1.241969
   8.86032   8.86032      1.00   .674245  1.243859
   8.86021   8.86021      1.00   .675365  1.245989
   8.86010   8.86010      1.00   .671535  1.238859
   8.85998   8.85998      1.00   .673085  1.242029
   8.85987   8.85987      1.00   .673625  1.243289
   8.85977   8.85977      1.00   .673255  1.242899
   8.85965   8.85965      1.00   .669355  1.235259
   8.85954   8.85954      1.00   .674615  1.244619
   8.85944   8.85944      1.00   .671645  1.239259
   8.85933   8.85933      1.00   .671555  1.239999
   8.85922   8.85922      1.00   .673445  1.243449
   8.85910   8.85910      1.00   .673095  1.242419
   8.85898   8.85898      1.00   .671825  1.240209
   8.85887   8.85887      1.00   .671495  1.239749
   8.85876   8.85876      1.00   .674725  1.246099
   8.85864   8.85864      1.00   .667355  1.231989
   8.85852   8.85852      1.00   .673805  1.244409
   8.85841   8.85841      1.00   .671835  1.241039
   8.85829   8.85829      1.00   .674725  1.246149
   8.85816   8.85816      1.00   .669825  1.237389
   8.85805   8.85805      1.00   .675125  1.247309
   8.85793   8.85793      1.00   .672585  1.241959
   8.85781   8.85781      1.00   .675125  1.247829
   8.85769   8.85769      1.00   .669915  1.237909
   8.85758   8.85758      1.00   .676345  1.250159
   8.85747   8.85747      1.00   .672985  1.244079
   8.85735   8.85735      1.00   .673025  1.244389
   8.85723   8.85723      1.00   .672175  1.242589
   8.85712   8.85712      1.00   .676435  1.250669
   8.85701   8.85701      1.00   .672435  1.244009
   8.85690   8.85690      1.00   .667975  1.235759
   8.85679   8.85679      1.00   .677515  1.253249
   8.85668   8.85668      1.00   .672975  1.244909
   8.85657   8.85657      1.00   .672215  1.243289
   8.85645   8.85645      1.00   .670805  1.241399
   8.85634   8.85634      1.00   .679545  1.256889
   8.85623   8.85623      1.00   .670275  1.239809
   8.85613   8.85613      1.00   .673075  1.244599
   8.85602   8.85602      1.00   .676185  1.251209
   8.85590   8.85590      1.00   .673705  1.246439
   8.85580   8.85580      1.00   .670275  1.241229
   8.85568   8.85568      1.00   .675095  1.249789
   8.85557   8.85557      1.00   .672945  1.246399
   8.85546   8.85546      1.00   .671205  1.242619
   8.85535   8.85535      1.00   .671105  1.242269
   8.85525   8.85525      1.00   .675955  1.251569
   8.85514   8.85514      1.00   .672195  1.244129
   8.85503   8.85503      1.00   .670525  1.241169
   8.85492   8.85492      1.00   .674065  1.248079
   8.85481   8.85481      1.00   .674805  1.250199
   8.85471   8.85471      1.00   .671245  1.243609
   8.85459   8.85459      1.00   .670985  1.243319
   8.85449   8.85449      1.00   .675505  1.251749
   8.85438   8.85438      1.00   .671825  1.244869
   8.85427   8.85427      1.00   .673995  1.249049
   8.85416   8.85416      1.00   .672065  1.245149
   8.85406   8.85406      1.00   .675145  1.251629
   8.85396   8.85396      1.00   .671365  1.243919
   8.85385   8.85385      1.00   .673445  1.248439
   8.85375   8.85375      1.00   .674265  1.248969
   8.85365   8.85365      1.00   .670745  1.243559
   8.85355   8.85355      1.00   .673635  1.247939
   8.85344   8.85344      1.00   .672095  1.245999
   8.85333   8.85333      1.00   .675335  1.251619
   8.85323   8.85323      1.00   .670725  1.243269
   8.85313   8.85313      1.00   .672155  1.246259
   8.85303   8.85303      1.00   .675755  1.252799
   8.85292   8.85292      1.00   .673095  1.248859
   8.85282   8.85282      1.00   .671525  1.245769
   8.85271   8.85271      1.00   .675075  1.252489
   8.85260   8.85260      1.00   .670725  1.244399
   8.85249   8.85249      1.00   .674365  1.251199
   8.85238   8.85238      1.00   .667725  1.238709
   8.85228   8.85228      1.00   .676155  1.254639
   8.85216   8.85216      1.00   .670205  1.243899
   8.85204   8.85204      1.00   .672085  1.247269
   8.85193   8.85193      1.00   .671935  1.246979
   8.85182   8.85182      1.00   .674925  1.252699
   8.85170   8.85170      1.00   .669695  1.242849
   8.85159   8.85159      1.00   .672625  1.248679
   8.85148   8.85148      1.00   .671355  1.246199
   8.85136   8.85136      1.00   .671275  1.246439
   8.85123   8.85123      1.00   .670885  1.245959
   8.85111   8.85111      1.00   .672995  1.249689
   8.85101   8.85101      1.00   .673315  1.250909
   8.85090   8.85090      1.00   .671865  1.247429
   8.85079   8.85079      1.00   .672755  1.249659
   8.85067   8.85067      1.00   .670835  1.245969
   8.85055   8.85055      1.00   .675145  1.253129
   8.85044   8.85044      1.00   .669155  1.242719
   8.85033   8.85033      1.00   .673865  1.251979
   8.85021   8.85021      1.00   .670655  1.245769
   8.85010   8.85010      1.00   .670215  1.246049
   8.85000   8.85000      1.00   .671135  1.246659
   8.84988   8.84988      1.00   .674885  1.253869
   8.84977   8.84977      1.00   .669435  1.243559
   8.84966   8.84966      1.00   .673055  1.250819
   8.84956   8.84956      1.00   .672655  1.249689
   8.84945   8.84945      1.00   .671175  1.248489
   8.84933   8.84933      1.00   .670675  1.247299
   8.84922   8.84922      1.00   .674625  1.254409
   8.84911   8.84911      1.00   .669975  1.246369
   8.84900   8.84900      1.00   .672155  1.249979
   8.84887   8.84887      1.00   .670215  1.245339
   8.84876   8.84876      1.00   .672435  1.250239
   8.84865   8.84865      1.00   .671085  1.248189
   8.84853   8.84853      1.00   .671265  1.249039
   8.84841   8.84841      1.00   .672475  1.251349
   8.84830   8.84830      1.00   .667565  1.241469
   8.84818   8.84818      1.00   .673975  1.253679
   8.84806   8.84806      1.00   .669275  1.245039
   8.84793   8.84793      1.00   .671265  1.248899
   8.84781   8.84781      1.00   .668895  1.244899
   8.84771   8.84771      1.00   .673255  1.253139
   8.84759   8.84759      1.00   .669615  1.246839
   8.84746   8.84746      1.00   .670065  1.247409
   8.84735   8.84735      1.00   .669005  1.246589
   8.84725   8.84725      1.00   .674765  1.255589
   8.84714   8.84714      1.00   .669455  1.246629
   8.84701   8.84701      1.00   .670615  1.248669
   8.84691   8.84691      1.00   .673535  1.254959
   8.84680   8.84680      1.00   .669965  1.247879
   8.84668   8.84668      1.00   .671405  1.250069
   8.84657   8.84657      1.00   .674135  1.255559
   8.84647   8.84647      1.00   .670645  1.249819
   8.84636   8.84636      1.00   .671015  1.250049
   8.84625   8.84625      1.00   .674435  1.256709
   8.84613   8.84613      1.00   .670475  1.249099
   8.84603   8.84603      1.00   .673335  1.254839
   8.84592   8.84592      1.00   .670725  1.249989
   8.84581   8.84581      1.00   .673525  1.255689
   8.84569   8.84569      1.00   .672005  1.252699
   8.84559   8.84559      1.00   .670705  1.250579
   8.84547   8.84547      1.00   .673105  1.254749
   8.84536   8.84536      1.00   .672755  1.253989
   8.84525   8.84525      1.00   .672965  1.255029
   8.84514   8.84514      1.00   .670055  1.249769
   8.84504   8.84504      1.00   .673115  1.255089
   8.84493   8.84493      1.00   .670525  1.250129
   8.84482   8.84482      1.00   .672795  1.253899
   8.84471   8.84471      1.00   .668875  1.246929
   8.84461   8.84461      1.00   .675335  1.260229
   8.84449   8.84449      1.00   .672785  1.254739
   8.84438   8.84438      1.00   .672175  1.254319
   8.84428   8.84428      1.00   .670285  1.250229
   8.84418   8.84418      1.00   .675865  1.261719
   8.84408   8.84408      1.00   .668315  1.246839
   8.84397   8.84397      1.00   .674125  1.257349
   8.84387   8.84387      1.00   .672235  1.254299
   8.84377   8.84377      1.00   .675325  1.259929
   8.84366   8.84366      1.00   .669595  1.249889
   8.84355   8.84355      1.00   .675735  1.261299
   8.84345   8.84345      1.00   .670665  1.251699
   8.84335   8.84335      1.00   .673405  1.257409
   8.84324   8.84324      1.00   .672205  1.254879
   8.84314   8.84314      1.00   .672865  1.256889
   8.84304   8.84304      1.00   .672185  1.256029
   8.84294   8.84294      1.00   .671415  1.253639
   8.84283   8.84283      1.00   .674795  1.260299
   8.84272   8.84272      1.00   .672035  1.255559
   8.84262   8.84262      1.00   .670835  1.253089
   8.84251   8.84251      1.00   .672775  1.256249
   8.84239   8.84239      1.00   .675775  1.262479
   8.84228   8.84228      1.00   .669295  1.250419
   8.84217   8.84217      1.00   .672955  1.257269
   8.84206   8.84206      1.00   .674555  1.260699
   8.84195   8.84195      1.00   .672855  1.258149
   8.84184   8.84184      1.00   .671615  1.255869
   8.84172   8.84172      1.00   .673535  1.258779
   8.84161   8.84161      1.00   .673595  1.259219
   8.84149   8.84149      1.00   .672795  1.257899
   8.84137   8.84137      1.00   .671195  1.255119
   8.84125   8.84125      1.00   .673755  1.259599
   8.84113   8.84113      1.00   .673705  1.259619
   8.84102   8.84102      1.00   .671095  1.254739
   8.84090   8.84090      1.00   .675235  1.262739
   8.84079   8.84079      1.00   .672225  1.257369
   8.84068   8.84068      1.00   .674475  1.262489
   8.84057   8.84057      1.00   .669915  1.253099
   8.84045   8.84045      1.00   .676285  1.265399
   8.84034   8.84034      1.00   .671475  1.256429
   8.84023   8.84023      1.00   .677525  1.267719
   8.84011   8.84011      1.00   .671745  1.257049
   8.84000   8.84000      1.00   .674755  1.262719
   8.83990   8.83990      1.00   .675905  1.265009
   8.83980   8.83980      1.00   .673895  1.260999
   8.83968   8.83968      1.00   .674625  1.262839
   8.83957   8.83957      1.00   .674585  1.262809
   8.83946   8.83946      1.00   .673665  1.261539
   8.83935   8.83935      1.00   .675585  1.264309
   8.83924   8.83924      1.00   .675505  1.264519
   8.83912   8.83912      1.00   .671075  1.257219
   8.83901   8.83901      1.00   .676845  1.267239
   8.83890   8.83890      1.00   .673535  1.261249
   8.83878   8.83878      1.00   .673925  1.261799
   8.83866   8.83866      1.00   .673435  1.261619
   8.83855   8.83855      1.00   .677855  1.270099
   8.83844   8.83844      1.00   .671425  1.258059
   8.83831   8.83831      1.00   .677475  1.269079
   8.83819   8.83819      1.00   .671455  1.258249
   8.83808   8.83808      1.00   .678395  1.272319
   8.83796   8.83796      1.00   .672875  1.261019
   8.83784   8.83784      1.00   .673225  1.261789
   8.83772   8.83772      1.00   .672985  1.261669
   8.83760   8.83760      1.00   .678585  1.271769
   8.83749   8.83749      1.00   .673135  1.262339
   8.83737   8.83737      1.00   .677095  1.270049
   8.83726   8.83726      1.00   .676345  1.268219
   8.83715   8.83715      1.00   .678055  1.271789
   8.83704   8.83704      1.00   .671385  1.259199
   8.83693   8.83693      1.00   .679405  1.274139
   8.83681   8.83681      1.00   .673695  1.263029
   8.83670   8.83670      1.00   .674945  1.266499
   8.83659   8.83659      1.00   .674635  1.265899
   8.83648   8.83648      1.00   .677265  1.270539
   8.83637   8.83637      1.00   .672795  1.262519
   8.83626   8.83626      1.00   .676265  1.269059
   8.83616   8.83616      1.00   .675695  1.267919
   8.83604   8.83604      1.00   .675115  1.267359
   8.83593   8.83593      1.00   .675045  1.268059
   8.83582   8.83582      1.00   .672575  1.262259
   8.83572   8.83572      1.00   .678345  1.272679
   8.83561   8.83561      1.00   .673945  1.265059
   8.83549   8.83549      1.00   .673965  1.265149
   8.83538   8.83538      1.00   .675835  1.269219
   8.83528   8.83528      1.00   .675995  1.269469
   8.83517   8.83517      1.00   .676495  1.270559
   8.83505   8.83505      1.00   .673615  1.264789
   8.83495   8.83495      1.00   .677105  1.271729
   8.83485   8.83485      1.00   .677815  1.273309
   8.83474   8.83474      1.00   .673205  1.265069
   8.83462   8.83462      1.00   .675175  1.267939
   8.83452   8.83452      1.00   .680415  1.277739
   8.83441   8.83441      1.00   .674105  1.266419
   8.83431   8.83431      1.00   .676245  1.270889
   8.83420   8.83420      1.00   .676015  1.271079
   8.83410   8.83410      1.00   .678675  1.275889
   8.83400   8.83400      1.00   .674825  1.268309
   8.83389   8.83389      1.00   .678565  1.275599
   8.83379   8.83379      1.00   .676235  1.270789
   8.83369   8.83369      1.00   .679535  1.276929
   8.83359   8.83359      1.00   .676325  1.271019
   8.83348   8.83348      1.00   .678035  1.274359
   8.83337   8.83337      1.00   .680435  1.279049
   8.83327   8.83327      1.00   .675705  1.270069
   8.83318   8.83318      1.00   .680565  1.279459
   8.83307   8.83307      1.00   .680645  1.279879
   8.83295   8.83295      1.00   .675145  1.269859
   8.83286   8.83286      1.00   .682735  1.283789
   8.83276   8.83276      1.00   .679615  1.278339
   8.83265   8.83265      1.00   .677905  1.275219
   8.83253   8.83253      1.00   .680925  1.281279
   8.83242   8.83242      1.00   .679875  1.278919
   8.83232   8.83232      1.00   .681805  1.283329
   8.83220   8.83220      1.00   .676995  1.273379
   8.83208   8.83208      1.00   .683205  1.285969
   8.83197   8.83197      1.00   .679015  1.278149
   8.83187   8.83187      1.00   .681475  1.282659
   8.83175   8.83175      1.00   .678235  1.276409
   8.83163   8.83163      1.00   .682795  1.285129
   8.83152   8.83152      1.00   .680045  1.280629
   8.83141   8.83141      1.00   .680725  1.281759
   8.83128   8.83128      1.00   .681175  1.282369
   8.83116   8.83116      1.00   .681805  1.283499
   8.83105   8.83105      1.00   .680825  1.282009
   8.83094   8.83094      1.00   .683085  1.287649
   8.83083   8.83083      1.00   .681595  1.283739
   8.83071   8.83071      1.00   .681435  1.283659
   8.83060   8.83060      1.00   .681795  1.284549
   8.83049   8.83049      1.00   .676905  1.274629
   8.83037   8.83037      1.00   .685665  1.292159
   8.83026   8.83026      1.00   .678585  1.278299
   8.83015   8.83015      1.00   .683725  1.288489
   8.83005   8.83005      1.00   .680705  1.283479
   8.82993   8.82993      1.00   .685655  1.292199
   8.82982   8.82982      1.00   .679755  1.281199
   8.82971   8.82971      1.00   .685285  1.292239
   8.82960   8.82960      1.00   .678745  1.279779
   8.82949   8.82949      1.00   .685385  1.291999
   8.82937   8.82937      1.00   .683035  1.288369
   8.82927   8.82927      1.00   .686645  1.294619
   8.82916   8.82916      1.00   .682855  1.287569
   8.82904   8.82904      1.00   .685345  1.292469
   8.82892   8.82892      1.00   .685355  1.292799
   8.82881   8.82881      1.00   .684985  1.291449
   8.82870   8.82870      1.00   .684135  1.290799
   8.82858   8.82858      1.00   .686555  1.294739
   8.82846   8.82846      1.00   .687085  1.296539
   8.82835   8.82835      1.00   .683885  1.290449
   8.82823   8.82823      1.00   .687165  1.297179
   8.82811   8.82811      1.00   .687995  1.297539
   8.82798   8.82798      1.00   .684095  1.290659
   8.82786   8.82786      1.00   .688125  1.298269
   8.82775   8.82775      1.00   .687235  1.297009
   8.82763   8.82763      1.00   .685385  1.293929
   8.82751   8.82751      1.00   .685685  1.294739
   8.82739   8.82739      1.00   .688345  1.299559
   8.82729   8.82729      1.00   .687455  1.298149
   8.82717   8.82717      1.00   .686655  1.296069
   8.82706   8.82706      1.00   .688035  1.299229
   8.82695   8.82695      1.00   .689465  1.302119
   8.82684   8.82684      1.00   .686625  1.296479
   8.82673   8.82673      1.00   .688375  1.300549
   8.82662   8.82662      1.00   .689775  1.303499
   8.82650   8.82650      1.00   .689165  1.301779
   8.82640   8.82640      1.00   .687115  1.298219
   8.82629   8.82629      1.00   .692565  1.309479
   8.82617   8.82617      1.00   .687475  1.299189
   8.82606   8.82606      1.00   .690515  1.304929
   8.82596   8.82596      1.00   .689245  1.302649
   8.82585   8.82585      1.00   .691575  1.307099
   8.82573   8.82573      1.00   .686665  1.297139
   8.82562   8.82562      1.00   .692355  1.308679
   8.82551   8.82551      1.00   .686475  1.297629
   8.82539   8.82539      1.00   .693955  1.312059
   8.82528   8.82528      1.00   .687925  1.301159
   8.82518   8.82518      1.00   .690895  1.306669
   8.82507   8.82507      1.00   .691685  1.307619
   8.82496   8.82496      1.00   .690485  1.305469
   8.82485   8.82485      1.00   .691565  1.308559
   8.82474   8.82474      1.00   .691995  1.309519
   8.82464   8.82464      1.00   .690445  1.306249
   8.82453   8.82453      1.00   .691065  1.307469
   8.82442   8.82442      1.00   .693455  1.311949
   8.82431   8.82431      1.00   .687125  1.299609
   8.82421   8.82421      1.00   .693435  1.312489
   8.82411   8.82411      1.00   .689085  1.304689
   8.82400   8.82400      1.00   .691795  1.309229
   8.82390   8.82390      1.00   .687945  1.301929
   8.82380   8.82380      1.00   .691835  1.309819
   8.82369   8.82369      1.00   .687585  1.300919
   8.82358   8.82358      1.00   .690515  1.307599
   8.82348   8.82348      1.00   .687575  1.301469
   8.82338   8.82338      1.00   .689255  1.305649
   8.82328   8.82328      1.00   .688325  1.303729
   8.82317   8.82317      1.00   .686835  1.300619
   8.82307   8.82307      1.00   .686725  1.300479
   8.82297   8.82297      1.00   .691925  1.309249
   8.82286   8.82286      1.00   .685815  1.299089
   8.82275   8.82275      1.00   .688955  1.304239
   8.82264   8.82264      1.00   .685845  1.299079
   8.82253   8.82253      1.00   .688465  1.304419
   8.82242   8.82242      1.00   .685495  1.299349
   8.82231   8.82231      1.00   .682605  1.293509
   8.82220   8.82220      1.00   .688415  1.304919
   8.82209   8.82209      1.00   .684035  1.296089
   8.82198   8.82198      1.00   .686345  1.301329
   8.82186   8.82186      1.00   .687575  1.303519
   8.82175   8.82175      1.00   .683925  1.295409
   8.82164   8.82164      1.00   .686465  1.301799
   8.82152   8.82152      1.00   .685445  1.299469
   8.82140   8.82140      1.00   .685495  1.300329
   8.82129   8.82129      1.00   .681795  1.292979
   8.82118   8.82118      1.00   .686035  1.301259
   8.82106   8.82106      1.00   .683375  1.296179
   8.82094   8.82094      1.00   .683815  1.297149
   8.82083   8.82083      1.00   .682135  1.294259
   8.82072   8.82072      1.00   .685155  1.298549
   8.82060   8.82060      1.00   .681605  1.293159
   8.82049   8.82049      1.00   .683435  1.297399
   8.82038   8.82038      1.00   .679945  1.290179
   8.82027   8.82027      1.00   .684715  1.298699
   8.82015   8.82015      1.00   .683705  1.296999
   8.82004   8.82004      1.00   .678575  1.287439
   8.81993   8.81993      1.00   .681795  1.294339
   8.81983   8.81983      1.00   .682595  1.295589
   8.81972   8.81972      1.00   .681275  1.292899
   8.81960   8.81960      1.00   .680335  1.292079
   8.81949   8.81949      1.00   .680925  1.293049
   8.81939   8.81939      1.00   .683075  1.296809
   8.81927   8.81927      1.00   .679125  1.289549
   8.81915   8.81915      1.00   .680065  1.291449
   8.81904   8.81904      1.00   .680755  1.292999
   8.81893   8.81893      1.00   .680535  1.292749
   8.81881   8.81881      1.00   .678545  1.289029
   8.81869   8.81869      1.00   .679465  1.290739
   8.81858   8.81858      1.00   .682635  1.296929
   8.81847   8.81847      1.00   .675975  1.284849
   8.81834   8.81834      1.00   .681165  1.294059
   8.81822   8.81822      1.00   .679415  1.290229
   8.81811   8.81811      1.00   .681665  1.294919
   8.81800   8.81800      1.00   .675285  1.283729
   8.81787   8.81787      1.00   .683715  1.299719
   8.81775   8.81775      1.00   .676805  1.286049
   8.81764   8.81764      1.00   .678385  1.289819
   8.81752   8.81752      1.00   .680355  1.293829
   8.81740   8.81740      1.00   .679195  1.291199
   8.81728   8.81728      1.00   .678255  1.289679
   8.81718   8.81718      1.00   .678975  1.291819
   8.81708   8.81708      1.00   .680245  1.293029
   8.81696   8.81696      1.00   .678315  1.290969
   8.81684   8.81684      1.00   .678185  1.290149
   8.81673   8.81673      1.00   .679095  1.291389
   8.81662   8.81662      1.00   .681015  1.295759
   8.81651   8.81651      1.00   .676705  1.287229
   8.81639   8.81639      1.00   .677995  1.290509
   8.81629   8.81629      1.00   .679185  1.291769
   8.81618   8.81618      1.00   .679825  1.293469
   8.81607   8.81607      1.00   .676795  1.287989
   8.81595   8.81595      1.00   .680145  1.294549
   8.81584   8.81584      1.00   .676415  1.287949
   8.81574   8.81574      1.00   .678465  1.291999
   8.81563   8.81563      1.00   .677825  1.291199
   8.81551   8.81551      1.00   .680635  1.296039
   8.81540   8.81540      1.00   .677995  1.290269
   8.81530   8.81530      1.00   .680025  1.294239
   8.81519   8.81519      1.00   .680075  1.294869
   8.81507   8.81507      1.00   .680575  1.295589
   8.81497   8.81497      1.00   .675375  1.285829
   8.81487   8.81487      1.00   .681355  1.297639
   8.81476   8.81476      1.00   .680265  1.295659
   8.81464   8.81464      1.00   .679535  1.294259
   8.81454   8.81454      1.00   .680525  1.297089
   8.81443   8.81443      1.00   .678585  1.292349
   8.81432   8.81432      1.00   .682035  1.299689
   8.81421   8.81421      1.00   .677595  1.291609
   8.81411   8.81411      1.00   .683515  1.302269
   8.81402   8.81402      1.00   .677015  1.290169
   8.81391   8.81391      1.00   .683865  1.303159
   8.81380   8.81380      1.00   .679645  1.294719
   8.81370   8.81370      1.00   .681465  1.299329
   8.81360   8.81360      1.00   .679705  1.296159
   8.81350   8.81350      1.00   .683675  1.302909
   8.81339   8.81339      1.00   .679345  1.295249
   8.81329   8.81329      1.00   .681425  1.299709
   8.81319   8.81319      1.00   .680855  1.298989
   8.81308   8.81308      1.00   .684715  1.305649
   8.81297   8.81297      1.00   .679845  1.296419
   8.81287   8.81287      1.00   .683695  1.304019
   8.81278   8.81278      1.00   .683765  1.303329
   8.81266   8.81266      1.00   .681695  1.300539
   8.81255   8.81255      1.00   .680965  1.298679
   8.81244   8.81244      1.00   .683615  1.305989
   8.81233   8.81233      1.00   .684865  1.307259
   8.81222   8.81222      1.00   .681185  1.300229
   8.81210   8.81210      1.00   .684445  1.306389
   8.81199   8.81199      1.00   .682405  1.302649
   8.81188   8.81188      1.00   .683065  1.303169
   8.81176   8.81176      1.00   .683225  1.304639
   8.81164   8.81164      1.00   .684325  1.306819
   8.81153   8.81153      1.00   .683825  1.305169
   8.81142   8.81142      1.00   .683635  1.305129
   8.81129   8.81129      1.00   .684125  1.306019
   8.81118   8.81118      1.00   .685745  1.309419
   8.81107   8.81107      1.00   .684475  1.307229
   8.81096   8.81096      1.00   .684035  1.306919
   8.81084   8.81084      1.00   .685965  1.309909
   8.81072   8.81072      1.00   .685665  1.309439
   8.81061   8.81061      1.00   .686045  1.310819
   8.81051   8.81051      1.00   .682105  1.303429
   8.81039   8.81039      1.00   .689945  1.318949
   8.81027   8.81027      1.00   .684425  1.307809
   8.81016   8.81016      1.00   .686645  1.312319
   8.81005   8.81005      1.00   .685095  1.309999
   8.80994   8.80994      1.00   .688465  1.315759
   8.80983   8.80983      1.00   .685835  1.311099
   8.80972   8.80972      1.00   .687225  1.313689
   8.80961   8.80961      1.00   .687285  1.313599
   8.80950   8.80950      1.00   .687165  1.313679
   8.80939   8.80939      1.00   .685305  1.310289
   8.80928   8.80928      1.00   .689055  1.317469
   8.80917   8.80917      1.00   .686585  1.313189
   8.80906   8.80906      1.00   .687505  1.314369
   8.80894   8.80894      1.00   .685685  1.311979
   8.80883   8.80883      1.00   .687555  1.315669
   8.80872   8.80872      1.00   .684775  1.309809
   8.80860   8.80860      1.00   .688835  1.318039
   8.80848   8.80848      1.00   .687475  1.315309
   8.80836   8.80836      1.00   .688095  1.316809
   8.80825   8.80825      1.00   .687715  1.316319
   8.80812   8.80812      1.00   .690825  1.322099
   8.80800   8.80800      1.00   .687095  1.315229
   8.80788   8.80788      1.00   .688735  1.318359
   8.80777   8.80777      1.00   .688755  1.318829
   8.80765   8.80765      1.00   .686685  1.314869
   8.80753   8.80753      1.00   .688685  1.317809
   8.80742   8.80742      1.00   .690575  1.322279
   8.80731   8.80731      1.00   .690005  1.321339
   8.80720   8.80720      1.00   .691005  1.323159
   8.80708   8.80708      1.00   .686235  1.314659
   8.80697   8.80697      1.00   .692585  1.326729
   8.80686   8.80686      1.00   .687295  1.315889
   8.80674   8.80674      1.00   .690415  1.322579
   8.80663   8.80663      1.00   .687895  1.317519
   8.80652   8.80652      1.00   .689585  1.320849
   8.80642   8.80642      1.00   .688445  1.318849
   8.80631   8.80631      1.00   .692135  1.325989
   8.80620   8.80620      1.00   .688325  1.318659
   8.80609   8.80609      1.00   .690355  1.323299
   8.80599   8.80599      1.00   .689965  1.322219
   8.80587   8.80587      1.00   .691975  1.326149
   8.80576   8.80576      1.00   .687045  1.316229
   8.80565   8.80565      1.00   .692065  1.326269
   8.80554   8.80554      1.00   .690085  1.322969
   8.80543   8.80543      1.00   .693415  1.329229
   8.80532   8.80532      1.00   .686715  1.316209
   8.80521   8.80521      1.00   .692565  1.328449
   8.80510   8.80510      1.00   .692855  1.328399
   8.80499   8.80499      1.00   .691945  1.326509
   8.80488   8.80488      1.00   .689755  1.322909
   8.80477   8.80477      1.00   .692545  1.328009
   8.80467   8.80467      1.00   .690895  1.325339
   8.80456   8.80456      1.00   .690525  1.324399
   8.80445   8.80445      1.00   .689425  1.322889
   8.80434   8.80434      1.00   .692105  1.328209
   8.80425   8.80425      1.00   .691985  1.327939
   8.80414   8.80414      1.00   .690045  1.323859
   8.80404   8.80404      1.00   .692605  1.330059
   8.80393   8.80393      1.00   .690835  1.326229
   8.80383   8.80383      1.00   .691795  1.328299
   8.80373   8.80373      1.00   .692515  1.329969
   8.80362   8.80362      1.00   .691725  1.327899
   8.80352   8.80352      1.00   .691115  1.327659
   8.80342   8.80342      1.00   .692895  1.330849
   8.80331   8.80331      1.00   .692325  1.329919
   8.80320   8.80320      1.00   .691055  1.327419
   8.80310   8.80310      1.00   .692455  1.329359
   8.80300   8.80300      1.00   .693045  1.331469
   8.80290   8.80290      1.00   .692715  1.330479
   8.80279   8.80279      1.00   .691205  1.328069
   8.80268   8.80268      1.00   .692895  1.331199
   8.80258   8.80258      1.00   .692065  1.329709
   8.80247   8.80247      1.00   .693755  1.333209
   8.80235   8.80235      1.00   .690935  1.327109
   8.80224   8.80224      1.00   .693715  1.332609
   8.80214   8.80214      1.00   .693235  1.332709
   8.80202   8.80202      1.00   .691445  1.328879
   8.80190   8.80190      1.00   .693185  1.332789
   8.80180   8.80180      1.00   .693475  1.333789
   8.80169   8.80169      1.00   .690335  1.327229
   8.80157   8.80157      1.00   .690775  1.328259
   8.80144   8.80144      1.00   .692365  1.331729
   8.80132   8.80132      1.00   .693255  1.333329
   8.80122   8.80122      1.00   .691385  1.329589
   8.80110   8.80110      1.00   .693725  1.333429
   8.80098   8.80098      1.00   .694545  1.335329
   8.80086   8.80086      1.00   .691335  1.329669
   8.80075   8.80075      1.00   .694355  1.335949
   8.80063   8.80063      1.00   .694035  1.335299
   8.80052   8.80052      1.00   .690125  1.327209
   8.80041   8.80041      1.00   .693245  1.334009
   8.80031   8.80031      1.00   .696835  1.339959
   8.80019   8.80019      1.00   .691485  1.331339
   8.80007   8.80007      1.00   .694585  1.336199
   8.79997   8.79997      1.00   .695565  1.338459
   8.79986   8.79986      1.00   .695945  1.339599
   8.79975   8.79975      1.00   .690015  1.328129
   8.79964   8.79964      1.00   .697335  1.342689
   8.79953   8.79953      1.00   .695185  1.338369
   8.79942   8.79942      1.00   .694965  1.338099
   8.79931   8.79931      1.00   .694375  1.337309
   8.79919   8.79919      1.00   .694115  1.336389
   8.79908   8.79908      1.00   .697615  1.343039
   8.79897   8.79897      1.00   .690985  1.330799
   8.79885   8.79885      1.00   .696895  1.342519
   8.79873   8.79873      1.00   .695655  1.339979
   8.79862   8.79862      1.00   .693655  1.336139
   8.79851   8.79851      1.00   .694295  1.338439
   8.79838   8.79838      1.00   .694675  1.338689
   8.79827   8.79827      1.00   .693935  1.337409
   8.79815   8.79815      1.00   .694475  1.338359
   8.79803   8.79803      1.00   .694145  1.337609
   8.79791   8.79791      1.00   .696015  1.340989
   8.79778   8.79778      1.00   .692225  1.334499
   8.79767   8.79767      1.00   .695835  1.341329
   8.79756   8.79756      1.00   .693155  1.336889
   8.79744   8.79744      1.00   .694865  1.339939
   8.79732   8.79732      1.00   .692365  1.335089
   8.79721   8.79721      1.00   .693545  1.337539
   8.79711   8.79711      1.00   .696125  1.342569
   8.79699   8.79699      1.00   .693085  1.337229
   8.79687   8.79687      1.00   .692965  1.337159
   8.79677   8.79677      1.00   .693615  1.337579
   8.79666   8.79666      1.00   .698245  1.346389
   8.79655   8.79655      1.00   .691645  1.333849
   8.79643   8.79643      1.00   .694415  1.339439
   8.79633   8.79633      1.00   .695045  1.341139
   8.79622   8.79622      1.00   .698965  1.348009
   8.79611   8.79611      1.00   .689155  1.330859
   8.79599   8.79599      1.00   .694735  1.341979
   8.79589   8.79589      1.00   .695285  1.342099
   8.79578   8.79578      1.00   .694275  1.340229
   8.79567   8.79567      1.00   .690995  1.333709
   8.79556   8.79556      1.00   .695415  1.342739
   8.79545   8.79545      1.00   .692755  1.337309
   8.79534   8.79534      1.00   .692505  1.336489
   8.79523   8.79523      1.00   .693355  1.338529
   8.79512   8.79512      1.00   .695485  1.341839
   8.79501   8.79501      1.00   .692395  1.336859
   8.79490   8.79490      1.00   .693425  1.339609
   8.79479   8.79479      1.00   .695935  1.344259
   8.79468   8.79468      1.00   .691385  1.336189
   8.79458   8.79458      1.00   .692065  1.336929
   8.79447   8.79447      1.00   .693835  1.340669
   8.79436   8.79436      1.00   .694025  1.341099
   8.79426   8.79426      1.00   .689245  1.331939
   8.79416   8.79416      1.00   .690945  1.335659
   8.79406   8.79406      1.00   .693005  1.339519
   8.79395   8.79395      1.00   .690555  1.335199
   8.79384   8.79384      1.00   .689785  1.333619
   8.79374   8.79374      1.00   .694685  1.342829
   8.79365   8.79365      1.00   .692395  1.338559
   8.79354   8.79354      1.00   .689585  1.333229
   8.79343   8.79343      1.00   .691525  1.336629
   8.79333   8.79333      1.00   .693155  1.340059
   8.79323   8.79323      1.00   .687315  1.329559
   8.79312   8.79312      1.00   .691365  1.336349
   8.79302   8.79302      1.00   .691675  1.337619
   8.79292   8.79292      1.00   .690825  1.337099
   8.79282   8.79282      1.00   .688425  1.331899
   8.79271   8.79271      1.00   .688615  1.332299
   8.79260   8.79260      1.00   .692115  1.339279
   8.79249   8.79249      1.00   .687695  1.330899
   8.79238   8.79238      1.00   .688255  1.331949
   8.79226   8.79226      1.00   .689455  1.334929
   8.79215   8.79215      1.00   .690185  1.335659
   8.79205   8.79205      1.00   .687065  1.329319
   8.79193   8.79193      1.00   .687965  1.331689
   8.79182   8.79182      1.00   .690025  1.335099
   8.79170   8.79170      1.00   .686605  1.328519
   8.79159   8.79159      1.00   .687025  1.329879
   8.79147   8.79147      1.00   .692075  1.340569
   8.79136   8.79136      1.00   .683335  1.323159
   8.79123   8.79123      1.00   .688095  1.333079
   8.79112   8.79112      1.00   .687255  1.331059
   8.79101   8.79101      1.00   .689505  1.334989
   8.79089   8.79089      1.00   .685675  1.328279
   8.79077   8.79077      1.00   .688525  1.333859
   8.79066   8.79066      1.00   .689145  1.334329
   8.79056   8.79056      1.00   .686025  1.328629
   8.79045   8.79045      1.00   .687845  1.332119
   8.79033   8.79033      1.00   .686585  1.330179
   8.79022   8.79022      1.00   .689505  1.336509
   8.79011   8.79011      1.00   .684075  1.326319
   8.78999   8.78999      1.00   .690955  1.338839
   8.78988   8.78988      1.00   .684615  1.327099
   8.78978   8.78978      1.00   .690215  1.338249
   8.78967   8.78967      1.00   .683995  1.325639
   8.78956   8.78956      1.00   .688895  1.336249
   8.78944   8.78944      1.00   .685545  1.329249
   8.78933   8.78933      1.00   .688215  1.333759
   8.78923   8.78923      1.00   .683475  1.325419
   8.78911   8.78911      1.00   .690945  1.340269
   8.78899   8.78899      1.00   .681795  1.322549
   8.78888   8.78888      1.00   .688775  1.335799
   8.78877   8.78877      1.00   .684045  1.327579
   8.78865   8.78865      1.00   .686555  1.332149
   8.78853   8.78853      1.00   .685815  1.331069
   8.78842   8.78842      1.00   .686255  1.331689
   8.78831   8.78831      1.00   .683615  1.327259
   8.78819   8.78819      1.00   .688355  1.335839
   8.78806   8.78806      1.00   .684365  1.328039
   8.78795   8.78795      1.00   .686205  1.331849
   8.78783   8.78783      1.00   .686985  1.333259
   8.78771   8.78771      1.00   .685565  1.330509
   8.78759   8.78759      1.00   .684815  1.329809
   8.78747   8.78747      1.00   .686405  1.332489
   8.78737   8.78737      1.00   .684645  1.329499
   8.78726   8.78726      1.00   .688425  1.335889
   8.78714   8.78714      1.00   .684575  1.329519
   8.78703   8.78703      1.00   .684685  1.330319
   8.78692   8.78692      1.00   .688115  1.337139
   8.78681   8.78681      1.00   .680435  1.322039
   8.78669   8.78669      1.00   .685785  1.332179
   8.78659   8.78659      1.00   .686265  1.332749
   8.78648   8.78648      1.00   .684885  1.330989
   8.78637   8.78637      1.00   .685555  1.332059
   8.78625   8.78625      1.00   .686475  1.334289
   8.78614   8.78614      1.00   .685375  1.331939
   8.78604   8.78604      1.00   .685235  1.331949
   8.78593   8.78593      1.00   .685065  1.331009
   8.78581   8.78581      1.00   .683795  1.329529
   8.78570   8.78570      1.00   .687565  1.336719
   8.78560   8.78560      1.00   .685245  1.331279
   8.78549   8.78549      1.00   .687865  1.337229
   8.78537   8.78537      1.00   .686885  1.335359
   8.78526   8.78526      1.00   .683365  1.329209
   8.78516   8.78516      1.00   .689085  1.339379
   8.78505   8.78505      1.00   .687055  1.335489
   8.78494   8.78494      1.00   .682905  1.327929
   8.78483   8.78483      1.00   .687935  1.338339
   8.78472   8.78472      1.00   .687435  1.337129
   8.78461   8.78461      1.00   .685555  1.334239
   8.78450   8.78450      1.00   .683905  1.330889
   8.78440   8.78440      1.00   .687525  1.337249
   8.78430   8.78430      1.00   .686855  1.336469
   8.78419   8.78419      1.00   .684855  1.332719
   8.78409   8.78409      1.00   .687605  1.338359
   8.78399   8.78399      1.00   .684815  1.333039
   8.78389   8.78389      1.00   .685885  1.334759
   8.78378   8.78378      1.00   .686235  1.336359
   8.78367   8.78367      1.00   .687455  1.337699
   8.78357   8.78357      1.00   .686575  1.336479
   8.78347   8.78347      1.00   .686785  1.337949
   8.78337   8.78337      1.00   .688605  1.342089
   8.78326   8.78326      1.00   .684555  1.333889
   8.78316   8.78316      1.00   .687725  1.339629
   8.78306   8.78306      1.00   .689755  1.343529
   8.78295   8.78295      1.00   .685695  1.335579
   8.78284   8.78284      1.00   .690875  1.345379
   8.78273   8.78273      1.00   .688185  1.339679
   8.78263   8.78263      1.00   .689135  1.342199
   8.78252   8.78252      1.00   .688995  1.342249
   8.78241   8.78241      1.00   .690135  1.345029
   8.78230   8.78230      1.00   .690455  1.344839
   8.78219   8.78219      1.00   .689375  1.343829
   8.78207   8.78207      1.00   .691875  1.348149
   8.78196   8.78196      1.00   .688685  1.342099
   8.78185   8.78185      1.00   .692005  1.348529
   8.78174   8.78174      1.00   .692765  1.349929
   8.78162   8.78162      1.00   .691045  1.346669
   8.78149   8.78149      1.00   .689615  1.344439
   8.78138   8.78138      1.00   .694115  1.352869
   8.78127   8.78127      1.00   .691115  1.346959
   8.78115   8.78115      1.00   .690805  1.347809
   8.78104   8.78104      1.00   .692985  1.351369
   8.78093   8.78093      1.00   .691915  1.349319
   8.78082   8.78082      1.00   .693175  1.350799
   8.78070   8.78070      1.00   .693805  1.353989
   8.78058   8.78058      1.00   .691735  1.349079
   8.78047   8.78047      1.00   .695425  1.356799
   8.78036   8.78036      1.00   .691925  1.349969
   8.78025   8.78025      1.00   .693485  1.353249
   8.78013   8.78013      1.00   .693915  1.353599
   8.78002   8.78002      1.00   .694325  1.354209
   8.77992   8.77992      1.00   .695055  1.356679
   8.77981   8.77981      1.00   .693285  1.353669
   8.77970   8.77970      1.00   .694625  1.355399
   8.77959   8.77959      1.00   .694165  1.354489
   8.77949   8.77949      1.00   .694965  1.357259
   8.77938   8.77938      1.00   .696205  1.359439
   8.77926   8.77926      1.00   .697095  1.361439
   8.77915   8.77915      1.00   .696655  1.359809
   8.77904   8.77904      1.00   .697135  1.361589
   8.77892   8.77892      1.00   .695655  1.359139
   8.77880   8.77880      1.00   .696575  1.360779
   8.77869   8.77869      1.00   .697415  1.362189
   8.77858   8.77858      1.00   .698665  1.364839
   8.77846   8.77846      1.00   .700355  1.368079
   8.77833   8.77833      1.00   .695795  1.359199
   8.77822   8.77822      1.00   .701615  1.371649
   8.77811   8.77811      1.00   .699945  1.367649
   8.77799   8.77799      1.00   .701115  1.370239
   8.77787   8.77787      1.00   .696125  1.361129
   8.77776   8.77776      1.00   .703305  1.375159
   8.77764   8.77764      1.00   .697665  1.364269
   8.77753   8.77753      1.00   .702645  1.373519
   8.77741   8.77741      1.00   .698045  1.364739
   8.77730   8.77730      1.00   .703695  1.376169
   8.77719   8.77719      1.00   .698915  1.367259
   8.77708   8.77708      1.00   .702495  1.375269
   8.77696   8.77696      1.00   .701505  1.371899
   8.77685   8.77685      1.00   .704115  1.377249
   8.77674   8.77674      1.00   .701875  1.373429
   8.77663   8.77663      1.00   .702085  1.373799
   8.77652   8.77652      1.00   .703575  1.376289
   8.77641   8.77641      1.00   .702755  1.375339
   8.77631   8.77631      1.00   .702985  1.376609
   8.77620   8.77620      1.00   .703335  1.376429
   8.77608   8.77608      1.00   .703775  1.377179
   8.77598   8.77598      1.00   .703515  1.376839
   8.77587   8.77587      1.00   .705755  1.380939
   8.77576   8.77576      1.00   .701925  1.374279
   8.77564   8.77564      1.00   .705145  1.380039
   8.77554   8.77554      1.00   .702515  1.376429
   8.77543   8.77543      1.00   .705925  1.382419
   8.77532   8.77532      1.00   .703075  1.376449
   8.77521   8.77521      1.00   .705485  1.381159
   8.77510   8.77510      1.00   .702175  1.374889
   8.77500   8.77500      1.00   .708055  1.386979
   8.77489   8.77489      1.00   .704345  1.379059
   8.77477   8.77477      1.00   .704145  1.378719
   8.77466   8.77466      1.00   .706525  1.384039
   8.77456   8.77456      1.00   .705845  1.382769
   8.77445   8.77445      1.00   .704405  1.379869
   8.77434   8.77434      1.00   .706655  1.385329
   8.77424   8.77424      1.00   .704325  1.379779
   8.77414   8.77414      1.00   .705365  1.381619
   8.77404   8.77404      1.00   .705635  1.383209
   8.77393   8.77393      1.00   .706635  1.385839
   8.77382   8.77382      1.00   .706475  1.385079
   8.77373   8.77373      1.00   .705965  1.383819
   8.77362   8.77362      1.00   .706285  1.384189
   8.77351   8.77351      1.00   .705135  1.382549
   8.77341   8.77341      1.00   .707995  1.388259
   8.77331   8.77331      1.00   .705665  1.383689
   8.77321   8.77321      1.00   .707685  1.388229
   8.77310   8.77310      1.00   .703925  1.381309
   8.77300   8.77300      1.00   .709535  1.391729
   8.77290   8.77290      1.00   .705305  1.382699
   8.77279   8.77279      1.00   .705595  1.384779
   8.77267   8.77267      1.00   .707045  1.386709
   8.77257   8.77257      1.00   .703495  1.381019
   8.77247   8.77247      1.00   .705165  1.383669
   8.77235   8.77235      1.00   .703025  1.379629
   8.77223   8.77223      1.00   .706435  1.386029
   8.77212   8.77212      1.00   .705755  1.385989
   8.77201   8.77201      1.00   .704895  1.384829
   8.77190   8.77190      1.00   .705635  1.385629
   8.77178   8.77178      1.00   .706655  1.387919
   8.77167   8.77167      1.00   .702475  1.379729
   8.77156   8.77156      1.00   .705165  1.383609
   8.77144   8.77144      1.00   .706625  1.386789
   8.77132   8.77132      1.00   .705685  1.386469
   8.77120   8.77120      1.00   .705015  1.384899
   8.77109   8.77109      1.00   .708155  1.391239
   8.77098   8.77098      1.00   .704085  1.382649
   8.77087   8.77087      1.00   .705075  1.385379
   8.77075   8.77075      1.00   .706615  1.388399
   8.77063   8.77063      1.00   .707005  1.389269
   8.77052   8.77052      1.00   .702825  1.381309
   8.77040   8.77040      1.00   .706095  1.386899
   8.77029   8.77029      1.00   .704775  1.385299
   8.77019   8.77019      1.00   .706155  1.387379
   8.77007   8.77007      1.00   .704075  1.383619
   8.76996   8.76996      1.00   .703965  1.383679
   8.76985   8.76985      1.00   .706835  1.390059
   8.76975   8.76975      1.00   .703245  1.382649
   8.76964   8.76964      1.00   .706985  1.389319
   8.76952   8.76952      1.00   .702185  1.380429
   8.76941   8.76941      1.00   .708675  1.392969
   8.76931   8.76931      1.00   .701845  1.379939
   8.76919   8.76919      1.00   .707905  1.392099
   8.76907   8.76907      1.00   .702695  1.381649
   8.76897   8.76897      1.00   .707975  1.392669
   8.76886   8.76886      1.00   .701055  1.379179
   8.76873   8.76873      1.00   .707145  1.390769
   8.76861   8.76861      1.00   .701195  1.379249
   8.76850   8.76850      1.00   .705195  1.388039
   8.76839   8.76839      1.00   .701825  1.381089
   8.76827   8.76827      1.00   .705835  1.389119
   8.76815   8.76815      1.00   .699395  1.376199
   8.76803   8.76803      1.00   .704975  1.387939
   8.76791   8.76791      1.00   .701105  1.380039
   8.76779   8.76779      1.00   .704725  1.387419
   8.76766   8.76766      1.00   .699295  1.376089
   8.76756   8.76756      1.00   .705625  1.389199
   8.76745   8.76745      1.00   .701305  1.379839
   8.76734   8.76734      1.00   .702575  1.383179
   8.76722   8.76722      1.00   .700805  1.380299
   8.76711   8.76711      1.00   .702865  1.384179
   8.76700   8.76700      1.00   .700825  1.381539
   8.76688   8.76688      1.00   .700325  1.379539
   8.76676   8.76676      1.00   .702225  1.383119
   8.76666   8.76666      1.00   .701315  1.382149
   8.76656   8.76656      1.00   .701665  1.382699
   8.76644   8.76644      1.00   .702025  1.383709
   8.76633   8.76633      1.00   .701935  1.383079
   8.76622   8.76622      1.00   .700495  1.381099
   8.76611   8.76611      1.00   .701355  1.382269
   8.76600   8.76600      1.00   .702265  1.384599
   8.76589   8.76589      1.00   .700115  1.379909
   8.76578   8.76578      1.00   .701525  1.382229
   8.76567   8.76567      1.00   .702205  1.383739
   8.76555   8.76555      1.00   .700685  1.381039
   8.76544   8.76544      1.00   .697565  1.375519
   8.76533   8.76533      1.00   .702615  1.385059
   8.76523   8.76523      1.00   .700995  1.381959
   8.76512   8.76512      1.00   .697295  1.375459
   8.76500   8.76500      1.00   .698045  1.376599
   8.76490   8.76490      1.00   .701815  1.384369
   8.76479   8.76479      1.00   .698885  1.379059
   8.76468   8.76468      1.00   .699745  1.380019
   8.76457   8.76457      1.00   .701355  1.382809
   8.76447   8.76447      1.00   .697615  1.376679
   8.76437   8.76437      1.00   .699825  1.381359
   8.76426   8.76426      1.00   .697845  1.376109
   8.76415   8.76415      1.00   .697085  1.375309
   8.76405   8.76405      1.00   .699865  1.380739
   8.76395   8.76395      1.00   .699885  1.381049
   8.76384   8.76384      1.00   .697895  1.376919
   8.76374   8.76374      1.00   .700255  1.381819
   8.76364   8.76364      1.00   .698285  1.378859
   8.76354   8.76354      1.00   .698695  1.379569
   8.76343   8.76343      1.00   .697195  1.376889
   8.76332   8.76332      1.00   .700865  1.384519
   8.76323   8.76323      1.00   .696405  1.376269
   8.76312   8.76312      1.00   .698955  1.379959
   8.76302   8.76302      1.00   .697045  1.375829
   8.76291   8.76291      1.00   .700165  1.383079
   8.76281   8.76281      1.00   .696725  1.376779
   8.76270   8.76270      1.00   .699835  1.382989
   8.76258   8.76258      1.00   .696805  1.376949
   8.76247   8.76247      1.00   .698595  1.380579
   8.76237   8.76237      1.00   .698645  1.380139
   8.76227   8.76227      1.00   .701445  1.386459
   8.76216   8.76216      1.00   .695825  1.375199
   8.76203   8.76203      1.00   .697315  1.378759
   8.76192   8.76192      1.00   .699885  1.383759
   8.76181   8.76181      1.00   .698285  1.380549
   8.76169   8.76169      1.00   .698165  1.380549
   8.76157   8.76157      1.00   .697565  1.379029
   8.76146   8.76146      1.00   .698765  1.381149
   8.76134   8.76134      1.00   .696335  1.377499
   8.76123   8.76123      1.00   .696345  1.377599
   8.76111   8.76111      1.00   .698385  1.380879
   8.76099   8.76099      1.00   .695735  1.376559
   8.76089   8.76089      1.00   .696635  1.377429
   8.76077   8.76077      1.00   .698615  1.381419
   8.76065   8.76065      1.00   .696435  1.378079
   8.76053   8.76053      1.00   .695845  1.376819
   8.76043   8.76043      1.00   .697255  1.379689
   8.76032   8.76032      1.00   .697125  1.379819
   8.76020   8.76020      1.00   .697105  1.379859
   8.76009   8.76009      1.00   .695675  1.375949
   8.75999   8.75999      1.00   .695965  1.377509
   8.75988   8.75988      1.00   .699305  1.384209
   8.75976   8.75976      1.00   .695965  1.377729
   8.75966   8.75966      1.00   .695975  1.377949
   8.75955   8.75955      1.00   .696815  1.380319
   8.75943   8.75943      1.00   .696185  1.378979
   8.75932   8.75932      1.00   .696555  1.379059
   8.75921   8.75921      1.00   .695125  1.376229
   8.75910   8.75910      1.00   .697885  1.381859
   8.75898   8.75898      1.00   .694335  1.374989
   8.75886   8.75886      1.00   .696165  1.378609
   8.75875   8.75875      1.00   .693955  1.374409
   8.75864   8.75864      1.00   .700585  1.388099
   8.75852   8.75852      1.00   .691585  1.370009
   8.75840   8.75840      1.00   .697655  1.382449
   8.75828   8.75828      1.00   .694605  1.377159
   8.75817   8.75817      1.00   .695925  1.378429
   8.75804   8.75804      1.00   .694365  1.375519
   8.75791   8.75791      1.00   .696265  1.380429
   8.75780   8.75780      1.00   .692215  1.371259
   8.75769   8.75769      1.00   .696215  1.380049
   8.75758   8.75758      1.00   .695045  1.378109
   8.75746   8.75746      1.00   .695715  1.379169
   8.75735   8.75735      1.00   .694955  1.377809
   8.75723   8.75723      1.00   .697975  1.383269
   8.75712   8.75712      1.00   .695205  1.378319
   8.75701   8.75701      1.00   .693445  1.375029
   8.75689   8.75689      1.00   .691485  1.371109
   8.75679   8.75679      1.00   .696375  1.381039
   8.75667   8.75667      1.00   .695865  1.380019
   8.75656   8.75656      1.00   .694955  1.378059
   8.75645   8.75645      1.00   .697055  1.382159
   8.75634   8.75634      1.00   .698715  1.386139
   8.75623   8.75623      1.00   .694095  1.377849
   8.75612   8.75612      1.00   .696455  1.382159
   8.75602   8.75602      1.00   .697345  1.383729
   8.75591   8.75591      1.00   .698625  1.386599
   8.75579   8.75579      1.00   .693505  1.377259
   8.75568   8.75568      1.00   .696635  1.382899
   8.75557   8.75557      1.00   .697865  1.385729
   8.75546   8.75546      1.00   .697745  1.385649
   8.75535   8.75535      1.00   .694905  1.380029
   8.75523   8.75523      1.00   .697515  1.385769
   8.75513   8.75513      1.00   .697415  1.384959
   8.75503   8.75503      1.00   .696695  1.383819
   8.75492   8.75492      1.00   .698005  1.385799
   8.75480   8.75480      1.00   .696785  1.384519
   8.75470   8.75470      1.00   .695305  1.380519
   8.75460   8.75460      1.00   .700595  1.391819
   8.75448   8.75448      1.00   .694415  1.380169
   8.75437   8.75437      1.00   .698265  1.388079
   8.75427   8.75427      1.00   .696895  1.384429
   8.75417   8.75417      1.00   .699095  1.388809
   8.75407   8.75407      1.00   .696975  1.385519
   8.75396   8.75396      1.00   .696025  1.382949
   8.75386   8.75386      1.00   .697115  1.385559
   8.75376   8.75376      1.00   .697285  1.386479
   8.75365   8.75365      1.00   .698505  1.388139
   8.75355   8.75355      1.00   .696345  1.385029
   8.75345   8.75345      1.00   .697295  1.386179
   8.75335   8.75335      1.00   .697925  1.388079
   8.75324   8.75324      1.00   .697455  1.386819
   8.75314   8.75314      1.00   .696865  1.386069
   8.75304   8.75304      1.00   .699855  1.392399
   8.75294   8.75294      1.00   .696975  1.385889
   8.75282   8.75282      1.00   .698555  1.389679
   8.75271   8.75271      1.00   .696495  1.385889
   8.75261   8.75261      1.00   .702195  1.397239
   8.75250   8.75250      1.00   .693765  1.380299
   8.75239   8.75239      1.00   .701335  1.395509
   8.75228   8.75228      1.00   .696485  1.385999
   8.75218   8.75218      1.00   .701365  1.395609
   8.75207   8.75207      1.00   .695305  1.384279
   8.75195   8.75195      1.00   .702245  1.397909
   8.75182   8.75182      1.00   .694255  1.382749
   8.75172   8.75172      1.00   .701655  1.397279
   8.75161   8.75161      1.00   .698595  1.390049
   8.75148   8.75148      1.00   .700715  1.394819
   8.75136   8.75136      1.00   .695835  1.385809
   8.75126   8.75126      1.00   .699485  1.393139
   8.75115   8.75115      1.00   .699755  1.393649
   8.75103   8.75103      1.00   .701205  1.396139
   8.75090   8.75090      1.00   .693575  1.381599
   8.75079   8.75079      1.00   .700325  1.394899
   8.75069   8.75069      1.00   .699555  1.394009
   8.75057   8.75057      1.00   .698035  1.391159
   8.75045   8.75045      1.00   .696245  1.386879
   8.75034   8.75034      1.00   .702745  1.401009
   8.75023   8.75023      1.00   .698535  1.391619
   8.75013   8.75013      1.00   .697685  1.390569
   8.75001   8.75001      1.00   .701265  1.396949
   8.74990   8.74990      1.00   .699325  1.393569
   8.74980   8.74980      1.00   .696685  1.388719
   8.74968   8.74968      1.00   .698095  1.392029
   8.74957   8.74957      1.00   .699465  1.394009
   8.74947   8.74947      1.00   .699265  1.394529
   8.74936   8.74936      1.00   .698615  1.392079
   8.74924   8.74924      1.00   .703245  1.401869
   8.74913   8.74913      1.00   .698615  1.393459
   8.74902   8.74902      1.00   .698635  1.393529
   8.74891   8.74891      1.00   .702195  1.400689
   8.74879   8.74879      1.00   .697365  1.390789
   8.74867   8.74867      1.00   .700105  1.396429
   8.74856   8.74856      1.00   .701485  1.399789
   8.74844   8.74844      1.00   .699435  1.395779
   8.74832   8.74832      1.00   .701165  1.399139
   8.74820   8.74820      1.00   .696445  1.389609
   8.74808   8.74808      1.00   .703255  1.403649
   8.74796   8.74796      1.00   .698915  1.395159
   8.74784   8.74784      1.00   .699235  1.395239
   8.74772   8.74772      1.00   .702335  1.401579
   8.74761   8.74761      1.00   .700905  1.399609
   8.74750   8.74750      1.00   .700095  1.398139
   8.74738   8.74738      1.00   .699475  1.396319
   8.74727   8.74727      1.00   .701885  1.401799
   8.74716   8.74716      1.00   .698925  1.396639
   8.74705   8.74705      1.00   .701315  1.400389
   8.74693   8.74693      1.00   .699945  1.397749
   8.74681   8.74681      1.00   .702215  1.402719
   8.74670   8.74670      1.00   .698015  1.394539
   8.74660   8.74660      1.00   .702655  1.403859
   8.74649   8.74649      1.00   .701155  1.401389
   8.74637   8.74637      1.00   .700845  1.400729
   8.74626   8.74626      1.00   .699555  1.398179
   8.74616   8.74616      1.00   .704105  1.406729
   8.74605   8.74605      1.00   .700305  1.399519
   8.74593   8.74593      1.00   .702515  1.403989
   8.74582   8.74582      1.00   .699365  1.398439
   8.74572   8.74572      1.00   .703455  1.406439
   8.74561   8.74561      1.00   .698825  1.397159
   8.74549   8.74549      1.00   .703725  1.406389
   8.74539   8.74539      1.00   .698805  1.397529
   8.74528   8.74528      1.00   .701145  1.402699
   8.74517   8.74517      1.00   .700765  1.401979
   8.74505   8.74505      1.00   .701195  1.401519
   8.74495   8.74495      1.00   .700315  1.400329
   8.74484   8.74484      1.00   .700315  1.400399
   8.74473   8.74473      1.00   .699965  1.400839
   8.74462   8.74462      1.00   .700635  1.401329
   8.74452   8.74452      1.00   .699315  1.399289
   8.74442   8.74442      1.00   .699995  1.400749
   8.74431   8.74431      1.00   .699165  1.398879
   8.74420   8.74420      1.00   .699165  1.398879
   8.74410   8.74410      1.00   .699445  1.399429
   8.74400   8.74400      1.00   .700285  1.400919
   8.74390   8.74390      1.00   .699025  1.399079
   8.74378   8.74378      1.00   .698565  1.398259
   8.74368   8.74368      1.00   .697155  1.395709
   8.74359   8.74359      1.00   .700275  1.402539
   8.74348   8.74348      1.00   .695265  1.391159
   8.74337   8.74337      1.00   .696245  1.394459
   8.74326   8.74326      1.00   .698115  1.397909
   8.74317   8.74317      1.00   .700305  1.402169
   8.74307   8.74307      1.00   .695845  1.392789
   8.74296   8.74296      1.00   .698775  1.399349
   8.74285   8.74285      1.00   .698345  1.399429
   8.74275   8.74275      1.00   .697655  1.396959
   8.74263   8.74263      1.00   .695525  1.393139
   8.74252   8.74252      1.00   .694605  1.391259
   8.74242   8.74242      1.00   .694265  1.391219
   8.74231   8.74231      1.00   .696365  1.395699
   8.74220   8.74220      1.00   .695375  1.392809
   8.74208   8.74208      1.00   .695855  1.394549
   8.74197   8.74197      1.00   .694985  1.393189
   8.74186   8.74186      1.00   .695355  1.394209
   8.74174   8.74174      1.00   .694115  1.391669
   8.74162   8.74162      1.00   .693675  1.390369
   8.74151   8.74151      1.00   .694345  1.392429
   8.74139   8.74139      1.00   .694935  1.393449
   8.74128   8.74128      1.00   .693245  1.389009
   8.74116   8.74116      1.00   .693015  1.390439
   8.74105   8.74105      1.00   .696115  1.396289
   8.74094   8.74094      1.00   .692815  1.389959
   8.74081   8.74081      1.00   .691895  1.387909
   8.74069   8.74069      1.00   .695215  1.394389
   8.74059   8.74059      1.00   .695645  1.394719
   8.74049   8.74049      1.00   .691685  1.388199
   8.74037   8.74037      1.00   .695305  1.395349
   8.74025   8.74025      1.00   .693375  1.391249
   8.74014   8.74014      1.00   .693185  1.390719
   8.74004   8.74004      1.00   .691325  1.387789
   8.73993   8.73993      1.00   .694145  1.393499
   8.73981   8.73981      1.00   .691235  1.387819
   8.73971   8.73971      1.00   .693355  1.391909
   8.73960   8.73960      1.00   .692065  1.389309
   8.73948   8.73948      1.00   .693965  1.393159
   8.73937   8.73937      1.00   .687415  1.380399
   8.73926   8.73926      1.00   .693585  1.392829
   8.73915   8.73915      1.00   .693145  1.392429
   8.73903   8.73903      1.00   .688535  1.383149
   8.73891   8.73891      1.00   .692605  1.391549
   8.73880   8.73880      1.00   .694595  1.394029
   8.73869   8.73869      1.00   .689835  1.385579
   8.73857   8.73857      1.00   .690755  1.387519
   8.73845   8.73845      1.00   .693855  1.393939
   8.73833   8.73833      1.00   .691315  1.388809
   8.73822   8.73822      1.00   .692855  1.392609
   8.73809   8.73809      1.00   .688215  1.382769
   8.73797   8.73797      1.00   .694045  1.394579
   8.73786   8.73786      1.00   .690965  1.388289
   8.73775   8.73775      1.00   .692275  1.391769
   8.73763   8.73763      1.00   .689975  1.386669
   8.73751   8.73751      1.00   .693435  1.393459
   8.73739   8.73739      1.00   .689415  1.385759
   8.73728   8.73728      1.00   .694265  1.394789
   8.73716   8.73716      1.00   .689055  1.385729
   8.73704   8.73704      1.00   .691685  1.391769
   8.73694   8.73694      1.00   .689935  1.388099
   8.73683   8.73683      1.00   .690805  1.389799
   8.73672   8.73672      1.00   .691995  1.391239
   8.73661   8.73661      1.00   .691835  1.392189
   8.73650   8.73650      1.00   .691605  1.391899
   8.73640   8.73640      1.00   .691965  1.392239
   8.73628   8.73628      1.00   .691265  1.390669
   8.73617   8.73617      1.00   .690135  1.388649
   8.73606   8.73606      1.00   .690435  1.389229
   8.73595   8.73595      1.00   .690775  1.388979
   8.73584   8.73584      1.00   .690185  1.388339
   8.73572   8.73572      1.00   .691195  1.390899
   8.73561   8.73561      1.00   .690885  1.390289
   8.73550   8.73550      1.00   .690495  1.389899
   8.73540   8.73540      1.00   .691575  1.393069
   8.73529   8.73529      1.00   .689585  1.388439
   8.73518   8.73518      1.00   .691085  1.392309
   8.73507   8.73507      1.00   .688235  1.385969
   8.73496   8.73496      1.00   .690405  1.390689
   8.73485   8.73485      1.00   .693195  1.395449
   8.73474   8.73474      1.00   .689855  1.389479
   8.73463   8.73463      1.00   .691785  1.393229
   8.73452   8.73452      1.00   .693615  1.396809
   8.73442   8.73442      1.00   .691365  1.392929
   8.73432   8.73432      1.00   .692565  1.394809
   8.73421   8.73421      1.00   .692345  1.395839
   8.73410   8.73410      1.00   .690995  1.393019
   8.73400   8.73400      1.00   .690095  1.391129
   8.73390   8.73390      1.00   .692795  1.395699
   8.73380   8.73380      1.00   .693145  1.396709
   8.73369   8.73369      1.00   .689095  1.389159
   8.73359   8.73359      1.00   .691815  1.395189
   8.73349   8.73349      1.00   .694325  1.399729
   8.73339   8.73339      1.00   .689915  1.390809
   8.73328   8.73328      1.00   .691825  1.394479
   8.73317   8.73317      1.00   .694115  1.400019
   8.73307   8.73307      1.00   .691295  1.394719
   8.73298   8.73298      1.00   .690085  1.391799
   8.73286   8.73286      1.00   .693125  1.398579
   8.73275   8.73275      1.00   .692995  1.398299
   8.73265   8.73265      1.00   .688305  1.388109
   8.73254   8.73254      1.00   .689525  1.391679
   8.73243   8.73243      1.00   .694755  1.401399
   8.73232   8.73232      1.00   .688395  1.389349
   8.73220   8.73220      1.00   .691335  1.395949
   8.73210   8.73210      1.00   .688755  1.390389
   8.73199   8.73199      1.00   .695025  1.402979
   8.73187   8.73187      1.00   .687475  1.388079
   8.73176   8.73176      1.00   .692675  1.398119
   8.73164   8.73164      1.00   .690185  1.393369
   8.73152   8.73152      1.00   .692145  1.397239
   8.73140   8.73140      1.00   .688185  1.388769
   8.73129   8.73129      1.00   .693665  1.400259
   8.73118   8.73118      1.00   .689895  1.393149
   8.73106   8.73106      1.00   .690735  1.395479
   8.73093   8.73093      1.00   .689975  1.392999
   8.73082   8.73082      1.00   .693685  1.401099
   8.73071   8.73071      1.00   .686825  1.387509
   8.73060   8.73060      1.00   .692295  1.398609
   8.73048   8.73048      1.00   .689655  1.392509
   8.73037   8.73037      1.00   .690275  1.394799
   8.73027   8.73027      1.00   .687205  1.387979
   8.73015   8.73015      1.00   .690985  1.396319
   8.73004   8.73004      1.00   .691655  1.397169
   8.72993   8.72993      1.00   .689455  1.393249
   8.72983   8.72983      1.00   .688435  1.392069
   8.72971   8.72971      1.00   .691585  1.397339
   8.72960   8.72960      1.00   .688245  1.390799
   8.72949   8.72949      1.00   .687285  1.390139
   8.72938   8.72938      1.00   .690215  1.395149
   8.72927   8.72927      1.00   .689985  1.394619
   8.72915   8.72915      1.00   .687725  1.390529
   8.72904   8.72904      1.00   .686795  1.389039
   8.72893   8.72893      1.00   .689995  1.395269
   8.72881   8.72881      1.00   .685155  1.385919
   8.72869   8.72869      1.00   .688215  1.392489
   8.72858   8.72858      1.00   .687465  1.390939
   8.72847   8.72847      1.00   .689345  1.393529
   8.72835   8.72835      1.00   .685915  1.387629
   8.72823   8.72823      1.00   .685955  1.388519
   8.72812   8.72812      1.00   .689275  1.393869
   8.72800   8.72800      1.00   .686545  1.389869
   8.72787   8.72787      1.00   .683785  1.383629
   8.72775   8.72775      1.00   .686965  1.390209
   8.72763   8.72763      1.00   .688895  1.395119
   8.72752   8.72752      1.00   .682995  1.382899
   8.72741   8.72741      1.00   .688845  1.394819
   8.72729   8.72729      1.00   .686005  1.388009
   8.72718   8.72718      1.00   .686955  1.390489
   8.72707   8.72707      1.00   .683355  1.383609
   8.72696   8.72696      1.00   .688935  1.395439
   8.72684   8.72684      1.00   .683565  1.384209
   8.72673   8.72673      1.00   .686965  1.390849
   8.72663   8.72663      1.00   .684845  1.387399
   8.72653   8.72653      1.00   .686765  1.391859
   8.72641   8.72641      1.00   .680525  1.378389
   8.72630   8.72630      1.00   .687105  1.392879
   8.72619   8.72619      1.00   .685015  1.387409
   8.72608   8.72608      1.00   .684675  1.387779
   8.72596   8.72596      1.00   .681985  1.382489
   8.72586   8.72586      1.00   .685495  1.389569
   8.72574   8.72574      1.00   .685855  1.391389
   8.72564   8.72564      1.00   .681315  1.381059
   8.72552   8.72552      1.00   .684845  1.388809
   8.72541   8.72541      1.00   .686055  1.389909
   8.72531   8.72531      1.00   .684215  1.387489
   8.72520   8.72520      1.00   .681365  1.381819
   8.72508   8.72508      1.00   .686035  1.391739
   8.72498   8.72498      1.00   .682535  1.384649
   8.72487   8.72487      1.00   .683625  1.387199
   8.72476   8.72476      1.00   .680555  1.380489
   8.72465   8.72465      1.00   .686845  1.393729
   8.72454   8.72454      1.00   .679225  1.377759
   8.72445   8.72445      1.00   .685255  1.390469
   8.72434   8.72434      1.00   .681835  1.383339
   8.72423   8.72423      1.00   .684685  1.389859
   8.72413   8.72413      1.00   .679795  1.377999
   8.72403   8.72403      1.00   .685525  1.390769
   8.72393   8.72393      1.00   .679915  1.379809
   8.72381   8.72381      1.00   .684675  1.390039
   8.72371   8.72371      1.00   .680705  1.381589
   8.72361   8.72361      1.00   .683905  1.388409
   8.72351   8.72351      1.00   .681165  1.382769
   8.72340   8.72340      1.00   .680495  1.381379
   8.72330   8.72330      1.00   .682635  1.386529
   8.72320   8.72320      1.00   .682535  1.385659
   8.72310   8.72310      1.00   .679165  1.378799
   8.72299   8.72299      1.00   .681075  1.383519
   8.72289   8.72289      1.00   .682325  1.385969
   8.72278   8.72278      1.00   .680545  1.382489
   8.72267   8.72267      1.00   .679295  1.380869
   8.72256   8.72256      1.00   .679795  1.381219
   8.72245   8.72245      1.00   .682685  1.387139
   8.72235   8.72235      1.00   .678765  1.378719
   8.72224   8.72224      1.00   .680815  1.383909
   8.72212   8.72212      1.00   .679565  1.381079
   8.72201   8.72201      1.00   .682275  1.386259
   8.72190   8.72190      1.00   .677655  1.377349
   8.72178   8.72178      1.00   .679005  1.379589
   8.72165   8.72165      1.00   .679185  1.380489
   8.72155   8.72155      1.00   .676805  1.375399
   8.72143   8.72143      1.00   .680905  1.385309
   8.72131   8.72131      1.00   .678025  1.378109
   8.72119   8.72119      1.00   .680215  1.383259
   8.72108   8.72108      1.00   .680215  1.382979
   8.72098   8.72098      1.00   .679515  1.381799
   8.72085   8.72085      1.00   .676545  1.375949
   8.72073   8.72073      1.00   .680325  1.383209
   8.72063   8.72063      1.00   .674865  1.373129
   8.72052   8.72052      1.00   .680045  1.383249
   8.72040   8.72040      1.00   .677665  1.378979
   8.72029   8.72029      1.00   .676145  1.376169
   8.72017   8.72017      1.00   .679635  1.383029
   8.72007   8.72007      1.00   .679375  1.382359
   8.71996   8.71996      1.00   .676785  1.377179
   8.71985   8.71985      1.00   .679055  1.382199
   8.71974   8.71974      1.00   .676955  1.377849
   8.71963   8.71963      1.00   .678865  1.381579
   8.71952   8.71952      1.00   .678275  1.380099
   8.71940   8.71940      1.00   .676005  1.376559
   8.71929   8.71929      1.00   .679855  1.384569
   8.71918   8.71918      1.00   .676775  1.377629
   8.71907   8.71907      1.00   .677565  1.379629
   8.71895   8.71895      1.00   .678705  1.382009
   8.71884   8.71884      1.00   .679605  1.384489
   8.71873   8.71873      1.00   .673795  1.372409
   8.71861   8.71861      1.00   .682005  1.389559
   8.71849   8.71849      1.00   .677085  1.379879
   8.71837   8.71837      1.00   .677285  1.379459
   8.71826   8.71826      1.00   .678595  1.382509
   8.71814   8.71814      1.00   .679385  1.383369
   8.71801   8.71801      1.00   .677765  1.381189
   8.71789   8.71789      1.00   .679555  1.385259
   8.71778   8.71778      1.00   .676905  1.379429
   8.71766   8.71766      1.00   .679825  1.386179
   8.71755   8.71755      1.00   .675905  1.377699
   8.71744   8.71744      1.00   .681405  1.389559
   8.71732   8.71732      1.00   .677685  1.381319
   8.71720   8.71720      1.00   .677375  1.380979
   8.71709   8.71709      1.00   .677845  1.382899
   8.71699   8.71699      1.00   .680285  1.387449
   8.71688   8.71688      1.00   .676585  1.380439
   8.71676   8.71676      1.00   .678425  1.383699
   8.71664   8.71664      1.00   .678485  1.383739
   8.71653   8.71653      1.00   .679595  1.386919
   8.71643   8.71643      1.00   .675615  1.378539
   8.71632   8.71632      1.00   .678275  1.383709
   8.71620   8.71620      1.00   .679705  1.386459
   8.71609   8.71609      1.00   .677365  1.382689
   8.71599   8.71599      1.00   .676815  1.380769
   8.71587   8.71587      1.00   .679055  1.386009
   8.71576   8.71576      1.00   .677115  1.381899
   8.71565   8.71565      1.00   .677665  1.383609
   8.71555   8.71555      1.00   .678405  1.384129
   8.71544   8.71544      1.00   .678055  1.384429
   8.71532   8.71532      1.00   .676375  1.381429
   8.71521   8.71521      1.00   .678065  1.384069
   8.71511   8.71511      1.00   .677095  1.382919
   8.71500   8.71500      1.00   .676545  1.381519
   8.71489   8.71489      1.00   .676915  1.382579
   8.71478   8.71478      1.00   .678045  1.384659
   8.71467   8.71467      1.00   .675765  1.379379
   8.71456   8.71456      1.00   .677295  1.383089
   8.71445   8.71445      1.00   .676295  1.381589
   8.71435   8.71435      1.00   .677175  1.383789
   8.71425   8.71425      1.00   .671575  1.372109
   8.71414   8.71414      1.00   .678295  1.386119
   8.71403   8.71403      1.00   .675555  1.381079
   8.71393   8.71393      1.00   .676035  1.381029
   8.71383   8.71383      1.00   .676885  1.383149
   8.71373   8.71373      1.00   .676775  1.383089
   8.71362   8.71362      1.00   .673975  1.378009
   8.71352   8.71352      1.00   .676505  1.382859
   8.71342   8.71342      1.00   .674835  1.379729
   8.71332   8.71332      1.00   .675745  1.382039
   8.71321   8.71321      1.00   .673965  1.378489
   8.71311   8.71311      1.00   .676455  1.383009
   8.71301   8.71301      1.00   .677805  1.386699
   8.71290   8.71290      1.00   .675295  1.380759
   8.71279   8.71279      1.00   .676725  1.383579
   8.71268   8.71268      1.00   .675615  1.381699
   8.71258   8.71258      1.00   .676805  1.384499
   8.71247   8.71247      1.00   .675065  1.381539
   8.71235   8.71235      1.00   .675765  1.382749
   8.71224   8.71224      1.00   .676065  1.383339
   8.71213   8.71213      1.00   .677525  1.386279
   8.71201   8.71201      1.00   .673115  1.378229
   8.71190   8.71190      1.00   .676355  1.384679
   8.71179   8.71179      1.00   .674295  1.379999
   8.71168   8.71168      1.00   .676915  1.385389
   8.71156   8.71156      1.00   .674015  1.378729
   8.71144   8.71144      1.00   .676025  1.384049
   8.71132   8.71132      1.00   .674565  1.381039
   8.71122   8.71122      1.00   .675055  1.382249
   8.71110   8.71110      1.00   .674765  1.382319
   8.71098   8.71098      1.00   .675295  1.383569
   8.71087   8.71087      1.00   .674815  1.381979
   8.71076   8.71076      1.00   .676135  1.384959
   8.71064   8.71064      1.00   .674175  1.381069
   8.71052   8.71052      1.00   .676065  1.385299
   8.71041   8.71041      1.00   .676155  1.385139
   8.71031   8.71031      1.00   .676915  1.386739
   8.71019   8.71019      1.00   .676185  1.385319
   8.71007   8.71007      1.00   .673665  1.380379
   8.70996   8.70996      1.00   .679085  1.391149
   8.70986   8.70986      1.00   .675705  1.384199
   8.70975   8.70975      1.00   .676215  1.386139
   8.70963   8.70963      1.00   .673465  1.380459
   8.70953   8.70953      1.00   .678655  1.390929
   8.70942   8.70942      1.00   .675215  1.384329
   8.70930   8.70930      1.00   .676255  1.386449
   8.70918   8.70918      1.00   .675515  1.385039
   8.70908   8.70908      1.00   .677815  1.390289
   8.70897   8.70897      1.00   .676345  1.386939
   8.70885   8.70885      1.00   .677915  1.389999
   8.70874   8.70874      1.00   .676675  1.387679
   8.70862   8.70862      1.00   .677115  1.388789
   8.70850   8.70850      1.00   .679315  1.393429
   8.70838   8.70838      1.00   .676345  1.387209
   8.70826   8.70826      1.00   .677195  1.388829
   8.70815   8.70815      1.00   .676075  1.387469
   8.70803   8.70803      1.00   .680185  1.394729
   8.70791   8.70791      1.00   .675255  1.385869
   8.70779   8.70779      1.00   .678175  1.392489
   8.70767   8.70767      1.00   .675825  1.387189
   8.70756   8.70756      1.00   .680385  1.396249
   8.70744   8.70744      1.00   .673565  1.382269
   8.70732   8.70732      1.00   .680185  1.395969
   8.70721   8.70721      1.00   .676695  1.389329
   8.70710   8.70710      1.00   .677705  1.391419
   8.70699   8.70699      1.00   .675215  1.386689
   8.70687   8.70687      1.00   .677445  1.391199
   8.70676   8.70676      1.00   .675575  1.387469
   8.70665   8.70665      1.00   .676735  1.389469
   8.70654   8.70654      1.00   .681025  1.399179
   8.70643   8.70643      1.00   .675595  1.387669
   8.70633   8.70633      1.00   .675945  1.388179
   8.70622   8.70622      1.00   .676955  1.390119
   8.70611   8.70611      1.00   .677225  1.391469
   8.70600   8.70600      1.00   .675725  1.387589
   8.70589   8.70589      1.00   .675805  1.388009
   8.70578   8.70578      1.00   .676165  1.389189
   8.70566   8.70566      1.00   .678015  1.394239
   8.70555   8.70555      1.00   .674085  1.385409
   8.70544   8.70544      1.00   .677155  1.391959
   8.70534   8.70534      1.00   .675725  1.389659
   8.70523   8.70523      1.00   .674655  1.387049
   8.70511   8.70511      1.00   .675665  1.389199
   8.70501   8.70501      1.00   .674395  1.386199
   8.70490   8.70490      1.00   .677245  1.392369
   8.70479   8.70479      1.00   .675235  1.388939
   8.70468   8.70468      1.00   .673015  1.384139
   8.70458   8.70458      1.00   .676685  1.391689
   8.70447   8.70447      1.00   .675755  1.389019
   8.70437   8.70437      1.00   .672155  1.382649
   8.70426   8.70426      1.00   .674885  1.388499
   8.70416   8.70416      1.00   .673695  1.386689
   8.70406   8.70406      1.00   .675265  1.389209
   8.70395   8.70395      1.00   .670765  1.380389
   8.70384   8.70384      1.00   .672985  1.384239
   8.70374   8.70374      1.00   .671965  1.382969
   8.70364   8.70364      1.00   .673435  1.385429
   8.70353   8.70353      1.00   .668535  1.375519
   8.70343   8.70343      1.00   .672345  1.383879
   8.70333   8.70333      1.00   .669025  1.377269
   8.70323   8.70323      1.00   .670145  1.379889
   8.70312   8.70312      1.00   .669885  1.378959
   8.70301   8.70301      1.00   .670645  1.380169
   8.70291   8.70291      1.00   .666405  1.372359
   8.70281   8.70281      1.00   .670135  1.380929
   8.70270   8.70270      1.00   .667685  1.374749
   8.70259   8.70259      1.00   .668215  1.376699
   8.70249   8.70249      1.00   .666725  1.372549
   8.70238   8.70238      1.00   .668465  1.376159
   8.70226   8.70226      1.00   .666005  1.372029
   8.70215   8.70215      1.00   .666975  1.373789
   8.70204   8.70204      1.00   .663515  1.367419
   8.70193   8.70193      1.00   .669405  1.379269
   8.70182   8.70182      1.00   .663815  1.367949
   8.70170   8.70170      1.00   .665065  1.370869
   8.70158   8.70158      1.00   .665095  1.370959
   8.70147   8.70147      1.00   .663815  1.367859
   8.70135   8.70135      1.00   .664475  1.370239
   8.70123   8.70123      1.00   .663795  1.368999
   8.70111   8.70111      1.00   .663215  1.367299
   8.70101   8.70101      1.00   .665715  1.372039
   8.70088   8.70088      1.00   .661715  1.363819
   8.70077   8.70077      1.00   .662525  1.366719
   8.70066   8.70066      1.00   .664535  1.369829
   8.70055   8.70055      1.00   .661825  1.365219
   8.70044   8.70044      1.00   .662855  1.367819
   8.70032   8.70032      1.00   .662245  1.366019
   8.70021   8.70021      1.00   .662085  1.366199
   8.70010   8.70010      1.00   .660815  1.363409
   8.69999   8.69999      1.00   .662205  1.365929
   8.69988   8.69988      1.00   .658955  1.360229
   8.69977   8.69977      1.00   .659415  1.361059
   8.69967   8.69967      1.00   .659435  1.361829
   8.69955   8.69955      1.00   .659205  1.360799
   8.69943   8.69943      1.00   .662685  1.368129
   8.69932   8.69932      1.00   .655395  1.353199
   8.69922   8.69922      1.00   .664755  1.372879
   8.69911   8.69911      1.00   .658655  1.359799
   8.69899   8.69899      1.00   .658765  1.359739
   8.69888   8.69888      1.00   .657245  1.356969
   8.69877   8.69877      1.00   .663445  1.370119
   8.69865   8.69865      1.00   .655725  1.353989
   8.69852   8.69852      1.00   .659965  1.363279
   8.69841   8.69841      1.00   .660315  1.364619
   8.69830   8.69830      1.00   .659265  1.362519
   8.69818   8.69818      1.00   .657465  1.357579
   8.69805   8.69805      1.00   .661955  1.368219
   8.69793   8.69793      1.00   .655245  1.353699
   8.69782   8.69782      1.00   .662615  1.369669
   8.69771   8.69771      1.00   .655305  1.353359
   8.69758   8.69758      1.00   .663505  1.370719
   8.69747   8.69747      1.00   .655035  1.353249
   8.69736   8.69736      1.00   .661745  1.367369
   8.69724   8.69724      1.00   .658735  1.361659
   8.69712   8.69712      1.00   .656745  1.358029
   8.69701   8.69701      1.00   .656695  1.357709
   8.69690   8.69690      1.00   .663535  1.371369
   8.69679   8.69679      1.00   .655625  1.355139
   8.69668   8.69668      1.00   .659085  1.363139
   8.69657   8.69657      1.00   .658305  1.361219
   8.69647   8.69647      1.00   .659125  1.363919
   8.69636   8.69636      1.00   .655915  1.356489
   8.69624   8.69624      1.00   .659365  1.364299
   8.69614   8.69614      1.00   .660035  1.365069
   8.69603   8.69603      1.00   .656745  1.358289
   8.69592   8.69592      1.00   .657415  1.360909
   8.69580   8.69580      1.00   .658395  1.362799
   8.69570   8.69570      1.00   .657605  1.361349
   8.69559   8.69559      1.00   .657655  1.361659
   8.69548   8.69548      1.00   .660445  1.366789
   8.69537   8.69537      1.00   .658585  1.363409
   8.69526   8.69526      1.00   .657705  1.361509
   8.69516   8.69516      1.00   .662685  1.372089
   8.69505   8.69505      1.00   .658415  1.363659
   8.69493   8.69493      1.00   .658695  1.363569
   8.69482   8.69482      1.00   .658895  1.364369
   8.69472   8.69472      1.00   .662825  1.373009
   8.69461   8.69461      1.00   .657025  1.360419
   8.69450   8.69450      1.00   .659565  1.366759
   8.69439   8.69439      1.00   .659155  1.365259
   8.69430   8.69430      1.00   .661875  1.370729
   8.69419   8.69419      1.00   .657775  1.362519
   8.69408   8.69408      1.00   .662845  1.372919
   8.69398   8.69398      1.00   .658215  1.363699
   8.69388   8.69388      1.00   .661985  1.371879
   8.69377   8.69377      1.00   .658385  1.363879
   8.69367   8.69367      1.00   .661865  1.371559
   8.69357   8.69357      1.00   .658315  1.363429
   8.69347   8.69347      1.00   .661735  1.371949
   8.69337   8.69337      1.00   .659555  1.368149
   8.69326   8.69326      1.00   .660265  1.369099
   8.69316   8.69316      1.00   .660395  1.369439
   8.69306   8.69306      1.00   .661815  1.372629
   8.69295   8.69295      1.00   .660255  1.369149
   8.69284   8.69284      1.00   .658975  1.366569
   8.69273   8.69273      1.00   .662485  1.374819
   8.69262   8.69262      1.00   .658915  1.365919
   8.69252   8.69252      1.00   .658365  1.365769
   8.69241   8.69241      1.00   .659605  1.367939
   8.69230   8.69230      1.00   .662365  1.374589
   8.69219   8.69219      1.00   .660425  1.369689
   8.69208   8.69208      1.00   .660885  1.371279
   8.69196   8.69196      1.00   .662955  1.374979
   8.69185   8.69185      1.00   .659775  1.368309
   8.69174   8.69174      1.00   .659435  1.368779
   8.69162   8.69162      1.00   .661515  1.373469
   8.69149   8.69149      1.00   .660135  1.370119
   8.69138   8.69138      1.00   .661415  1.373599
   8.69127   8.69127      1.00   .662125  1.374219
   8.69116   8.69116      1.00   .664025  1.378609
   8.69104   8.69104      1.00   .660415  1.371329
   8.69092   8.69092      1.00   .661705  1.374399
   8.69081   8.69081      1.00   .662925  1.376549
   8.69069   8.69069      1.00   .660285  1.371649
   8.69058   8.69058      1.00   .661295  1.373369
   8.69047   8.69047      1.00   .661395  1.373829
   8.69036   8.69036      1.00   .662795  1.377139
   8.69024   8.69024      1.00   .660555  1.372519
   8.69013   8.69013      1.00   .662365  1.375509
   8.69002   8.69002      1.00   .662625  1.376369
   8.68992   8.68992      1.00   .662155  1.375489
   8.68981   8.68981      1.00   .660265  1.371759
   8.68969   8.68969      1.00   .663465  1.378749
   8.68958   8.68958      1.00   .661835  1.375669
   8.68948   8.68948      1.00   .662265  1.376459
   8.68936   8.68936      1.00   .662405  1.376469
   8.68924   8.68924      1.00   .661955  1.376589
   8.68913   8.68913      1.00   .660495  1.373589
   8.68903   8.68903      1.00   .662445  1.376599
   8.68891   8.68891      1.00   .663805  1.380309
   8.68879   8.68879      1.00   .660905  1.373629
   8.68868   8.68868      1.00   .662245  1.377849
   8.68857   8.68857      1.00   .661795  1.376309
   8.68845   8.68845      1.00   .662765  1.378729
   8.68832   8.68832      1.00   .662015  1.377459
   8.68821   8.68821      1.00   .661315  1.375529
   8.68810   8.68810      1.00   .662505  1.378189
   8.68797   8.68797      1.00   .663915  1.380919
   8.68784   8.68784      1.00   .660435  1.374209
   8.68773   8.68773      1.00   .663635  1.381249
   8.68762   8.68762      1.00   .660985  1.375629
   8.68750   8.68750      1.00   .663115  1.380209
   8.68738   8.68738      1.00   .661545  1.376899
   8.68727   8.68727      1.00   .664325  1.382929
   8.68716   8.68716      1.00   .661795  1.377949
   8.68704   8.68704      1.00   .663165  1.380399
   8.68693   8.68693      1.00   .661815  1.377389
   8.68683   8.68683      1.00   .665535  1.385069
   8.68672   8.68672      1.00   .661395  1.377299
   8.68661   8.68661      1.00   .666165  1.387119
   8.68650   8.68650      1.00   .666325  1.387609
   8.68639   8.68639      1.00   .662295  1.380189
   8.68628   8.68628      1.00   .664175  1.383789
   8.68616   8.68616      1.00   .664565  1.383769
   8.68605   8.68605      1.00   .665965  1.387709
   8.68594   8.68594      1.00   .662785  1.380709
   8.68583   8.68583      1.00   .666665  1.389419
   8.68572   8.68572      1.00   .663145  1.381679
   8.68561   8.68561      1.00   .666195  1.388519
   8.68550   8.68550      1.00   .662605  1.380899
   8.68540   8.68540      1.00   .667335  1.390619
   8.68528   8.68528      1.00   .662285  1.381029
   8.68517   8.68517      1.00   .664875  1.385989
   8.68506   8.68506      1.00   .660805  1.377519
   8.68496   8.68496      1.00   .668015  1.393149
   8.68484   8.68484      1.00   .660465  1.376939
   8.68473   8.68473      1.00   .667015  1.391529
   8.68463   8.68463      1.00   .662575  1.381629
   8.68453   8.68453      1.00   .667095  1.391679
   8.68442   8.68442      1.00   .661995  1.381239
   8.68431   8.68431      1.00   .662595  1.382519
   8.68421   8.68421      1.00   .664115  1.385009
   8.68411   8.68411      1.00   .667275  1.392189
   8.68400   8.68400      1.00   .660605  1.378729
   8.68390   8.68390      1.00   .666505  1.390319
   8.68380   8.68380      1.00   .664255  1.386709
   8.68370   8.68370      1.00   .664955  1.387189
   8.68359   8.68359      1.00   .664895  1.387419
   8.68348   8.68348      1.00   .663535  1.385259
   8.68339   8.68339      1.00   .665635  1.389109
   8.68328   8.68328      1.00   .662265  1.382109
   8.68318   8.68318      1.00   .666055  1.390409
   8.68307   8.68307      1.00   .663615  1.385829
   8.68297   8.68297      1.00   .665585  1.390539
   8.68287   8.68287      1.00   .663005  1.384509
   8.68275   8.68275      1.00   .665795  1.390579
   8.68264   8.68264      1.00   .663665  1.386119
   8.68254   8.68254      1.00   .663365  1.385239
   8.68244   8.68244      1.00   .665265  1.390399
   8.68233   8.68233      1.00   .664485  1.387489
   8.68221   8.68221      1.00   .665055  1.389329
   8.68210   8.68210      1.00   .663875  1.387269
   8.68198   8.68198      1.00   .665185  1.390069
   8.68187   8.68187      1.00   .664735  1.388729
   8.68176   8.68176      1.00   .664105  1.387859
   8.68164   8.68164      1.00   .666755  1.393489
   8.68153   8.68153      1.00   .664385  1.388479
   8.68141   8.68141      1.00   .662445  1.384189
   8.68129   8.68129      1.00   .667945  1.396419
   8.68118   8.68118      1.00   .663355  1.387579
   8.68107   8.68107      1.00   .666095  1.392939
   8.68095   8.68095      1.00   .664305  1.388779
   8.68083   8.68083      1.00   .663205  1.386399
   8.68072   8.68072      1.00   .663195  1.386429
   8.68061   8.68061      1.00   .667265  1.395939
   8.68049   8.68049      1.00   .662545  1.385769
   8.68037   8.68037      1.00   .662625  1.385779
   8.68027   8.68027      1.00   .662935  1.385919
   8.68016   8.68016      1.00   .663895  1.388959
   8.68005   8.68005      1.00   .661735  1.384179
   8.67993   8.67993      1.00   .664015  1.389519
   8.67983   8.67983      1.00   .661645  1.384539
   8.67972   8.67972      1.00   .663765  1.390009
   8.67961   8.67961      1.00   .661605  1.384939
   8.67950   8.67950      1.00   .662475  1.386739
   8.67939   8.67939      1.00   .661515  1.383759
   8.67928   8.67928      1.00   .662415  1.386189
   8.67917   8.67917      1.00   .662275  1.385739
   8.67905   8.67905      1.00   .659345  1.380569
   8.67894   8.67894      1.00   .660965  1.383639
   8.67883   8.67883      1.00   .659725  1.382169
   8.67871   8.67871      1.00   .661955  1.386359
   8.67859   8.67859      1.00   .658515  1.379229
   8.67847   8.67847      1.00   .659345  1.380629
   8.67836   8.67836      1.00   .659805  1.381739
   8.67824   8.67824      1.00   .660115  1.382639
   8.67811   8.67811      1.00   .656465  1.374589
   8.67800   8.67800      1.00   .658345  1.378429
   8.67789   8.67789      1.00   .656085  1.374689
   8.67777   8.67777      1.00   .657745  1.378309
   8.67765   8.67765      1.00   .654175  1.370259
   8.67754   8.67754      1.00   .658045  1.378839
   8.67743   8.67743      1.00   .655295  1.372939
   8.67731   8.67731      1.00   .655265  1.373049
   8.67719   8.67719      1.00   .653635  1.369379
   8.67708   8.67708      1.00   .656195  1.375029
   8.67697   8.67697      1.00   .652455  1.368289
   8.67685   8.67685      1.00   .651905  1.366659
   8.67674   8.67674      1.00   .654235  1.372099
   8.67663   8.67663      1.00   .654725  1.373129
   8.67653   8.67653      1.00   .653515  1.371279
   8.67643   8.67643      1.00   .651915  1.367079
   8.67631   8.67631      1.00   .652195  1.368109
   8.67619   8.67619      1.00   .651155  1.366429
   8.67609   8.67609      1.00   .652075  1.368179
   8.67598   8.67598      1.00   .648765  1.360229
   8.67586   8.67586      1.00   .649495  1.361929
   8.67575   8.67575      1.00   .647605  1.358969
   8.67565   8.67565      1.00   .651915  1.367679
   8.67554   8.67554      1.00   .644745  1.352759
   8.67543   8.67543      1.00   .649495  1.362469
   8.67532   8.67532      1.00   .645005  1.354269
   8.67522   8.67522      1.00   .648905  1.362749
   8.67510   8.67510      1.00   .646335  1.356019
   8.67499   8.67499      1.00   .644485  1.353449
   8.67488   8.67488      1.00   .646115  1.356369
   8.67477   8.67477      1.00   .645545  1.355169
   8.67467   8.67467      1.00   .643145  1.350479
   8.67455   8.67455      1.00   .644575  1.353919
   8.67445   8.67445      1.00   .642775  1.350679
   8.67436   8.67436      1.00   .644455  1.352839
   8.67425   8.67425      1.00   .641305  1.347029
   8.67414   8.67414      1.00   .643265  1.351549
   8.67404   8.67404      1.00   .642805  1.350289
   8.67394   8.67394      1.00   .641005  1.347119
   8.67383   8.67383      1.00   .641615  1.348519
   8.67373   8.67373      1.00   .638405  1.341479
   8.67363   8.67363      1.00   .644115  1.353689
   8.67353   8.67353      1.00   .636155  1.336659
   8.67342   8.67342      1.00   .641205  1.347499
   8.67332   8.67332      1.00   .638965  1.342909
   8.67322   8.67322      1.00   .637565  1.339269
   8.67312   8.67312      1.00   .640485  1.346219
   8.67301   8.67301      1.00   .638145  1.341169
   8.67290   8.67290      1.00   .635795  1.336679
   8.67279   8.67279      1.00   .639585  1.345079
   8.67269   8.67269      1.00   .636205  1.337639
   8.67258   8.67258      1.00   .638105  1.342159
   8.67247   8.67247      1.00   .636805  1.339169
   8.67236   8.67236      1.00   .634155  1.334209
   8.67226   8.67226      1.00   .638595  1.343529
   8.67214   8.67214      1.00   .637445  1.340739
   8.67203   8.67203      1.00   .636115  1.338319
   8.67192   8.67192      1.00   .635015  1.336109
   8.67181   8.67181      1.00   .639125  1.344229
   8.67168   8.67168      1.00   .632275  1.330189
   8.67156   8.67156      1.00   .637185  1.341869
   8.67144   8.67144      1.00   .635615  1.338079
   8.67134   8.67134      1.00   .635655  1.338249
   8.67123   8.67123      1.00   .634215  1.334709
   8.67111   8.67111      1.00   .636635  1.340479
   8.67099   8.67099      1.00   .635525  1.337899
   8.67088   8.67088      1.00   .635475  1.337419
   8.67077   8.67077      1.00   .630315  1.326889
   8.67065   8.67065      1.00   .636045  1.339379
   8.67054   8.67054      1.00   .633725  1.334639
   8.67043   8.67043      1.00   .633465  1.334189
   8.67031   8.67031      1.00   .633605  1.334399
   8.67019   8.67019      1.00   .633845  1.335519
   8.67009   8.67009      1.00   .633055  1.332909
   8.66998   8.66998      1.00   .634725  1.337079
   8.66987   8.66987      1.00   .632625  1.332669
   8.66976   8.66976      1.00   .632015  1.332429
   8.66965   8.66965      1.00   .633015  1.334489
   8.66955   8.66955      1.00   .634235  1.336629
   8.66943   8.66943      1.00   .636015  1.339729
   8.66931   8.66931      1.00   .629715  1.326749
   8.66920   8.66920      1.00   .634675  1.338139
   8.66910   8.66910      1.00   .633705  1.336059
   8.66898   8.66898      1.00   .634205  1.336839
   8.66887   8.66887      1.00   .630605  1.329169
   8.66875   8.66875      1.00   .635945  1.340889
   8.66864   8.66864      1.00   .632255  1.333059
   8.66852   8.66852      1.00   .633755  1.336039
   8.66839   8.66839      1.00   .631735  1.331849
   8.66828   8.66828      1.00   .635535  1.340859
   8.66817   8.66817      1.00   .631995  1.332689
   8.66805   8.66805      1.00   .634105  1.337469
   8.66793   8.66793      1.00   .634535  1.338239
   8.66781   8.66781      1.00   .634655  1.339569
   8.66770   8.66770      1.00   .633525  1.336049
   8.66759   8.66759      1.00   .632705  1.334099
   8.66747   8.66747      1.00   .636445  1.343459
   8.66736   8.66736      1.00   .630895  1.331139
   8.66725   8.66725      1.00   .635665  1.341869
   8.66713   8.66713      1.00   .635125  1.340299
   8.66701   8.66701      1.00   .632285  1.335239
   8.66691   8.66691      1.00   .635445  1.341339
   8.66680   8.66680      1.00   .635035  1.340479
   8.66669   8.66669      1.00   .634615  1.339839
   8.66658   8.66658      1.00   .636735  1.344429
   8.66647   8.66647      1.00   .632655  1.336239
   8.66637   8.66637      1.00   .634255  1.339409
   8.66626   8.66626      1.00   .636325  1.344959
   8.66614   8.66614      1.00   .633645  1.339159
   8.66603   8.66603      1.00   .632915  1.336379
   8.66593   8.66593      1.00   .638935  1.349509
   8.66582   8.66582      1.00   .633615  1.338439
   8.66570   8.66570      1.00   .634485  1.340919
   8.66559   8.66559      1.00   .634645  1.341389
   8.66549   8.66549      1.00   .639935  1.352189
   8.66538   8.66538      1.00   .632505  1.336509
   8.66527   8.66527      1.00   .636625  1.345679
   8.66517   8.66517      1.00   .636535  1.346239
   8.66506   8.66506      1.00   .636415  1.345809
   8.66494   8.66494      1.00   .635285  1.343069
   8.66483   8.66483      1.00   .636805  1.346009
   8.66473   8.66473      1.00   .637135  1.346499
   8.66462   8.66462      1.00   .635605  1.343559
   8.66452   8.66452      1.00   .636595  1.346209
   8.66441   8.66441      1.00   .638025  1.349749
   8.66431   8.66431      1.00   .634325  1.341089
   8.66421   8.66421      1.00   .638745  1.351379
   8.66410   8.66410      1.00   .638925  1.351349
   8.66399   8.66399      1.00   .635135  1.343509
   8.66389   8.66389      1.00   .637075  1.347559
   8.66379   8.66379      1.00   .639055  1.351439
   8.66368   8.66368      1.00   .636345  1.346509
   8.66358   8.66358      1.00   .635705  1.345629
   8.66348   8.66348      1.00   .635895  1.345339
   8.66338   8.66338      1.00   .639385  1.353049
   8.66327   8.66327      1.00   .636445  1.346569
   8.66316   8.66316      1.00   .638355  1.351429
   8.66306   8.66306      1.00   .637435  1.348899
   8.66296   8.66296      1.00   .638725  1.351829
   8.66285   8.66285      1.00   .636135  1.347019
   8.66274   8.66274      1.00   .637165  1.349759
   8.66264   8.66264      1.00   .635205  1.344909
   8.66254   8.66254      1.00   .639725  1.354759
   8.66242   8.66242      1.00   .638135  1.351429
   8.66231   8.66231      1.00   .639545  1.354199
   8.66221   8.66221      1.00   .638945  1.353089
   8.66209   8.66209      1.00   .639455  1.354779
   8.66198   8.66198      1.00   .637985  1.351229
   8.66186   8.66186      1.00   .639825  1.355559
   8.66174   8.66174      1.00   .636175  1.347809
   8.66163   8.66163      1.00   .641055  1.358519
   8.66150   8.66150      1.00   .635815  1.347069
   8.66139   8.66139      1.00   .640555  1.356959
   8.66128   8.66128      1.00   .638005  1.352129
   8.66117   8.66117      1.00   .638685  1.353199
   8.66105   8.66105      1.00   .640345  1.357269
   8.66093   8.66093      1.00   .638215  1.353129
   8.66082   8.66082      1.00   .637275  1.351129
   8.66071   8.66071      1.00   .640525  1.358949
   8.66059   8.66059      1.00   .639405  1.355769
   8.66047   8.66047      1.00   .636915  1.349989
   8.66036   8.66036      1.00   .639815  1.356389
   8.66026   8.66026      1.00   .638675  1.355009
   8.66015   8.66015      1.00   .637355  1.352279
   8.66003   8.66003      1.00   .640725  1.358349
   8.65992   8.65992      1.00   .639785  1.357739
   8.65982   8.65982      1.00   .638665  1.355489
   8.65970   8.65970      1.00   .639805  1.357759
   8.65958   8.65958      1.00   .638655  1.355179
   8.65948   8.65948      1.00   .640365  1.358549
   8.65937   8.65937      1.00   .640315  1.359079
   8.65926   8.65926      1.00   .640505  1.359409
   8.65914   8.65914      1.00   .639655  1.357799
   8.65903   8.65903      1.00   .638745  1.354989
   8.65892   8.65892      1.00   .641845  1.362539
   8.65880   8.65880      1.00   .640115  1.358709
   8.65868   8.65868      1.00   .638475  1.355849
   8.65857   8.65857      1.00   .639145  1.357639
   8.65846   8.65846      1.00   .643215  1.365659
   8.65834   8.65834      1.00   .637515  1.354559
   8.65821   8.65821      1.00   .640635  1.360409
   8.65809   8.65809      1.00   .640735  1.360889
   8.65799   8.65799      1.00   .643375  1.366749
   8.65786   8.65786      1.00   .638545  1.355339
   8.65774   8.65774      1.00   .645465  1.371269
   8.65763   8.65763      1.00   .641635  1.363089
   8.65752   8.65752      1.00   .643215  1.366579
   8.65740   8.65740      1.00   .640975  1.361739
   8.65728   8.65728      1.00   .645675  1.372339
   8.65717   8.65717      1.00   .642345  1.365299
   8.65706   8.65706      1.00   .643265  1.366859
   8.65694   8.65694      1.00   .643605  1.368259
   8.65683   8.65683      1.00   .645675  1.372549
   8.65672   8.65672      1.00   .643855  1.369539
   8.65662   8.65662      1.00   .644455  1.370189
   8.65650   8.65650      1.00   .644155  1.369649
   8.65638   8.65638      1.00   .642405  1.366049
   8.65628   8.65628      1.00   .645945  1.373419
   8.65618   8.65618      1.00   .641195  1.364309
   8.65606   8.65606      1.00   .643265  1.367969
   8.65594   8.65594      1.00   .643405  1.369139
   8.65584   8.65584      1.00   .645975  1.374299
   8.65573   8.65573      1.00   .644395  1.371209
   8.65562   8.65562      1.00   .644855  1.371899
   8.65551   8.65551      1.00   .645025  1.372219
   8.65540   8.65540      1.00   .647035  1.376949
   8.65530   8.65530      1.00   .638995  1.359449
   8.65519   8.65519      1.00   .647095  1.376919
   8.65507   8.65507      1.00   .643155  1.369269
   8.65496   8.65496      1.00   .646935  1.376889
   8.65485   8.65485      1.00   .645795  1.374789
   8.65474   8.65474      1.00   .645225  1.373669
   8.65463   8.65463      1.00   .645495  1.374269
   8.65453   8.65453      1.00   .644785  1.372849
   8.65443   8.65443      1.00   .648115  1.379789
   8.65432   8.65432      1.00   .645035  1.373699
   8.65421   8.65421      1.00   .646725  1.377719
   8.65411   8.65411      1.00   .645255  1.374229
   8.65401   8.65401      1.00   .648505  1.382139
   8.65390   8.65390      1.00   .643455  1.370839
   8.65379   8.65379      1.00   .652045  1.388959
   8.65370   8.65370      1.00   .641645  1.366809
   8.65360   8.65360      1.00   .652895  1.390489
   8.65349   8.65349      1.00   .642345  1.369329
   8.65339   8.65339      1.00   .650955  1.388029
   8.65329   8.65329      1.00   .644975  1.374089
   8.65319   8.65319      1.00   .650075  1.385159
   8.65308   8.65308      1.00   .647865  1.380269
   8.65297   8.65297      1.00   .647425  1.380169
   8.65287   8.65287      1.00   .648435  1.382029
   8.65277   8.65277      1.00   .649155  1.384399
   8.65265   8.65265      1.00   .645145  1.375349
   8.65254   8.65254      1.00   .649285  1.384809
   8.65244   8.65244      1.00   .648785  1.383579
   8.65233   8.65233      1.00   .647295  1.380119
   8.65222   8.65222      1.00   .646025  1.377969
   8.65210   8.65210      1.00   .648765  1.384189
   8.65199   8.65199      1.00   .648345  1.383699
   8.65188   8.65188      1.00   .644995  1.376329
   8.65176   8.65176      1.00   .647995  1.382689
   8.65164   8.65164      1.00   .648315  1.382649
   8.65152   8.65152      1.00   .646645  1.379209
   8.65141   8.65141      1.00   .646085  1.378589
   8.65130   8.65130      1.00   .649715  1.386539
   8.65118   8.65118      1.00   .647255  1.381199
   8.65107   8.65107      1.00   .645355  1.378069
   8.65096   8.65096      1.00   .649045  1.385339
   8.65083   8.65083      1.00   .649985  1.387169
   8.65071   8.65071      1.00   .645265  1.377729
   8.65060   8.65060      1.00   .646745  1.380899
   8.65050   8.65050      1.00   .649705  1.387559
   8.65038   8.65038      1.00   .645765  1.378479
   8.65026   8.65026      1.00   .648775  1.385199
   8.65016   8.65016      1.00   .648165  1.384299
   8.65006   8.65006      1.00   .646925  1.381589
   8.64994   8.64994      1.00   .647795  1.383649
   8.64982   8.64982      1.00   .647635  1.383499
   8.64972   8.64972      1.00   .648035  1.383849
   8.64962   8.64962      1.00   .650305  1.388839
   8.64950   8.64950      1.00   .645415  1.379069
   8.64938   8.64938      1.00   .648135  1.385799
   8.64927   8.64927      1.00   .647125  1.383189
   8.64917   8.64917      1.00   .651095  1.391429
   8.64905   8.64905      1.00   .643635  1.375719
   8.64893   8.64893      1.00   .648055  1.385669
   8.64882   8.64882      1.00   .648905  1.387019
   8.64871   8.64871      1.00   .646565  1.382229
   8.64859   8.64859      1.00   .648965  1.388219
   8.64847   8.64847      1.00   .648145  1.385679
   8.64835   8.64835      1.00   .650125  1.390479
   8.64824   8.64824      1.00   .646575  1.383329
   8.64811   8.64811      1.00   .646585  1.383129
   8.64799   8.64799      1.00   .649565  1.390299
   8.64788   8.64788      1.00   .648045  1.386889
   8.64776   8.64776      1.00   .648855  1.387899
   8.64764   8.64764      1.00   .650195  1.391149
   8.64752   8.64752      1.00   .647935  1.386889
   8.64742   8.64742      1.00   .649705  1.390389
   8.64730   8.64730      1.00   .649225  1.388799
   8.64719   8.64719      1.00   .650745  1.392709
   8.64707   8.64707      1.00   .646615  1.384289
   8.64695   8.64695      1.00   .650075  1.391929
   8.64685   8.64685      1.00   .648085  1.386579
   8.64673   8.64673      1.00   .652475  1.397059
   8.64662   8.64662      1.00   .645355  1.381589
   8.64652   8.64652      1.00   .653085  1.397929
   8.64642   8.64642      1.00   .647875  1.387819
   8.64630   8.64630      1.00   .651585  1.395839
   8.64619   8.64619      1.00   .646725  1.384629
   8.64608   8.64608      1.00   .652455  1.397079
   8.64597   8.64597      1.00   .651205  1.395379
   8.64585   8.64585      1.00   .652835  1.397839
   8.64574   8.64574      1.00   .648425  1.388589
   8.64564   8.64564      1.00   .654205  1.400899
   8.64553   8.64553      1.00   .651395  1.395269
   8.64541   8.64541      1.00   .652875  1.399199
   8.64530   8.64530      1.00   .651065  1.395199
   8.64520   8.64520      1.00   .651435  1.396389
   8.64510   8.64510      1.00   .652935  1.398839
   8.64499   8.64499      1.00   .653945  1.401289
   8.64487   8.64487      1.00   .652755  1.398889
   8.64476   8.64476      1.00   .651495  1.396859
   8.64466   8.64466      1.00   .654765  1.402929
   8.64455   8.64455      1.00   .653215  1.399869
   8.64444   8.64444      1.00   .650535  1.395129
   8.64434   8.64434      1.00   .654845  1.404109
   8.64424   8.64424      1.00   .653195  1.400239
   8.64414   8.64414      1.00   .651895  1.398079
   8.64403   8.64403      1.00   .654955  1.403589
   8.64393   8.64393      1.00   .652455  1.400169
   8.64382   8.64382      1.00   .653935  1.403369
   8.64372   8.64372      1.00   .655975  1.407779
   8.64361   8.64361      1.00   .653195  1.401349
   8.64351   8.64351      1.00   .655205  1.405819
   8.64342   8.64342      1.00   .655725  1.406259
   8.64331   8.64331      1.00   .657925  1.410919
   8.64320   8.64320      1.00   .653575  1.401949
   8.64310   8.64310      1.00   .657255  1.411599
   8.64300   8.64300      1.00   .656605  1.409749
   8.64289   8.64289      1.00   .658775  1.413639
   8.64277   8.64277      1.00   .652755  1.400649
   8.64267   8.64267      1.00   .658595  1.413119
   8.64257   8.64257      1.00   .659615  1.416609
   8.64246   8.64246      1.00   .657545  1.411729
   8.64235   8.64235      1.00   .655085  1.406429
   8.64224   8.64224      1.00   .658015  1.413299
   8.64213   8.64213      1.00   .658735  1.415039
   8.64202   8.64202      1.00   .655235  1.407699
   8.64190   8.64190      1.00   .656925  1.410719
   8.64179   8.64179      1.00   .657665  1.413089
   8.64168   8.64168      1.00   .658345  1.413989
   8.64155   8.64155      1.00   .655975  1.409789
   8.64143   8.64143      1.00   .659545  1.417509
   8.64132   8.64132      1.00   .660945  1.420299
   8.64121   8.64121      1.00   .659095  1.416149
   8.64109   8.64109      1.00   .657805  1.413139
   8.64097   8.64097      1.00   .662605  1.424339
   8.64086   8.64086      1.00   .657305  1.412949
   8.64075   8.64075      1.00   .661265  1.421619
   8.64064   8.64064      1.00   .658405  1.414479
   8.64052   8.64052      1.00   .665845  1.431429
   8.64040   8.64040      1.00   .658255  1.415429
   8.64030   8.64030      1.00   .663615  1.427159
   8.64019   8.64019      1.00   .659485  1.418359
   8.64007   8.64007      1.00   .663905  1.427399
   8.63997   8.63997      1.00   .659115  1.417899
   8.63986   8.63986      1.00   .663865  1.427979
   8.63975   8.63975      1.00   .659685  1.418879
   8.63963   8.63963      1.00   .664265  1.428929
   8.63953   8.63953      1.00   .661705  1.423959
   8.63942   8.63942      1.00   .663045  1.426459
   8.63931   8.63931      1.00   .662945  1.426529
   8.63919   8.63919      1.00   .662875  1.426859
   8.63908   8.63908      1.00   .664435  1.430569
   8.63897   8.63897      1.00   .663265  1.427299
   8.63885   8.63885      1.00   .664705  1.430359
   8.63873   8.63873      1.00   .661605  1.423469
   8.63862   8.63862      1.00   .667675  1.437709
   8.63851   8.63851      1.00   .662055  1.424999
   8.63838   8.63838      1.00   .664715  1.432299
   8.63825   8.63825      1.00   .661565  1.424509
   8.63814   8.63814      1.00   .669075  1.440639
   8.63804   8.63804      1.00   .661045  1.423759
   8.63792   8.63792      1.00   .665615  1.434149
   8.63780   8.63780      1.00   .664705  1.431359
   8.63768   8.63768      1.00   .667005  1.437049
   8.63757   8.63757      1.00   .661235  1.425109
   8.63745   8.63745      1.00   .667285  1.437959
   8.63733   8.63733      1.00   .663085  1.428799
   8.63722   8.63722      1.00   .664875  1.433279
   8.63711   8.63711      1.00   .663455  1.429709
   8.63699   8.63699      1.00   .667185  1.438099
   8.63688   8.63688      1.00   .664445  1.432309
   8.63677   8.63677      1.00   .665115  1.433479
   8.63666   8.63666      1.00   .666195  1.435519
   8.63655   8.63655      1.00   .666635  1.437599
   8.63644   8.63644      1.00   .664325  1.432859
   8.63633   8.63633      1.00   .665275  1.434899
   8.63622   8.63622      1.00   .668955  1.442759
   8.63611   8.63611      1.00   .663875  1.431699
   8.63599   8.63599      1.00   .667295  1.438669
   8.63588   8.63588      1.00   .666435  1.437449
   8.63578   8.63578      1.00   .668975  1.443159
   8.63567   8.63567      1.00   .663825  1.431939
   8.63555   8.63555      1.00   .668365  1.441499
   8.63545   8.63545      1.00   .667245  1.439619
   8.63534   8.63534      1.00   .666155  1.437429
   8.63523   8.63523      1.00   .667135  1.439689
   8.63511   8.63511      1.00   .668345  1.442879
   8.63501   8.63501      1.00   .667775  1.440209
   8.63490   8.63490      1.00   .668095  1.441819
   8.63479   8.63479      1.00   .668075  1.442329
   8.63468   8.63468      1.00   .667075  1.439669
   8.63457   8.63457      1.00   .668125  1.442779
   8.63447   8.63447      1.00   .666675  1.439849
   8.63437   8.63437      1.00   .670355  1.447919
   8.63425   8.63425      1.00   .668115  1.442509
   8.63415   8.63415      1.00   .668315  1.442779
   8.63406   8.63406      1.00   .668505  1.443089
   8.63395   8.63395      1.00   .671625  1.450019
   8.63384   8.63384      1.00   .667685  1.440469
   8.63374   8.63374      1.00   .669915  1.447019
   8.63364   8.63364      1.00   .670685  1.448959
   8.63354   8.63354      1.00   .668035  1.444009
   8.63343   8.63343      1.00   .667765  1.443179
   8.63333   8.63333      1.00   .672825  1.454449
   8.63323   8.63323      1.00   .671295  1.450849
   8.63313   8.63313      1.00   .670075  1.447949
   8.63302   8.63302      1.00   .670405  1.448909
   8.63291   8.63291      1.00   .671305  1.451549
   8.63281   8.63281      1.00   .671475  1.451849
   8.63269   8.63269      1.00   .670755  1.449009
   8.63257   8.63257      1.00   .674145  1.456829
   8.63247   8.63247      1.00   .674065  1.457499
   8.63237   8.63237      1.00   .671445  1.451889
   8.63226   8.63226      1.00   .671435  1.451659
   8.63215   8.63215      1.00   .677495  1.465489
   8.63203   8.63203      1.00   .671065  1.451639
   8.63192   8.63192      1.00   .673825  1.457439
   8.63179   8.63179      1.00   .675565  1.461009
   8.63168   8.63168      1.00   .676095  1.461819
   8.63157   8.63157      1.00   .670405  1.450349
   8.63146   8.63146      1.00   .679185  1.469829
   8.63134   8.63134      1.00   .673035  1.456889
   8.63122   8.63122      1.00   .676285  1.463179
   8.63111   8.63111      1.00   .673065  1.457329
   8.63100   8.63100      1.00   .679075  1.470409
   8.63088   8.63088      1.00   .675075  1.461439
   8.63076   8.63076      1.00   .676185  1.463689
   8.63064   8.63064      1.00   .677065  1.465529
   8.63053   8.63053      1.00   .678765  1.468889
   8.63041   8.63041      1.00   .676145  1.464369
   8.63030   8.63030      1.00   .676075  1.464249
   8.63019   8.63019      1.00   .679415  1.471779
   8.63009   8.63009      1.00   .677165  1.466519
   8.62998   8.62998      1.00   .676205  1.464569
   8.62986   8.62986      1.00   .680275  1.473099
   8.62975   8.62975      1.00   .679285  1.472229
   8.62965   8.62965      1.00   .676135  1.465109
   8.62953   8.62953      1.00   .680035  1.473119
   8.62942   8.62942      1.00   .680265  1.473779
   8.62931   8.62931      1.00   .679725  1.472669
   8.62920   8.62920      1.00   .677905  1.468859
   8.62909   8.62909      1.00   .682925  1.479139
   8.62897   8.62897      1.00   .679295  1.472299
   8.62886   8.62886      1.00   .679745  1.473269
   8.62875   8.62875      1.00   .681735  1.478409
   8.62863   8.62863      1.00   .681075  1.476169
   8.62850   8.62850      1.00   .678875  1.471799
   8.62839   8.62839      1.00   .681155  1.475879
   8.62827   8.62827      1.00   .683955  1.483329
   8.62815   8.62815      1.00   .678805  1.471929
   8.62802   8.62802      1.00   .680955  1.476129
   8.62791   8.62791      1.00   .683575  1.482219
   8.62780   8.62780      1.00   .682265  1.480559
   8.62768   8.62768      1.00   .680675  1.477329
   8.62756   8.62756      1.00   .682825  1.481119
   8.62745   8.62745      1.00   .682865  1.481799
   8.62734   8.62734      1.00   .682045  1.479619
   8.62722   8.62722      1.00   .680105  1.475239
   8.62710   8.62710      1.00   .683575  1.483279
   8.62699   8.62699      1.00   .680015  1.475549
   8.62689   8.62689      1.00   .683715  1.484159
   8.62677   8.62677      1.00   .682435  1.481689
   8.62666   8.62666      1.00   .683995  1.484389
   8.62655   8.62655      1.00   .682305  1.481449
   8.62645   8.62645      1.00   .683955  1.484949
   8.62633   8.62633      1.00   .684495  1.486859
   8.62622   8.62622      1.00   .679715  1.475089
   8.62611   8.62611      1.00   .684195  1.486149
   8.62600   8.62600      1.00   .684905  1.487569
   8.62589   8.62589      1.00   .684435  1.487339
   8.62577   8.62577      1.00   .681585  1.480239
   8.62566   8.62566      1.00   .686185  1.490989
   8.62556   8.62556      1.00   .682865  1.483559
   8.62545   8.62545      1.00   .684935  1.487539
   8.62534   8.62534      1.00   .680285  1.478059
   8.62523   8.62523      1.00   .687385  1.493109
   8.62513   8.62513      1.00   .682285  1.482709
   8.62501   8.62501      1.00   .685995  1.490769
   8.62490   8.62490      1.00   .679995  1.477439
   8.62479   8.62479      1.00   .687075  1.494059
   8.62469   8.62469      1.00   .681395  1.481519
   8.62458   8.62458      1.00   .684625  1.488079
   8.62447   8.62447      1.00   .681465  1.481259
   8.62437   8.62437      1.00   .686095  1.491779
   8.62427   8.62427      1.00   .680485  1.479809
   8.62416   8.62416      1.00   .685685  1.490539
   8.62405   8.62405      1.00   .681425  1.482189
   8.62395   8.62395      1.00   .681995  1.483619
   8.62385   8.62385      1.00   .682525  1.484259
   8.62374   8.62374      1.00   .683945  1.487489
   8.62363   8.62363      1.00   .681665  1.482769
   8.62354   8.62354      1.00   .684825  1.490119
   8.62344   8.62344      1.00   .682825  1.485579
   8.62334   8.62334      1.00   .684925  1.489879
   8.62323   8.62323      1.00   .681325  1.482019
   8.62313   8.62313      1.00   .683755  1.487659
   8.62302   8.62302      1.00   .683465  1.487139
   8.62291   8.62291      1.00   .682125  1.483929
   8.62280   8.62280      1.00   .683675  1.488329
   8.62270   8.62270      1.00   .682225  1.485169
   8.62260   8.62260      1.00   .682365  1.485169
   8.62249   8.62249      1.00   .682185  1.484329
   8.62238   8.62238      1.00   .683265  1.487989
   8.62227   8.62227      1.00   .684025  1.489529
   8.62216   8.62216      1.00   .682175  1.486139
   8.62204   8.62204      1.00   .681635  1.484129
   8.62192   8.62192      1.00   .683055  1.487669
   8.62181   8.62181      1.00   .683125  1.487819
   8.62170   8.62170      1.00   .680235  1.481479
   8.62158   8.62158      1.00   .682295  1.486509
   8.62146   8.62146      1.00   .681885  1.486439
   8.62135   8.62135      1.00   .683385  1.489429
   8.62123   8.62123      1.00   .680575  1.482489
   8.62111   8.62111      1.00   .683575  1.489899
   8.62099   8.62099      1.00   .681955  1.486189
   8.62088   8.62088      1.00   .682525  1.488389
   8.62077   8.62077      1.00   .681385  1.485259
   8.62065   8.62065      1.00   .683795  1.491199
   8.62054   8.62054      1.00   .679975  1.482719
   8.62043   8.62043      1.00   .682305  1.487519
   8.62031   8.62031      1.00   .682295  1.487919
   8.62020   8.62020      1.00   .682995  1.488989
   8.62009   8.62009      1.00   .679695  1.482049
   8.61998   8.61998      1.00   .681465  1.486349
   8.61988   8.61988      1.00   .682585  1.488139
   8.61976   8.61976      1.00   .681345  1.485939
   8.61965   8.61965      1.00   .681875  1.486209
   8.61954   8.61954      1.00   .683925  1.491029
   8.61943   8.61943      1.00   .681565  1.486409
   8.61932   8.61932      1.00   .680035  1.483879
   8.61920   8.61920      1.00   .684685  1.494119
   8.61909   8.61909      1.00   .681525  1.487239
   8.61898   8.61898      1.00   .681895  1.487719
   8.61886   8.61886      1.00   .683705  1.491479
   8.61874   8.61874      1.00   .686725  1.498569
   8.61863   8.61863      1.00   .678965  1.482099
   8.61852   8.61852      1.00   .686985  1.499779
   8.61839   8.61839      1.00   .682965  1.490399
   8.61827   8.61827      1.00   .684585  1.494389
   8.61815   8.61815      1.00   .681935  1.488329
   8.61804   8.61804      1.00   .687185  1.500619
   8.61792   8.61792      1.00   .683435  1.492489
   8.61780   8.61780      1.00   .685365  1.496439
   8.61769   8.61769      1.00   .684065  1.494019
   8.61758   8.61758      1.00   .687035  1.501069
   8.61746   8.61746      1.00   .682255  1.490269
   8.61734   8.61734      1.00   .687515  1.502119
   8.61723   8.61723      1.00   .683845  1.495099
   8.61712   8.61712      1.00   .687565  1.502889
   8.61700   8.61700      1.00   .684875  1.496349
   8.61689   8.61689      1.00   .686905  1.501499
   8.61678   8.61678      1.00   .687715  1.502649
   8.61667   8.61667      1.00   .685635  1.499299
   8.61656   8.61656      1.00   .686925  1.501589
   8.61644   8.61644      1.00   .690105  1.508169
   8.61634   8.61634      1.00   .685745  1.499309
   8.61623   8.61623      1.00   .688045  1.504679
   8.61611   8.61611      1.00   .687875  1.505219
   8.61601   8.61601      1.00   .687285  1.503109
   8.61590   8.61590      1.00   .687065  1.502809
   8.61579   8.61579      1.00   .689605  1.507619
   8.61568   8.61568      1.00   .687955  1.505139
   8.61557   8.61557      1.00   .685635  1.500309
   8.61546   8.61546      1.00   .690585  1.510469
   8.61535   8.61535      1.00   .689445  1.507779
   8.61524   8.61524      1.00   .686315  1.501489
   8.61512   8.61512      1.00   .689495  1.508069
   8.61502   8.61502      1.00   .688965  1.507909
   8.61491   8.61491      1.00   .688315  1.507039
   8.61480   8.61480      1.00   .688915  1.506929
   8.61469   8.61469      1.00   .688795  1.507249
   8.61459   8.61459      1.00   .690585  1.511389
   8.61448   8.61448      1.00   .688045  1.506489
   8.61437   8.61437      1.00   .690375  1.511799
   8.61426   8.61426      1.00   .689165  1.509109
   8.61416   8.61416      1.00   .690415  1.511289
   8.61407   8.61407      1.00   .690085  1.511259
   8.61396   8.61396      1.00   .689425  1.509999
   8.61385   8.61385      1.00   .690905  1.512919
   8.61375   8.61375      1.00   .691275  1.514769
   8.61365   8.61365      1.00   .689705  1.510789
   8.61355   8.61355      1.00   .690415  1.512499
   8.61344   8.61344      1.00   .690675  1.513719
   8.61334   8.61334      1.00   .692215  1.516799
   8.61324   8.61324      1.00   .691335  1.514759
   8.61314   8.61314      1.00   .691355  1.514369
   8.61303   8.61303      1.00   .691145  1.514219
   8.61292   8.61292      1.00   .690915  1.514449
   8.61282   8.61282      1.00   .690785  1.514279
   8.61271   8.61271      1.00   .689695  1.512499
   8.61260   8.61260      1.00   .691915  1.516819
   8.61249   8.61249      1.00   .693285  1.519319
   8.61238   8.61238      1.00   .690345  1.513429
   8.61228   8.61228      1.00   .696205  1.526429
   8.61216   8.61216      1.00   .689305  1.511659
   8.61205   8.61205      1.00   .693595  1.521509
   8.61194   8.61194      1.00   .694765  1.523109
   8.61182   8.61182      1.00   .690815  1.514969
   8.61169   8.61169      1.00   .690265  1.514299
   8.61158   8.61158      1.00   .696075  1.526629
   8.61147   8.61147      1.00   .692595  1.519359
   8.61135   8.61135      1.00   .693605  1.521929
   8.61124   8.61124      1.00   .694265  1.522559
   8.61112   8.61112      1.00   .694395  1.523639
   8.61101   8.61101      1.00   .691795  1.518979
   8.61089   8.61089      1.00   .695615  1.526719
   8.61077   8.61077      1.00   .693285  1.522459
   8.61066   8.61066      1.00   .695115  1.525709
   8.61055   8.61055      1.00   .693855  1.523089
   8.61044   8.61044      1.00   .695105  1.525179
   8.61032   8.61032      1.00   .694205  1.523989
   8.61021   8.61021      1.00   .694115  1.523999
   8.61010   8.61010      1.00   .694915  1.526109
   8.60999   8.60999      1.00   .696125  1.528839
   8.60988   8.60988      1.00   .692475  1.521029
   8.60977   8.60977      1.00   .693855  1.524729
   8.60966   8.60966      1.00   .695925  1.528439
   8.60955   8.60955      1.00   .694515  1.525509
   8.60943   8.60943      1.00   .694365  1.525989
   8.60932   8.60932      1.00   .693845  1.524509
   8.60922   8.60922      1.00   .696515  1.530999
   8.60910   8.60910      1.00   .693125  1.523709
   8.60898   8.60898      1.00   .693635  1.524469
   8.60887   8.60887      1.00   .695405  1.527819
   8.60877   8.60877      1.00   .697355  1.533089
   8.60864   8.60864      1.00   .692135  1.521839
   8.60852   8.60852      1.00   .695795  1.529299
   8.60840   8.60840      1.00   .693745  1.525199
   8.60829   8.60829      1.00   .697415  1.533379
   8.60817   8.60817      1.00   .692935  1.524199
   8.60805   8.60805      1.00   .695285  1.528859
   8.60793   8.60793      1.00   .697245  1.532729
   8.60782   8.60782      1.00   .696915  1.532289
   8.60769   8.60769      1.00   .692585  1.524279
   8.60757   8.60757      1.00   .698095  1.535029
   8.60746   8.60746      1.00   .698475  1.536539
   8.60735   8.60735      1.00   .695495  1.529709
   8.60723   8.60723      1.00   .695415  1.530839
   8.60711   8.60711      1.00   .697005  1.533509
   8.60700   8.60700      1.00   .696025  1.531639
   8.60690   8.60690      1.00   .696015  1.531529
   8.60679   8.60679      1.00   .696385  1.532529
   8.60668   8.60668      1.00   .695375  1.529589
   8.60656   8.60656      1.00   .694355  1.528999
   8.60645   8.60645      1.00   .698305  1.536709
   8.60634   8.60634      1.00   .693955  1.527639
   8.60623   8.60623      1.00   .694765  1.529589
   8.60612   8.60612      1.00   .697275  1.535069
   8.60601   8.60601      1.00   .697995  1.537439
   8.60589   8.60589      1.00   .692165  1.524539
   8.60578   8.60578      1.00   .698655  1.539279
   8.60568   8.60568      1.00   .696655  1.534489
   8.60557   8.60557      1.00   .695995  1.532329
   8.60546   8.60546      1.00   .694595  1.529339
   8.60534   8.60534      1.00   .696215  1.534709
   8.60524   8.60524      1.00   .693855  1.528349
   8.60513   8.60513      1.00   .695885  1.533879
   8.60502   8.60502      1.00   .693975  1.529579
   8.60490   8.60490      1.00   .698255  1.539299
   8.60480   8.60480      1.00   .694235  1.529419
   8.60469   8.60469      1.00   .694235  1.530359
   8.60458   8.60458      1.00   .697955  1.538469
   8.60447   8.60447      1.00   .694745  1.531339
   8.60437   8.60437      1.00   .693275  1.528599
   8.60427   8.60427      1.00   .697945  1.538849
   8.60416   8.60416      1.00   .695825  1.533999
   8.60405   8.60405      1.00   .694715  1.531639
   8.60395   8.60395      1.00   .697035  1.537399
   8.60385   8.60385      1.00   .696125  1.535389
   8.60375   8.60375      1.00   .697135  1.536919
   8.60364   8.60364      1.00   .694075  1.530369
   8.60354   8.60354      1.00   .697575  1.538609
   8.60344   8.60344      1.00   .696745  1.536709
   8.60333   8.60333      1.00   .695915  1.535569
   8.60323   8.60323      1.00   .694495  1.531719
   8.60312   8.60312      1.00   .699825  1.543979
   8.60302   8.60302      1.00   .695295  1.533679
   8.60291   8.60291      1.00   .696265  1.536169
   8.60280   8.60280      1.00   .695705  1.534599
   8.60270   8.60270      1.00   .699325  1.543199
   8.60260   8.60260      1.00   .694535  1.532999
   8.60249   8.60249      1.00   .696895  1.539389
   8.60237   8.60237      1.00   .695455  1.535369
   8.60227   8.60227      1.00   .696805  1.538099
   8.60216   8.60216      1.00   .696445  1.538639
   8.60204   8.60204      1.00   .694555  1.534629
   8.60192   8.60192      1.00   .698115  1.541289
   8.60180   8.60180      1.00   .693545  1.531449
   8.60170   8.60170      1.00   .695965  1.537259
   8.60158   8.60158      1.00   .697975  1.540969
   8.60145   8.60145      1.00   .695495  1.535909
   8.60134   8.60134      1.00   .696325  1.538029
   8.60124   8.60124      1.00   .698125  1.541719
   8.60112   8.60112      1.00   .697685  1.540879
   8.60100   8.60100      1.00   .693385  1.532039
   8.60088   8.60088      1.00   .696945  1.539819
   8.60077   8.60077      1.00   .700805  1.549169
   8.60065   8.60065      1.00   .695515  1.536789
   8.60053   8.60053      1.00   .692675  1.531719
   8.60043   8.60043      1.00   .698755  1.545199
   8.60031   8.60031      1.00   .697735  1.543259
   8.60020   8.60020      1.00   .696125  1.539289
   8.60009   8.60009      1.00   .695015  1.537509
   8.59998   8.59998      1.00   .697685  1.542559
   8.59988   8.59988      1.00   .695995  1.539609
   8.59977   8.59977      1.00   .694925  1.536249
   8.59964   8.59964      1.00   .695785  1.539419
   8.59954   8.59954      1.00   .696565  1.541509
   8.59943   8.59943      1.00   .693775  1.534359
   8.59932   8.59932      1.00   .697005  1.541619
   8.59920   8.59920      1.00   .696145  1.539269
   8.59909   8.59909      1.00   .696045  1.539869
   8.59898   8.59898      1.00   .693575  1.534479
   8.59886   8.59886      1.00   .699535  1.547489
   8.59874   8.59874      1.00   .693025  1.533549
   8.59863   8.59863      1.00   .695915  1.540709
   8.59852   8.59852      1.00   .695525  1.539059
   8.59840   8.59840      1.00   .697635  1.544099
   8.59827   8.59827      1.00   .693485  1.535519
   8.59815   8.59815      1.00   .695485  1.539179
   8.59804   8.59804      1.00   .692975  1.534329
   8.59793   8.59793      1.00   .696055  1.541159
   8.59780   8.59780      1.00   .693405  1.535439
   8.59769   8.59769      1.00   .696615  1.543589
   8.59758   8.59758      1.00   .695775  1.540819
   8.59746   8.59746      1.00   .694355  1.538559
   8.59734   8.59734      1.00   .694475  1.537819
   8.59722   8.59722      1.00   .696715  1.542809
   8.59712   8.59712      1.00   .693545  1.536519
   8.59700   8.59700      1.00   .694605  1.539039
   8.59689   8.59689      1.00   .696325  1.542599
   8.59678   8.59678      1.00   .695235  1.540689
   8.59667   8.59667      1.00   .696305  1.543419
   8.59656   8.59656      1.00   .695795  1.542389
   8.59644   8.59644      1.00   .695795  1.542779
   8.59634   8.59634      1.00   .695245  1.540689
   8.59623   8.59623      1.00   .695175  1.540949
   8.59611   8.59611      1.00   .695965  1.542929
   8.59599   8.59599      1.00   .696035  1.542959
   8.59589   8.59589      1.00   .694845  1.541199
   8.59578   8.59578      1.00   .695705  1.543059
   8.59567   8.59567      1.00   .698735  1.549879
   8.59556   8.59556      1.00   .694335  1.539219
   8.59545   8.59545      1.00   .695245  1.542329
   8.59535   8.59535      1.00   .696845  1.544819
   8.59523   8.59523      1.00   .697505  1.547439
   8.59512   8.59512      1.00   .693295  1.538149
   8.59501   8.59501      1.00   .696915  1.546699
   8.59490   8.59490      1.00   .697305  1.546689
   8.59479   8.59479      1.00   .696505  1.545689
   8.59468   8.59468      1.00   .695135  1.542799
   8.59458   8.59458      1.00   .697175  1.547419
   8.59448   8.59448      1.00   .697565  1.548609
   8.59437   8.59437      1.00   .694745  1.542419
   8.59426   8.59426      1.00   .697585  1.548399
   8.59416   8.59416      1.00   .697065  1.547649
   8.59406   8.59406      1.00   .697255  1.547819
   8.59395   8.59395      1.00   .696745  1.546469
   8.59384   8.59384      1.00   .696195  1.545249
   8.59374   8.59374      1.00   .696785  1.547569
   8.59364   8.59364      1.00   .695085  1.543299
   8.59354   8.59354      1.00   .696405  1.546309
   8.59343   8.59343      1.00   .696765  1.548239
   8.59333   8.59333      1.00   .695485  1.544729
   8.59324   8.59324      1.00   .696775  1.547699
   8.59313   8.59313      1.00   .696925  1.547769
   8.59302   8.59302      1.00   .697875  1.550709
   8.59291   8.59291      1.00   .694615  1.543649
   8.59281   8.59281      1.00   .698385  1.552519
   8.59270   8.59270      1.00   .694915  1.545299
   8.59259   8.59259      1.00   .698485  1.552139
   8.59248   8.59248      1.00   .695595  1.545439
   8.59238   8.59238      1.00   .698085  1.551789
   8.59226   8.59226      1.00   .695045  1.545509
   8.59214   8.59214      1.00   .697465  1.551349
   8.59203   8.59203      1.00   .696775  1.548939
   8.59192   8.59192      1.00   .698675  1.553739
   8.59181   8.59181      1.00   .695865  1.548049
   8.59168   8.59168      1.00   .696285  1.547859
   8.59157   8.59157      1.00   .697855  1.552069
   8.59146   8.59146      1.00   .697925  1.552559
   8.59134   8.59134      1.00   .695765  1.548019
   8.59123   8.59123      1.00   .697875  1.552269
   8.59111   8.59111      1.00   .697395  1.552549
   8.59100   8.59100      1.00   .696715  1.549659
   8.59088   8.59088      1.00   .696045  1.549109
   8.59076   8.59076      1.00   .695255  1.546989
   8.59065   8.59065      1.00   .697895  1.553129
   8.59054   8.59054      1.00   .696455  1.549089
   8.59042   8.59042      1.00   .698625  1.554559
   8.59030   8.59030      1.00   .697425  1.552349
   8.59020   8.59020      1.00   .697995  1.554079
   8.59009   8.59009      1.00   .696475  1.550289
   8.58998   8.58998      1.00   .697735  1.554239
   8.58986   8.58986      1.00   .695765  1.549799
   8.58976   8.58976      1.00   .699695  1.557799
   8.58965   8.58965      1.00   .696775  1.552089
   8.58953   8.58953      1.00   .699865  1.558209
   8.58942   8.58942      1.00   .698565  1.555439
   8.58931   8.58931      1.00   .698565  1.555289
   8.58920   8.58920      1.00   .699335  1.557599
   8.58909   8.58909      1.00   .699645  1.559139
   8.58897   8.58897      1.00   .697655  1.554189
   8.58886   8.58886      1.00   .698315  1.556449
   8.58875   8.58875      1.00   .701495  1.562479
   8.58863   8.58863      1.00   .697865  1.555419
   8.58850   8.58850      1.00   .697145  1.553919
   8.58839   8.58839      1.00   .700155  1.560079
   8.58828   8.58828      1.00   .700505  1.561959
   8.58815   8.58815      1.00   .696355  1.551569
   8.58803   8.58803      1.00   .698955  1.558099
   8.58792   8.58792      1.00   .700805  1.562709
   8.58780   8.58780      1.00   .699835  1.559529
   8.58768   8.58768      1.00   .696655  1.553039
   8.58756   8.58756      1.00   .699725  1.560399
   8.58745   8.58745      1.00   .700155  1.561759
   8.58735   8.58735      1.00   .697725  1.556579
   8.58722   8.58722      1.00   .697895  1.556949
   8.58711   8.58711      1.00   .697635  1.556159
   8.58700   8.58700      1.00   .698495  1.558229
   8.58689   8.58689      1.00   .697435  1.555629
   8.58678   8.58678      1.00   .699205  1.559359
   8.58667   8.58667      1.00   .695965  1.553429
   8.58655   8.58655      1.00   .697955  1.558089
   8.58645   8.58645      1.00   .697635  1.556119
   8.58634   8.58634      1.00   .699035  1.559589
   8.58622   8.58622      1.00   .695725  1.553079
   8.58611   8.58611      1.00   .698905  1.559719
   8.58601   8.58601      1.00   .695795  1.553059
   8.58589   8.58589      1.00   .697635  1.557099
   8.58578   8.58578      1.00   .695885  1.553709
   8.58567   8.58567      1.00   .698515  1.559679
   8.58556   8.58556      1.00   .696455  1.555209
   8.58546   8.58546      1.00   .696075  1.554309
   8.58535   8.58535      1.00   .696705  1.556309
   8.58524   8.58524      1.00   .696635  1.555589
   8.58513   8.58513      1.00   .695095  1.552619
   8.58501   8.58501      1.00   .694685  1.552979
   8.58490   8.58490      1.00   .698245  1.560109
   8.58480   8.58480      1.00   .695635  1.553869
   8.58470   8.58470      1.00   .695875  1.554709
   8.58459   8.58459      1.00   .695255  1.553479
   8.58448   8.58448      1.00   .696155  1.556259
   8.58438   8.58438      1.00   .694225  1.551629
   8.58428   8.58428      1.00   .696015  1.555619
   8.58417   8.58417      1.00   .695055  1.553709
   8.58406   8.58406      1.00   .694095  1.551889
   8.58396   8.58396      1.00   .692365  1.547649
   8.58386   8.58386      1.00   .694955  1.554579
   8.58375   8.58375      1.00   .693485  1.550769
   8.58365   8.58365      1.00   .692045  1.546849
   8.58355   8.58355      1.00   .689595  1.542549
   8.58345   8.58345      1.00   .696345  1.557899
   8.58334   8.58334      1.00   .691065  1.545009
   8.58324   8.58324      1.00   .693495  1.551959
   8.58314   8.58314      1.00   .695755  1.556269
   8.58304   8.58304      1.00   .691955  1.548549
   8.58293   8.58293      1.00   .690915  1.546249
   8.58281   8.58281      1.00   .693735  1.553109
   8.58271   8.58271      1.00   .690805  1.546389
   8.58261   8.58261      1.00   .691515  1.547099
   8.58250   8.58250      1.00   .693145  1.550939
   8.58239   8.58239      1.00   .694265  1.553499
   8.58228   8.58228      1.00   .693195  1.551779
   8.58217   8.58217      1.00   .690865  1.546929
   8.58206   8.58206      1.00   .694235  1.554249
   8.58194   8.58194      1.00   .691575  1.547729
   8.58182   8.58182      1.00   .691415  1.547989
   8.58171   8.58171      1.00   .693655  1.552469
   8.58159   8.58159      1.00   .692975  1.552159
   8.58147   8.58147      1.00   .690975  1.548719
   8.58136   8.58136      1.00   .692895  1.552269
   8.58125   8.58125      1.00   .691585  1.548749
   8.58113   8.58113      1.00   .693345  1.553499
   8.58101   8.58101      1.00   .689865  1.545319
   8.58090   8.58090      1.00   .691415  1.548999
   8.58078   8.58078      1.00   .692755  1.552159
   8.58067   8.58067      1.00   .690705  1.547659
   8.58055   8.58055      1.00   .690615  1.547699
   8.58044   8.58044      1.00   .691255  1.548639
   8.58034   8.58034      1.00   .692535  1.552199
   8.58022   8.58022      1.00   .689655  1.545889
   8.58011   8.58011      1.00   .691955  1.550889
   8.58000   8.58000      1.00   .689665  1.546059
   8.57989   8.57989      1.00   .691755  1.551879
   8.57978   8.57978      1.00   .689805  1.546239
   8.57967   8.57967      1.00   .691405  1.551109
   8.57956   8.57956      1.00   .689815  1.547659
   8.57945   8.57945      1.00   .691545  1.551569
   8.57933   8.57933      1.00   .690565  1.548439
   8.57922   8.57922      1.00   .691765  1.552129
   8.57911   8.57911      1.00   .686585  1.539539
   8.57900   8.57900      1.00   .693345  1.555659
   8.57888   8.57888      1.00   .691575  1.550139
   8.57876   8.57876      1.00   .691085  1.550259
   8.57865   8.57865      1.00   .687695  1.542899
   8.57854   8.57854      1.00   .692275  1.553159
   8.57842   8.57842      1.00   .688145  1.544189
   8.57829   8.57829      1.00   .690305  1.548729
   8.57818   8.57818      1.00   .688485  1.545429
   8.57807   8.57807      1.00   .691955  1.552599
   8.57794   8.57794      1.00   .689525  1.547889
   8.57783   8.57783      1.00   .690175  1.550049
   8.57771   8.57771      1.00   .689215  1.547309
   8.57760   8.57760      1.00   .690235  1.549799
   8.57748   8.57748      1.00   .690465  1.550269
   8.57736   8.57736      1.00   .689485  1.549089
   8.57725   8.57725      1.00   .688805  1.546609
   8.57714   8.57714      1.00   .689985  1.550069
   8.57701   8.57701      1.00   .690095  1.550959
   8.57690   8.57690      1.00   .689415  1.547989
   8.57680   8.57680      1.00   .690495  1.552139
   8.57669   8.57669      1.00   .688585  1.546249
   8.57658   8.57658      1.00   .691055  1.552389
   8.57647   8.57647      1.00   .691445  1.553219
   8.57636   8.57636      1.00   .688755  1.547769
   8.57625   8.57625      1.00   .688925  1.547989
   8.57614   8.57614      1.00   .688465  1.547339
   8.57602   8.57602      1.00   .690595  1.552349
   8.57592   8.57592      1.00   .688725  1.547959
   8.57581   8.57581      1.00   .691735  1.555149
   8.57569   8.57569      1.00   .690035  1.551149
   8.57558   8.57558      1.00   .690015  1.551039
   8.57547   8.57547      1.00   .688465  1.548119
   8.57537   8.57537      1.00   .690635  1.552659
   8.57525   8.57525      1.00   .688145  1.546689
   8.57514   8.57514      1.00   .688505  1.548739
   8.57503   8.57503      1.00   .690865  1.553329
   8.57493   8.57493      1.00   .691585  1.555379
   8.57482   8.57482      1.00   .687355  1.546859
   8.57470   8.57470      1.00   .690945  1.553849
   8.57460   8.57460      1.00   .691005  1.553999
   8.57450   8.57450      1.00   .689515  1.551999
   8.57439   8.57439      1.00   .689405  1.551479
   8.57428   8.57428      1.00   .690225  1.553299
   8.57418   8.57418      1.00   .691395  1.556639
   8.57408   8.57408      1.00   .688905  1.550519
   8.57397   8.57397      1.00   .690435  1.554199
   8.57386   8.57386      1.00   .691405  1.556499
   8.57376   8.57376      1.00   .689385  1.552329
   8.57367   8.57367      1.00   .688535  1.550679
   8.57356   8.57356      1.00   .691685  1.557489
   8.57346   8.57346      1.00   .689655  1.552729
   8.57336   8.57336      1.00   .688885  1.551709
   8.57326   8.57326      1.00   .690935  1.556769
   8.57315   8.57315      1.00   .688685  1.551259
   8.57304   8.57304      1.00   .690115  1.553809
   8.57294   8.57294      1.00   .689525  1.553439
   8.57284   8.57284      1.00   .691925  1.558509
   8.57273   8.57273      1.00   .689935  1.554029
   8.57262   8.57262      1.00   .689795  1.554209
   8.57251   8.57251      1.00   .690495  1.555559
   8.57240   8.57240      1.00   .690305  1.555349
   8.57229   8.57229      1.00   .688955  1.552769
   8.57218   8.57218      1.00   .688675  1.552139
   8.57207   8.57207      1.00   .689555  1.554519
   8.57195   8.57195      1.00   .690185  1.554879
   8.57183   8.57183      1.00   .687405  1.549789
   8.57172   8.57172      1.00   .691755  1.558799
   8.57161   8.57161      1.00   .688305  1.551779
   8.57150   8.57150      1.00   .690975  1.557789
   8.57138   8.57138      1.00   .688695  1.553039
   8.57126   8.57126      1.00   .690895  1.559139
   8.57115   8.57115      1.00   .688885  1.554429
   8.57103   8.57103      1.00   .690695  1.557689
   8.57091   8.57091      1.00   .688945  1.554329
   8.57079   8.57079      1.00   .690545  1.557879
   8.57068   8.57068      1.00   .689255  1.555769
   8.57058   8.57058      1.00   .689815  1.557099
   8.57046   8.57046      1.00   .689195  1.554709
   8.57035   8.57035      1.00   .688965  1.555129
   8.57024   8.57024      1.00   .690015  1.558549
   8.57013   8.57013      1.00   .689605  1.557209
   8.57002   8.57002      1.00   .688275  1.553489
   8.56990   8.56990      1.00   .689985  1.557289
   8.56979   8.56979      1.00   .690595  1.559039
   8.56969   8.56969      1.00   .688305  1.554169
   8.56958   8.56958      1.00   .689845  1.557809
   8.56946   8.56946      1.00   .688125  1.553659
   8.56935   8.56935      1.00   .691515  1.561119
   8.56924   8.56924      1.00   .688185  1.552979
   8.56913   8.56913      1.00   .689805  1.558049
   8.56901   8.56901      1.00   .686115  1.548839
   8.56890   8.56890      1.00   .689875  1.558229
   8.56879   8.56879      1.00   .688505  1.554819
   8.56867   8.56867      1.00   .687595  1.553379
   8.56855   8.56855      1.00   .688265  1.555309
   8.56844   8.56844      1.00   .689305  1.558409
   8.56832   8.56832      1.00   .685605  1.548759
   8.56820   8.56820      1.00   .690825  1.561499
   8.56808   8.56808      1.00   .683905  1.546189
   8.56796   8.56796      1.00   .689075  1.557809
   8.56785   8.56785      1.00   .688395  1.556349
   8.56773   8.56773      1.00   .689035  1.558289
   8.56762   8.56762      1.00   .688725  1.557679
   8.56750   8.56750      1.00   .687595  1.555669
   8.56739   8.56739      1.00   .690005  1.560599
   8.56727   8.56727      1.00   .686935  1.553739
   8.56715   8.56715      1.00   .687325  1.554949
   8.56704   8.56704      1.00   .690145  1.560749
   8.56694   8.56694      1.00   .687485  1.554249
   8.56682   8.56682      1.00   .686595  1.553289
   8.56671   8.56671      1.00   .688625  1.558159
   8.56660   8.56660      1.00   .686685  1.553479
   8.56649   8.56649      1.00   .688235  1.557609
   8.56638   8.56638      1.00   .685885  1.551589
   8.56627   8.56627      1.00   .688575  1.558139
   8.56616   8.56616      1.00   .687165  1.554979
   8.56605   8.56605      1.00   .686935  1.554109
   8.56593   8.56593      1.00   .687715  1.557369
   8.56582   8.56582      1.00   .687015  1.554729
   8.56572   8.56572      1.00   .684625  1.549659
   8.56561   8.56561      1.00   .688685  1.559039
   8.56550   8.56550      1.00   .685795  1.553049
   8.56538   8.56538      1.00   .685175  1.552109
   8.56528   8.56528      1.00   .685425  1.552859
   8.56517   8.56517      1.00   .687615  1.557189
   8.56506   8.56506      1.00   .685825  1.552549
   8.56494   8.56494      1.00   .685235  1.552719
   8.56484   8.56484      1.00   .686805  1.555409
   8.56474   8.56474      1.00   .684295  1.549979
   8.56463   8.56463      1.00   .687215  1.557079
   8.56452   8.56452      1.00   .684245  1.549989
   8.56442   8.56442      1.00   .684535  1.551189
   8.56432   8.56432      1.00   .685995  1.554509
   8.56421   8.56421      1.00   .685805  1.554099
   8.56410   8.56410      1.00   .682715  1.547579
   8.56400   8.56400      1.00   .685965  1.554079
   8.56390   8.56390      1.00   .682835  1.546909
   8.56379   8.56379      1.00   .685865  1.554669
   8.56368   8.56368      1.00   .683155  1.548289
   8.56359   8.56359      1.00   .683635  1.550779
   8.56349   8.56349      1.00   .686025  1.554879
   8.56339   8.56339      1.00   .682465  1.547999
   8.56328   8.56328      1.00   .685195  1.553949
   8.56317   8.56317      1.00   .683945  1.550929
   8.56308   8.56308      1.00   .686085  1.555189
   8.56297   8.56297      1.00   .683575  1.550229
   8.56286   8.56286      1.00   .683295  1.550359
   8.56275   8.56275      1.00   .681605  1.545929
   8.56265   8.56265      1.00   .685475  1.555629
   8.56255   8.56255      1.00   .681645  1.547239
   8.56243   8.56243      1.00   .683445  1.550709
   8.56232   8.56232      1.00   .680545  1.544229
   8.56222   8.56222      1.00   .685065  1.554569
   8.56210   8.56210      1.00   .680805  1.544819
   8.56197   8.56197      1.00   .683815  1.551769
   8.56186   8.56186      1.00   .678945  1.540599
   8.56175   8.56175      1.00   .682805  1.549889
   8.56163   8.56163      1.00   .682255  1.548769
   8.56152   8.56152      1.00   .681495  1.547699
   8.56141   8.56141      1.00   .683695  1.552219
   8.56129   8.56129      1.00   .682275  1.548769
   8.56117   8.56117      1.00   .682995  1.551069
   8.56105   8.56105      1.00   .681415  1.548759
   8.56094   8.56094      1.00   .681665  1.548619
   8.56083   8.56083      1.00   .677615  1.538909
   8.56071   8.56071      1.00   .682405  1.549909
   8.56059   8.56059      1.00   .680565  1.546029
   8.56048   8.56048      1.00   .680845  1.547209
   8.56038   8.56038      1.00   .682175  1.549779
   8.56026   8.56026      1.00   .679995  1.545699
   8.56015   8.56015      1.00   .681185  1.548889
   8.56004   8.56004      1.00   .682435  1.550869
   8.55994   8.55994      1.00   .680205  1.545759
   8.55982   8.55982      1.00   .681575  1.549449
   8.55970   8.55970      1.00   .677415  1.539939
   8.55960   8.55960      1.00   .681875  1.550149
   8.55949   8.55949      1.00   .679995  1.546079
   8.55938   8.55938      1.00   .680345  1.547089
   8.55926   8.55926      1.00   .679575  1.545289
   8.55915   8.55915      1.00   .680015  1.545849
   8.55905   8.55905      1.00   .681105  1.548679
   8.55893   8.55893      1.00   .679775  1.545789
   8.55881   8.55881      1.00   .679585  1.545329
   8.55870   8.55870      1.00   .682065  1.551659
   8.55859   8.55859      1.00   .679685  1.546029
   8.55847   8.55847      1.00   .681145  1.549479
   8.55834   8.55834      1.00   .679695  1.546379
   8.55822   8.55822      1.00   .678935  1.544279
   8.55811   8.55811      1.00   .680875  1.549789
   8.55799   8.55799      1.00   .679595  1.546399
   8.55787   8.55787      1.00   .678645  1.544149
   8.55776   8.55776      1.00   .679515  1.546039
   8.55765   8.55765      1.00   .679025  1.545149
   8.55753   8.55753      1.00   .679185  1.545849
   8.55741   8.55741      1.00   .678175  1.543499
   8.55730   8.55730      1.00   .678975  1.546209
   8.55718   8.55718      1.00   .678035  1.543619
   8.55707   8.55707      1.00   .678785  1.545459
   8.55695   8.55695      1.00   .677485  1.543009
   8.55685   8.55685      1.00   .681305  1.550769
   8.55675   8.55675      1.00   .677085  1.541839
   8.55663   8.55663      1.00   .677725  1.543479
   8.55651   8.55651      1.00   .679435  1.547889
   8.55641   8.55641      1.00   .678755  1.546269
   8.55630   8.55630      1.00   .677675  1.543259
   8.55619   8.55619      1.00   .678635  1.546949
   8.55607   8.55607      1.00   .677165  1.543329
   8.55596   8.55596      1.00   .679215  1.547389
   8.55586   8.55586      1.00   .677885  1.544429
   8.55576   8.55576      1.00   .679375  1.548829
   8.55565   8.55565      1.00   .678245  1.545939
   8.55554   8.55554      1.00   .678135  1.545529
   8.55543   8.55543      1.00   .678405  1.547069
   8.55532   8.55532      1.00   .678235  1.545969
   8.55521   8.55521      1.00   .678175  1.545989
   8.55510   8.55510      1.00   .678315  1.546839
   8.55500   8.55500      1.00   .677205  1.544389
   8.55489   8.55489      1.00   .677605  1.545129
   8.55477   8.55477      1.00   .677925  1.546629
   8.55467   8.55467      1.00   .677935  1.546419
   8.55457   8.55457      1.00   .677955  1.545839
   8.55446   8.55446      1.00   .676325  1.542549
   8.55435   8.55435      1.00   .679725  1.551669
   8.55425   8.55425      1.00   .676735  1.543609
   8.55415   8.55415      1.00   .679895  1.551469
   8.55404   8.55404      1.00   .677645  1.546329
   8.55393   8.55393      1.00   .677665  1.546709
   8.55383   8.55383      1.00   .677445  1.546779
   8.55373   8.55373      1.00   .678775  1.549539
   8.55363   8.55363      1.00   .673425  1.537239
   8.55352   8.55352      1.00   .679715  1.550859
   8.55343   8.55343      1.00   .677885  1.548259
   8.55333   8.55333      1.00   .680185  1.553239
   8.55322   8.55322      1.00   .677075  1.544869
   8.55311   8.55311      1.00   .679875  1.552249
   8.55301   8.55301      1.00   .677265  1.545989
   8.55291   8.55291      1.00   .681155  1.556139
   8.55280   8.55280      1.00   .679595  1.552149
   8.55269   8.55269      1.00   .677225  1.547149
   8.55259   8.55259      1.00   .681335  1.556869
   8.55249   8.55249      1.00   .678665  1.549989
   8.55237   8.55237      1.00   .679995  1.554039
   8.55225   8.55225      1.00   .678695  1.550629
   8.55214   8.55214      1.00   .682055  1.557879
   8.55204   8.55204      1.00   .677745  1.548399
   8.55192   8.55192      1.00   .680245  1.554999
   8.55179   8.55179      1.00   .678885  1.551689
   8.55168   8.55168      1.00   .681525  1.556599
   8.55157   8.55157      1.00   .679355  1.552959
   8.55145   8.55145      1.00   .682005  1.559479
   8.55133   8.55133      1.00   .679375  1.552489
   8.55122   8.55122      1.00   .681375  1.558409
   8.55111   8.55111      1.00   .680345  1.555529
   8.55099   8.55099      1.00   .682275  1.559329
   8.55087   8.55087      1.00   .678605  1.551599
   8.55076   8.55076      1.00   .683315  1.562229
   8.55064   8.55064      1.00   .681245  1.558499
   8.55053   8.55053      1.00   .680055  1.554549
   8.55041   8.55041      1.00   .683785  1.563449
   8.55031   8.55031      1.00   .680135  1.556379
   8.55020   8.55020      1.00   .683575  1.563749
   8.55008   8.55008      1.00   .681495  1.559379
   8.54997   8.54997      1.00   .682455  1.562349
   8.54987   8.54987      1.00   .680265  1.556329
   8.54976   8.54976      1.00   .683395  1.564009
   8.54964   8.54964      1.00   .681425  1.559729
   8.54952   8.54952      1.00   .684335  1.566009
   8.54942   8.54942      1.00   .679265  1.555079
   8.54931   8.54931      1.00   .685685  1.569289
   8.54920   8.54920      1.00   .682495  1.562089
   8.54908   8.54908      1.00   .681885  1.561709
   8.54897   8.54897      1.00   .681335  1.559839
   8.54886   8.54886      1.00   .684515  1.567909
   8.54874   8.54874      1.00   .682395  1.561709
   8.54862   8.54862      1.00   .681255  1.560919
   8.54850   8.54850      1.00   .683635  1.566369
   8.54839   8.54839      1.00   .682665  1.563599
   8.54827   8.54827      1.00   .683035  1.564959
   8.54815   8.54815      1.00   .682895  1.564789
   8.54803   8.54803      1.00   .683105  1.565119
   8.54792   8.54792      1.00   .682195  1.562509
   8.54780   8.54780      1.00   .685075  1.570179
   8.54768   8.54768      1.00   .681965  1.562769
   8.54756   8.54756      1.00   .684285  1.567959
   8.54745   8.54745      1.00   .681855  1.562519
   8.54733   8.54733      1.00   .685475  1.571419
   8.54722   8.54722      1.00   .679695  1.557959
   8.54711   8.54711      1.00   .683965  1.568369
   8.54700   8.54700      1.00   .683655  1.567269
   8.54688   8.54688      1.00   .684395  1.569099
   8.54677   8.54677      1.00   .682235  1.565309
   8.54666   8.54666      1.00   .685155  1.570949
   8.54655   8.54655      1.00   .684075  1.569299
   8.54644   8.54644      1.00   .684765  1.570239
   8.54632   8.54632      1.00   .681445  1.563519
   8.54622   8.54622      1.00   .682635  1.565549
   8.54611   8.54611      1.00   .685035  1.571429
   8.54599   8.54599      1.00   .684405  1.570309
   8.54588   8.54588      1.00   .685195  1.573199
   8.54578   8.54578      1.00   .684575  1.571499
   8.54567   8.54567      1.00   .685375  1.573049
   8.54556   8.54556      1.00   .683725  1.568509
   8.54545   8.54545      1.00   .685365  1.572989
   8.54534   8.54534      1.00   .683225  1.568219
   8.54523   8.54523      1.00   .686625  1.576379
   8.54511   8.54511      1.00   .682885  1.568299
   8.54500   8.54500      1.00   .685335  1.573929
   8.54490   8.54490      1.00   .683055  1.568059
   8.54480   8.54480      1.00   .688085  1.580149
   8.54468   8.54468      1.00   .683545  1.569769
   8.54458   8.54458      1.00   .684735  1.573479
   8.54447   8.54447      1.00   .685405  1.574899
   8.54437   8.54437      1.00   .685675  1.574399
   8.54426   8.54426      1.00   .684065  1.571109
   8.54415   8.54415      1.00   .685815  1.575699
   8.54405   8.54405      1.00   .686315  1.576389
   8.54395   8.54395      1.00   .684785  1.573639
   8.54385   8.54385      1.00   .683825  1.571389
   8.54374   8.54374      1.00   .685675  1.575459
   8.54364   8.54364      1.00   .685145  1.574329
   8.54354   8.54354      1.00   .683945  1.572379
   8.54344   8.54344      1.00   .685655  1.576139
   8.54333   8.54333      1.00   .683575  1.571049
   8.54323   8.54323      1.00   .685755  1.577549
   8.54313   8.54313      1.00   .684315  1.573239
   8.54302   8.54302      1.00   .686825  1.578989
   8.54291   8.54291      1.00   .685755  1.576949
   8.54280   8.54280      1.00   .685435  1.576249
   8.54270   8.54270      1.00   .684885  1.574779
   8.54259   8.54259      1.00   .687105  1.580759
   8.54248   8.54248      1.00   .684285  1.573989
   8.54238   8.54238      1.00   .685965  1.578319
   8.54227   8.54227      1.00   .685575  1.576999
   8.54215   8.54215      1.00   .686145  1.578009
   8.54204   8.54204      1.00   .683135  1.572509
   8.54193   8.54193      1.00   .684595  1.575849
   8.54181   8.54181      1.00   .686345  1.579659
   8.54169   8.54169      1.00   .685235  1.576919
   8.54158   8.54158      1.00   .685645  1.577499
   8.54146   8.54146      1.00   .684295  1.574419
   8.54134   8.54134      1.00   .684635  1.575819
   8.54123   8.54123      1.00   .685475  1.578339
   8.54111   8.54111      1.00   .684515  1.576699
   8.54099   8.54099      1.00   .685175  1.577599
   8.54089   8.54089      1.00   .683075  1.573369
   8.54077   8.54077      1.00   .685405  1.577999
   8.54064   8.54064      1.00   .685345  1.578359
   8.54053   8.54053      1.00   .684965  1.578269
   8.54043   8.54043      1.00   .683955  1.575329
   8.54032   8.54032      1.00   .684785  1.576479
   8.54020   8.54020      1.00   .684685  1.576499
   8.54009   8.54009      1.00   .682495  1.572539
   8.53999   8.53999      1.00   .683965  1.576269
   8.53987   8.53987      1.00   .683975  1.575949
   8.53976   8.53976      1.00   .683205  1.574319
   8.53965   8.53965      1.00   .684905  1.579559
   8.53954   8.53954      1.00   .682625  1.572819
   8.53943   8.53943      1.00   .685085  1.579289
   8.53931   8.53931      1.00   .682645  1.573189
   8.53920   8.53920      1.00   .684695  1.577739
   8.53910   8.53910      1.00   .680535  1.569549
   8.53898   8.53898      1.00   .683985  1.577469
   8.53886   8.53886      1.00   .682485  1.574469
   8.53875   8.53875      1.00   .683905  1.577409
   8.53864   8.53864      1.00   .683895  1.577129
   8.53852   8.53852      1.00   .685085  1.579219
   8.53839   8.53839      1.00   .680615  1.569779
   8.53827   8.53827      1.00   .684885  1.579559
   8.53816   8.53816      1.00   .683935  1.577249
   8.53805   8.53805      1.00   .683795  1.578279
   8.53792   8.53792      1.00   .682095  1.573939
   8.53781   8.53781      1.00   .684745  1.579449
   8.53770   8.53770      1.00   .680705  1.570689
   8.53758   8.53758      1.00   .683005  1.575949
   8.53745   8.53745      1.00   .684245  1.579359
   8.53734   8.53734      1.00   .681705  1.573189
   8.53723   8.53723      1.00   .680975  1.570799
   8.53711   8.53711      1.00   .682065  1.574979
   8.53701   8.53701      1.00   .682965  1.576569
   8.53689   8.53689      1.00   .679855  1.569119
   8.53678   8.53678      1.00   .682335  1.575389
   8.53666   8.53666      1.00   .681855  1.573959
   8.53655   8.53655      1.00   .681355  1.573139
   8.53644   8.53644      1.00   .681795  1.574189
   8.53634   8.53634      1.00   .681755  1.573989
   8.53623   8.53623      1.00   .682245  1.575379
   8.53611   8.53611      1.00   .679215  1.570099
   8.53600   8.53600      1.00   .683135  1.577609
   8.53590   8.53590      1.00   .680955  1.573689
   8.53579   8.53579      1.00   .681755  1.574569
   8.53567   8.53567      1.00   .679155  1.569349
   8.53557   8.53557      1.00   .683775  1.580439
   8.53546   8.53546      1.00   .679305  1.570289
   8.53534   8.53534      1.00   .679955  1.571379
   8.53523   8.53523      1.00   .682215  1.576359
   8.53512   8.53512      1.00   .680065  1.572779
   8.53502   8.53502      1.00   .678165  1.567369
   8.53491   8.53491      1.00   .683055  1.579389
   8.53479   8.53479      1.00   .681005  1.574729
   8.53469   8.53469      1.00   .680275  1.572469
   8.53458   8.53458      1.00   .677695  1.567179
   8.53448   8.53448      1.00   .684725  1.582999
   8.53437   8.53437      1.00   .678245  1.568499
   8.53427   8.53427      1.00   .679825  1.572159
   8.53417   8.53417      1.00   .679505  1.571249
   8.53406   8.53406      1.00   .681435  1.575889
   8.53395   8.53395      1.00   .677575  1.568279
   8.53385   8.53385      1.00   .680085  1.573779
   8.53376   8.53376      1.00   .680775  1.574849
   8.53365   8.53365      1.00   .678635  1.570149
   8.53354   8.53354      1.00   .678835  1.571399
   8.53344   8.53344      1.00   .680785  1.575379
   8.53335   8.53335      1.00   .680785  1.575299
   8.53324   8.53324      1.00   .678185  1.570299
   8.53313   8.53313      1.00   .679105  1.572889
   8.53303   8.53303      1.00   .680085  1.573829
   8.53293   8.53293      1.00   .678655  1.571319
   8.53282   8.53282      1.00   .676245  1.565989
   8.53271   8.53271      1.00   .680035  1.574009
   8.53260   8.53260      1.00   .676315  1.566209
   8.53250   8.53250      1.00   .680315  1.575569
   8.53239   8.53239      1.00   .678045  1.569749
   8.53227   8.53227      1.00   .679595  1.574339
   8.53216   8.53216      1.00   .679095  1.573619
   8.53205   8.53205      1.00   .678175  1.570979
   8.53194   8.53194      1.00   .679185  1.573269
   8.53182   8.53182      1.00   .678725  1.572729
   8.53170   8.53170      1.00   .679025  1.572859
   8.53159   8.53159      1.00   .679865  1.574739
   8.53148   8.53148      1.00   .680475  1.577449
   8.53136   8.53136      1.00   .680245  1.575769
   8.53125   8.53125      1.00   .678625  1.572139
   8.53113   8.53113      1.00   .679595  1.575389
   8.53101   8.53101      1.00   .680685  1.578559
   8.53089   8.53089      1.00   .677495  1.570339
   8.53078   8.53078      1.00   .679165  1.574549
   8.53066   8.53066      1.00   .680385  1.577229
   8.53055   8.53055      1.00   .678645  1.574119
   8.53044   8.53044      1.00   .677365  1.570859
   8.53033   8.53033      1.00   .679695  1.575819
   8.53022   8.53022      1.00   .680815  1.578839
   8.53011   8.53011      1.00   .677765  1.572489
   8.52999   8.52999      1.00   .678195  1.572659
   8.52989   8.52989      1.00   .680565  1.579219
   8.52978   8.52978      1.00   .678545  1.573789
   8.52967   8.52967      1.00   .678095  1.573199
   8.52955   8.52955      1.00   .678815  1.574999
   8.52945   8.52945      1.00   .678685  1.575049
   8.52934   8.52934      1.00   .679295  1.576519
   8.52922   8.52922      1.00   .677285  1.572969
   8.52911   8.52911      1.00   .679785  1.577899
   8.52900   8.52900      1.00   .678325  1.574839
   8.52889   8.52889      1.00   .679125  1.576609
   8.52877   8.52877      1.00   .678195  1.573759
   8.52865   8.52865      1.00   .678225  1.574419
   8.52854   8.52854      1.00   .679295  1.577119
   8.52842   8.52842      1.00   .678585  1.575249
   8.52830   8.52830      1.00   .679195  1.576319
   8.52818   8.52818      1.00   .679885  1.579139
   8.52807   8.52807      1.00   .676505  1.570869
   8.52796   8.52796      1.00   .678785  1.577289
   8.52783   8.52783      1.00   .678625  1.575789
   8.52770   8.52770      1.00   .679595  1.578199
   8.52759   8.52759      1.00   .677465  1.573909
   8.52748   8.52748      1.00   .679345  1.578839
   8.52736   8.52736      1.00   .677655  1.574859
   8.52724   8.52724      1.00   .678835  1.578799
   8.52713   8.52713      1.00   .678305  1.576319
   8.52703   8.52703      1.00   .678425  1.577619
   8.52692   8.52692      1.00   .678475  1.577859
   8.52680   8.52680      1.00   .678655  1.577199
   8.52669   8.52669      1.00   .678715  1.577429
   8.52658   8.52658      1.00   .677185  1.573899
   8.52647   8.52647      1.00   .678505  1.577589
   8.52635   8.52635      1.00   .679155  1.579699
   8.52625   8.52625      1.00   .678955  1.578649
   8.52614   8.52614      1.00   .676915  1.574269
   8.52603   8.52603      1.00   .680425  1.582359
   8.52591   8.52591      1.00   .678735  1.578579
   8.52580   8.52580      1.00   .677895  1.576809
   8.52570   8.52570      1.00   .678165  1.577939
   8.52558   8.52558      1.00   .679955  1.581589
   8.52547   8.52547      1.00   .676445  1.573659
   8.52537   8.52537      1.00   .676635  1.574179
   8.52526   8.52526      1.00   .678675  1.578649
   8.52515   8.52515      1.00   .677575  1.578039
   8.52503   8.52503      1.00   .678435  1.579159
   8.52493   8.52493      1.00   .678065  1.578299
   8.52482   8.52482      1.00   .679465  1.581889
   8.52472   8.52472      1.00   .678985  1.580889
   8.52461   8.52461      1.00   .677145  1.575899
   8.52451   8.52451      1.00   .677245  1.576239
   8.52440   8.52440      1.00   .678565  1.580829
   8.52430   8.52430      1.00   .677805  1.577809
   8.52419   8.52419      1.00   .678965  1.580999
   8.52408   8.52408      1.00   .678215  1.580259
   8.52398   8.52398      1.00   .678635  1.580399
   8.52387   8.52387      1.00   .678725  1.581029
   8.52377   8.52377      1.00   .677725  1.579539
   8.52367   8.52367      1.00   .678695  1.581149
   8.52357   8.52357      1.00   .677875  1.579789
   8.52346   8.52346      1.00   .679665  1.583829
   8.52336   8.52336      1.00   .678295  1.580199
   8.52326   8.52326      1.00   .677585  1.579429
   8.52316   8.52316      1.00   .679795  1.584779
   8.52305   8.52305      1.00   .678745  1.581339
   8.52294   8.52294      1.00   .677775  1.580199
   8.52284   8.52284      1.00   .680625  1.585909
   8.52274   8.52274      1.00   .678485  1.581689
   8.52263   8.52263      1.00   .679295  1.583739
   8.52252   8.52252      1.00   .675885  1.576929
   8.52241   8.52241      1.00   .681295  1.587539
   8.52231   8.52231      1.00   .676085  1.577559
   8.52219   8.52219      1.00   .679345  1.584109
   8.52207   8.52207      1.00   .677015  1.579019
   8.52196   8.52196      1.00   .679565  1.585359
   8.52185   8.52185      1.00   .676825  1.578589
   8.52172   8.52172      1.00   .679515  1.585759
   8.52160   8.52160      1.00   .677715  1.581699
   8.52149   8.52149      1.00   .676755  1.578919
   8.52138   8.52138      1.00   .679905  1.587199
   8.52126   8.52126      1.00   .679325  1.585879
   8.52114   8.52114      1.00   .677015  1.579969
   8.52103   8.52103      1.00   .679285  1.584979
   8.52091   8.52091      1.00   .681025  1.589729
   8.52079   8.52079      1.00   .677275  1.580519
   8.52068   8.52068      1.00   .677755  1.582309
   8.52057   8.52057      1.00   .680285  1.588339
   8.52046   8.52046      1.00   .678605  1.584269
   8.52035   8.52035      1.00   .677585  1.581969
   8.52023   8.52023      1.00   .678885  1.585779
   8.52013   8.52013      1.00   .677645  1.582079
   8.52002   8.52002      1.00   .679045  1.586009
   8.51990   8.51990      1.00   .677455  1.582749
   8.51979   8.51979      1.00   .679405  1.586829
   8.51968   8.51968      1.00   .677475  1.582949
   8.51957   8.51957      1.00   .678735  1.585629
   8.51946   8.51946      1.00   .678625  1.584789
   8.51934   8.51934      1.00   .677065  1.582179
   8.51924   8.51924      1.00   .678645  1.585339
   8.51913   8.51913      1.00   .678755  1.586629
   8.51901   8.51901      1.00   .677415  1.584309
   8.51889   8.51889      1.00   .676235  1.581129
   8.51878   8.51878      1.00   .680255  1.591189
   8.51867   8.51867      1.00   .676315  1.581039
   8.51855   8.51855      1.00   .677045  1.582369
   8.51843   8.51843      1.00   .676975  1.583319
   8.51831   8.51831      1.00   .679545  1.588019
   8.51819   8.51819      1.00   .673655  1.574669
   8.51807   8.51807      1.00   .677665  1.584689
   8.51795   8.51795      1.00   .674385  1.577109
   8.51784   8.51784      1.00   .679995  1.589789
   8.51773   8.51773      1.00   .674025  1.577389
   8.51761   8.51761      1.00   .678565  1.588129
   8.51749   8.51749      1.00   .675925  1.582439
   8.51737   8.51737      1.00   .676415  1.582929
   8.51726   8.51726      1.00   .676215  1.582209
   8.51714   8.51714      1.00   .675985  1.582979
   8.51703   8.51703      1.00   .674935  1.579539
   8.51692   8.51692      1.00   .678205  1.587169
   8.51681   8.51681      1.00   .676045  1.582539
   8.51670   8.51670      1.00   .677335  1.585899
   8.51659   8.51659      1.00   .677435  1.586789
   8.51648   8.51648      1.00   .677775  1.586389
   8.51636   8.51636      1.00   .676185  1.583249
   8.51625   8.51625      1.00   .677865  1.586539
   8.51614   8.51614      1.00   .677285  1.585489
   8.51604   8.51604      1.00   .676615  1.585019
   8.51593   8.51593      1.00   .677845  1.588029
   8.51582   8.51582      1.00   .676425  1.585189
   8.51571   8.51571      1.00   .678375  1.589089
   8.51560   8.51560      1.00   .676405  1.584229
   8.51549   8.51549      1.00   .679055  1.590569
   8.51538   8.51538      1.00   .676755  1.585849
   8.51526   8.51526      1.00   .676925  1.585879
   8.51515   8.51515      1.00   .675855  1.583469
   8.51505   8.51505      1.00   .678695  1.590569
   8.51493   8.51493      1.00   .674495  1.580659
   8.51482   8.51482      1.00   .677385  1.587169
   8.51472   8.51472      1.00   .676605  1.585739
   8.51462   8.51462      1.00   .677415  1.587209
   8.51451   8.51451      1.00   .677525  1.588569
   8.51440   8.51440      1.00   .678105  1.589189
   8.51430   8.51430      1.00   .676785  1.586789
   8.51419   8.51419      1.00   .677585  1.588839
   8.51409   8.51409      1.00   .676925  1.587029
   8.51398   8.51398      1.00   .678645  1.590689
   8.51388   8.51388      1.00   .677355  1.588509
   8.51378   8.51378      1.00   .675965  1.584659
   8.51367   8.51367      1.00   .677885  1.590449
   8.51357   8.51357      1.00   .676315  1.586699
   8.51347   8.51347      1.00   .678765  1.592659
   8.51337   8.51337      1.00   .675115  1.585019
   8.51326   8.51326      1.00   .678545  1.591939
   8.51315   8.51315      1.00   .678525  1.592659
   8.51305   8.51305      1.00   .677125  1.589269
   8.51295   8.51295      1.00   .676195  1.586349
   8.51284   8.51284      1.00   .679365  1.594759
   8.51273   8.51273      1.00   .674105  1.581129
   8.51263   8.51263      1.00   .677595  1.590739
   8.51253   8.51253      1.00   .677415  1.590099
   8.51241   8.51241      1.00   .676995  1.589539
   8.51229   8.51229      1.00   .676235  1.588599
   8.51218   8.51218      1.00   .677045  1.590519
   8.51207   8.51207      1.00   .677165  1.590129
   8.51196   8.51196      1.00   .676935  1.589329
   8.51184   8.51184      1.00   .677385  1.591219
   8.51173   8.51173      1.00   .675545  1.587669
   8.51162   8.51162      1.00   .677345  1.590829
   8.51149   8.51149      1.00   .675975  1.588329
   8.51138   8.51138      1.00   .676555  1.590489
   8.51127   8.51127      1.00   .676045  1.588949
   8.51115   8.51115      1.00   .677575  1.591759
   8.51104   8.51104      1.00   .675305  1.587559
   8.51092   8.51092      1.00   .674015  1.584439
   8.51080   8.51080      1.00   .674815  1.585789
   8.51069   8.51069      1.00   .676235  1.589819
   8.51057   8.51057      1.00   .676015  1.588929
   8.51046   8.51046      1.00   .675345  1.587649
   8.51034   8.51034      1.00   .675085  1.587699
   8.51023   8.51023      1.00   .675335  1.587709
   8.51012   8.51012      1.00   .675675  1.589109
   8.51001   8.51001      1.00   .673065  1.581829
   8.50990   8.50990      1.00   .675535  1.589049
   8.50980   8.50980      1.00   .676105  1.590549
   8.50968   8.50968      1.00   .676265  1.590869
   8.50957   8.50957      1.00   .674045  1.586089
   8.50946   8.50946      1.00   .676375  1.591419
   8.50935   8.50935      1.00   .677535  1.593339
   8.50924   8.50924      1.00   .676275  1.591049
   8.50912   8.50912      1.00   .673245  1.584309
   8.50901   8.50901      1.00   .677005  1.593299
   8.50890   8.50890      1.00   .673585  1.585089
   8.50878   8.50878      1.00   .676865  1.593369
   8.50866   8.50866      1.00   .672405  1.583339
   8.50854   8.50854      1.00   .674195  1.587359
   8.50843   8.50843      1.00   .674985  1.588849
   8.50830   8.50830      1.00   .675595  1.590629
   8.50818   8.50818      1.00   .674035  1.586139
   8.50807   8.50807      1.00   .674565  1.588169
   8.50796   8.50796      1.00   .674775  1.588699
   8.50784   8.50784      1.00   .674475  1.588209
   8.50772   8.50772      1.00   .673155  1.585449
   8.50760   8.50760      1.00   .674265  1.588229
   8.50749   8.50749      1.00   .673695  1.587729
   8.50737   8.50737      1.00   .672945  1.585749
   8.50725   8.50725      1.00   .673695  1.586729
   8.50714   8.50714      1.00   .672565  1.584899
   8.50703   8.50703      1.00   .674465  1.588359
   8.50692   8.50692      1.00   .673315  1.586869
   8.50680   8.50680      1.00   .672625  1.585769
   8.50670   8.50670      1.00   .674565  1.589529
   8.50659   8.50659      1.00   .673705  1.587049
   8.50648   8.50648      1.00   .674035  1.588159
   8.50636   8.50636      1.00   .672955  1.585839
   8.50625   8.50625      1.00   .674605  1.589409
   8.50615   8.50615      1.00   .673695  1.588079
   8.50603   8.50603      1.00   .672105  1.585459
   8.50592   8.50592      1.00   .670665  1.581599
   8.50582   8.50582      1.00   .673875  1.589799
   8.50570   8.50570      1.00   .670805  1.582549
   8.50559   8.50559      1.00   .673845  1.589309
   8.50548   8.50548      1.00   .670985  1.582739
   8.50538   8.50538      1.00   .674745  1.590579
   8.50527   8.50527      1.00   .670895  1.582689
   8.50515   8.50515      1.00   .675475  1.592649
   8.50504   8.50504      1.00   .671315  1.584349
   8.50493   8.50493      1.00   .673455  1.588469
   8.50483   8.50483      1.00   .674105  1.590229
   8.50472   8.50472      1.00   .672285  1.586739
   8.50462   8.50462      1.00   .671365  1.583739
   8.50451   8.50451      1.00   .673415  1.589069
   8.50440   8.50440      1.00   .672285  1.586509
   8.50430   8.50430      1.00   .672675  1.586949
   8.50419   8.50419      1.00   .671305  1.584969
   8.50408   8.50408      1.00   .672725  1.587589
   8.50398   8.50398      1.00   .672785  1.587039
   8.50388   8.50388      1.00   .670615  1.583319
   8.50377   8.50377      1.00   .673495  1.590559
   8.50368   8.50368      1.00   .670135  1.582129
   8.50358   8.50358      1.00   .672195  1.586649
   8.50347   8.50347      1.00   .670925  1.584749
   8.50336   8.50336      1.00   .672435  1.588299
   8.50327   8.50327      1.00   .672555  1.589429
   8.50317   8.50317      1.00   .674605  1.593359
   8.50306   8.50306      1.00   .669915  1.582409
   8.50294   8.50294      1.00   .671655  1.586589
   8.50285   8.50285      1.00   .670005  1.583999
   8.50275   8.50275      1.00   .670815  1.585719
   8.50264   8.50264      1.00   .669305  1.581779
   8.50252   8.50252      1.00   .671555  1.587949
   8.50242   8.50242      1.00   .672095  1.588519
   8.50231   8.50231      1.00   .671245  1.586879
   8.50219   8.50219      1.00   .669515  1.582319
   8.50207   8.50207      1.00   .674135  1.594079
   8.50197   8.50197      1.00   .671155  1.587459
   8.50185   8.50185      1.00   .670555  1.585759
   8.50173   8.50173      1.00   .671775  1.588389
   8.50162   8.50162      1.00   .669035  1.582749
   8.50150   8.50150      1.00   .672345  1.590669
   8.50139   8.50139      1.00   .669055  1.582359
   8.50127   8.50127      1.00   .671545  1.589419
   8.50115   8.50115      1.00   .667795  1.579779
   8.50104   8.50104      1.00   .671425  1.589019
   8.50093   8.50093      1.00   .670755  1.587879
   8.50080   8.50080      1.00   .670065  1.586139
   8.50069   8.50069      1.00   .668095  1.581499
   8.50058   8.50058      1.00   .671235  1.588949
   8.50047   8.50047      1.00   .669415  1.584569
   8.50035   8.50035      1.00   .669775  1.585399
   8.50024   8.50024      1.00   .669045  1.583299
   8.50014   8.50014      1.00   .671025  1.588709
   8.50003   8.50003      1.00   .668455  1.582879
   8.49991   8.49991      1.00   .671305  1.590499
   8.49980   8.49980      1.00   .667255  1.579379
   8.49969   8.49969      1.00   .669765  1.586699
   8.49958   8.49958      1.00   .668975  1.584379
   8.49947   8.49947      1.00   .669885  1.586069
   8.49936   8.49936      1.00   .670345  1.587689
   8.49925   8.49925      1.00   .667485  1.580849
   8.49914   8.49914      1.00   .670415  1.588899
   8.49902   8.49902      1.00   .668665  1.584569
   8.49890   8.49890      1.00   .668805  1.584509
   8.49879   8.49879      1.00   .668955  1.584859
   8.49868   8.49868      1.00   .669415  1.586099
   8.49856   8.49856      1.00   .666865  1.580669
   8.49844   8.49844      1.00   .669815  1.588659
   8.49832   8.49832      1.00   .665655  1.577869
   8.49821   8.49821      1.00   .668265  1.584719
   8.49809   8.49809      1.00   .666625  1.580269
   8.49797   8.49797      1.00   .668735  1.585919
   8.49785   8.49785      1.00   .666395  1.580199
   8.49774   8.49774      1.00   .668165  1.584789
   8.49762   8.49762      1.00   .665755  1.578879
   8.49749   8.49749      1.00   .667445  1.582419
   8.49738   8.49738      1.00   .666875  1.582049
   8.49727   8.49727      1.00   .666855  1.581299
   8.49716   8.49716      1.00   .664945  1.577859
   8.49704   8.49704      1.00   .667095  1.581989
   8.49693   8.49693      1.00   .665875  1.579689
   8.49682   8.49682      1.00   .665115  1.578239
   8.49671   8.49671      1.00   .665295  1.578789
   8.49659   8.49659      1.00   .666555  1.581289
   8.49649   8.49649      1.00   .663705  1.574509
   8.49638   8.49638      1.00   .664725  1.577369
   8.49626   8.49626      1.00   .662745  1.572429
   8.49615   8.49615      1.00   .663855  1.575899
   8.49604   8.49604      1.00   .663725  1.576009
   8.49594   8.49594      1.00   .664245  1.577199
   8.49583   8.49583      1.00   .663215  1.574939
   8.49571   8.49571      1.00   .662535  1.573139
   8.49560   8.49560      1.00   .664195  1.577449
   8.49550   8.49550      1.00   .663985  1.576689
   8.49539   8.49539      1.00   .659365  1.566599
   8.49527   8.49527      1.00   .661935  1.572709
   8.49517   8.49517      1.00   .662645  1.574109
   8.49506   8.49506      1.00   .663775  1.576679
   8.49494   8.49494      1.00   .660295  1.569469
   8.49483   8.49483      1.00   .662665  1.574469
   8.49473   8.49473      1.00   .661445  1.571549
   8.49463   8.49463      1.00   .661345  1.571159
   8.49452   8.49452      1.00   .660015  1.567529
   8.49440   8.49440      1.00   .661955  1.572939
   8.49430   8.49430      1.00   .661345  1.572489
   8.49420   8.49420      1.00   .659445  1.568099
   8.49410   8.49410      1.00   .660705  1.570909
   8.49399   8.49399      1.00   .661195  1.571869
   8.49388   8.49388      1.00   .660915  1.570549
   8.49378   8.49378      1.00   .659455  1.567609
   8.49368   8.49368      1.00   .662135  1.574659
   8.49358   8.49358      1.00   .661145  1.572319
   8.49348   8.49348      1.00   .659645  1.568209
   8.49337   8.49337      1.00   .658795  1.566979
   8.49327   8.49327      1.00   .660905  1.571719
   8.49316   8.49316      1.00   .657765  1.564579
   8.49306   8.49306      1.00   .659785  1.569489
   8.49296   8.49296      1.00   .658665  1.567219
   8.49285   8.49285      1.00   .661155  1.572539
   8.49273   8.49273      1.00   .657115  1.563379
   8.49263   8.49263      1.00   .658665  1.567699
   8.49253   8.49253      1.00   .659405  1.568519
   8.49242   8.49242      1.00   .659775  1.570629
   8.49230   8.49230      1.00   .657435  1.564859
   8.49219   8.49219      1.00   .659425  1.570009
   8.49207   8.49207      1.00   .658915  1.569089
   8.49197   8.49197      1.00   .660105  1.570609
   8.49185   8.49185      1.00   .656255  1.562519
   8.49173   8.49173      1.00   .660475  1.572279
   8.49162   8.49162      1.00   .657115  1.565059
   8.49150   8.49150      1.00   .660575  1.573139
   8.49138   8.49138      1.00   .657425  1.565039
   8.49127   8.49127      1.00   .656935  1.564609
   8.49116   8.49116      1.00   .661295  1.574619
   8.49104   8.49104      1.00   .655435  1.561499
   8.49091   8.49091      1.00   .658945  1.569669
   8.49080   8.49080      1.00   .656465  1.563229
   8.49069   8.49069      1.00   .659795  1.571429
   8.49057   8.49057      1.00   .655165  1.562179
   8.49045   8.49045      1.00   .658425  1.568769
   8.49034   8.49034      1.00   .656855  1.565599
   8.49024   8.49024      1.00   .658605  1.569629
   8.49013   8.49013      1.00   .655935  1.563339
   8.49001   8.49001      1.00   .657725  1.567949
   8.48990   8.48990      1.00   .655315  1.561929
   8.48980   8.48980      1.00   .660135  1.574039
   8.48968   8.48968      1.00   .653105  1.556909
   8.48957   8.48957      1.00   .657735  1.569059
   8.48946   8.48946      1.00   .655065  1.562419
   8.48935   8.48935      1.00   .658785  1.571119
   8.48924   8.48924      1.00   .653615  1.559309
   8.48912   8.48912      1.00   .656615  1.566749
   8.48901   8.48901      1.00   .652645  1.556099
   8.48890   8.48890      1.00   .656305  1.566519
   8.48878   8.48878      1.00   .656205  1.565169
   8.48866   8.48866      1.00   .655615  1.563699
   8.48855   8.48855      1.00   .653905  1.560369
   8.48843   8.48843      1.00   .655955  1.566009
   8.48830   8.48830      1.00   .655695  1.565409
   8.48818   8.48818      1.00   .650695  1.553619
   8.48807   8.48807      1.00   .655485  1.564589
   8.48796   8.48796      1.00   .654305  1.561809
   8.48784   8.48784      1.00   .655255  1.563559
   8.48772   8.48772      1.00   .652265  1.557229
   8.48761   8.48761      1.00   .658345  1.571789
   8.48749   8.48749      1.00   .654375  1.562679
   8.48738   8.48738      1.00   .653055  1.559679
   8.48726   8.48726      1.00   .654565  1.562689
   8.48714   8.48714      1.00   .657035  1.568699
   8.48703   8.48703      1.00   .654175  1.563209
   8.48692   8.48692      1.00   .654415  1.563089
   8.48681   8.48681      1.00   .657875  1.571619
   8.48670   8.48670      1.00   .652265  1.558429
   8.48659   8.48659      1.00   .657385  1.569719
   8.48648   8.48648      1.00   .653705  1.561779
   8.48636   8.48636      1.00   .655505  1.566599
   8.48625   8.48625      1.00   .653625  1.562309
   8.48615   8.48615      1.00   .656415  1.569239
   8.48603   8.48603      1.00   .653485  1.562119
   8.48592   8.48592      1.00   .654395  1.564399
   8.48581   8.48581      1.00   .653255  1.561159
   8.48571   8.48571      1.00   .654805  1.566109
   8.48560   8.48560      1.00   .653445  1.562679
   8.48548   8.48548      1.00   .654455  1.565529
   8.48537   8.48537      1.00   .654885  1.565939
   8.48527   8.48527      1.00   .654255  1.564839
   8.48515   8.48515      1.00   .653405  1.563269
   8.48503   8.48503      1.00   .656495  1.571029
   8.48493   8.48493      1.00   .652605  1.561499
   8.48483   8.48483      1.00   .655125  1.567369
   8.48472   8.48472      1.00   .653335  1.563089
   8.48461   8.48461      1.00   .654095  1.564969
   8.48451   8.48451      1.00   .654215  1.565209
   8.48440   8.48440      1.00   .653875  1.563569
   8.48430   8.48430      1.00   .655795  1.569489
   8.48419   8.48419      1.00   .652625  1.562109
   8.48409   8.48409      1.00   .654715  1.566759
   8.48399   8.48399      1.00   .654715  1.567059
   8.48388   8.48388      1.00   .653705  1.565079
   8.48377   8.48377      1.00   .654615  1.567529
   8.48367   8.48367      1.00   .653595  1.564729
   8.48357   8.48357      1.00   .655735  1.569979
   8.48347   8.48347      1.00   .652035  1.561689
   8.48336   8.48336      1.00   .654595  1.567819
   8.48326   8.48326      1.00   .654445  1.567769
   8.48316   8.48316      1.00   .653515  1.564759
   8.48305   8.48305      1.00   .653935  1.566319
   8.48295   8.48295      1.00   .652665  1.564189
   8.48284   8.48284      1.00   .654335  1.566159
   8.48273   8.48273      1.00   .655005  1.569759
   8.48263   8.48263      1.00   .652345  1.562789
   8.48251   8.48251      1.00   .654975  1.569279
   8.48241   8.48241      1.00   .654115  1.567289
   8.48230   8.48230      1.00   .653395  1.566759
   8.48218   8.48218      1.00   .652845  1.564899
   8.48207   8.48207      1.00   .654555  1.568939
   8.48195   8.48195      1.00   .651915  1.562569
   8.48184   8.48184      1.00   .651515  1.562079
   8.48173   8.48173      1.00   .652595  1.563689
   8.48161   8.48161      1.00   .652945  1.566299
   8.48149   8.48149      1.00   .653565  1.567599
   8.48137   8.48137      1.00   .654035  1.568479
   8.48126   8.48126      1.00   .652655  1.564379
   8.48114   8.48114      1.00   .653665  1.568839
   8.48102   8.48102      1.00   .652395  1.564559
   8.48091   8.48091      1.00   .650555  1.560309
   8.48080   8.48080      1.00   .650685  1.561229
   8.48068   8.48068      1.00   .655065  1.570899
   8.48057   8.48057      1.00   .654425  1.569809
   8.48046   8.48046      1.00   .652705  1.565909
   8.48034   8.48034      1.00   .653655  1.567409
   8.48023   8.48023      1.00   .653025  1.566959
   8.48012   8.48012      1.00   .653645  1.569209
   8.48001   8.48001      1.00   .652315  1.565709
   8.47990   8.47990      1.00   .654475  1.570839
   8.47978   8.47978      1.00   .652775  1.566539
   8.47968   8.47968      1.00   .651375  1.563899
   8.47957   8.47957      1.00   .655605  1.573689
   8.47946   8.47946      1.00   .651855  1.565219
   8.47934   8.47934      1.00   .653055  1.568389
   8.47923   8.47923      1.00   .651885  1.566139
   8.47912   8.47912      1.00   .653655  1.570319
   8.47901   8.47901      1.00   .651625  1.565129
   8.47889   8.47889      1.00   .651865  1.566439
   8.47878   8.47878      1.00   .653795  1.570359
   8.47866   8.47866      1.00   .652225  1.567119
   8.47854   8.47854      1.00   .650335  1.562859
   8.47842   8.47842      1.00   .653235  1.569089
   8.47831   8.47831      1.00   .653935  1.571199
   8.47819   8.47819      1.00   .650905  1.564759
   8.47807   8.47807      1.00   .653385  1.570519
   8.47795   8.47795      1.00   .655505  1.575619
   8.47783   8.47783      1.00   .650795  1.563959
   8.47772   8.47772      1.00   .652595  1.569229
   8.47760   8.47760      1.00   .653295  1.570399
   8.47748   8.47748      1.00   .653315  1.570489
   8.47736   8.47736      1.00   .650695  1.564069
   8.47726   8.47726      1.00   .654105  1.573139
   8.47715   8.47715      1.00   .652425  1.568859
   8.47702   8.47702      1.00   .650835  1.564679
   8.47691   8.47691      1.00   .651575  1.566789
   8.47681   8.47681      1.00   .654485  1.573639
   8.47669   8.47669      1.00   .652395  1.568789
   8.47658   8.47658      1.00   .650645  1.565419
   8.47647   8.47647      1.00   .654005  1.572899
   8.47636   8.47636      1.00   .651485  1.567479
   8.47625   8.47625      1.00   .652855  1.570419
   8.47614   8.47614      1.00   .651015  1.566409
   8.47604   8.47604      1.00   .652935  1.570819
   8.47593   8.47593      1.00   .650395  1.564669
   8.47581   8.47581      1.00   .654355  1.573869
   8.47570   8.47570      1.00   .649895  1.563839
   8.47559   8.47559      1.00   .652845  1.571519
   8.47549   8.47549      1.00   .650215  1.565429
   8.47537   8.47537      1.00   .652535  1.571019
   8.47526   8.47526      1.00   .650805  1.567039
   8.47515   8.47515      1.00   .651215  1.568639
   8.47505   8.47505      1.00   .650535  1.566259
   8.47493   8.47493      1.00   .653255  1.573799
   8.47482   8.47482      1.00   .648635  1.562829
   8.47472   8.47472      1.00   .652465  1.571409
   8.47462   8.47462      1.00   .649375  1.564049
   8.47451   8.47451      1.00   .648815  1.562909
   8.47440   8.47440      1.00   .647515  1.559389
   8.47430   8.47430      1.00   .651935  1.570129
   8.47420   8.47420      1.00   .648465  1.562029
   8.47409   8.47409      1.00   .649955  1.566449
   8.47398   8.47398      1.00   .649385  1.565229
   8.47388   8.47388      1.00   .649895  1.566799
   8.47378   8.47378      1.00   .650255  1.567179
   8.47368   8.47368      1.00   .649465  1.564479
   8.47358   8.47358      1.00   .648185  1.562009
   8.47348   8.47348      1.00   .647345  1.560069
   8.47338   8.47338      1.00   .651615  1.571279
   8.47327   8.47327      1.00   .648895  1.564749
   8.47316   8.47316      1.00   .647335  1.561049
   8.47306   8.47306      1.00   .647935  1.561569
   8.47296   8.47296      1.00   .650125  1.567619
   8.47285   8.47285      1.00   .647865  1.562719
   8.47274   8.47274      1.00   .646105  1.559249
   8.47264   8.47264      1.00   .650895  1.569319
   8.47253   8.47253      1.00   .648185  1.563629
   8.47242   8.47242      1.00   .646345  1.559969
   8.47230   8.47230      1.00   .648555  1.563849
   8.47220   8.47220      1.00   .647695  1.562429
   8.47208   8.47208      1.00   .645865  1.558739
   8.47196   8.47196      1.00   .648445  1.564599
   8.47184   8.47184      1.00   .643685  1.553539
   8.47173   8.47173      1.00   .647325  1.562979
   8.47162   8.47162      1.00   .644655  1.555479
   8.47150   8.47150      1.00   .648145  1.564489
   8.47139   8.47139      1.00   .644445  1.556779
   8.47128   8.47128      1.00   .646555  1.560939
   8.47117   8.47117      1.00   .643185  1.552589
   8.47105   8.47105      1.00   .646285  1.561209
   8.47092   8.47092      1.00   .645305  1.558689
   8.47081   8.47081      1.00   .644095  1.556199
   8.47069   8.47069      1.00   .644055  1.555369
   8.47057   8.47057      1.00   .645745  1.559259
   8.47046   8.47046      1.00   .643025  1.553549
   8.47036   8.47036      1.00   .644485  1.557129
   8.47025   8.47025      1.00   .644765  1.557269
   8.47014   8.47014      1.00   .645045  1.558089
   8.47002   8.47002      1.00   .641815  1.550229
   8.46992   8.46992      1.00   .643575  1.554959
   8.46981   8.46981      1.00   .645055  1.559059
   8.46969   8.46969      1.00   .641005  1.549129
   8.46958   8.46958      1.00   .641345  1.549769
   8.46947   8.46947      1.00   .645265  1.559429
   8.46936   8.46936      1.00   .644255  1.557789
   8.46925   8.46925      1.00   .638775  1.544889
   8.46914   8.46914      1.00   .644555  1.558119
   8.46903   8.46903      1.00   .642415  1.554179
   8.46892   8.46892      1.00   .642635  1.554449
   8.46880   8.46880      1.00   .640555  1.549179
   8.46867   8.46867      1.00   .643845  1.556999
   8.46856   8.46856      1.00   .639995  1.548689
   8.46844   8.46844      1.00   .640515  1.549719
   8.46832   8.46832      1.00   .640835  1.550319
   8.46820   8.46820      1.00   .641705  1.552149
   8.46809   8.46809      1.00   .639265  1.546869
   8.46798   8.46798      1.00   .639605  1.547469
   8.46786   8.46786      1.00   .642105  1.554089
   8.46774   8.46774      1.00   .638075  1.543039
   8.46763   8.46763      1.00   .639565  1.547299
   8.46752   8.46752      1.00   .638525  1.545729
   8.46739   8.46739      1.00   .639185  1.547199
   8.46727   8.46727      1.00   .636825  1.541509
   8.46716   8.46716      1.00   .637375  1.543209
   8.46706   8.46706      1.00   .637215  1.542959
   8.46695   8.46695      1.00   .639555  1.548849
   8.46683   8.46683      1.00   .635945  1.539659
   8.46671   8.46671      1.00   .641105  1.552759
   8.46660   8.46660      1.00   .636605  1.540939
   8.46649   8.46649      1.00   .638215  1.544769
   8.46638   8.46638      1.00   .636545  1.540759
   8.46627   8.46627      1.00   .637075  1.543299
   8.46616   8.46616      1.00   .634455  1.536659
   8.46605   8.46605      1.00   .637035  1.543479
   8.46593   8.46593      1.00   .637775  1.544859
   8.46583   8.46583      1.00   .637545  1.543939
   8.46572   8.46572      1.00   .637285  1.543959
   8.46561   8.46561      1.00   .635375  1.539829
   8.46550   8.46550      1.00   .639255  1.549069
   8.46539   8.46539      1.00   .634055  1.536839
   8.46529   8.46529      1.00   .635025  1.539149
   8.46517   8.46517      1.00   .637695  1.545819
   8.46506   8.46506      1.00   .634935  1.538879
   8.46495   8.46495      1.00   .634675  1.538709
   8.46485   8.46485      1.00   .637275  1.545749
   8.46474   8.46474      1.00   .635835  1.542099
   8.46463   8.46463      1.00   .635505  1.540859
   8.46452   8.46452      1.00   .635375  1.540609
   8.46442   8.46442      1.00   .637655  1.546729
   8.46431   8.46431      1.00   .634805  1.540309
   8.46420   8.46420      1.00   .634465  1.539019
   8.46410   8.46410      1.00   .637145  1.545849
   8.46400   8.46400      1.00   .638075  1.547009
   8.46390   8.46390      1.00   .635695  1.542259
   8.46379   8.46379      1.00   .635755  1.541839
   8.46369   8.46369      1.00   .637895  1.547559
   8.46359   8.46359      1.00   .635075  1.541059
   8.46349   8.46349      1.00   .637595  1.548439
   8.46338   8.46338      1.00   .635655  1.542669
   8.46328   8.46328      1.00   .637635  1.547379
   8.46318   8.46318      1.00   .633435  1.537559
   8.46307   8.46307      1.00   .640785  1.556059
   8.46296   8.46296      1.00   .633005  1.535659
   8.46286   8.46286      1.00   .640045  1.553949
   8.46276   8.46276      1.00   .634785  1.540569
   8.46264   8.46264      1.00   .640485  1.555129
   8.46253   8.46253      1.00   .634255  1.540009
   8.46242   8.46242      1.00   .639275  1.552829
   8.46232   8.46232      1.00   .637005  1.546469
   8.46221   8.46221      1.00   .639645  1.553839
   8.46209   8.46209      1.00   .635215  1.543349
   8.46197   8.46197      1.00   .639545  1.553309
   8.46187   8.46187      1.00   .637655  1.548989
   8.46175   8.46175      1.00   .636235  1.545389
   8.46163   8.46163      1.00   .637135  1.548579
   8.46152   8.46152      1.00   .638845  1.552629
   8.46141   8.46141      1.00   .636175  1.546449
   8.46128   8.46128      1.00   .637895  1.549919
   8.46116   8.46116      1.00   .637475  1.549469
   8.46106   8.46106      1.00   .638785  1.552059
   8.46094   8.46094      1.00   .638835  1.552159
   8.46082   8.46082      1.00   .635405  1.544929
   8.46070   8.46070      1.00   .640095  1.556459
   8.46058   8.46058      1.00   .637475  1.549729
   8.46048   8.46048      1.00   .638615  1.552809
   8.46036   8.46036      1.00   .638505  1.553329
   8.46025   8.46025      1.00   .637715  1.551339
   8.46014   8.46014      1.00   .638045  1.552509
   8.46003   8.46003      1.00   .637335  1.549689
   8.45992   8.45992      1.00   .637415  1.549769
   8.45981   8.45981      1.00   .638995  1.554819
   8.45970   8.45970      1.00   .639185  1.555259
   8.45959   8.45959      1.00   .640395  1.557969
   8.45948   8.45948      1.00   .639915  1.557829
   8.45936   8.45936      1.00   .637505  1.551959
   8.45925   8.45925      1.00   .641525  1.560949
   8.45915   8.45915      1.00   .640745  1.559569
   8.45903   8.45903      1.00   .638135  1.553589
   8.45892   8.45892      1.00   .639015  1.556089
   8.45880   8.45880      1.00   .644035  1.567979
   8.45869   8.45869      1.00   .638235  1.554429
   8.45857   8.45857      1.00   .642675  1.565229
   8.45844   8.45844      1.00   .639625  1.558099
   8.45833   8.45833      1.00   .641205  1.561449
   8.45822   8.45822      1.00   .642955  1.566219
   8.45809   8.45809      1.00   .640185  1.559839
   8.45798   8.45798      1.00   .643665  1.567709
   8.45786   8.45786      1.00   .643325  1.567259
   8.45775   8.45775      1.00   .642745  1.566009
   8.45763   8.45763      1.00   .642205  1.565129
   8.45751   8.45751      1.00   .643545  1.568169
   8.45739   8.45739      1.00   .643235  1.567149
   8.45728   8.45728      1.00   .642285  1.564869
   8.45717   8.45717      1.00   .644645  1.570639
   8.45705   8.45705      1.00   .644475  1.570069
   8.45694   8.45694      1.00   .641985  1.564839
   8.45684   8.45684      1.00   .645155  1.572719
   8.45673   8.45673      1.00   .643765  1.569659
   8.45661   8.45661      1.00   .643265  1.569029
   8.45650   8.45650      1.00   .643005  1.567589
   8.45639   8.45639      1.00   .647705  1.579019
   8.45627   8.45627      1.00   .642265  1.565859
   8.45616   8.45616      1.00   .645345  1.573499
   8.45606   8.45606      1.00   .644075  1.570009
   8.45595   8.45595      1.00   .645995  1.576129
   8.45584   8.45584      1.00   .642725  1.568589
   8.45573   8.45573      1.00   .645025  1.574489
   8.45562   8.45562      1.00   .644605  1.572789
   8.45551   8.45551      1.00   .645705  1.575519
   8.45540   8.45540      1.00   .644875  1.574299
   8.45529   8.45529      1.00   .645255  1.575179
   8.45517   8.45517      1.00   .645565  1.575019
   8.45507   8.45507      1.00   .646885  1.579129
   8.45496   8.45496      1.00   .645925  1.576579
   8.45484   8.45484      1.00   .647725  1.580899
   8.45474   8.45474      1.00   .646245  1.578009
   8.45464   8.45464      1.00   .645745  1.576839
   8.45453   8.45453      1.00   .645835  1.576569
   8.45442   8.45442      1.00   .647755  1.581629
   8.45432   8.45432      1.00   .647525  1.580889
   8.45422   8.45422      1.00   .645215  1.576139
   8.45411   8.45411      1.00   .647295  1.581729
   8.45400   8.45400      1.00   .647015  1.580859
   8.45390   8.45390      1.00   .645405  1.576759
   8.45380   8.45380      1.00   .646415  1.579389
   8.45370   8.45370      1.00   .648175  1.583809
   8.45359   8.45359      1.00   .646505  1.579949
   8.45349   8.45349      1.00   .645085  1.577239
   8.45339   8.45339      1.00   .649245  1.585739
   8.45329   8.45329      1.00   .647785  1.582479
   8.45318   8.45318      1.00   .645185  1.576079
   8.45308   8.45308      1.00   .648945  1.586729
   8.45298   8.45298      1.00   .649125  1.587049
   8.45287   8.45287      1.00   .643625  1.573459
   8.45275   8.45275      1.00   .646765  1.580859
   8.45265   8.45265      1.00   .646875  1.581189
   8.45255   8.45255      1.00   .647195  1.582659
   8.45244   8.45244      1.00   .646295  1.580029
   8.45232   8.45232      1.00   .650005  1.589849
   8.45221   8.45221      1.00   .645525  1.578589
   8.45210   8.45210      1.00   .648335  1.585539
   8.45198   8.45198      1.00   .647285  1.583709
   8.45186   8.45186      1.00   .645945  1.579389
   8.45176   8.45176      1.00   .646975  1.582469
   8.45164   8.45164      1.00   .647535  1.584849
   8.45153   8.45153      1.00   .648435  1.586229
   8.45141   8.45141      1.00   .647315  1.584349
   8.45130   8.45130      1.00   .647745  1.585309
   8.45118   8.45118      1.00   .648625  1.587259
   8.45106   8.45106      1.00   .648665  1.587179
   8.45095   8.45095      1.00   .646985  1.583669
   8.45083   8.45083      1.00   .647315  1.584969
   8.45072   8.45072      1.00   .648795  1.587769
   8.45060   8.45060      1.00   .648995  1.587819
   8.45048   8.45048      1.00   .645155  1.578419
   8.45038   8.45038      1.00   .647245  1.585549
   8.45027   8.45027      1.00   .646545  1.582989
   8.45015   8.45015      1.00   .648335  1.587159
   8.45003   8.45003      1.00   .645445  1.581589
   8.44993   8.44993      1.00   .649105  1.589919
   8.44983   8.44983      1.00   .646005  1.582129
   8.44971   8.44971      1.00   .646645  1.583819
   8.44959   8.44959      1.00   .647665  1.586959
   8.44949   8.44949      1.00   .648175  1.588019
   8.44938   8.44938      1.00   .646865  1.584939
   8.44927   8.44927      1.00   .646315  1.583719
   8.44915   8.44915      1.00   .648415  1.588889
   8.44904   8.44904      1.00   .647275  1.585829
   8.44893   8.44893      1.00   .648545  1.590199
   8.44881   8.44881      1.00   .645705  1.582849
   8.44870   8.44870      1.00   .651345  1.596439
   8.44858   8.44858      1.00   .645605  1.581539
   8.44846   8.44846      1.00   .647765  1.588189
   8.44834   8.44834      1.00   .648145  1.589619
   8.44822   8.44822      1.00   .649205  1.592369
   8.44811   8.44811      1.00   .645125  1.581459
   8.44799   8.44799      1.00   .648665  1.590999
   8.44787   8.44787      1.00   .646845  1.586589
   8.44775   8.44775      1.00   .646575  1.586549
   8.44763   8.44763      1.00   .647415  1.588669
   8.44752   8.44752      1.00   .648735  1.591469
   8.44740   8.44740      1.00   .647405  1.588209
   8.44729   8.44729      1.00   .645525  1.584109
   8.44717   8.44717      1.00   .648705  1.592419
   8.44706   8.44706      1.00   .646405  1.585839
   8.44695   8.44695      1.00   .646515  1.587579
   8.44684   8.44684      1.00   .648945  1.592239
   8.44673   8.44673      1.00   .647795  1.589709
   8.44663   8.44663      1.00   .645605  1.585259
   8.44652   8.44652      1.00   .649595  1.594079
   8.44641   8.44641      1.00   .645835  1.585169
   8.44630   8.44630      1.00   .647095  1.589109
   8.44619   8.44619      1.00   .647675  1.590039
   8.44608   8.44608      1.00   .648345  1.591689
   8.44596   8.44596      1.00   .645455  1.584629
   8.44585   8.44585      1.00   .649945  1.596349
   8.44575   8.44575      1.00   .648255  1.592639
   8.44564   8.44564      1.00   .648005  1.591399
   8.44552   8.44552      1.00   .645945  1.587459
   8.44542   8.44542      1.00   .647665  1.590899
   8.44531   8.44531      1.00   .645685  1.586939
   8.44520   8.44520      1.00   .647755  1.592349
   8.44508   8.44508      1.00   .647375  1.591589
   8.44498   8.44498      1.00   .647425  1.591359
   8.44488   8.44488      1.00   .647895  1.592149
   8.44477   8.44477      1.00   .647345  1.590679
   8.44466   8.44466      1.00   .648525  1.594249
   8.44456   8.44456      1.00   .646545  1.589369
   8.44446   8.44446      1.00   .646745  1.589659
   8.44435   8.44435      1.00   .647735  1.591839
   8.44424   8.44424      1.00   .649215  1.595879
   8.44414   8.44414      1.00   .645555  1.586829
   8.44404   8.44404      1.00   .648025  1.593899
   8.44393   8.44393      1.00   .647865  1.592889
   8.44382   8.44382      1.00   .647005  1.590209
   8.44372   8.44372      1.00   .647625  1.593019
   8.44363   8.44363      1.00   .648655  1.595359
   8.44353   8.44353      1.00   .646435  1.589939
   8.44341   8.44341      1.00   .647375  1.592139
   8.44332   8.44332      1.00   .646685  1.590759
   8.44322   8.44322      1.00   .648105  1.595049
   8.44311   8.44311      1.00   .645345  1.588569
   8.44300   8.44300      1.00   .646515  1.591899
   8.44290   8.44290      1.00   .645805  1.589469
   8.44280   8.44280      1.00   .648105  1.596099
   8.44269   8.44269      1.00   .645295  1.588829
   8.44257   8.44257      1.00   .647055  1.592689
   8.44247   8.44247      1.00   .646895  1.591789
   8.44236   8.44236      1.00   .645015  1.587959
   8.44225   8.44225      1.00   .647585  1.593949
   8.44213   8.44213      1.00   .643495  1.584169
   8.44202   8.44202      1.00   .647765  1.595459
   8.44191   8.44191      1.00   .643745  1.585669
   8.44179   8.44179      1.00   .646095  1.591949
   8.44167   8.44167      1.00   .642715  1.583589
   8.44156   8.44156      1.00   .646765  1.593499
   8.44144   8.44144      1.00   .643005  1.584679
   8.44133   8.44133      1.00   .645475  1.589959
   8.44121   8.44121      1.00   .643705  1.586289
   8.44110   8.44110      1.00   .645335  1.590059
   8.44098   8.44098      1.00   .644375  1.588089
   8.44086   8.44086      1.00   .644845  1.589409
   8.44074   8.44074      1.00   .645085  1.590139
   8.44063   8.44063      1.00   .642835  1.584049
   8.44052   8.44052      1.00   .644485  1.588449
   8.44041   8.44041      1.00   .646165  1.593989
   8.44030   8.44030      1.00   .644105  1.587939
   8.44019   8.44019      1.00   .642485  1.583969
   8.44008   8.44008      1.00   .645915  1.592229
   8.43996   8.43996      1.00   .643585  1.586969
   8.43985   8.43985      1.00   .641875  1.582539
   8.43974   8.43974      1.00   .646075  1.593279
   8.43963   8.43963      1.00   .642775  1.586229
   8.43952   8.43952      1.00   .642785  1.586009
   8.43941   8.43941      1.00   .644185  1.589009
   8.43930   8.43930      1.00   .643105  1.586209
   8.43919   8.43919      1.00   .643705  1.588449
   8.43907   8.43907      1.00   .641885  1.582919
   8.43895   8.43895      1.00   .643395  1.587419
   8.43884   8.43884      1.00   .642855  1.585849
   8.43873   8.43873      1.00   .642245  1.585319
   8.43861   8.43861      1.00   .643785  1.589189
   8.43848   8.43848      1.00   .641575  1.583709
   8.43837   8.43837      1.00   .642505  1.585809
   8.43825   8.43825      1.00   .643955  1.589969
   8.43813   8.43813      1.00   .639335  1.578939
   8.43802   8.43802      1.00   .640605  1.582319
   8.43790   8.43790      1.00   .645155  1.592929
   8.43778   8.43778      1.00   .640595  1.581539
   8.43767   8.43767      1.00   .644295  1.591599
   8.43755   8.43755      1.00   .640075  1.580839
   8.43743   8.43743      1.00   .642835  1.587559
   8.43732   8.43732      1.00   .641075  1.583619
   8.43720   8.43720      1.00   .641755  1.586179
   8.43708   8.43708      1.00   .640065  1.580619
   8.43697   8.43697      1.00   .642445  1.587969
   8.43687   8.43687      1.00   .643695  1.590969
   8.43675   8.43675      1.00   .640505  1.583229
   8.43664   8.43664      1.00   .641265  1.584269
   8.43653   8.43653      1.00   .643295  1.589689
   8.43642   8.43642      1.00   .640885  1.584279
   8.43631   8.43631      1.00   .643155  1.590169
   8.43619   8.43619      1.00   .641035  1.585189
   8.43609   8.43609      1.00   .641345  1.585419
   8.43598   8.43598      1.00   .641665  1.586319
   8.43587   8.43587      1.00   .643165  1.590229
   8.43575   8.43575      1.00   .641975  1.587499
   8.43565   8.43565      1.00   .641845  1.587169
   8.43555   8.43555      1.00   .641435  1.586759
   8.43543   8.43543      1.00   .641235  1.584989
   8.43531   8.43531      1.00   .642285  1.588259
   8.43521   8.43521      1.00   .639275  1.581989
   8.43510   8.43510      1.00   .643615  1.592159
   8.43499   8.43499      1.00   .640155  1.584039
   8.43488   8.43488      1.00   .640765  1.585389
   8.43477   8.43477      1.00   .640665  1.584539
   8.43467   8.43467      1.00   .644525  1.596219
   8.43456   8.43456      1.00   .638315  1.580149
   8.43445   8.43445      1.00   .641305  1.586849
   8.43434   8.43434      1.00   .642645  1.590079
   8.43424   8.43424      1.00   .642275  1.589739
   8.43414   8.43414      1.00   .638315  1.580599
   8.43403   8.43403      1.00   .643175  1.592519
   8.43393   8.43393      1.00   .638195  1.580299
   8.43383   8.43383      1.00   .642615  1.592669
   8.43373   8.43373      1.00   .640715  1.586649
   8.43362   8.43362      1.00   .642065  1.590619
   8.43352   8.43352      1.00   .641505  1.588979
   8.43342   8.43342      1.00   .640595  1.587019
   8.43331   8.43331      1.00   .642615  1.592189
   8.43320   8.43320      1.00   .640115  1.585589
   8.43310   8.43310      1.00   .640965  1.587909
   8.43300   8.43300      1.00   .642955  1.592329
   8.43289   8.43289      1.00   .640735  1.587419
   8.43279   8.43279      1.00   .639645  1.584429
   8.43268   8.43268      1.00   .643805  1.594449
   8.43258   8.43258      1.00   .641185  1.588359
   8.43247   8.43247      1.00   .641345  1.589469
   8.43235   8.43235      1.00   .641605  1.590099
   8.43224   8.43224      1.00   .642855  1.593869
   8.43213   8.43213      1.00   .640315  1.587519
   8.43201   8.43201      1.00   .642515  1.593419
   8.43188   8.43188      1.00   .641505  1.591489
   8.43177   8.43177      1.00   .642435  1.593239
   8.43167   8.43167      1.00   .640575  1.588499
   8.43155   8.43155      1.00   .641215  1.589649
   8.43143   8.43143      1.00   .643345  1.595829
   8.43132   8.43132      1.00   .638115  1.582789
   8.43121   8.43121      1.00   .643085  1.595449
   8.43109   8.43109      1.00   .642225  1.593199
   8.43096   8.43096      1.00   .638625  1.584319
   8.43085   8.43085      1.00   .639805  1.587849
   8.43074   8.43074      1.00   .640825  1.590099
   8.43062   8.43062      1.00   .642825  1.595259
   8.43050   8.43050      1.00   .638935  1.585759
   8.43039   8.43039      1.00   .643035  1.595009
   8.43029   8.43029      1.00   .642865  1.596139
   8.43017   8.43017      1.00   .639555  1.587469
   8.43006   8.43006      1.00   .642735  1.594589
   8.42995   8.42995      1.00   .641915  1.593269
   8.42984   8.42984      1.00   .642225  1.594749
   8.42973   8.42973      1.00   .640575  1.590919
   8.42961   8.42961      1.00   .641275  1.592449
   8.42950   8.42950      1.00   .643955  1.599909
   8.42940   8.42940      1.00   .641855  1.593919
   8.42929   8.42929      1.00   .642525  1.595419
   8.42917   8.42917      1.00   .641875  1.594629
   8.42906   8.42906      1.00   .643555  1.599259
   8.42895   8.42895      1.00   .641915  1.595019
   8.42883   8.42883      1.00   .642855  1.597659
   8.42871   8.42871      1.00   .643525  1.598569
   8.42860   8.42860      1.00   .641735  1.594949
   8.42848   8.42848      1.00   .642415  1.597229
   8.42836   8.42836      1.00   .643115  1.598319
   8.42823   8.42823      1.00   .641955  1.595219
   8.42812   8.42812      1.00   .642195  1.596759
   8.42801   8.42801      1.00   .643145  1.599349
   8.42789   8.42789      1.00   .643935  1.601049
   8.42777   8.42777      1.00   .640145  1.592279
   8.42765   8.42765      1.00   .643795  1.600399
   8.42754   8.42754      1.00   .642935  1.598889
   8.42742   8.42742      1.00   .643555  1.600869
   8.42730   8.42730      1.00   .642345  1.597199
   8.42718   8.42718      1.00   .642215  1.596879
   8.42708   8.42708      1.00   .644415  1.603889
   8.42696   8.42696      1.00   .641605  1.595869
   8.42685   8.42685      1.00   .644845  1.604359
   8.42674   8.42674      1.00   .642915  1.599459
   8.42664   8.42664      1.00   .643205  1.600369
   8.42652   8.42652      1.00   .643545  1.600739
   8.42640   8.42640      1.00   .643015  1.600519
   8.42629   8.42629      1.00   .643925  1.602579
   8.42619   8.42619      1.00   .643405  1.601499
   8.42607   8.42607      1.00   .643635  1.602199
   8.42596   8.42596      1.00   .643735  1.602859
   8.42586   8.42586      1.00   .643405  1.602199
   8.42575   8.42575      1.00   .643405  1.602109
   8.42563   8.42563      1.00   .644355  1.604679
   8.42552   8.42552      1.00   .644165  1.603869
   8.42542   8.42542      1.00   .643915  1.603179
   8.42531   8.42531      1.00   .644225  1.604769
   8.42520   8.42520      1.00   .643245  1.601829
   8.42508   8.42508      1.00   .643275  1.602549
   8.42498   8.42498      1.00   .644885  1.607719
   8.42487   8.42487      1.00   .643605  1.603839
   8.42476   8.42476      1.00   .644175  1.605029
   8.42465   8.42465      1.00   .642955  1.601389
   8.42455   8.42455      1.00   .646785  1.610799
   8.42444   8.42444      1.00   .642815  1.600619
   8.42433   8.42433      1.00   .645695  1.609439
   8.42422   8.42422      1.00   .643665  1.603859
   8.42412   8.42412      1.00   .646445  1.610949
   8.42402   8.42402      1.00   .642775  1.602209
   8.42392   8.42392      1.00   .645515  1.609219
   8.42381   8.42381      1.00   .644535  1.607219
   8.42371   8.42371      1.00   .644925  1.607039
   8.42361   8.42361      1.00   .641445  1.599079
   8.42351   8.42351      1.00   .645895  1.611359
   8.42340   8.42340      1.00   .643755  1.604939
   8.42330   8.42330      1.00   .645335  1.608409
   8.42320   8.42320      1.00   .645115  1.609409
   8.42309   8.42309      1.00   .645635  1.610649
   8.42298   8.42298      1.00   .643605  1.605459
   8.42288   8.42288      1.00   .644505  1.607469
   8.42278   8.42278      1.00   .644245  1.607279
   8.42267   8.42267      1.00   .645555  1.610009
   8.42256   8.42256      1.00   .645815  1.611159
   8.42245   8.42245      1.00   .644665  1.608349
   8.42235   8.42235      1.00   .646675  1.613869
   8.42223   8.42223      1.00   .644675  1.608569
   8.42211   8.42211      1.00   .644885  1.609789
   8.42200   8.42200      1.00   .647975  1.616869
   8.42189   8.42189      1.00   .645725  1.612879
   8.42177   8.42177      1.00   .645675  1.611439
   8.42165   8.42165      1.00   .645085  1.610769
   8.42154   8.42154      1.00   .648455  1.617879
   8.42142   8.42142      1.00   .645415  1.611659
   8.42130   8.42130      1.00   .645805  1.613259
   8.42118   8.42118      1.00   .646025  1.613439
   8.42107   8.42107      1.00   .646175  1.613959
   8.42096   8.42096      1.00   .645025  1.611939
   8.42084   8.42084      1.00   .647625  1.618229
   8.42071   8.42071      1.00   .644985  1.611219
   8.42060   8.42060      1.00   .647195  1.616629
   8.42050   8.42050      1.00   .646455  1.615739
   8.42039   8.42039      1.00   .647265  1.617529
   8.42027   8.42027      1.00   .644445  1.609669
   8.42016   8.42016      1.00   .648195  1.620239
   8.42006   8.42006      1.00   .645155  1.613219
   8.41995   8.41995      1.00   .647365  1.617929
   8.41983   8.41983      1.00   .644575  1.610869
   8.41972   8.41972      1.00   .646725  1.616429
   8.41961   8.41961      1.00   .646245  1.616159
   8.41950   8.41950      1.00   .645115  1.612879
   8.41939   8.41939      1.00   .644685  1.611709
   8.41928   8.41928      1.00   .645865  1.615369
   8.41917   8.41917      1.00   .643655  1.609339
   8.41905   8.41905      1.00   .644795  1.612929
   8.41894   8.41894      1.00   .644365  1.610829
   8.41882   8.41882      1.00   .645795  1.616079
   8.41871   8.41871      1.00   .644015  1.611339
   8.41859   8.41859      1.00   .644835  1.612869
   8.41847   8.41847      1.00   .643665  1.610319
   8.41836   8.41836      1.00   .643945  1.611069
   8.41824   8.41824      1.00   .644565  1.613629
   8.41812   8.41812      1.00   .643305  1.609659
   8.41800   8.41800      1.00   .643735  1.610679
   8.41790   8.41790      1.00   .643435  1.610479
   8.41778   8.41778      1.00   .644135  1.612649
   8.41765   8.41765      1.00   .641355  1.605969
   8.41753   8.41753      1.00   .643345  1.610759
   8.41742   8.41742      1.00   .643445  1.611069
   8.41731   8.41731      1.00   .641335  1.605789
   8.41719   8.41719      1.00   .642315  1.607269
   8.41708   8.41708      1.00   .643505  1.610909
   8.41696   8.41696      1.00   .642825  1.608749
   8.41685   8.41685      1.00   .639665  1.603019
   8.41674   8.41674      1.00   .642995  1.610309
   8.41663   8.41663      1.00   .640055  1.603169
   8.41652   8.41652      1.00   .642175  1.608409
   8.41642   8.41642      1.00   .639805  1.602919
   8.41630   8.41630      1.00   .640045  1.603479
   8.41619   8.41619      1.00   .637445  1.596929
   8.41608   8.41608      1.00   .641665  1.607949
   8.41597   8.41597      1.00   .638835  1.600979
   8.41586   8.41586      1.00   .640915  1.606779
   8.41574   8.41574      1.00   .638305  1.599589
   8.41564   8.41564      1.00   .640125  1.605099
   8.41554   8.41554      1.00   .638395  1.599599
   8.41548   8.41548      1.00   .637245  1.598169
