# Supplementary material for: Direct Observation of Palladium Leaching from Pd/C by a Simple Method: X-ray Absorption Spectroscopy of Heterogeneous Mixtures
Source: ACS Omega. 2023 Jun 7;8(24):21787–92. doi: 10.1021/acsomega.3c01343 (PMC10286095; doi:10.1021/acsomega.3c01343)
Supplement: Supplementary file 2 — ao3c01343_si_002.zip [file ao3c01343_si_002.zip › Figure 1,2/PMMA_H2O_1cm_0.qd]

  9809     KEK-PF   NW10A
 10_PMMA_H2O_1cm 19.05.30 11:15 - 19.05.30 11:18 Serial#KEKPF-NW10A_025658
 10_PMMA_H2O_1cm                                                                 
 Ring :   6.5 GeV    27.0 mA -   26.8 mA
 Mono :   Si(311)       D=  1.63747 A    Initial angle=  9.06865 deg
 NW10A     Transmission( 2)   Repetition=  0     Points= 5893
 Param file : QXAFS(SYNC)     angle axis (*)     Block =    1

 Block      Init-Ang  Final-Ang     Step/deg     Time/s       Num
     1        9.06865   8.41538          ***       1.00      5893
 Ortec(-1)     NDCH = 3
  Angle(c)  Angle(o)    time/s         2         3
      Mode         0         0         1         2
    Offset         0         0    .01492    .00469
   9.06865   9.06865      1.00   .651935  1.658229
   9.06855   9.06855      1.00   .643695  1.637279
   9.06844   9.06844      1.00   .632215  1.608779
   9.06833   9.06833      1.00   .630625  1.604929
   9.06821   9.06821      1.00   .621065  1.580539
   9.06810   9.06810      1.00   .616405  1.568529
   9.06799   9.06799      1.00   .614875  1.564539
   9.06787   9.06787      1.00   .609085  1.550259
   9.06775   9.06775      1.00   .609695  1.551539
   9.06764   9.06764      1.00   .606395  1.543509
   9.06753   9.06753      1.00   .606165  1.542219
   9.06742   9.06742      1.00   .606385  1.543259
   9.06730   9.06730      1.00   .603775  1.536789
   9.06718   9.06718      1.00   .600985  1.529259
   9.06707   9.06707      1.00   .603655  1.537209
   9.06696   9.06696      1.00   .598625  1.523569
   9.06685   9.06685      1.00   .600585  1.528589
   9.06674   9.06674      1.00   .599105  1.525689
   9.06664   9.06664      1.00   .599835  1.527039
   9.06652   9.06652      1.00   .601405  1.530599
   9.06641   9.06641      1.00   .595555  1.516139
   9.06631   9.06631      1.00   .597735  1.521859
   9.06620   9.06620      1.00   .595585  1.516929
   9.06609   9.06609      1.00   .596415  1.519599
   9.06597   9.06597      1.00   .594275  1.513359
   9.06587   9.06587      1.00   .599675  1.527869
   9.06576   9.06576      1.00   .594715  1.514719
   9.06566   9.06566      1.00   .599205  1.526559
   9.06554   9.06554      1.00   .592435  1.509079
   9.06543   9.06543      1.00   .598445  1.524539
   9.06533   9.06533      1.00   .595105  1.515909
   9.06522   9.06522      1.00   .596445  1.520399
   9.06510   9.06510      1.00   .592715  1.510119
   9.06499   9.06499      1.00   .594885  1.515549
   9.06489   9.06489      1.00   .593615  1.512729
   9.06478   9.06478      1.00   .593725  1.513029
   9.06466   9.06466      1.00   .591945  1.508359
   9.06456   9.06456      1.00   .590805  1.506649
   9.06446   9.06446      1.00   .592375  1.510039
   9.06435   9.06435      1.00   .594235  1.514949
   9.06424   9.06424      1.00   .590035  1.504459
   9.06413   9.06413      1.00   .589435  1.502479
   9.06403   9.06403      1.00   .593355  1.512279
   9.06393   9.06393      1.00   .589785  1.504329
   9.06382   9.06382      1.00   .590905  1.506309
   9.06372   9.06372      1.00   .588335  1.500789
   9.06362   9.06362      1.00   .592735  1.511189
   9.06351   9.06351      1.00   .587645  1.498399
   9.06341   9.06341      1.00   .589055  1.503179
   9.06331   9.06331      1.00   .587375  1.498179
   9.06321   9.06321      1.00   .592005  1.510489
   9.06311   9.06311      1.00   .584295  1.490599
   9.06299   9.06299      1.00   .588285  1.500909
   9.06289   9.06289      1.00   .585735  1.495359
   9.06279   9.06279      1.00   .589025  1.503169
   9.06269   9.06269      1.00   .583725  1.490169
   9.06257   9.06257      1.00   .588795  1.502529
   9.06246   9.06246      1.00   .585195  1.493019
   9.06236   9.06236      1.00   .588485  1.502069
   9.06225   9.06225      1.00   .585505  1.495019
   9.06213   9.06213      1.00   .587015  1.498149
   9.06202   9.06202      1.00   .584675  1.493059
   9.06191   9.06191      1.00   .586235  1.497139
   9.06179   9.06179      1.00   .586915  1.498379
   9.06167   9.06167      1.00   .582475  1.486869
   9.06156   9.06156      1.00   .585875  1.495819
   9.06145   9.06145      1.00   .586235  1.496999
   9.06134   9.06134      1.00   .584735  1.494279
   9.06122   9.06122      1.00   .582495  1.488679
   9.06111   9.06111      1.00   .586295  1.497139
   9.06100   9.06100      1.00   .583815  1.491159
   9.06088   9.06088      1.00   .584895  1.494919
   9.06076   9.06076      1.00   .581975  1.486629
   9.06065   9.06065      1.00   .584575  1.492999
   9.06054   9.06054      1.00   .581965  1.485479
   9.06042   9.06042      1.00   .584665  1.494029
   9.06031   9.06031      1.00   .581695  1.485609
   9.06020   9.06020      1.00   .583005  1.489279
   9.06009   9.06009      1.00   .581825  1.486819
   9.05998   9.05998      1.00   .583765  1.491839
   9.05987   9.05987      1.00   .578895  1.479689
   9.05976   9.05976      1.00   .579945  1.482389
   9.05965   9.05965      1.00   .583015  1.490069
   9.05954   9.05954      1.00   .582195  1.487469
   9.05942   9.05942      1.00   .581465  1.486269
   9.05931   9.05931      1.00   .579895  1.482449
   9.05920   9.05920      1.00   .582615  1.488669
   9.05909   9.05909      1.00   .579765  1.482129
   9.05897   9.05897      1.00   .577125  1.475849
   9.05886   9.05886      1.00   .582305  1.489329
   9.05876   9.05876      1.00   .581565  1.487719
   9.05864   9.05864      1.00   .581175  1.485369
   9.05852   9.05852      1.00   .579475  1.482019
   9.05840   9.05840      1.00   .581145  1.487029
   9.05828   9.05828      1.00   .581515  1.487249
   9.05816   9.05816      1.00   .579765  1.483279
   9.05804   9.05804      1.00   .577895  1.479409
   9.05793   9.05793      1.00   .584175  1.494209
   9.05781   9.05781      1.00   .579405  1.482319
   9.05769   9.05769      1.00   .579595  1.483639
   9.05757   9.05757      1.00   .577665  1.478149
   9.05745   9.05745      1.00   .584685  1.495599
   9.05735   9.05735      1.00   .574985  1.471519
   9.05723   9.05723      1.00   .582405  1.490799
   9.05711   9.05711      1.00   .578145  1.479859
   9.05700   9.05700      1.00   .580985  1.487209
   9.05689   9.05689      1.00   .576995  1.476539
   9.05678   9.05678      1.00   .582485  1.490789
   9.05667   9.05667      1.00   .577215  1.478309
   9.05656   9.05656      1.00   .580315  1.485309
   9.05646   9.05646      1.00   .579805  1.484489
   9.05634   9.05634      1.00   .580615  1.486669
   9.05622   9.05622      1.00   .578865  1.482869
   9.05612   9.05612      1.00   .578505  1.480919
   9.05601   9.05601      1.00   .582315  1.490889
   9.05590   9.05590      1.00   .577315  1.478779
   9.05579   9.05579      1.00   .580105  1.485339
   9.05568   9.05568      1.00   .582365  1.490699
   9.05558   9.05558      1.00   .580525  1.486049
   9.05546   9.05546      1.00   .578155  1.480829
   9.05535   9.05535      1.00   .581425  1.489559
   9.05524   9.05524      1.00   .579785  1.485599
   9.05513   9.05513      1.00   .579735  1.485419
   9.05502   9.05502      1.00   .578585  1.481999
   9.05491   9.05491      1.00   .579735  1.485579
   9.05480   9.05480      1.00   .580705  1.487549
   9.05470   9.05470      1.00   .577605  1.480029
   9.05459   9.05459      1.00   .580885  1.488619
   9.05448   9.05448      1.00   .579305  1.485739
   9.05437   9.05437      1.00   .581675  1.491119
   9.05427   9.05427      1.00   .575175  1.474259
   9.05416   9.05416      1.00   .585665  1.500849
   9.05406   9.05406      1.00   .575665  1.476589
   9.05395   9.05395      1.00   .581685  1.491989
   9.05385   9.05385      1.00   .578935  1.484349
   9.05375   9.05375      1.00   .581275  1.490639
   9.05364   9.05364      1.00   .578455  1.482659
   9.05354   9.05354      1.00   .581315  1.489969
   9.05344   9.05344      1.00   .579475  1.485609
   9.05333   9.05333      1.00   .583415  1.495499
   9.05323   9.05323      1.00   .578105  1.482559
   9.05312   9.05312      1.00   .582215  1.493329
   9.05303   9.05303      1.00   .580005  1.487829
   9.05292   9.05292      1.00   .581325  1.491699
   9.05281   9.05281      1.00   .579455  1.486379
   9.05270   9.05270      1.00   .579745  1.487659
   9.05261   9.05261      1.00   .580625  1.489849
   9.05250   9.05250      1.00   .579045  1.485709
   9.05238   9.05238      1.00   .580925  1.490139
   9.05227   9.05227      1.00   .582185  1.493599
   9.05217   9.05217      1.00   .582425  1.495149
   9.05205   9.05205      1.00   .580565  1.489659
   9.05193   9.05193      1.00   .581255  1.492519
   9.05182   9.05182      1.00   .579565  1.488009
   9.05171   9.05171      1.00   .580725  1.489989
   9.05160   9.05160      1.00   .583615  1.497929
   9.05148   9.05148      1.00   .581255  1.491809
   9.05137   9.05137      1.00   .582365  1.494539
   9.05125   9.05125      1.00   .581315  1.491819
   9.05113   9.05113      1.00   .583085  1.497089
   9.05102   9.05102      1.00   .580815  1.491619
   9.05091   9.05091      1.00   .582495  1.495249
   9.05080   9.05080      1.00   .581855  1.494189
   9.05068   9.05068      1.00   .582235  1.495839
   9.05056   9.05056      1.00   .581825  1.494389
   9.05045   9.05045      1.00   .583025  1.497229
   9.05034   9.05034      1.00   .581275  1.493479
   9.05023   9.05023      1.00   .584175  1.500509
   9.05011   9.05011      1.00   .579235  1.488399
   9.05000   9.05000      1.00   .584325  1.500649
   9.04990   9.04990      1.00   .581915  1.495479
   9.04979   9.04979      1.00   .582845  1.497399
   9.04967   9.04967      1.00   .579645  1.488939
   9.04956   9.04956      1.00   .584785  1.502719
   9.04945   9.04945      1.00   .578415  1.486789
   9.04934   9.04934      1.00   .585575  1.504459
   9.04922   9.04922      1.00   .579375  1.488799
   9.04911   9.04911      1.00   .584785  1.502229
   9.04900   9.04900      1.00   .581905  1.495419
   9.04889   9.04889      1.00   .582285  1.497559
   9.04877   9.04877      1.00   .579805  1.490429
   9.04865   9.04865      1.00   .584895  1.504589
   9.04854   9.04854      1.00   .578015  1.486129
   9.04843   9.04843      1.00   .585745  1.505869
   9.04830   9.04830      1.00   .581235  1.494539
   9.04818   9.04818      1.00   .583945  1.502289
   9.04807   9.04807      1.00   .579945  1.491069
   9.04795   9.04795      1.00   .585615  1.506349
   9.04783   9.04783      1.00   .583475  1.500539
   9.04771   9.04771      1.00   .582225  1.498659
   9.04760   9.04760      1.00   .580685  1.493669
   9.04748   9.04748      1.00   .585475  1.506079
   9.04736   9.04736      1.00   .576995  1.484469
   9.04725   9.04725      1.00   .584175  1.502289
   9.04714   9.04714      1.00   .579825  1.491989
   9.04702   9.04702      1.00   .584725  1.504769
   9.04691   9.04691      1.00   .577245  1.485609
   9.04680   9.04680      1.00   .586965  1.510999
   9.04669   9.04669      1.00   .579875  1.492309
   9.04657   9.04657      1.00   .584005  1.502729
   9.04646   9.04646      1.00   .581875  1.497919
   9.04636   9.04636      1.00   .584965  1.504949
   9.04625   9.04625      1.00   .579385  1.490929
   9.04613   9.04613      1.00   .583685  1.502889
   9.04602   9.04602      1.00   .582255  1.499719
   9.04591   9.04591      1.00   .583305  1.502129
   9.04580   9.04580      1.00   .581335  1.497019
   9.04570   9.04570      1.00   .583665  1.502939
   9.04558   9.04558      1.00   .583125  1.501789
   9.04547   9.04547      1.00   .582735  1.500949
   9.04537   9.04537      1.00   .581415  1.497349
   9.04526   9.04526      1.00   .585145  1.507219
   9.04514   9.04514      1.00   .578505  1.490289
   9.04503   9.04503      1.00   .583095  1.503079
   9.04492   9.04492      1.00   .583165  1.502369
   9.04481   9.04481      1.00   .583925  1.503819
   9.04470   9.04470      1.00   .581025  1.497859
   9.04460   9.04460      1.00   .583865  1.504409
   9.04449   9.04449      1.00   .583555  1.503439
   9.04438   9.04438      1.00   .581485  1.498309
   9.04428   9.04428      1.00   .583465  1.503379
   9.04417   9.04417      1.00   .583295  1.503439
   9.04407   9.04407      1.00   .585615  1.509029
   9.04397   9.04397      1.00   .581525  1.499249
   9.04386   9.04386      1.00   .585295  1.509159
   9.04375   9.04375      1.00   .582115  1.500199
   9.04366   9.04366      1.00   .584935  1.508859
   9.04355   9.04355      1.00   .583125  1.503489
   9.04345   9.04345      1.00   .585845  1.511469
   9.04334   9.04334      1.00   .581455  1.499499
   9.04324   9.04324      1.00   .588135  1.516819
   9.04314   9.04314      1.00   .581235  1.499959
   9.04303   9.04303      1.00   .587985  1.515709
   9.04292   9.04292      1.00   .583625  1.505489
   9.04282   9.04282      1.00   .584715  1.507619
   9.04272   9.04272      1.00   .588135  1.517349
   9.04261   9.04261      1.00   .585385  1.509669
   9.04251   9.04251      1.00   .584325  1.507569
   9.04240   9.04240      1.00   .587195  1.515449
   9.04228   9.04228      1.00   .585555  1.511099
   9.04217   9.04217      1.00   .587125  1.515149
   9.04206   9.04206      1.00   .584155  1.507969
   9.04195   9.04195      1.00   .589605  1.521419
   9.04183   9.04183      1.00   .584615  1.508899
   9.04172   9.04172      1.00   .585635  1.511219
   9.04160   9.04160      1.00   .587765  1.517319
   9.04149   9.04149      1.00   .588515  1.520029
   9.04138   9.04138      1.00   .586855  1.514879
   9.04126   9.04126      1.00   .586735  1.514499
   9.04114   9.04114      1.00   .588915  1.520609
   9.04104   9.04104      1.00   .588445  1.519349
   9.04092   9.04092      1.00   .589345  1.521789
   9.04080   9.04080      1.00   .587495  1.516479
   9.04068   9.04068      1.00   .589705  1.523529
   9.04058   9.04058      1.00   .590725  1.525479
   9.04046   9.04046      1.00   .589375  1.522579
   9.04034   9.04034      1.00   .589765  1.523909
   9.04023   9.04023      1.00   .590465  1.525509
   9.04013   9.04013      1.00   .591055  1.525649
   9.04001   9.04001      1.00   .590355  1.524989
   9.03990   9.03990      1.00   .592435  1.530399
   9.03979   9.03979      1.00   .588235  1.519919
   9.03969   9.03969      1.00   .594965  1.537649
   9.03957   9.03957      1.00   .589025  1.521979
   9.03945   9.03945      1.00   .592345  1.530639
   9.03934   9.03934      1.00   .593185  1.532889
   9.03924   9.03924      1.00   .593435  1.532749
   9.03913   9.03913      1.00   .591145  1.528199
   9.03901   9.03901      1.00   .593255  1.532519
   9.03889   9.03889      1.00   .593275  1.533509
   9.03879   9.03879      1.00   .595445  1.539449
   9.03868   9.03868      1.00   .594145  1.535519
   9.03855   9.03855      1.00   .591605  1.528659
   9.03843   9.03843      1.00   .597375  1.544839
   9.03831   9.03831      1.00   .594005  1.535689
   9.03819   9.03819      1.00   .594175  1.536499
   9.03807   9.03807      1.00   .594455  1.538279
   9.03795   9.03795      1.00   .594835  1.539119
   9.03784   9.03784      1.00   .595655  1.539969
   9.03772   9.03772      1.00   .595285  1.539879
   9.03760   9.03760      1.00   .596835  1.542949
   9.03749   9.03749      1.00   .599765  1.551479
   9.03737   9.03737      1.00   .594455  1.537649
   9.03726   9.03726      1.00   .599525  1.550369
   9.03714   9.03714      1.00   .594685  1.537979
   9.03703   9.03703      1.00   .598345  1.549259
   9.03693   9.03693      1.00   .596275  1.542679
   9.03681   9.03681      1.00   .604275  1.562779
   9.03669   9.03669      1.00   .597945  1.546619
   9.03658   9.03658      1.00   .598955  1.549659
   9.03648   9.03648      1.00   .600925  1.555629
   9.03637   9.03637      1.00   .600085  1.553679
   9.03626   9.03626      1.00   .600695  1.555549
   9.03615   9.03615      1.00   .599725  1.552109
   9.03604   9.03604      1.00   .603855  1.563019
   9.03593   9.03593      1.00   .597995  1.548179
   9.03580   9.03580      1.00   .599865  1.553719
   9.03570   9.03570      1.00   .603055  1.560439
   9.03560   9.03560      1.00   .603285  1.562199
   9.03549   9.03549      1.00   .599435  1.551009
   9.03537   9.03537      1.00   .601785  1.559109
   9.03526   9.03526      1.00   .606215  1.570029
   9.03516   9.03516      1.00   .599225  1.551059
   9.03505   9.03505      1.00   .600845  1.556599
   9.03493   9.03493      1.00   .607125  1.572569
   9.03482   9.03482      1.00   .601005  1.555989
   9.03472   9.03472      1.00   .603145  1.561329
   9.03461   9.03461      1.00   .603635  1.563759
   9.03450   9.03450      1.00   .604455  1.566159
   9.03439   9.03439      1.00   .604295  1.565019
   9.03430   9.03430      1.00   .600695  1.556579
   9.03419   9.03419      1.00   .606695  1.572349
   9.03408   9.03408      1.00   .604125  1.565729
   9.03398   9.03398      1.00   .601425  1.558809
   9.03387   9.03387      1.00   .604595  1.566819
   9.03376   9.03376      1.00   .605555  1.569729
   9.03366   9.03366      1.00   .603375  1.563439
   9.03356   9.03356      1.00   .605495  1.570219
   9.03346   9.03346      1.00   .605795  1.570049
   9.03336   9.03336      1.00   .605805  1.570649
   9.03324   9.03324      1.00   .602895  1.563109
   9.03314   9.03314      1.00   .604615  1.567859
   9.03304   9.03304      1.00   .606535  1.572269
   9.03293   9.03293      1.00   .604305  1.567479
   9.03282   9.03282      1.00   .603455  1.564629
   9.03272   9.03272      1.00   .606895  1.573569
   9.03263   9.03263      1.00   .604765  1.568309
   9.03251   9.03251      1.00   .604755  1.569349
   9.03240   9.03240      1.00   .606145  1.571369
   9.03229   9.03229      1.00   .604175  1.567759
   9.03219   9.03219      1.00   .604985  1.569569
   9.03207   9.03207      1.00   .604785  1.569399
   9.03195   9.03195      1.00   .609175  1.580479
   9.03185   9.03185      1.00   .601995  1.562389
   9.03173   9.03173      1.00   .606545  1.574069
   9.03161   9.03161      1.00   .603665  1.566699
   9.03149   9.03149      1.00   .607395  1.577199
   9.03138   9.03138      1.00   .603855  1.566979
   9.03127   9.03127      1.00   .603575  1.566789
   9.03116   9.03116      1.00   .607485  1.576369
   9.03104   9.03104      1.00   .603475  1.567779
   9.03092   9.03092      1.00   .602075  1.563059
   9.03081   9.03081      1.00   .605115  1.570669
   9.03070   9.03070      1.00   .602235  1.564069
   9.03058   9.03058      1.00   .601925  1.562889
   9.03047   9.03047      1.00   .604235  1.569519
   9.03036   9.03036      1.00   .602935  1.565819
   9.03025   9.03025      1.00   .604855  1.571639
   9.03013   9.03013      1.00   .601035  1.560199
   9.03003   9.03003      1.00   .603715  1.568669
   9.02992   9.02992      1.00   .602445  1.564909
   9.02981   9.02981      1.00   .604115  1.568999
   9.02969   9.02969      1.00   .600735  1.560519
   9.02958   9.02958      1.00   .604615  1.570269
   9.02947   9.02947      1.00   .604955  1.570859
   9.02936   9.02936      1.00   .602835  1.567239
   9.02925   9.02925      1.00   .603805  1.568229
   9.02914   9.02914      1.00   .604155  1.569899
   9.02903   9.02903      1.00   .601685  1.563219
   9.02891   9.02891      1.00   .605925  1.574279
   9.02880   9.02880      1.00   .602455  1.565809
   9.02868   9.02868      1.00   .601505  1.563269
   9.02857   9.02857      1.00   .603035  1.567529
   9.02845   9.02845      1.00   .601925  1.564369
   9.02833   9.02833      1.00   .604675  1.571959
   9.02821   9.02821      1.00   .600635  1.561419
   9.02810   9.02810      1.00   .606275  1.576709
   9.02798   9.02798      1.00   .601065  1.562789
   9.02786   9.02786      1.00   .604875  1.573229
   9.02775   9.02775      1.00   .601265  1.562799
   9.02764   9.02764      1.00   .607195  1.579789
   9.02752   9.02752      1.00   .600175  1.561039
   9.02740   9.02740      1.00   .604735  1.572249
   9.02728   9.02728      1.00   .603415  1.569129
   9.02717   9.02717      1.00   .604085  1.570189
   9.02706   9.02706      1.00   .602875  1.568229
   9.02694   9.02694      1.00   .604135  1.571289
   9.02683   9.02683      1.00   .603135  1.569309
   9.02673   9.02673      1.00   .604795  1.572999
   9.02662   9.02662      1.00   .602635  1.568059
   9.02650   9.02650      1.00   .604525  1.572509
   9.02639   9.02639      1.00   .603065  1.568579
   9.02629   9.02629      1.00   .606395  1.577219
   9.02618   9.02618      1.00   .603615  1.570039
   9.02607   9.02607      1.00   .605885  1.576419
   9.02596   9.02596      1.00   .604475  1.573639
   9.02585   9.02585      1.00   .602795  1.568909
   9.02574   9.02574      1.00   .609095  1.585899
   9.02562   9.02562      1.00   .603605  1.572009
   9.02552   9.02552      1.00   .605055  1.576269
   9.02541   9.02541      1.00   .604275  1.572749
   9.02530   9.02530      1.00   .609655  1.587749
   9.02519   9.02519      1.00   .602165  1.567269
   9.02508   9.02508      1.00   .606965  1.581689
   9.02497   9.02497      1.00   .608105  1.583779
   9.02486   9.02486      1.00   .606055  1.578599
   9.02474   9.02474      1.00   .603665  1.571779
   9.02464   9.02464      1.00   .607305  1.582369
   9.02454   9.02454      1.00   .609985  1.588589
   9.02443   9.02443      1.00   .604565  1.574439
   9.02432   9.02432      1.00   .605985  1.578849
   9.02422   9.02422      1.00   .608805  1.586329
   9.02412   9.02412      1.00   .607995  1.583209
   9.02401   9.02401      1.00   .604125  1.573909
   9.02390   9.02390      1.00   .608335  1.585329
   9.02379   9.02379      1.00   .610315  1.590799
   9.02370   9.02370      1.00   .607825  1.582879
   9.02360   9.02360      1.00   .605655  1.578149
   9.02349   9.02349      1.00   .608425  1.585719
   9.02338   9.02338      1.00   .606895  1.581929
   9.02329   9.02329      1.00   .606375  1.580509
   9.02319   9.02319      1.00   .609075  1.587179
   9.02308   9.02308      1.00   .608645  1.585989
   9.02297   9.02297      1.00   .605905  1.579229
   9.02287   9.02287      1.00   .608455  1.586589
   9.02276   9.02276      1.00   .608235  1.586049
   9.02265   9.02265      1.00   .607095  1.583659
   9.02254   9.02254      1.00   .606905  1.582339
   9.02244   9.02244      1.00   .609495  1.590139
   9.02233   9.02233      1.00   .611605  1.596069
   9.02222   9.02222      1.00   .606855  1.583489
   9.02211   9.02211      1.00   .608115  1.586069
   9.02200   9.02200      1.00   .609785  1.591079
   9.02188   9.02188      1.00   .610985  1.593539
   9.02177   9.02177      1.00   .604085  1.575979
   9.02165   9.02165      1.00   .612835  1.598999
   9.02154   9.02154      1.00   .607975  1.586099
   9.02142   9.02142      1.00   .609815  1.591199
   9.02131   9.02131      1.00   .607265  1.584749
   9.02120   9.02120      1.00   .611835  1.596639
   9.02109   9.02109      1.00   .608855  1.589079
   9.02097   9.02097      1.00   .609275  1.590599
   9.02085   9.02085      1.00   .611115  1.594629
   9.02073   9.02073      1.00   .610895  1.595559
   9.02062   9.02062      1.00   .607005  1.584519
   9.02051   9.02051      1.00   .609325  1.590719
   9.02039   9.02039      1.00   .613265  1.601639
   9.02028   9.02028      1.00   .606335  1.583529
   9.02017   9.02017      1.00   .611395  1.596539
   9.02006   9.02006      1.00   .608695  1.589039
   9.01995   9.01995      1.00   .612475  1.598639
   9.01984   9.01984      1.00   .606155  1.583009
   9.01973   9.01973      1.00   .613225  1.602089
   9.01962   9.01962      1.00   .608485  1.588869
   9.01951   9.01951      1.00   .610875  1.596129
   9.01940   9.01940      1.00   .607945  1.588729
   9.01929   9.01929      1.00   .611885  1.598009
   9.01918   9.01918      1.00   .609165  1.591409
   9.01906   9.01906      1.00   .610155  1.594659
   9.01895   9.01895      1.00   .609825  1.594129
   9.01884   9.01884      1.00   .610975  1.596559
   9.01873   9.01873      1.00   .608245  1.589679
   9.01861   9.01861      1.00   .610525  1.595789
   9.01849   9.01849      1.00   .609105  1.592879
   9.01837   9.01837      1.00   .609255  1.592479
   9.01825   9.01825      1.00   .611625  1.598809
   9.01813   9.01813      1.00   .605975  1.583729
   9.01802   9.01802      1.00   .612135  1.600529
   9.01790   9.01790      1.00   .608445  1.590619
   9.01778   9.01778      1.00   .610865  1.597519
   9.01766   9.01766      1.00   .607815  1.588729
   9.01754   9.01754      1.00   .611465  1.598479
   9.01743   9.01743      1.00   .608445  1.590119
   9.01731   9.01731      1.00   .611255  1.598099
   9.01719   9.01719      1.00   .606685  1.586919
   9.01709   9.01709      1.00   .612635  1.602449
   9.01698   9.01698      1.00   .608045  1.590049
   9.01686   9.01686      1.00   .609135  1.593259
   9.01675   9.01675      1.00   .609395  1.593929
   9.01665   9.01665      1.00   .610065  1.595829
   9.01655   9.01655      1.00   .608605  1.593189
   9.01643   9.01643      1.00   .608285  1.591599
   9.01631   9.01631      1.00   .610455  1.597369
   9.01620   9.01620      1.00   .606395  1.586829
   9.01609   9.01609      1.00   .608615  1.592229
   9.01598   9.01598      1.00   .606965  1.588829
   9.01587   9.01587      1.00   .609785  1.595679
   9.01576   9.01576      1.00   .608475  1.592079
   9.01566   9.01566      1.00   .610355  1.597979
   9.01554   9.01554      1.00   .606545  1.587689
   9.01543   9.01543      1.00   .609555  1.596239
   9.01533   9.01533      1.00   .604375  1.581599
   9.01522   9.01522      1.00   .611465  1.599719
   9.01510   9.01510      1.00   .606645  1.588779
   9.01499   9.01499      1.00   .608185  1.592389
   9.01488   9.01488      1.00   .608345  1.594119
   9.01478   9.01478      1.00   .608125  1.593239
   9.01468   9.01468      1.00   .610035  1.597779
   9.01456   9.01456      1.00   .606875  1.589269
   9.01446   9.01446      1.00   .607785  1.593009
   9.01436   9.01436      1.00   .608815  1.594399
   9.01425   9.01425      1.00   .605315  1.585659
   9.01414   9.01414      1.00   .608705  1.594849
   9.01403   9.01403      1.00   .607635  1.592209
   9.01393   9.01393      1.00   .605955  1.587479
   9.01383   9.01383      1.00   .608125  1.593759
   9.01372   9.01372      1.00   .606355  1.588949
   9.01362   9.01362      1.00   .608285  1.594939
   9.01352   9.01352      1.00   .605725  1.587799
   9.01341   9.01341      1.00   .607575  1.593169
   9.01331   9.01331      1.00   .606065  1.588049
   9.01321   9.01321      1.00   .608995  1.595589
   9.01311   9.01311      1.00   .604975  1.586799
   9.01301   9.01301      1.00   .608455  1.595059
   9.01289   9.01289      1.00   .604425  1.584599
   9.01278   9.01278      1.00   .607155  1.591959
   9.01269   9.01269      1.00   .605725  1.587289
   9.01258   9.01258      1.00   .606915  1.591379
   9.01247   9.01247      1.00   .606685  1.590449
   9.01236   9.01236      1.00   .604755  1.585069
   9.01226   9.01226      1.00   .606865  1.591649
   9.01215   9.01215      1.00   .605915  1.589089
   9.01203   9.01203      1.00   .605995  1.589949
   9.01192   9.01192      1.00   .603645  1.583239
   9.01181   9.01181      1.00   .607135  1.592489
   9.01169   9.01169      1.00   .607395  1.593869
   9.01158   9.01158      1.00   .604285  1.585389
   9.01146   9.01146      1.00   .605335  1.588549
   9.01135   9.01135      1.00   .608165  1.596419
   9.01124   9.01124      1.00   .604845  1.587299
   9.01111   9.01111      1.00   .604775  1.587639
   9.01100   9.01100      1.00   .605655  1.589669
   9.01089   9.01089      1.00   .606165  1.591669
   9.01078   9.01078      1.00   .603815  1.584929
   9.01065   9.01065      1.00   .607785  1.595649
   9.01054   9.01054      1.00   .604595  1.586009
   9.01044   9.01044      1.00   .602395  1.580669
   9.01032   9.01032      1.00   .604835  1.587659
   9.01021   9.01021      1.00   .604575  1.587999
   9.01010   9.01010      1.00   .603305  1.584579
   9.00999   9.00999      1.00   .601235  1.579089
   9.00988   9.00988      1.00   .605835  1.591229
   9.00977   9.00977      1.00   .601015  1.577839
   9.00966   9.00966      1.00   .601325  1.579699
   9.00955   9.00955      1.00   .602195  1.582079
   9.00944   9.00944      1.00   .600795  1.577899
   9.00932   9.00932      1.00   .600755  1.577829
   9.00921   9.00921      1.00   .600525  1.577579
   9.00911   9.00911      1.00   .600085  1.576269
   9.00900   9.00900      1.00   .598895  1.573759
   9.00888   9.00888      1.00   .597015  1.568539
   9.00876   9.00876      1.00   .599805  1.575879
   9.00865   9.00865      1.00   .599505  1.576039
   9.00853   9.00853      1.00   .599165  1.574929
   9.00841   9.00841      1.00   .596665  1.567909
   9.00829   9.00829      1.00   .599435  1.575369
   9.00818   9.00818      1.00   .597945  1.570499
   9.00807   9.00807      1.00   .594965  1.563889
   9.00795   9.00795      1.00   .600175  1.577529
   9.00783   9.00783      1.00   .596155  1.566969
   9.00772   9.00772      1.00   .597935  1.572269
   9.00760   9.00760      1.00   .597835  1.571639
   9.00748   9.00748      1.00   .596465  1.568329
   9.00736   9.00736      1.00   .598245  1.573129
   9.00725   9.00725      1.00   .594515  1.563799
   9.00713   9.00713      1.00   .595195  1.564449
   9.00702   9.00702      1.00   .595925  1.566809
   9.00691   9.00691      1.00   .594065  1.562759
   9.00680   9.00680      1.00   .595115  1.564769
   9.00669   9.00669      1.00   .594175  1.562989
   9.00658   9.00658      1.00   .595265  1.566599
   9.00647   9.00647      1.00   .591045  1.554899
   9.00636   9.00636      1.00   .597165  1.570629
   9.00625   9.00625      1.00   .592085  1.557839
   9.00614   9.00614      1.00   .594565  1.564289
   9.00602   9.00602      1.00   .590585  1.554489
   9.00592   9.00592      1.00   .594235  1.563819
   9.00582   9.00582      1.00   .592955  1.561399
   9.00570   9.00570      1.00   .589065  1.550769
   9.00559   9.00559      1.00   .594645  1.564359
   9.00548   9.00548      1.00   .591895  1.557829
   9.00537   9.00537      1.00   .588815  1.549699
   9.00526   9.00526      1.00   .593395  1.562189
   9.00515   9.00515      1.00   .589795  1.552469
   9.00504   9.00504      1.00   .590915  1.556299
   9.00494   9.00494      1.00   .590355  1.555339
   9.00482   9.00482      1.00   .589765  1.552389
   9.00471   9.00471      1.00   .590885  1.555959
   9.00461   9.00461      1.00   .588955  1.550679
   9.00450   9.00450      1.00   .589685  1.552469
   9.00439   9.00439      1.00   .588545  1.550379
   9.00429   9.00429      1.00   .591815  1.558199
   9.00419   9.00419      1.00   .589415  1.551689
   9.00408   9.00408      1.00   .587535  1.547809
   9.00397   9.00397      1.00   .590235  1.556109
   9.00387   9.00387      1.00   .587715  1.547909
   9.00377   9.00377      1.00   .590415  1.554649
   9.00367   9.00367      1.00   .589185  1.551929
   9.00356   9.00356      1.00   .586895  1.546159
   9.00346   9.00346      1.00   .588575  1.550979
   9.00336   9.00336      1.00   .589605  1.553929
   9.00325   9.00325      1.00   .587155  1.547559
   9.00315   9.00315      1.00   .586675  1.546929
   9.00305   9.00305      1.00   .588335  1.550759
   9.00294   9.00294      1.00   .588735  1.551569
   9.00284   9.00284      1.00   .587195  1.547589
   9.00272   9.00272      1.00   .585205  1.542529
   9.00262   9.00262      1.00   .590285  1.555809
   9.00253   9.00253      1.00   .585195  1.542959
   9.00241   9.00241      1.00   .587885  1.549549
   9.00230   9.00230      1.00   .586645  1.546379
   9.00219   9.00219      1.00   .585125  1.543939
   9.00209   9.00209      1.00   .585905  1.545019
   9.00196   9.00196      1.00   .587325  1.548539
   9.00184   9.00184      1.00   .581445  1.533379
   9.00174   9.00174      1.00   .584515  1.541809
   9.00163   9.00163      1.00   .583015  1.537829
   9.00152   9.00152      1.00   .586425  1.547369
   9.00140   9.00140      1.00   .584075  1.541209
   9.00128   9.00128      1.00   .584505  1.540949
   9.00117   9.00117      1.00   .584135  1.540959
   9.00105   9.00105      1.00   .582825  1.537489
   9.00094   9.00094      1.00   .581795  1.534649
   9.00083   9.00083      1.00   .583935  1.540549
   9.00072   9.00072      1.00   .584225  1.541119
   9.00060   9.00060      1.00   .582375  1.536189
   9.00048   9.00048      1.00   .582425  1.536629
   9.00037   9.00037      1.00   .586375  1.547289
   9.00027   9.00027      1.00   .580975  1.533709
   9.00015   9.00015      1.00   .582755  1.538309
   9.00004   9.00004      1.00   .582145  1.537079
   8.99993   8.99993      1.00   .583105  1.538909
   8.99983   8.99983      1.00   .583695  1.540699
   8.99972   8.99972      1.00   .581905  1.535839
   8.99960   8.99960      1.00   .583635  1.540749
   8.99949   8.99949      1.00   .580605  1.532979
   8.99939   8.99939      1.00   .583845  1.542039
   8.99928   8.99928      1.00   .581115  1.534789
   8.99917   8.99917      1.00   .582635  1.538139
   8.99906   8.99906      1.00   .579165  1.529439
   8.99895   8.99895      1.00   .582945  1.539649
   8.99883   8.99883      1.00   .582735  1.538749
   8.99871   8.99871      1.00   .578065  1.527289
   8.99860   8.99860      1.00   .579955  1.531549
   8.99849   8.99849      1.00   .581675  1.536539
   8.99837   8.99837      1.00   .579015  1.529249
   8.99825   8.99825      1.00   .578725  1.528799
   8.99813   8.99813      1.00   .581935  1.537449
   8.99802   8.99802      1.00   .579205  1.530129
   8.99790   8.99790      1.00   .579425  1.531759
   8.99778   8.99778      1.00   .576685  1.523769
   8.99766   8.99766      1.00   .584695  1.546119
   8.99756   8.99756      1.00   .575555  1.520989
   8.99744   8.99744      1.00   .579665  1.531789
   8.99731   8.99731      1.00   .579645  1.532989
   8.99720   8.99720      1.00   .579065  1.531099
   8.99709   8.99709      1.00   .578965  1.530379
   8.99698   8.99698      1.00   .579005  1.530659
   8.99687   8.99687      1.00   .581195  1.536999
   8.99676   8.99676      1.00   .575765  1.523119
   8.99666   8.99666      1.00   .581065  1.536399
   8.99654   8.99654      1.00   .577025  1.526399
   8.99642   8.99642      1.00   .578495  1.529879
   8.99632   8.99632      1.00   .578035  1.529089
   8.99622   8.99622      1.00   .579085  1.531529
   8.99610   8.99610      1.00   .578005  1.528409
   8.99599   8.99599      1.00   .576095  1.524049
   8.99588   8.99588      1.00   .578145  1.530559
   8.99577   8.99577      1.00   .577285  1.527529
   8.99566   8.99566      1.00   .575825  1.523619
   8.99555   8.99555      1.00   .578085  1.529999
   8.99545   8.99545      1.00   .574865  1.521479
   8.99534   8.99534      1.00   .579075  1.532119
   8.99522   8.99522      1.00   .573605  1.517609
   8.99510   8.99510      1.00   .577895  1.530199
   8.99499   8.99499      1.00   .575855  1.524879
   8.99489   8.99489      1.00   .575555  1.523199
   8.99478   8.99478      1.00   .574305  1.520429
   8.99467   8.99467      1.00   .574585  1.521389
   8.99457   8.99457      1.00   .576215  1.526459
   8.99447   8.99447      1.00   .569555  1.508069
   8.99436   8.99436      1.00   .574195  1.520949
   8.99424   8.99424      1.00   .574485  1.520449
   8.99414   8.99414      1.00   .572955  1.517949
   8.99404   8.99404      1.00   .571765  1.514399
   8.99393   8.99393      1.00   .574445  1.522059
   8.99383   8.99383      1.00   .572595  1.517609
   8.99373   8.99373      1.00   .570645  1.512889
   8.99363   8.99363      1.00   .572185  1.516059
   8.99352   8.99352      1.00   .574745  1.523019
   8.99341   8.99341      1.00   .567995  1.504859
   8.99331   8.99331      1.00   .575455  1.524539
   8.99321   8.99321      1.00   .569325  1.509319
   8.99311   8.99311      1.00   .569945  1.510529
   8.99300   8.99300      1.00   .570215  1.510809
   8.99289   8.99289      1.00   .573245  1.518759
   8.99280   8.99280      1.00   .568815  1.507499
   8.99269   8.99269      1.00   .569825  1.510809
   8.99258   8.99258      1.00   .569695  1.509399
   8.99247   8.99247      1.00   .570915  1.514059
   8.99236   8.99236      1.00   .568785  1.507999
   8.99225   8.99225      1.00   .567025  1.502409
   8.99213   8.99213      1.00   .570485  1.512179
   8.99202   8.99202      1.00   .566765  1.502449
   8.99191   8.99191      1.00   .567425  1.504609
   8.99180   8.99180      1.00   .568815  1.507829
   8.99168   8.99168      1.00   .568875  1.508309
   8.99157   8.99157      1.00   .565485  1.499239
   8.99146   8.99146      1.00   .570355  1.512769
   8.99134   8.99134      1.00   .565875  1.500909
   8.99122   8.99122      1.00   .567655  1.506089
   8.99111   8.99111      1.00   .567405  1.504719
   8.99100   8.99100      1.00   .565635  1.500269
   8.99088   8.99088      1.00   .568405  1.507479
   8.99076   8.99076      1.00   .564895  1.499239
   8.99065   8.99065      1.00   .563615  1.495809
   8.99054   8.99054      1.00   .568265  1.507979
   8.99042   8.99042      1.00   .567255  1.505529
   8.99031   8.99031      1.00   .563815  1.495799
   8.99020   8.99020      1.00   .566755  1.503719
   8.99010   8.99010      1.00   .566295  1.502299
   8.98998   8.98998      1.00   .565765  1.501479
   8.98987   8.98987      1.00   .561785  1.490659
   8.98976   8.98976      1.00   .565855  1.502949
   8.98965   8.98965      1.00   .564395  1.498629
   8.98953   8.98953      1.00   .562255  1.492729
   8.98942   8.98942      1.00   .562975  1.494279
   8.98932   8.98932      1.00   .565935  1.502229
   8.98921   8.98921      1.00   .564195  1.497909
   8.98910   8.98910      1.00   .561055  1.489899
   8.98898   8.98898      1.00   .566585  1.504709
   8.98887   8.98887      1.00   .561305  1.490999
   8.98875   8.98875      1.00   .565245  1.502279
   8.98864   8.98864      1.00   .561335  1.490609
   8.98851   8.98851      1.00   .565025  1.500489
   8.98840   8.98840      1.00   .560145  1.487999
   8.98829   8.98829      1.00   .563525  1.496949
   8.98818   8.98818      1.00   .563595  1.497289
   8.98805   8.98805      1.00   .564435  1.499559
   8.98793   8.98793      1.00   .559545  1.486559
   8.98781   8.98781      1.00   .565675  1.503749
   8.98770   8.98770      1.00   .562485  1.494769
   8.98758   8.98758      1.00   .563975  1.499299
   8.98746   8.98746      1.00   .559535  1.486779
   8.98734   8.98734      1.00   .564055  1.498979
   8.98722   8.98722      1.00   .562055  1.493639
   8.98711   8.98711      1.00   .559645  1.487479
   8.98700   8.98700      1.00   .559535  1.487029
   8.98689   8.98689      1.00   .564275  1.499909
   8.98678   8.98678      1.00   .561525  1.491889
   8.98666   8.98666      1.00   .558655  1.484979
   8.98655   8.98655      1.00   .561965  1.494749
   8.98645   8.98645      1.00   .560605  1.490429
   8.98634   8.98634      1.00   .558025  1.483189
   8.98622   8.98622      1.00   .558475  1.485079
   8.98611   8.98611      1.00   .562165  1.495679
   8.98601   8.98601      1.00   .557675  1.483939
   8.98591   8.98591      1.00   .561405  1.493529
   8.98578   8.98578      1.00   .556765  1.481589
   8.98568   8.98568      1.00   .563395  1.498799
   8.98558   8.98558      1.00   .557685  1.483859
   8.98546   8.98546      1.00   .560845  1.491989
   8.98534   8.98534      1.00   .558605  1.486679
   8.98523   8.98523      1.00   .560715  1.491999
   8.98513   8.98513      1.00   .559195  1.487879
   8.98502   8.98502      1.00   .561105  1.492399
   8.98490   8.98490      1.00   .559195  1.487759
   8.98480   8.98480      1.00   .557095  1.482779
   8.98470   8.98470      1.00   .562605  1.497299
   8.98458   8.98458      1.00   .558505  1.486399
   8.98448   8.98448      1.00   .558555  1.486629
   8.98437   8.98437      1.00   .555705  1.479359
   8.98427   8.98427      1.00   .559955  1.490959
   8.98416   8.98416      1.00   .559045  1.488599
   8.98405   8.98405      1.00   .556135  1.480499
   8.98395   8.98395      1.00   .556745  1.482479
   8.98385   8.98385      1.00   .561765  1.496949
   8.98375   8.98375      1.00   .555365  1.479389
   8.98364   8.98364      1.00   .556715  1.482589
   8.98353   8.98353      1.00   .556365  1.481919
   8.98344   8.98344      1.00   .559395  1.489939
   8.98333   8.98333      1.00   .554145  1.476129
   8.98322   8.98322      1.00   .556455  1.481829
   8.98312   8.98312      1.00   .556685  1.482539
   8.98302   8.98302      1.00   .555045  1.478559
   8.98291   8.98291      1.00   .555595  1.480069
   8.98280   8.98280      1.00   .552685  1.473659
   8.98270   8.98270      1.00   .558195  1.486669
   8.98260   8.98260      1.00   .550915  1.468119
   8.98248   8.98248      1.00   .556045  1.481649
   8.98237   8.98237      1.00   .553265  1.474429
   8.98227   8.98227      1.00   .552995  1.473919
   8.98216   8.98216      1.00   .550695  1.467869
   8.98204   8.98204      1.00   .555585  1.480359
   8.98192   8.98192      1.00   .550555  1.467239
   8.98182   8.98182      1.00   .553065  1.474759
   8.98171   8.98171      1.00   .551645  1.471199
   8.98160   8.98160      1.00   .552615  1.472839
   8.98147   8.98147      1.00   .551245  1.468979
   8.98136   8.98136      1.00   .550205  1.466159
   8.98125   8.98125      1.00   .552625  1.473379
   8.98113   8.98113      1.00   .550805  1.468839
   8.98101   8.98101      1.00   .549835  1.465889
   8.98090   8.98090      1.00   .551115  1.469559
   8.98079   8.98079      1.00   .551535  1.471189
   8.98067   8.98067      1.00   .546325  1.457289
   8.98055   8.98055      1.00   .550455  1.469019
   8.98044   8.98044      1.00   .548125  1.462189
   8.98033   8.98033      1.00   .549365  1.465789
   8.98022   8.98022      1.00   .547425  1.460729
   8.98010   8.98010      1.00   .545815  1.456579
   8.98000   8.98000      1.00   .547715  1.461559
   8.97989   8.97989      1.00   .545525  1.456029
   8.97977   8.97977      1.00   .545465  1.456119
   8.97966   8.97966      1.00   .546725  1.459629
   8.97955   8.97955      1.00   .545815  1.457239
   8.97945   8.97945      1.00   .545275  1.456099
   8.97934   8.97934      1.00   .546015  1.457829
   8.97922   8.97922      1.00   .541405  1.445589
   8.97911   8.97911      1.00   .542605  1.448499
   8.97900   8.97900      1.00   .544895  1.454579
   8.97888   8.97888      1.00   .543735  1.451829
   8.97876   8.97876      1.00   .542685  1.449009
   8.97865   8.97865      1.00   .544775  1.455359
   8.97854   8.97854      1.00   .538845  1.439059
   8.97841   8.97841      1.00   .547265  1.461939
   8.97829   8.97829      1.00   .538095  1.436249
   8.97818   8.97818      1.00   .545185  1.456369
   8.97806   8.97806      1.00   .539925  1.441859
   8.97794   8.97794      1.00   .542595  1.449369
   8.97782   8.97782      1.00   .538715  1.439189
   8.97770   8.97770      1.00   .544215  1.453399
   8.97759   8.97759      1.00   .538455  1.438119
   8.97748   8.97748      1.00   .542015  1.448039
   8.97736   8.97736      1.00   .539235  1.440529
   8.97724   8.97724      1.00   .540015  1.443009
   8.97714   8.97714      1.00   .539885  1.443719
   8.97702   8.97702      1.00   .539835  1.442849
   8.97690   8.97690      1.00   .536085  1.434139
   8.97679   8.97679      1.00   .541065  1.446579
   8.97669   8.97669      1.00   .538615  1.440129
   8.97658   8.97658      1.00   .539605  1.441639
   8.97646   8.97646      1.00   .536065  1.434009
   8.97635   8.97635      1.00   .539385  1.441889
   8.97625   8.97625      1.00   .537305  1.436959
   8.97613   8.97613      1.00   .536715  1.435139
   8.97602   8.97602      1.00   .537875  1.437399
   8.97591   8.97591      1.00   .535075  1.431099
   8.97581   8.97581      1.00   .538555  1.440859
   8.97570   8.97570      1.00   .534495  1.429629
   8.97558   8.97558      1.00   .537955  1.439489
   8.97547   8.97547      1.00   .535875  1.432549
   8.97537   8.97537      1.00   .538745  1.441009
   8.97525   8.97525      1.00   .534635  1.430149
   8.97514   8.97514      1.00   .537395  1.437999
   8.97503   8.97503      1.00   .536235  1.434399
   8.97493   8.97493      1.00   .537415  1.438279
   8.97482   8.97482      1.00   .534285  1.429639
   8.97471   8.97471      1.00   .538695  1.442509
   8.97460   8.97460      1.00   .535725  1.434369
   8.97450   8.97450      1.00   .535965  1.434479
   8.97439   8.97439      1.00   .536735  1.436329
   8.97428   8.97428      1.00   .538285  1.441119
   8.97418   8.97418      1.00   .536105  1.435439
   8.97407   8.97407      1.00   .536105  1.435369
   8.97396   8.97396      1.00   .538995  1.442489
   8.97386   8.97386      1.00   .537225  1.438459
   8.97376   8.97376      1.00   .533215  1.428329
   8.97366   8.97366      1.00   .538125  1.441139
   8.97356   8.97356      1.00   .536755  1.436539
   8.97345   8.97345      1.00   .535105  1.433519
   8.97335   8.97335      1.00   .535435  1.433399
   8.97325   8.97325      1.00   .538535  1.441299
   8.97315   8.97315      1.00   .533995  1.429939
   8.97304   8.97304      1.00   .537195  1.438859
   8.97293   8.97293      1.00   .535775  1.435629
   8.97284   8.97284      1.00   .537765  1.440299
   8.97273   8.97273      1.00   .533635  1.429689
   8.97262   8.97262      1.00   .538425  1.443209
   8.97251   8.97251      1.00   .533875  1.431219
   8.97240   8.97240      1.00   .538145  1.441999
   8.97230   8.97230      1.00   .535935  1.435639
   8.97218   8.97218      1.00   .539325  1.444969
   8.97207   8.97207      1.00   .532255  1.426609
   8.97196   8.97196      1.00   .536065  1.437919
   8.97185   8.97185      1.00   .535135  1.433609
   8.97173   8.97173      1.00   .539025  1.444779
   8.97161   8.97161      1.00   .532825  1.428249
   8.97151   8.97151      1.00   .540055  1.448259
   8.97139   8.97139      1.00   .533895  1.432229
   8.97127   8.97127      1.00   .537225  1.440849
   8.97116   8.97116      1.00   .535195  1.435609
   8.97105   8.97105      1.00   .535775  1.437179
   8.97093   8.97093      1.00   .538215  1.442669
   8.97081   8.97081      1.00   .535565  1.436749
   8.97069   8.97069      1.00   .537275  1.441409
   8.97059   8.97059      1.00   .535045  1.434799
   8.97047   8.97047      1.00   .539695  1.447539
   8.97036   8.97036      1.00   .534645  1.434339
   8.97024   8.97024      1.00   .538745  1.445919
   8.97014   8.97014      1.00   .535605  1.436219
   8.97003   8.97003      1.00   .539115  1.446729
   8.96991   8.96991      1.00   .534985  1.435259
   8.96980   8.96980      1.00   .537415  1.442189
   8.96969   8.96969      1.00   .537035  1.440969
   8.96958   8.96958      1.00   .537845  1.443509
   8.96947   8.96947      1.00   .535095  1.435399
   8.96936   8.96936      1.00   .538205  1.443699
   8.96925   8.96925      1.00   .536845  1.441769
   8.96914   8.96914      1.00   .539385  1.447869
   8.96902   8.96902      1.00   .535355  1.436409
   8.96891   8.96891      1.00   .537185  1.442039
   8.96880   8.96880      1.00   .535855  1.438579
   8.96868   8.96868      1.00   .539925  1.449149
   8.96856   8.96856      1.00   .532835  1.430869
   8.96844   8.96844      1.00   .537205  1.442249
   8.96833   8.96833      1.00   .536465  1.441289
   8.96821   8.96821      1.00   .536385  1.440409
   8.96808   8.96808      1.00   .536925  1.441739
   8.96797   8.96797      1.00   .536625  1.441559
   8.96786   8.96786      1.00   .536375  1.441109
   8.96774   8.96774      1.00   .535505  1.438219
   8.96762   8.96762      1.00   .538375  1.445399
   8.96751   8.96751      1.00   .534105  1.434749
   8.96739   8.96739      1.00   .538445  1.447259
   8.96727   8.96727      1.00   .534625  1.436009
   8.96715   8.96715      1.00   .537545  1.444849
   8.96704   8.96704      1.00   .535515  1.439129
   8.96694   8.96694      1.00   .535165  1.439059
   8.96682   8.96682      1.00   .538235  1.446579
   8.96671   8.96671      1.00   .534865  1.437419
   8.96660   8.96660      1.00   .535135  1.438189
   8.96650   8.96650      1.00   .537885  1.445759
   8.96638   8.96638      1.00   .534725  1.438009
   8.96626   8.96626      1.00   .535975  1.440339
   8.96616   8.96616      1.00   .534525  1.436819
   8.96606   8.96606      1.00   .535395  1.439549
   8.96595   8.96595      1.00   .535715  1.440209
   8.96583   8.96583      1.00   .535025  1.437579
   8.96572   8.96572      1.00   .536105  1.442549
   8.96562   8.96562      1.00   .535345  1.439969
   8.96550   8.96550      1.00   .534895  1.438339
   8.96538   8.96538      1.00   .533005  1.435099
   8.96527   8.96527      1.00   .533755  1.435759
   8.96517   8.96517      1.00   .534915  1.438829
   8.96505   8.96505      1.00   .535895  1.441029
   8.96494   8.96494      1.00   .534375  1.438359
   8.96484   8.96484      1.00   .533725  1.435729
   8.96473   8.96473      1.00   .536145  1.442999
   8.96462   8.96462      1.00   .532005  1.430799
   8.96451   8.96451      1.00   .534455  1.437959
   8.96441   8.96441      1.00   .535445  1.441099
   8.96431   8.96431      1.00   .535785  1.441849
   8.96420   8.96420      1.00   .532945  1.434789
   8.96408   8.96408      1.00   .537005  1.446089
   8.96398   8.96398      1.00   .534525  1.438369
   8.96388   8.96388      1.00   .536065  1.442959
   8.96378   8.96378      1.00   .533955  1.437159
   8.96367   8.96367      1.00   .537155  1.445569
   8.96357   8.96357      1.00   .534495  1.438979
   8.96347   8.96347      1.00   .534945  1.441089
   8.96337   8.96337      1.00   .534245  1.438709
   8.96326   8.96326      1.00   .537385  1.446839
   8.96316   8.96316      1.00   .531495  1.431149
   8.96306   8.96306      1.00   .537205  1.446749
   8.96295   8.96295      1.00   .534945  1.440869
   8.96284   8.96284      1.00   .534725  1.440849
   8.96273   8.96273      1.00   .535315  1.441159
   8.96263   8.96263      1.00   .536735  1.445279
   8.96253   8.96253      1.00   .535645  1.443029
   8.96241   8.96241      1.00   .534615  1.441289
   8.96230   8.96230      1.00   .534725  1.441099
   8.96219   8.96219      1.00   .537405  1.448009
   8.96208   8.96208      1.00   .534975  1.441469
   8.96197   8.96197      1.00   .535585  1.443579
   8.96185   8.96185      1.00   .534215  1.439579
   8.96175   8.96175      1.00   .538235  1.449859
   8.96163   8.96163      1.00   .533575  1.438639
   8.96151   8.96151      1.00   .536755  1.447299
   8.96140   8.96140      1.00   .537685  1.449539
   8.96129   8.96129      1.00   .536015  1.445399
   8.96117   8.96117      1.00   .535915  1.444229
   8.96105   8.96105      1.00   .536245  1.446439
   8.96093   8.96093      1.00   .536645  1.447129
   8.96082   8.96082      1.00   .537745  1.449029
   8.96070   8.96070      1.00   .536295  1.446369
   8.96058   8.96058      1.00   .537635  1.449619
   8.96048   8.96048      1.00   .536105  1.446379
   8.96037   8.96037      1.00   .537235  1.449659
   8.96025   8.96025      1.00   .536305  1.445979
   8.96014   8.96014      1.00   .538365  1.451609
   8.96003   8.96003      1.00   .535185  1.443619
   8.95992   8.95992      1.00   .539695  1.455389
   8.95981   8.95981      1.00   .536415  1.448279
   8.95969   8.95969      1.00   .536965  1.448379
   8.95958   8.95958      1.00   .536185  1.445739
   8.95948   8.95948      1.00   .539105  1.454299
   8.95937   8.95937      1.00   .537975  1.452159
   8.95926   8.95926      1.00   .536045  1.446869
   8.95914   8.95914      1.00   .537735  1.451149
   8.95904   8.95904      1.00   .539205  1.455839
   8.95892   8.95892      1.00   .535155  1.444109
   8.95880   8.95880      1.00   .538695  1.453609
   8.95869   8.95869      1.00   .535695  1.446779
   8.95857   8.95857      1.00   .536405  1.448479
   8.95845   8.95845      1.00   .535865  1.446839
   8.95833   8.95833      1.00   .537205  1.450519
   8.95822   8.95822      1.00   .535295  1.445509
   8.95811   8.95811      1.00   .534175  1.441889
   8.95798   8.95798      1.00   .535795  1.446749
   8.95786   8.95786      1.00   .535685  1.446939
   8.95775   8.95775      1.00   .536965  1.450319
   8.95763   8.95763      1.00   .534855  1.443719
   8.95751   8.95751      1.00   .537215  1.451659
   8.95739   8.95739      1.00   .532165  1.436769
   8.95728   8.95728      1.00   .535505  1.446629
   8.95717   8.95717      1.00   .534665  1.444519
   8.95706   8.95706      1.00   .535585  1.446649
   8.95694   8.95694      1.00   .537925  1.453409
   8.95683   8.95683      1.00   .534645  1.444939
   8.95673   8.95673      1.00   .536765  1.450299
   8.95662   8.95662      1.00   .535675  1.447179
   8.95651   8.95651      1.00   .536225  1.449219
   8.95640   8.95640      1.00   .533995  1.443639
   8.95629   8.95629      1.00   .536185  1.448639
   8.95618   8.95618      1.00   .535405  1.447109
   8.95606   8.95606      1.00   .536105  1.448839
   8.95595   8.95595      1.00   .534205  1.443639
   8.95585   8.95585      1.00   .537035  1.450479
   8.95573   8.95573      1.00   .532585  1.440079
   8.95561   8.95561      1.00   .537675  1.454469
   8.95551   8.95551      1.00   .530295  1.434019
   8.95541   8.95541      1.00   .536455  1.451599
   8.95530   8.95530      1.00   .530945  1.435879
   8.95518   8.95518      1.00   .535205  1.447039
   8.95507   8.95507      1.00   .530365  1.434199
   8.95496   8.95496      1.00   .536515  1.450319
   8.95485   8.95485      1.00   .529665  1.432409
   8.95474   8.95474      1.00   .534495  1.446579
   8.95464   8.95464      1.00   .531395  1.437419
   8.95454   8.95454      1.00   .531315  1.437129
   8.95443   8.95443      1.00   .534185  1.445609
   8.95432   8.95432      1.00   .531365  1.437799
   8.95421   8.95421      1.00   .529555  1.433059
   8.95411   8.95411      1.00   .532135  1.439619
   8.95400   8.95400      1.00   .531875  1.439549
   8.95389   8.95389      1.00   .531255  1.437059
   8.95379   8.95379      1.00   .529385  1.433049
   8.95369   8.95369      1.00   .532625  1.440829
   8.95359   8.95359      1.00   .530805  1.436579
   8.95348   8.95348      1.00   .529355  1.432719
   8.95338   8.95338      1.00   .531025  1.437519
   8.95328   8.95328      1.00   .531365  1.437669
   8.95317   8.95317      1.00   .527545  1.428299
   8.95307   8.95307      1.00   .528225  1.429139
   8.95296   8.95296      1.00   .530715  1.436599
   8.95286   8.95286      1.00   .526295  1.425559
   8.95276   8.95276      1.00   .527605  1.429239
   8.95265   8.95265      1.00   .528755  1.432039
   8.95255   8.95255      1.00   .527655  1.428649
   8.95244   8.95244      1.00   .526525  1.426199
   8.95233   8.95233      1.00   .527285  1.428349
   8.95220   8.95220      1.00   .527505  1.427799
   8.95209   8.95209      1.00   .526475  1.425779
   8.95199   8.95199      1.00   .526685  1.426399
   8.95188   8.95188      1.00   .525835  1.424329
   8.95176   8.95176      1.00   .527195  1.428699
   8.95165   8.95165      1.00   .524185  1.420319
   8.95154   8.95154      1.00   .528125  1.431949
   8.95142   8.95142      1.00   .524875  1.422349
   8.95130   8.95130      1.00   .524515  1.421989
   8.95119   8.95119      1.00   .527295  1.428959
   8.95108   8.95108      1.00   .524805  1.423059
   8.95096   8.95096      1.00   .522205  1.415519
   8.95084   8.95084      1.00   .526385  1.426289
   8.95072   8.95072      1.00   .523985  1.419859
   8.95062   8.95062      1.00   .526575  1.427979
   8.95050   8.95050      1.00   .526385  1.426869
   8.95039   8.95039      1.00   .525275  1.424959
   8.95028   8.95028      1.00   .526215  1.426589
   8.95017   8.95017      1.00   .522095  1.416499
   8.95006   8.95006      1.00   .528875  1.434859
   8.94995   8.94995      1.00   .522755  1.418079
   8.94983   8.94983      1.00   .526275  1.426729
   8.94973   8.94973      1.00   .525485  1.425749
   8.94962   8.94962      1.00   .527295  1.430339
   8.94950   8.94950      1.00   .524675  1.423619
   8.94939   8.94939      1.00   .526245  1.428699
   8.94928   8.94928      1.00   .527645  1.431739
   8.94917   8.94917      1.00   .527295  1.430339
   8.94905   8.94905      1.00   .525565  1.426399
   8.94894   8.94894      1.00   .527815  1.432799
   8.94883   8.94883      1.00   .526455  1.428369
   8.94872   8.94872      1.00   .527665  1.432069
   8.94860   8.94860      1.00   .526205  1.428139
   8.94848   8.94848      1.00   .529385  1.436659
   8.94837   8.94837      1.00   .526045  1.428189
   8.94825   8.94825      1.00   .529695  1.437749
   8.94813   8.94813      1.00   .527735  1.432099
   8.94801   8.94801      1.00   .528035  1.433259
   8.94790   8.94790      1.00   .528375  1.434549
   8.94778   8.94778      1.00   .526915  1.430149
   8.94766   8.94766      1.00   .530235  1.440479
   8.94754   8.94754      1.00   .527225  1.431279
   8.94743   8.94743      1.00   .529365  1.437519
   8.94730   8.94730      1.00   .528565  1.435569
   8.94719   8.94719      1.00   .531095  1.441839
   8.94708   8.94708      1.00   .528915  1.436509
   8.94698   8.94698      1.00   .528735  1.435549
   8.94686   8.94686      1.00   .530575  1.441779
   8.94674   8.94674      1.00   .530785  1.442239
   8.94663   8.94663      1.00   .525635  1.428459
   8.94653   8.94653      1.00   .533415  1.449039
   8.94642   8.94642      1.00   .529135  1.437829
   8.94630   8.94630      1.00   .529115  1.437929
   8.94619   8.94619      1.00   .529585  1.439289
   8.94609   8.94609      1.00   .534145  1.451789
   8.94598   8.94598      1.00   .530735  1.442499
   8.94587   8.94587      1.00   .529295  1.438609
   8.94576   8.94576      1.00   .533505  1.450129
   8.94566   8.94566      1.00   .531695  1.445779
   8.94554   8.94554      1.00   .532755  1.448579
   8.94543   8.94543      1.00   .528225  1.435809
   8.94532   8.94532      1.00   .534745  1.453879
   8.94521   8.94521      1.00   .530615  1.442179
   8.94510   8.94510      1.00   .532175  1.447099
   8.94498   8.94498      1.00   .532985  1.449119
   8.94488   8.94488      1.00   .532845  1.448969
   8.94478   8.94478      1.00   .530185  1.441479
   8.94467   8.94467      1.00   .535775  1.457439
   8.94456   8.94456      1.00   .532505  1.448009
   8.94445   8.94445      1.00   .533545  1.451569
   8.94435   8.94435      1.00   .531825  1.446509
   8.94424   8.94424      1.00   .534525  1.453839
   8.94413   8.94413      1.00   .534555  1.454709
   8.94403   8.94403      1.00   .531925  1.447089
   8.94393   8.94393      1.00   .533895  1.452799
   8.94383   8.94383      1.00   .533525  1.451849
   8.94372   8.94372      1.00   .533325  1.451319
   8.94362   8.94362      1.00   .528625  1.438179
   8.94352   8.94352      1.00   .535595  1.457819
   8.94341   8.94341      1.00   .532615  1.449999
   8.94330   8.94330      1.00   .533705  1.452559
   8.94320   8.94320      1.00   .531755  1.446509
   8.94311   8.94311      1.00   .537375  1.463169
   8.94300   8.94300      1.00   .530235  1.443089
   8.94289   8.94289      1.00   .531475  1.446489
   8.94278   8.94278      1.00   .533535  1.451989
   8.94268   8.94268      1.00   .534735  1.456429
   8.94258   8.94258      1.00   .533675  1.453029
   8.94246   8.94246      1.00   .532295  1.449149
   8.94235   8.94235      1.00   .535935  1.458739
   8.94225   8.94225      1.00   .534005  1.454929
   8.94214   8.94214      1.00   .532925  1.450919
   8.94202   8.94202      1.00   .534325  1.455439
   8.94191   8.94191      1.00   .533605  1.453339
   8.94180   8.94180      1.00   .536315  1.461079
   8.94169   8.94169      1.00   .533035  1.452539
   8.94157   8.94157      1.00   .531965  1.449889
   8.94145   8.94145      1.00   .533165  1.452279
   8.94134   8.94134      1.00   .535125  1.458449
   8.94123   8.94123      1.00   .534225  1.456559
   8.94110   8.94110      1.00   .531835  1.448909
   8.94098   8.94098      1.00   .534935  1.456909
   8.94087   8.94087      1.00   .531985  1.449799
   8.94076   8.94076      1.00   .534835  1.457699
   8.94064   8.94064      1.00   .532215  1.450879
   8.94053   8.94053      1.00   .534055  1.456859
   8.94042   8.94042      1.00   .532835  1.453099
   8.94031   8.94031      1.00   .535265  1.459249
   8.94019   8.94019      1.00   .533505  1.454669
   8.94008   8.94008      1.00   .535015  1.458279
   8.93998   8.93998      1.00   .534325  1.456449
   8.93986   8.93986      1.00   .533685  1.454729
   8.93975   8.93975      1.00   .534975  1.459269
   8.93964   8.93964      1.00   .531635  1.448989
   8.93954   8.93954      1.00   .535695  1.461569
   8.93943   8.93943      1.00   .531515  1.449659
   8.93931   8.93931      1.00   .538405  1.467509
   8.93920   8.93920      1.00   .533765  1.456339
   8.93909   8.93909      1.00   .536565  1.464029
   8.93898   8.93898      1.00   .533485  1.455639
   8.93886   8.93886      1.00   .537305  1.465469
   8.93874   8.93874      1.00   .534155  1.457619
   8.93863   8.93863      1.00   .535795  1.462799
   8.93851   8.93851      1.00   .533245  1.454939
   8.93839   8.93839      1.00   .536825  1.464489
   8.93827   8.93827      1.00   .533605  1.456119
   8.93815   8.93815      1.00   .537245  1.466359
   8.93804   8.93804      1.00   .534295  1.458949
   8.93792   8.93792      1.00   .536385  1.464349
   8.93780   8.93780      1.00   .533495  1.456979
   8.93769   8.93769      1.00   .538465  1.469489
   8.93756   8.93756      1.00   .535165  1.460789
   8.93744   8.93744      1.00   .535555  1.461939
   8.93733   8.93733      1.00   .538105  1.469209
   8.93722   8.93722      1.00   .535895  1.463459
   8.93711   8.93711      1.00   .537205  1.467509
   8.93699   8.93699      1.00   .536765  1.465669
   8.93688   8.93688      1.00   .538455  1.470999
   8.93677   8.93677      1.00   .534135  1.458689
   8.93666   8.93666      1.00   .539495  1.474969
   8.93654   8.93654      1.00   .538025  1.469399
   8.93643   8.93643      1.00   .537225  1.467689
   8.93633   8.93633      1.00   .535565  1.463359
   8.93621   8.93621      1.00   .541045  1.477939
   8.93610   8.93610      1.00   .538145  1.470929
   8.93599   8.93599      1.00   .538445  1.471449
   8.93588   8.93588      1.00   .539885  1.474699
   8.93578   8.93578      1.00   .541415  1.479469
   8.93566   8.93566      1.00   .538445  1.471599
   8.93556   8.93556      1.00   .538765  1.471999
   8.93545   8.93545      1.00   .542695  1.483369
   8.93533   8.93533      1.00   .538545  1.471659
   8.93522   8.93522      1.00   .542775  1.484499
   8.93511   8.93511      1.00   .542115  1.482269
   8.93500   8.93500      1.00   .543935  1.486699
   8.93490   8.93490      1.00   .543405  1.485649
   8.93479   8.93479      1.00   .544325  1.487999
   8.93468   8.93468      1.00   .544475  1.488949
   8.93457   8.93457      1.00   .544625  1.489249
   8.93446   8.93446      1.00   .544585  1.489419
   8.93435   8.93435      1.00   .545795  1.492839
   8.93425   8.93425      1.00   .545425  1.492399
   8.93415   8.93415      1.00   .545085  1.490229
   8.93404   8.93404      1.00   .545655  1.493549
   8.93393   8.93393      1.00   .547225  1.497699
   8.93383   8.93383      1.00   .546335  1.495009
   8.93373   8.93373      1.00   .546165  1.494609
   8.93363   8.93363      1.00   .549425  1.503829
   8.93352   8.93352      1.00   .546805  1.495529
   8.93342   8.93342      1.00   .548085  1.499919
   8.93332   8.93332      1.00   .549295  1.503709
   8.93321   8.93321      1.00   .548695  1.501159
   8.93311   8.93311      1.00   .547915  1.499859
   8.93301   8.93301      1.00   .550575  1.507919
   8.93291   8.93291      1.00   .548505  1.501459
   8.93280   8.93280      1.00   .551265  1.508629
   8.93268   8.93268      1.00   .548395  1.501349
   8.93257   8.93257      1.00   .553425  1.514889
   8.93247   8.93247      1.00   .549845  1.504779
   8.93236   8.93236      1.00   .554625  1.518399
   8.93225   8.93225      1.00   .551405  1.509809
   8.93214   8.93214      1.00   .554045  1.517589
   8.93203   8.93203      1.00   .550945  1.508209
   8.93192   8.93192      1.00   .555705  1.521989
   8.93180   8.93180      1.00   .550515  1.508499
   8.93169   8.93169      1.00   .555855  1.522459
   8.93158   8.93158      1.00   .554225  1.518269
   8.93146   8.93146      1.00   .552935  1.514889
   8.93134   8.93134      1.00   .555345  1.522359
   8.93123   8.93123      1.00   .555605  1.521689
   8.93112   8.93112      1.00   .555075  1.520669
   8.93100   8.93100      1.00   .555225  1.520019
   8.93088   8.93088      1.00   .555885  1.523949
   8.93076   8.93076      1.00   .556165  1.525209
   8.93065   8.93065      1.00   .555155  1.521859
   8.93054   8.93054      1.00   .557385  1.526879
   8.93042   8.93042      1.00   .557745  1.529409
   8.93031   8.93031      1.00   .555925  1.523909
   8.93021   8.93021      1.00   .559215  1.532989
   8.93010   8.93010      1.00   .557795  1.529179
   8.92998   8.92998      1.00   .559445  1.533659
   8.92987   8.92987      1.00   .556245  1.525579
   8.92976   8.92976      1.00   .559435  1.534559
   8.92965   8.92965      1.00   .558975  1.533629
   8.92954   8.92954      1.00   .558865  1.532899
   8.92943   8.92943      1.00   .557945  1.530819
   8.92933   8.92933      1.00   .560745  1.538289
   8.92921   8.92921      1.00   .560555  1.537669
   8.92909   8.92909      1.00   .556675  1.526849
   8.92898   8.92898      1.00   .560945  1.539179
   8.92887   8.92887      1.00   .559125  1.535049
   8.92875   8.92875      1.00   .561135  1.539979
   8.92863   8.92863      1.00   .561215  1.538779
   8.92851   8.92851      1.00   .559025  1.534329
   8.92840   8.92840      1.00   .562185  1.543529
   8.92829   8.92829      1.00   .558955  1.533409
   8.92817   8.92817      1.00   .559205  1.535169
   8.92805   8.92805      1.00   .561625  1.540489
   8.92793   8.92793      1.00   .562905  1.545169
   8.92781   8.92781      1.00   .562085  1.542579
   8.92769   8.92769      1.00   .559815  1.535729
   8.92757   8.92757      1.00   .563745  1.548059
   8.92746   8.92746      1.00   .562415  1.542639
   8.92734   8.92734      1.00   .560765  1.539559
   8.92723   8.92723      1.00   .562805  1.545319
   8.92712   8.92712      1.00   .561205  1.540959
   8.92701   8.92701      1.00   .563575  1.548089
   8.92690   8.92690      1.00   .560675  1.539499
   8.92678   8.92678      1.00   .564575  1.550499
   8.92668   8.92668      1.00   .561505  1.541819
   8.92657   8.92657      1.00   .562295  1.544469
   8.92645   8.92645      1.00   .563305  1.546859
   8.92634   8.92634      1.00   .562105  1.543659
   8.92622   8.92622      1.00   .561065  1.541969
   8.92612   8.92612      1.00   .565375  1.553379
   8.92601   8.92601      1.00   .561385  1.542749
   8.92589   8.92589      1.00   .563195  1.546439
   8.92579   8.92579      1.00   .562195  1.546039
   8.92568   8.92568      1.00   .564765  1.552669
   8.92558   8.92558      1.00   .562585  1.546149
   8.92546   8.92546      1.00   .561845  1.544739
   8.92535   8.92535      1.00   .564295  1.551719
   8.92524   8.92524      1.00   .564845  1.551989
   8.92513   8.92513      1.00   .561385  1.544049
   8.92502   8.92502      1.00   .559735  1.539269
   8.92491   8.92491      1.00   .567465  1.560569
   8.92481   8.92481      1.00   .559195  1.536449
   8.92470   8.92470      1.00   .566185  1.556919
   8.92459   8.92459      1.00   .558675  1.535949
   8.92448   8.92448      1.00   .565095  1.553919
   8.92438   8.92438      1.00   .562925  1.548099
   8.92427   8.92427      1.00   .561165  1.542909
   8.92416   8.92416      1.00   .562255  1.545759
   8.92406   8.92406      1.00   .565205  1.553379
   8.92396   8.92396      1.00   .559035  1.537329
   8.92385   8.92385      1.00   .563845  1.551409
   8.92375   8.92375      1.00   .562065  1.545869
   8.92364   8.92364      1.00   .561625  1.544549
   8.92355   8.92355      1.00   .561995  1.546599
   8.92344   8.92344      1.00   .563165  1.548249
   8.92333   8.92333      1.00   .561365  1.543589
   8.92323   8.92323      1.00   .562115  1.546619
   8.92313   8.92313      1.00   .563905  1.552109
   8.92302   8.92302      1.00   .561755  1.545849
   8.92291   8.92291      1.00   .562445  1.548439
   8.92281   8.92281      1.00   .563965  1.551389
   8.92271   8.92271      1.00   .564925  1.555099
   8.92260   8.92260      1.00   .562905  1.548719
   8.92248   8.92248      1.00   .562685  1.549329
   8.92238   8.92238      1.00   .564445  1.554049
   8.92228   8.92228      1.00   .563415  1.552249
   8.92217   8.92217      1.00   .559485  1.540909
   8.92205   8.92205      1.00   .564185  1.554429
   8.92193   8.92193      1.00   .561805  1.547489
   8.92183   8.92183      1.00   .561375  1.546019
   8.92172   8.92172      1.00   .562495  1.548309
   8.92160   8.92160      1.00   .566005  1.558739
   8.92148   8.92148      1.00   .560395  1.542649
   8.92137   8.92137      1.00   .564905  1.555999
   8.92126   8.92126      1.00   .560515  1.544169
   8.92113   8.92113      1.00   .561985  1.548459
   8.92101   8.92101      1.00   .559595  1.541999
   8.92090   8.92090      1.00   .563565  1.552379
   8.92078   8.92078      1.00   .563635  1.552979
   8.92067   8.92067      1.00   .562065  1.548759
   8.92056   8.92056      1.00   .562375  1.549789
   8.92045   8.92045      1.00   .565045  1.556999
   8.92034   8.92034      1.00   .561745  1.548489
   8.92023   8.92023      1.00   .561525  1.548029
   8.92012   8.92012      1.00   .564795  1.556199
   8.92001   8.92001      1.00   .562725  1.551239
   8.91990   8.91990      1.00   .561925  1.549439
   8.91978   8.91978      1.00   .560735  1.545719
   8.91967   8.91967      1.00   .564055  1.554799
   8.91957   8.91957      1.00   .560825  1.545909
   8.91946   8.91946      1.00   .561955  1.549879
   8.91934   8.91934      1.00   .563085  1.553379
   8.91924   8.91924      1.00   .562095  1.549669
   8.91913   8.91913      1.00   .560545  1.546249
   8.91901   8.91901      1.00   .562295  1.549669
   8.91890   8.91890      1.00   .560865  1.546859
   8.91878   8.91878      1.00   .562445  1.551279
   8.91867   8.91867      1.00   .559115  1.542909
   8.91855   8.91855      1.00   .562075  1.550039
   8.91843   8.91843      1.00   .562215  1.550549
   8.91832   8.91832      1.00   .558645  1.542059
   8.91820   8.91820      1.00   .562505  1.551619
   8.91809   8.91809      1.00   .561735  1.550279
   8.91796   8.91796      1.00   .558785  1.541819
   8.91785   8.91785      1.00   .559275  1.543679
   8.91774   8.91774      1.00   .562735  1.552279
   8.91762   8.91762      1.00   .559165  1.542919
   8.91749   8.91749      1.00   .559415  1.543349
   8.91738   8.91738      1.00   .561625  1.549599
   8.91727   8.91727      1.00   .559005  1.542639
   8.91716   8.91716      1.00   .557625  1.538729
   8.91704   8.91704      1.00   .560715  1.548169
   8.91693   8.91693      1.00   .558715  1.542999
   8.91682   8.91682      1.00   .558065  1.541069
   8.91672   8.91672      1.00   .559025  1.543479
   8.91660   8.91660      1.00   .558135  1.540799
   8.91649   8.91649      1.00   .558095  1.541969
   8.91638   8.91638      1.00   .556925  1.538419
   8.91627   8.91627      1.00   .560195  1.546619
   8.91616   8.91616      1.00   .556015  1.535309
   8.91606   8.91606      1.00   .558675  1.542879
   8.91595   8.91595      1.00   .554125  1.530129
   8.91584   8.91584      1.00   .560935  1.549489
   8.91572   8.91572      1.00   .554225  1.531419
   8.91561   8.91561      1.00   .557205  1.539499
   8.91551   8.91551      1.00   .555435  1.534949
   8.91540   8.91540      1.00   .559895  1.547509
   8.91529   8.91529      1.00   .551815  1.524889
   8.91517   8.91517      1.00   .557625  1.541459
   8.91507   8.91507      1.00   .552495  1.526909
   8.91496   8.91496      1.00   .558305  1.543549
   8.91485   8.91485      1.00   .551875  1.525049
   8.91474   8.91474      1.00   .556595  1.537939
   8.91464   8.91464      1.00   .551885  1.525249
   8.91453   8.91453      1.00   .555425  1.535269
   8.91442   8.91442      1.00   .549175  1.517129
   8.91431   8.91431      1.00   .556895  1.540219
   8.91421   8.91421      1.00   .551095  1.522969
   8.91411   8.91411      1.00   .549535  1.519179
   8.91400   8.91400      1.00   .552485  1.527809
   8.91389   8.91389      1.00   .551805  1.525789
   8.91380   8.91380      1.00   .547115  1.513409
   8.91369   8.91369      1.00   .549875  1.520159
   8.91358   8.91358      1.00   .551625  1.526029
   8.91348   8.91348      1.00   .546475  1.511599
   8.91339   8.91339      1.00   .549565  1.520729
   8.91328   8.91328      1.00   .547865  1.514829
   8.91317   8.91317      1.00   .547875  1.514899
   8.91307   8.91307      1.00   .547465  1.514089
   8.91297   8.91297      1.00   .545545  1.509859
   8.91287   8.91287      1.00   .549505  1.520079
   8.91276   8.91276      1.00   .545045  1.507489
   8.91265   8.91265      1.00   .547095  1.514039
   8.91255   8.91255      1.00   .546205  1.511559
   8.91244   8.91244      1.00   .547495  1.514969
   8.91232   8.91232      1.00   .542185  1.500229
   8.91221   8.91221      1.00   .546115  1.511789
   8.91211   8.91211      1.00   .545695  1.510749
   8.91199   8.91199      1.00   .546565  1.513389
   8.91188   8.91188      1.00   .538505  1.490999
   8.91176   8.91176      1.00   .547655  1.515669
   8.91166   8.91166      1.00   .544465  1.507969
   8.91154   8.91154      1.00   .544465  1.506919
   8.91142   8.91142      1.00   .540475  1.496209
   8.91130   8.91130      1.00   .549215  1.521069
   8.91119   8.91119      1.00   .539185  1.492989
   8.91108   8.91108      1.00   .544425  1.507859
   8.91096   8.91096      1.00   .541185  1.498689
   8.91084   8.91084      1.00   .544815  1.509569
   8.91073   8.91073      1.00   .539255  1.494769
   8.91062   8.91062      1.00   .546125  1.512259
   8.91051   8.91051      1.00   .541425  1.500139
   8.91040   8.91040      1.00   .543845  1.506619
   8.91029   8.91029      1.00   .540275  1.497599
   8.91017   8.91017      1.00   .544925  1.509529
   8.91006   8.91006      1.00   .542385  1.503349
   8.90994   8.90994      1.00   .540595  1.498689
   8.90984   8.90984      1.00   .541995  1.502639
   8.90973   8.90973      1.00   .544375  1.508699
   8.90962   8.90962      1.00   .541865  1.502229
   8.90951   8.90951      1.00   .540025  1.496859
   8.90940   8.90940      1.00   .547435  1.517769
   8.90928   8.90928      1.00   .540095  1.496999
   8.90917   8.90917      1.00   .541135  1.500529
   8.90906   8.90906      1.00   .541395  1.501069
   8.90895   8.90895      1.00   .545345  1.511429
   8.90883   8.90883      1.00   .540185  1.497369
   8.90871   8.90871      1.00   .540445  1.498309
   8.90860   8.90860      1.00   .544865  1.511569
   8.90848   8.90848      1.00   .541915  1.503249
   8.90837   8.90837      1.00   .542135  1.503599
   8.90825   8.90825      1.00   .543065  1.506399
   8.90813   8.90813      1.00   .543585  1.506939
   8.90802   8.90802      1.00   .542755  1.506659
   8.90790   8.90790      1.00   .542715  1.505759
   8.90778   8.90778      1.00   .545195  1.512889
   8.90766   8.90766      1.00   .541795  1.502689
   8.90755   8.90755      1.00   .544135  1.509249
   8.90743   8.90743      1.00   .544705  1.511749
   8.90730   8.90730      1.00   .540235  1.499269
   8.90719   8.90719      1.00   .543935  1.509699
   8.90709   8.90709      1.00   .541675  1.503359
   8.90698   8.90698      1.00   .548435  1.521969
   8.90685   8.90685      1.00   .541895  1.504269
   8.90675   8.90675      1.00   .545115  1.512999
   8.90665   8.90665      1.00   .543375  1.508509
   8.90653   8.90653      1.00   .545275  1.514069
   8.90641   8.90641      1.00   .541365  1.502009
   8.90631   8.90631      1.00   .544945  1.512899
   8.90620   8.90620      1.00   .547905  1.521279
   8.90610   8.90610      1.00   .545815  1.516009
   8.90599   8.90599      1.00   .543015  1.508129
   8.90587   8.90587      1.00   .549695  1.525589
   8.90577   8.90577      1.00   .545955  1.516409
   8.90566   8.90566      1.00   .546425  1.517199
   8.90554   8.90554      1.00   .546405  1.518619
   8.90543   8.90543      1.00   .547545  1.520839
   8.90532   8.90532      1.00   .546575  1.519279
   8.90521   8.90521      1.00   .545625  1.516059
   8.90510   8.90510      1.00   .548465  1.524789
   8.90499   8.90499      1.00   .547905  1.523289
   8.90488   8.90488      1.00   .547435  1.521619
   8.90477   8.90477      1.00   .548155  1.523579
   8.90466   8.90466      1.00   .549235  1.526129
   8.90456   8.90456      1.00   .547885  1.522239
   8.90445   8.90445      1.00   .551365  1.532209
   8.90435   8.90435      1.00   .548245  1.523029
   8.90423   8.90423      1.00   .549435  1.527279
   8.90413   8.90413      1.00   .549865  1.528909
   8.90403   8.90403      1.00   .551115  1.532469
   8.90393   8.90393      1.00   .550225  1.529579
   8.90382   8.90382      1.00   .550015  1.528179
   8.90372   8.90372      1.00   .552195  1.535759
   8.90362   8.90362      1.00   .552835  1.536999
   8.90352   8.90352      1.00   .552015  1.535029
   8.90341   8.90341      1.00   .550595  1.531279
   8.90331   8.90331      1.00   .554125  1.541959
   8.90321   8.90321      1.00   .553725  1.540179
   8.90310   8.90310      1.00   .552155  1.536669
   8.90300   8.90300      1.00   .552045  1.535369
   8.90290   8.90290      1.00   .557845  1.551549
   8.90279   8.90279      1.00   .552115  1.535909
   8.90268   8.90268      1.00   .555285  1.545519
   8.90257   8.90257      1.00   .553575  1.540389
   8.90247   8.90247      1.00   .557335  1.551359
   8.90236   8.90236      1.00   .553035  1.538669
   8.90225   8.90225      1.00   .556935  1.549729
   8.90213   8.90213      1.00   .555945  1.546619
   8.90202   8.90202      1.00   .557415  1.551009
   8.90191   8.90191      1.00   .552835  1.539159
   8.90180   8.90180      1.00   .559805  1.557329
   8.90169   8.90169      1.00   .557345  1.552039
   8.90157   8.90157      1.00   .556175  1.548779
   8.90146   8.90146      1.00   .557695  1.553369
   8.90134   8.90134      1.00   .558625  1.556319
   8.90122   8.90122      1.00   .557855  1.553319
   8.90111   8.90111      1.00   .556445  1.549099
   8.90100   8.90100      1.00   .558665  1.555299
   8.90088   8.90088      1.00   .559075  1.556319
   8.90076   8.90076      1.00   .557495  1.552509
   8.90066   8.90066      1.00   .556945  1.550099
   8.90055   8.90055      1.00   .561255  1.563069
   8.90043   8.90043      1.00   .557345  1.552689
   8.90031   8.90031      1.00   .560125  1.561949
   8.90020   8.90020      1.00   .556435  1.550699
   8.90009   8.90009      1.00   .561045  1.562309
   8.89998   8.89998      1.00   .555985  1.549299
   8.89987   8.89987      1.00   .561685  1.564789
   8.89976   8.89976      1.00   .560475  1.562479
   8.89966   8.89966      1.00   .558825  1.557159
   8.89954   8.89954      1.00   .562085  1.567189
   8.89943   8.89943      1.00   .557625  1.554579
   8.89933   8.89933      1.00   .562495  1.566579
   8.89922   8.89922      1.00   .559755  1.560799
   8.89910   8.89910      1.00   .563445  1.570729
   8.89898   8.89898      1.00   .559695  1.559769
   8.89887   8.89887      1.00   .563645  1.571559
   8.89876   8.89876      1.00   .557775  1.554949
   8.89864   8.89864      1.00   .567155  1.580999
   8.89852   8.89852      1.00   .558885  1.558219
   8.89840   8.89840      1.00   .563305  1.570899
   8.89829   8.89829      1.00   .561565  1.565349
   8.89818   8.89818      1.00   .563975  1.573509
   8.89806   8.89806      1.00   .561625  1.566849
   8.89793   8.89793      1.00   .565095  1.575869
   8.89781   8.89781      1.00   .560845  1.565499
   8.89770   8.89770      1.00   .568265  1.585419
   8.89758   8.89758      1.00   .559015  1.559699
   8.89746   8.89746      1.00   .565425  1.577819
   8.89735   8.89735      1.00   .565105  1.576649
   8.89724   8.89724      1.00   .564715  1.576119
   8.89713   8.89713      1.00   .564765  1.576979
   8.89701   8.89701      1.00   .565145  1.577059
   8.89691   8.89691      1.00   .566405  1.581029
   8.89679   8.89679      1.00   .563565  1.572719
   8.89668   8.89668      1.00   .566485  1.581169
   8.89657   8.89657      1.00   .564275  1.575649
   8.89646   8.89646      1.00   .567535  1.584099
   8.89635   8.89635      1.00   .562675  1.571159
   8.89624   8.89624      1.00   .567845  1.585909
   8.89613   8.89613      1.00   .565085  1.577479
   8.89602   8.89602      1.00   .566785  1.581939
   8.89591   8.89591      1.00   .562775  1.571599
   8.89579   8.89579      1.00   .570985  1.594389
   8.89569   8.89569      1.00   .561375  1.567819
   8.89558   8.89558      1.00   .566005  1.580959
   8.89547   8.89547      1.00   .567045  1.582899
   8.89536   8.89536      1.00   .565775  1.580889
   8.89525   8.89525      1.00   .565265  1.578989
   8.89514   8.89514      1.00   .563875  1.575299
   8.89503   8.89503      1.00   .569015  1.589689
   8.89492   8.89492      1.00   .564725  1.578169
   8.89481   8.89481      1.00   .564635  1.576929
   8.89471   8.89471      1.00   .566785  1.583759
   8.89460   8.89460      1.00   .567425  1.586119
   8.89449   8.89449      1.00   .563375  1.573999
   8.89438   8.89438      1.00   .565775  1.580629
   8.89428   8.89428      1.00   .567545  1.586269
   8.89417   8.89417      1.00   .563905  1.576639
   8.89406   8.89406      1.00   .564835  1.577269
   8.89396   8.89396      1.00   .568595  1.589669
   8.89386   8.89386      1.00   .565185  1.579719
   8.89376   8.89376      1.00   .564455  1.578389
   8.89365   8.89365      1.00   .566945  1.585479
   8.89355   8.89355      1.00   .566435  1.583929
   8.89345   8.89345      1.00   .565795  1.581039
   8.89334   8.89334      1.00   .566755  1.585419
   8.89323   8.89323      1.00   .566535  1.583979
   8.89313   8.89313      1.00   .565295  1.580629
   8.89303   8.89303      1.00   .566545  1.583869
   8.89293   8.89293      1.00   .566125  1.584179
   8.89282   8.89282      1.00   .565765  1.582489
   8.89272   8.89272      1.00   .566185  1.584559
   8.89261   8.89261      1.00   .568745  1.590569
   8.89250   8.89250      1.00   .565335  1.581609
   8.89239   8.89239      1.00   .568045  1.589799
   8.89229   8.89229      1.00   .566855  1.586019
   8.89218   8.89218      1.00   .566585  1.585789
   8.89206   8.89206      1.00   .566705  1.584649
   8.89194   8.89194      1.00   .569035  1.592339
   8.89183   8.89183      1.00   .565885  1.584619
   8.89172   8.89172      1.00   .569835  1.594349
   8.89162   8.89162      1.00   .567445  1.588039
   8.89149   8.89149      1.00   .567055  1.587959
   8.89138   8.89138      1.00   .566755  1.585919
   8.89126   8.89126      1.00   .567615  1.588149
   8.89114   8.89114      1.00   .567855  1.590289
   8.89102   8.89102      1.00   .564035  1.579639
   8.89091   8.89091      1.00   .568385  1.592009
   8.89081   8.89081      1.00   .568995  1.593249
   8.89070   8.89070      1.00   .568725  1.592389
   8.89057   8.89057      1.00   .564825  1.581579
   8.89046   8.89046      1.00   .570335  1.597249
   8.89036   8.89036      1.00   .566855  1.588939
   8.89025   8.89025      1.00   .565785  1.584759
   8.89013   8.89013      1.00   .567405  1.589029
   8.89002   8.89002      1.00   .568695  1.593339
   8.88992   8.88992      1.00   .564965  1.582559
   8.88980   8.88980      1.00   .567975  1.591539
   8.88969   8.88969      1.00   .566045  1.585489
   8.88958   8.88958      1.00   .568245  1.592179
   8.88948   8.88948      1.00   .566445  1.586799
   8.88937   8.88937      1.00   .566215  1.586579
   8.88925   8.88925      1.00   .565525  1.585219
   8.88915   8.88915      1.00   .567505  1.591149
   8.88904   8.88904      1.00   .565035  1.583019
   8.88893   8.88893      1.00   .566205  1.586619
   8.88881   8.88881      1.00   .563175  1.578949
   8.88869   8.88869      1.00   .565215  1.584369
   8.88859   8.88859      1.00   .565055  1.585069
   8.88847   8.88847      1.00   .564015  1.580559
   8.88835   8.88835      1.00   .564115  1.581509
   8.88823   8.88823      1.00   .563895  1.580429
   8.88812   8.88812      1.00   .565815  1.586979
   8.88801   8.88801      1.00   .562685  1.577779
   8.88788   8.88788      1.00   .564545  1.582809
   8.88776   8.88776      1.00   .562835  1.578479
   8.88765   8.88765      1.00   .564015  1.582389
   8.88753   8.88753      1.00   .562375  1.577519
   8.88741   8.88741      1.00   .563995  1.581879
   8.88730   8.88730      1.00   .560505  1.572049
   8.88719   8.88719      1.00   .563295  1.580439
   8.88708   8.88708      1.00   .562385  1.578679
   8.88697   8.88697      1.00   .561485  1.575839
   8.88686   8.88686      1.00   .558735  1.567699
   8.88675   8.88675      1.00   .562295  1.578389
   8.88664   8.88664      1.00   .559995  1.571519
   8.88652   8.88652      1.00   .560935  1.573399
   8.88641   8.88641      1.00   .560545  1.573549
   8.88630   8.88630      1.00   .560055  1.573219
   8.88620   8.88620      1.00   .560645  1.574009
   8.88609   8.88609      1.00   .560525  1.573579
   8.88598   8.88598      1.00   .560475  1.573749
   8.88587   8.88587      1.00   .559545  1.571079
   8.88577   8.88577      1.00   .558885  1.569109
   8.88565   8.88565      1.00   .558635  1.568099
   8.88554   8.88554      1.00   .557375  1.566009
   8.88543   8.88543      1.00   .557255  1.565039
   8.88532   8.88532      1.00   .558175  1.567889
   8.88521   8.88521      1.00   .559375  1.570899
   8.88510   8.88510      1.00   .558595  1.569369
   8.88499   8.88499      1.00   .556425  1.562599
   8.88488   8.88488      1.00   .558335  1.567899
   8.88477   8.88477      1.00   .555385  1.560619
   8.88466   8.88466      1.00   .557375  1.565179
   8.88456   8.88456      1.00   .558415  1.569299
   8.88445   8.88445      1.00   .556675  1.564359
   8.88434   8.88434      1.00   .559395  1.572289
   8.88424   8.88424      1.00   .555045  1.558939
   8.88414   8.88414      1.00   .558695  1.571169
   8.88403   8.88403      1.00   .556945  1.564119
   8.88392   8.88392      1.00   .556535  1.563979
   8.88382   8.88382      1.00   .555375  1.561189
   8.88372   8.88372      1.00   .557935  1.568819
   8.88362   8.88362      1.00   .557465  1.567449
   8.88351   8.88351      1.00   .555365  1.561629
   8.88341   8.88341      1.00   .555495  1.561139
   8.88330   8.88330      1.00   .557085  1.566229
   8.88320   8.88320      1.00   .555725  1.562139
   8.88309   8.88309      1.00   .554145  1.558389
   8.88299   8.88299      1.00   .556595  1.565279
   8.88289   8.88289      1.00   .555285  1.561529
   8.88279   8.88279      1.00   .555205  1.560799
   8.88267   8.88267      1.00   .552475  1.554399
   8.88257   8.88257      1.00   .557335  1.566979
   8.88247   8.88247      1.00   .554845  1.559959
   8.88236   8.88236      1.00   .554755  1.560839
   8.88224   8.88224      1.00   .553795  1.558019
   8.88213   8.88213      1.00   .559545  1.574149
   8.88202   8.88202      1.00   .551765  1.551499
   8.88191   8.88191      1.00   .557475  1.568539
   8.88179   8.88179      1.00   .554535  1.559979
   8.88168   8.88168      1.00   .558175  1.570639
   8.88157   8.88157      1.00   .552455  1.554559
   8.88145   8.88145      1.00   .559585  1.575409
   8.88133   8.88133      1.00   .553495  1.557939
   8.88121   8.88121      1.00   .557905  1.569929
   8.88110   8.88110      1.00   .554075  1.558429
   8.88098   8.88098      1.00   .560515  1.578129
   8.88086   8.88086      1.00   .553435  1.558149
   8.88075   8.88075      1.00   .556845  1.568279
   8.88064   8.88064      1.00   .556715  1.567999
   8.88052   8.88052      1.00   .559145  1.574509
   8.88041   8.88041      1.00   .555195  1.563639
   8.88030   8.88030      1.00   .557665  1.571079
   8.88019   8.88019      1.00   .558685  1.573639
   8.88008   8.88008      1.00   .556975  1.568149
   8.87996   8.87996      1.00   .556365  1.566219
   8.87985   8.87985      1.00   .558975  1.574119
   8.87975   8.87975      1.00   .556285  1.567999
   8.87964   8.87964      1.00   .558085  1.572209
   8.87952   8.87952      1.00   .557215  1.569089
   8.87942   8.87942      1.00   .555865  1.566349
   8.87931   8.87931      1.00   .560905  1.580289
   8.87920   8.87920      1.00   .554915  1.562839
   8.87908   8.87908      1.00   .560755  1.579879
   8.87897   8.87897      1.00   .556815  1.569279
   8.87886   8.87886      1.00   .557795  1.572529
   8.87874   8.87874      1.00   .558015  1.573439
   8.87862   8.87862      1.00   .561215  1.581559
   8.87851   8.87851      1.00   .555355  1.564339
   8.87839   8.87839      1.00   .557925  1.572319
   8.87828   8.87828      1.00   .559285  1.575889
   8.87815   8.87815      1.00   .559835  1.577749
   8.87803   8.87803      1.00   .558135  1.573199
   8.87792   8.87792      1.00   .561255  1.582299
   8.87780   8.87780      1.00   .559205  1.576409
   8.87768   8.87768      1.00   .559655  1.577429
   8.87756   8.87756      1.00   .556285  1.569629
   8.87745   8.87745      1.00   .559875  1.579579
   8.87733   8.87733      1.00   .559555  1.577699
   8.87722   8.87722      1.00   .559565  1.578129
   8.87711   8.87711      1.00   .561585  1.583699
   8.87700   8.87700      1.00   .558885  1.576609
   8.87689   8.87689      1.00   .561335  1.583709
   8.87676   8.87676      1.00   .558045  1.574059
   8.87666   8.87666      1.00   .560435  1.581299
   8.87656   8.87656      1.00   .560455  1.581169
   8.87644   8.87644      1.00   .560035  1.580319
   8.87632   8.87632      1.00   .558105  1.575539
   8.87621   8.87621      1.00   .560995  1.582439
   8.87611   8.87611      1.00   .560555  1.581429
   8.87600   8.87600      1.00   .560205  1.581589
   8.87589   8.87589      1.00   .560435  1.582819
   8.87577   8.87577      1.00   .560015  1.579869
   8.87567   8.87567      1.00   .560665  1.583149
   8.87556   8.87556      1.00   .560705  1.582049
   8.87544   8.87544      1.00   .558965  1.578059
   8.87533   8.87533      1.00   .559745  1.580429
   8.87523   8.87523      1.00   .560835  1.583089
   8.87512   8.87512      1.00   .558775  1.576779
   8.87501   8.87501      1.00   .560565  1.582629
   8.87490   8.87490      1.00   .557595  1.575159
   8.87480   8.87480      1.00   .563605  1.591369
   8.87469   8.87469      1.00   .557725  1.574839
   8.87457   8.87457      1.00   .560875  1.584889
   8.87447   8.87447      1.00   .557785  1.575439
   8.87437   8.87437      1.00   .562035  1.587469
   8.87426   8.87426      1.00   .558225  1.576099
   8.87415   8.87415      1.00   .559185  1.579259
   8.87404   8.87404      1.00   .559695  1.580819
   8.87394   8.87394      1.00   .560615  1.584779
   8.87384   8.87384      1.00   .556055  1.571449
   8.87373   8.87373      1.00   .558605  1.577919
   8.87363   8.87363      1.00   .559175  1.579309
   8.87353   8.87353      1.00   .559985  1.583819
   8.87343   8.87343      1.00   .557645  1.576639
   8.87331   8.87331      1.00   .560655  1.585399
   8.87321   8.87321      1.00   .556445  1.572149
   8.87311   8.87311      1.00   .560535  1.585369
   8.87301   8.87301      1.00   .559315  1.581929
   8.87291   8.87291      1.00   .557525  1.577159
   8.87280   8.87280      1.00   .558105  1.577979
   8.87270   8.87270      1.00   .560335  1.583539
   8.87259   8.87259      1.00   .558485  1.579079
   8.87248   8.87248      1.00   .556445  1.573729
   8.87237   8.87237      1.00   .558755  1.580089
   8.87227   8.87227      1.00   .556025  1.572769
   8.87215   8.87215      1.00   .559665  1.582899
   8.87203   8.87203      1.00   .556705  1.574029
   8.87192   8.87192      1.00   .558655  1.580809
   8.87181   8.87181      1.00   .558105  1.579529
   8.87170   8.87170      1.00   .558705  1.580029
   8.87158   8.87158      1.00   .557295  1.577049
   8.87147   8.87147      1.00   .558865  1.582189
   8.87136   8.87136      1.00   .557945  1.579309
   8.87123   8.87123      1.00   .555325  1.570489
   8.87111   8.87111      1.00   .557645  1.577349
   8.87100   8.87100      1.00   .558055  1.579309
   8.87089   8.87089      1.00   .557405  1.578089
   8.87078   8.87078      1.00   .556715  1.575079
   8.87066   8.87066      1.00   .558835  1.580959
   8.87055   8.87055      1.00   .558665  1.580999
   8.87044   8.87044      1.00   .556035  1.574369
   8.87032   8.87032      1.00   .555405  1.572209
   8.87020   8.87020      1.00   .558345  1.581129
   8.87009   8.87009      1.00   .557155  1.577009
   8.86998   8.86998      1.00   .556975  1.577599
   8.86988   8.86988      1.00   .557565  1.579089
   8.86976   8.86976      1.00   .557595  1.579139
   8.86965   8.86965      1.00   .557005  1.576779
   8.86955   8.86955      1.00   .558555  1.582189
   8.86944   8.86944      1.00   .559515  1.584039
   8.86932   8.86932      1.00   .558195  1.580759
   8.86921   8.86921      1.00   .556105  1.574949
   8.86910   8.86910      1.00   .561515  1.590499
   8.86899   8.86899      1.00   .558045  1.581229
   8.86887   8.86887      1.00   .555275  1.573189
   8.86875   8.86875      1.00   .560825  1.589849
   8.86864   8.86864      1.00   .558015  1.580799
   8.86853   8.86853      1.00   .557505  1.580079
   8.86841   8.86841      1.00   .559175  1.584239
   8.86830   8.86830      1.00   .560255  1.588169
   8.86818   8.86818      1.00   .554965  1.573179
   8.86806   8.86806      1.00   .560945  1.589969
   8.86794   8.86794      1.00   .558175  1.582169
   8.86782   8.86782      1.00   .557895  1.581529
   8.86771   8.86771      1.00   .556605  1.578059
   8.86758   8.86758      1.00   .561395  1.592439
   8.86746   8.86746      1.00   .556125  1.576859
   8.86735   8.86735      1.00   .557125  1.579809
   8.86724   8.86724      1.00   .558795  1.584819
   8.86712   8.86712      1.00   .558455  1.583459
   8.86701   8.86701      1.00   .557905  1.581129
   8.86691   8.86691      1.00   .557285  1.579979
   8.86680   8.86680      1.00   .558205  1.583779
   8.86668   8.86668      1.00   .557285  1.580179
   8.86656   8.86656      1.00   .557175  1.580249
   8.86646   8.86646      1.00   .556925  1.579919
   8.86635   8.86635      1.00   .559155  1.586149
   8.86624   8.86624      1.00   .554485  1.573329
   8.86613   8.86613      1.00   .558015  1.583159
   8.86602   8.86602      1.00   .555405  1.576239
   8.86592   8.86592      1.00   .557555  1.582779
   8.86580   8.86580      1.00   .555205  1.575729
   8.86569   8.86569      1.00   .557205  1.582259
   8.86558   8.86558      1.00   .554945  1.575709
   8.86547   8.86547      1.00   .554315  1.572979
   8.86536   8.86536      1.00   .557215  1.581189
   8.86524   8.86524      1.00   .555935  1.578569
   8.86513   8.86513      1.00   .551185  1.565449
   8.86503   8.86503      1.00   .558915  1.587019
   8.86492   8.86492      1.00   .553545  1.572549
   8.86481   8.86481      1.00   .553885  1.572759
   8.86470   8.86470      1.00   .554385  1.574509
   8.86460   8.86460      1.00   .554875  1.575549
   8.86449   8.86449      1.00   .553905  1.572919
   8.86438   8.86438      1.00   .552065  1.568289
   8.86427   8.86427      1.00   .554525  1.573719
   8.86417   8.86417      1.00   .553535  1.571859
   8.86407   8.86407      1.00   .553395  1.571019
   8.86396   8.86396      1.00   .551905  1.568069
   8.86386   8.86386      1.00   .551815  1.567709
   8.86376   8.86376      1.00   .549835  1.563089
   8.86366   8.86366      1.00   .551835  1.568129
   8.86355   8.86355      1.00   .552965  1.570679
   8.86345   8.86345      1.00   .551855  1.567879
   8.86335   8.86335      1.00   .548665  1.559459
   8.86324   8.86324      1.00   .552715  1.570999
   8.86313   8.86313      1.00   .548075  1.556729
   8.86303   8.86303      1.00   .549835  1.563389
   8.86293   8.86293      1.00   .547765  1.557639
   8.86282   8.86282      1.00   .554465  1.576409
   8.86271   8.86271      1.00   .547355  1.556019
   8.86261   8.86261      1.00   .548565  1.558639
   8.86251   8.86251      1.00   .551525  1.567899
   8.86240   8.86240      1.00   .551175  1.566459
   8.86229   8.86229      1.00   .547375  1.555459
   8.86217   8.86217      1.00   .547835  1.557609
   8.86207   8.86207      1.00   .550795  1.566519
   8.86195   8.86195      1.00   .548705  1.560949
   8.86184   8.86184      1.00   .545175  1.550669
   8.86173   8.86173      1.00   .551425  1.567129
   8.86161   8.86161      1.00   .547115  1.555299
   8.86150   8.86150      1.00   .548055  1.559049
   8.86137   8.86137      1.00   .546565  1.554229
   8.86125   8.86125      1.00   .549765  1.564399
   8.86115   8.86115      1.00   .546985  1.555419
   8.86104   8.86104      1.00   .546585  1.553899
   8.86092   8.86092      1.00   .548975  1.562089
   8.86080   8.86080      1.00   .545105  1.551119
   8.86070   8.86070      1.00   .545245  1.551839
   8.86058   8.86058      1.00   .547845  1.558489
   8.86047   8.86047      1.00   .546405  1.555899
   8.86036   8.86036      1.00   .543485  1.547229
   8.86025   8.86025      1.00   .544965  1.552129
   8.86013   8.86013      1.00   .548915  1.563239
   8.86002   8.86002      1.00   .542515  1.544409
   8.85991   8.85991      1.00   .544865  1.550879
   8.85981   8.85981      1.00   .547725  1.559829
   8.85970   8.85970      1.00   .543075  1.546459
   8.85958   8.85958      1.00   .544095  1.548889
   8.85947   8.85947      1.00   .545655  1.553679
   8.85937   8.85937      1.00   .546175  1.555379
   8.85925   8.85925      1.00   .542915  1.546709
   8.85914   8.85914      1.00   .544535  1.550559
   8.85903   8.85903      1.00   .546635  1.557319
   8.85892   8.85892      1.00   .543005  1.546519
   8.85880   8.85880      1.00   .545435  1.553469
   8.85867   8.85867      1.00   .545285  1.552809
   8.85856   8.85856      1.00   .544385  1.551699
   8.85845   8.85845      1.00   .545385  1.553539
   8.85833   8.85833      1.00   .545275  1.553289
   8.85821   8.85821      1.00   .545405  1.553789
   8.85809   8.85809      1.00   .542445  1.546099
   8.85798   8.85798      1.00   .546475  1.558389
   8.85786   8.85786      1.00   .544315  1.551759
   8.85774   8.85774      1.00   .545465  1.555339
   8.85762   8.85762      1.00   .541605  1.543809
   8.85751   8.85751      1.00   .548865  1.564829
   8.85739   8.85739      1.00   .544925  1.552779
   8.85728   8.85728      1.00   .545535  1.555429
   8.85716   8.85716      1.00   .543555  1.548699
   8.85705   8.85705      1.00   .550195  1.569099
   8.85694   8.85694      1.00   .542395  1.546459
   8.85683   8.85683      1.00   .545835  1.556579
   8.85671   8.85671      1.00   .546145  1.556829
   8.85660   8.85660      1.00   .548215  1.562999
   8.85648   8.85648      1.00   .540475  1.540929
   8.85637   8.85637      1.00   .549125  1.566379
   8.85627   8.85627      1.00   .543145  1.549269
   8.85616   8.85616      1.00   .548875  1.566289
   8.85605   8.85605      1.00   .546885  1.559339
   8.85594   8.85594      1.00   .545965  1.557189
   8.85583   8.85583      1.00   .547025  1.560399
   8.85573   8.85573      1.00   .544545  1.553399
   8.85561   8.85561      1.00   .546335  1.559539
   8.85550   8.85550      1.00   .547795  1.563369
   8.85538   8.85538      1.00   .545945  1.558079
   8.85528   8.85528      1.00   .549495  1.567649
   8.85518   8.85518      1.00   .547455  1.562179
   8.85506   8.85506      1.00   .549775  1.568869
   8.85495   8.85495      1.00   .546375  1.558749
   8.85484   8.85484      1.00   .551565  1.574029
   8.85473   8.85473      1.00   .546585  1.559719
   8.85463   8.85463      1.00   .548175  1.564789
   8.85452   8.85452      1.00   .549235  1.568749
   8.85441   8.85441      1.00   .549055  1.567839
   8.85430   8.85430      1.00   .549085  1.568409
   8.85419   8.85419      1.00   .546225  1.560259
   8.85409   8.85409      1.00   .552865  1.578809
   8.85399   8.85399      1.00   .550435  1.571749
   8.85388   8.85388      1.00   .547875  1.564749
   8.85378   8.85378      1.00   .552365  1.577389
   8.85367   8.85367      1.00   .549605  1.570789
   8.85358   8.85358      1.00   .551775  1.576169
   8.85347   8.85347      1.00   .549345  1.568979
   8.85336   8.85336      1.00   .551945  1.576869
   8.85326   8.85326      1.00   .549505  1.569919
   8.85316   8.85316      1.00   .551755  1.576989
   8.85306   8.85306      1.00   .550985  1.574249
   8.85295   8.85295      1.00   .549705  1.571919
   8.85284   8.85284      1.00   .549745  1.572039
   8.85274   8.85274      1.00   .551805  1.577469
   8.85264   8.85264      1.00   .549525  1.570719
   8.85252   8.85252      1.00   .550185  1.573159
   8.85242   8.85242      1.00   .550555  1.573949
   8.85231   8.85231      1.00   .551955  1.578159
   8.85219   8.85219      1.00   .547785  1.565569
   8.85207   8.85207      1.00   .551875  1.577949
   8.85196   8.85196      1.00   .552445  1.579489
   8.85187   8.85187      1.00   .548395  1.568009
   8.85174   8.85174      1.00   .551205  1.576019
   8.85162   8.85162      1.00   .551075  1.575699
   8.85151   8.85151      1.00   .551745  1.578089
   8.85140   8.85140      1.00   .549875  1.573049
   8.85128   8.85128      1.00   .553175  1.582009
   8.85116   8.85116      1.00   .550835  1.575969
   8.85105   8.85105      1.00   .552255  1.579579
   8.85094   8.85094      1.00   .551605  1.577899
   8.85083   8.85083      1.00   .551705  1.577999
   8.85070   8.85070      1.00   .552185  1.580159
   8.85059   8.85059      1.00   .552635  1.581549
   8.85048   8.85048      1.00   .551045  1.577259
   8.85037   8.85037      1.00   .553615  1.584309
   8.85025   8.85025      1.00   .549625  1.572749
   8.85014   8.85014      1.00   .554185  1.586519
   8.85003   8.85003      1.00   .550485  1.575009
   8.84992   8.84992      1.00   .551995  1.579479
   8.84980   8.84980      1.00   .552645  1.581859
   8.84970   8.84970      1.00   .552955  1.582529
   8.84959   8.84959      1.00   .552045  1.580219
   8.84949   8.84949      1.00   .551955  1.580189
   8.84937   8.84937      1.00   .551365  1.578319
   8.84926   8.84926      1.00   .551105  1.578019
   8.84916   8.84916      1.00   .551015  1.577509
   8.84904   8.84904      1.00   .551385  1.579459
   8.84892   8.84892      1.00   .553335  1.582969
   8.84880   8.84880      1.00   .549745  1.573489
   8.84869   8.84869      1.00   .552525  1.583099
   8.84858   8.84858      1.00   .548545  1.570909
   8.84846   8.84846      1.00   .552095  1.581619
   8.84834   8.84834      1.00   .549465  1.573849
   8.84823   8.84823      1.00   .554675  1.588409
   8.84810   8.84810      1.00   .550315  1.576169
   8.84798   8.84798      1.00   .553405  1.585189
   8.84786   8.84786      1.00   .550685  1.577869
   8.84775   8.84775      1.00   .551985  1.581899
   8.84763   8.84763      1.00   .552215  1.583769
   8.84751   8.84751      1.00   .552135  1.581979
   8.84740   8.84740      1.00   .552425  1.583999
   8.84729   8.84729      1.00   .551335  1.581029
   8.84718   8.84718      1.00   .552935  1.584679
   8.84705   8.84705      1.00   .553115  1.584999
   8.84694   8.84694      1.00   .552025  1.582619
   8.84683   8.84683      1.00   .554945  1.590809
   8.84672   8.84672      1.00   .552375  1.584559
   8.84661   8.84661      1.00   .552545  1.584919
   8.84650   8.84650      1.00   .553515  1.586889
   8.84639   8.84639      1.00   .554905  1.591149
   8.84628   8.84628      1.00   .557375  1.598329
   8.84617   8.84617      1.00   .554085  1.588669
   8.84606   8.84606      1.00   .553045  1.585809
   8.84596   8.84596      1.00   .555075  1.592259
   8.84585   8.84585      1.00   .558635  1.602149
   8.84573   8.84573      1.00   .553685  1.587889
   8.84562   8.84562      1.00   .553365  1.587809
   8.84551   8.84551      1.00   .558325  1.601269
   8.84540   8.84540      1.00   .554025  1.588769
   8.84529   8.84529      1.00   .555755  1.593899
   8.84518   8.84518      1.00   .554565  1.590639
   8.84507   8.84507      1.00   .556825  1.597759
   8.84497   8.84497      1.00   .555145  1.593239
   8.84485   8.84485      1.00   .554275  1.590439
   8.84474   8.84474      1.00   .553895  1.590159
   8.84464   8.84464      1.00   .554825  1.593069
   8.84453   8.84453      1.00   .554365  1.590629
   8.84442   8.84442      1.00   .554465  1.591329
   8.84431   8.84431      1.00   .553365  1.588689
   8.84421   8.84421      1.00   .555975  1.595839
   8.84411   8.84411      1.00   .550485  1.579789
   8.84400   8.84400      1.00   .557125  1.599629
   8.84390   8.84390      1.00   .551935  1.585609
   8.84380   8.84380      1.00   .554715  1.592339
   8.84369   8.84369      1.00   .554345  1.591309
   8.84358   8.84358      1.00   .554075  1.590759
   8.84348   8.84348      1.00   .553655  1.589059
   8.84338   8.84338      1.00   .555365  1.595339
   8.84328   8.84328      1.00   .554325  1.591189
   8.84317   8.84317      1.00   .553465  1.589409
   8.84307   8.84307      1.00   .554485  1.593029
   8.84297   8.84297      1.00   .556385  1.599179
   8.84286   8.84286      1.00   .554155  1.591849
   8.84276   8.84276      1.00   .553205  1.589929
   8.84265   8.84265      1.00   .554045  1.591669
   8.84254   8.84254      1.00   .554795  1.594349
   8.84243   8.84243      1.00   .554725  1.594149
   8.84232   8.84232      1.00   .551335  1.584329
   8.84221   8.84221      1.00   .556095  1.598219
   8.84210   8.84210      1.00   .551755  1.585859
   8.84198   8.84198      1.00   .556935  1.602029
   8.84187   8.84187      1.00   .552475  1.588089
   8.84176   8.84176      1.00   .557415  1.602179
   8.84165   8.84165      1.00   .555485  1.597159
   8.84153   8.84153      1.00   .555825  1.598289
   8.84140   8.84140      1.00   .552225  1.587809
   8.84129   8.84129      1.00   .554375  1.594079
   8.84118   8.84118      1.00   .556315  1.600609
   8.84107   8.84107      1.00   .557155  1.601879
   8.84094   8.84094      1.00   .555305  1.597179
   8.84083   8.84083      1.00   .556045  1.599089
   8.84073   8.84073      1.00   .555425  1.597529
   8.84061   8.84061      1.00   .557005  1.601889
   8.84049   8.84049      1.00   .555715  1.598269
   8.84039   8.84039      1.00   .556425  1.599839
   8.84028   8.84028      1.00   .556515  1.601299
   8.84016   8.84016      1.00   .554925  1.596059
   8.84004   8.84004      1.00   .556675  1.601739
   8.83993   8.83993      1.00   .555525  1.598809
   8.83983   8.83983      1.00   .556305  1.600159
   8.83972   8.83972      1.00   .554925  1.596929
   8.83961   8.83961      1.00   .557715  1.604959
   8.83950   8.83950      1.00   .553485  1.592129
   8.83939   8.83939      1.00   .559145  1.608809
   8.83928   8.83928      1.00   .554805  1.596539
   8.83916   8.83916      1.00   .557095  1.603969
   8.83905   8.83905      1.00   .555715  1.599109
   8.83894   8.83894      1.00   .558175  1.607129
   8.83882   8.83882      1.00   .554825  1.598189
   8.83870   8.83870      1.00   .558125  1.606949
   8.83858   8.83858      1.00   .555135  1.598409
   8.83848   8.83848      1.00   .557905  1.607349
   8.83836   8.83836      1.00   .557315  1.605629
   8.83824   8.83824      1.00   .553755  1.594939
   8.83812   8.83812      1.00   .556945  1.604049
   8.83801   8.83801      1.00   .556785  1.603689
   8.83788   8.83788      1.00   .556655  1.603669
   8.83776   8.83776      1.00   .555215  1.598799
   8.83765   8.83765      1.00   .558765  1.609249
   8.83753   8.83753      1.00   .556915  1.603719
   8.83742   8.83742      1.00   .556085  1.602099
   8.83730   8.83730      1.00   .556405  1.603149
   8.83719   8.83719      1.00   .559035  1.611139
   8.83709   8.83709      1.00   .555655  1.601759
   8.83697   8.83697      1.00   .556575  1.604259
   8.83686   8.83686      1.00   .557715  1.608059
   8.83674   8.83674      1.00   .557385  1.607379
   8.83663   8.83663      1.00   .554975  1.600519
   8.83652   8.83652      1.00   .557735  1.607809
   8.83641   8.83641      1.00   .557485  1.607719
   8.83630   8.83630      1.00   .555265  1.601159
   8.83619   8.83619      1.00   .557025  1.605499
   8.83609   8.83609      1.00   .555605  1.602209
   8.83597   8.83597      1.00   .557095  1.606789
   8.83587   8.83587      1.00   .555465  1.601089
   8.83576   8.83576      1.00   .557305  1.607649
   8.83564   8.83564      1.00   .555645  1.602779
   8.83553   8.83553      1.00   .557015  1.606529
   8.83543   8.83543      1.00   .555505  1.600999
   8.83532   8.83532      1.00   .556965  1.605279
   8.83521   8.83521      1.00   .556985  1.606849
   8.83510   8.83510      1.00   .556235  1.605289
   8.83498   8.83498      1.00   .555575  1.601929
   8.83488   8.83488      1.00   .558255  1.610029
   8.83478   8.83478      1.00   .555575  1.602879
   8.83466   8.83466      1.00   .558055  1.610099
   8.83455   8.83455      1.00   .552835  1.594969
   8.83445   8.83445      1.00   .560315  1.616699
   8.83434   8.83434      1.00   .556895  1.606859
   8.83423   8.83423      1.00   .556085  1.604929
   8.83413   8.83413      1.00   .555505  1.603999
   8.83403   8.83403      1.00   .557665  1.609309
   8.83392   8.83392      1.00   .553855  1.598279
   8.83382   8.83382      1.00   .557825  1.610509
   8.83372   8.83372      1.00   .557825  1.610919
   8.83362   8.83362      1.00   .558065  1.611359
   8.83351   8.83351      1.00   .556065  1.606119
   8.83340   8.83340      1.00   .557785  1.610359
   8.83330   8.83330      1.00   .558555  1.613099
   8.83320   8.83320      1.00   .557895  1.610599
   8.83310   8.83310      1.00   .556795  1.608749
   8.83300   8.83300      1.00   .562385  1.624329
   8.83289   8.83289      1.00   .559345  1.615639
   8.83279   8.83279      1.00   .556955  1.608509
   8.83268   8.83268      1.00   .564525  1.630699
   8.83257   8.83257      1.00   .558185  1.612629
   8.83246   8.83246      1.00   .559695  1.617289
   8.83235   8.83235      1.00   .560935  1.620579
   8.83224   8.83224      1.00   .561415  1.621989
   8.83213   8.83213      1.00   .560035  1.618359
   8.83202   8.83202      1.00   .559765  1.617499
   8.83191   8.83191      1.00   .563275  1.628529
   8.83179   8.83179      1.00   .560105  1.618479
   8.83167   8.83167      1.00   .562095  1.624579
   8.83156   8.83156      1.00   .559695  1.617669
   8.83145   8.83145      1.00   .564445  1.632279
   8.83133   8.83133      1.00   .560395  1.620879
   8.83122   8.83122      1.00   .561895  1.623579
   8.83110   8.83110      1.00   .563335  1.627969
   8.83099   8.83099      1.00   .563305  1.629099
   8.83088   8.83088      1.00   .562385  1.625519
   8.83076   8.83076      1.00   .563775  1.629779
   8.83064   8.83064      1.00   .563095  1.628309
   8.83054   8.83054      1.00   .564585  1.633589
   8.83042   8.83042      1.00   .561555  1.624599
   8.83030   8.83030      1.00   .567015  1.639829
   8.83019   8.83019      1.00   .562655  1.627969
   8.83008   8.83008      1.00   .565285  1.635009
   8.82997   8.82997      1.00   .562615  1.627129
   8.82985   8.82985      1.00   .569455  1.648059
   8.82975   8.82975      1.00   .563375  1.630589
   8.82964   8.82964      1.00   .565745  1.636529
   8.82953   8.82953      1.00   .566965  1.639899
   8.82942   8.82942      1.00   .566365  1.639769
   8.82931   8.82931      1.00   .565555  1.637359
   8.82920   8.82920      1.00   .566765  1.641469
   8.82909   8.82909      1.00   .567905  1.644279
   8.82897   8.82897      1.00   .564925  1.634679
   8.82885   8.82885      1.00   .566995  1.641709
   8.82874   8.82874      1.00   .567385  1.643149
   8.82863   8.82863      1.00   .566725  1.641209
   8.82851   8.82851      1.00   .565745  1.637629
   8.82839   8.82839      1.00   .569215  1.648359
   8.82827   8.82827      1.00   .567335  1.642789
   8.82816   8.82816      1.00   .566075  1.640259
   8.82803   8.82803      1.00   .569085  1.647319
   8.82791   8.82791      1.00   .567625  1.644159
   8.82780   8.82780      1.00   .568785  1.647209
   8.82768   8.82768      1.00   .565835  1.639259
   8.82756   8.82756      1.00   .568615  1.646519
   8.82744   8.82744      1.00   .563645  1.633649
   8.82733   8.82733      1.00   .571245  1.654559
   8.82722   8.82722      1.00   .566645  1.640699
   8.82710   8.82710      1.00   .571215  1.655299
   8.82699   8.82699      1.00   .567615  1.644419
   8.82688   8.82688      1.00   .570225  1.651289
   8.82677   8.82677      1.00   .569875  1.651429
   8.82665   8.82665      1.00   .567985  1.645719
   8.82654   8.82654      1.00   .568205  1.646779
   8.82644   8.82644      1.00   .572665  1.659509
   8.82633   8.82633      1.00   .570825  1.654629
   8.82621   8.82621      1.00   .570435  1.654279
   8.82611   8.82611      1.00   .568405  1.647379
   8.82600   8.82600      1.00   .573495  1.663439
   8.82589   8.82589      1.00   .570395  1.654269
   8.82578   8.82578      1.00   .569785  1.652169
   8.82566   8.82566      1.00   .570405  1.653709
   8.82555   8.82555      1.00   .573555  1.663319
   8.82544   8.82544      1.00   .570905  1.655209
   8.82532   8.82532      1.00   .569675  1.653429
   8.82521   8.82521      1.00   .572595  1.659999
   8.82511   8.82511      1.00   .571325  1.656499
   8.82500   8.82500      1.00   .571225  1.656719
   8.82489   8.82489      1.00   .570275  1.654119
   8.82478   8.82478      1.00   .571665  1.658169
   8.82468   8.82468      1.00   .568115  1.648669
   8.82457   8.82457      1.00   .573015  1.663139
   8.82445   8.82445      1.00   .569585  1.652829
   8.82435   8.82435      1.00   .572025  1.660879
   8.82425   8.82425      1.00   .569885  1.652669
   8.82414   8.82414      1.00   .575195  1.669699
   8.82403   8.82403      1.00   .566345  1.643549
   8.82393   8.82393      1.00   .575215  1.670049
   8.82383   8.82383      1.00   .571735  1.659979
   8.82373   8.82373      1.00   .572395  1.661159
   8.82362   8.82362      1.00   .571135  1.657779
   8.82352   8.82352      1.00   .569915  1.654499
   8.82342   8.82342      1.00   .573695  1.665869
   8.82331   8.82331      1.00   .571075  1.658529
   8.82320   8.82320      1.00   .569315  1.652759
   8.82310   8.82310      1.00   .572415  1.663089
   8.82301   8.82301      1.00   .569715  1.655239
   8.82290   8.82290      1.00   .569925  1.654969
   8.82279   8.82279      1.00   .568995  1.652359
   8.82268   8.82268      1.00   .569785  1.654849
   8.82258   8.82258      1.00   .570775  1.657619
   8.82247   8.82247      1.00   .567525  1.647789
   8.82235   8.82235      1.00   .569025  1.652989
   8.82224   8.82224      1.00   .566185  1.645219
   8.82213   8.82213      1.00   .571695  1.662019
   8.82203   8.82203      1.00   .565285  1.640899
   8.82191   8.82191      1.00   .569735  1.655499
   8.82180   8.82180      1.00   .566945  1.647799
   8.82169   8.82169      1.00   .568585  1.652069
   8.82158   8.82158      1.00   .565995  1.644069
   8.82145   8.82145      1.00   .569885  1.656119
   8.82133   8.82133      1.00   .564565  1.640389
   8.82122   8.82122      1.00   .570035  1.656949
   8.82110   8.82110      1.00   .565205  1.642339
   8.82099   8.82099      1.00   .568085  1.651469
   8.82087   8.82087      1.00   .567425  1.649199
   8.82076   8.82076      1.00   .566835  1.647979
   8.82065   8.82065      1.00   .565195  1.643799
   8.82053   8.82053      1.00   .568155  1.652049
   8.82042   8.82042      1.00   .565495  1.644829
   8.82031   8.82031      1.00   .564655  1.641649
   8.82020   8.82020      1.00   .565505  1.644289
   8.82008   8.82008      1.00   .564305  1.641509
   8.81997   8.81997      1.00   .567635  1.650469
   8.81987   8.81987      1.00   .565985  1.646909
   8.81976   8.81976      1.00   .565455  1.645019
   8.81964   8.81964      1.00   .565715  1.646269
   8.81953   8.81953      1.00   .562395  1.635779
   8.81943   8.81943      1.00   .566665  1.648629
   8.81931   8.81931      1.00   .565155  1.644459
   8.81920   8.81920      1.00   .566355  1.648089
   8.81908   8.81908      1.00   .564415  1.642949
   8.81898   8.81898      1.00   .568835  1.655839
   8.81886   8.81886      1.00   .566105  1.647199
   8.81874   8.81874      1.00   .565225  1.644109
   8.81863   8.81863      1.00   .567145  1.649959
   8.81851   8.81851      1.00   .567575  1.652009
   8.81839   8.81839      1.00   .565045  1.644649
   8.81827   8.81827      1.00   .567315  1.651069
   8.81816   8.81816      1.00   .567165  1.651179
   8.81804   8.81804      1.00   .565775  1.647479
   8.81792   8.81792      1.00   .564415  1.643129
   8.81780   8.81780      1.00   .572715  1.667239
   8.81768   8.81768      1.00   .561845  1.636059
   8.81757   8.81757      1.00   .570715  1.661109
   8.81746   8.81746      1.00   .565975  1.647349
   8.81734   8.81734      1.00   .571315  1.663899
   8.81723   8.81723      1.00   .564045  1.642139
   8.81712   8.81712      1.00   .569155  1.658189
   8.81700   8.81700      1.00   .566315  1.649729
   8.81688   8.81688      1.00   .569815  1.659659
   8.81677   8.81677      1.00   .566345  1.650559
   8.81667   8.81667      1.00   .571015  1.663039
   8.81655   8.81655      1.00   .567145  1.652139
   8.81643   8.81643      1.00   .567085  1.652979
   8.81633   8.81633      1.00   .568655  1.656879
   8.81622   8.81622      1.00   .568765  1.658059
   8.81611   8.81611      1.00   .569305  1.660609
   8.81599   8.81599      1.00   .567935  1.654789
   8.81589   8.81589      1.00   .568955  1.658609
   8.81578   8.81578      1.00   .569475  1.660439
   8.81567   8.81567      1.00   .568105  1.657709
   8.81556   8.81556      1.00   .571095  1.664009
   8.81545   8.81545      1.00   .569095  1.659989
   8.81534   8.81534      1.00   .570505  1.662679
   8.81523   8.81523      1.00   .570205  1.662519
   8.81512   8.81512      1.00   .569285  1.660079
   8.81501   8.81501      1.00   .569995  1.663149
   8.81490   8.81490      1.00   .568075  1.656919
   8.81479   8.81479      1.00   .572335  1.669089
   8.81468   8.81468      1.00   .569875  1.662619
   8.81458   8.81458      1.00   .568555  1.659549
   8.81447   8.81447      1.00   .571185  1.666669
   8.81436   8.81436      1.00   .570385  1.663459
   8.81425   8.81425      1.00   .569315  1.661809
   8.81415   8.81415      1.00   .569385  1.661399
   8.81405   8.81405      1.00   .573835  1.674539
   8.81394   8.81394      1.00   .568815  1.660019
   8.81384   8.81384      1.00   .571715  1.668609
   8.81373   8.81373      1.00   .570575  1.665279
   8.81363   8.81363      1.00   .574245  1.675549
   8.81353   8.81353      1.00   .572535  1.671559
   8.81342   8.81342      1.00   .571505  1.668889
   8.81332   8.81332      1.00   .570625  1.665739
   8.81322   8.81322      1.00   .574705  1.677979
   8.81312   8.81312      1.00   .570105  1.664729
   8.81301   8.81301      1.00   .571725  1.670179
   8.81290   8.81290      1.00   .573345  1.674259
   8.81280   8.81280      1.00   .571865  1.669519
   8.81270   8.81270      1.00   .574495  1.677289
   8.81259   8.81259      1.00   .573715  1.675379
   8.81248   8.81248      1.00   .574325  1.676279
   8.81237   8.81237      1.00   .571905  1.671119
   8.81226   8.81226      1.00   .573275  1.674379
   8.81215   8.81215      1.00   .573155  1.673939
   8.81203   8.81203      1.00   .574635  1.678689
   8.81192   8.81192      1.00   .572205  1.671759
   8.81181   8.81181      1.00   .574935  1.679589
   8.81169   8.81169      1.00   .575135  1.679779
   8.81157   8.81157      1.00   .573685  1.676779
   8.81147   8.81147      1.00   .574025  1.676959
   8.81135   8.81135      1.00   .576705  1.685669
   8.81122   8.81122      1.00   .573955  1.677019
   8.81111   8.81111      1.00   .576405  1.684519
   8.81101   8.81101      1.00   .575415  1.682129
   8.81089   8.81089      1.00   .578085  1.690339
   8.81077   8.81077      1.00   .573715  1.676339
   8.81065   8.81065      1.00   .577585  1.688299
   8.81054   8.81054      1.00   .577985  1.688239
   8.81043   8.81043      1.00   .577495  1.689269
   8.81031   8.81031      1.00   .573025  1.675349
   8.81020   8.81020      1.00   .577295  1.687429
   8.81010   8.81010      1.00   .577735  1.688829
   8.80998   8.80998      1.00   .572685  1.674449
   8.80987   8.80987      1.00   .578955  1.692889
   8.80976   8.80976      1.00   .574865  1.681159
   8.80966   8.80966      1.00   .576815  1.687459
   8.80955   8.80955      1.00   .575965  1.684649
   8.80943   8.80943      1.00   .578085  1.690429
   8.80933   8.80933      1.00   .573565  1.677759
   8.80922   8.80922      1.00   .577845  1.690569
   8.80910   8.80910      1.00   .575285  1.682299
   8.80898   8.80898      1.00   .576625  1.686189
   8.80887   8.80887      1.00   .575785  1.685049
   8.80876   8.80876      1.00   .575295  1.683759
   8.80865   8.80865      1.00   .577105  1.688019
   8.80852   8.80852      1.00   .576775  1.687599
   8.80841   8.80841      1.00   .575045  1.684189
   8.80829   8.80829      1.00   .577055  1.689759
   8.80817   8.80817      1.00   .576265  1.686549
   8.80805   8.80805      1.00   .576405  1.687319
   8.80794   8.80794      1.00   .577845  1.691249
   8.80782   8.80782      1.00   .576615  1.688329
   8.80770   8.80770      1.00   .578285  1.693129
   8.80758   8.80758      1.00   .576635  1.687719
   8.80746   8.80746      1.00   .579795  1.697739
   8.80736   8.80736      1.00   .578045  1.691429
   8.80725   8.80725      1.00   .580405  1.699889
   8.80712   8.80712      1.00   .575675  1.685239
   8.80702   8.80702      1.00   .580975  1.702199
   8.80691   8.80691      1.00   .576055  1.687079
   8.80680   8.80680      1.00   .581625  1.704049
   8.80668   8.80668      1.00   .576865  1.689689
   8.80656   8.80656      1.00   .579515  1.698319
   8.80646   8.80646      1.00   .578515  1.695609
   8.80635   8.80635      1.00   .582645  1.706689
   8.80624   8.80624      1.00   .575655  1.686399
   8.80613   8.80613      1.00   .581865  1.705599
   8.80603   8.80603      1.00   .577895  1.693789
   8.80592   8.80592      1.00   .580395  1.701019
   8.80580   8.80580      1.00   .579975  1.699029
   8.80569   8.80569      1.00   .575555  1.687929
   8.80558   8.80558      1.00   .580335  1.701059
   8.80547   8.80547      1.00   .578985  1.697599
   8.80536   8.80536      1.00   .579465  1.699089
   8.80525   8.80525      1.00   .578225  1.695249
   8.80515   8.80515      1.00   .580255  1.700739
   8.80504   8.80504      1.00   .579085  1.697939
   8.80492   8.80492      1.00   .577645  1.692529
   8.80481   8.80481      1.00   .579665  1.700179
   8.80471   8.80471      1.00   .580105  1.701679
   8.80460   8.80460      1.00   .580615  1.702469
   8.80449   8.80449      1.00   .580535  1.702789
   8.80438   8.80438      1.00   .579105  1.698609
   8.80428   8.80428      1.00   .582415  1.708909
   8.80417   8.80417      1.00   .580085  1.701579
   8.80407   8.80407      1.00   .580405  1.702879
   8.80397   8.80397      1.00   .581095  1.703799
   8.80387   8.80387      1.00   .582365  1.708459
   8.80376   8.80376      1.00   .579665  1.700289
   8.80365   8.80365      1.00   .581635  1.706879
   8.80355   8.80355      1.00   .582085  1.708109
   8.80345   8.80345      1.00   .580815  1.704519
   8.80334   8.80334      1.00   .581855  1.707109
   8.80324   8.80324      1.00   .582725  1.709719
   8.80314   8.80314      1.00   .584685  1.716439
   8.80304   8.80304      1.00   .581355  1.705519
   8.80293   8.80293      1.00   .586675  1.722159
   8.80282   8.80282      1.00   .581575  1.707149
   8.80272   8.80272      1.00   .585155  1.718589
   8.80262   8.80262      1.00   .581935  1.707349
   8.80251   8.80251      1.00   .585045  1.717479
   8.80240   8.80240      1.00   .581445  1.706709
   8.80229   8.80229      1.00   .585925  1.720959
   8.80218   8.80218      1.00   .581705  1.708059
   8.80207   8.80207      1.00   .584975  1.718779
   8.80194   8.80194      1.00   .582995  1.712049
   8.80184   8.80184      1.00   .585165  1.718829
   8.80173   8.80173      1.00   .582945  1.712249
   8.80161   8.80161      1.00   .584335  1.716979
   8.80149   8.80149      1.00   .583135  1.713349
   8.80138   8.80138      1.00   .584605  1.717429
   8.80127   8.80127      1.00   .583235  1.712729
   8.80114   8.80114      1.00   .586025  1.721099
   8.80103   8.80103      1.00   .581765  1.709889
   8.80092   8.80092      1.00   .584985  1.718489
   8.80080   8.80080      1.00   .584335  1.717109
   8.80069   8.80069      1.00   .584435  1.716889
   8.80057   8.80057      1.00   .583065  1.713529
   8.80046   8.80046      1.00   .584605  1.717409
   8.80035   8.80035      1.00   .587675  1.727799
   8.80023   8.80023      1.00   .583875  1.716069
   8.80012   8.80012      1.00   .584965  1.719619
   8.80001   8.80001      1.00   .586505  1.725139
   8.79990   8.79990      1.00   .586575  1.724499
   8.79979   8.79979      1.00   .586735  1.725119
   8.79968   8.79968      1.00   .585595  1.722339
   8.79957   8.79957      1.00   .586495  1.724399
   8.79947   8.79947      1.00   .585095  1.720669
   8.79935   8.79935      1.00   .588285  1.730219
   8.79924   8.79924      1.00   .586515  1.725369
   8.79913   8.79913      1.00   .586765  1.725459
   8.79902   8.79902      1.00   .584325  1.718739
   8.79890   8.79890      1.00   .589445  1.734319
   8.79878   8.79878      1.00   .585895  1.723859
   8.79867   8.79867      1.00   .586965  1.727729
   8.79856   8.79856      1.00   .585905  1.724309
   8.79844   8.79844      1.00   .585145  1.721289
   8.79831   8.79831      1.00   .585705  1.724099
   8.79820   8.79820      1.00   .590805  1.738839
   8.79808   8.79808      1.00   .585715  1.723299
   8.79796   8.79796      1.00   .586855  1.727819
   8.79784   8.79784      1.00   .587175  1.728019
   8.79773   8.79773      1.00   .587095  1.728169
   8.79762   8.79762      1.00   .583205  1.716749
   8.79750   8.79750      1.00   .589625  1.735759
   8.79738   8.79738      1.00   .587305  1.729399
   8.79727   8.79727      1.00   .586965  1.727639
   8.79716   8.79716      1.00   .586795  1.728009
   8.79704   8.79704      1.00   .590245  1.736719
   8.79693   8.79693      1.00   .587025  1.728589
   8.79682   8.79682      1.00   .588405  1.732869
   8.79670   8.79670      1.00   .586545  1.727389
   8.79659   8.79659      1.00   .587235  1.728649
   8.79648   8.79648      1.00   .589095  1.735419
   8.79637   8.79637      1.00   .585815  1.726749
   8.79627   8.79627      1.00   .588125  1.732559
   8.79616   8.79616      1.00   .588145  1.732159
   8.79604   8.79604      1.00   .587465  1.730789
   8.79593   8.79593      1.00   .588165  1.731989
   8.79583   8.79583      1.00   .587295  1.730719
   8.79571   8.79571      1.00   .588325  1.733149
   8.79560   8.79560      1.00   .585995  1.726469
   8.79549   8.79549      1.00   .587835  1.732119
   8.79538   8.79538      1.00   .587825  1.732449
   8.79527   8.79527      1.00   .586495  1.728209
   8.79516   8.79516      1.00   .589285  1.736239
   8.79505   8.79505      1.00   .586475  1.728179
   8.79495   8.79495      1.00   .588095  1.733689
   8.79484   8.79484      1.00   .587925  1.733279
   8.79473   8.79473      1.00   .586935  1.729609
   8.79462   8.79462      1.00   .585355  1.725339
   8.79451   8.79451      1.00   .586875  1.730429
   8.79441   8.79441      1.00   .589445  1.737369
   8.79430   8.79430      1.00   .585395  1.726189
   8.79419   8.79419      1.00   .585515  1.727099
   8.79409   8.79409      1.00   .586695  1.730009
   8.79399   8.79399      1.00   .586725  1.730729
   8.79388   8.79388      1.00   .585785  1.728199
   8.79378   8.79378      1.00   .582595  1.718299
   8.79368   8.79368      1.00   .587815  1.734239
   8.79358   8.79358      1.00   .583155  1.720749
   8.79347   8.79347      1.00   .581675  1.716909
   8.79336   8.79336      1.00   .585035  1.725549
   8.79327   8.79327      1.00   .584495  1.723949
   8.79316   8.79316      1.00   .583015  1.719929
   8.79305   8.79305      1.00   .582215  1.718919
   8.79295   8.79295      1.00   .586115  1.729919
   8.79285   8.79285      1.00   .580865  1.714369
   8.79274   8.79274      1.00   .583035  1.720679
   8.79263   8.79263      1.00   .584675  1.725109
   8.79252   8.79252      1.00   .581605  1.717059
   8.79242   8.79242      1.00   .583465  1.722139
   8.79231   8.79231      1.00   .582165  1.718459
   8.79220   8.79220      1.00   .584245  1.724629
   8.79209   8.79209      1.00   .579455  1.710139
   8.79198   8.79198      1.00   .583525  1.722689
   8.79187   8.79187      1.00   .582825  1.720289
   8.79174   8.79174      1.00   .583155  1.722469
   8.79163   8.79163      1.00   .579485  1.710269
   8.79152   8.79152      1.00   .583595  1.724049
   8.79140   8.79140      1.00   .580325  1.713869
   8.79128   8.79128      1.00   .579195  1.712089
   8.79117   8.79117      1.00   .579715  1.711659
   8.79106   8.79106      1.00   .582285  1.720539
   8.79095   8.79095      1.00   .580455  1.715179
   8.79082   8.79082      1.00   .580535  1.714839
   8.79071   8.79071      1.00   .582525  1.720439
   8.79060   8.79060      1.00   .579865  1.713109
   8.79049   8.79049      1.00   .578085  1.707929
   8.79038   8.79038      1.00   .581395  1.718089
   8.79026   8.79026      1.00   .579535  1.712079
   8.79015   8.79015      1.00   .581385  1.718809
   8.79004   8.79004      1.00   .580845  1.717109
   8.78993   8.78993      1.00   .580665  1.715689
   8.78982   8.78982      1.00   .581545  1.718799
   8.78972   8.78972      1.00   .581805  1.720219
   8.78960   8.78960      1.00   .582535  1.722329
   8.78949   8.78949      1.00   .581075  1.718529
   8.78938   8.78938      1.00   .580575  1.717089
   8.78928   8.78928      1.00   .582615  1.723299
   8.78916   8.78916      1.00   .581575  1.720179
   8.78904   8.78904      1.00   .581235  1.718139
   8.78893   8.78893      1.00   .582285  1.722909
   8.78882   8.78882      1.00   .581385  1.719629
   8.78871   8.78871      1.00   .582895  1.724159
   8.78858   8.78858      1.00   .580015  1.715319
   8.78847   8.78847      1.00   .581865  1.721419
   8.78836   8.78836      1.00   .584495  1.728459
   8.78825   8.78825      1.00   .579915  1.715889
   8.78812   8.78812      1.00   .582345  1.723389
   8.78800   8.78800      1.00   .580905  1.719379
   8.78789   8.78789      1.00   .583165  1.725279
   8.78776   8.78776      1.00   .580765  1.718559
   8.78764   8.78764      1.00   .582045  1.722719
   8.78753   8.78753      1.00   .581105  1.719409
   8.78742   8.78742      1.00   .583465  1.726789
   8.78730   8.78730      1.00   .581275  1.720369
   8.78718   8.78718      1.00   .582875  1.724579
   8.78707   8.78707      1.00   .582125  1.722899
   8.78697   8.78697      1.00   .581745  1.722159
   8.78685   8.78685      1.00   .582495  1.724049
   8.78673   8.78673      1.00   .582785  1.726259
   8.78662   8.78662      1.00   .581035  1.719459
   8.78652   8.78652      1.00   .584085  1.729579
   8.78641   8.78641      1.00   .582505  1.724639
   8.78630   8.78630      1.00   .583335  1.726839
   8.78619   8.78619      1.00   .581535  1.723119
   8.78608   8.78608      1.00   .583065  1.727169
   8.78597   8.78597      1.00   .584245  1.731149
   8.78586   8.78586      1.00   .581895  1.723969
   8.78575   8.78575      1.00   .582695  1.726029
   8.78564   8.78564      1.00   .582145  1.723749
   8.78553   8.78553      1.00   .585155  1.734249
   8.78541   8.78541      1.00   .579975  1.718419
   8.78531   8.78531      1.00   .584165  1.730909
   8.78520   8.78520      1.00   .583135  1.728319
   8.78509   8.78509      1.00   .582935  1.727049
   8.78498   8.78498      1.00   .582855  1.727359
   8.78487   8.78487      1.00   .582685  1.727649
   8.78477   8.78477      1.00   .583335  1.728459
   8.78465   8.78465      1.00   .584385  1.732899
   8.78454   8.78454      1.00   .580735  1.721819
   8.78443   8.78443      1.00   .584835  1.734379
   8.78433   8.78433      1.00   .584505  1.732159
   8.78423   8.78423      1.00   .581975  1.726309
   8.78412   8.78412      1.00   .584565  1.733649
   8.78402   8.78402      1.00   .583375  1.730619
   8.78392   8.78392      1.00   .581645  1.724369
   8.78382   8.78382      1.00   .583255  1.728579
   8.78371   8.78371      1.00   .585255  1.735939
   8.78360   8.78360      1.00   .584085  1.731739
   8.78351   8.78351      1.00   .584285  1.733199
   8.78340   8.78340      1.00   .582805  1.728109
   8.78330   8.78330      1.00   .586325  1.739159
   8.78319   8.78319      1.00   .581695  1.724759
   8.78309   8.78309      1.00   .583895  1.732759
   8.78299   8.78299      1.00   .587925  1.743919
   8.78288   8.78288      1.00   .585235  1.736439
   8.78278   8.78278      1.00   .583155  1.729739
   8.78267   8.78267      1.00   .587735  1.744579
   8.78256   8.78256      1.00   .584535  1.734579
   8.78245   8.78245      1.00   .589575  1.750259
   8.78234   8.78234      1.00   .582525  1.729369
   8.78224   8.78224      1.00   .590905  1.754119
   8.78213   8.78213      1.00   .584015  1.733359
   8.78202   8.78202      1.00   .587815  1.744509
   8.78191   8.78191      1.00   .586895  1.741989
   8.78179   8.78179      1.00   .588075  1.745969
   8.78167   8.78167      1.00   .585105  1.737989
   8.78155   8.78155      1.00   .587135  1.744409
   8.78143   8.78143      1.00   .589815  1.750189
   8.78132   8.78132      1.00   .586095  1.740249
   8.78120   8.78120      1.00   .588015  1.746129
   8.78108   8.78108      1.00   .591485  1.756739
   8.78098   8.78098      1.00   .585905  1.739929
   8.78086   8.78086      1.00   .587415  1.744999
   8.78075   8.78075      1.00   .591045  1.754239
   8.78063   8.78063      1.00   .588165  1.747509
   8.78052   8.78052      1.00   .588675  1.749149
   8.78041   8.78041      1.00   .588965  1.749789
   8.78030   8.78030      1.00   .588215  1.748709
   8.78018   8.78018      1.00   .591355  1.757729
   8.78007   8.78007      1.00   .589465  1.751139
   8.77997   8.77997      1.00   .588995  1.750169
   8.77985   8.77985      1.00   .591235  1.757249
   8.77974   8.77974      1.00   .591375  1.757659
   8.77963   8.77963      1.00   .589795  1.752269
   8.77953   8.77953      1.00   .591555  1.758089
   8.77942   8.77942      1.00   .591005  1.756369
   8.77931   8.77931      1.00   .591005  1.757519
   8.77919   8.77919      1.00   .591565  1.760009
   8.77908   8.77908      1.00   .592745  1.762309
   8.77897   8.77897      1.00   .591585  1.759889
   8.77885   8.77885      1.00   .592585  1.762949
   8.77874   8.77874      1.00   .592965  1.763839
   8.77863   8.77863      1.00   .594335  1.767389
   8.77851   8.77851      1.00   .590715  1.756729
   8.77839   8.77839      1.00   .594785  1.769239
   8.77828   8.77828      1.00   .592725  1.763339
   8.77817   8.77817      1.00   .595685  1.772319
   8.77804   8.77804      1.00   .589895  1.754839
   8.77792   8.77792      1.00   .599135  1.782269
   8.77781   8.77781      1.00   .592875  1.764319
   8.77770   8.77770      1.00   .595065  1.769759
   8.77758   8.77758      1.00   .595885  1.773089
   8.77747   8.77747      1.00   .596485  1.774459
   8.77735   8.77735      1.00   .594555  1.768719
   8.77724   8.77724      1.00   .595965  1.773489
   8.77712   8.77712      1.00   .598185  1.779759
   8.77700   8.77700      1.00   .594815  1.770049
   8.77690   8.77690      1.00   .597055  1.776379
   8.77679   8.77679      1.00   .597955  1.779839
   8.77668   8.77668      1.00   .595535  1.772859
   8.77656   8.77656      1.00   .592695  1.764659
   8.77645   8.77645      1.00   .598905  1.783799
   8.77635   8.77635      1.00   .599115  1.784009
   8.77624   8.77624      1.00   .596435  1.776589
   8.77613   8.77613      1.00   .596875  1.778609
   8.77602   8.77602      1.00   .599555  1.786139
   8.77591   8.77591      1.00   .595385  1.772899
   8.77580   8.77580      1.00   .597165  1.780549
   8.77568   8.77568      1.00   .598145  1.780549
   8.77557   8.77557      1.00   .600695  1.789369
   8.77547   8.77547      1.00   .597915  1.780879
   8.77536   8.77536      1.00   .601865  1.793119
   8.77525   8.77525      1.00   .598825  1.784089
   8.77514   8.77514      1.00   .601655  1.791829
   8.77504   8.77504      1.00   .598335  1.783459
   8.77493   8.77493      1.00   .601085  1.791479
   8.77481   8.77481      1.00   .600255  1.789279
   8.77470   8.77470      1.00   .600045  1.788409
   8.77460   8.77460      1.00   .600595  1.790219
   8.77449   8.77449      1.00   .600395  1.789479
   8.77438   8.77438      1.00   .600045  1.789439
   8.77428   8.77428      1.00   .600465  1.789569
   8.77418   8.77418      1.00   .601415  1.792879
   8.77407   8.77407      1.00   .601075  1.792209
   8.77396   8.77396      1.00   .601255  1.792719
   8.77387   8.77387      1.00   .598925  1.786409
   8.77377   8.77377      1.00   .604405  1.801989
   8.77366   8.77366      1.00   .601575  1.792939
   8.77355   8.77355      1.00   .601345  1.793349
   8.77345   8.77345      1.00   .601525  1.794069
   8.77335   8.77335      1.00   .604315  1.801929
   8.77324   8.77324      1.00   .600425  1.791429
   8.77314   8.77314      1.00   .601565  1.794929
   8.77304   8.77304      1.00   .604455  1.803319
   8.77293   8.77293      1.00   .601655  1.795539
   8.77283   8.77283      1.00   .600785  1.792409
   8.77272   8.77272      1.00   .602815  1.798829
   8.77261   8.77261      1.00   .603015  1.798939
   8.77250   8.77250      1.00   .600135  1.790609
   8.77239   8.77239      1.00   .603475  1.800439
   8.77228   8.77228      1.00   .601835  1.796439
   8.77218   8.77218      1.00   .602285  1.797159
   8.77207   8.77207      1.00   .601455  1.795009
   8.77195   8.77195      1.00   .604435  1.803949
   8.77183   8.77183      1.00   .601575  1.795279
   8.77172   8.77172      1.00   .601435  1.794969
   8.77161   8.77161      1.00   .603575  1.801369
   8.77149   8.77149      1.00   .602795  1.799829
   8.77137   8.77137      1.00   .601385  1.795049
   8.77126   8.77126      1.00   .600915  1.793699
   8.77115   8.77115      1.00   .604485  1.805279
   8.77103   8.77103      1.00   .601635  1.798639
   8.77091   8.77091      1.00   .600245  1.791759
   8.77080   8.77080      1.00   .604185  1.804729
   8.77069   8.77069      1.00   .602425  1.797989
   8.77057   8.77057      1.00   .601875  1.797809
   8.77045   8.77045      1.00   .599875  1.791939
   8.77034   8.77034      1.00   .603675  1.803609
   8.77024   8.77024      1.00   .601455  1.796739
   8.77012   8.77012      1.00   .599705  1.791599
   8.77001   8.77001      1.00   .604565  1.806809
   8.76990   8.76990      1.00   .599425  1.791319
   8.76979   8.76979      1.00   .603665  1.803229
   8.76968   8.76968      1.00   .598675  1.789669
   8.76957   8.76957      1.00   .601665  1.798179
   8.76946   8.76946      1.00   .597885  1.787189
   8.76935   8.76935      1.00   .599435  1.792279
   8.76924   8.76924      1.00   .599775  1.793549
   8.76912   8.76912      1.00   .603435  1.803699
   8.76901   8.76901      1.00   .596065  1.782609
   8.76891   8.76891      1.00   .601575  1.799289
   8.76879   8.76879      1.00   .599525  1.793779
   8.76867   8.76867      1.00   .596095  1.781899
   8.76855   8.76855      1.00   .601115  1.798659
   8.76844   8.76844      1.00   .601855  1.800239
   8.76833   8.76833      1.00   .599665  1.792909
   8.76820   8.76820      1.00   .600005  1.793949
   8.76808   8.76808      1.00   .601165  1.798929
   8.76797   8.76797      1.00   .598935  1.792059
   8.76784   8.76784      1.00   .600985  1.797829
   8.76772   8.76772      1.00   .599665  1.792709
   8.76761   8.76761      1.00   .599645  1.794669
   8.76749   8.76749      1.00   .599635  1.793589
   8.76738   8.76738      1.00   .597895  1.789649
   8.76726   8.76726      1.00   .599135  1.791969
   8.76715   8.76715      1.00   .599835  1.794589
   8.76704   8.76704      1.00   .596615  1.784759
   8.76693   8.76693      1.00   .599675  1.794669
   8.76681   8.76681      1.00   .598425  1.790949
   8.76670   8.76670      1.00   .598255  1.790859
   8.76659   8.76659      1.00   .596725  1.785299
   8.76648   8.76648      1.00   .602265  1.801259
   8.76637   8.76637      1.00   .599975  1.795979
   8.76627   8.76627      1.00   .597015  1.788309
   8.76616   8.76616      1.00   .597955  1.791549
   8.76605   8.76605      1.00   .600725  1.798629
   8.76593   8.76593      1.00   .599975  1.795659
   8.76582   8.76582      1.00   .596005  1.784509
   8.76571   8.76571      1.00   .600645  1.799319
   8.76560   8.76560      1.00   .597155  1.787719
   8.76549   8.76549      1.00   .597385  1.789609
   8.76538   8.76538      1.00   .597465  1.789719
   8.76527   8.76527      1.00   .600655  1.798759
   8.76517   8.76517      1.00   .593375  1.777029
   8.76505   8.76505      1.00   .599665  1.796659
   8.76494   8.76494      1.00   .596565  1.787299
   8.76484   8.76484      1.00   .598595  1.793139
   8.76473   8.76473      1.00   .594825  1.781759
   8.76461   8.76461      1.00   .598795  1.793949
   8.76451   8.76451      1.00   .595735  1.785519
   8.76441   8.76441      1.00   .597745  1.790449
   8.76430   8.76430      1.00   .594545  1.781489
   8.76419   8.76419      1.00   .599745  1.797149
   8.76409   8.76409      1.00   .593915  1.779889
   8.76399   8.76399      1.00   .596485  1.787229
   8.76389   8.76389      1.00   .595835  1.784679
   8.76378   8.76378      1.00   .596715  1.788409
   8.76367   8.76367      1.00   .594695  1.783169
   8.76357   8.76357      1.00   .594635  1.783149
   8.76347   8.76347      1.00   .597725  1.791179
   8.76336   8.76336      1.00   .594735  1.782469
   8.76326   8.76326      1.00   .596705  1.788589
   8.76316   8.76316      1.00   .594515  1.782699
   8.76305   8.76305      1.00   .596895  1.790199
   8.76295   8.76295      1.00   .594945  1.784299
   8.76285   8.76285      1.00   .594465  1.783059
   8.76275   8.76275      1.00   .595685  1.786209
   8.76263   8.76263      1.00   .595985  1.788079
   8.76252   8.76252      1.00   .593655  1.781629
   8.76241   8.76241      1.00   .595955  1.788029
   8.76231   8.76231      1.00   .591745  1.774679
   8.76220   8.76220      1.00   .594865  1.784439
   8.76208   8.76208      1.00   .594965  1.785149
   8.76197   8.76197      1.00   .594355  1.783419
   8.76186   8.76186      1.00   .596255  1.789489
   8.76174   8.76174      1.00   .591685  1.776279
   8.76163   8.76163      1.00   .595415  1.786519
   8.76151   8.76151      1.00   .592355  1.777969
   8.76140   8.76140      1.00   .593615  1.781009
   8.76128   8.76128      1.00   .593345  1.780659
   8.76116   8.76116      1.00   .597515  1.794829
   8.76105   8.76105      1.00   .591725  1.777249
   8.76093   8.76093      1.00   .594805  1.786259
   8.76082   8.76082      1.00   .595455  1.787369
   8.76071   8.76071      1.00   .593735  1.783679
   8.76059   8.76059      1.00   .592865  1.781759
   8.76048   8.76048      1.00   .596705  1.792569
   8.76037   8.76037      1.00   .591995  1.777889
   8.76025   8.76025      1.00   .595825  1.790319
   8.76013   8.76013      1.00   .594175  1.784209
   8.76003   8.76003      1.00   .595855  1.790329
   8.75992   8.75992      1.00   .592575  1.779469
   8.75981   8.75981      1.00   .595305  1.788059
   8.75970   8.75970      1.00   .595145  1.787449
   8.75960   8.75960      1.00   .593225  1.782929
   8.75949   8.75949      1.00   .593715  1.783599
   8.75937   8.75937      1.00   .594635  1.786459
   8.75925   8.75925      1.00   .593905  1.784709
   8.75915   8.75915      1.00   .589735  1.772169
   8.75903   8.75903      1.00   .598505  1.797819
   8.75891   8.75891      1.00   .592005  1.778599
   8.75880   8.75880      1.00   .593665  1.785569
   8.75869   8.75869      1.00   .594815  1.787769
   8.75858   8.75858      1.00   .596435  1.793269
   8.75845   8.75845      1.00   .591805  1.779019
   8.75833   8.75833      1.00   .593505  1.785059
   8.75822   8.75822      1.00   .594875  1.788429
   8.75810   8.75810      1.00   .594895  1.788949
   8.75797   8.75797      1.00   .590245  1.774109
   8.75786   8.75786      1.00   .595645  1.791609
   8.75774   8.75774      1.00   .593345  1.784519
   8.75762   8.75762      1.00   .595685  1.790929
   8.75751   8.75751      1.00   .590855  1.776879
   8.75740   8.75740      1.00   .596065  1.793219
   8.75729   8.75729      1.00   .593535  1.785019
   8.75717   8.75717      1.00   .593275  1.784519
   8.75705   8.75705      1.00   .591965  1.780709
   8.75694   8.75694      1.00   .595735  1.792799
   8.75683   8.75683      1.00   .590575  1.777389
   8.75672   8.75672      1.00   .595305  1.790109
   8.75660   8.75660      1.00   .590295  1.776559
   8.75649   8.75649      1.00   .595405  1.792339
   8.75639   8.75639      1.00   .591825  1.781819
   8.75628   8.75628      1.00   .593405  1.785999
   8.75617   8.75617      1.00   .594255  1.788839
   8.75606   8.75606      1.00   .594625  1.789569
   8.75595   8.75595      1.00   .591805  1.781209
   8.75584   8.75584      1.00   .594485  1.788319
   8.75572   8.75572      1.00   .593735  1.788389
   8.75562   8.75562      1.00   .595245  1.790629
   8.75551   8.75551      1.00   .592355  1.783869
   8.75540   8.75540      1.00   .595375  1.791959
   8.75528   8.75528      1.00   .593475  1.786829
   8.75518   8.75518      1.00   .594125  1.788639
   8.75508   8.75508      1.00   .592225  1.783979
   8.75496   8.75496      1.00   .596485  1.796519
   8.75485   8.75485      1.00   .587955  1.770969
   8.75474   8.75474      1.00   .595325  1.792639
   8.75464   8.75464      1.00   .594785  1.792369
   8.75452   8.75452      1.00   .592845  1.786439
   8.75442   8.75442      1.00   .592775  1.785609
   8.75431   8.75431      1.00   .596515  1.797299
   8.75421   8.75421      1.00   .591105  1.781429
   8.75411   8.75411      1.00   .592855  1.785809
   8.75400   8.75400      1.00   .594695  1.791969
   8.75390   8.75390      1.00   .595505  1.794989
   8.75380   8.75380      1.00   .594125  1.791309
   8.75369   8.75369      1.00   .595005  1.793249
   8.75358   8.75358      1.00   .592815  1.787259
   8.75349   8.75349      1.00   .597595  1.800799
   8.75339   8.75339      1.00   .594165  1.790619
   8.75328   8.75328      1.00   .597035  1.800119
   8.75317   8.75317      1.00   .594615  1.792029
   8.75307   8.75307      1.00   .596115  1.796599
   8.75297   8.75297      1.00   .596895  1.799119
   8.75287   8.75287      1.00   .594285  1.792569
   8.75276   8.75276      1.00   .596815  1.799519
   8.75265   8.75265      1.00   .595395  1.795879
   8.75255   8.75255      1.00   .594585  1.793079
   8.75244   8.75244      1.00   .596495  1.797989
   8.75233   8.75233      1.00   .597125  1.800519
   8.75222   8.75222      1.00   .593545  1.789059
   8.75211   8.75211      1.00   .599265  1.807709
   8.75200   8.75200      1.00   .594695  1.794679
   8.75188   8.75188      1.00   .596115  1.797989
   8.75177   8.75177      1.00   .597475  1.802719
   8.75166   8.75166      1.00   .596275  1.798709
   8.75154   8.75154      1.00   .596285  1.800229
   8.75142   8.75142      1.00   .597735  1.802299
   8.75130   8.75130      1.00   .598655  1.806499
   8.75119   8.75119      1.00   .598045  1.804489
   8.75108   8.75108      1.00   .597385  1.802559
   8.75096   8.75096      1.00   .597945  1.804989
   8.75085   8.75085      1.00   .600375  1.813029
   8.75074   8.75074      1.00   .596725  1.800709
   8.75062   8.75062      1.00   .598725  1.807449
   8.75050   8.75050      1.00   .596995  1.802879
   8.75039   8.75039      1.00   .600175  1.812179
   8.75028   8.75028      1.00   .593115  1.791529
   8.75017   8.75017      1.00   .602635  1.819319
   8.75005   8.75005      1.00   .597565  1.803389
   8.74995   8.74995      1.00   .598825  1.808029
   8.74984   8.74984      1.00   .598425  1.807639
   8.74973   8.74973      1.00   .599095  1.809269
   8.74962   8.74962      1.00   .599695  1.812119
   8.74951   8.74951      1.00   .596685  1.802609
   8.74941   8.74941      1.00   .600935  1.815189
   8.74929   8.74929      1.00   .597745  1.804869
   8.74917   8.74917      1.00   .598825  1.807389
   8.74906   8.74906      1.00   .600985  1.815859
   8.74896   8.74896      1.00   .598765  1.807919
   8.74884   8.74884      1.00   .599575  1.811229
   8.74872   8.74872      1.00   .600175  1.813599
   8.74861   8.74861      1.00   .597615  1.806059
   8.74850   8.74850      1.00   .600965  1.816609
   8.74838   8.74838      1.00   .598605  1.808569
   8.74826   8.74826      1.00   .601185  1.816729
   8.74814   8.74814      1.00   .598845  1.810679
   8.74802   8.74802      1.00   .600255  1.814799
   8.74790   8.74790      1.00   .597105  1.804919
   8.74778   8.74778      1.00   .602915  1.821969
   8.74767   8.74767      1.00   .596515  1.803139
   8.74755   8.74755      1.00   .599865  1.813209
   8.74743   8.74743      1.00   .602445  1.820499
   8.74732   8.74732      1.00   .598475  1.809569
   8.74721   8.74721      1.00   .600025  1.815159
   8.74709   8.74709      1.00   .599555  1.813889
   8.74698   8.74698      1.00   .602265  1.821099
   8.74686   8.74686      1.00   .597765  1.808629
   8.74675   8.74675      1.00   .599325  1.812069
   8.74664   8.74664      1.00   .600645  1.817099
   8.74654   8.74654      1.00   .604245  1.827499
   8.74643   8.74643      1.00   .599025  1.812839
   8.74632   8.74632      1.00   .602165  1.821879
   8.74621   8.74621      1.00   .603735  1.826999
   8.74610   8.74610      1.00   .600805  1.817889
   8.74598   8.74598      1.00   .600335  1.817289
   8.74587   8.74587      1.00   .601855  1.820359
   8.74576   8.74576      1.00   .598485  1.810249
   8.74565   8.74565      1.00   .603715  1.826929
   8.74555   8.74555      1.00   .597655  1.808679
   8.74543   8.74543      1.00   .599965  1.816719
   8.74533   8.74533      1.00   .600545  1.816939
   8.74521   8.74521      1.00   .601075  1.818939
   8.74510   8.74510      1.00   .597885  1.810369
   8.74500   8.74500      1.00   .601585  1.821749
   8.74489   8.74489      1.00   .597545  1.808529
   8.74478   8.74478      1.00   .601935  1.821759
   8.74466   8.74466      1.00   .597075  1.808819
   8.74456   8.74456      1.00   .598815  1.814599
   8.74446   8.74446      1.00   .598885  1.813469
   8.74435   8.74435      1.00   .599575  1.815499
   8.74424   8.74424      1.00   .597455  1.809789
   8.74414   8.74414      1.00   .598735  1.813449
   8.74404   8.74404      1.00   .599195  1.814439
   8.74393   8.74393      1.00   .598375  1.812679
   8.74382   8.74382      1.00   .597685  1.811969
   8.74372   8.74372      1.00   .595605  1.804589
   8.74362   8.74362      1.00   .599075  1.815669
   8.74352   8.74352      1.00   .598155  1.812989
   8.74341   8.74341      1.00   .595975  1.806929
   8.74331   8.74331      1.00   .596795  1.808429
   8.74321   8.74321      1.00   .597545  1.810989
   8.74310   8.74310      1.00   .595935  1.806219
   8.74300   8.74300      1.00   .595805  1.806319
   8.74290   8.74290      1.00   .597075  1.809349
   8.74279   8.74279      1.00   .595785  1.806509
   8.74268   8.74268      1.00   .596615  1.808299
   8.74257   8.74257      1.00   .594845  1.803299
   8.74246   8.74246      1.00   .595705  1.806039
   8.74236   8.74236      1.00   .596315  1.808369
   8.74224   8.74224      1.00   .594905  1.803699
   8.74213   8.74213      1.00   .595365  1.805229
   8.74202   8.74202      1.00   .595655  1.807319
   8.74192   8.74192      1.00   .593625  1.801569
   8.74180   8.74180      1.00   .594555  1.804029
   8.74167   8.74167      1.00   .594815  1.804019
   8.74156   8.74156      1.00   .593435  1.800609
   8.74145   8.74145      1.00   .593315  1.799589
   8.74133   8.74133      1.00   .593595  1.801569
   8.74121   8.74121      1.00   .592405  1.796879
   8.74110   8.74110      1.00   .594295  1.803159
   8.74099   8.74099      1.00   .591605  1.796059
   8.74087   8.74087      1.00   .593985  1.802449
   8.74075   8.74075      1.00   .591645  1.795369
   8.74064   8.74064      1.00   .592845  1.799479
   8.74053   8.74053      1.00   .590815  1.793179
   8.74042   8.74042      1.00   .590125  1.789729
   8.74030   8.74030      1.00   .591615  1.795959
   8.74019   8.74019      1.00   .592115  1.797789
   8.74008   8.74008      1.00   .592565  1.799079
   8.73998   8.73998      1.00   .590445  1.792349
   8.73986   8.73986      1.00   .592675  1.798639
   8.73975   8.73975      1.00   .589915  1.791369
   8.73964   8.73964      1.00   .589705  1.791179
   8.73953   8.73953      1.00   .590595  1.792889
   8.73941   8.73941      1.00   .591975  1.797509
   8.73930   8.73930      1.00   .591985  1.797049
   8.73920   8.73920      1.00   .592765  1.799649
   8.73908   8.73908      1.00   .590865  1.794189
   8.73896   8.73896      1.00   .591875  1.798309
   8.73885   8.73885      1.00   .590915  1.795429
   8.73875   8.73875      1.00   .593685  1.804859
   8.73862   8.73862      1.00   .591565  1.796359
   8.73850   8.73850      1.00   .591225  1.796459
   8.73839   8.73839      1.00   .591425  1.797849
   8.73827   8.73827      1.00   .594525  1.806399
   8.73815   8.73815      1.00   .590485  1.794119
   8.73803   8.73803      1.00   .592325  1.800609
   8.73791   8.73791      1.00   .592385  1.800989
   8.73780   8.73780      1.00   .592525  1.801319
   8.73769   8.73769      1.00   .592805  1.801869
   8.73756   8.73756      1.00   .591135  1.796869
   8.73745   8.73745      1.00   .593935  1.805669
   8.73734   8.73734      1.00   .591205  1.797529
   8.73723   8.73723      1.00   .592985  1.802019
   8.73711   8.73711      1.00   .590355  1.793879
   8.73699   8.73699      1.00   .592815  1.802569
   8.73688   8.73688      1.00   .590855  1.797199
   8.73677   8.73677      1.00   .593895  1.805469
   8.73665   8.73665      1.00   .590815  1.796159
   8.73655   8.73655      1.00   .593865  1.806149
   8.73644   8.73644      1.00   .593235  1.804329
   8.73633   8.73633      1.00   .591795  1.800979
   8.73622   8.73622      1.00   .593115  1.804829
   8.73611   8.73611      1.00   .592755  1.803589
   8.73600   8.73600      1.00   .593895  1.806669
   8.73588   8.73588      1.00   .593065  1.803849
   8.73577   8.73577      1.00   .594395  1.808199
   8.73566   8.73566      1.00   .593945  1.807069
   8.73556   8.73556      1.00   .592955  1.805049
   8.73545   8.73545      1.00   .593225  1.805389
   8.73533   8.73533      1.00   .593635  1.806159
   8.73522   8.73522      1.00   .592205  1.802469
   8.73512   8.73512      1.00   .594965  1.811849
   8.73501   8.73501      1.00   .591935  1.801429
   8.73489   8.73489      1.00   .594535  1.809479
   8.73478   8.73478      1.00   .591555  1.801079
   8.73468   8.73468      1.00   .597405  1.819219
   8.73457   8.73457      1.00   .590295  1.797239
   8.73446   8.73446      1.00   .596005  1.814279
   8.73436   8.73436      1.00   .594385  1.809869
   8.73426   8.73426      1.00   .595345  1.812869
   8.73415   8.73415      1.00   .591105  1.800729
   8.73404   8.73404      1.00   .597455  1.819399
   8.73394   8.73394      1.00   .592305  1.804729
   8.73384   8.73384      1.00   .595215  1.812719
   8.73373   8.73373      1.00   .592775  1.805549
   8.73362   8.73362      1.00   .597465  1.819919
   8.73352   8.73352      1.00   .592225  1.804529
   8.73342   8.73342      1.00   .593695  1.808659
   8.73332   8.73332      1.00   .593565  1.808869
   8.73322   8.73322      1.00   .594025  1.809769
   8.73312   8.73312      1.00   .593185  1.807959
   8.73302   8.73302      1.00   .593725  1.809079
   8.73291   8.73291      1.00   .595425  1.813859
   8.73280   8.73280      1.00   .594465  1.812019
   8.73269   8.73269      1.00   .594855  1.813429
   8.73259   8.73259      1.00   .594065  1.811669
   8.73248   8.73248      1.00   .594215  1.811299
   8.73236   8.73236      1.00   .592365  1.805439
   8.73225   8.73225      1.00   .597985  1.822799
   8.73214   8.73214      1.00   .594865  1.812769
   8.73203   8.73203      1.00   .597165  1.821409
   8.73192   8.73192      1.00   .593875  1.810149
   8.73180   8.73180      1.00   .598565  1.826189
   8.73169   8.73169      1.00   .593785  1.810169
   8.73157   8.73157      1.00   .596875  1.820459
   8.73145   8.73145      1.00   .593045  1.808609
   8.73135   8.73135      1.00   .600345  1.831209
   8.73124   8.73124      1.00   .593405  1.809409
   8.73111   8.73111      1.00   .595365  1.815699
   8.73099   8.73099      1.00   .594075  1.812649
   8.73088   8.73088      1.00   .597875  1.824079
   8.73077   8.73077      1.00   .593585  1.811049
   8.73066   8.73066      1.00   .595425  1.815879
   8.73054   8.73054      1.00   .595135  1.817439
   8.73042   8.73042      1.00   .595245  1.815839
   8.73032   8.73032      1.00   .592575  1.807619
   8.73020   8.73020      1.00   .597675  1.823319
   8.73008   8.73008      1.00   .594655  1.814439
   8.72998   8.72998      1.00   .594795  1.814609
   8.72987   8.72987      1.00   .593255  1.811119
   8.72976   8.72976      1.00   .597195  1.822829
   8.72965   8.72965      1.00   .592455  1.809229
   8.72954   8.72954      1.00   .594765  1.815319
   8.72944   8.72944      1.00   .594165  1.814739
   8.72932   8.72932      1.00   .593675  1.812779
   8.72920   8.72920      1.00   .592225  1.808299
   8.72909   8.72909      1.00   .596345  1.820479
   8.72898   8.72898      1.00   .590825  1.804439
   8.72887   8.72887      1.00   .595475  1.818179
   8.72875   8.72875      1.00   .592835  1.810709
   8.72864   8.72864      1.00   .594465  1.815789
   8.72853   8.72853      1.00   .591555  1.807329
   8.72841   8.72841      1.00   .593825  1.814219
   8.72828   8.72828      1.00   .593285  1.812309
   8.72817   8.72817      1.00   .594525  1.816209
   8.72805   8.72805      1.00   .590475  1.803049
   8.72793   8.72793      1.00   .594895  1.818179
   8.72781   8.72781      1.00   .591115  1.805969
   8.72769   8.72769      1.00   .594295  1.816109
   8.72758   8.72758      1.00   .591015  1.807139
   8.72747   8.72747      1.00   .595335  1.819839
   8.72735   8.72735      1.00   .590215  1.804319
   8.72723   8.72723      1.00   .593365  1.813709
   8.72712   8.72712      1.00   .592285  1.810299
   8.72700   8.72700      1.00   .594595  1.818409
   8.72689   8.72689      1.00   .589505  1.802769
   8.72678   8.72678      1.00   .594105  1.816309
   8.72667   8.72667      1.00   .591715  1.808629
   8.72656   8.72656      1.00   .591265  1.807489
   8.72645   8.72645      1.00   .592595  1.812649
   8.72634   8.72634      1.00   .591205  1.808609
   8.72624   8.72624      1.00   .592475  1.812649
   8.72613   8.72613      1.00   .590265  1.805269
   8.72601   8.72601      1.00   .591835  1.809479
   8.72590   8.72590      1.00   .588355  1.800419
   8.72579   8.72579      1.00   .589835  1.805169
   8.72569   8.72569      1.00   .590065  1.805109
   8.72557   8.72557      1.00   .589825  1.805269
   8.72546   8.72546      1.00   .590805  1.807949
   8.72536   8.72536      1.00   .591825  1.810639
   8.72524   8.72524      1.00   .591485  1.809699
   8.72513   8.72513      1.00   .590615  1.807219
   8.72502   8.72502      1.00   .588715  1.802099
   8.72492   8.72492      1.00   .590745  1.808369
   8.72481   8.72481      1.00   .593145  1.815759
   8.72469   8.72469      1.00   .587525  1.798309
   8.72459   8.72459      1.00   .591435  1.810609
   8.72449   8.72449      1.00   .592445  1.813449
   8.72438   8.72438      1.00   .587875  1.800089
   8.72427   8.72427      1.00   .588305  1.800919
   8.72417   8.72417      1.00   .592065  1.813009
   8.72407   8.72407      1.00   .589195  1.802989
   8.72396   8.72396      1.00   .590455  1.808349
   8.72385   8.72385      1.00   .587115  1.798759
   8.72375   8.72375      1.00   .590375  1.807809
   8.72365   8.72365      1.00   .588525  1.802879
   8.72355   8.72355      1.00   .589515  1.805159
   8.72344   8.72344      1.00   .588595  1.803229
   8.72334   8.72334      1.00   .588565  1.803689
   8.72324   8.72324      1.00   .589045  1.803949
   8.72313   8.72313      1.00   .589265  1.804669
   8.72302   8.72302      1.00   .587845  1.802119
   8.72292   8.72292      1.00   .589625  1.807189
   8.72282   8.72282      1.00   .588245  1.801859
   8.72272   8.72272      1.00   .588435  1.803079
   8.72260   8.72260      1.00   .589115  1.804859
   8.72250   8.72250      1.00   .588165  1.802309
   8.72239   8.72239      1.00   .588625  1.803899
   8.72229   8.72229      1.00   .589365  1.805819
   8.72217   8.72217      1.00   .587975  1.802069
   8.72206   8.72206      1.00   .586295  1.797079
   8.72195   8.72195      1.00   .590595  1.810239
   8.72184   8.72184      1.00   .587415  1.801469
   8.72172   8.72172      1.00   .587595  1.801059
   8.72160   8.72160      1.00   .586955  1.799869
   8.72149   8.72149      1.00   .589865  1.809129
   8.72137   8.72137      1.00   .585665  1.795129
   8.72125   8.72125      1.00   .587605  1.801799
   8.72114   8.72114      1.00   .586895  1.800099
   8.72103   8.72103      1.00   .588795  1.805259
   8.72091   8.72091      1.00   .585785  1.796419
   8.72079   8.72079      1.00   .585865  1.797609
   8.72068   8.72068      1.00   .587545  1.801919
   8.72057   8.72057      1.00   .587325  1.802099
   8.72045   8.72045      1.00   .584485  1.792339
   8.72033   8.72033      1.00   .588535  1.805389
   8.72023   8.72023      1.00   .585025  1.794849
   8.72012   8.72012      1.00   .587155  1.800679
   8.72001   8.72001      1.00   .586395  1.799469
   8.71989   8.71989      1.00   .585815  1.797829
   8.71979   8.71979      1.00   .587265  1.802409
   8.71968   8.71968      1.00   .585985  1.799769
   8.71957   8.71957      1.00   .587065  1.801109
   8.71945   8.71945      1.00   .585075  1.794939
   8.71934   8.71934      1.00   .587295  1.802879
   8.71924   8.71924      1.00   .587155  1.802249
   8.71912   8.71912      1.00   .584055  1.794509
   8.71900   8.71900      1.00   .587055  1.801389
   8.71889   8.71889      1.00   .589575  1.809299
   8.71878   8.71878      1.00   .584345  1.794069
   8.71866   8.71866      1.00   .585245  1.796559
   8.71854   8.71854      1.00   .584985  1.795949
   8.71843   8.71843      1.00   .586065  1.799769
   8.71832   8.71832      1.00   .585285  1.798019
   8.71820   8.71820      1.00   .586025  1.799899
   8.71807   8.71807      1.00   .583155  1.791469
   8.71795   8.71795      1.00   .584925  1.797279
   8.71784   8.71784      1.00   .584305  1.794989
   8.71772   8.71772      1.00   .583225  1.792659
   8.71760   8.71760      1.00   .585885  1.799469
   8.71749   8.71749      1.00   .584185  1.794739
   8.71738   8.71738      1.00   .586925  1.803399
   8.71726   8.71726      1.00   .583385  1.792769
   8.71714   8.71714      1.00   .586445  1.802469
   8.71703   8.71703      1.00   .582645  1.789869
   8.71692   8.71692      1.00   .586395  1.802559
   8.71680   8.71680      1.00   .584325  1.795209
   8.71669   8.71669      1.00   .584195  1.795079
   8.71658   8.71658      1.00   .585775  1.800299
   8.71648   8.71648      1.00   .584175  1.796159
   8.71637   8.71637      1.00   .584635  1.797779
   8.71625   8.71625      1.00   .587165  1.804989
   8.71615   8.71615      1.00   .583125  1.793639
   8.71604   8.71604      1.00   .584985  1.798439
   8.71592   8.71592      1.00   .584905  1.799739
   8.71581   8.71581      1.00   .586045  1.800809
   8.71570   8.71570      1.00   .583835  1.795489
   8.71560   8.71560      1.00   .585095  1.799479
   8.71548   8.71548      1.00   .584725  1.797739
   8.71537   8.71537      1.00   .582595  1.791809
   8.71526   8.71526      1.00   .585135  1.800179
   8.71516   8.71516      1.00   .584865  1.798989
   8.71505   8.71505      1.00   .583495  1.795939
   8.71493   8.71493      1.00   .580845  1.787499
   8.71482   8.71482      1.00   .584715  1.799069
   8.71472   8.71472      1.00   .584005  1.796619
   8.71461   8.71461      1.00   .581775  1.789749
   8.71450   8.71450      1.00   .582845  1.793719
   8.71439   8.71439      1.00   .584395  1.798159
   8.71429   8.71429      1.00   .581625  1.790319
   8.71419   8.71419      1.00   .581785  1.791159
   8.71408   8.71408      1.00   .584575  1.797319
   8.71398   8.71398      1.00   .582345  1.792339
   8.71387   8.71387      1.00   .580445  1.786399
   8.71377   8.71377      1.00   .583225  1.795339
   8.71366   8.71366      1.00   .583265  1.795919
   8.71356   8.71356      1.00   .580475  1.787529
   8.71346   8.71346      1.00   .582775  1.794599
   8.71336   8.71336      1.00   .581885  1.791519
   8.71325   8.71325      1.00   .581825  1.791199
   8.71315   8.71315      1.00   .581805  1.792339
   8.71305   8.71305      1.00   .583395  1.796439
   8.71295   8.71295      1.00   .582125  1.792499
   8.71283   8.71283      1.00   .579745  1.785379
   8.71273   8.71273      1.00   .582095  1.792659
   8.71263   8.71263      1.00   .582045  1.793399
   8.71251   8.71251      1.00   .581135  1.791159
   8.71240   8.71240      1.00   .579905  1.786539
   8.71229   8.71229      1.00   .581685  1.791529
   8.71219   8.71219      1.00   .583795  1.797819
   8.71207   8.71207      1.00   .581595  1.792019
   8.71195   8.71195      1.00   .581215  1.790759
   8.71184   8.71184      1.00   .581605  1.791669
   8.71173   8.71173      1.00   .582535  1.794499
   8.71162   8.71162      1.00   .584035  1.799839
   8.71150   8.71150      1.00   .577765  1.779199
   8.71138   8.71138      1.00   .583425  1.797669
   8.71127   8.71127      1.00   .579765  1.788009
   8.71115   8.71115      1.00   .582185  1.794219
   8.71104   8.71104      1.00   .580035  1.788189
   8.71092   8.71092      1.00   .584915  1.802689
   8.71081   8.71081      1.00   .577585  1.780519
   8.71069   8.71069      1.00   .583725  1.800009
   8.71057   8.71057      1.00   .576725  1.778269
   8.71046   8.71046      1.00   .583275  1.798849
   8.71035   8.71035      1.00   .580765  1.790549
   8.71024   8.71024      1.00   .584085  1.800569
   8.71012   8.71012      1.00   .578675  1.785329
   8.71001   8.71001      1.00   .583795  1.800989
   8.70991   8.70991      1.00   .580955  1.791789
   8.70980   8.70980      1.00   .584615  1.804019
   8.70969   8.70969      1.00   .579455  1.788249
   8.70957   8.70957      1.00   .584045  1.801549
   8.70947   8.70947      1.00   .582775  1.797199
   8.70936   8.70936      1.00   .584555  1.803979
   8.70924   8.70924      1.00   .579865  1.788329
   8.70913   8.70913      1.00   .583325  1.800739
   8.70902   8.70902      1.00   .583325  1.800389
   8.70891   8.70891      1.00   .584035  1.802989
   8.70879   8.70879      1.00   .582865  1.799229
   8.70868   8.70868      1.00   .580325  1.791659
   8.70857   8.70857      1.00   .583125  1.800559
   8.70845   8.70845      1.00   .583245  1.800209
   8.70832   8.70832      1.00   .580905  1.793479
   8.70820   8.70820      1.00   .582485  1.799059
   8.70809   8.70809      1.00   .583575  1.803439
   8.70797   8.70797      1.00   .581565  1.795539
   8.70785   8.70785      1.00   .581655  1.797269
   8.70773   8.70773      1.00   .581025  1.794239
   8.70762   8.70762      1.00   .584875  1.806379
   8.70750   8.70750      1.00   .580395  1.792699
   8.70738   8.70738      1.00   .583245  1.800909
   8.70726   8.70726      1.00   .584355  1.804749
   8.70716   8.70716      1.00   .582315  1.797909
   8.70705   8.70705      1.00   .583155  1.802399
   8.70692   8.70692      1.00   .581915  1.797609
   8.70681   8.70681      1.00   .583795  1.805599
   8.70671   8.70671      1.00   .582445  1.800619
   8.70660   8.70660      1.00   .582925  1.802089
   8.70649   8.70649      1.00   .582505  1.799849
   8.70637   8.70637      1.00   .582045  1.799489
   8.70627   8.70627      1.00   .583285  1.802629
   8.70617   8.70617      1.00   .583175  1.802939
   8.70605   8.70605      1.00   .580875  1.795609
   8.70594   8.70594      1.00   .582665  1.802569
   8.70583   8.70583      1.00   .580475  1.794649
   8.70572   8.70572      1.00   .583775  1.805529
   8.70561   8.70561      1.00   .579535  1.791599
   8.70549   8.70549      1.00   .581535  1.799099
   8.70539   8.70539      1.00   .581125  1.797429
   8.70528   8.70528      1.00   .581525  1.797359
   8.70516   8.70516      1.00   .580275  1.794279
   8.70505   8.70505      1.00   .581475  1.799359
   8.70495   8.70495      1.00   .579585  1.792819
   8.70484   8.70484      1.00   .583655  1.803709
   8.70473   8.70473      1.00   .577775  1.786919
   8.70462   8.70462      1.00   .579635  1.792979
   8.70452   8.70452      1.00   .582605  1.803599
   8.70441   8.70441      1.00   .579055  1.790549
   8.70430   8.70430      1.00   .577555  1.786939
   8.70420   8.70420      1.00   .581025  1.798239
   8.70410   8.70410      1.00   .575925  1.781949
   8.70399   8.70399      1.00   .579095  1.792199
   8.70389   8.70389      1.00   .577915  1.788639
   8.70378   8.70378      1.00   .576245  1.784009
   8.70368   8.70368      1.00   .579475  1.794459
   8.70358   8.70358      1.00   .576975  1.785999
   8.70347   8.70347      1.00   .576745  1.785119
   8.70337   8.70337      1.00   .573795  1.775699
   8.70327   8.70327      1.00   .576275  1.784419
   8.70316   8.70316      1.00   .578415  1.790689
   8.70306   8.70306      1.00   .574045  1.778269
   8.70295   8.70295      1.00   .575105  1.780519
   8.70285   8.70285      1.00   .576875  1.786679
   8.70275   8.70275      1.00   .574985  1.780409
   8.70264   8.70264      1.00   .573805  1.775949
   8.70253   8.70253      1.00   .577095  1.786419
   8.70242   8.70242      1.00   .573435  1.776819
   8.70231   8.70231      1.00   .575125  1.781539
   8.70220   8.70220      1.00   .573285  1.773849
   8.70210   8.70210      1.00   .573935  1.778799
   8.70198   8.70198      1.00   .571695  1.770629
   8.70186   8.70186      1.00   .573515  1.777199
   8.70175   8.70175      1.00   .571465  1.770099
   8.70163   8.70163      1.00   .571935  1.772609
   8.70152   8.70152      1.00   .571885  1.772219
   8.70141   8.70141      1.00   .570965  1.768629
   8.70128   8.70128      1.00   .570075  1.767009
   8.70117   8.70117      1.00   .569645  1.766409
   8.70106   8.70106      1.00   .573005  1.775979
   8.70094   8.70094      1.00   .569055  1.763949
   8.70082   8.70082      1.00   .570475  1.768909
   8.70071   8.70071      1.00   .570965  1.770299
   8.70060   8.70060      1.00   .569785  1.766079
   8.70049   8.70049      1.00   .568445  1.762179
   8.70037   8.70037      1.00   .571165  1.770719
   8.70026   8.70026      1.00   .566585  1.757059
   8.70015   8.70015      1.00   .569765  1.766459
   8.70004   8.70004      1.00   .567835  1.761389
   8.69993   8.69993      1.00   .569245  1.764989
   8.69982   8.69982      1.00   .565815  1.755279
   8.69972   8.69972      1.00   .569425  1.766579
   8.69960   8.69960      1.00   .566355  1.756839
   8.69948   8.69948      1.00   .567965  1.760769
   8.69938   8.69938      1.00   .567065  1.758859
   8.69927   8.69927      1.00   .569635  1.767499
   8.69915   8.69915      1.00   .567675  1.760829
   8.69904   8.69904      1.00   .565085  1.753199
   8.69892   8.69892      1.00   .568615  1.764969
   8.69882   8.69882      1.00   .568455  1.763219
   8.69870   8.69870      1.00   .563225  1.747789
   8.69858   8.69858      1.00   .570655  1.771359
   8.69847   8.69847      1.00   .566685  1.759509
   8.69835   8.69835      1.00   .564705  1.752669
   8.69823   8.69823      1.00   .567845  1.762159
   8.69810   8.69810      1.00   .568335  1.764529
   8.69799   8.69799      1.00   .565455  1.754789
   8.69788   8.69788      1.00   .564915  1.753829
   8.69776   8.69776      1.00   .567425  1.762489
   8.69764   8.69764      1.00   .567895  1.762439
   8.69753   8.69753      1.00   .565595  1.756249
   8.69741   8.69741      1.00   .564585  1.753169
   8.69729   8.69729      1.00   .567825  1.763279
   8.69718   8.69718      1.00   .564615  1.752969
   8.69706   8.69706      1.00   .565315  1.754739
   8.69696   8.69696      1.00   .566325  1.758359
   8.69685   8.69685      1.00   .564855  1.754699
   8.69673   8.69673      1.00   .561585  1.744479
   8.69662   8.69662      1.00   .567715  1.763389
   8.69652   8.69652      1.00   .565485  1.757099
   8.69641   8.69641      1.00   .564735  1.754289
   8.69629   8.69629      1.00   .563825  1.750909
   8.69618   8.69618      1.00   .568315  1.765449
   8.69608   8.69608      1.00   .564195  1.753069
   8.69596   8.69596      1.00   .561065  1.743619
   8.69585   8.69585      1.00   .566845  1.761339
   8.69574   8.69574      1.00   .565395  1.757259
   8.69564   8.69564      1.00   .565995  1.758729
   8.69553   8.69553      1.00   .564495  1.754169
   8.69541   8.69541      1.00   .567755  1.765659
   8.69530   8.69530      1.00   .563105  1.751439
   8.69520   8.69520      1.00   .566915  1.762529
   8.69509   8.69509      1.00   .566175  1.759619
   8.69498   8.69498      1.00   .566455  1.761649
   8.69487   8.69487      1.00   .563805  1.753609
   8.69476   8.69476      1.00   .568765  1.768119
   8.69465   8.69465      1.00   .565795  1.758909
   8.69454   8.69454      1.00   .566935  1.762829
   8.69444   8.69444      1.00   .563725  1.753139
   8.69434   8.69434      1.00   .570255  1.774779
   8.69423   8.69423      1.00   .563935  1.753479
   8.69413   8.69413      1.00   .568315  1.767009
   8.69402   8.69402      1.00   .565885  1.760259
   8.69392   8.69392      1.00   .567895  1.767719
   8.69382   8.69382      1.00   .565655  1.759699
   8.69371   8.69371      1.00   .566105  1.760409
   8.69361   8.69361      1.00   .567815  1.766479
   8.69351   8.69351      1.00   .568205  1.769149
   8.69340   8.69340      1.00   .565035  1.757979
   8.69330   8.69330      1.00   .567435  1.765469
   8.69320   8.69320      1.00   .570195  1.773739
   8.69310   8.69310      1.00   .563285  1.753819
   8.69299   8.69299      1.00   .569775  1.773389
   8.69288   8.69288      1.00   .566985  1.764999
   8.69278   8.69278      1.00   .565945  1.762939
   8.69268   8.69268      1.00   .568185  1.767829
   8.69257   8.69257      1.00   .567415  1.767359
   8.69245   8.69245      1.00   .566415  1.763479
   8.69235   8.69235      1.00   .567015  1.765259
   8.69225   8.69225      1.00   .568735  1.770529
   8.69214   8.69214      1.00   .568345  1.769569
   8.69202   8.69202      1.00   .564445  1.757369
   8.69190   8.69190      1.00   .567535  1.766789
   8.69180   8.69180      1.00   .570005  1.775229
   8.69167   8.69167      1.00   .565425  1.761369
   8.69155   8.69155      1.00   .566745  1.765969
   8.69144   8.69144      1.00   .566315  1.764029
   8.69132   8.69132      1.00   .570145  1.777969
   8.69121   8.69121      1.00   .564835  1.759529
   8.69110   8.69110      1.00   .568475  1.770789
   8.69098   8.69098      1.00   .565675  1.762659
   8.69087   8.69087      1.00   .567565  1.769019
   8.69075   8.69075      1.00   .567555  1.768629
   8.69063   8.69063      1.00   .566635  1.764899
   8.69052   8.69052      1.00   .567775  1.768129
   8.69041   8.69041      1.00   .567805  1.770389
   8.69030   8.69030      1.00   .565645  1.763039
   8.69018   8.69018      1.00   .568095  1.771379
   8.69007   8.69007      1.00   .563205  1.756589
   8.68997   8.68997      1.00   .567875  1.770529
   8.68986   8.68986      1.00   .568445  1.771619
   8.68974   8.68974      1.00   .565115  1.761129
   8.68963   8.68963      1.00   .563885  1.758909
   8.68952   8.68952      1.00   .565375  1.763929
   8.68941   8.68941      1.00   .566635  1.767159
   8.68930   8.68930      1.00   .564845  1.761439
   8.68919   8.68919      1.00   .567425  1.770119
   8.68908   8.68908      1.00   .564855  1.761289
   8.68897   8.68897      1.00   .568135  1.772229
   8.68885   8.68885      1.00   .560975  1.750039
   8.68874   8.68874      1.00   .568145  1.772659
   8.68862   8.68862      1.00   .564815  1.762079
   8.68850   8.68850      1.00   .568475  1.773119
   8.68838   8.68838      1.00   .563875  1.758689
   8.68827   8.68827      1.00   .568855  1.774729
   8.68815   8.68815      1.00   .565255  1.764349
   8.68803   8.68803      1.00   .566555  1.769099
   8.68790   8.68790      1.00   .564415  1.761929
   8.68779   8.68779      1.00   .568265  1.772919
   8.68768   8.68768      1.00   .566865  1.770199
   8.68756   8.68756      1.00   .564255  1.761909
   8.68744   8.68744      1.00   .566955  1.770149
   8.68733   8.68733      1.00   .568515  1.774879
   8.68721   8.68721      1.00   .564835  1.763239
   8.68710   8.68710      1.00   .566515  1.768729
   8.68698   8.68698      1.00   .567985  1.773539
   8.68687   8.68687      1.00   .564455  1.761499
   8.68676   8.68676      1.00   .569385  1.777559
   8.68665   8.68665      1.00   .565225  1.764779
   8.68654   8.68654      1.00   .567885  1.773599
   8.68643   8.68643      1.00   .565045  1.764089
   8.68633   8.68633      1.00   .568765  1.777019
   8.68622   8.68622      1.00   .564575  1.763609
   8.68610   8.68610      1.00   .569515  1.779689
   8.68599   8.68599      1.00   .564395  1.763159
   8.68588   8.68588      1.00   .569835  1.780809
   8.68577   8.68577      1.00   .564565  1.763659
   8.68566   8.68566      1.00   .568185  1.774989
   8.68555   8.68555      1.00   .565395  1.765959
   8.68544   8.68544      1.00   .568665  1.777149
   8.68533   8.68533      1.00   .566285  1.770619
   8.68522   8.68522      1.00   .567595  1.774439
   8.68511   8.68511      1.00   .566905  1.772669
   8.68501   8.68501      1.00   .566825  1.771529
   8.68490   8.68490      1.00   .568995  1.779189
   8.68478   8.68478      1.00   .565565  1.767009
   8.68467   8.68467      1.00   .568145  1.776009
   8.68457   8.68457      1.00   .568195  1.776579
   8.68447   8.68447      1.00   .565525  1.768429
   8.68435   8.68435      1.00   .569085  1.779029
   8.68425   8.68425      1.00   .567365  1.775219
   8.68415   8.68415      1.00   .567065  1.774269
   8.68405   8.68405      1.00   .567825  1.775689
   8.68394   8.68394      1.00   .567205  1.773059
   8.68383   8.68383      1.00   .569835  1.782709
   8.68373   8.68373      1.00   .565245  1.768839
   8.68363   8.68363      1.00   .567495  1.775499
   8.68352   8.68352      1.00   .568435  1.777129
   8.68342   8.68342      1.00   .567235  1.775229
   8.68332   8.68332      1.00   .567635  1.775919
   8.68322   8.68322      1.00   .567945  1.776729
   8.68311   8.68311      1.00   .565695  1.769969
   8.68301   8.68301      1.00   .567555  1.776299
   8.68291   8.68291      1.00   .566705  1.773139
   8.68280   8.68280      1.00   .565745  1.770349
   8.68269   8.68269      1.00   .567355  1.776329
   8.68258   8.68258      1.00   .565755  1.770589
   8.68248   8.68248      1.00   .565125  1.769059
   8.68236   8.68236      1.00   .564685  1.767959
   8.68226   8.68226      1.00   .566525  1.773439
   8.68215   8.68215      1.00   .562865  1.762079
   8.68205   8.68205      1.00   .567475  1.775849
   8.68193   8.68193      1.00   .565945  1.772709
   8.68181   8.68181      1.00   .566475  1.773879
   8.68170   8.68170      1.00   .563105  1.763299
   8.68159   8.68159      1.00   .565995  1.771939
   8.68147   8.68147      1.00   .564675  1.768369
   8.68135   8.68135      1.00   .566225  1.773689
   8.68124   8.68124      1.00   .564445  1.768069
   8.68113   8.68113      1.00   .566625  1.774529
   8.68101   8.68101      1.00   .566525  1.774179
   8.68089   8.68089      1.00   .564365  1.768559
   8.68077   8.68077      1.00   .566215  1.773349
   8.68066   8.68066      1.00   .565815  1.772629
   8.68054   8.68054      1.00   .566735  1.776389
   8.68043   8.68043      1.00   .564895  1.770229
   8.68032   8.68032      1.00   .565655  1.772409
   8.68021   8.68021      1.00   .564395  1.768499
   8.68010   8.68010      1.00   .566695  1.776079
   8.67998   8.67998      1.00   .562475  1.762959
   8.67988   8.67988      1.00   .566495  1.775779
   8.67977   8.67977      1.00   .564325  1.769479
   8.67966   8.67966      1.00   .567695  1.780059
   8.67955   8.67955      1.00   .561845  1.761589
   8.67943   8.67943      1.00   .565445  1.772659
   8.67932   8.67932      1.00   .564135  1.768459
   8.67922   8.67922      1.00   .562505  1.764209
   8.67910   8.67910      1.00   .562555  1.763289
   8.67899   8.67899      1.00   .564485  1.769489
   8.67888   8.67888      1.00   .560555  1.757229
   8.67877   8.67877      1.00   .561815  1.761269
   8.67865   8.67865      1.00   .561555  1.761719
   8.67853   8.67853      1.00   .560515  1.758449
   8.67842   8.67842      1.00   .559995  1.756739
   8.67830   8.67830      1.00   .559325  1.754939
   8.67817   8.67817      1.00   .559805  1.756369
   8.67806   8.67806      1.00   .558145  1.750709
   8.67795   8.67795      1.00   .557785  1.750589
   8.67783   8.67783      1.00   .560225  1.757629
   8.67770   8.67770      1.00   .556575  1.746479
   8.67759   8.67759      1.00   .557145  1.748589
   8.67748   8.67748      1.00   .557695  1.749819
   8.67736   8.67736      1.00   .556475  1.745479
   8.67724   8.67724      1.00   .556185  1.745529
   8.67713   8.67713      1.00   .555025  1.741289
   8.67702   8.67702      1.00   .557695  1.750209
   8.67691   8.67691      1.00   .552595  1.734769
   8.67679   8.67679      1.00   .553615  1.738189
   8.67668   8.67668      1.00   .554225  1.740109
   8.67657   8.67657      1.00   .555345  1.744309
   8.67647   8.67647      1.00   .551645  1.732329
   8.67636   8.67636      1.00   .552525  1.735319
   8.67625   8.67625      1.00   .552165  1.733959
   8.67614   8.67614      1.00   .552775  1.735069
   8.67603   8.67603      1.00   .550175  1.727649
   8.67591   8.67591      1.00   .553435  1.737509
   8.67580   8.67580      1.00   .548375  1.722339
   8.67570   8.67570      1.00   .551415  1.732869
   8.67559   8.67559      1.00   .550235  1.728669
   8.67548   8.67548      1.00   .549175  1.725579
   8.67537   8.67537      1.00   .549705  1.727029
   8.67527   8.67527      1.00   .547795  1.720749
   8.67515   8.67515      1.00   .549825  1.728169
   8.67504   8.67504      1.00   .544905  1.712159
   8.67493   8.67493      1.00   .546065  1.716399
   8.67483   8.67483      1.00   .547305  1.720319
   8.67472   8.67472      1.00   .548585  1.724089
   8.67460   8.67460      1.00   .545835  1.715749
   8.67450   8.67450      1.00   .544875  1.711999
   8.67440   8.67440      1.00   .547185  1.719089
   8.67429   8.67429      1.00   .542525  1.705489
   8.67418   8.67418      1.00   .544625  1.712309
   8.67408   8.67408      1.00   .544555  1.711299
   8.67398   8.67398      1.00   .546405  1.718349
   8.67387   8.67387      1.00   .542385  1.706499
   8.67377   8.67377      1.00   .544215  1.711739
   8.67366   8.67366      1.00   .544125  1.711099
   8.67357   8.67357      1.00   .545585  1.715709
   8.67346   8.67346      1.00   .543735  1.710159
   8.67336   8.67336      1.00   .543285  1.708939
   8.67326   8.67326      1.00   .542835  1.707469
   8.67316   8.67316      1.00   .545945  1.717509
   8.67306   8.67306      1.00   .542425  1.706829
   8.67294   8.67294      1.00   .544555  1.713219
   8.67284   8.67284      1.00   .540945  1.701989
   8.67274   8.67274      1.00   .544395  1.712779
   8.67263   8.67263      1.00   .542885  1.707379
   8.67252   8.67252      1.00   .542315  1.706479
   8.67240   8.67240      1.00   .541145  1.702769
   8.67229   8.67229      1.00   .543375  1.710649
   8.67219   8.67219      1.00   .541775  1.705279
   8.67208   8.67208      1.00   .541645  1.705459
   8.67196   8.67196      1.00   .541495  1.704269
   8.67185   8.67185      1.00   .543915  1.711659
   8.67174   8.67174      1.00   .541195  1.702729
   8.67162   8.67162      1.00   .539685  1.699689
   8.67151   8.67151      1.00   .541655  1.705059
   8.67139   8.67139      1.00   .541865  1.707019
   8.67128   8.67128      1.00   .539955  1.700629
   8.67116   8.67116      1.00   .540775  1.702359
   8.67105   8.67105      1.00   .543665  1.712109
   8.67094   8.67094      1.00   .537795  1.694549
   8.67082   8.67082      1.00   .542205  1.708169
   8.67070   8.67070      1.00   .540065  1.701169
   8.67058   8.67058      1.00   .542105  1.707149
   8.67048   8.67048      1.00   .537965  1.694789
   8.67036   8.67036      1.00   .542685  1.709799
   8.67024   8.67024      1.00   .538605  1.697769
   8.67013   8.67013      1.00   .540925  1.704459
   8.67003   8.67003      1.00   .538375  1.695719
   8.66992   8.66992      1.00   .543495  1.711889
   8.66980   8.66980      1.00   .537155  1.692199
   8.66970   8.66970      1.00   .541565  1.707309
   8.66959   8.66959      1.00   .539065  1.698909
   8.66948   8.66948      1.00   .541195  1.706069
   8.66937   8.66937      1.00   .538935  1.699249
   8.66925   8.66925      1.00   .541195  1.706499
   8.66915   8.66915      1.00   .538945  1.699299
   8.66903   8.66903      1.00   .540625  1.704289
   8.66892   8.66892      1.00   .539235  1.701709
   8.66881   8.66881      1.00   .539715  1.702279
   8.66870   8.66870      1.00   .542015  1.709379
   8.66858   8.66858      1.00   .538615  1.699429
   8.66845   8.66845      1.00   .539915  1.700729
   8.66834   8.66834      1.00   .538695  1.698189
   8.66823   8.66823      1.00   .540745  1.705339
   8.66811   8.66811      1.00   .537055  1.694119
   8.66799   8.66799      1.00   .538785  1.699379
   8.66787   8.66787      1.00   .538675  1.699609
   8.66776   8.66776      1.00   .536905  1.693859
   8.66764   8.66764      1.00   .537815  1.696119
   8.66752   8.66752      1.00   .539995  1.704059
   8.66741   8.66741      1.00   .537385  1.695409
   8.66729   8.66729      1.00   .537775  1.697439
   8.66718   8.66718      1.00   .539265  1.702249
   8.66707   8.66707      1.00   .537055  1.694079
   8.66696   8.66696      1.00   .535315  1.690529
   8.66686   8.66686      1.00   .537845  1.698289
   8.66675   8.66675      1.00   .540685  1.707079
   8.66663   8.66663      1.00   .536215  1.692309
   8.66653   8.66653      1.00   .539395  1.702609
   8.66642   8.66642      1.00   .538865  1.700939
   8.66631   8.66631      1.00   .538155  1.699319
   8.66620   8.66620      1.00   .536555  1.694969
   8.66609   8.66609      1.00   .542225  1.711519
   8.66598   8.66598      1.00   .536505  1.694159
   8.66587   8.66587      1.00   .538845  1.701819
   8.66576   8.66576      1.00   .539185  1.700959
   8.66565   8.66565      1.00   .540545  1.706719
   8.66554   8.66554      1.00   .537675  1.697829
   8.66543   8.66543      1.00   .538765  1.701359
   8.66532   8.66532      1.00   .538505  1.700349
   8.66521   8.66521      1.00   .537745  1.699829
   8.66511   8.66511      1.00   .536965  1.696489
   8.66500   8.66500      1.00   .539755  1.705409
   8.66488   8.66488      1.00   .538825  1.702309
   8.66477   8.66477      1.00   .535485  1.692559
   8.66467   8.66467      1.00   .540705  1.709509
   8.66456   8.66456      1.00   .536085  1.694159
   8.66445   8.66445      1.00   .538635  1.702879
   8.66435   8.66435      1.00   .537595  1.699409
   8.66425   8.66425      1.00   .538995  1.704419
   8.66414   8.66414      1.00   .535235  1.691729
   8.66404   8.66404      1.00   .540265  1.708329
   8.66393   8.66393      1.00   .537405  1.699519
   8.66383   8.66383      1.00   .538185  1.701789
   8.66372   8.66372      1.00   .536855  1.697739
   8.66362   8.66362      1.00   .541745  1.712639
   8.66352   8.66352      1.00   .535445  1.692419
   8.66342   8.66342      1.00   .538495  1.702679
   8.66332   8.66332      1.00   .539925  1.707379
   8.66321   8.66321      1.00   .538545  1.703559
   8.66311   8.66311      1.00   .535785  1.694759
   8.66300   8.66300      1.00   .539375  1.706339
   8.66290   8.66290      1.00   .536915  1.698899
   8.66279   8.66279      1.00   .538465  1.703539
   8.66268   8.66268      1.00   .536545  1.696399
   8.66258   8.66258      1.00   .539605  1.706299
   8.66247   8.66247      1.00   .536935  1.697939
   8.66236   8.66236      1.00   .538515  1.703459
   8.66226   8.66226      1.00   .539705  1.708049
   8.66214   8.66214      1.00   .534705  1.692499
   8.66203   8.66203      1.00   .540445  1.709969
   8.66191   8.66191      1.00   .538525  1.703239
   8.66180   8.66180      1.00   .538455  1.703299
   8.66169   8.66169      1.00   .535885  1.696439
   8.66157   8.66157      1.00   .541275  1.712529
   8.66145   8.66145      1.00   .537035  1.700009
   8.66134   8.66134      1.00   .537915  1.703459
   8.66122   8.66122      1.00   .538045  1.703069
   8.66111   8.66111      1.00   .540155  1.709549
   8.66099   8.66099      1.00   .536115  1.696409
   8.66087   8.66087      1.00   .537935  1.702759
   8.66076   8.66076      1.00   .538295  1.705659
   8.66065   8.66065      1.00   .536035  1.697399
   8.66053   8.66053      1.00   .535225  1.695539
   8.66042   8.66042      1.00   .539055  1.706049
   8.66031   8.66031      1.00   .539065  1.707309
   8.66020   8.66020      1.00   .539325  1.707859
   8.66008   8.66008      1.00   .538445  1.705549
   8.65997   8.65997      1.00   .537565  1.702749
   8.65987   8.65987      1.00   .536955  1.701649
   8.65976   8.65976      1.00   .539145  1.708929
   8.65964   8.65964      1.00   .538375  1.706429
   8.65953   8.65953      1.00   .538455  1.706159
   8.65942   8.65942      1.00   .539625  1.710539
   8.65931   8.65931      1.00   .538865  1.707479
   8.65919   8.65919      1.00   .539315  1.710129
   8.65908   8.65908      1.00   .539925  1.710029
   8.65898   8.65898      1.00   .538005  1.705129
   8.65886   8.65886      1.00   .539725  1.710709
   8.65874   8.65874      1.00   .541745  1.717179
   8.65862   8.65862      1.00   .536985  1.702559
   8.65851   8.65851      1.00   .541265  1.715729
   8.65840   8.65840      1.00   .539465  1.710309
   8.65827   8.65827      1.00   .541035  1.715249
   8.65815   8.65815      1.00   .540405  1.713899
   8.65804   8.65804      1.00   .539725  1.711449
   8.65792   8.65792      1.00   .542535  1.721049
   8.65780   8.65780      1.00   .540075  1.713449
   8.65769   8.65769      1.00   .540925  1.715889
   8.65758   8.65758      1.00   .541165  1.717329
   8.65746   8.65746      1.00   .542415  1.721019
   8.65734   8.65734      1.00   .539985  1.712389
   8.65722   8.65722      1.00   .541575  1.717649
   8.65710   8.65710      1.00   .543595  1.723789
   8.65699   8.65699      1.00   .543235  1.723019
   8.65688   8.65688      1.00   .539795  1.712659
   8.65677   8.65677      1.00   .541585  1.718979
   8.65667   8.65667      1.00   .544945  1.728889
   8.65655   8.65655      1.00   .542925  1.721799
   8.65644   8.65644      1.00   .540125  1.714339
   8.65633   8.65633      1.00   .545255  1.730359
   8.65622   8.65622      1.00   .543215  1.724109
   8.65611   8.65611      1.00   .540925  1.717089
   8.65599   8.65599      1.00   .545535  1.732129
   8.65588   8.65588      1.00   .543405  1.724239
   8.65578   8.65578      1.00   .543715  1.726889
   8.65567   8.65567      1.00   .542295  1.720629
   8.65556   8.65556      1.00   .544665  1.729309
   8.65545   8.65545      1.00   .543785  1.726029
   8.65535   8.65535      1.00   .543885  1.726709
   8.65523   8.65523      1.00   .543145  1.725149
   8.65512   8.65512      1.00   .546515  1.735779
   8.65501   8.65501      1.00   .542875  1.724789
   8.65490   8.65490      1.00   .542665  1.725249
   8.65479   8.65479      1.00   .546765  1.737689
   8.65468   8.65468      1.00   .543895  1.727959
   8.65457   8.65457      1.00   .542695  1.724779
   8.65447   8.65447      1.00   .546325  1.736129
   8.65436   8.65436      1.00   .544125  1.728689
   8.65425   8.65425      1.00   .543515  1.727659
   8.65415   8.65415      1.00   .543235  1.726959
   8.65405   8.65405      1.00   .548705  1.743679
   8.65395   8.65395      1.00   .542755  1.723989
   8.65384   8.65384      1.00   .543305  1.727299
   8.65373   8.65373      1.00   .546015  1.735089
   8.65364   8.65364      1.00   .546725  1.737829
   8.65353   8.65353      1.00   .542055  1.723069
   8.65343   8.65343      1.00   .544805  1.731679
   8.65332   8.65332      1.00   .542485  1.724359
   8.65323   8.65323      1.00   .544705  1.731519
   8.65313   8.65313      1.00   .545135  1.732229
   8.65302   8.65302      1.00   .544715  1.732109
   8.65291   8.65291      1.00   .544875  1.732449
   8.65280   8.65280      1.00   .545265  1.733899
   8.65270   8.65270      1.00   .542605  1.726119
   8.65259   8.65259      1.00   .544485  1.731419
   8.65248   8.65248      1.00   .545355  1.733909
   8.65238   8.65238      1.00   .543465  1.728289
   8.65226   8.65226      1.00   .545535  1.735979
   8.65215   8.65215      1.00   .546275  1.736609
   8.65205   8.65205      1.00   .543395  1.728909
   8.65194   8.65194      1.00   .546695  1.739369
   8.65181   8.65181      1.00   .545605  1.736759
   8.65170   8.65170      1.00   .545915  1.737249
   8.65159   8.65159      1.00   .546025  1.737159
   8.65148   8.65148      1.00   .546215  1.738559
   8.65136   8.65136      1.00   .544095  1.731049
   8.65124   8.65124      1.00   .547435  1.743149
   8.65113   8.65113      1.00   .544225  1.732269
   8.65101   8.65101      1.00   .547275  1.742729
   8.65090   8.65090      1.00   .543975  1.731379
   8.65078   8.65078      1.00   .544935  1.734429
   8.65066   8.65066      1.00   .546305  1.739209
   8.65055   8.65055      1.00   .544635  1.733459
   8.65043   8.65043      1.00   .546115  1.738179
   8.65032   8.65032      1.00   .544875  1.734569
   8.65021   8.65021      1.00   .544415  1.733429
   8.65010   8.65010      1.00   .546935  1.742219
   8.64999   8.64999      1.00   .545525  1.736999
   8.64987   8.64987      1.00   .544875  1.735389
   8.64977   8.64977      1.00   .544925  1.735979
   8.64966   8.64966      1.00   .545785  1.738409
   8.64955   8.64955      1.00   .546115  1.738809
   8.64943   8.64943      1.00   .545355  1.737759
   8.64932   8.64932      1.00   .545245  1.736919
   8.64922   8.64922      1.00   .545635  1.737309
   8.64910   8.64910      1.00   .547905  1.745699
   8.64899   8.64899      1.00   .545195  1.736869
   8.64888   8.64888      1.00   .546165  1.739729
   8.64876   8.64876      1.00   .547575  1.745299
   8.64865   8.64865      1.00   .547215  1.743579
   8.64853   8.64853      1.00   .545865  1.739649
   8.64841   8.64841      1.00   .545795  1.740729
   8.64830   8.64830      1.00   .547045  1.742649
   8.64818   8.64818      1.00   .546275  1.740429
   8.64805   8.64805      1.00   .547285  1.744189
   8.64794   8.64794      1.00   .546205  1.742139
   8.64783   8.64783      1.00   .547905  1.746379
   8.64770   8.64770      1.00   .544465  1.735789
   8.64759   8.64759      1.00   .548155  1.747559
   8.64747   8.64747      1.00   .546475  1.742779
   8.64736   8.64736      1.00   .546685  1.744249
   8.64725   8.64725      1.00   .546205  1.742549
   8.64712   8.64712      1.00   .547935  1.749319
   8.64701   8.64701      1.00   .544165  1.735079
   8.64690   8.64690      1.00   .549005  1.752169
   8.64679   8.64679      1.00   .546805  1.744099
   8.64668   8.64668      1.00   .549405  1.752379
   8.64657   8.64657      1.00   .543955  1.734579
   8.64646   8.64646      1.00   .549895  1.754209
   8.64635   8.64635      1.00   .548425  1.749809
   8.64623   8.64623      1.00   .548285  1.749819
   8.64613   8.64613      1.00   .545225  1.740349
   8.64602   8.64602      1.00   .548445  1.750079
   8.64591   8.64591      1.00   .545065  1.739229
   8.64579   8.64579      1.00   .548835  1.751199
   8.64568   8.64568      1.00   .547275  1.748339
   8.64558   8.64558      1.00   .550205  1.755769
   8.64547   8.64547      1.00   .545855  1.742799
   8.64535   8.64535      1.00   .550585  1.757669
   8.64525   8.64525      1.00   .544085  1.737759
   8.64514   8.64514      1.00   .548725  1.752179
   8.64502   8.64502      1.00   .549675  1.754459
   8.64491   8.64491      1.00   .546845  1.746579
   8.64481   8.64481      1.00   .550785  1.759169
   8.64471   8.64471      1.00   .548035  1.749859
   8.64460   8.64460      1.00   .550155  1.756959
   8.64449   8.64449      1.00   .548715  1.751579
   8.64439   8.64439      1.00   .550525  1.758779
   8.64428   8.64428      1.00   .550235  1.758319
   8.64418   8.64418      1.00   .548725  1.753439
   8.64407   8.64407      1.00   .550575  1.759199
   8.64396   8.64396      1.00   .553055  1.766599
   8.64386   8.64386      1.00   .549275  1.754839
   8.64376   8.64376      1.00   .550125  1.758409
   8.64365   8.64365      1.00   .550885  1.761299
   8.64355   8.64355      1.00   .551205  1.761619
   8.64345   8.64345      1.00   .550355  1.759219
   8.64335   8.64335      1.00   .553455  1.768869
   8.64325   8.64325      1.00   .552485  1.765119
   8.64314   8.64314      1.00   .550765  1.759509
   8.64304   8.64304      1.00   .554475  1.772259
   8.64294   8.64294      1.00   .553615  1.770619
   8.64282   8.64282      1.00   .551395  1.762419
   8.64272   8.64272      1.00   .552015  1.765529
   8.64262   8.64262      1.00   .555015  1.774079
   8.64251   8.64251      1.00   .552905  1.767629
   8.64240   8.64240      1.00   .554175  1.772239
   8.64229   8.64229      1.00   .553805  1.770809
   8.64218   8.64218      1.00   .555935  1.778039
   8.64207   8.64207      1.00   .552345  1.766049
   8.64196   8.64196      1.00   .556855  1.780199
   8.64184   8.64184      1.00   .553775  1.770989
   8.64173   8.64173      1.00   .556005  1.779199
   8.64161   8.64161      1.00   .553185  1.770159
   8.64148   8.64148      1.00   .558145  1.785229
   8.64137   8.64137      1.00   .555385  1.776299
   8.64127   8.64127      1.00   .556795  1.781409
   8.64115   8.64115      1.00   .556165  1.779599
   8.64103   8.64103      1.00   .558315  1.787009
   8.64091   8.64091      1.00   .556005  1.779149
   8.64080   8.64080      1.00   .557185  1.782499
   8.64069   8.64069      1.00   .559065  1.788819
   8.64057   8.64057      1.00   .555485  1.777599
   8.64046   8.64046      1.00   .559195  1.789269
   8.64035   8.64035      1.00   .558025  1.786699
   8.64024   8.64024      1.00   .558935  1.789009
   8.64013   8.64013      1.00   .557945  1.785949
   8.64002   8.64002      1.00   .558105  1.787449
   8.63991   8.63991      1.00   .561045  1.795439
   8.63980   8.63980      1.00   .557345  1.784099
   8.63968   8.63968      1.00   .561275  1.797119
   8.63957   8.63957      1.00   .561225  1.797199
   8.63947   8.63947      1.00   .557875  1.785829
   8.63936   8.63936      1.00   .560835  1.796299
   8.63924   8.63924      1.00   .560105  1.794699
   8.63913   8.63913      1.00   .560495  1.796049
   8.63902   8.63902      1.00   .561035  1.797199
   8.63891   8.63891      1.00   .558305  1.788909
   8.63879   8.63879      1.00   .561615  1.799329
   8.63868   8.63868      1.00   .560285  1.795469
   8.63857   8.63857      1.00   .560225  1.795459
   8.63845   8.63845      1.00   .562455  1.802469
   8.63832   8.63832      1.00   .561955  1.801459
   8.63820   8.63820      1.00   .560785  1.797079
   8.63809   8.63809      1.00   .561255  1.798749
   8.63797   8.63797      1.00   .559915  1.793169
   8.63785   8.63785      1.00   .562975  1.805499
   8.63773   8.63773      1.00   .561325  1.798919
   8.63762   8.63762      1.00   .563805  1.806739
   8.63750   8.63750      1.00   .562475  1.803779
   8.63738   8.63738      1.00   .561115  1.799879
   8.63727   8.63727      1.00   .562895  1.805019
   8.63716   8.63716      1.00   .563875  1.808049
   8.63704   8.63704      1.00   .563925  1.807419
   8.63692   8.63692      1.00   .560395  1.797839
   8.63681   8.63681      1.00   .565685  1.813929
   8.63671   8.63671      1.00   .564175  1.809169
   8.63660   8.63660      1.00   .562845  1.804389
   8.63648   8.63648      1.00   .564235  1.809679
   8.63637   8.63637      1.00   .563965  1.809589
   8.63627   8.63627      1.00   .563935  1.808799
   8.63615   8.63615      1.00   .565925  1.815919
   8.63603   8.63603      1.00   .561855  1.801199
   8.63593   8.63593      1.00   .566165  1.815799
   8.63583   8.63583      1.00   .564905  1.813679
   8.63572   8.63572      1.00   .565525  1.815449
   8.63561   8.63561      1.00   .564435  1.810909
   8.63550   8.63550      1.00   .564435  1.811699
   8.63540   8.63540      1.00   .563475  1.808889
   8.63528   8.63528      1.00   .567345  1.820859
   8.63516   8.63516      1.00   .563555  1.808529
   8.63505   8.63505      1.00   .565495  1.814479
   8.63495   8.63495      1.00   .564545  1.812319
   8.63484   8.63484      1.00   .566655  1.818899
   8.63472   8.63472      1.00   .563775  1.810609
   8.63462   8.63462      1.00   .566745  1.819009
   8.63451   8.63451      1.00   .565115  1.815159
   8.63441   8.63441      1.00   .566795  1.820209
   8.63430   8.63430      1.00   .563555  1.809329
   8.63419   8.63419      1.00   .568445  1.825649
   8.63409   8.63409      1.00   .565245  1.815539
   8.63399   8.63399      1.00   .566085  1.818219
   8.63388   8.63388      1.00   .566685  1.820209
   8.63378   8.63378      1.00   .566625  1.821099
   8.63368   8.63368      1.00   .565595  1.816959
   8.63358   8.63358      1.00   .566965  1.821779
   8.63347   8.63347      1.00   .567895  1.825819
   8.63337   8.63337      1.00   .566605  1.820189
   8.63327   8.63327      1.00   .568355  1.826649
   8.63317   8.63317      1.00   .567605  1.823949
   8.63306   8.63306      1.00   .568035  1.824959
   8.63295   8.63295      1.00   .567865  1.825309
   8.63285   8.63285      1.00   .569755  1.830879
   8.63274   8.63274      1.00   .566255  1.820729
   8.63263   8.63263      1.00   .568965  1.829329
   8.63252   8.63252      1.00   .568055  1.825159
   8.63242   8.63242      1.00   .569235  1.829859
   8.63231   8.63231      1.00   .567475  1.825589
   8.63220   8.63220      1.00   .566415  1.820899
   8.63208   8.63208      1.00   .570395  1.834099
   8.63197   8.63197      1.00   .567135  1.824379
   8.63186   8.63186      1.00   .569395  1.830649
   8.63174   8.63174      1.00   .568255  1.827129
   8.63162   8.63162      1.00   .567425  1.824749
   8.63151   8.63151      1.00   .567545  1.825699
   8.63139   8.63139      1.00   .571045  1.836879
   8.63127   8.63127      1.00   .568785  1.829579
   8.63116   8.63116      1.00   .569805  1.833299
   8.63105   8.63105      1.00   .570405  1.834269
   8.63093   8.63093      1.00   .569055  1.831779
   8.63081   8.63081      1.00   .567475  1.826239
   8.63069   8.63069      1.00   .570585  1.834899
   8.63058   8.63058      1.00   .569335  1.830919
   8.63047   8.63047      1.00   .571915  1.840589
   8.63036   8.63036      1.00   .569005  1.830929
   8.63024   8.63024      1.00   .570605  1.837089
   8.63013   8.63013      1.00   .571045  1.837699
   8.63002   8.63002      1.00   .570995  1.837829
   8.62991   8.62991      1.00   .572055  1.841359
   8.62980   8.62980      1.00   .572335  1.841339
   8.62970   8.62970      1.00   .571685  1.839889
   8.62958   8.62958      1.00   .572355  1.843099
   8.62947   8.62947      1.00   .570225  1.836899
   8.62936   8.62936      1.00   .573035  1.845279
   8.62925   8.62925      1.00   .574075  1.849049
   8.62914   8.62914      1.00   .571275  1.839859
   8.62902   8.62902      1.00   .573255  1.846689
   8.62891   8.62891      1.00   .574305  1.849529
   8.62880   8.62880      1.00   .570755  1.838369
   8.62868   8.62868      1.00   .574845  1.851529
   8.62856   8.62856      1.00   .574765  1.852369
   8.62844   8.62844      1.00   .573355  1.847089
   8.62833   8.62833      1.00   .573645  1.847799
   8.62821   8.62821      1.00   .574565  1.851909
   8.62808   8.62808      1.00   .573665  1.849269
   8.62797   8.62797      1.00   .575305  1.854089
   8.62786   8.62786      1.00   .574395  1.850939
   8.62774   8.62774      1.00   .576425  1.857919
   8.62762   8.62762      1.00   .574745  1.852339
   8.62751   8.62751      1.00   .575045  1.853769
   8.62740   8.62740      1.00   .576875  1.859269
   8.62728   8.62728      1.00   .575285  1.855189
   8.62715   8.62715      1.00   .574275  1.851699
   8.62704   8.62704      1.00   .577255  1.861549
   8.62694   8.62694      1.00   .574615  1.852269
   8.62683   8.62683      1.00   .576865  1.861339
   8.62671   8.62671      1.00   .575455  1.856259
   8.62660   8.62660      1.00   .575635  1.857379
   8.62649   8.62649      1.00   .576895  1.861039
   8.62638   8.62638      1.00   .576365  1.859029
   8.62627   8.62627      1.00   .574425  1.852709
   8.62616   8.62616      1.00   .576785  1.860279
   8.62605   8.62605      1.00   .577465  1.862829
   8.62594   8.62594      1.00   .574875  1.855579
   8.62582   8.62582      1.00   .577125  1.861909
   8.62571   8.62571      1.00   .575235  1.855879
   8.62561   8.62561      1.00   .577835  1.864269
   8.62550   8.62550      1.00   .576055  1.858469
   8.62539   8.62539      1.00   .578255  1.865079
   8.62527   8.62527      1.00   .575975  1.859189
   8.62517   8.62517      1.00   .578295  1.866189
   8.62506   8.62506      1.00   .575545  1.856309
   8.62494   8.62494      1.00   .580365  1.873819
   8.62484   8.62484      1.00   .575025  1.856649
   8.62473   8.62473      1.00   .578175  1.866129
   8.62463   8.62463      1.00   .576975  1.862209
   8.62452   8.62452      1.00   .579045  1.869639
   8.62441   8.62441      1.00   .575245  1.856659
   8.62431   8.62431      1.00   .577915  1.865889
   8.62420   8.62420      1.00   .574585  1.855309
   8.62410   8.62410      1.00   .579255  1.869719
   8.62399   8.62399      1.00   .576525  1.860709
   8.62389   8.62389      1.00   .577735  1.865459
   8.62378   8.62378      1.00   .578275  1.867859
   8.62367   8.62367      1.00   .575395  1.858589
   8.62357   8.62357      1.00   .576675  1.862219
   8.62348   8.62348      1.00   .576325  1.861299
   8.62337   8.62337      1.00   .575315  1.858899
   8.62327   8.62327      1.00   .576245  1.861349
   8.62317   8.62317      1.00   .580265  1.875249
   8.62307   8.62307      1.00   .576975  1.864759
   8.62296   8.62296      1.00   .577595  1.866919
   8.62285   8.62285      1.00   .574255  1.856059
   8.62274   8.62274      1.00   .580455  1.875509
   8.62265   8.62265      1.00   .576785  1.864049
   8.62254   8.62254      1.00   .576915  1.864179
   8.62242   8.62242      1.00   .575875  1.861379
   8.62232   8.62232      1.00   .579815  1.873069
   8.62221   8.62221      1.00   .573715  1.853309
   8.62210   8.62210      1.00   .578405  1.870019
   8.62198   8.62198      1.00   .577895  1.868249
   8.62186   8.62186      1.00   .574725  1.858099
   8.62175   8.62175      1.00   .576005  1.862569
   8.62163   8.62163      1.00   .579075  1.872509
   8.62151   8.62151      1.00   .575795  1.861559
   8.62140   8.62140      1.00   .575795  1.861809
   8.62129   8.62129      1.00   .577515  1.868789
   8.62117   8.62117      1.00   .578365  1.869499
   8.62105   8.62105      1.00   .576585  1.864599
   8.62094   8.62094      1.00   .576195  1.862999
   8.62083   8.62083      1.00   .578365  1.870579
   8.62071   8.62071      1.00   .576405  1.863669
   8.62059   8.62059      1.00   .576715  1.866439
   8.62048   8.62048      1.00   .577765  1.869049
   8.62037   8.62037      1.00   .576765  1.865999
   8.62025   8.62025      1.00   .575965  1.863629
   8.62014   8.62014      1.00   .578515  1.872379
   8.62003   8.62003      1.00   .576385  1.865099
   8.61992   8.61992      1.00   .576995  1.867339
   8.61981   8.61981      1.00   .577055  1.868199
   8.61970   8.61970      1.00   .576915  1.866909
   8.61959   8.61959      1.00   .575655  1.863969
   8.61948   8.61948      1.00   .578275  1.872099
   8.61937   8.61937      1.00   .576415  1.865929
   8.61925   8.61925      1.00   .576455  1.866119
   8.61914   8.61914      1.00   .575705  1.864859
   8.61904   8.61904      1.00   .577655  1.870549
   8.61892   8.61892      1.00   .577455  1.869699
   8.61880   8.61880      1.00   .576885  1.868199
   8.61869   8.61869      1.00   .578405  1.873369
   8.61858   8.61858      1.00   .577675  1.870349
   8.61845   8.61845      1.00   .576835  1.868289
   8.61833   8.61833      1.00   .576835  1.869749
   8.61821   8.61821      1.00   .578785  1.874829
   8.61810   8.61810      1.00   .578445  1.874449
   8.61798   8.61798      1.00   .577035  1.869569
   8.61786   8.61786      1.00   .577285  1.869799
   8.61775   8.61775      1.00   .580375  1.881279
   8.61763   8.61763      1.00   .578075  1.872119
   8.61751   8.61751      1.00   .577095  1.870279
   8.61739   8.61739      1.00   .579385  1.877519
   8.61728   8.61728      1.00   .578125  1.873759
   8.61717   8.61717      1.00   .577615  1.872149
   8.61705   8.61705      1.00   .578655  1.875849
   8.61693   8.61693      1.00   .576425  1.867979
   8.61682   8.61682      1.00   .577695  1.872459
   8.61672   8.61672      1.00   .580685  1.881869
   8.61661   8.61661      1.00   .577795  1.872409
   8.61650   8.61650      1.00   .580725  1.883689
   8.61639   8.61639      1.00   .578045  1.874269
   8.61628   8.61628      1.00   .580105  1.881069
   8.61617   8.61617      1.00   .576405  1.869889
   8.61605   8.61605      1.00   .576675  1.869839
   8.61594   8.61594      1.00   .579325  1.878139
   8.61584   8.61584      1.00   .580565  1.883119
   8.61572   8.61572      1.00   .578985  1.877869
   8.61561   8.61561      1.00   .578685  1.876899
   8.61551   8.61551      1.00   .582245  1.887859
   8.61540   8.61540      1.00   .579525  1.879609
   8.61528   8.61528      1.00   .579765  1.880609
   8.61517   8.61517      1.00   .580215  1.882799
   8.61507   8.61507      1.00   .581785  1.887829
   8.61496   8.61496      1.00   .578245  1.875339
   8.61485   8.61485      1.00   .581885  1.887549
   8.61473   8.61473      1.00   .581385  1.886019
   8.61463   8.61463      1.00   .581295  1.885549
   8.61453   8.61453      1.00   .578885  1.879429
   8.61442   8.61442      1.00   .582815  1.892699
   8.61431   8.61431      1.00   .580855  1.885529
   8.61420   8.61420      1.00   .580735  1.885559
   8.61410   8.61410      1.00   .579695  1.881029
   8.61400   8.61400      1.00   .584065  1.896379
   8.61389   8.61389      1.00   .580215  1.883779
   8.61379   8.61379      1.00   .583475  1.894409
   8.61369   8.61369      1.00   .580805  1.885429
   8.61358   8.61358      1.00   .583325  1.893339
   8.61348   8.61348      1.00   .581535  1.888919
   8.61338   8.61338      1.00   .582255  1.890539
   8.61328   8.61328      1.00   .583285  1.894099
   8.61318   8.61318      1.00   .582045  1.890729
   8.61307   8.61307      1.00   .580725  1.886579
   8.61296   8.61296      1.00   .584635  1.898769
   8.61286   8.61286      1.00   .580855  1.887519
   8.61275   8.61275      1.00   .580845  1.887089
   8.61264   8.61264      1.00   .583555  1.895709
   8.61254   8.61254      1.00   .580585  1.886269
   8.61243   8.61243      1.00   .583365  1.895339
   8.61232   8.61232      1.00   .581715  1.890929
   8.61221   8.61221      1.00   .583895  1.897409
   8.61210   8.61210      1.00   .581085  1.888479
   8.61199   8.61199      1.00   .584095  1.897999
   8.61187   8.61187      1.00   .582395  1.893069
   8.61175   8.61175      1.00   .582205  1.892899
   8.61163   8.61163      1.00   .580905  1.887579
   8.61152   8.61152      1.00   .586245  1.905049
   8.61141   8.61141      1.00   .581475  1.890819
   8.61128   8.61128      1.00   .583075  1.897969
   8.61117   8.61117      1.00   .580285  1.887389
   8.61107   8.61107      1.00   .585585  1.904269
   8.61095   8.61095      1.00   .581465  1.890269
   8.61082   8.61082      1.00   .584045  1.898569
   8.61071   8.61071      1.00   .581955  1.893789
   8.61059   8.61059      1.00   .583395  1.897419
   8.61048   8.61048      1.00   .583645  1.899119
   8.61037   8.61037      1.00   .581665  1.893519
   8.61026   8.61026      1.00   .584235  1.900739
   8.61015   8.61015      1.00   .583435  1.898189
   8.61004   8.61004      1.00   .584455  1.900789
   8.60992   8.60992      1.00   .582085  1.894219
   8.60982   8.60982      1.00   .583105  1.897099
   8.60971   8.60971      1.00   .580025  1.887149
   8.60960   8.60960      1.00   .586075  1.907109
   8.60948   8.60948      1.00   .580595  1.888769
   8.60937   8.60937      1.00   .583605  1.900119
   8.60927   8.60927      1.00   .584945  1.904699
   8.60916   8.60916      1.00   .583545  1.899749
   8.60904   8.60904      1.00   .579875  1.888599
   8.60892   8.60892      1.00   .581205  1.892029
   8.60882   8.60882      1.00   .582625  1.897339
   8.60870   8.60870      1.00   .581385  1.892429
   8.60858   8.60858      1.00   .582475  1.897449
   8.60846   8.60846      1.00   .581865  1.895189
   8.60835   8.60835      1.00   .584655  1.903879
   8.60822   8.60822      1.00   .579665  1.887139
   8.60810   8.60810      1.00   .584325  1.903069
   8.60799   8.60799      1.00   .581865  1.895999
   8.60788   8.60788      1.00   .583695  1.900349
   8.60776   8.60776      1.00   .581245  1.893879
   8.60763   8.60763      1.00   .585715  1.907449
   8.60752   8.60752      1.00   .580405  1.889279
   8.60741   8.60741      1.00   .586165  1.909349
   8.60729   8.60729      1.00   .582485  1.897119
   8.60716   8.60716      1.00   .583145  1.899429
   8.60705   8.60705      1.00   .585175  1.904809
   8.60695   8.60695      1.00   .585095  1.906959
   8.60684   8.60684      1.00   .581635  1.895269
   8.60672   8.60672      1.00   .584535  1.905139
   8.60661   8.60661      1.00   .583725  1.901799
   8.60651   8.60651      1.00   .586065  1.909739
   8.60640   8.60640      1.00   .582245  1.897919
   8.60628   8.60628      1.00   .581875  1.895649
   8.60617   8.60617      1.00   .584915  1.906599
   8.60607   8.60607      1.00   .583865  1.902599
   8.60595   8.60595      1.00   .584215  1.904629
   8.60583   8.60583      1.00   .582605  1.898709
   8.60572   8.60572      1.00   .585415  1.909399
   8.60562   8.60562      1.00   .583675  1.902199
   8.60551   8.60551      1.00   .585725  1.909859
   8.60539   8.60539      1.00   .584385  1.905769
   8.60529   8.60529      1.00   .583165  1.902829
   8.60518   8.60518      1.00   .582535  1.899849
   8.60506   8.60506      1.00   .586365  1.912549
   8.60495   8.60495      1.00   .581795  1.897299
   8.60484   8.60484      1.00   .584755  1.908919
   8.60474   8.60474      1.00   .583645  1.903969
   8.60463   8.60463      1.00   .585945  1.911629
   8.60452   8.60452      1.00   .582455  1.900299
   8.60442   8.60442      1.00   .583625  1.904099
   8.60432   8.60432      1.00   .586365  1.912929
   8.60421   8.60421      1.00   .584095  1.905919
   8.60410   8.60410      1.00   .582735  1.902629
   8.60399   8.60399      1.00   .584645  1.907979
   8.60389   8.60389      1.00   .585665  1.911369
   8.60379   8.60379      1.00   .582365  1.901509
   8.60368   8.60368      1.00   .586165  1.913219
   8.60358   8.60358      1.00   .583935  1.906679
   8.60348   8.60348      1.00   .587545  1.918059
   8.60338   8.60338      1.00   .584475  1.907969
   8.60327   8.60327      1.00   .585755  1.911819
   8.60317   8.60317      1.00   .586195  1.912959
   8.60307   8.60307      1.00   .586655  1.915999
   8.60296   8.60296      1.00   .584945  1.909449
   8.60285   8.60285      1.00   .586045  1.913489
   8.60275   8.60275      1.00   .585775  1.912779
   8.60264   8.60264      1.00   .585375  1.912199
   8.60253   8.60253      1.00   .584655  1.909819
   8.60242   8.60242      1.00   .583495  1.906309
   8.60232   8.60232      1.00   .585045  1.912119
   8.60221   8.60221      1.00   .587895  1.920369
   8.60209   8.60209      1.00   .584155  1.908879
   8.60197   8.60197      1.00   .586235  1.915729
   8.60186   8.60186      1.00   .585365  1.913389
   8.60175   8.60175      1.00   .584895  1.911499
   8.60162   8.60162      1.00   .585365  1.912809
   8.60151   8.60151      1.00   .585525  1.913719
   8.60140   8.60140      1.00   .588895  1.924389
   8.60128   8.60128      1.00   .585905  1.914789
   8.60117   8.60117      1.00   .588385  1.923459
   8.60105   8.60105      1.00   .586715  1.916179
   8.60093   8.60093      1.00   .586115  1.916539
   8.60083   8.60083      1.00   .586065  1.915909
   8.60070   8.60070      1.00   .588775  1.925489
   8.60059   8.60059      1.00   .584745  1.912409
   8.60048   8.60048      1.00   .587985  1.922709
   8.60037   8.60037      1.00   .586905  1.918189
   8.60025   8.60025      1.00   .585945  1.916359
   8.60014   8.60014      1.00   .587245  1.920999
   8.60003   8.60003      1.00   .588365  1.925009
   8.59992   8.59992      1.00   .584935  1.912439
   8.59981   8.59981      1.00   .587945  1.923439
   8.59970   8.59970      1.00   .587105  1.919639
   8.59959   8.59959      1.00   .587145  1.921389
   8.59948   8.59948      1.00   .586905  1.919379
   8.59937   8.59937      1.00   .587405  1.921909
   8.59925   8.59925      1.00   .587935  1.923829
   8.59914   8.59914      1.00   .587075  1.921939
   8.59903   8.59903      1.00   .585795  1.917389
   8.59892   8.59892      1.00   .588135  1.924119
   8.59880   8.59880      1.00   .586295  1.918639
   8.59869   8.59869      1.00   .588375  1.926289
   8.59858   8.59858      1.00   .586175  1.917919
   8.59845   8.59845      1.00   .588345  1.925749
   8.59833   8.59833      1.00   .585515  1.915879
   8.59822   8.59822      1.00   .588385  1.926139
   8.59810   8.59810      1.00   .587085  1.922629
   8.59798   8.59798      1.00   .587985  1.923559
   8.59786   8.59786      1.00   .584795  1.915839
   8.59775   8.59775      1.00   .587125  1.922809
   8.59764   8.59764      1.00   .587955  1.924319
   8.59751   8.59751      1.00   .587605  1.923919
   8.59739   8.59739      1.00   .586485  1.920889
   8.59727   8.59727      1.00   .588695  1.929169
   8.59716   8.59716      1.00   .586545  1.920319
   8.59705   8.59705      1.00   .588805  1.928949
   8.59693   8.59693      1.00   .586535  1.922069
   8.59682   8.59682      1.00   .587355  1.924809
   8.59672   8.59672      1.00   .588335  1.927139
   8.59661   8.59661      1.00   .589345  1.930469
   8.59649   8.59649      1.00   .585785  1.919299
   8.59638   8.59638      1.00   .587955  1.926699
   8.59628   8.59628      1.00   .588635  1.928929
   8.59616   8.59616      1.00   .587055  1.923749
   8.59604   8.59604      1.00   .588075  1.926389
   8.59594   8.59594      1.00   .588185  1.928039
   8.59583   8.59583      1.00   .587085  1.923549
   8.59572   8.59572      1.00   .589575  1.933879
   8.59561   8.59561      1.00   .587435  1.925969
   8.59550   8.59550      1.00   .589885  1.933759
   8.59540   8.59540      1.00   .588195  1.928309
   8.59528   8.59528      1.00   .588665  1.931279
   8.59517   8.59517      1.00   .587535  1.926439
   8.59506   8.59506      1.00   .587785  1.928079
   8.59495   8.59495      1.00   .589325  1.933009
   8.59484   8.59484      1.00   .588825  1.930229
   8.59473   8.59473      1.00   .589165  1.931079
   8.59462   8.59462      1.00   .588195  1.929199
   8.59452   8.59452      1.00   .589765  1.935359
   8.59441   8.59441      1.00   .587665  1.927899
   8.59430   8.59430      1.00   .587415  1.927349
   8.59420   8.59420      1.00   .589315  1.933359
   8.59410   8.59410      1.00   .590215  1.936129
   8.59399   8.59399      1.00   .590415  1.936529
   8.59388   8.59388      1.00   .588185  1.931059
   8.59378   8.59378      1.00   .590845  1.938569
   8.59368   8.59368      1.00   .591445  1.939959
   8.59358   8.59358      1.00   .590935  1.939429
   8.59347   8.59347      1.00   .590075  1.937369
   8.59337   8.59337      1.00   .591215  1.940509
   8.59327   8.59327      1.00   .589045  1.933709
   8.59317   8.59317      1.00   .594035  1.949799
   8.59306   8.59306      1.00   .589615  1.936109
   8.59296   8.59296      1.00   .591615  1.942149
   8.59285   8.59285      1.00   .589985  1.935939
   8.59274   8.59274      1.00   .593315  1.948519
   8.59263   8.59263      1.00   .589055  1.934529
   8.59253   8.59253      1.00   .593425  1.948129
   8.59242   8.59242      1.00   .590055  1.938699
   8.59231   8.59231      1.00   .591395  1.942739
   8.59220   8.59220      1.00   .591805  1.944499
   8.59209   8.59209      1.00   .591995  1.944509
   8.59198   8.59198      1.00   .591405  1.942849
   8.59186   8.59186      1.00   .594205  1.952229
   8.59174   8.59174      1.00   .591725  1.943739
   8.59163   8.59163      1.00   .592265  1.945939
   8.59152   8.59152      1.00   .593345  1.949379
   8.59140   8.59140      1.00   .594075  1.951389
   8.59128   8.59128      1.00   .593195  1.949899
   8.59116   8.59116      1.00   .592365  1.947229
   8.59105   8.59105      1.00   .596215  1.959009
   8.59094   8.59094      1.00   .592545  1.947329
   8.59082   8.59082      1.00   .593305  1.950319
   8.59070   8.59070      1.00   .594475  1.954319
   8.59059   8.59059      1.00   .595575  1.957859
   8.59047   8.59047      1.00   .594095  1.952569
   8.59035   8.59035      1.00   .596255  1.960279
   8.59025   8.59025      1.00   .595325  1.957989
   8.59014   8.59014      1.00   .596555  1.961209
   8.59003   8.59003      1.00   .595815  1.958239
   8.58991   8.58991      1.00   .598175  1.966919
   8.58980   8.58980      1.00   .593615  1.951209
   8.58970   8.58970      1.00   .598355  1.967789
   8.58959   8.58959      1.00   .597385  1.964999
   8.58947   8.58947      1.00   .596625  1.962919
   8.58936   8.58936      1.00   .596215  1.960769
   8.58925   8.58925      1.00   .597045  1.964779
   8.58914   8.58914      1.00   .598645  1.968719
   8.58902   8.58902      1.00   .596225  1.961129
   8.58891   8.58891      1.00   .596895  1.963829
   8.58880   8.58880      1.00   .599715  1.973709
   8.58869   8.58869      1.00   .597955  1.967379
   8.58857   8.58857      1.00   .594885  1.958099
   8.58845   8.58845      1.00   .599225  1.971819
   8.58833   8.58833      1.00   .597175  1.965439
   8.58821   8.58821      1.00   .597005  1.966519
   8.58809   8.58809      1.00   .595445  1.960169
   8.58798   8.58798      1.00   .598595  1.971339
   8.58787   8.58787      1.00   .594525  1.957259
   8.58774   8.58774      1.00   .597115  1.965289
   8.58762   8.58762      1.00   .595935  1.962999
   8.58750   8.58750      1.00   .599565  1.972789
   8.58739   8.58739      1.00   .597435  1.967009
   8.58728   8.58728      1.00   .597365  1.966469
   8.58716   8.58716      1.00   .597895  1.967919
   8.58704   8.58704      1.00   .596565  1.965229
   8.58694   8.58694      1.00   .596845  1.965359
   8.58683   8.58683      1.00   .597965  1.969239
   8.58671   8.58671      1.00   .598685  1.972769
   8.58660   8.58660      1.00   .598165  1.970119
   8.58649   8.58649      1.00   .597725  1.970039
   8.58638   8.58638      1.00   .598985  1.972649
   8.58627   8.58627      1.00   .597925  1.969059
   8.58616   8.58616      1.00   .596985  1.966279
   8.58605   8.58605      1.00   .599275  1.974859
   8.58594   8.58594      1.00   .597105  1.967629
   8.58582   8.58582      1.00   .597775  1.970279
   8.58572   8.58572      1.00   .595985  1.963689
   8.58562   8.58562      1.00   .599935  1.976189
   8.58551   8.58551      1.00   .596635  1.966569
   8.58539   8.58539      1.00   .596085  1.964889
   8.58528   8.58528      1.00   .598345  1.972089
   8.58518   8.58518      1.00   .598495  1.973529
   8.58506   8.58506      1.00   .595185  1.962009
   8.58495   8.58495      1.00   .597215  1.969659
   8.58484   8.58484      1.00   .597135  1.969569
   8.58474   8.58474      1.00   .596945  1.969489
   8.58463   8.58463      1.00   .596575  1.967819
   8.58452   8.58452      1.00   .597565  1.970549
   8.58442   8.58442      1.00   .597285  1.969919
   8.58432   8.58432      1.00   .595995  1.965299
   8.58421   8.58421      1.00   .596925  1.969619
   8.58410   8.58410      1.00   .596175  1.965629
   8.58400   8.58400      1.00   .595365  1.964329
   8.58390   8.58390      1.00   .597135  1.969229
   8.58379   8.58379      1.00   .595825  1.964999
   8.58369   8.58369      1.00   .595065  1.962329
   8.58358   8.58358      1.00   .594515  1.962579
   8.58349   8.58349      1.00   .595795  1.965639
   8.58338   8.58338      1.00   .595845  1.966189
   8.58328   8.58328      1.00   .594375  1.961829
   8.58318   8.58318      1.00   .595875  1.965509
   8.58308   8.58308      1.00   .596665  1.968609
   8.58297   8.58297      1.00   .595315  1.964489
   8.58286   8.58286      1.00   .594625  1.962049
   8.58276   8.58276      1.00   .595195  1.963989
   8.58266   8.58266      1.00   .597355  1.971989
   8.58255   8.58255      1.00   .593635  1.959599
   8.58244   8.58244      1.00   .595195  1.965109
   8.58233   8.58233      1.00   .596225  1.969199
   8.58222   8.58222      1.00   .595225  1.965929
   8.58210   8.58210      1.00   .592905  1.957289
   8.58198   8.58198      1.00   .595275  1.966209
   8.58188   8.58188      1.00   .597455  1.972419
   8.58177   8.58177      1.00   .594355  1.962399
   8.58164   8.58164      1.00   .594565  1.963719
   8.58152   8.58152      1.00   .596655  1.971449
   8.58142   8.58142      1.00   .594395  1.962339
   8.58130   8.58130      1.00   .593745  1.961559
   8.58119   8.58119      1.00   .596125  1.968889
   8.58107   8.58107      1.00   .595445  1.967319
   8.58096   8.58096      1.00   .594565  1.964529
   8.58084   8.58084      1.00   .593885  1.962629
   8.58073   8.58073      1.00   .595325  1.968319
   8.58060   8.58060      1.00   .592565  1.957709
   8.58049   8.58049      1.00   .594485  1.964839
   8.58038   8.58038      1.00   .596805  1.972059
   8.58027   8.58027      1.00   .595485  1.967979
   8.58015   8.58015      1.00   .592815  1.959579
   8.58005   8.58005      1.00   .596605  1.971629
   8.57994   8.57994      1.00   .594365  1.964519
   8.57983   8.57983      1.00   .592515  1.959079
   8.57972   8.57972      1.00   .591645  1.956599
   8.57961   8.57961      1.00   .597165  1.974129
   8.57950   8.57950      1.00   .594135  1.964989
   8.57939   8.57939      1.00   .594685  1.966589
   8.57927   8.57927      1.00   .593855  1.964289
   8.57916   8.57916      1.00   .597635  1.975579
   8.57905   8.57905      1.00   .593605  1.962909
   8.57894   8.57894      1.00   .594585  1.967199
   8.57882   8.57882      1.00   .595785  1.970819
   8.57870   8.57870      1.00   .596515  1.972799
   8.57859   8.57859      1.00   .593535  1.964259
   8.57847   8.57847      1.00   .596035  1.972119
   8.57835   8.57835      1.00   .595875  1.970479
   8.57824   8.57824      1.00   .593575  1.963109
   8.57813   8.57813      1.00   .594305  1.966419
   8.57801   8.57801      1.00   .596265  1.971999
   8.57788   8.57788      1.00   .595535  1.970389
   8.57776   8.57776      1.00   .592755  1.962189
   8.57765   8.57765      1.00   .595685  1.971769
   8.57754   8.57754      1.00   .596375  1.973969
   8.57742   8.57742      1.00   .594045  1.966579
   8.57730   8.57730      1.00   .595205  1.970269
   8.57719   8.57719      1.00   .594845  1.968699
   8.57707   8.57707      1.00   .593465  1.964369
   8.57695   8.57695      1.00   .596825  1.975629
   8.57685   8.57685      1.00   .593005  1.963249
   8.57674   8.57674      1.00   .596795  1.976829
   8.57662   8.57662      1.00   .593235  1.964329
   8.57651   8.57651      1.00   .595375  1.971619
   8.57641   8.57641      1.00   .595005  1.970669
   8.57630   8.57630      1.00   .594625  1.968779
   8.57619   8.57619      1.00   .593925  1.966229
   8.57607   8.57607      1.00   .594155  1.968489
   8.57595   8.57595      1.00   .594425  1.969689
   8.57585   8.57585      1.00   .593235  1.965559
   8.57574   8.57574      1.00   .594395  1.969439
   8.57563   8.57563      1.00   .593775  1.966959
   8.57552   8.57552      1.00   .594695  1.969779
   8.57541   8.57541      1.00   .593355  1.966309
   8.57530   8.57530      1.00   .595565  1.973049
   8.57519   8.57519      1.00   .593705  1.967879
   8.57508   8.57508      1.00   .594205  1.969179
   8.57497   8.57497      1.00   .593945  1.968219
   8.57486   8.57486      1.00   .594475  1.970679
   8.57475   8.57475      1.00   .594155  1.969549
   8.57464   8.57464      1.00   .593075  1.966219
   8.57454   8.57454      1.00   .594595  1.969739
   8.57444   8.57444      1.00   .594625  1.970679
   8.57433   8.57433      1.00   .593775  1.969799
   8.57422   8.57422      1.00   .593765  1.968379
   8.57412   8.57412      1.00   .595285  1.975229
   8.57401   8.57401      1.00   .593845  1.969809
   8.57390   8.57390      1.00   .594475  1.971279
   8.57380   8.57380      1.00   .593185  1.967019
   8.57371   8.57371      1.00   .595955  1.977489
   8.57360   8.57360      1.00   .592315  1.964199
   8.57350   8.57350      1.00   .595095  1.975339
   8.57340   8.57340      1.00   .591935  1.964189
   8.57330   8.57330      1.00   .593135  1.968869
   8.57320   8.57320      1.00   .594315  1.972129
   8.57308   8.57308      1.00   .595645  1.976499
   8.57298   8.57298      1.00   .594025  1.970379
   8.57288   8.57288      1.00   .595545  1.975939
   8.57277   8.57277      1.00   .592705  1.966019
   8.57266   8.57266      1.00   .591395  1.962389
   8.57256   8.57256      1.00   .592625  1.966059
   8.57245   8.57245      1.00   .596885  1.981329
   8.57234   8.57234      1.00   .594005  1.971249
   8.57223   8.57223      1.00   .593535  1.970519
   8.57211   8.57211      1.00   .595945  1.977649
   8.57200   8.57200      1.00   .595225  1.975719
   8.57190   8.57190      1.00   .594025  1.972469
   8.57178   8.57178      1.00   .594625  1.974119
   8.57166   8.57166      1.00   .595485  1.978239
   8.57155   8.57155      1.00   .593925  1.972109
   8.57143   8.57143      1.00   .594805  1.975689
   8.57131   8.57131      1.00   .594865  1.975889
   8.57120   8.57120      1.00   .594225  1.974659
   8.57108   8.57108      1.00   .595645  1.977229
   8.57097   8.57097      1.00   .593035  1.970029
   8.57085   8.57085      1.00   .595575  1.977849
   8.57074   8.57074      1.00   .594505  1.974379
   8.57063   8.57063      1.00   .594155  1.974369
   8.57051   8.57051      1.00   .595055  1.978039
   8.57039   8.57039      1.00   .594885  1.976659
   8.57028   8.57028      1.00   .596245  1.980339
   8.57018   8.57018      1.00   .593625  1.972419
   8.57007   8.57007      1.00   .596215  1.981089
   8.56995   8.56995      1.00   .595935  1.980759
   8.56984   8.56984      1.00   .595205  1.977879
   8.56974   8.56974      1.00   .596235  1.981989
   8.56962   8.56962      1.00   .595055  1.978239
   8.56951   8.56951      1.00   .597095  1.985389
   8.56940   8.56940      1.00   .593165  1.971489
   8.56930   8.56930      1.00   .597105  1.985689
   8.56918   8.56918      1.00   .596405  1.982609
   8.56907   8.56907      1.00   .594005  1.975129
   8.56896   8.56896      1.00   .596235  1.982739
   8.56885   8.56885      1.00   .598045  1.988929
   8.56873   8.56873      1.00   .594275  1.976439
   8.56861   8.56861      1.00   .594325  1.976539
   8.56849   8.56849      1.00   .596645  1.985409
   8.56838   8.56838      1.00   .596745  1.984469
   8.56826   8.56826      1.00   .593675  1.974669
   8.56814   8.56814      1.00   .596925  1.985399
   8.56802   8.56802      1.00   .597575  1.988659
   8.56791   8.56791      1.00   .594175  1.976919
   8.56779   8.56779      1.00   .596375  1.985319
   8.56767   8.56767      1.00   .595175  1.979619
   8.56755   8.56755      1.00   .597685  1.988289
   8.56744   8.56744      1.00   .593835  1.975619
   8.56732   8.56732      1.00   .597015  1.986369
   8.56720   8.56720      1.00   .594985  1.980359
   8.56709   8.56709      1.00   .595335  1.981059
   8.56698   8.56698      1.00   .596805  1.986739
   8.56687   8.56687      1.00   .595985  1.984869
   8.56675   8.56675      1.00   .594335  1.978809
   8.56665   8.56665      1.00   .596675  1.986669
   8.56654   8.56654      1.00   .594265  1.979059
   8.56643   8.56643      1.00   .595375  1.982009
   8.56632   8.56632      1.00   .596025  1.984389
   8.56621   8.56621      1.00   .595315  1.982089
   8.56609   8.56609      1.00   .594995  1.980889
   8.56598   8.56598      1.00   .592005  1.970889
   8.56587   8.56587      1.00   .595425  1.983099
   8.56576   8.56576      1.00   .593785  1.978249
   8.56565   8.56565      1.00   .595725  1.984219
   8.56555   8.56555      1.00   .595815  1.983759
   8.56543   8.56543      1.00   .594875  1.981919
   8.56533   8.56533      1.00   .591695  1.971899
   8.56522   8.56522      1.00   .593965  1.978699
   8.56511   8.56511      1.00   .593695  1.978719
   8.56499   8.56499      1.00   .595285  1.983309
   8.56488   8.56488      1.00   .592835  1.976209
   8.56478   8.56478      1.00   .596625  1.988829
   8.56467   8.56467      1.00   .594505  1.980809
   8.56456   8.56456      1.00   .593205  1.977629
   8.56446   8.56446      1.00   .594395  1.981059
   8.56436   8.56436      1.00   .596985  1.988959
   8.56425   8.56425      1.00   .593395  1.978739
   8.56414   8.56414      1.00   .594035  1.980279
   8.56404   8.56404      1.00   .594535  1.982799
   8.56394   8.56394      1.00   .595205  1.985309
   8.56383   8.56383      1.00   .593745  1.979999
   8.56373   8.56373      1.00   .593735  1.980639
   8.56363   8.56363      1.00   .593845  1.980539
   8.56353   8.56353      1.00   .593975  1.981679
   8.56342   8.56342      1.00   .593695  1.978919
   8.56331   8.56331      1.00   .593305  1.977959
   8.56321   8.56321      1.00   .594675  1.984929
   8.56311   8.56311      1.00   .592185  1.975539
   8.56301   8.56301      1.00   .592265  1.975529
   8.56290   8.56290      1.00   .594565  1.983159
   8.56279   8.56279      1.00   .591495  1.972889
   8.56269   8.56269      1.00   .593945  1.982319
   8.56258   8.56258      1.00   .594005  1.981309
   8.56248   8.56248      1.00   .591275  1.971519
   8.56237   8.56237      1.00   .592195  1.975809
   8.56226   8.56226      1.00   .593225  1.979649
   8.56215   8.56215      1.00   .593065  1.979129
   8.56204   8.56204      1.00   .592305  1.977239
   8.56192   8.56192      1.00   .591975  1.975189
   8.56181   8.56181      1.00   .592605  1.978709
   8.56169   8.56169      1.00   .591765  1.975109
   8.56157   8.56157      1.00   .592515  1.977489
   8.56146   8.56146      1.00   .590355  1.971069
   8.56134   8.56134      1.00   .593195  1.980629
   8.56123   8.56123      1.00   .591145  1.974839
   8.56111   8.56111      1.00   .591845  1.976189
   8.56100   8.56100      1.00   .589625  1.968419
   8.56088   8.56088      1.00   .592725  1.980169
   8.56076   8.56076      1.00   .591205  1.974079
   8.56064   8.56064      1.00   .590105  1.969879
   8.56053   8.56053      1.00   .592635  1.979129
   8.56043   8.56043      1.00   .589875  1.971199
   8.56031   8.56031      1.00   .591175  1.974239
   8.56020   8.56020      1.00   .592425  1.979309
   8.56009   8.56009      1.00   .590765  1.973809
   8.55999   8.55999      1.00   .589185  1.967359
   8.55987   8.55987      1.00   .591085  1.974979
   8.55975   8.55975      1.00   .589615  1.970509
   8.55965   8.55965      1.00   .589665  1.970139
   8.55954   8.55954      1.00   .588505  1.966989
   8.55942   8.55942      1.00   .591765  1.978179
   8.55931   8.55931      1.00   .587515  1.963879
   8.55920   8.55920      1.00   .588935  1.968479
   8.55910   8.55910      1.00   .588455  1.967759
   8.55898   8.55898      1.00   .590105  1.972789
   8.55886   8.55886      1.00   .586015  1.958809
   8.55875   8.55875      1.00   .588905  1.969249
   8.55864   8.55864      1.00   .587485  1.966359
   8.55852   8.55852      1.00   .589815  1.972059
   8.55840   8.55840      1.00   .587345  1.964539
   8.55828   8.55828      1.00   .588645  1.968749
   8.55817   8.55817      1.00   .588415  1.968549
   8.55805   8.55805      1.00   .585535  1.957769
   8.55793   8.55793      1.00   .587935  1.966359
   8.55781   8.55781      1.00   .588735  1.968709
   8.55770   8.55770      1.00   .589675  1.972699
   8.55758   8.55758      1.00   .588975  1.969799
   8.55746   8.55746      1.00   .589785  1.972279
   8.55734   8.55734      1.00   .587325  1.964729
   8.55724   8.55724      1.00   .588775  1.969639
   8.55712   8.55712      1.00   .588245  1.967649
   8.55700   8.55700      1.00   .590235  1.974219
   8.55689   8.55689      1.00   .585885  1.960509
   8.55679   8.55679      1.00   .591705  1.979559
   8.55668   8.55668      1.00   .587115  1.964059
   8.55656   8.55656      1.00   .588385  1.969729
   8.55645   8.55645      1.00   .589055  1.971049
   8.55635   8.55635      1.00   .588305  1.969859
   8.55623   8.55623      1.00   .588345  1.969009
   8.55613   8.55613      1.00   .588255  1.970349
   8.55602   8.55602      1.00   .588345  1.969709
   8.55592   8.55592      1.00   .589695  1.974629
   8.55580   8.55580      1.00   .586715  1.965049
   8.55569   8.55569      1.00   .589125  1.974149
   8.55558   8.55558      1.00   .588735  1.973119
   8.55548   8.55548      1.00   .588955  1.971709
   8.55537   8.55537      1.00   .588345  1.969999
   8.55525   8.55525      1.00   .587645  1.967189
   8.55515   8.55515      1.00   .591215  1.979929
   8.55504   8.55504      1.00   .588465  1.971589
   8.55493   8.55493      1.00   .587775  1.969399
   8.55481   8.55481      1.00   .590045  1.976019
   8.55471   8.55471      1.00   .589505  1.975689
   8.55461   8.55461      1.00   .588975  1.973329
   8.55450   8.55450      1.00   .590265  1.978499
   8.55440   8.55440      1.00   .589355  1.975649
   8.55429   8.55429      1.00   .587625  1.969169
   8.55419   8.55419      1.00   .591125  1.981059
   8.55408   8.55408      1.00   .588325  1.971299
   8.55397   8.55397      1.00   .590935  1.980729
   8.55387   8.55387      1.00   .586975  1.967219
   8.55377   8.55377      1.00   .590685  1.981429
   8.55367   8.55367      1.00   .589875  1.976169
   8.55357   8.55357      1.00   .590575  1.979739
   8.55346   8.55346      1.00   .588955  1.974409
   8.55337   8.55337      1.00   .591275  1.982349
   8.55327   8.55327      1.00   .589505  1.976299
   8.55316   8.55316      1.00   .590425  1.981159
   8.55305   8.55305      1.00   .589035  1.973859
   8.55295   8.55295      1.00   .591335  1.982559
   8.55284   8.55284      1.00   .591975  1.985449
   8.55273   8.55273      1.00   .589515  1.978239
   8.55262   8.55262      1.00   .589135  1.977859
   8.55252   8.55252      1.00   .592565  1.987979
   8.55241   8.55241      1.00   .590255  1.979719
   8.55230   8.55230      1.00   .589205  1.976689
   8.55219   8.55219      1.00   .591905  1.985149
   8.55208   8.55208      1.00   .591455  1.983619
   8.55197   8.55197      1.00   .590405  1.980919
   8.55185   8.55185      1.00   .591405  1.984239
   8.55173   8.55173      1.00   .590275  1.980099
   8.55162   8.55162      1.00   .587305  1.970899
   8.55150   8.55150      1.00   .592885  1.990349
   8.55139   8.55139      1.00   .590845  1.982919
   8.55128   8.55128      1.00   .591425  1.986319
   8.55117   8.55117      1.00   .590495  1.981129
   8.55105   8.55105      1.00   .593835  1.993459
   8.55092   8.55092      1.00   .589665  1.979869
   8.55081   8.55081      1.00   .587605  1.972129
   8.55070   8.55070      1.00   .593245  1.991509
   8.55058   8.55058      1.00   .594155  1.996409
   8.55047   8.55047      1.00   .590435  1.982259
   8.55035   8.55035      1.00   .593165  1.992629
   8.55024   8.55024      1.00   .594925  1.998469
   8.55013   8.55013      1.00   .593735  1.993809
   8.55001   8.55001      1.00   .592315  1.988579
   8.54991   8.54991      1.00   .594025  1.994879
   8.54980   8.54980      1.00   .594565  1.995849
   8.54969   8.54969      1.00   .591785  1.988529
   8.54957   8.54957      1.00   .593495  1.993619
   8.54946   8.54946      1.00   .593795  1.995109
   8.54936   8.54936      1.00   .595515  2.000889
   8.54925   8.54925      1.00   .591965  1.989209
   8.54913   8.54913      1.00   .594415  1.997039
   8.54902   8.54902      1.00   .594435  1.997489
   8.54891   8.54891      1.00   .594515  1.998439
   8.54880   8.54880      1.00   .592535  1.990899
   8.54867   8.54867      1.00   .594495  1.998939
   8.54856   8.54856      1.00   .593725  1.995939
   8.54844   8.54844      1.00   .593555  1.995509
   8.54833   8.54833      1.00   .592965  1.992719
   8.54820   8.54820      1.00   .594195  1.997279
   8.54809   8.54809      1.00   .593975  1.997319
   8.54798   8.54798      1.00   .592855  1.993779
   8.54786   8.54786      1.00   .595095  2.000649
   8.54773   8.54773      1.00   .594815  2.000799
   8.54761   8.54761      1.00   .592355  1.992329
   8.54750   8.54750      1.00   .596055  2.004439
   8.54739   8.54739      1.00   .593445  1.996219
   8.54727   8.54727      1.00   .592565  1.992499
   8.54715   8.54715      1.00   .593505  1.996589
   8.54705   8.54705      1.00   .595355  2.002589
   8.54693   8.54693      1.00   .594175  1.998589
   8.54682   8.54682      1.00   .591005  1.988469
   8.54671   8.54671      1.00   .595795  2.005279
   8.54660   8.54660      1.00   .594315  2.000779
   8.54649   8.54649      1.00   .592085  1.990929
   8.54637   8.54637      1.00   .594055  1.999179
   8.54626   8.54626      1.00   .594905  2.002529
   8.54615   8.54615      1.00   .593995  1.997609
   8.54604   8.54604      1.00   .592665  1.995229
   8.54592   8.54592      1.00   .594205  2.000549
   8.54582   8.54582      1.00   .593025  1.996159
   8.54572   8.54572      1.00   .592855  1.996229
   8.54560   8.54560      1.00   .594675  2.002009
   8.54549   8.54549      1.00   .594175  1.998319
   8.54538   8.54538      1.00   .594235  2.000209
   8.54528   8.54528      1.00   .594805  2.003559
   8.54517   8.54517      1.00   .592765  1.996269
   8.54505   8.54505      1.00   .594755  2.001889
   8.54494   8.54494      1.00   .594095  2.000409
   8.54484   8.54484      1.00   .593795  2.000009
   8.54473   8.54473      1.00   .593155  1.996999
   8.54462   8.54462      1.00   .592735  1.997539
   8.54451   8.54451      1.00   .594575  2.003019
   8.54441   8.54441      1.00   .592165  1.994919
   8.54431   8.54431      1.00   .591905  1.993799
   8.54420   8.54420      1.00   .592025  1.994879
   8.54409   8.54409      1.00   .592445  1.996769
   8.54399   8.54399      1.00   .591675  1.993699
   8.54388   8.54388      1.00   .594015  2.002059
   8.54378   8.54378      1.00   .591195  1.992299
   8.54368   8.54368      1.00   .592445  1.997349
   8.54358   8.54358      1.00   .588165  1.981419
   8.54347   8.54347      1.00   .593325  2.001049
   8.54336   8.54336      1.00   .589225  1.986009
   8.54327   8.54327      1.00   .593005  1.998509
   8.54317   8.54317      1.00   .589625  1.987449
   8.54306   8.54306      1.00   .595005  2.006169
   8.54295   8.54295      1.00   .588455  1.984609
   8.54285   8.54285      1.00   .593475  2.000569
   8.54275   8.54275      1.00   .592345  1.997289
   8.54264   8.54264      1.00   .592485  1.998869
   8.54253   8.54253      1.00   .590405  1.991359
   8.54242   8.54242      1.00   .593845  2.003919
   8.54233   8.54233      1.00   .591305  1.994969
   8.54221   8.54221      1.00   .590685  1.992459
   8.54209   8.54209      1.00   .592315  1.997749
   8.54198   8.54198      1.00   .591695  1.995419
   8.54187   8.54187      1.00   .592275  1.998049
   8.54175   8.54175      1.00   .590455  1.991399
   8.54163   8.54163      1.00   .591945  1.997049
   8.54151   8.54151      1.00   .592205  1.997929
   8.54140   8.54140      1.00   .591515  1.995139
   8.54128   8.54128      1.00   .590925  1.994059
   8.54116   8.54116      1.00   .592975  2.001509
   8.54104   8.54104      1.00   .590105  1.990959
   8.54093   8.54093      1.00   .592295  1.998789
   8.54082   8.54082      1.00   .591725  1.996559
   8.54070   8.54070      1.00   .591625  1.996699
   8.54059   8.54059      1.00   .591415  1.996799
   8.54048   8.54048      1.00   .591475  1.996369
   8.54037   8.54037      1.00   .591145  1.995889
   8.54025   8.54025      1.00   .590965  1.995969
   8.54014   8.54014      1.00   .591325  1.996509
   8.54003   8.54003      1.00   .590905  1.995519
   8.53992   8.53992      1.00   .591855  1.998059
   8.53981   8.53981      1.00   .589995  1.992489
   8.53969   8.53969      1.00   .590925  1.996579
   8.53959   8.53959      1.00   .589535  1.992259
   8.53947   8.53947      1.00   .592175  1.999599
   8.53936   8.53936      1.00   .590665  1.994119
   8.53925   8.53925      1.00   .591075  1.997319
   8.53915   8.53915      1.00   .589925  1.992599
   8.53903   8.53903      1.00   .591585  1.998019
   8.53891   8.53891      1.00   .589665  1.992409
   8.53880   8.53880      1.00   .591295  1.998299
   8.53869   8.53869      1.00   .590045  1.993929
   8.53857   8.53857      1.00   .589325  1.992279
   8.53845   8.53845      1.00   .589185  1.991759
   8.53833   8.53833      1.00   .591565  1.998989
   8.53822   8.53822      1.00   .588935  1.990389
   8.53810   8.53810      1.00   .591515  1.999999
   8.53798   8.53798      1.00   .591065  1.998989
   8.53786   8.53786      1.00   .589575  1.992499
   8.53775   8.53775      1.00   .589645  1.993339
   8.53763   8.53763      1.00   .590305  1.994879
   8.53751   8.53751      1.00   .589165  1.992709
   8.53739   8.53739      1.00   .588945  1.991959
   8.53728   8.53728      1.00   .591335  1.998819
   8.53716   8.53716      1.00   .588995  1.992069
   8.53704   8.53704      1.00   .588155  1.988789
   8.53694   8.53694      1.00   .589355  1.993009
   8.53683   8.53683      1.00   .589055  1.992619
   8.53672   8.53672      1.00   .588985  1.991969
   8.53660   8.53660      1.00   .590885  1.997639
   8.53649   8.53649      1.00   .590645  1.997669
   8.53638   8.53638      1.00   .587935  1.990079
   8.53627   8.53627      1.00   .589535  1.994419
   8.53615   8.53615      1.00   .585645  1.981689
   8.53604   8.53604      1.00   .588645  1.991059
   8.53594   8.53594      1.00   .589095  1.993269
   8.53583   8.53583      1.00   .591555  2.001179
   8.53572   8.53572      1.00   .588485  1.991349
   8.53561   8.53561      1.00   .589765  1.995409
   8.53550   8.53550      1.00   .591335  1.999409
   8.53539   8.53539      1.00   .591215  2.001379
   8.53528   8.53528      1.00   .587885  1.990599
   8.53517   8.53517      1.00   .589965  1.997429
   8.53506   8.53506      1.00   .592285  2.004399
   8.53495   8.53495      1.00   .589565  1.996559
   8.53484   8.53484      1.00   .588185  1.991459
   8.53473   8.53473      1.00   .590515  2.000039
   8.53463   8.53463      1.00   .588885  1.994009
   8.53452   8.53452      1.00   .589485  1.995599
   8.53441   8.53441      1.00   .590645  2.000969
   8.53430   8.53430      1.00   .589425  1.996119
   8.53420   8.53420      1.00   .589635  1.996759
   8.53410   8.53410      1.00   .589495  1.996479
   8.53399   8.53399      1.00   .589835  1.997559
   8.53389   8.53389      1.00   .589785  1.998189
   8.53379   8.53379      1.00   .591215  2.002539
   8.53368   8.53368      1.00   .588185  1.993409
   8.53358   8.53358      1.00   .589885  1.999359
   8.53348   8.53348      1.00   .589125  1.995389
   8.53338   8.53338      1.00   .592095  2.006229
   8.53328   8.53328      1.00   .589105  1.995799
   8.53317   8.53317      1.00   .590385  2.000979
   8.53307   8.53307      1.00   .589255  1.996809
   8.53296   8.53296      1.00   .589705  1.998989
   8.53286   8.53286      1.00   .588695  1.995989
   8.53275   8.53275      1.00   .591985  2.006089
   8.53264   8.53264      1.00   .588405  1.995249
   8.53254   8.53254      1.00   .591025  2.002909
   8.53243   8.53243      1.00   .590845  2.003059
   8.53231   8.53231      1.00   .588915  1.995939
   8.53221   8.53221      1.00   .589975  2.000509
   8.53211   8.53211      1.00   .591235  2.005379
   8.53199   8.53199      1.00   .589685  1.999669
   8.53186   8.53186      1.00   .589365  1.999189
   8.53175   8.53175      1.00   .590815  2.003339
   8.53164   8.53164      1.00   .588155  1.994659
   8.53153   8.53153      1.00   .592455  2.009429
   8.53141   8.53141      1.00   .588305  1.996039
   8.53129   8.53129      1.00   .590195  2.001839
   8.53118   8.53118      1.00   .590155  2.002699
   8.53106   8.53106      1.00   .590465  2.003189
   8.53094   8.53094      1.00   .589075  1.998359
   8.53083   8.53083      1.00   .591745  2.008759
   8.53072   8.53072      1.00   .587835  1.994249
   8.53060   8.53060      1.00   .590185  2.002759
   8.53048   8.53048      1.00   .588995  1.998399
   8.53037   8.53037      1.00   .589505  2.001169
   8.53027   8.53027      1.00   .588215  1.997939
   8.53016   8.53016      1.00   .591855  2.009039
   8.53004   8.53004      1.00   .587835  1.995939
   8.52993   8.52993      1.00   .588105  1.995879
   8.52982   8.52982      1.00   .588385  1.998359
   8.52971   8.52971      1.00   .589205  1.999619
   8.52960   8.52960      1.00   .588575  1.998649
   8.52949   8.52949      1.00   .590345  2.003069
   8.52938   8.52938      1.00   .590885  2.005069
   8.52927   8.52927      1.00   .589125  1.999739
   8.52916   8.52916      1.00   .589865  2.003319
   8.52905   8.52905      1.00   .586155  1.990619
   8.52894   8.52894      1.00   .589515  2.001649
   8.52883   8.52883      1.00   .588885  1.999309
   8.52871   8.52871      1.00   .589585  2.002969
   8.52859   8.52859      1.00   .588105  1.997069
   8.52848   8.52848      1.00   .590115  2.004899
   8.52836   8.52836      1.00   .588785  2.000419
   8.52823   8.52823      1.00   .589835  2.004849
   8.52812   8.52812      1.00   .590645  2.005899
   8.52800   8.52800      1.00   .589985  2.004459
   8.52788   8.52788      1.00   .589545  2.003799
   8.52776   8.52776      1.00   .591285  2.009749
   8.52765   8.52765      1.00   .588525  2.000339
   8.52753   8.52753      1.00   .590485  2.006729
   8.52742   8.52742      1.00   .590335  2.005999
   8.52730   8.52730      1.00   .589115  2.002289
   8.52718   8.52718      1.00   .589565  2.004509
   8.52708   8.52708      1.00   .590425  2.006899
   8.52696   8.52696      1.00   .590385  2.007639
   8.52684   8.52684      1.00   .589385  2.003349
   8.52673   8.52673      1.00   .588955  2.003169
   8.52663   8.52663      1.00   .590005  2.005539
   8.52653   8.52653      1.00   .590305  2.007359
   8.52641   8.52641      1.00   .589465  2.005169
   8.52630   8.52630      1.00   .590365  2.007219
   8.52619   8.52619      1.00   .589955  2.005869
   8.52607   8.52607      1.00   .589705  2.005249
   8.52596   8.52596      1.00   .589455  2.005169
   8.52585   8.52585      1.00   .591835  2.014049
   8.52575   8.52575      1.00   .589625  2.005689
   8.52563   8.52563      1.00   .590465  2.008589
   8.52552   8.52552      1.00   .590325  2.009359
   8.52541   8.52541      1.00   .589885  2.006929
   8.52531   8.52531      1.00   .591025  2.012379
   8.52519   8.52519      1.00   .590125  2.008309
   8.52508   8.52508      1.00   .591085  2.012459
   8.52497   8.52497      1.00   .590285  2.008619
   8.52486   8.52486      1.00   .589825  2.009649
   8.52476   8.52476      1.00   .591215  2.011909
   8.52465   8.52465      1.00   .592665  2.016189
   8.52454   8.52454      1.00   .589315  2.005739
   8.52444   8.52444      1.00   .592185  2.016709
   8.52433   8.52433      1.00   .590565  2.010789
   8.52422   8.52422      1.00   .591905  2.015129
   8.52412   8.52412      1.00   .590885  2.012199
   8.52402   8.52402      1.00   .592125  2.015899
   8.52391   8.52391      1.00   .590045  2.009579
   8.52380   8.52380      1.00   .590615  2.011119
   8.52370   8.52370      1.00   .591675  2.015599
   8.52361   8.52361      1.00   .591205  2.013739
   8.52350   8.52350      1.00   .591505  2.014479
   8.52340   8.52340      1.00   .591525  2.014919
   8.52330   8.52330      1.00   .591585  2.015099
   8.52320   8.52320      1.00   .591195  2.014099
   8.52309   8.52309      1.00   .590015  2.011389
   8.52298   8.52298      1.00   .591145  2.013619
   8.52287   8.52287      1.00   .592715  2.020089
   8.52277   8.52277      1.00   .590325  2.010489
   8.52267   8.52267      1.00   .590945  2.013259
   8.52256   8.52256      1.00   .588235  2.004909
   8.52245   8.52245      1.00   .592325  2.019689
   8.52235   8.52235      1.00   .591815  2.017249
   8.52224   8.52224      1.00   .591185  2.015049
   8.52211   8.52211      1.00   .592205  2.019179
   8.52200   8.52200      1.00   .591545  2.015819
   8.52189   8.52189      1.00   .591745  2.017209
   8.52178   8.52178      1.00   .587725  2.003359
   8.52166   8.52166      1.00   .591915  2.019039
   8.52154   8.52154      1.00   .591735  2.018659
   8.52143   8.52143      1.00   .589605  2.011029
   8.52131   8.52131      1.00   .591295  2.015869
   8.52119   8.52119      1.00   .592975  2.022619
   8.52107   8.52107      1.00   .590485  2.014679
   8.52097   8.52097      1.00   .592085  2.019679
   8.52085   8.52085      1.00   .593705  2.024749
   8.52073   8.52073      1.00   .589835  2.012809
   8.52062   8.52062      1.00   .592205  2.019539
   8.52051   8.52051      1.00   .593845  2.025349
   8.52039   8.52039      1.00   .591505  2.018599
   8.52028   8.52028      1.00   .591745  2.019399
   8.52016   8.52016      1.00   .592645  2.021859
   8.52006   8.52006      1.00   .593795  2.026249
   8.51995   8.51995      1.00   .590665  2.014289
   8.51983   8.51983      1.00   .592755  2.022229
   8.51972   8.51972      1.00   .592965  2.024159
   8.51961   8.51961      1.00   .591455  2.020309
   8.51950   8.51950      1.00   .590645  2.016949
   8.51939   8.51939      1.00   .592325  2.022269
   8.51928   8.51928      1.00   .593565  2.026859
   8.51917   8.51917      1.00   .591625  2.019639
   8.51905   8.51905      1.00   .593685  2.025939
   8.51894   8.51894      1.00   .592065  2.021499
   8.51883   8.51883      1.00   .591595  2.019119
   8.51871   8.51871      1.00   .593595  2.026919
   8.51860   8.51860      1.00   .592465  2.023079
   8.51848   8.51848      1.00   .591615  2.020519
   8.51836   8.51836      1.00   .593025  2.025219
   8.51824   8.51824      1.00   .591585  2.020249
   8.51813   8.51813      1.00   .592005  2.022209
   8.51800   8.51800      1.00   .593045  2.025219
   8.51788   8.51788      1.00   .591385  2.019599
   8.51778   8.51778      1.00   .592895  2.024959
   8.51766   8.51766      1.00   .591175  2.021009
   8.51754   8.51754      1.00   .592725  2.025209
   8.51742   8.51742      1.00   .590725  2.019179
   8.51731   8.51731      1.00   .593555  2.028489
   8.51719   8.51719      1.00   .591475  2.021359
   8.51707   8.51707      1.00   .593575  2.029099
   8.51696   8.51696      1.00   .592055  2.022759
   8.51686   8.51686      1.00   .592925  2.026869
   8.51674   8.51674      1.00   .591065  2.020189
   8.51663   8.51663      1.00   .592945  2.025769
   8.51651   8.51651      1.00   .591395  2.021449
   8.51641   8.51641      1.00   .591775  2.022639
   8.51630   8.51630      1.00   .592395  2.024239
   8.51619   8.51619      1.00   .593655  2.028819
   8.51608   8.51608      1.00   .591495  2.022979
   8.51597   8.51597      1.00   .592785  2.027809
   8.51586   8.51586      1.00   .592615  2.026269
   8.51575   8.51575      1.00   .591335  2.022459
   8.51564   8.51564      1.00   .590325  2.020359
   8.51553   8.51553      1.00   .593415  2.030389
   8.51542   8.51542      1.00   .592395  2.025749
   8.51530   8.51530      1.00   .589125  2.015649
   8.51519   8.51519      1.00   .591385  2.023159
   8.51508   8.51508      1.00   .591175  2.021799
   8.51497   8.51497      1.00   .592275  2.026429
   8.51486   8.51486      1.00   .590275  2.021069
   8.51476   8.51476      1.00   .593435  2.031229
   8.51465   8.51465      1.00   .590905  2.022109
   8.51455   8.51455      1.00   .591005  2.022959
   8.51443   8.51443      1.00   .588775  2.014799
   8.51433   8.51433      1.00   .592075  2.026069
   8.51423   8.51423      1.00   .591205  2.023239
   8.51412   8.51412      1.00   .590315  2.019989
   8.51401   8.51401      1.00   .593025  2.028559
   8.51391   8.51391      1.00   .590585  2.022559
   8.51381   8.51381      1.00   .591075  2.023479
   8.51371   8.51371      1.00   .592205  2.028329
   8.51360   8.51360      1.00   .590855  2.023819
   8.51350   8.51350      1.00   .590435  2.022479
   8.51340   8.51340      1.00   .591855  2.026869
   8.51330   8.51330      1.00   .592125  2.027879
   8.51319   8.51319      1.00   .590365  2.023209
   8.51309   8.51309      1.00   .592305  2.028729
   8.51299   8.51299      1.00   .590825  2.024159
   8.51288   8.51288      1.00   .591645  2.026739
   8.51277   8.51277      1.00   .591235  2.025899
   8.51266   8.51266      1.00   .590525  2.022959
   8.51256   8.51256      1.00   .591685  2.027509
   8.51246   8.51246      1.00   .591095  2.025209
   8.51234   8.51234      1.00   .590325  2.023659
   8.51223   8.51223      1.00   .589985  2.021729
   8.51213   8.51213      1.00   .592375  2.029639
   8.51200   8.51200      1.00   .590405  2.023469
   8.51188   8.51188      1.00   .588935  2.019049
   8.51178   8.51178      1.00   .591825  2.027989
   8.51166   8.51166      1.00   .592215  2.029589
   8.51155   8.51155      1.00   .589545  2.021709
   8.51143   8.51143      1.00   .592005  2.029019
   8.51132   8.51132      1.00   .591105  2.026529
   8.51121   8.51121      1.00   .589855  2.022879
   8.51109   8.51109      1.00   .590655  2.025999
   8.51097   8.51097      1.00   .590125  2.024249
   8.51085   8.51085      1.00   .589995  2.024219
   8.51074   8.51074      1.00   .589235  2.019949
   8.51061   8.51061      1.00   .591455  2.029109
   8.51050   8.51050      1.00   .589855  2.023929
   8.51039   8.51039      1.00   .590155  2.023679
   8.51028   8.51028      1.00   .592055  2.030619
   8.51017   8.51017      1.00   .589755  2.023739
   8.51005   8.51005      1.00   .591345  2.028739
   8.50994   8.50994      1.00   .589215  2.022199
   8.50984   8.50984      1.00   .592805  2.033379
   8.50972   8.50972      1.00   .588925  2.020639
   8.50961   8.50961      1.00   .590665  2.026099
   8.50950   8.50950      1.00   .590205  2.025869
   8.50939   8.50939      1.00   .591505  2.029559
   8.50928   8.50928      1.00   .588565  2.019659
   8.50917   8.50917      1.00   .591465  2.029489
   8.50905   8.50905      1.00   .589135  2.022499
   8.50895   8.50895      1.00   .590865  2.027479
   8.50883   8.50883      1.00   .589665  2.024729
   8.50871   8.50871      1.00   .590405  2.026749
   8.50859   8.50859      1.00   .588635  2.021089
   8.50848   8.50848      1.00   .590715  2.028439
   8.50836   8.50836      1.00   .590175  2.026209
   8.50824   8.50824      1.00   .588595  2.020879
   8.50812   8.50812      1.00   .589395  2.024309
   8.50801   8.50801      1.00   .587215  2.016879
   8.50789   8.50789      1.00   .586775  2.014659
   8.50776   8.50776      1.00   .587715  2.018569
   8.50765   8.50765      1.00   .589395  2.024329
   8.50754   8.50754      1.00   .589095  2.023149
   8.50742   8.50742      1.00   .589375  2.024599
   8.50729   8.50729      1.00   .587175  2.017239
   8.50719   8.50719      1.00   .588665  2.022799
   8.50708   8.50708      1.00   .585455  2.011929
   8.50696   8.50696      1.00   .588955  2.024419
   8.50685   8.50685      1.00   .587265  2.018499
   8.50673   8.50673      1.00   .588735  2.023859
   8.50663   8.50663      1.00   .587775  2.019259
   8.50652   8.50652      1.00   .588385  2.021859
   8.50640   8.50640      1.00   .586455  2.015449
   8.50629   8.50629      1.00   .588215  2.022289
   8.50619   8.50619      1.00   .587325  2.019429
   8.50607   8.50607      1.00   .587215  2.018839
   8.50595   8.50595      1.00   .587105  2.019229
   8.50585   8.50585      1.00   .589585  2.027559
   8.50575   8.50575      1.00   .586745  2.016779
   8.50563   8.50563      1.00   .587845  2.021039
   8.50552   8.50552      1.00   .587275  2.019789
   8.50542   8.50542      1.00   .588205  2.021799
   8.50531   8.50531      1.00   .588205  2.022559
   8.50520   8.50520      1.00   .586345  2.016949
   8.50508   8.50508      1.00   .587185  2.019129
   8.50497   8.50497      1.00   .587075  2.019319
   8.50487   8.50487      1.00   .586655  2.018829
   8.50476   8.50476      1.00   .586215  2.016289
   8.50465   8.50465      1.00   .587885  2.022479
   8.50454   8.50454      1.00   .584735  2.012009
   8.50444   8.50444      1.00   .587765  2.022029
   8.50433   8.50433      1.00   .586335  2.016999
   8.50423   8.50423      1.00   .586245  2.017839
   8.50412   8.50412      1.00   .584655  2.012719
   8.50402   8.50402      1.00   .587905  2.023269
   8.50392   8.50392      1.00   .585595  2.014769
   8.50381   8.50381      1.00   .584655  2.011919
   8.50370   8.50370      1.00   .586855  2.019979
   8.50361   8.50361      1.00   .586375  2.018059
   8.50351   8.50351      1.00   .587315  2.020349
   8.50340   8.50340      1.00   .584345  2.011789
   8.50330   8.50330      1.00   .587095  2.021179
   8.50320   8.50320      1.00   .585885  2.017129
   8.50309   8.50309      1.00   .585835  2.018079
   8.50298   8.50298      1.00   .585085  2.013099
   8.50288   8.50288      1.00   .584825  2.014909
   8.50277   8.50277      1.00   .586405  2.019219
   8.50266   8.50266      1.00   .585725  2.017529
   8.50256   8.50256      1.00   .583835  2.011049
   8.50246   8.50246      1.00   .585465  2.017429
   8.50236   8.50236      1.00   .585865  2.018069
   8.50224   8.50224      1.00   .583175  2.009759
   8.50212   8.50212      1.00   .585085  2.015499
   8.50201   8.50201      1.00   .584885  2.015489
   8.50190   8.50190      1.00   .584775  2.016069
   8.50178   8.50178      1.00   .583745  2.011109
   8.50166   8.50166      1.00   .585935  2.019299
   8.50155   8.50155      1.00   .584095  2.012769
   8.50144   8.50144      1.00   .585055  2.016379
   8.50132   8.50132      1.00   .584615  2.015529
   8.50120   8.50120      1.00   .584785  2.016309
   8.50109   8.50109      1.00   .582725  2.009349
   8.50098   8.50098      1.00   .585595  2.018469
   8.50085   8.50085      1.00   .583185  2.012119
   8.50073   8.50073      1.00   .581825  2.006389
   8.50062   8.50062      1.00   .583085  2.011459
   8.50051   8.50051      1.00   .585875  2.020529
   8.50040   8.50040      1.00   .583225  2.011439
   8.50028   8.50028      1.00   .585315  2.018039
   8.50017   8.50017      1.00   .583915  2.014029
   8.50007   8.50007      1.00   .585525  2.020679
   8.49996   8.49996      1.00   .580435  2.001379
   8.49984   8.49984      1.00   .582565  2.009119
   8.49973   8.49973      1.00   .584895  2.017469
   8.49962   8.49962      1.00   .583005  2.011339
   8.49951   8.49951      1.00   .582995  2.010979
   8.49940   8.49940      1.00   .583365  2.013339
   8.49929   8.49929      1.00   .584615  2.017549
   8.49918   8.49918      1.00   .581405  2.006359
   8.49907   8.49907      1.00   .584465  2.017109
   8.49895   8.49895      1.00   .583515  2.013799
   8.49884   8.49884      1.00   .582585  2.010949
   8.49873   8.49873      1.00   .584175  2.015219
   8.49861   8.49861      1.00   .582615  2.011669
   8.49848   8.49848      1.00   .582545  2.010269
   8.49837   8.49837      1.00   .583725  2.016139
   8.49825   8.49825      1.00   .582345  2.009489
   8.49814   8.49814      1.00   .581865  2.008939
   8.49802   8.49802      1.00   .583235  2.012369
   8.49790   8.49790      1.00   .581925  2.008629
   8.49779   8.49779      1.00   .582465  2.011489
   8.49767   8.49767      1.00   .582685  2.012139
   8.49755   8.49755      1.00   .580775  2.004629
   8.49743   8.49743      1.00   .581085  2.006599
   8.49731   8.49731      1.00   .582625  2.012169
   8.49720   8.49720      1.00   .579825  2.003259
   8.49708   8.49708      1.00   .581375  2.007269
   8.49697   8.49697      1.00   .579715  2.002799
   8.49686   8.49686      1.00   .583155  2.013789
   8.49675   8.49675      1.00   .579905  2.002929
   8.49664   8.49664      1.00   .581105  2.008029
   8.49653   8.49653      1.00   .580675  2.006099
   8.49642   8.49642      1.00   .581885  2.010819
   8.49631   8.49631      1.00   .579465  2.002699
   8.49620   8.49620      1.00   .580875  2.006919
   8.49609   8.49609      1.00   .579575  2.003379
   8.49598   8.49598      1.00   .580395  2.005929
   8.49587   8.49587      1.00   .581895  2.010069
   8.49575   8.49575      1.00   .579375  2.002949
   8.49564   8.49564      1.00   .578445  1.999979
   8.49554   8.49554      1.00   .581535  2.011189
   8.49543   8.49543      1.00   .579435  2.003889
   8.49531   8.49531      1.00   .577795  1.997729
   8.49520   8.49520      1.00   .580095  2.006259
   8.49510   8.49510      1.00   .578825  2.001229
   8.49498   8.49498      1.00   .579135  2.002839
   8.49487   8.49487      1.00   .578585  2.000519
   8.49476   8.49476      1.00   .579345  2.003779
   8.49466   8.49466      1.00   .576505  1.994169
   8.49455   8.49455      1.00   .579525  2.004619
   8.49444   8.49444      1.00   .578815  2.001329
   8.49433   8.49433      1.00   .577565  1.997689
   8.49423   8.49423      1.00   .577465  1.997479
   8.49413   8.49413      1.00   .578215  2.000199
   8.49402   8.49402      1.00   .578005  1.998659
   8.49392   8.49392      1.00   .576285  1.994319
   8.49381   8.49381      1.00   .579245  2.004499
   8.49371   8.49371      1.00   .577975  2.000979
   8.49361   8.49361      1.00   .577185  1.997119
   8.49351   8.49351      1.00   .576055  1.994139
   8.49341   8.49341      1.00   .576085  1.994169
   8.49330   8.49330      1.00   .577325  1.998599
   8.49320   8.49320      1.00   .576215  1.994019
   8.49309   8.49309      1.00   .577015  1.996549
   8.49299   8.49299      1.00   .577785  1.999729
   8.49288   8.49288      1.00   .575415  1.991459
   8.49277   8.49277      1.00   .575965  1.994129
   8.49267   8.49267      1.00   .572615  1.983639
   8.49256   8.49256      1.00   .577255  1.998749
   8.49245   8.49245      1.00   .576575  1.996669
   8.49234   8.49234      1.00   .576705  1.997739
   8.49223   8.49223      1.00   .576495  1.996119
   8.49212   8.49212      1.00   .577985  2.000499
   8.49201   8.49201      1.00   .575875  1.995119
   8.49189   8.49189      1.00   .577325  1.998559
   8.49178   8.49178      1.00   .577005  1.998649
   8.49166   8.49166      1.00   .575685  1.994069
   8.49154   8.49154      1.00   .577435  1.999899
   8.49142   8.49142      1.00   .576525  1.998249
   8.49131   8.49131      1.00   .574775  1.991899
   8.49120   8.49120      1.00   .575045  1.991469
   8.49108   8.49108      1.00   .576715  1.998509
   8.49096   8.49096      1.00   .575355  1.993559
   8.49085   8.49085      1.00   .575835  1.995409
   8.49073   8.49073      1.00   .575705  1.995039
   8.49061   8.49061      1.00   .575725  1.995029
   8.49049   8.49049      1.00   .576185  1.997069
   8.49039   8.49039      1.00   .574275  1.989279
   8.49028   8.49028      1.00   .576585  1.997829
   8.49017   8.49017      1.00   .575545  1.995759
   8.49005   8.49005      1.00   .574255  1.991259
   8.48994   8.48994      1.00   .574425  1.991859
   8.48983   8.48983      1.00   .574965  1.994559
   8.48972   8.48972      1.00   .574405  1.991879
   8.48961   8.48961      1.00   .574485  1.991969
   8.48950   8.48950      1.00   .574345  1.991429
   8.48939   8.48939      1.00   .574155  1.992949
   8.48928   8.48928      1.00   .575625  1.996079
   8.48916   8.48916      1.00   .574835  1.993299
   8.48905   8.48905      1.00   .574985  1.994139
   8.48894   8.48894      1.00   .575275  1.994949
   8.48883   8.48883      1.00   .574875  1.993249
   8.48871   8.48871      1.00   .575265  1.996109
   8.48859   8.48859      1.00   .573215  1.988999
   8.48848   8.48848      1.00   .575785  1.998829
   8.48836   8.48836      1.00   .574255  1.992389
   8.48824   8.48824      1.00   .574835  1.994609
   8.48812   8.48812      1.00   .573505  1.991599
   8.48801   8.48801      1.00   .575555  1.997169
   8.48789   8.48789      1.00   .575775  1.997719
   8.48777   8.48777      1.00   .574825  1.994559
   8.48765   8.48765      1.00   .574865  1.994169
   8.48753   8.48753      1.00   .574845  1.996159
   8.48741   8.48741      1.00   .574035  1.992929
   8.48730   8.48730      1.00   .574625  1.993779
   8.48718   8.48718      1.00   .573295  1.991349
   8.48708   8.48708      1.00   .576055  1.999889
   8.48697   8.48697      1.00   .574025  1.992939
   8.48684   8.48684      1.00   .574675  1.995669
   8.48673   8.48673      1.00   .573315  1.990059
   8.48663   8.48663      1.00   .575805  1.999739
   8.48652   8.48652      1.00   .573825  1.992679
   8.48641   8.48641      1.00   .574235  1.994959
   8.48629   8.48629      1.00   .573005  1.990279
   8.48619   8.48619      1.00   .575565  1.999499
   8.48607   8.48607      1.00   .569665  1.978879
   8.48595   8.48595      1.00   .573565  1.993129
   8.48585   8.48585      1.00   .573875  1.993629
   8.48575   8.48575      1.00   .574275  1.995349
   8.48563   8.48563      1.00   .571955  1.988769
   8.48552   8.48552      1.00   .575815  2.000049
   8.48541   8.48541      1.00   .572155  1.987859
   8.48531   8.48531      1.00   .570895  1.986239
   8.48519   8.48519      1.00   .574215  1.996249
   8.48507   8.48507      1.00   .574155  1.995899
   8.48496   8.48496      1.00   .573115  1.990839
   8.48486   8.48486      1.00   .576015  2.001119
   8.48475   8.48475      1.00   .573545  1.994419
   8.48464   8.48464      1.00   .573115  1.992909
   8.48454   8.48454      1.00   .573095  1.992879
   8.48443   8.48443      1.00   .576145  2.003509
   8.48433   8.48433      1.00   .571895  1.988029
   8.48422   8.48422      1.00   .572185  1.989759
   8.48411   8.48411      1.00   .574325  1.995999
   8.48401   8.48401      1.00   .572825  1.991409
   8.48391   8.48391      1.00   .574045  1.996389
   8.48380   8.48380      1.00   .572155  1.989299
   8.48370   8.48370      1.00   .574845  1.999089
   8.48360   8.48360      1.00   .573875  1.996259
   8.48349   8.48349      1.00   .573545  1.993499
   8.48338   8.48338      1.00   .574465  1.996899
   8.48328   8.48328      1.00   .573575  1.994199
   8.48318   8.48318      1.00   .571585  1.988459
   8.48308   8.48308      1.00   .574155  1.998159
   8.48297   8.48297      1.00   .572495  1.991519
   8.48287   8.48287      1.00   .573625  1.995949
   8.48277   8.48277      1.00   .572335  1.992659
   8.48266   8.48266      1.00   .573885  1.997659
   8.48255   8.48255      1.00   .571755  1.989839
   8.48244   8.48244      1.00   .573605  1.996659
   8.48233   8.48233      1.00   .573165  1.996319
   8.48222   8.48222      1.00   .574155  1.998269
   8.48210   8.48210      1.00   .572465  1.992429
   8.48199   8.48199      1.00   .572855  1.995939
   8.48188   8.48188      1.00   .573835  1.997839
   8.48176   8.48176      1.00   .572345  1.992329
   8.48164   8.48164      1.00   .573665  1.998369
   8.48153   8.48153      1.00   .570905  1.987289
   8.48141   8.48141      1.00   .574785  2.002109
   8.48130   8.48130      1.00   .571715  1.989979
   8.48118   8.48118      1.00   .574645  2.001989
   8.48106   8.48106      1.00   .571295  1.990649
   8.48096   8.48096      1.00   .572885  1.995629
   8.48084   8.48084      1.00   .574065  1.999219
   8.48071   8.48071      1.00   .572335  1.994529
   8.48060   8.48060      1.00   .570235  1.986659
   8.48049   8.48049      1.00   .575515  2.005339
   8.48038   8.48038      1.00   .571315  1.990289
   8.48026   8.48026      1.00   .571485  1.991939
   8.48015   8.48015      1.00   .572905  1.996599
   8.48004   8.48004      1.00   .573975  1.999949
   8.47994   8.47994      1.00   .571405  1.992039
   8.47982   8.47982      1.00   .571185  1.990649
   8.47971   8.47971      1.00   .574575  2.003209
   8.47960   8.47960      1.00   .572145  1.993569
   8.47949   8.47949      1.00   .570615  1.989619
   8.47938   8.47938      1.00   .572675  1.996729
   8.47927   8.47927      1.00   .573665  2.000459
   8.47916   8.47916      1.00   .571275  1.990799
   8.47905   8.47905      1.00   .571805  1.994189
   8.47893   8.47893      1.00   .572365  1.995279
   8.47881   8.47881      1.00   .569855  1.986819
   8.47870   8.47870      1.00   .572045  1.995099
   8.47858   8.47858      1.00   .572005  1.994449
   8.47846   8.47846      1.00   .573665  2.000199
   8.47835   8.47835      1.00   .571875  1.995759
   8.47823   8.47823      1.00   .573105  1.999069
   8.47811   8.47811      1.00   .570615  1.990229
   8.47799   8.47799      1.00   .571445  1.994289
   8.47788   8.47788      1.00   .571705  1.994239
   8.47777   8.47777      1.00   .573725  2.002289
   8.47764   8.47764      1.00   .571475  1.994309
   8.47752   8.47752      1.00   .574005  2.002549
   8.47740   8.47740      1.00   .569595  1.988009
   8.47729   8.47729      1.00   .574185  2.003849
   8.47717   8.47717      1.00   .571655  1.994859
   8.47705   8.47705      1.00   .570895  1.993339
   8.47695   8.47695      1.00   .570235  1.990859
   8.47684   8.47684      1.00   .574325  2.005169
   8.47673   8.47673      1.00   .569595  1.988339
   8.47661   8.47661      1.00   .569795  1.989319
   8.47650   8.47650      1.00   .571565  1.996159
   8.47639   8.47639      1.00   .572165  1.997789
   8.47629   8.47629      1.00   .569175  1.987159
   8.47618   8.47618      1.00   .571055  1.993729
   8.47607   8.47607      1.00   .571825  1.997479
   8.47596   8.47596      1.00   .569535  1.990589
   8.47585   8.47585      1.00   .570905  1.994879
   8.47574   8.47574      1.00   .570225  1.992229
   8.47563   8.47563      1.00   .572325  1.999189
   8.47552   8.47552      1.00   .567195  1.982359
   8.47541   8.47541      1.00   .573205  2.002679
   8.47529   8.47529      1.00   .569725  1.991129
   8.47518   8.47518      1.00   .570005  1.991879
   8.47508   8.47508      1.00   .568785  1.986959
   8.47497   8.47497      1.00   .572415  2.000369
   8.47486   8.47486      1.00   .569225  1.989999
   8.47475   8.47475      1.00   .569165  1.990399
   8.47465   8.47465      1.00   .570845  1.995169
   8.47454   8.47454      1.00   .568625  1.987489
   8.47443   8.47443      1.00   .569315  1.989579
   8.47432   8.47432      1.00   .569565  1.990189
   8.47422   8.47422      1.00   .569885  1.992029
   8.47412   8.47412      1.00   .569805  1.991219
   8.47401   8.47401      1.00   .569005  1.989109
   8.47391   8.47391      1.00   .568495  1.986269
   8.47381   8.47381      1.00   .569045  1.989839
   8.47371   8.47371      1.00   .568785  1.988799
   8.47360   8.47360      1.00   .569395  1.991059
   8.47350   8.47350      1.00   .567785  1.985939
   8.47340   8.47340      1.00   .568125  1.986729
   8.47329   8.47329      1.00   .567255  1.984279
   8.47319   8.47319      1.00   .566565  1.982599
   8.47309   8.47309      1.00   .567845  1.986149
   8.47298   8.47298      1.00   .567615  1.986469
   8.47288   8.47288      1.00   .564585  1.974979
   8.47277   8.47277      1.00   .566385  1.981589
   8.47266   8.47266      1.00   .565905  1.980409
   8.47256   8.47256      1.00   .564545  1.975059
   8.47245   8.47245      1.00   .567405  1.986369
   8.47234   8.47234      1.00   .564545  1.975719
   8.47223   8.47223      1.00   .564735  1.977029
   8.47212   8.47212      1.00   .563495  1.973639
   8.47201   8.47201      1.00   .566085  1.981479
   8.47189   8.47189      1.00   .562745  1.970009
   8.47177   8.47177      1.00   .562725  1.969999
   8.47166   8.47166      1.00   .561205  1.964229
   8.47154   8.47154      1.00   .563105  1.971759
   8.47143   8.47143      1.00   .561235  1.964319
   8.47131   8.47131      1.00   .563125  1.971279
   8.47120   8.47120      1.00   .563795  1.974179
   8.47109   8.47109      1.00   .562625  1.969979
   8.47097   8.47097      1.00   .559335  1.960089
   8.47085   8.47085      1.00   .560095  1.960539
   8.47074   8.47074      1.00   .563315  1.972499
   8.47062   8.47062      1.00   .559315  1.959219
   8.47050   8.47050      1.00   .562275  1.969649
   8.47039   8.47039      1.00   .560945  1.964899
   8.47029   8.47029      1.00   .560185  1.962549
   8.47017   8.47017      1.00   .557745  1.953319
   8.47005   8.47005      1.00   .561645  1.967559
   8.46995   8.46995      1.00   .559275  1.959209
   8.46984   8.46984      1.00   .558615  1.957159
   8.46973   8.46973      1.00   .558675  1.958249
   8.46961   8.46961      1.00   .559255  1.958969
   8.46950   8.46950      1.00   .558465  1.956559
   8.46940   8.46940      1.00   .557415  1.953779
   8.46929   8.46929      1.00   .559075  1.959549
   8.46917   8.46917      1.00   .557835  1.954879
   8.46906   8.46906      1.00   .556595  1.951009
   8.46895   8.46895      1.00   .557335  1.954009
   8.46884   8.46884      1.00   .556695  1.952199
   8.46872   8.46872      1.00   .555105  1.946649
   8.46860   8.46860      1.00   .555895  1.948719
   8.46849   8.46849      1.00   .555365  1.946819
   8.46837   8.46837      1.00   .555575  1.948649
   8.46825   8.46825      1.00   .553605  1.941119
   8.46813   8.46813      1.00   .556075  1.949539
   8.46802   8.46802      1.00   .554415  1.943939
   8.46790   8.46790      1.00   .555275  1.947399
   8.46778   8.46778      1.00   .551395  1.934409
   8.46766   8.46766      1.00   .556155  1.950799
   8.46755   8.46755      1.00   .551585  1.935639
   8.46743   8.46743      1.00   .552835  1.939119
   8.46731   8.46731      1.00   .551815  1.936129
   8.46719   8.46719      1.00   .554265  1.944579
   8.46708   8.46708      1.00   .550235  1.930039
   8.46697   8.46697      1.00   .552965  1.939879
   8.46685   8.46685      1.00   .552445  1.938979
   8.46674   8.46674      1.00   .551445  1.936059
   8.46664   8.46664      1.00   .551885  1.936749
   8.46653   8.46653      1.00   .552215  1.938369
   8.46641   8.46641      1.00   .551295  1.934759
   8.46630   8.46630      1.00   .551085  1.934119
   8.46619   8.46619      1.00   .552455  1.939079
   8.46608   8.46608      1.00   .550195  1.931089
   8.46596   8.46596      1.00   .550155  1.932829
   8.46586   8.46586      1.00   .549595  1.929009
   8.46575   8.46575      1.00   .550745  1.933999
   8.46564   8.46564      1.00   .549625  1.930459
   8.46553   8.46553      1.00   .548105  1.925979
   8.46542   8.46542      1.00   .548475  1.925609
   8.46531   8.46531      1.00   .550355  1.932369
   8.46520   8.46520      1.00   .548045  1.924259
   8.46509   8.46509      1.00   .547065  1.921509
   8.46498   8.46498      1.00   .550095  1.931369
   8.46487   8.46487      1.00   .548905  1.928439
   8.46477   8.46477      1.00   .547065  1.921719
   8.46466   8.46466      1.00   .548015  1.925269
   8.46455   8.46455      1.00   .548425  1.926489
   8.46445   8.46445      1.00   .547025  1.921579
   8.46434   8.46434      1.00   .548265  1.926549
   8.46423   8.46423      1.00   .545085  1.915029
   8.46412   8.46412      1.00   .546035  1.920569
   8.46402   8.46402      1.00   .546355  1.919539
   8.46392   8.46392      1.00   .548045  1.926409
   8.46381   8.46381      1.00   .546265  1.920629
   8.46371   8.46371      1.00   .546415  1.921589
   8.46361   8.46361      1.00   .545345  1.917149
   8.46351   8.46351      1.00   .543285  1.910309
   8.46340   8.46340      1.00   .546245  1.920229
   8.46330   8.46330      1.00   .545865  1.918189
   8.46321   8.46321      1.00   .546265  1.920049
   8.46310   8.46310      1.00   .546045  1.920639
   8.46299   8.46299      1.00   .545015  1.917079
   8.46288   8.46288      1.00   .544535  1.915069
   8.46279   8.46279      1.00   .546705  1.921109
   8.46268   8.46268      1.00   .544595  1.916129
   8.46257   8.46257      1.00   .546215  1.920999
   8.46246   8.46246      1.00   .544225  1.914719
   8.46236   8.46236      1.00   .545975  1.920739
   8.46225   8.46225      1.00   .545465  1.919069
   8.46212   8.46212      1.00   .546045  1.920909
   8.46201   8.46201      1.00   .545155  1.917309
   8.46190   8.46190      1.00   .544735  1.916929
   8.46178   8.46178      1.00   .546565  1.923949
   8.46166   8.46166      1.00   .545755  1.920159
   8.46155   8.46155      1.00   .543335  1.912259
   8.46144   8.46144      1.00   .545865  1.921559
   8.46132   8.46132      1.00   .546415  1.923589
   8.46121   8.46121      1.00   .544095  1.914899
   8.46109   8.46109      1.00   .544645  1.916059
   8.46098   8.46098      1.00   .546085  1.922339
   8.46086   8.46086      1.00   .545825  1.920889
   8.46074   8.46074      1.00   .543085  1.911169
   8.46062   8.46062      1.00   .544445  1.917489
   8.46051   8.46051      1.00   .543305  1.913269
   8.46040   8.46040      1.00   .545915  1.922109
   8.46028   8.46028      1.00   .540015  1.900889
   8.46017   8.46017      1.00   .547585  1.927639
   8.46007   8.46007      1.00   .542055  1.909139
   8.45996   8.45996      1.00   .545265  1.921209
   8.45984   8.45984      1.00   .542995  1.911439
   8.45973   8.45973      1.00   .546655  1.923959
   8.45962   8.45962      1.00   .543615  1.914679
   8.45951   8.45951      1.00   .543495  1.917139
   8.45940   8.45940      1.00   .545905  1.922839
   8.45929   8.45929      1.00   .544635  1.918559
   8.45918   8.45918      1.00   .543755  1.915629
   8.45907   8.45907      1.00   .546535  1.925569
   8.45895   8.45895      1.00   .545885  1.923339
   8.45884   8.45884      1.00   .543385  1.914249
   8.45873   8.45873      1.00   .546255  1.924299
   8.45861   8.45861      1.00   .545935  1.924029
   8.45849   8.45849      1.00   .543195  1.914889
   8.45837   8.45837      1.00   .544365  1.918999
   8.45826   8.45826      1.00   .546725  1.926879
   8.45814   8.45814      1.00   .544095  1.917599
   8.45802   8.45802      1.00   .544675  1.920829
   8.45791   8.45791      1.00   .544665  1.920139
   8.45780   8.45780      1.00   .545445  1.924039
   8.45767   8.45767      1.00   .545775  1.924919
   8.45755   8.45755      1.00   .542605  1.913109
   8.45744   8.45744      1.00   .546895  1.928489
   8.45732   8.45732      1.00   .544145  1.918949
   8.45720   8.45720      1.00   .543245  1.915479
   8.45708   8.45708      1.00   .543735  1.918299
   8.45698   8.45698      1.00   .544355  1.919509
   8.45688   8.45688      1.00   .542105  1.912629
   8.45676   8.45676      1.00   .545365  1.922909
   8.45664   8.45664      1.00   .543615  1.918209
   8.45654   8.45654      1.00   .545655  1.925759
   8.45643   8.45643      1.00   .544095  1.918519
   8.45631   8.45631      1.00   .544715  1.920839
   8.45620   8.45620      1.00   .540545  1.907859
   8.45609   8.45609      1.00   .545025  1.923459
   8.45598   8.45598      1.00   .542615  1.914429
   8.45587   8.45587      1.00   .545035  1.923639
   8.45576   8.45576      1.00   .544225  1.919489
   8.45565   8.45565      1.00   .544775  1.922279
   8.45554   8.45554      1.00   .543745  1.918829
   8.45544   8.45544      1.00   .545585  1.926759
   8.45532   8.45532      1.00   .542675  1.915859
   8.45521   8.45521      1.00   .544155  1.921519
   8.45510   8.45510      1.00   .545645  1.925879
   8.45499   8.45499      1.00   .544875  1.923969
   8.45488   8.45488      1.00   .543305  1.919019
   8.45477   8.45477      1.00   .544985  1.925519
   8.45467   8.45467      1.00   .545545  1.926419
   8.45456   8.45456      1.00   .543625  1.918559
   8.45445   8.45445      1.00   .546065  1.928159
   8.45434   8.45434      1.00   .545095  1.925049
   8.45424   8.45424      1.00   .543725  1.920819
   8.45413   8.45413      1.00   .545055  1.925589
   8.45402   8.45402      1.00   .545015  1.925719
   8.45392   8.45392      1.00   .544285  1.922779
   8.45383   8.45383      1.00   .546575  1.930929
   8.45372   8.45372      1.00   .542415  1.917199
   8.45362   8.45362      1.00   .545285  1.927129
   8.45352   8.45352      1.00   .543755  1.921709
   8.45342   8.45342      1.00   .545595  1.927639
   8.45332   8.45332      1.00   .545005  1.925829
   8.45320   8.45320      1.00   .543385  1.919199
   8.45310   8.45310      1.00   .545725  1.929839
   8.45300   8.45300      1.00   .542295  1.916579
   8.45290   8.45290      1.00   .546125  1.930819
   8.45279   8.45279      1.00   .544625  1.926199
   8.45268   8.45268      1.00   .545165  1.927279
   8.45258   8.45258      1.00   .543575  1.922239
   8.45246   8.45246      1.00   .545775  1.930329
   8.45235   8.45235      1.00   .542935  1.920539
   8.45225   8.45225      1.00   .544965  1.927929
   8.45214   8.45214      1.00   .544345  1.925059
   8.45203   8.45203      1.00   .544455  1.925879
   8.45190   8.45190      1.00   .543125  1.920889
   8.45179   8.45179      1.00   .544715  1.927289
   8.45168   8.45168      1.00   .542535  1.918869
   8.45156   8.45156      1.00   .544045  1.925379
   8.45144   8.45144      1.00   .544145  1.925589
   8.45133   8.45133      1.00   .542895  1.919669
   8.45121   8.45121      1.00   .544065  1.924839
   8.45110   8.45110      1.00   .540585  1.912089
   8.45098   8.45098      1.00   .545185  1.930219
   8.45086   8.45086      1.00   .540255  1.912409
   8.45075   8.45075      1.00   .543885  1.924979
   8.45064   8.45064      1.00   .540185  1.912899
   8.45052   8.45052      1.00   .543845  1.925669
   8.45041   8.45041      1.00   .539765  1.910589
   8.45030   8.45030      1.00   .542655  1.920869
   8.45019   8.45019      1.00   .542295  1.920019
   8.45007   8.45007      1.00   .541345  1.917089
   8.44996   8.44996      1.00   .541215  1.915839
   8.44986   8.44986      1.00   .542595  1.920389
   8.44974   8.44974      1.00   .539525  1.910679
   8.44963   8.44963      1.00   .540085  1.912129
   8.44952   8.44952      1.00   .540965  1.916449
   8.44941   8.44941      1.00   .543355  1.925179
   8.44930   8.44930      1.00   .539425  1.910669
   8.44919   8.44919      1.00   .539745  1.912399
   8.44908   8.44908      1.00   .541955  1.920169
   8.44897   8.44897      1.00   .538495  1.907239
   8.44886   8.44886      1.00   .540875  1.915759
   8.44873   8.44873      1.00   .540015  1.912589
   8.44862   8.44862      1.00   .542255  1.920369
   8.44850   8.44850      1.00   .539625  1.912339
   8.44838   8.44838      1.00   .541495  1.918429
   8.44826   8.44826      1.00   .537935  1.906709
   8.44815   8.44815      1.00   .542065  1.920079
   8.44804   8.44804      1.00   .538565  1.909569
   8.44792   8.44792      1.00   .541315  1.918979
   8.44779   8.44779      1.00   .540045  1.914999
   8.44767   8.44767      1.00   .540285  1.914909
   8.44756   8.44756      1.00   .540675  1.915999
   8.44745   8.44745      1.00   .541395  1.918909
   8.44733   8.44733      1.00   .537765  1.906449
   8.44721   8.44721      1.00   .540045  1.914399
   8.44710   8.44710      1.00   .542235  1.923039
   8.44699   8.44699      1.00   .538735  1.909539
   8.44687   8.44687      1.00   .539595  1.914019
   8.44676   8.44676      1.00   .538685  1.911139
   8.44666   8.44666      1.00   .539925  1.914799
   8.44655   8.44655      1.00   .540275  1.915479
   8.44643   8.44643      1.00   .539025  1.911849
   8.44632   8.44632      1.00   .536925  1.904669
   8.44621   8.44621      1.00   .539305  1.913689
   8.44610   8.44610      1.00   .538015  1.909489
   8.44599   8.44599      1.00   .536215  1.902419
   8.44588   8.44588      1.00   .538405  1.911319
   8.44578   8.44578      1.00   .537835  1.907599
   8.44567   8.44567      1.00   .538215  1.908559
   8.44555   8.44555      1.00   .536705  1.903489
   8.44544   8.44544      1.00   .538365  1.908969
   8.44534   8.44534      1.00   .537355  1.906109
   8.44522   8.44522      1.00   .538055  1.908409
   8.44511   8.44511      1.00   .535145  1.899309
   8.44501   8.44501      1.00   .536915  1.905489
   8.44490   8.44490      1.00   .536605  1.904649
   8.44479   8.44479      1.00   .536925  1.906599
   8.44468   8.44468      1.00   .534275  1.897489
   8.44458   8.44458      1.00   .537015  1.906189
   8.44448   8.44448      1.00   .535475  1.901029
   8.44438   8.44438      1.00   .536035  1.903739
   8.44427   8.44427      1.00   .533845  1.895229
   8.44416   8.44416      1.00   .536005  1.904599
   8.44406   8.44406      1.00   .535175  1.899989
   8.44395   8.44395      1.00   .534875  1.900049
   8.44385   8.44385      1.00   .532535  1.891239
   8.44375   8.44375      1.00   .534255  1.898849
   8.44365   8.44365      1.00   .535445  1.901659
   8.44355   8.44355      1.00   .531805  1.890149
   8.44344   8.44344      1.00   .534125  1.898249
   8.44334   8.44334      1.00   .533115  1.893739
   8.44324   8.44324      1.00   .532935  1.893479
   8.44313   8.44313      1.00   .532045  1.890849
   8.44302   8.44302      1.00   .532665  1.891839
   8.44292   8.44292      1.00   .531605  1.889219
   8.44282   8.44282      1.00   .531535  1.888989
   8.44272   8.44272      1.00   .532675  1.893859
   8.44261   8.44261      1.00   .528605  1.878409
   8.44250   8.44250      1.00   .531455  1.888999
   8.44240   8.44240      1.00   .530275  1.885319
   8.44229   8.44229      1.00   .532725  1.894199
   8.44217   8.44217      1.00   .527755  1.875689
   8.44205   8.44205      1.00   .529905  1.884529
   8.44194   8.44194      1.00   .531655  1.891339
   8.44183   8.44183      1.00   .526615  1.872829
   8.44171   8.44171      1.00   .525735  1.869709
   8.44159   8.44159      1.00   .534855  1.901469
   8.44148   8.44148      1.00   .527345  1.875259
   8.44136   8.44136      1.00   .528715  1.881229
   8.44124   8.44124      1.00   .528805  1.880639
   8.44112   8.44112      1.00   .531935  1.891929
   8.44101   8.44101      1.00   .525575  1.869539
   8.44089   8.44089      1.00   .528275  1.879309
   8.44078   8.44078      1.00   .528245  1.878799
   8.44067   8.44067      1.00   .527165  1.876659
   8.44056   8.44056      1.00   .525415  1.869639
   8.44044   8.44044      1.00   .529115  1.882859
   8.44032   8.44032      1.00   .525675  1.870489
   8.44021   8.44021      1.00   .526825  1.874269
   8.44011   8.44011      1.00   .524905  1.868539
   8.43999   8.43999      1.00   .529735  1.886049
   8.43988   8.43988      1.00   .522975  1.862119
   8.43977   8.43977      1.00   .526405  1.874169
   8.43967   8.43967      1.00   .526175  1.873079
   8.43955   8.43955      1.00   .525135  1.869119
   8.43943   8.43943      1.00   .523085  1.861929
   8.43933   8.43933      1.00   .524755  1.869359
   8.43922   8.43922      1.00   .525515  1.870989
   8.43911   8.43911      1.00   .524875  1.868649
   8.43899   8.43899      1.00   .522915  1.862149
   8.43888   8.43888      1.00   .525325  1.870029
   8.43877   8.43877      1.00   .522375  1.860399
   8.43865   8.43865      1.00   .523905  1.864669
   8.43853   8.43853      1.00   .521705  1.857409
   8.43841   8.43841      1.00   .524765  1.869939
   8.43829   8.43829      1.00   .519905  1.851689
   8.43818   8.43818      1.00   .523205  1.864149
   8.43806   8.43806      1.00   .520675  1.854379
   8.43794   8.43794      1.00   .523075  1.863159
   8.43783   8.43783      1.00   .519945  1.851679
   8.43771   8.43771      1.00   .523835  1.866209
   8.43758   8.43758      1.00   .518905  1.848749
   8.43747   8.43747      1.00   .522795  1.862949
   8.43735   8.43735      1.00   .517995  1.845709
   8.43724   8.43724      1.00   .524025  1.867219
   8.43712   8.43712      1.00   .518865  1.849769
   8.43700   8.43700      1.00   .520455  1.855579
   8.43690   8.43690      1.00   .521805  1.860159
   8.43679   8.43679      1.00   .521175  1.858089
   8.43667   8.43667      1.00   .519235  1.850869
   8.43656   8.43656      1.00   .522435  1.862279
   8.43646   8.43646      1.00   .520765  1.856309
   8.43634   8.43634      1.00   .519825  1.854929
   8.43622   8.43622      1.00   .517845  1.847599
   8.43612   8.43612      1.00   .520295  1.855159
   8.43602   8.43602      1.00   .522815  1.865289
   8.43591   8.43591      1.00   .517795  1.846179
   8.43579   8.43579      1.00   .519615  1.853509
   8.43568   8.43568      1.00   .520955  1.858069
   8.43557   8.43557      1.00   .519645  1.853309
   8.43546   8.43546      1.00   .518055  1.847959
   8.43535   8.43535      1.00   .520205  1.856979
   8.43524   8.43524      1.00   .517755  1.846559
   8.43513   8.43513      1.00   .517295  1.845849
   8.43502   8.43502      1.00   .517385  1.846089
   8.43490   8.43490      1.00   .519675  1.855159
   8.43480   8.43480      1.00   .518665  1.851589
   8.43469   8.43469      1.00   .517955  1.848089
   8.43458   8.43458      1.00   .518935  1.852229
   8.43447   8.43447      1.00   .516875  1.844709
   8.43437   8.43437      1.00   .515485  1.839449
   8.43427   8.43427      1.00   .517235  1.846399
   8.43416   8.43416      1.00   .520175  1.856359
   8.43405   8.43405      1.00   .517315  1.847829
   8.43395   8.43395      1.00   .516615  1.844369
   8.43385   8.43385      1.00   .518675  1.851409
   8.43375   8.43375      1.00   .519605  1.855989
   8.43364   8.43364      1.00   .514875  1.838599
   8.43354   8.43354      1.00   .518375  1.851719
   8.43344   8.43344      1.00   .519445  1.855449
   8.43334   8.43334      1.00   .515975  1.843929
   8.43322   8.43322      1.00   .516485  1.843959
   8.43312   8.43312      1.00   .519985  1.857539
   8.43302   8.43302      1.00   .516955  1.847139
   8.43291   8.43291      1.00   .518175  1.851049
   8.43281   8.43281      1.00   .515585  1.841599
   8.43270   8.43270      1.00   .520975  1.860229
   8.43260   8.43260      1.00   .515485  1.841189
   8.43249   8.43249      1.00   .518715  1.853379
   8.43238   8.43238      1.00   .517975  1.850529
   8.43227   8.43227      1.00   .518615  1.853509
   8.43216   8.43216      1.00   .516085  1.844679
   8.43205   8.43205      1.00   .516465  1.846159
   8.43193   8.43193      1.00   .520555  1.860819
   8.43181   8.43181      1.00   .515705  1.842249
   8.43170   8.43170      1.00   .517245  1.849249
   8.43159   8.43159      1.00   .519595  1.857169
   8.43147   8.43147      1.00   .519035  1.855469
   8.43135   8.43135      1.00   .516815  1.849189
   8.43124   8.43124      1.00   .519245  1.856989
   8.43112   8.43112      1.00   .518485  1.855189
   8.43100   8.43100      1.00   .518795  1.855879
   8.43089   8.43089      1.00   .515785  1.843869
   8.43077   8.43077      1.00   .520735  1.863399
   8.43065   8.43065      1.00   .516905  1.848449
   8.43053   8.43053      1.00   .519355  1.859199
   8.43042   8.43042      1.00   .518055  1.854379
   8.43031   8.43031      1.00   .519095  1.857599
   8.43020   8.43020      1.00   .518135  1.853839
   8.43008   8.43008      1.00   .517795  1.852959
   8.42998   8.42998      1.00   .519155  1.857869
   8.42987   8.42987      1.00   .519635  1.858739
   8.42976   8.42976      1.00   .516305  1.847679
   8.42964   8.42964      1.00   .518595  1.855309
   8.42953   8.42953      1.00   .520005  1.860819
   8.42943   8.42943      1.00   .518375  1.854999
   8.42932   8.42932      1.00   .517705  1.853359
   8.42920   8.42920      1.00   .520795  1.864219
   8.42909   8.42909      1.00   .517935  1.853439
   8.42898   8.42898      1.00   .519405  1.859389
   8.42887   8.42887      1.00   .519405  1.859299
   8.42875   8.42875      1.00   .520635  1.864769
   8.42863   8.42863      1.00   .517735  1.853639
   8.42852   8.42852      1.00   .518355  1.856259
   8.42840   8.42840      1.00   .521065  1.866179
   8.42828   8.42828      1.00   .520295  1.862449
   8.42816   8.42816      1.00   .517925  1.854459
   8.42805   8.42805      1.00   .521145  1.867129
   8.42793   8.42793      1.00   .517215  1.852659
   8.42780   8.42780      1.00   .519705  1.861939
   8.42768   8.42768      1.00   .519255  1.859709
   8.42757   8.42757      1.00   .520105  1.864749
   8.42745   8.42745      1.00   .520435  1.865279
   8.42733   8.42733      1.00   .520075  1.863049
   8.42721   8.42721      1.00   .520395  1.865119
   8.42711   8.42711      1.00   .517465  1.853739
   8.42699   8.42699      1.00   .522175  1.871039
   8.42688   8.42688      1.00   .519695  1.863059
   8.42677   8.42677      1.00   .520895  1.866469
   8.42666   8.42666      1.00   .521465  1.868949
   8.42655   8.42655      1.00   .522535  1.872889
   8.42643   8.42643      1.00   .521585  1.869119
   8.42632   8.42632      1.00   .521235  1.868529
   8.42621   8.42621      1.00   .522295  1.871169
   8.42610   8.42610      1.00   .522865  1.875249
   8.42599   8.42599      1.00   .521975  1.871779
   8.42588   8.42588      1.00   .523165  1.876169
   8.42577   8.42577      1.00   .521595  1.870399
   8.42566   8.42566      1.00   .524865  1.882379
   8.42554   8.42554      1.00   .523135  1.876759
   8.42544   8.42544      1.00   .522815  1.875969
   8.42533   8.42533      1.00   .523565  1.877669
   8.42522   8.42522      1.00   .524355  1.881229
   8.42511   8.42511      1.00   .523465  1.878079
   8.42500   8.42500      1.00   .523235  1.876849
   8.42490   8.42490      1.00   .525215  1.885639
   8.42479   8.42479      1.00   .524105  1.881079
   8.42467   8.42467      1.00   .524265  1.882169
   8.42457   8.42457      1.00   .524225  1.881179
   8.42446   8.42446      1.00   .524485  1.882769
   8.42436   8.42436      1.00   .523325  1.878129
   8.42424   8.42424      1.00   .525785  1.886489
   8.42414   8.42414      1.00   .523295  1.877139
   8.42404   8.42404      1.00   .523745  1.879489
   8.42393   8.42393      1.00   .524475  1.882269
   8.42383   8.42383      1.00   .525025  1.885289
   8.42373   8.42373      1.00   .521915  1.873389
   8.42363   8.42363      1.00   .525595  1.887429
   8.42352   8.42352      1.00   .525345  1.886909
   8.42342   8.42342      1.00   .522975  1.877659
   8.42331   8.42331      1.00   .526345  1.889899
   8.42322   8.42322      1.00   .524955  1.883939
   8.42311   8.42311      1.00   .525545  1.887659
   8.42300   8.42300      1.00   .523945  1.881039
   8.42290   8.42290      1.00   .526345  1.890539
   8.42279   8.42279      1.00   .523955  1.881239
   8.42269   8.42269      1.00   .526115  1.890139
   8.42257   8.42257      1.00   .523805  1.880859
   8.42247   8.42247      1.00   .528005  1.897879
   8.42237   8.42237      1.00   .524225  1.883949
   8.42225   8.42225      1.00   .526355  1.890789
   8.42214   8.42214      1.00   .527315  1.894869
   8.42203   8.42203      1.00   .526775  1.891949
   8.42192   8.42192      1.00   .526105  1.891179
   8.42179   8.42179      1.00   .526625  1.893079
   8.42166   8.42166      1.00   .526815  1.892589
   8.42156   8.42156      1.00   .527595  1.896329
   8.42146   8.42146      1.00   .525865  1.890069
   8.42133   8.42133      1.00   .527485  1.896409
   8.42121   8.42121      1.00   .527435  1.896029
   8.42110   8.42110      1.00   .525735  1.888479
   8.42099   8.42099      1.00   .527125  1.894909
   8.42087   8.42087      1.00   .527295  1.894749
   8.42074   8.42074      1.00   .525975  1.891159
   8.42064   8.42064      1.00   .523625  1.883139
   8.42053   8.42053      1.00   .528525  1.900259
   8.42041   8.42041      1.00   .528405  1.899819
   8.42030   8.42030      1.00   .527385  1.895409
   8.42018   8.42018      1.00   .525985  1.890619
   8.42008   8.42008      1.00   .529735  1.906679
   8.41997   8.41997      1.00   .526165  1.893019
   8.41985   8.41985      1.00   .522535  1.880529
   8.41974   8.41974      1.00   .528915  1.903679
   8.41964   8.41964      1.00   .528035  1.898929
   8.41953   8.41953      1.00   .527005  1.895759
   8.41941   8.41941      1.00   .526245  1.894609
   8.41930   8.41930      1.00   .528745  1.903099
   8.41919   8.41919      1.00   .525085  1.890479
   8.41908   8.41908      1.00   .526335  1.894189
   8.41896   8.41896      1.00   .527075  1.896999
   8.41885   8.41885      1.00   .527985  1.899959
   8.41874   8.41874      1.00   .524115  1.886139
   8.41862   8.41862      1.00   .528445  1.902379
   8.41850   8.41850      1.00   .524785  1.889479
   8.41838   8.41838      1.00   .526955  1.897569
   8.41827   8.41827      1.00   .524955  1.890359
   8.41815   8.41815      1.00   .529395  1.905519
   8.41803   8.41803      1.00   .523435  1.884949
   8.41792   8.41792      1.00   .527255  1.899399
   8.41781   8.41781      1.00   .525615  1.892549
   8.41769   8.41769      1.00   .529065  1.904889
   8.41757   8.41757      1.00   .523485  1.885889
   8.41744   8.41744      1.00   .526655  1.897479
   8.41733   8.41733      1.00   .527195  1.898949
   8.41722   8.41722      1.00   .526565  1.896549
   8.41710   8.41710      1.00   .524065  1.887169
   8.41699   8.41699      1.00   .527125  1.899209
   8.41688   8.41688      1.00   .528155  1.902679
   8.41677   8.41677      1.00   .523685  1.887349
   8.41665   8.41665      1.00   .525955  1.895969
   8.41654   8.41654      1.00   .526105  1.895819
   8.41643   8.41643      1.00   .525075  1.892599
   8.41633   8.41633      1.00   .525955  1.895669
   8.41621   8.41621      1.00   .525485  1.894199
   8.41609   8.41609      1.00   .524405  1.889649
   8.41600   8.41600      1.00   .525265  1.892139
   8.41589   8.41589      1.00   .524405  1.889529
   8.41577   8.41577      1.00   .525255  1.893299
   8.41566   8.41566      1.00   .524045  1.889409
   8.41555   8.41555      1.00   .524865  1.892329
   8.41544   8.41544      1.00   .524315  1.890289
   8.41538   8.41538      1.00   .524875  1.892449
