# Supplementary material for: Direct Observation of Palladium Leaching from Pd/C by a Simple Method: X-ray Absorption Spectroscopy of Heterogeneous Mixtures
Source: ACS Omega. 2023 Jun 7;8(24):21787–92. doi: 10.1021/acsomega.3c01343 (PMC10286095; doi:10.1021/acsomega.3c01343)
Supplement: Supplementary file 2 — ao3c01343_si_002.zip [file ao3c01343_si_002.zip › Figure 1,2/PS_H2O_1cm_0.qd]

  9809     KEK-PF   NW10A
 13_PS_H2O_1cm   19.05.30 11:20 - 19.05.30 11:23 Serial#KEKPF-NW10A_025659
 13_PS_H2O_1cm                                                                   
 Ring :   6.5 GeV    26.6 mA -   26.4 mA
 Mono :   Si(311)       D=  1.63747 A    Initial angle=  9.06855 deg
 NW10A     Transmission( 2)   Repetition=  0     Points= 5893
 Param file : QXAFS(SYNC)     angle axis (*)     Block =    1

 Block      Init-Ang  Final-Ang     Step/deg     Time/s       Num
     1        9.06855   8.41527          ***       1.00      5893
 Ortec(-1)     NDCH = 3
  Angle(c)  Angle(o)    time/s         2         3
      Mode         0         0         1         2
    Offset         0         0    .01492    .00469
   9.06855   9.06855      1.00   .627865  1.636519
   9.06845   9.06845      1.00   .617695  1.609999
   9.06834   9.06834      1.00   .609095  1.587219
   9.06822   9.06822      1.00   .600275  1.563929
   9.06811   9.06811      1.00   .596175  1.553749
   9.06800   9.06800      1.00   .588255  1.532459
   9.06789   9.06789      1.00   .589965  1.537599
   9.06777   9.06777      1.00   .582625  1.518089
   9.06765   9.06765      1.00   .583995  1.521059
   9.06754   9.06754      1.00   .578915  1.508059
   9.06743   9.06743      1.00   .580815  1.513859
   9.06731   9.06731      1.00   .578955  1.509439
   9.06720   9.06720      1.00   .577545  1.505819
   9.06709   9.06709      1.00   .577605  1.505729
   9.06698   9.06698      1.00   .576535  1.503439
   9.06686   9.06686      1.00   .578035  1.506579
   9.06675   9.06675      1.00   .572665  1.492889
   9.06665   9.06665      1.00   .577995  1.507589
   9.06654   9.06654      1.00   .575195  1.499939
   9.06643   9.06643      1.00   .574275  1.497679
   9.06632   9.06632      1.00   .570115  1.486729
   9.06621   9.06621      1.00   .577225  1.505549
   9.06610   9.06610      1.00   .571945  1.491879
   9.06599   9.06599      1.00   .571285  1.490819
   9.06588   9.06588      1.00   .572045  1.492079
   9.06577   9.06577      1.00   .571725  1.491739
   9.06567   9.06567      1.00   .567055  1.479459
   9.06555   9.06555      1.00   .571975  1.493339
   9.06545   9.06545      1.00   .568115  1.482629
   9.06534   9.06534      1.00   .571675  1.491949
   9.06523   9.06523      1.00   .568015  1.482789
   9.06511   9.06511      1.00   .569715  1.486579
   9.06500   9.06500      1.00   .568165  1.482839
   9.06490   9.06490      1.00   .566055  1.476259
   9.06479   9.06479      1.00   .568905  1.484519
   9.06468   9.06468      1.00   .567235  1.480469
   9.06457   9.06457      1.00   .568235  1.482999
   9.06447   9.06447      1.00   .565175  1.475779
   9.06437   9.06437      1.00   .569025  1.485159
   9.06425   9.06425      1.00   .564335  1.474029
   9.06415   9.06415      1.00   .567145  1.482159
   9.06405   9.06405      1.00   .563165  1.470209
   9.06394   9.06394      1.00   .570735  1.490729
   9.06383   9.06383      1.00   .561195  1.465359
   9.06373   9.06373      1.00   .569945  1.488579
   9.06363   9.06363      1.00   .562295  1.467959
   9.06353   9.06353      1.00   .570275  1.489709
   9.06342   9.06342      1.00   .562975  1.471199
   9.06332   9.06332      1.00   .564705  1.475209
   9.06323   9.06323      1.00   .565325  1.475979
   9.06312   9.06312      1.00   .566565  1.481049
   9.06301   9.06301      1.00   .559905  1.462639
   9.06290   9.06290      1.00   .565325  1.477369
   9.06280   9.06280      1.00   .563895  1.473919
   9.06270   9.06270      1.00   .562485  1.470289
   9.06258   9.06258      1.00   .562515  1.469919
   9.06247   9.06247      1.00   .566215  1.479699
   9.06237   9.06237      1.00   .561935  1.469339
   9.06226   9.06226      1.00   .565175  1.477569
   9.06215   9.06215      1.00   .561455  1.467869
   9.06204   9.06204      1.00   .563875  1.473549
   9.06193   9.06193      1.00   .565035  1.476689
   9.06181   9.06181      1.00   .562015  1.469669
   9.06169   9.06169      1.00   .564745  1.477219
   9.06158   9.06158      1.00   .562455  1.469619
   9.06147   9.06147      1.00   .563725  1.474009
   9.06135   9.06135      1.00   .564865  1.476469
   9.06124   9.06124      1.00   .560185  1.465009
   9.06112   9.06112      1.00   .560365  1.466219
   9.06100   9.06100      1.00   .564095  1.475639
   9.06089   9.06089      1.00   .561285  1.468249
   9.06077   9.06077      1.00   .560135  1.464819
   9.06066   9.06066      1.00   .560315  1.465719
   9.06055   9.06055      1.00   .561775  1.469409
   9.06043   9.06043      1.00   .558615  1.461209
   9.06032   9.06032      1.00   .560975  1.467929
   9.06021   9.06021      1.00   .560015  1.464889
   9.06011   9.06011      1.00   .561235  1.468309
   9.06000   9.06000      1.00   .557985  1.460429
   9.05988   9.05988      1.00   .560135  1.466039
   9.05977   9.05977      1.00   .560985  1.467999
   9.05966   9.05966      1.00   .556505  1.456459
   9.05955   9.05955      1.00   .561165  1.468769
   9.05944   9.05944      1.00   .557925  1.460009
   9.05933   9.05933      1.00   .558635  1.461809
   9.05922   9.05922      1.00   .558775  1.463199
   9.05911   9.05911      1.00   .558255  1.461239
   9.05899   9.05899      1.00   .556505  1.457099
   9.05888   9.05888      1.00   .559605  1.464569
   9.05877   9.05877      1.00   .558225  1.461439
   9.05865   9.05865      1.00   .557505  1.460229
   9.05853   9.05853      1.00   .554055  1.451819
   9.05841   9.05841      1.00   .557475  1.459829
   9.05830   9.05830      1.00   .559245  1.465159
   9.05817   9.05817      1.00   .555615  1.456119
   9.05805   9.05805      1.00   .556615  1.458659
   9.05793   9.05793      1.00   .557475  1.460649
   9.05783   9.05783      1.00   .558485  1.463269
   9.05771   9.05771      1.00   .552465  1.447309
   9.05759   9.05759      1.00   .558945  1.464769
   9.05747   9.05747      1.00   .556715  1.458619
   9.05736   9.05736      1.00   .558385  1.463029
   9.05724   9.05724      1.00   .555375  1.455749
   9.05713   9.05713      1.00   .557055  1.460129
   9.05701   9.05701      1.00   .555975  1.457019
   9.05690   9.05690      1.00   .559275  1.466459
   9.05679   9.05679      1.00   .553415  1.450839
   9.05668   9.05668      1.00   .559665  1.466269
   9.05657   9.05657      1.00   .555345  1.455429
   9.05647   9.05647      1.00   .557965  1.462189
   9.05635   9.05635      1.00   .556075  1.457909
   9.05624   9.05624      1.00   .558535  1.465269
   9.05613   9.05613      1.00   .554615  1.455039
   9.05602   9.05602      1.00   .558055  1.462809
   9.05591   9.05591      1.00   .555235  1.455629
   9.05580   9.05580      1.00   .556315  1.458469
   9.05569   9.05569      1.00   .557735  1.463819
   9.05558   9.05558      1.00   .557125  1.460989
   9.05547   9.05547      1.00   .557155  1.461609
   9.05536   9.05536      1.00   .557025  1.461379
   9.05525   9.05525      1.00   .556135  1.459329
   9.05514   9.05514      1.00   .559865  1.468669
   9.05504   9.05504      1.00   .555445  1.457409
   9.05492   9.05492      1.00   .555935  1.458919
   9.05481   9.05481      1.00   .558405  1.466119
   9.05471   9.05471      1.00   .559035  1.465879
   9.05460   9.05460      1.00   .556995  1.461849
   9.05449   9.05449      1.00   .557535  1.462119
   9.05439   9.05439      1.00   .557415  1.462669
   9.05428   9.05428      1.00   .558655  1.465889
   9.05417   9.05417      1.00   .558495  1.466609
   9.05406   9.05406      1.00   .557125  1.462559
   9.05397   9.05397      1.00   .557605  1.463289
   9.05387   9.05387      1.00   .559375  1.467989
   9.05376   9.05376      1.00   .557915  1.464809
   9.05365   9.05365      1.00   .558145  1.465919
   9.05355   9.05355      1.00   .556605  1.461589
   9.05345   9.05345      1.00   .559815  1.469669
   9.05335   9.05335      1.00   .558135  1.465879
   9.05324   9.05324      1.00   .557925  1.464449
   9.05314   9.05314      1.00   .560375  1.471479
   9.05305   9.05305      1.00   .558465  1.467329
   9.05293   9.05293      1.00   .555385  1.457959
   9.05282   9.05282      1.00   .562265  1.477499
   9.05272   9.05272      1.00   .559275  1.468809
   9.05262   9.05262      1.00   .558525  1.467399
   9.05251   9.05251      1.00   .557725  1.465569
   9.05240   9.05240      1.00   .559435  1.469979
   9.05229   9.05229      1.00   .559345  1.469889
   9.05219   9.05219      1.00   .556005  1.461639
   9.05207   9.05207      1.00   .559715  1.471759
   9.05195   9.05195      1.00   .557205  1.464299
   9.05184   9.05184      1.00   .557615  1.464129
   9.05173   9.05173      1.00   .557955  1.466629
   9.05162   9.05162      1.00   .561615  1.476339
   9.05150   9.05150      1.00   .553625  1.455589
   9.05138   9.05138      1.00   .558745  1.469389
   9.05127   9.05127      1.00   .556085  1.462619
   9.05115   9.05115      1.00   .559225  1.470199
   9.05103   9.05103      1.00   .555125  1.459449
   9.05092   9.05092      1.00   .560655  1.474099
   9.05081   9.05081      1.00   .555465  1.461299
   9.05069   9.05069      1.00   .558975  1.470579
   9.05057   9.05057      1.00   .554735  1.459279
   9.05046   9.05046      1.00   .557585  1.467239
   9.05035   9.05035      1.00   .555795  1.461809
   9.05024   9.05024      1.00   .559315  1.470089
   9.05012   9.05012      1.00   .559045  1.471389
   9.05001   9.05001      1.00   .555825  1.462259
   9.04991   9.04991      1.00   .559285  1.472059
   9.04980   9.04980      1.00   .557695  1.467389
   9.04969   9.04969      1.00   .559015  1.471299
   9.04958   9.04958      1.00   .556235  1.463259
   9.04947   9.04947      1.00   .559685  1.472739
   9.04935   9.04935      1.00   .555905  1.462449
   9.04924   9.04924      1.00   .558145  1.467939
   9.04913   9.04913      1.00   .555495  1.461739
   9.04902   9.04902      1.00   .558635  1.470199
   9.04891   9.04891      1.00   .557155  1.466759
   9.04878   9.04878      1.00   .558255  1.470039
   9.04867   9.04867      1.00   .554835  1.460949
   9.04856   9.04856      1.00   .558845  1.471019
   9.04844   9.04844      1.00   .557945  1.468119
   9.04831   9.04831      1.00   .557755  1.468639
   9.04820   9.04820      1.00   .557615  1.468129
   9.04808   9.04808      1.00   .559305  1.472809
   9.04796   9.04796      1.00   .557165  1.466969
   9.04785   9.04785      1.00   .558635  1.471399
   9.04773   9.04773      1.00   .557145  1.466799
   9.04762   9.04762      1.00   .558905  1.472199
   9.04750   9.04750      1.00   .559675  1.473449
   9.04738   9.04738      1.00   .559445  1.473569
   9.04726   9.04726      1.00   .558475  1.471789
   9.04715   9.04715      1.00   .556755  1.467019
   9.04703   9.04703      1.00   .562225  1.480369
   9.04692   9.04692      1.00   .557065  1.469059
   9.04681   9.04681      1.00   .558015  1.471099
   9.04670   9.04670      1.00   .560245  1.475859
   9.04659   9.04659      1.00   .560605  1.477749
   9.04648   9.04648      1.00   .557875  1.470099
   9.04637   9.04637      1.00   .560495  1.478389
   9.04626   9.04626      1.00   .558275  1.471129
   9.04615   9.04615      1.00   .564275  1.488589
   9.04604   9.04604      1.00   .556975  1.467859
   9.04593   9.04593      1.00   .558605  1.472959
   9.04582   9.04582      1.00   .562145  1.482019
   9.04571   9.04571      1.00   .560665  1.478279
   9.04559   9.04559      1.00   .558455  1.472729
   9.04549   9.04549      1.00   .560815  1.478599
   9.04538   9.04538      1.00   .563735  1.486209
   9.04527   9.04527      1.00   .560405  1.478019
   9.04516   9.04516      1.00   .560035  1.477279
   9.04504   9.04504      1.00   .559515  1.476129
   9.04494   9.04494      1.00   .563885  1.487039
   9.04483   9.04483      1.00   .558625  1.474659
   9.04471   9.04471      1.00   .561795  1.482799
   9.04461   9.04461      1.00   .561125  1.479969
   9.04451   9.04451      1.00   .561595  1.481959
   9.04440   9.04440      1.00   .559505  1.476509
   9.04429   9.04429      1.00   .563335  1.486779
   9.04418   9.04418      1.00   .560875  1.480789
   9.04409   9.04409      1.00   .563335  1.486709
   9.04398   9.04398      1.00   .556775  1.469899
   9.04387   9.04387      1.00   .561725  1.482809
   9.04377   9.04377      1.00   .561435  1.481719
   9.04367   9.04367      1.00   .562625  1.484709
   9.04357   9.04357      1.00   .561465  1.482869
   9.04346   9.04346      1.00   .563175  1.486679
   9.04336   9.04336      1.00   .560595  1.480449
   9.04326   9.04326      1.00   .561765  1.483309
   9.04316   9.04316      1.00   .563435  1.488129
   9.04305   9.04305      1.00   .560955  1.480439
   9.04294   9.04294      1.00   .563715  1.488159
   9.04284   9.04284      1.00   .565555  1.493079
   9.04273   9.04273      1.00   .561675  1.483459
   9.04262   9.04262      1.00   .562655  1.485899
   9.04251   9.04251      1.00   .565255  1.493449
   9.04241   9.04241      1.00   .565985  1.494919
   9.04230   9.04230      1.00   .564745  1.491429
   9.04219   9.04219      1.00   .562995  1.486969
   9.04208   9.04208      1.00   .567035  1.497929
   9.04197   9.04197      1.00   .567295  1.498499
   9.04185   9.04185      1.00   .565295  1.494089
   9.04173   9.04173      1.00   .565155  1.493209
   9.04162   9.04162      1.00   .568505  1.502439
   9.04151   9.04151      1.00   .565925  1.496229
   9.04139   9.04139      1.00   .565665  1.495829
   9.04127   9.04127      1.00   .566235  1.497109
   9.04116   9.04116      1.00   .567945  1.501059
   9.04105   9.04105      1.00   .567045  1.498509
   9.04094   9.04094      1.00   .566145  1.497499
   9.04082   9.04082      1.00   .568585  1.502649
   9.04070   9.04070      1.00   .566935  1.498689
   9.04059   9.04059      1.00   .566095  1.496239
   9.04048   9.04048      1.00   .569355  1.505359
   9.04036   9.04036      1.00   .566565  1.498789
   9.04025   9.04025      1.00   .569495  1.505369
   9.04014   9.04014      1.00   .567625  1.501699
   9.04003   9.04003      1.00   .570745  1.509859
   9.03992   9.03992      1.00   .570195  1.508459
   9.03981   9.03981      1.00   .568945  1.505239
   9.03970   9.03970      1.00   .570825  1.510079
   9.03959   9.03959      1.00   .570615  1.508769
   9.03947   9.03947      1.00   .570855  1.510929
   9.03936   9.03936      1.00   .571125  1.511719
   9.03926   9.03926      1.00   .571755  1.513219
   9.03914   9.03914      1.00   .572425  1.515709
   9.03902   9.03902      1.00   .570515  1.509579
   9.03891   9.03891      1.00   .575775  1.524339
   9.03881   9.03881      1.00   .572365  1.515079
   9.03869   9.03869      1.00   .573035  1.517059
   9.03856   9.03856      1.00   .572075  1.515119
   9.03844   9.03844      1.00   .575515  1.523069
   9.03833   9.03833      1.00   .573445  1.517559
   9.03821   9.03821      1.00   .573055  1.517429
   9.03809   9.03809      1.00   .573675  1.518309
   9.03797   9.03797      1.00   .577695  1.529389
   9.03786   9.03786      1.00   .572545  1.515499
   9.03774   9.03774      1.00   .578215  1.530779
   9.03762   9.03762      1.00   .574915  1.521619
   9.03750   9.03750      1.00   .576865  1.528209
   9.03739   9.03739      1.00   .574345  1.521509
   9.03727   9.03727      1.00   .579275  1.533449
   9.03715   9.03715      1.00   .576445  1.526739
   9.03704   9.03704      1.00   .576165  1.525849
   9.03693   9.03693      1.00   .579265  1.534709
   9.03682   9.03682      1.00   .578085  1.531749
   9.03670   9.03670      1.00   .576275  1.526729
   9.03660   9.03660      1.00   .576775  1.528199
   9.03649   9.03649      1.00   .579145  1.534429
   9.03638   9.03638      1.00   .577355  1.529969
   9.03626   9.03626      1.00   .580315  1.538269
   9.03615   9.03615      1.00   .579205  1.534679
   9.03604   9.03604      1.00   .579305  1.535319
   9.03594   9.03594      1.00   .580345  1.537959
   9.03582   9.03582      1.00   .578855  1.535289
   9.03571   9.03571      1.00   .576985  1.530939
   9.03561   9.03561      1.00   .584945  1.550519
   9.03550   9.03550      1.00   .578675  1.533919
   9.03539   9.03539      1.00   .584995  1.550919
   9.03528   9.03528      1.00   .575805  1.527339
   9.03517   9.03517      1.00   .586805  1.555839
   9.03506   9.03506      1.00   .578785  1.535339
   9.03494   9.03494      1.00   .582665  1.545889
   9.03483   9.03483      1.00   .580375  1.539799
   9.03473   9.03473      1.00   .586245  1.554379
   9.03462   9.03462      1.00   .579705  1.537229
   9.03451   9.03451      1.00   .583605  1.548519
   9.03441   9.03441      1.00   .582345  1.544109
   9.03430   9.03430      1.00   .582485  1.545119
   9.03420   9.03420      1.00   .581225  1.542809
   9.03409   9.03409      1.00   .581655  1.544589
   9.03399   9.03399      1.00   .583205  1.547959
   9.03389   9.03389      1.00   .580345  1.540369
   9.03378   9.03378      1.00   .583475  1.549199
   9.03367   9.03367      1.00   .581635  1.543289
   9.03357   9.03357      1.00   .583585  1.549559
   9.03347   9.03347      1.00   .580075  1.539389
   9.03337   9.03337      1.00   .584265  1.551359
   9.03326   9.03326      1.00   .583205  1.548229
   9.03316   9.03316      1.00   .582555  1.546749
   9.03305   9.03305      1.00   .581025  1.543249
   9.03295   9.03295      1.00   .583945  1.551979
   9.03284   9.03284      1.00   .579335  1.538949
   9.03274   9.03274      1.00   .586505  1.557549
   9.03263   9.03263      1.00   .581025  1.543049
   9.03252   9.03252      1.00   .581485  1.544649
   9.03242   9.03242      1.00   .583425  1.549879
   9.03231   9.03231      1.00   .581985  1.545729
   9.03221   9.03221      1.00   .583875  1.550559
   9.03209   9.03209      1.00   .583605  1.549549
   9.03197   9.03197      1.00   .581155  1.543509
   9.03186   9.03186      1.00   .583945  1.551349
   9.03175   9.03175      1.00   .584795  1.554089
   9.03163   9.03163      1.00   .581555  1.544909
   9.03151   9.03151      1.00   .582085  1.546239
   9.03140   9.03140      1.00   .581385  1.544929
   9.03129   9.03129      1.00   .588555  1.564109
   9.03117   9.03117      1.00   .578835  1.538649
   9.03105   9.03105      1.00   .584135  1.551949
   9.03094   9.03094      1.00   .581785  1.546159
   9.03083   9.03083      1.00   .585695  1.557739
   9.03071   9.03071      1.00   .581595  1.545889
   9.03059   9.03059      1.00   .584005  1.552709
   9.03048   9.03048      1.00   .582725  1.548159
   9.03037   9.03037      1.00   .581605  1.545869
   9.03026   9.03026      1.00   .585195  1.555729
   9.03015   9.03015      1.00   .582605  1.548959
   9.03004   9.03004      1.00   .581925  1.547059
   9.02993   9.02993      1.00   .582935  1.550229
   9.02982   9.02982      1.00   .583185  1.550719
   9.02971   9.02971      1.00   .581355  1.546759
   9.02960   9.02960      1.00   .583245  1.551049
   9.02949   9.02949      1.00   .579015  1.540089
   9.02938   9.02938      1.00   .583445  1.552129
   9.02926   9.02926      1.00   .578845  1.540129
   9.02915   9.02915      1.00   .584495  1.555919
   9.02904   9.02904      1.00   .580475  1.544899
   9.02893   9.02893      1.00   .583235  1.552769
   9.02881   9.02881      1.00   .578355  1.539849
   9.02870   9.02870      1.00   .582335  1.549309
   9.02858   9.02858      1.00   .581165  1.546369
   9.02847   9.02847      1.00   .582575  1.550369
   9.02835   9.02835      1.00   .579565  1.542459
   9.02823   9.02823      1.00   .584025  1.554479
   9.02811   9.02811      1.00   .581405  1.548219
   9.02800   9.02800      1.00   .582055  1.549579
   9.02788   9.02788      1.00   .582395  1.551009
   9.02776   9.02776      1.00   .582415  1.550649
   9.02765   9.02765      1.00   .583985  1.554489
   9.02753   9.02753      1.00   .580515  1.545839
   9.02740   9.02740      1.00   .584245  1.555879
   9.02729   9.02729      1.00   .579515  1.542519
   9.02718   9.02718      1.00   .584375  1.556829
   9.02707   9.02707      1.00   .581985  1.549609
   9.02695   9.02695      1.00   .582055  1.549839
   9.02685   9.02685      1.00   .579675  1.544019
   9.02674   9.02674      1.00   .586625  1.562569
   9.02662   9.02662      1.00   .578995  1.542559
   9.02651   9.02651      1.00   .585235  1.560639
   9.02640   9.02640      1.00   .578535  1.541209
   9.02630   9.02630      1.00   .585735  1.560979
   9.02619   9.02619      1.00   .579855  1.545399
   9.02607   9.02607      1.00   .585805  1.561379
   9.02596   9.02596      1.00   .580735  1.547449
   9.02586   9.02586      1.00   .586045  1.562359
   9.02575   9.02575      1.00   .582185  1.551999
   9.02564   9.02564      1.00   .583635  1.556989
   9.02553   9.02553      1.00   .583645  1.555799
   9.02543   9.02543      1.00   .586735  1.564139
   9.02531   9.02531      1.00   .584185  1.557419
   9.02520   9.02520      1.00   .584085  1.556419
   9.02509   9.02509      1.00   .586485  1.563329
   9.02498   9.02498      1.00   .585875  1.562059
   9.02487   9.02487      1.00   .586415  1.564479
   9.02475   9.02475      1.00   .582445  1.553219
   9.02465   9.02465      1.00   .589225  1.571789
   9.02455   9.02455      1.00   .586865  1.565519
   9.02444   9.02444      1.00   .583805  1.557349
   9.02433   9.02433      1.00   .586435  1.563879
   9.02423   9.02423      1.00   .589345  1.572019
   9.02413   9.02413      1.00   .585295  1.560689
   9.02402   9.02402      1.00   .586235  1.563589
   9.02391   9.02391      1.00   .587815  1.568569
   9.02381   9.02381      1.00   .587505  1.567629
   9.02371   9.02371      1.00   .585755  1.563679
   9.02360   9.02360      1.00   .588625  1.571279
   9.02350   9.02350      1.00   .587925  1.568929
   9.02340   9.02340      1.00   .585425  1.562649
   9.02330   9.02330      1.00   .588145  1.569749
   9.02320   9.02320      1.00   .587385  1.568389
   9.02309   9.02309      1.00   .588035  1.569489
   9.02299   9.02299      1.00   .586085  1.564539
   9.02288   9.02288      1.00   .588495  1.571069
   9.02278   9.02278      1.00   .590485  1.575749
   9.02266   9.02266      1.00   .586075  1.564249
   9.02256   9.02256      1.00   .587225  1.568559
   9.02246   9.02246      1.00   .589765  1.574749
   9.02234   9.02234      1.00   .587285  1.567999
   9.02224   9.02224      1.00   .586345  1.564949
   9.02212   9.02212      1.00   .588345  1.570989
   9.02201   9.02201      1.00   .589785  1.575619
   9.02190   9.02190      1.00   .588755  1.572099
   9.02178   9.02178      1.00   .588425  1.571629
   9.02166   9.02166      1.00   .589395  1.573829
   9.02155   9.02155      1.00   .589115  1.573409
   9.02144   9.02144      1.00   .585925  1.565559
   9.02132   9.02132      1.00   .592095  1.581789
   9.02121   9.02121      1.00   .589495  1.575299
   9.02110   9.02110      1.00   .589145  1.574009
   9.02098   9.02098      1.00   .592415  1.582919
   9.02086   9.02086      1.00   .588445  1.571789
   9.02074   9.02074      1.00   .592535  1.584009
   9.02064   9.02064      1.00   .588315  1.572579
   9.02052   9.02052      1.00   .592505  1.583709
   9.02040   9.02040      1.00   .592175  1.582609
   9.02029   9.02029      1.00   .590245  1.578489
   9.02019   9.02019      1.00   .590395  1.577619
   9.02008   9.02008      1.00   .591605  1.581329
   9.01996   9.01996      1.00   .590275  1.578049
   9.01985   9.01985      1.00   .590295  1.577599
   9.01975   9.01975      1.00   .592245  1.583829
   9.01964   9.01964      1.00   .589305  1.576209
   9.01952   9.01952      1.00   .592055  1.583039
   9.01941   9.01941      1.00   .588315  1.573439
   9.01930   9.01930      1.00   .590235  1.578479
   9.01919   9.01919      1.00   .592345  1.584929
   9.01907   9.01907      1.00   .589625  1.578019
   9.01896   9.01896      1.00   .589615  1.577339
   9.01886   9.01886      1.00   .592535  1.584539
   9.01874   9.01874      1.00   .589745  1.577699
   9.01862   9.01862      1.00   .592615  1.585019
   9.01850   9.01850      1.00   .588395  1.574319
   9.01838   9.01838      1.00   .593245  1.587439
   9.01826   9.01826      1.00   .589115  1.575419
   9.01814   9.01814      1.00   .590285  1.579069
   9.01802   9.01802      1.00   .591875  1.583599
   9.01791   9.01791      1.00   .591875  1.582739
   9.01779   9.01779      1.00   .589515  1.577269
   9.01767   9.01767      1.00   .590045  1.578459
   9.01756   9.01756      1.00   .593125  1.588039
   9.01745   9.01745      1.00   .588965  1.576509
   9.01733   9.01733      1.00   .589615  1.578369
   9.01721   9.01721      1.00   .592535  1.585839
   9.01710   9.01710      1.00   .589385  1.578549
   9.01699   9.01699      1.00   .589905  1.579609
   9.01688   9.01688      1.00   .591535  1.584379
   9.01677   9.01677      1.00   .588845  1.576359
   9.01665   9.01665      1.00   .593165  1.588639
   9.01655   9.01655      1.00   .586615  1.571629
   9.01644   9.01644      1.00   .593235  1.588789
   9.01633   9.01633      1.00   .587165  1.572159
   9.01622   9.01622      1.00   .590725  1.582339
   9.01610   9.01610      1.00   .590135  1.581239
   9.01600   9.01600      1.00   .590815  1.584239
   9.01588   9.01588      1.00   .586815  1.571759
   9.01577   9.01577      1.00   .593695  1.590569
   9.01566   9.01566      1.00   .587585  1.574249
   9.01556   9.01556      1.00   .590425  1.582559
   9.01545   9.01545      1.00   .588885  1.577179
   9.01534   9.01534      1.00   .591225  1.584779
   9.01523   9.01523      1.00   .588545  1.577069
   9.01512   9.01512      1.00   .590225  1.582239
   9.01501   9.01501      1.00   .588185  1.576349
   9.01490   9.01490      1.00   .586595  1.572449
   9.01480   9.01480      1.00   .587895  1.576579
   9.01469   9.01469      1.00   .591025  1.584649
   9.01458   9.01458      1.00   .585805  1.570779
   9.01447   9.01447      1.00   .590275  1.582449
   9.01437   9.01437      1.00   .587045  1.574249
   9.01426   9.01426      1.00   .591095  1.584929
   9.01415   9.01415      1.00   .586195  1.572409
   9.01405   9.01405      1.00   .585985  1.571899
   9.01395   9.01395      1.00   .590555  1.584849
   9.01384   9.01384      1.00   .587705  1.576109
   9.01373   9.01373      1.00   .588555  1.578199
   9.01363   9.01363      1.00   .587835  1.577109
   9.01353   9.01353      1.00   .589395  1.580929
   9.01343   9.01343      1.00   .586305  1.572609
   9.01332   9.01332      1.00   .587915  1.576359
   9.01322   9.01322      1.00   .588195  1.578259
   9.01312   9.01312      1.00   .589525  1.581769
   9.01302   9.01302      1.00   .584805  1.568569
   9.01291   9.01291      1.00   .588475  1.577669
   9.01280   9.01280      1.00   .588735  1.580039
   9.01270   9.01270      1.00   .584775  1.569199
   9.01260   9.01260      1.00   .588545  1.580119
   9.01249   9.01249      1.00   .590175  1.584719
   9.01238   9.01238      1.00   .585455  1.571579
   9.01228   9.01228      1.00   .587645  1.576979
   9.01216   9.01216      1.00   .591025  1.586569
   9.01204   9.01204      1.00   .583855  1.567299
   9.01193   9.01193      1.00   .588765  1.580809
   9.01183   9.01183      1.00   .588765  1.581039
   9.01171   9.01171      1.00   .589045  1.582819
   9.01159   9.01159      1.00   .584215  1.569309
   9.01147   9.01147      1.00   .586875  1.576419
   9.01136   9.01136      1.00   .589115  1.582609
   9.01125   9.01125      1.00   .587695  1.578489
   9.01113   9.01113      1.00   .582515  1.565199
   9.01102   9.01102      1.00   .587895  1.578819
   9.01091   9.01091      1.00   .588925  1.581259
   9.01079   9.01079      1.00   .583195  1.566249
   9.01067   9.01067      1.00   .584515  1.571009
   9.01056   9.01056      1.00   .586635  1.577099
   9.01045   9.01045      1.00   .585775  1.573489
   9.01034   9.01034      1.00   .582525  1.564869
   9.01022   9.01022      1.00   .585165  1.571909
   9.01011   9.01011      1.00   .583795  1.568659
   9.01001   9.01001      1.00   .585825  1.575139
   9.00990   9.00990      1.00   .581155  1.563489
   9.00978   9.00978      1.00   .584985  1.573029
   9.00967   9.00967      1.00   .580655  1.560829
   9.00957   9.00957      1.00   .583395  1.569039
   9.00945   9.00945      1.00   .580955  1.562669
   9.00934   9.00934      1.00   .582415  1.566199
   9.00923   9.00923      1.00   .580035  1.559889
   9.00912   9.00912      1.00   .582525  1.567289
   9.00901   9.00901      1.00   .579995  1.559349
   9.00889   9.00889      1.00   .581765  1.564979
   9.00878   9.00878      1.00   .580275  1.560209
   9.00867   9.00867      1.00   .580835  1.562479
   9.00855   9.00855      1.00   .580225  1.561209
   9.00842   9.00842      1.00   .580085  1.560099
   9.00831   9.00831      1.00   .580745  1.561479
   9.00820   9.00820      1.00   .581485  1.563959
   9.00808   9.00808      1.00   .579325  1.558139
   9.00796   9.00796      1.00   .578265  1.556339
   9.00784   9.00784      1.00   .580115  1.561069
   9.00773   9.00773      1.00   .576525  1.551759
   9.00761   9.00761      1.00   .576695  1.552119
   9.00749   9.00749      1.00   .574435  1.546429
   9.00737   9.00737      1.00   .578915  1.558029
   9.00726   9.00726      1.00   .576435  1.551209
   9.00714   9.00714      1.00   .576525  1.551989
   9.00703   9.00703      1.00   .573225  1.542989
   9.00692   9.00692      1.00   .577835  1.556019
   9.00681   9.00681      1.00   .571435  1.538979
   9.00670   9.00670      1.00   .579545  1.559209
   9.00659   9.00659      1.00   .571565  1.538529
   9.00648   9.00648      1.00   .576735  1.552589
   9.00638   9.00638      1.00   .574265  1.546789
   9.00626   9.00626      1.00   .574165  1.545549
   9.00614   9.00614      1.00   .572735  1.542539
   9.00604   9.00604      1.00   .574995  1.548679
   9.00594   9.00594      1.00   .571765  1.540299
   9.00582   9.00582      1.00   .574415  1.548059
   9.00571   9.00571      1.00   .573115  1.543719
   9.00561   9.00561      1.00   .572345  1.541369
   9.00550   9.00550      1.00   .575065  1.548549
   9.00539   9.00539      1.00   .569655  1.534319
   9.00527   9.00527      1.00   .571695  1.540789
   9.00516   9.00516      1.00   .571695  1.539379
   9.00506   9.00506      1.00   .570595  1.537179
   9.00494   9.00494      1.00   .570925  1.539089
   9.00483   9.00483      1.00   .569905  1.536679
   9.00473   9.00473      1.00   .569985  1.536609
   9.00462   9.00462      1.00   .570775  1.538779
   9.00452   9.00452      1.00   .570985  1.539179
   9.00441   9.00441      1.00   .566715  1.528099
   9.00430   9.00430      1.00   .572585  1.544049
   9.00420   9.00420      1.00   .569265  1.535029
   9.00409   9.00409      1.00   .568915  1.533419
   9.00398   9.00398      1.00   .570285  1.537619
   9.00388   9.00388      1.00   .569285  1.534799
   9.00378   9.00378      1.00   .567905  1.531569
   9.00368   9.00368      1.00   .569425  1.536129
   9.00357   9.00357      1.00   .567985  1.531729
   9.00347   9.00347      1.00   .569915  1.536369
   9.00338   9.00338      1.00   .566905  1.529329
   9.00327   9.00327      1.00   .569675  1.536789
   9.00317   9.00317      1.00   .567945  1.531499
   9.00306   9.00306      1.00   .568915  1.533979
   9.00296   9.00296      1.00   .566915  1.529649
   9.00285   9.00285      1.00   .569155  1.535549
   9.00274   9.00274      1.00   .566335  1.528199
   9.00263   9.00263      1.00   .568595  1.534269
   9.00253   9.00253      1.00   .567145  1.531199
   9.00243   9.00243      1.00   .567225  1.531329
   9.00231   9.00231      1.00   .568185  1.532769
   9.00220   9.00220      1.00   .566795  1.530219
   9.00210   9.00210      1.00   .568585  1.535079
   9.00199   9.00199      1.00   .565715  1.527249
   9.00187   9.00187      1.00   .567365  1.532479
   9.00175   9.00175      1.00   .564165  1.522289
   9.00164   9.00164      1.00   .570815  1.541339
   9.00153   9.00153      1.00   .563055  1.520389
   9.00141   9.00141      1.00   .569965  1.538049
   9.00129   9.00129      1.00   .563915  1.522609
   9.00119   9.00119      1.00   .568875  1.536489
   9.00107   9.00107      1.00   .562415  1.519269
   9.00095   9.00095      1.00   .568255  1.535269
   9.00084   9.00084      1.00   .563955  1.523619
   9.00073   9.00073      1.00   .568995  1.537289
   9.00061   9.00061      1.00   .561665  1.518049
   9.00049   9.00049      1.00   .566685  1.531639
   9.00038   9.00038      1.00   .562845  1.519929
   9.00028   9.00028      1.00   .567495  1.533059
   9.00017   9.00017      1.00   .565005  1.527209
   9.00006   9.00006      1.00   .564725  1.526509
   8.99995   8.99995      1.00   .563475  1.522399
   8.99984   8.99984      1.00   .566615  1.530469
   8.99973   8.99973      1.00   .561975  1.518749
   8.99962   8.99962      1.00   .564705  1.526829
   8.99951   8.99951      1.00   .562795  1.521909
   8.99940   8.99940      1.00   .566085  1.531059
   8.99929   8.99929      1.00   .564935  1.528019
   8.99918   8.99918      1.00   .563605  1.523799
   8.99907   8.99907      1.00   .566015  1.529439
   8.99896   8.99896      1.00   .562665  1.521749
   8.99885   8.99885      1.00   .566875  1.532169
   8.99873   8.99873      1.00   .562105  1.519879
   8.99861   8.99861      1.00   .565485  1.529309
   8.99850   8.99850      1.00   .562295  1.520419
   8.99838   8.99838      1.00   .565215  1.528569
   8.99826   8.99826      1.00   .562415  1.521619
   8.99814   8.99814      1.00   .564505  1.526639
   8.99803   8.99803      1.00   .563145  1.522869
   8.99792   8.99792      1.00   .562315  1.521489
   8.99780   8.99780      1.00   .563075  1.524089
   8.99768   8.99768      1.00   .563245  1.524329
   8.99757   8.99757      1.00   .562695  1.522889
   8.99745   8.99745      1.00   .561655  1.520259
   8.99732   8.99732      1.00   .563805  1.525469
   8.99721   8.99721      1.00   .560685  1.516739
   8.99711   8.99711      1.00   .563365  1.524489
   8.99699   8.99699      1.00   .565555  1.530039
   8.99688   8.99688      1.00   .562565  1.522729
   8.99677   8.99677      1.00   .560825  1.518549
   8.99667   8.99667      1.00   .563985  1.527009
   8.99656   8.99656      1.00   .563375  1.525229
   8.99644   8.99644      1.00   .562245  1.521519
   8.99633   8.99633      1.00   .559795  1.514959
   8.99622   8.99622      1.00   .562595  1.523029
   8.99611   8.99611      1.00   .560775  1.518399
   8.99600   8.99600      1.00   .560475  1.517889
   8.99589   8.99589      1.00   .560215  1.517439
   8.99579   8.99579      1.00   .560055  1.517109
   8.99568   8.99568      1.00   .559255  1.514149
   8.99556   8.99556      1.00   .557755  1.510469
   8.99546   8.99546      1.00   .561525  1.521329
   8.99535   8.99535      1.00   .556635  1.508049
   8.99523   8.99523      1.00   .560885  1.519849
   8.99512   8.99512      1.00   .555705  1.505399
   8.99501   8.99501      1.00   .561325  1.521619
   8.99490   8.99490      1.00   .553425  1.498879
   8.99480   8.99480      1.00   .561595  1.522279
   8.99468   8.99468      1.00   .553775  1.500249
   8.99458   8.99458      1.00   .560795  1.519669
   8.99448   8.99448      1.00   .554065  1.501959
   8.99437   8.99437      1.00   .558935  1.514849
   8.99426   8.99426      1.00   .553035  1.499309
   8.99415   8.99415      1.00   .558835  1.514619
   8.99405   8.99405      1.00   .556315  1.508689
   8.99395   8.99395      1.00   .557185  1.510299
   8.99384   8.99384      1.00   .552495  1.497799
   8.99374   8.99374      1.00   .556365  1.508059
   8.99364   8.99364      1.00   .556205  1.508259
   8.99354   8.99354      1.00   .553305  1.500099
   8.99343   8.99343      1.00   .554925  1.504649
   8.99332   8.99332      1.00   .551005  1.494569
   8.99323   8.99323      1.00   .553265  1.499919
   8.99312   8.99312      1.00   .552805  1.499489
   8.99301   8.99301      1.00   .552495  1.499339
   8.99291   8.99291      1.00   .552675  1.499669
   8.99281   8.99281      1.00   .553325  1.501559
   8.99270   8.99270      1.00   .551105  1.495309
   8.99259   8.99259      1.00   .552205  1.498559
   8.99248   8.99248      1.00   .549165  1.490239
   8.99238   8.99238      1.00   .553315  1.501219
   8.99227   8.99227      1.00   .549335  1.491029
   8.99215   8.99215      1.00   .552805  1.500239
   8.99204   8.99204      1.00   .546105  1.482079
   8.99193   8.99193      1.00   .555065  1.505869
   8.99182   8.99182      1.00   .547175  1.485169
   8.99170   8.99170      1.00   .552165  1.498219
   8.99158   8.99158      1.00   .548885  1.489979
   8.99147   8.99147      1.00   .549895  1.492609
   8.99136   8.99136      1.00   .549455  1.492029
   8.99124   8.99124      1.00   .547405  1.486139
   8.99112   8.99112      1.00   .550085  1.493839
   8.99101   8.99101      1.00   .548805  1.489709
   8.99090   8.99090      1.00   .549345  1.491839
   8.99078   8.99078      1.00   .545175  1.480119
   8.99066   8.99066      1.00   .550435  1.494759
   8.99056   8.99056      1.00   .549185  1.491229
   8.99044   8.99044      1.00   .546735  1.485109
   8.99033   8.99033      1.00   .547005  1.485599
   8.99022   8.99022      1.00   .546635  1.485139
   8.99011   8.99011      1.00   .549155  1.491349
   8.99000   8.99000      1.00   .545905  1.483619
   8.98988   8.98988      1.00   .546685  1.484609
   8.98977   8.98977      1.00   .546355  1.484349
   8.98967   8.98967      1.00   .547035  1.486199
   8.98955   8.98955      1.00   .545795  1.482179
   8.98944   8.98944      1.00   .545895  1.483339
   8.98933   8.98933      1.00   .544855  1.480479
   8.98922   8.98922      1.00   .546565  1.485159
   8.98911   8.98911      1.00   .546085  1.485119
   8.98899   8.98899      1.00   .545145  1.481759
   8.98888   8.98888      1.00   .545545  1.482829
   8.98877   8.98877      1.00   .545425  1.482289
   8.98865   8.98865      1.00   .545195  1.482279
   8.98853   8.98853      1.00   .544645  1.480559
   8.98841   8.98841      1.00   .544035  1.479889
   8.98830   8.98830      1.00   .546455  1.486439
   8.98818   8.98818      1.00   .544255  1.480079
   8.98806   8.98806      1.00   .544455  1.480719
   8.98794   8.98794      1.00   .543905  1.479479
   8.98783   8.98783      1.00   .544985  1.482369
   8.98771   8.98771      1.00   .543895  1.479279
   8.98759   8.98759      1.00   .544235  1.479869
   8.98747   8.98747      1.00   .541895  1.474029
   8.98736   8.98736      1.00   .545855  1.484749
   8.98725   8.98725      1.00   .543195  1.478029
   8.98713   8.98713      1.00   .540505  1.470349
   8.98701   8.98701      1.00   .544745  1.481599
   8.98691   8.98691      1.00   .542605  1.476939
   8.98679   8.98679      1.00   .545005  1.483379
   8.98668   8.98668      1.00   .538785  1.466699
   8.98658   8.98658      1.00   .543785  1.480229
   8.98647   8.98647      1.00   .541955  1.474369
   8.98635   8.98635      1.00   .541985  1.475689
   8.98624   8.98624      1.00   .538605  1.466849
   8.98613   8.98613      1.00   .543325  1.479399
   8.98602   8.98602      1.00   .538435  1.465309
   8.98591   8.98591      1.00   .539905  1.469439
   8.98580   8.98580      1.00   .539245  1.467229
   8.98569   8.98569      1.00   .540945  1.473829
   8.98558   8.98558      1.00   .538935  1.467209
   8.98548   8.98548      1.00   .539975  1.471119
   8.98536   8.98536      1.00   .540885  1.473229
   8.98525   8.98525      1.00   .538305  1.466359
   8.98514   8.98514      1.00   .538225  1.466229
   8.98503   8.98503      1.00   .539535  1.469939
   8.98491   8.98491      1.00   .539875  1.470629
   8.98481   8.98481      1.00   .539235  1.469849
   8.98471   8.98471      1.00   .538845  1.468299
   8.98460   8.98460      1.00   .538515  1.467279
   8.98449   8.98449      1.00   .539195  1.467999
   8.98438   8.98438      1.00   .539465  1.470139
   8.98428   8.98428      1.00   .539585  1.470419
   8.98417   8.98417      1.00   .535965  1.461089
   8.98406   8.98406      1.00   .539555  1.471479
   8.98396   8.98396      1.00   .534695  1.457609
   8.98386   8.98386      1.00   .540125  1.471779
   8.98376   8.98376      1.00   .536565  1.462309
   8.98365   8.98365      1.00   .536525  1.462989
   8.98355   8.98355      1.00   .538575  1.468719
   8.98345   8.98345      1.00   .538245  1.466879
   8.98335   8.98335      1.00   .534875  1.457619
   8.98324   8.98324      1.00   .536095  1.461979
   8.98313   8.98313      1.00   .536655  1.463199
   8.98303   8.98303      1.00   .536795  1.463869
   8.98293   8.98293      1.00   .533145  1.454459
   8.98282   8.98282      1.00   .535045  1.459069
   8.98272   8.98272      1.00   .536375  1.462969
   8.98262   8.98262      1.00   .534115  1.456909
   8.98251   8.98251      1.00   .533685  1.456869
   8.98239   8.98239      1.00   .535175  1.460129
   8.98228   8.98228      1.00   .533355  1.456299
   8.98217   8.98217      1.00   .531075  1.448239
   8.98206   8.98206      1.00   .535195  1.460329
   8.98194   8.98194      1.00   .529615  1.445499
   8.98182   8.98182      1.00   .534995  1.460039
   8.98171   8.98171      1.00   .531345  1.449829
   8.98160   8.98160      1.00   .532115  1.452289
   8.98148   8.98148      1.00   .532305  1.452869
   8.98137   8.98137      1.00   .531425  1.450679
   8.98126   8.98126      1.00   .530795  1.449549
   8.98115   8.98115      1.00   .531455  1.450649
   8.98102   8.98102      1.00   .529015  1.444849
   8.98090   8.98090      1.00   .531535  1.451439
   8.98079   8.98079      1.00   .530425  1.448759
   8.98068   8.98068      1.00   .528605  1.442679
   8.98057   8.98057      1.00   .529895  1.446599
   8.98046   8.98046      1.00   .527205  1.439649
   8.98035   8.98035      1.00   .530265  1.448149
   8.98023   8.98023      1.00   .525005  1.434239
   8.98012   8.98012      1.00   .529475  1.445489
   8.98001   8.98001      1.00   .523505  1.429899
   8.97990   8.97990      1.00   .530535  1.450199
   8.97979   8.97979      1.00   .523635  1.430669
   8.97968   8.97968      1.00   .525735  1.436209
   8.97957   8.97957      1.00   .525285  1.434769
   8.97946   8.97946      1.00   .524825  1.434069
   8.97935   8.97935      1.00   .525255  1.434839
   8.97923   8.97923      1.00   .526065  1.436389
   8.97912   8.97912      1.00   .523455  1.430279
   8.97901   8.97901      1.00   .526715  1.439369
   8.97890   8.97890      1.00   .523885  1.431719
   8.97878   8.97878      1.00   .521305  1.424039
   8.97866   8.97866      1.00   .521455  1.424899
   8.97855   8.97855      1.00   .522085  1.427439
   8.97843   8.97843      1.00   .525345  1.436469
   8.97831   8.97831      1.00   .519445  1.419889
   8.97819   8.97819      1.00   .525085  1.435729
   8.97807   8.97807      1.00   .520595  1.423499
   8.97796   8.97796      1.00   .521245  1.425029
   8.97783   8.97783      1.00   .518295  1.416459
   8.97771   8.97771      1.00   .523745  1.433139
   8.97760   8.97760      1.00   .517795  1.416149
   8.97748   8.97748      1.00   .523855  1.432409
   8.97736   8.97736      1.00   .517225  1.414149
   8.97726   8.97726      1.00   .523085  1.431269
   8.97715   8.97715      1.00   .516075  1.410279
   8.97704   8.97704      1.00   .523105  1.431189
   8.97692   8.97692      1.00   .517125  1.414809
   8.97681   8.97681      1.00   .520615  1.424579
   8.97671   8.97671      1.00   .516655  1.412759
   8.97660   8.97660      1.00   .521215  1.425599
   8.97648   8.97648      1.00   .517055  1.414839
   8.97637   8.97637      1.00   .518955  1.418859
   8.97627   8.97627      1.00   .519245  1.420399
   8.97615   8.97615      1.00   .518325  1.418669
   8.97603   8.97603      1.00   .516615  1.413889
   8.97593   8.97593      1.00   .517055  1.415749
   8.97582   8.97582      1.00   .519635  1.421849
   8.97572   8.97572      1.00   .516995  1.414489
   8.97560   8.97560      1.00   .515915  1.411369
   8.97549   8.97549      1.00   .519165  1.420959
   8.97539   8.97539      1.00   .516845  1.414859
   8.97527   8.97527      1.00   .516535  1.414139
   8.97515   8.97515      1.00   .516345  1.414079
   8.97505   8.97505      1.00   .517155  1.416229
   8.97494   8.97494      1.00   .516035  1.412579
   8.97483   8.97483      1.00   .516135  1.413079
   8.97472   8.97472      1.00   .516575  1.414629
   8.97461   8.97461      1.00   .516415  1.415859
   8.97451   8.97451      1.00   .514785  1.409099
   8.97441   8.97441      1.00   .516835  1.416619
   8.97429   8.97429      1.00   .515055  1.409959
   8.97419   8.97419      1.00   .515915  1.413269
   8.97409   8.97409      1.00   .515175  1.411379
   8.97398   8.97398      1.00   .518515  1.419889
   8.97387   8.97387      1.00   .514395  1.409649
   8.97377   8.97377      1.00   .516525  1.415939
   8.97367   8.97367      1.00   .514365  1.409029
   8.97357   8.97357      1.00   .519305  1.423559
   8.97347   8.97347      1.00   .513915  1.408039
   8.97336   8.97336      1.00   .516825  1.416019
   8.97326   8.97326      1.00   .515465  1.412919
   8.97316   8.97316      1.00   .516785  1.416809
   8.97305   8.97305      1.00   .514275  1.410399
   8.97295   8.97295      1.00   .517335  1.418399
   8.97285   8.97285      1.00   .515935  1.414659
   8.97274   8.97274      1.00   .514725  1.411069
   8.97263   8.97263      1.00   .516835  1.418039
   8.97253   8.97253      1.00   .516015  1.414419
   8.97243   8.97243      1.00   .516805  1.416899
   8.97231   8.97231      1.00   .516165  1.416169
   8.97219   8.97219      1.00   .516245  1.415309
   8.97209   8.97209      1.00   .515545  1.413589
   8.97198   8.97198      1.00   .517585  1.420809
   8.97186   8.97186      1.00   .515275  1.413359
   8.97173   8.97173      1.00   .516995  1.419339
   8.97162   8.97162      1.00   .514905  1.412689
   8.97152   8.97152      1.00   .517375  1.419319
   8.97141   8.97141      1.00   .514185  1.410549
   8.97128   8.97128      1.00   .516435  1.417149
   8.97116   8.97116      1.00   .517225  1.419119
   8.97106   8.97106      1.00   .517505  1.420799
   8.97094   8.97094      1.00   .515825  1.415859
   8.97082   8.97082      1.00   .516045  1.416379
   8.97071   8.97071      1.00   .515065  1.413589
   8.97060   8.97060      1.00   .516395  1.417439
   8.97049   8.97049      1.00   .519995  1.427269
   8.97037   8.97037      1.00   .513755  1.409929
   8.97026   8.97026      1.00   .519675  1.426789
   8.97015   8.97015      1.00   .517295  1.419959
   8.97004   8.97004      1.00   .518335  1.423109
   8.96992   8.96992      1.00   .515775  1.416289
   8.96981   8.96981      1.00   .519325  1.426919
   8.96971   8.96971      1.00   .516555  1.418589
   8.96959   8.96959      1.00   .519485  1.426819
   8.96948   8.96948      1.00   .514035  1.412209
   8.96937   8.96937      1.00   .519345  1.426459
   8.96926   8.96926      1.00   .516415  1.419189
   8.96915   8.96915      1.00   .517265  1.420429
   8.96904   8.96904      1.00   .518225  1.423339
   8.96892   8.96892      1.00   .518605  1.424149
   8.96881   8.96881      1.00   .515875  1.417099
   8.96870   8.96870      1.00   .519265  1.426929
   8.96858   8.96858      1.00   .519095  1.425889
   8.96846   8.96846      1.00   .515415  1.416969
   8.96834   8.96834      1.00   .520475  1.430109
   8.96822   8.96822      1.00   .515925  1.417459
   8.96810   8.96810      1.00   .520005  1.429189
   8.96799   8.96799      1.00   .516995  1.421049
   8.96787   8.96787      1.00   .518315  1.425659
   8.96776   8.96776      1.00   .518235  1.424719
   8.96763   8.96763      1.00   .517105  1.421339
   8.96751   8.96751      1.00   .517555  1.423349
   8.96740   8.96740      1.00   .518025  1.424619
   8.96728   8.96728      1.00   .518345  1.425309
   8.96716   8.96716      1.00   .515385  1.417429
   8.96705   8.96705      1.00   .519105  1.427939
   8.96695   8.96695      1.00   .517965  1.424749
   8.96683   8.96683      1.00   .517985  1.424519
   8.96672   8.96672      1.00   .517845  1.424349
   8.96662   8.96662      1.00   .519165  1.428359
   8.96651   8.96651      1.00   .517575  1.424839
   8.96640   8.96640      1.00   .516395  1.421179
   8.96628   8.96628      1.00   .517845  1.424659
   8.96617   8.96617      1.00   .520145  1.431179
   8.96607   8.96607      1.00   .515705  1.418739
   8.96596   8.96596      1.00   .517985  1.424839
   8.96584   8.96584      1.00   .517395  1.423529
   8.96573   8.96573      1.00   .519215  1.428789
   8.96563   8.96563      1.00   .514885  1.417089
   8.96552   8.96552      1.00   .518495  1.426939
   8.96540   8.96540      1.00   .515365  1.418209
   8.96529   8.96529      1.00   .517575  1.425249
   8.96518   8.96518      1.00   .517325  1.424199
   8.96507   8.96507      1.00   .516745  1.422819
   8.96495   8.96495      1.00   .515535  1.419119
   8.96485   8.96485      1.00   .517715  1.425359
   8.96475   8.96475      1.00   .517725  1.425629
   8.96464   8.96464      1.00   .516775  1.422699
   8.96452   8.96452      1.00   .516825  1.423459
   8.96442   8.96442      1.00   .515095  1.418599
   8.96432   8.96432      1.00   .518955  1.429399
   8.96421   8.96421      1.00   .514565  1.416429
   8.96410   8.96410      1.00   .515975  1.420169
   8.96399   8.96399      1.00   .514185  1.416009
   8.96390   8.96390      1.00   .518845  1.430309
   8.96379   8.96379      1.00   .514675  1.417559
   8.96369   8.96369      1.00   .516585  1.423279
   8.96359   8.96359      1.00   .515805  1.421229
   8.96349   8.96349      1.00   .516665  1.423549
   8.96338   8.96338      1.00   .511015  1.407999
   8.96327   8.96327      1.00   .517775  1.426749
   8.96317   8.96317      1.00   .514825  1.418689
   8.96307   8.96307      1.00   .518035  1.427819
   8.96296   8.96296      1.00   .512935  1.413299
   8.96285   8.96285      1.00   .519585  1.432999
   8.96275   8.96275      1.00   .513175  1.414229
   8.96265   8.96265      1.00   .519385  1.431789
   8.96254   8.96254      1.00   .514665  1.417929
   8.96243   8.96243      1.00   .517335  1.426489
   8.96232   8.96232      1.00   .516125  1.423329
   8.96221   8.96221      1.00   .515575  1.421539
   8.96210   8.96210      1.00   .517955  1.427259
   8.96198   8.96198      1.00   .516095  1.422819
   8.96187   8.96187      1.00   .515765  1.422339
   8.96176   8.96176      1.00   .517975  1.428949
   8.96165   8.96165      1.00   .516515  1.424709
   8.96153   8.96153      1.00   .517175  1.426269
   8.96141   8.96141      1.00   .516645  1.425439
   8.96130   8.96130      1.00   .518855  1.431279
   8.96118   8.96118      1.00   .516245  1.423649
   8.96106   8.96106      1.00   .518545  1.430239
   8.96095   8.96095      1.00   .516935  1.427219
   8.96084   8.96084      1.00   .517415  1.428499
   8.96072   8.96072      1.00   .517505  1.427849
   8.96060   8.96060      1.00   .518435  1.430789
   8.96049   8.96049      1.00   .516925  1.427169
   8.96039   8.96039      1.00   .516915  1.426069
   8.96027   8.96027      1.00   .518055  1.430349
   8.96015   8.96015      1.00   .520025  1.434219
   8.96005   8.96005      1.00   .513745  1.418499
   8.95994   8.95994      1.00   .521395  1.439859
   8.95982   8.95982      1.00   .515875  1.424779
   8.95971   8.95971      1.00   .519355  1.434569
   8.95960   8.95960      1.00   .516005  1.424739
   8.95950   8.95950      1.00   .521075  1.439609
   8.95938   8.95938      1.00   .518395  1.432149
   8.95927   8.95927      1.00   .518365  1.431749
   8.95916   8.95916      1.00   .518575  1.432259
   8.95905   8.95905      1.00   .519115  1.433779
   8.95894   8.95894      1.00   .519055  1.432549
   8.95882   8.95882      1.00   .517295  1.428349
   8.95870   8.95870      1.00   .519405  1.434339
   8.95859   8.95859      1.00   .519605  1.435459
   8.95847   8.95847      1.00   .516335  1.426489
   8.95835   8.95835      1.00   .519695  1.435709
   8.95823   8.95823      1.00   .518375  1.432369
   8.95812   8.95812      1.00   .520125  1.436649
   8.95800   8.95800      1.00   .520565  1.438349
   8.95788   8.95788      1.00   .516975  1.429389
   8.95776   8.95776      1.00   .520185  1.437439
   8.95764   8.95764      1.00   .517535  1.430439
   8.95752   8.95752      1.00   .520765  1.439839
   8.95741   8.95741      1.00   .517305  1.430609
   8.95730   8.95730      1.00   .517865  1.430959
   8.95719   8.95719      1.00   .519075  1.434399
   8.95707   8.95707      1.00   .520515  1.439579
   8.95696   8.95696      1.00   .516465  1.428479
   8.95685   8.95685      1.00   .515395  1.425099
   8.95675   8.95675      1.00   .519205  1.436129
   8.95663   8.95663      1.00   .519235  1.434999
   8.95651   8.95651      1.00   .518145  1.432219
   8.95640   8.95640      1.00   .517695  1.432999
   8.95629   8.95629      1.00   .519905  1.437669
   8.95619   8.95619      1.00   .517565  1.430749
   8.95607   8.95607      1.00   .515215  1.424959
   8.95596   8.95596      1.00   .517485  1.432479
   8.95586   8.95586      1.00   .519565  1.437749
   8.95574   8.95574      1.00   .515955  1.427709
   8.95563   8.95563      1.00   .518095  1.433929
   8.95552   8.95552      1.00   .517625  1.432909
   8.95542   8.95542      1.00   .520985  1.442309
   8.95530   8.95530      1.00   .514195  1.422739
   8.95518   8.95518      1.00   .519475  1.436919
   8.95508   8.95508      1.00   .517005  1.430419
   8.95498   8.95498      1.00   .520845  1.441179
   8.95486   8.95486      1.00   .514725  1.425129
   8.95475   8.95475      1.00   .519185  1.437899
   8.95465   8.95465      1.00   .515635  1.427539
   8.95455   8.95455      1.00   .519455  1.438439
   8.95444   8.95444      1.00   .515695  1.427719
   8.95433   8.95433      1.00   .516575  1.429319
   8.95422   8.95422      1.00   .515545  1.427529
   8.95412   8.95412      1.00   .518815  1.435749
   8.95401   8.95401      1.00   .511895  1.417319
   8.95390   8.95390      1.00   .515335  1.427469
   8.95380   8.95380      1.00   .514515  1.425909
   8.95371   8.95371      1.00   .513285  1.421799
   8.95360   8.95360      1.00   .514985  1.426999
   8.95350   8.95350      1.00   .511645  1.417419
   8.95339   8.95339      1.00   .514095  1.424359
   8.95329   8.95329      1.00   .512915  1.420469
   8.95319   8.95319      1.00   .511305  1.417029
   8.95308   8.95308      1.00   .512815  1.420359
   8.95298   8.95298      1.00   .512125  1.418749
   8.95288   8.95288      1.00   .512085  1.419639
   8.95277   8.95277      1.00   .511775  1.418949
   8.95266   8.95266      1.00   .510375  1.415139
   8.95256   8.95256      1.00   .512245  1.419469
   8.95245   8.95245      1.00   .513585  1.423949
   8.95234   8.95234      1.00   .506915  1.406279
   8.95223   8.95223      1.00   .513975  1.424219
   8.95211   8.95211      1.00   .510515  1.415219
   8.95200   8.95200      1.00   .513145  1.422109
   8.95189   8.95189      1.00   .510365  1.414549
   8.95177   8.95177      1.00   .511545  1.418339
   8.95166   8.95166      1.00   .512735  1.422429
   8.95155   8.95155      1.00   .511325  1.417949
   8.95143   8.95143      1.00   .510215  1.415209
   8.95131   8.95131      1.00   .512295  1.420119
   8.95120   8.95120      1.00   .511565  1.419169
   8.95109   8.95109      1.00   .509605  1.414059
   8.95097   8.95097      1.00   .510755  1.416869
   8.95085   8.95085      1.00   .512075  1.420399
   8.95074   8.95074      1.00   .511645  1.419639
   8.95063   8.95063      1.00   .509645  1.414799
   8.95052   8.95052      1.00   .513095  1.423919
   8.95040   8.95040      1.00   .508555  1.410869
   8.95029   8.95029      1.00   .512205  1.421249
   8.95018   8.95018      1.00   .509985  1.414669
   8.95007   8.95007      1.00   .512845  1.423169
   8.94996   8.94996      1.00   .507095  1.407629
   8.94985   8.94985      1.00   .511385  1.419329
   8.94974   8.94974      1.00   .508605  1.411929
   8.94963   8.94963      1.00   .510185  1.416469
   8.94951   8.94951      1.00   .506425  1.405019
   8.94941   8.94941      1.00   .515065  1.429879
   8.94930   8.94930      1.00   .508445  1.411229
   8.94919   8.94919      1.00   .510665  1.417379
   8.94907   8.94907      1.00   .510905  1.417789
   8.94896   8.94896      1.00   .511775  1.420539
   8.94885   8.94885      1.00   .507815  1.409709
   8.94873   8.94873      1.00   .513215  1.424749
   8.94860   8.94860      1.00   .511865  1.420949
   8.94849   8.94849      1.00   .511785  1.422179
   8.94838   8.94838      1.00   .510685  1.418429
   8.94826   8.94826      1.00   .512655  1.424729
   8.94814   8.94814      1.00   .511725  1.422199
   8.94803   8.94803      1.00   .512495  1.423619
   8.94792   8.94792      1.00   .511635  1.421309
   8.94779   8.94779      1.00   .512245  1.422699
   8.94767   8.94767      1.00   .512775  1.424689
   8.94755   8.94755      1.00   .511875  1.422129
   8.94744   8.94744      1.00   .513945  1.427919
   8.94732   8.94732      1.00   .510145  1.416799
   8.94720   8.94720      1.00   .514475  1.429869
   8.94709   8.94709      1.00   .513215  1.426569
   8.94698   8.94698      1.00   .513195  1.426619
   8.94687   8.94687      1.00   .514785  1.430379
   8.94675   8.94675      1.00   .514585  1.430519
   8.94665   8.94665      1.00   .515265  1.431249
   8.94654   8.94654      1.00   .514805  1.431869
   8.94643   8.94643      1.00   .514455  1.430539
   8.94631   8.94631      1.00   .513435  1.428189
   8.94621   8.94621      1.00   .516765  1.437129
   8.94611   8.94611      1.00   .514665  1.431969
   8.94600   8.94600      1.00   .514665  1.431759
   8.94589   8.94589      1.00   .514265  1.430219
   8.94577   8.94577      1.00   .517215  1.438959
   8.94567   8.94567      1.00   .514405  1.430979
   8.94555   8.94555      1.00   .514355  1.430439
   8.94544   8.94544      1.00   .515285  1.433069
   8.94533   8.94533      1.00   .517695  1.439439
   8.94523   8.94523      1.00   .513575  1.428949
   8.94511   8.94511      1.00   .515165  1.432879
   8.94500   8.94500      1.00   .516315  1.437149
   8.94489   8.94489      1.00   .515635  1.435169
   8.94479   8.94479      1.00   .514055  1.430449
   8.94468   8.94468      1.00   .517735  1.441429
   8.94456   8.94456      1.00   .515355  1.434529
   8.94446   8.94446      1.00   .516285  1.437739
   8.94436   8.94436      1.00   .517105  1.439399
   8.94425   8.94425      1.00   .515295  1.434609
   8.94414   8.94414      1.00   .516925  1.439509
   8.94404   8.94404      1.00   .515675  1.435869
   8.94394   8.94394      1.00   .516425  1.437959
   8.94384   8.94384      1.00   .515575  1.435829
   8.94373   8.94373      1.00   .514415  1.432159
   8.94363   8.94363      1.00   .517965  1.442609
   8.94353   8.94353      1.00   .516335  1.437779
   8.94342   8.94342      1.00   .515175  1.435019
   8.94332   8.94332      1.00   .517835  1.442149
   8.94322   8.94322      1.00   .513205  1.429839
   8.94312   8.94312      1.00   .518295  1.444169
   8.94301   8.94301      1.00   .513095  1.429699
   8.94290   8.94290      1.00   .516195  1.438769
   8.94280   8.94280      1.00   .517135  1.441109
   8.94269   8.94269      1.00   .514115  1.432579
   8.94258   8.94258      1.00   .515175  1.435549
   8.94248   8.94248      1.00   .514355  1.433109
   8.94237   8.94237      1.00   .514785  1.434389
   8.94227   8.94227      1.00   .512935  1.430319
   8.94215   8.94215      1.00   .517725  1.442449
   8.94203   8.94203      1.00   .513875  1.432349
   8.94191   8.94191      1.00   .516935  1.441559
   8.94180   8.94180      1.00   .512795  1.430079
   8.94170   8.94170      1.00   .514685  1.435739
   8.94158   8.94158      1.00   .514055  1.433259
   8.94147   8.94147      1.00   .516115  1.438989
   8.94135   8.94135      1.00   .514365  1.434289
   8.94123   8.94123      1.00   .518965  1.447739
   8.94112   8.94112      1.00   .513505  1.432009
   8.94101   8.94101      1.00   .518515  1.446259
   8.94089   8.94089      1.00   .513205  1.432349
   8.94077   8.94077      1.00   .516525  1.440929
   8.94066   8.94066      1.00   .515035  1.437169
   8.94055   8.94055      1.00   .515215  1.436229
   8.94044   8.94044      1.00   .516245  1.440039
   8.94032   8.94032      1.00   .515135  1.437469
   8.94021   8.94021      1.00   .514335  1.435589
   8.94010   8.94010      1.00   .515675  1.438499
   8.93999   8.93999      1.00   .515785  1.439489
   8.93988   8.93988      1.00   .514985  1.436669
   8.93976   8.93976      1.00   .515135  1.437579
   8.93965   8.93965      1.00   .514695  1.436589
   8.93955   8.93955      1.00   .514995  1.437419
   8.93944   8.93944      1.00   .515365  1.437989
   8.93932   8.93932      1.00   .516525  1.442039
   8.93921   8.93921      1.00   .516545  1.441039
   8.93910   8.93910      1.00   .516205  1.440679
   8.93899   8.93899      1.00   .514635  1.436789
   8.93887   8.93887      1.00   .516995  1.443839
   8.93876   8.93876      1.00   .513195  1.432849
   8.93865   8.93865      1.00   .516835  1.441849
   8.93852   8.93852      1.00   .517875  1.445319
   8.93840   8.93840      1.00   .514985  1.437959
   8.93828   8.93828      1.00   .514495  1.436479
   8.93817   8.93817      1.00   .517105  1.444439
   8.93805   8.93805      1.00   .520125  1.453239
   8.93793   8.93793      1.00   .514725  1.436669
   8.93782   8.93782      1.00   .515225  1.439799
   8.93770   8.93770      1.00   .518145  1.447269
   8.93758   8.93758      1.00   .516555  1.444479
   8.93746   8.93746      1.00   .515015  1.438379
   8.93734   8.93734      1.00   .517165  1.444929
   8.93724   8.93724      1.00   .518085  1.447849
   8.93713   8.93713      1.00   .517475  1.445539
   8.93700   8.93700      1.00   .516565  1.443479
   8.93689   8.93689      1.00   .518865  1.449709
   8.93678   8.93678      1.00   .518065  1.447649
   8.93668   8.93668      1.00   .517335  1.445969
   8.93657   8.93657      1.00   .517905  1.447479
   8.93645   8.93645      1.00   .517855  1.448249
   8.93634   8.93634      1.00   .518835  1.449579
   8.93623   8.93623      1.00   .516965  1.445349
   8.93612   8.93612      1.00   .522305  1.459959
   8.93601   8.93601      1.00   .515725  1.442269
   8.93590   8.93590      1.00   .522615  1.460799
   8.93579   8.93579      1.00   .516055  1.442909
   8.93567   8.93567      1.00   .522635  1.460669
   8.93557   8.93557      1.00   .518925  1.451569
   8.93546   8.93546      1.00   .522165  1.460639
   8.93535   8.93535      1.00   .520615  1.455719
   8.93523   8.93523      1.00   .522795  1.461779
   8.93512   8.93512      1.00   .517585  1.448019
   8.93502   8.93502      1.00   .523765  1.466119
   8.93491   8.93491      1.00   .523185  1.463729
   8.93480   8.93480      1.00   .521065  1.457799
   8.93469   8.93469      1.00   .521925  1.461389
   8.93459   8.93459      1.00   .527685  1.476909
   8.93448   8.93448      1.00   .522705  1.462619
   8.93437   8.93437      1.00   .521235  1.458649
   8.93426   8.93426      1.00   .524485  1.467749
   8.93416   8.93416      1.00   .526085  1.472109
   8.93406   8.93406      1.00   .523425  1.465399
   8.93395   8.93395      1.00   .524615  1.468539
   8.93384   8.93384      1.00   .529565  1.482219
   8.93374   8.93374      1.00   .525365  1.470349
   8.93364   8.93364      1.00   .526925  1.475539
   8.93354   8.93354      1.00   .526265  1.473499
   8.93343   8.93343      1.00   .528395  1.479219
   8.93333   8.93333      1.00   .528435  1.479259
   8.93323   8.93323      1.00   .528025  1.477759
   8.93312   8.93312      1.00   .527785  1.478099
   8.93302   8.93302      1.00   .527475  1.477199
   8.93292   8.93292      1.00   .532875  1.492149
   8.93281   8.93281      1.00   .528345  1.479489
   8.93270   8.93270      1.00   .529425  1.482809
   8.93259   8.93259      1.00   .526955  1.475839
   8.93249   8.93249      1.00   .532915  1.492809
   8.93238   8.93238      1.00   .527965  1.478909
   8.93226   8.93226      1.00   .531585  1.488939
   8.93216   8.93216      1.00   .527555  1.477149
   8.93205   8.93205      1.00   .534395  1.497249
   8.93193   8.93193      1.00   .528475  1.481419
   8.93181   8.93181      1.00   .532315  1.492099
   8.93170   8.93170      1.00   .531505  1.489569
   8.93159   8.93159      1.00   .534545  1.498459
   8.93147   8.93147      1.00   .528775  1.482109
   8.93136   8.93136      1.00   .533625  1.496879
   8.93124   8.93124      1.00   .532635  1.493379
   8.93113   8.93113      1.00   .535555  1.501159
   8.93101   8.93101      1.00   .530405  1.486679
   8.93089   8.93089      1.00   .534715  1.499049
   8.93078   8.93078      1.00   .534045  1.496719
   8.93067   8.93067      1.00   .535565  1.501829
   8.93056   8.93056      1.00   .531855  1.491999
   8.93044   8.93044      1.00   .534635  1.499549
   8.93033   8.93033      1.00   .534605  1.500109
   8.93022   8.93022      1.00   .536125  1.502159
   8.93011   8.93011      1.00   .533255  1.495579
   8.93000   8.93000      1.00   .535315  1.502039
   8.92989   8.92989      1.00   .536725  1.505129
   8.92978   8.92978      1.00   .535285  1.501949
   8.92966   8.92966      1.00   .537905  1.509539
   8.92955   8.92955      1.00   .535755  1.502579
   8.92944   8.92944      1.00   .538215  1.510259
   8.92934   8.92934      1.00   .535135  1.501449
   8.92922   8.92922      1.00   .539045  1.512949
   8.92911   8.92911      1.00   .535485  1.502599
   8.92900   8.92900      1.00   .537505  1.508609
   8.92889   8.92889      1.00   .538635  1.512429
   8.92877   8.92877      1.00   .538475  1.511679
   8.92865   8.92865      1.00   .536635  1.506229
   8.92853   8.92853      1.00   .538775  1.513839
   8.92842   8.92842      1.00   .538795  1.512729
   8.92830   8.92830      1.00   .538665  1.512509
   8.92818   8.92818      1.00   .539135  1.513259
   8.92806   8.92806      1.00   .537895  1.509659
   8.92795   8.92795      1.00   .540695  1.518349
   8.92783   8.92783      1.00   .534245  1.500049
   8.92771   8.92771      1.00   .539475  1.515019
   8.92759   8.92759      1.00   .539105  1.513699
   8.92748   8.92748      1.00   .538735  1.512769
   8.92736   8.92736      1.00   .539375  1.515499
   8.92724   8.92724      1.00   .538185  1.512149
   8.92713   8.92713      1.00   .539305  1.514789
   8.92702   8.92702      1.00   .537315  1.509109
   8.92691   8.92691      1.00   .539665  1.516639
   8.92679   8.92679      1.00   .540755  1.518749
   8.92668   8.92668      1.00   .538225  1.512699
   8.92658   8.92658      1.00   .541395  1.521619
   8.92647   8.92647      1.00   .541175  1.521679
   8.92635   8.92635      1.00   .538375  1.513369
   8.92624   8.92624      1.00   .541005  1.520789
   8.92614   8.92614      1.00   .539505  1.516409
   8.92603   8.92603      1.00   .539735  1.517049
   8.92592   8.92592      1.00   .537595  1.511019
   8.92581   8.92581      1.00   .544125  1.529829
   8.92570   8.92570      1.00   .537005  1.509799
   8.92559   8.92559      1.00   .541935  1.524359
   8.92548   8.92548      1.00   .539665  1.517399
   8.92536   8.92536      1.00   .542805  1.526689
   8.92526   8.92526      1.00   .538755  1.515449
   8.92515   8.92515      1.00   .543905  1.528249
   8.92503   8.92503      1.00   .540115  1.518899
   8.92492   8.92492      1.00   .544385  1.531489
   8.92482   8.92482      1.00   .538385  1.513909
   8.92471   8.92471      1.00   .541935  1.523539
   8.92460   8.92460      1.00   .540365  1.520429
   8.92449   8.92449      1.00   .540465  1.520539
   8.92439   8.92439      1.00   .541655  1.524359
   8.92428   8.92428      1.00   .538925  1.514819
   8.92417   8.92417      1.00   .538405  1.515519
   8.92407   8.92407      1.00   .542475  1.526899
   8.92397   8.92397      1.00   .538695  1.516679
   8.92387   8.92387      1.00   .539495  1.518619
   8.92376   8.92376      1.00   .540595  1.521559
   8.92366   8.92366      1.00   .538305  1.515029
   8.92356   8.92356      1.00   .540575  1.521569
   8.92346   8.92346      1.00   .538815  1.516639
   8.92335   8.92335      1.00   .537635  1.513879
   8.92324   8.92324      1.00   .539165  1.517309
   8.92314   8.92314      1.00   .537965  1.515019
   8.92304   8.92304      1.00   .538755  1.516519
   8.92293   8.92293      1.00   .536575  1.510449
   8.92283   8.92283      1.00   .539365  1.519159
   8.92273   8.92273      1.00   .538595  1.516799
   8.92262   8.92262      1.00   .539795  1.519239
   8.92251   8.92251      1.00   .535855  1.508879
   8.92240   8.92240      1.00   .540025  1.520249
   8.92229   8.92229      1.00   .538795  1.517539
   8.92218   8.92218      1.00   .536745  1.512029
   8.92206   8.92206      1.00   .536975  1.512489
   8.92195   8.92195      1.00   .539725  1.520449
   8.92184   8.92184      1.00   .535555  1.509089
   8.92173   8.92173      1.00   .538435  1.516899
   8.92161   8.92161      1.00   .537415  1.514939
   8.92149   8.92149      1.00   .538855  1.519399
   8.92138   8.92138      1.00   .536015  1.511109
   8.92126   8.92126      1.00   .539095  1.519879
   8.92115   8.92115      1.00   .536195  1.511519
   8.92104   8.92104      1.00   .538915  1.519579
   8.92092   8.92092      1.00   .538115  1.516849
   8.92080   8.92080      1.00   .537275  1.514809
   8.92069   8.92069      1.00   .537505  1.514839
   8.92058   8.92058      1.00   .535175  1.509409
   8.92047   8.92047      1.00   .539265  1.520319
   8.92036   8.92036      1.00   .536845  1.513579
   8.92024   8.92024      1.00   .536185  1.512559
   8.92013   8.92013      1.00   .540125  1.523289
   8.92003   8.92003      1.00   .536815  1.514129
   8.91991   8.91991      1.00   .535545  1.510869
   8.91979   8.91979      1.00   .535255  1.509109
   8.91969   8.91969      1.00   .537625  1.515919
   8.91958   8.91958      1.00   .537735  1.517209
   8.91947   8.91947      1.00   .536125  1.512189
   8.91936   8.91936      1.00   .535745  1.511099
   8.91925   8.91925      1.00   .538905  1.520319
   8.91915   8.91915      1.00   .535945  1.512549
   8.91903   8.91903      1.00   .537395  1.516659
   8.91891   8.91891      1.00   .535625  1.511859
   8.91880   8.91880      1.00   .536795  1.515189
   8.91869   8.91869      1.00   .535165  1.510289
   8.91857   8.91857      1.00   .536015  1.513289
   8.91844   8.91844      1.00   .534755  1.509479
   8.91833   8.91833      1.00   .536205  1.513459
   8.91822   8.91822      1.00   .535265  1.510769
   8.91810   8.91810      1.00   .535035  1.509969
   8.91798   8.91798      1.00   .534555  1.509249
   8.91786   8.91786      1.00   .535835  1.512919
   8.91775   8.91775      1.00   .532255  1.502049
   8.91763   8.91763      1.00   .536845  1.516119
   8.91751   8.91751      1.00   .531875  1.501789
   8.91740   8.91740      1.00   .535085  1.510899
   8.91729   8.91729      1.00   .532865  1.504109
   8.91717   8.91717      1.00   .533205  1.506029
   8.91705   8.91705      1.00   .535955  1.514829
   8.91694   8.91694      1.00   .530785  1.499229
   8.91684   8.91684      1.00   .536095  1.513369
   8.91673   8.91673      1.00   .531695  1.502249
   8.91661   8.91661      1.00   .534955  1.510949
   8.91651   8.91651      1.00   .529425  1.494709
   8.91641   8.91641      1.00   .535465  1.512779
   8.91629   8.91629      1.00   .529925  1.497989
   8.91617   8.91617      1.00   .533625  1.508089
   8.91606   8.91606      1.00   .528735  1.493939
   8.91596   8.91596      1.00   .535115  1.513079
   8.91585   8.91585      1.00   .530205  1.497619
   8.91574   8.91574      1.00   .532325  1.504209
   8.91563   8.91563      1.00   .529645  1.496909
   8.91552   8.91552      1.00   .532035  1.504299
   8.91541   8.91541      1.00   .527765  1.491809
   8.91530   8.91530      1.00   .531455  1.501949
   8.91519   8.91519      1.00   .529475  1.496289
   8.91508   8.91508      1.00   .531245  1.502429
   8.91498   8.91498      1.00   .528435  1.494069
   8.91487   8.91487      1.00   .528975  1.496239
   8.91476   8.91476      1.00   .527675  1.491669
   8.91466   8.91466      1.00   .526315  1.489269
   8.91455   8.91455      1.00   .529385  1.496409
   8.91443   8.91443      1.00   .523475  1.481379
   8.91433   8.91433      1.00   .529685  1.498129
   8.91423   8.91423      1.00   .523885  1.481939
   8.91412   8.91412      1.00   .526965  1.491369
   8.91401   8.91401      1.00   .525115  1.485099
   8.91391   8.91391      1.00   .524005  1.483269
   8.91381   8.91381      1.00   .524025  1.482469
   8.91371   8.91371      1.00   .527615  1.492659
   8.91360   8.91360      1.00   .519815  1.471129
   8.91350   8.91350      1.00   .525565  1.486959
   8.91340   8.91340      1.00   .520635  1.474389
   8.91330   8.91330      1.00   .524745  1.484669
   8.91319   8.91319      1.00   .518895  1.468369
   8.91309   8.91309      1.00   .523905  1.483399
   8.91299   8.91299      1.00   .525565  1.486999
   8.91288   8.91288      1.00   .520745  1.474019
   8.91277   8.91277      1.00   .521115  1.474459
   8.91266   8.91266      1.00   .520305  1.473769
   8.91256   8.91256      1.00   .523235  1.481659
   8.91245   8.91245      1.00   .518235  1.467409
   8.91234   8.91234      1.00   .522995  1.481569
   8.91223   8.91223      1.00   .520975  1.474939
   8.91212   8.91212      1.00   .520905  1.475089
   8.91201   8.91201      1.00   .520625  1.474649
   8.91189   8.91189      1.00   .520315  1.473709
   8.91178   8.91178      1.00   .520055  1.472959
   8.91167   8.91167      1.00   .520205  1.473179
   8.91155   8.91155      1.00   .520035  1.473619
   8.91143   8.91143      1.00   .519895  1.472389
   8.91132   8.91132      1.00   .518105  1.468609
   8.91121   8.91121      1.00   .520615  1.474499
   8.91109   8.91109      1.00   .519425  1.471939
   8.91097   8.91097      1.00   .516985  1.464869
   8.91086   8.91086      1.00   .518595  1.469009
   8.91075   8.91075      1.00   .519055  1.471339
   8.91064   8.91064      1.00   .519335  1.472259
   8.91052   8.91052      1.00   .516515  1.464759
   8.91041   8.91041      1.00   .519795  1.473019
   8.91030   8.91030      1.00   .517245  1.465649
   8.91019   8.91019      1.00   .519585  1.473279
   8.91008   8.91008      1.00   .515285  1.460079
   8.90996   8.90996      1.00   .519005  1.471669
   8.90985   8.90985      1.00   .519105  1.472069
   8.90974   8.90974      1.00   .517105  1.466439
   8.90963   8.90963      1.00   .516925  1.466659
   8.90952   8.90952      1.00   .519085  1.472639
   8.90942   8.90942      1.00   .520015  1.474609
   8.90930   8.90930      1.00   .516635  1.464589
   8.90919   8.90919      1.00   .518465  1.470449
   8.90907   8.90907      1.00   .516545  1.465349
   8.90897   8.90897      1.00   .518535  1.471389
   8.90885   8.90885      1.00   .515535  1.462299
   8.90873   8.90873      1.00   .520075  1.474549
   8.90861   8.90861      1.00   .515835  1.463889
   8.90850   8.90850      1.00   .518225  1.470889
   8.90839   8.90839      1.00   .516465  1.465419
   8.90826   8.90826      1.00   .519315  1.473789
   8.90815   8.90815      1.00   .515265  1.462139
   8.90803   8.90803      1.00   .520955  1.478829
   8.90791   8.90791      1.00   .517265  1.467489
   8.90779   8.90779      1.00   .520035  1.475239
   8.90768   8.90768      1.00   .517005  1.466969
   8.90757   8.90757      1.00   .520855  1.478329
   8.90745   8.90745      1.00   .517455  1.469189
   8.90733   8.90733      1.00   .518755  1.473829
   8.90721   8.90721      1.00   .518125  1.471329
   8.90711   8.90711      1.00   .520745  1.479269
   8.90700   8.90700      1.00   .515855  1.465799
   8.90688   8.90688      1.00   .521875  1.481699
   8.90676   8.90676      1.00   .518135  1.471729
   8.90666   8.90666      1.00   .520105  1.477039
   8.90655   8.90655      1.00   .518175  1.472199
   8.90643   8.90643      1.00   .519495  1.476449
   8.90632   8.90632      1.00   .519545  1.475689
   8.90622   8.90622      1.00   .519455  1.475069
   8.90610   8.90610      1.00   .520535  1.479239
   8.90599   8.90599      1.00   .517695  1.470789
   8.90588   8.90588      1.00   .521255  1.481129
   8.90578   8.90578      1.00   .518125  1.473579
   8.90567   8.90567      1.00   .523735  1.487879
   8.90555   8.90555      1.00   .518845  1.474739
   8.90544   8.90544      1.00   .521785  1.483579
   8.90533   8.90533      1.00   .521475  1.482019
   8.90523   8.90523      1.00   .518555  1.474129
   8.90511   8.90511      1.00   .523405  1.487929
   8.90501   8.90501      1.00   .521725  1.482749
   8.90490   8.90490      1.00   .523055  1.487189
   8.90479   8.90479      1.00   .521375  1.481459
   8.90468   8.90468      1.00   .525135  1.493319
   8.90458   8.90458      1.00   .523735  1.489339
   8.90447   8.90447      1.00   .524825  1.491819
   8.90436   8.90436      1.00   .522845  1.486199
   8.90425   8.90425      1.00   .524775  1.492399
   8.90415   8.90415      1.00   .524325  1.489759
   8.90405   8.90405      1.00   .525845  1.496029
   8.90394   8.90394      1.00   .522705  1.486609
   8.90384   8.90384      1.00   .528985  1.505149
   8.90374   8.90374      1.00   .522785  1.486989
   8.90364   8.90364      1.00   .527495  1.500739
   8.90353   8.90353      1.00   .525405  1.495429
   8.90343   8.90343      1.00   .526605  1.497769
   8.90332   8.90332      1.00   .526045  1.496219
   8.90322   8.90322      1.00   .526175  1.497469
   8.90311   8.90311      1.00   .527985  1.502909
   8.90301   8.90301      1.00   .528065  1.503519
   8.90291   8.90291      1.00   .525895  1.496149
   8.90281   8.90281      1.00   .530425  1.509229
   8.90270   8.90270      1.00   .528545  1.504949
   8.90259   8.90259      1.00   .528305  1.503949
   8.90248   8.90248      1.00   .528605  1.504889
   8.90238   8.90238      1.00   .530505  1.511389
   8.90227   8.90227      1.00   .527595  1.502479
   8.90215   8.90215      1.00   .529575  1.509389
   8.90204   8.90204      1.00   .531235  1.512599
   8.90193   8.90193      1.00   .530545  1.511789
   8.90182   8.90182      1.00   .531815  1.514629
   8.90171   8.90171      1.00   .530245  1.510699
   8.90159   8.90159      1.00   .532375  1.516249
   8.90148   8.90148      1.00   .534315  1.522479
   8.90136   8.90136      1.00   .527885  1.503139
   8.90124   8.90124      1.00   .535645  1.525869
   8.90112   8.90112      1.00   .531065  1.514119
   8.90102   8.90102      1.00   .533185  1.519519
   8.90090   8.90090      1.00   .531555  1.513429
   8.90078   8.90078      1.00   .536345  1.527439
   8.90067   8.90067      1.00   .530295  1.510449
   8.90056   8.90056      1.00   .536665  1.529089
   8.90045   8.90045      1.00   .532645  1.518079
   8.90033   8.90033      1.00   .535875  1.527009
   8.90022   8.90022      1.00   .531915  1.515179
   8.90010   8.90010      1.00   .536025  1.528389
   8.89999   8.89999      1.00   .536055  1.527689
   8.89988   8.89988      1.00   .534685  1.523729
   8.89977   8.89977      1.00   .533065  1.520189
   8.89967   8.89967      1.00   .538455  1.535129
   8.89956   8.89956      1.00   .534825  1.524789
   8.89945   8.89945      1.00   .535545  1.527139
   8.89934   8.89934      1.00   .537765  1.533099
   8.89923   8.89923      1.00   .534795  1.524369
   8.89912   8.89912      1.00   .535845  1.529019
   8.89900   8.89900      1.00   .535275  1.526939
   8.89889   8.89889      1.00   .537395  1.533019
   8.89878   8.89878      1.00   .534715  1.525039
   8.89866   8.89866      1.00   .536235  1.529099
   8.89853   8.89853      1.00   .538905  1.535919
   8.89842   8.89842      1.00   .539885  1.540799
   8.89830   8.89830      1.00   .533685  1.522429
   8.89818   8.89818      1.00   .538785  1.537379
   8.89806   8.89806      1.00   .535745  1.527729
   8.89795   8.89795      1.00   .536965  1.533589
   8.89784   8.89784      1.00   .534975  1.526399
   8.89772   8.89772      1.00   .540995  1.543849
   8.89760   8.89760      1.00   .538255  1.535349
   8.89748   8.89748      1.00   .535775  1.529979
   8.89736   8.89736      1.00   .538735  1.538699
   8.89726   8.89726      1.00   .539375  1.539559
   8.89714   8.89714      1.00   .538935  1.538209
   8.89703   8.89703      1.00   .534555  1.526469
   8.89692   8.89692      1.00   .544885  1.556059
   8.89681   8.89681      1.00   .537395  1.533989
   8.89669   8.89669      1.00   .538035  1.536409
   8.89658   8.89658      1.00   .537435  1.534989
   8.89647   8.89647      1.00   .542935  1.550169
   8.89636   8.89636      1.00   .536115  1.531219
   8.89626   8.89626      1.00   .539675  1.541319
   8.89614   8.89614      1.00   .539725  1.541999
   8.89603   8.89603      1.00   .540735  1.543869
   8.89592   8.89592      1.00   .536425  1.531659
   8.89581   8.89581      1.00   .541575  1.546799
   8.89570   8.89570      1.00   .538245  1.537939
   8.89560   8.89560      1.00   .540175  1.542809
   8.89548   8.89548      1.00   .537115  1.535619
   8.89536   8.89536      1.00   .542615  1.549819
   8.89526   8.89526      1.00   .537835  1.537569
   8.89515   8.89515      1.00   .540185  1.544399
   8.89504   8.89504      1.00   .540295  1.545119
   8.89493   8.89493      1.00   .541165  1.546229
   8.89482   8.89482      1.00   .536825  1.533689
   8.89472   8.89472      1.00   .543045  1.552169
   8.89461   8.89461      1.00   .540765  1.545299
   8.89450   8.89450      1.00   .540785  1.545779
   8.89440   8.89440      1.00   .539955  1.543039
   8.89429   8.89429      1.00   .539995  1.543949
   8.89418   8.89418      1.00   .542555  1.551319
   8.89408   8.89408      1.00   .538995  1.541129
   8.89397   8.89397      1.00   .539355  1.542189
   8.89387   8.89387      1.00   .541825  1.548869
   8.89377   8.89377      1.00   .541885  1.549169
   8.89366   8.89366      1.00   .539005  1.541609
   8.89356   8.89356      1.00   .540205  1.544929
   8.89347   8.89347      1.00   .543835  1.555329
   8.89336   8.89336      1.00   .538145  1.538859
   8.89325   8.89325      1.00   .541235  1.547629
   8.89315   8.89315      1.00   .540465  1.545699
   8.89305   8.89305      1.00   .542215  1.550159
   8.89295   8.89295      1.00   .537965  1.539129
   8.89284   8.89284      1.00   .543505  1.555549
   8.89273   8.89273      1.00   .539965  1.544399
   8.89263   8.89263      1.00   .540355  1.545649
   8.89253   8.89253      1.00   .540375  1.546779
   8.89241   8.89241      1.00   .542215  1.551529
   8.89230   8.89230      1.00   .538625  1.541859
   8.89219   8.89219      1.00   .540525  1.546149
   8.89208   8.89208      1.00   .542815  1.554079
   8.89196   8.89196      1.00   .540425  1.547399
   8.89185   8.89185      1.00   .538425  1.541839
   8.89174   8.89174      1.00   .541315  1.549859
   8.89163   8.89163      1.00   .540575  1.547939
   8.89151   8.89151      1.00   .537455  1.539309
   8.89139   8.89139      1.00   .540135  1.547549
   8.89128   8.89128      1.00   .542665  1.553649
   8.89116   8.89116      1.00   .539425  1.545499
   8.89104   8.89104      1.00   .537465  1.538949
   8.89093   8.89093      1.00   .541395  1.550999
   8.89083   8.89083      1.00   .537205  1.539009
   8.89071   8.89071      1.00   .540035  1.547059
   8.89059   8.89059      1.00   .537425  1.539849
   8.89048   8.89048      1.00   .544145  1.558119
   8.89037   8.89037      1.00   .535545  1.534549
   8.89026   8.89026      1.00   .542235  1.552779
   8.89015   8.89015      1.00   .539415  1.545439
   8.89004   8.89004      1.00   .539925  1.547029
   8.88993   8.88993      1.00   .538995  1.544799
   8.88982   8.88982      1.00   .541795  1.553719
   8.88970   8.88970      1.00   .540015  1.547399
   8.88960   8.88960      1.00   .539935  1.548019
   8.88949   8.88949      1.00   .539975  1.547639
   8.88939   8.88939      1.00   .542215  1.553819
   8.88927   8.88927      1.00   .536085  1.537039
   8.88916   8.88916      1.00   .538195  1.543099
   8.88905   8.88905      1.00   .540365  1.549239
   8.88894   8.88894      1.00   .537515  1.540049
   8.88882   8.88882      1.00   .537275  1.541269
   8.88871   8.88871      1.00   .535755  1.536409
   8.88860   8.88860      1.00   .539625  1.548119
   8.88848   8.88848      1.00   .535815  1.536999
   8.88836   8.88836      1.00   .537905  1.543169
   8.88825   8.88825      1.00   .535505  1.535709
   8.88813   8.88813      1.00   .537755  1.543329
   8.88802   8.88802      1.00   .534995  1.533779
   8.88790   8.88790      1.00   .535945  1.536349
   8.88778   8.88778      1.00   .536805  1.539139
   8.88766   8.88766      1.00   .537465  1.541939
   8.88755   8.88755      1.00   .535755  1.537119
   8.88743   8.88743      1.00   .535255  1.535949
   8.88731   8.88731      1.00   .535995  1.538239
   8.88721   8.88721      1.00   .537715  1.542749
   8.88709   8.88709      1.00   .535805  1.537389
   8.88697   8.88697      1.00   .536645  1.538979
   8.88687   8.88687      1.00   .534735  1.534529
   8.88676   8.88676      1.00   .535635  1.536889
   8.88666   8.88666      1.00   .535495  1.536999
   8.88653   8.88653      1.00   .532285  1.528489
   8.88643   8.88643      1.00   .535565  1.537809
   8.88633   8.88633      1.00   .531245  1.524779
   8.88621   8.88621      1.00   .535535  1.536879
   8.88610   8.88610      1.00   .529555  1.520029
   8.88600   8.88600      1.00   .533505  1.532379
   8.88588   8.88588      1.00   .532865  1.529479
   8.88577   8.88577      1.00   .531935  1.527679
   8.88566   8.88566      1.00   .530405  1.523339
   8.88555   8.88555      1.00   .529105  1.520129
   8.88545   8.88545      1.00   .533855  1.533159
   8.88533   8.88533      1.00   .530555  1.523509
   8.88522   8.88522      1.00   .529415  1.521729
   8.88511   8.88511      1.00   .532395  1.530059
   8.88501   8.88501      1.00   .531685  1.528069
   8.88490   8.88490      1.00   .527135  1.514469
   8.88478   8.88478      1.00   .533425  1.532779
   8.88468   8.88468      1.00   .532365  1.528679
   8.88457   8.88457      1.00   .528715  1.519259
   8.88447   8.88447      1.00   .529505  1.521269
   8.88435   8.88435      1.00   .528465  1.518449
   8.88425   8.88425      1.00   .530505  1.524859
   8.88415   8.88415      1.00   .526715  1.514239
   8.88404   8.88404      1.00   .530165  1.523889
   8.88394   8.88394      1.00   .530345  1.524859
   8.88384   8.88384      1.00   .525785  1.511649
   8.88374   8.88374      1.00   .525965  1.511489
   8.88364   8.88364      1.00   .529085  1.521389
   8.88353   8.88353      1.00   .523755  1.506719
   8.88342   8.88342      1.00   .528215  1.519399
   8.88332   8.88332      1.00   .528205  1.518959
   8.88322   8.88322      1.00   .526895  1.514209
   8.88311   8.88311      1.00   .526735  1.514399
   8.88301   8.88301      1.00   .527935  1.518899
   8.88291   8.88291      1.00   .530585  1.527629
   8.88280   8.88280      1.00   .527285  1.517119
   8.88269   8.88269      1.00   .527655  1.517719
   8.88259   8.88259      1.00   .529685  1.523839
   8.88248   8.88248      1.00   .529595  1.524049
   8.88237   8.88237      1.00   .526275  1.514559
   8.88226   8.88226      1.00   .528585  1.521519
   8.88214   8.88214      1.00   .528235  1.520349
   8.88203   8.88203      1.00   .528355  1.520189
   8.88192   8.88192      1.00   .526935  1.516999
   8.88181   8.88181      1.00   .531855  1.531229
   8.88170   8.88170      1.00   .526835  1.515999
   8.88158   8.88158      1.00   .531105  1.529529
   8.88146   8.88146      1.00   .523905  1.508709
   8.88134   8.88134      1.00   .533715  1.536159
   8.88123   8.88123      1.00   .527365  1.517619
   8.88112   8.88112      1.00   .529555  1.524539
   8.88100   8.88100      1.00   .528745  1.522659
   8.88088   8.88088      1.00   .534015  1.536649
   8.88077   8.88077      1.00   .524535  1.510709
   8.88066   8.88066      1.00   .533315  1.536069
   8.88054   8.88054      1.00   .527775  1.519999
   8.88042   8.88042      1.00   .530715  1.528809
   8.88031   8.88031      1.00   .529545  1.524409
   8.88021   8.88021      1.00   .530375  1.527759
   8.88009   8.88009      1.00   .531075  1.529609
   8.87998   8.87998      1.00   .527995  1.519549
   8.87987   8.87987      1.00   .529315  1.525409
   8.87976   8.87976      1.00   .532485  1.534419
   8.87965   8.87965      1.00   .529395  1.524409
   8.87954   8.87954      1.00   .528955  1.524269
   8.87943   8.87943      1.00   .532725  1.535379
   8.87932   8.87932      1.00   .527645  1.520609
   8.87921   8.87921      1.00   .530735  1.529629
   8.87910   8.87910      1.00   .529345  1.524779
   8.87898   8.87898      1.00   .531795  1.532459
   8.87887   8.87887      1.00   .527865  1.521729
   8.87875   8.87875      1.00   .531515  1.533559
   8.87863   8.87863      1.00   .530395  1.528579
   8.87852   8.87852      1.00   .529885  1.528089
   8.87841   8.87841      1.00   .529475  1.526099
   8.87829   8.87829      1.00   .531015  1.531199
   8.87816   8.87816      1.00   .532125  1.534809
   8.87805   8.87805      1.00   .528045  1.522699
   8.87793   8.87793      1.00   .532235  1.534849
   8.87782   8.87782      1.00   .530855  1.531089
   8.87770   8.87770      1.00   .529245  1.525619
   8.87758   8.87758      1.00   .529765  1.528389
   8.87746   8.87746      1.00   .531655  1.533729
   8.87735   8.87735      1.00   .528955  1.525019
   8.87723   8.87723      1.00   .530995  1.531739
   8.87712   8.87712      1.00   .527155  1.521279
   8.87701   8.87701      1.00   .531405  1.533769
   8.87689   8.87689      1.00   .525895  1.517489
   8.87678   8.87678      1.00   .532285  1.537009
   8.87668   8.87668      1.00   .527465  1.521449
   8.87657   8.87657      1.00   .533435  1.539199
   8.87645   8.87645      1.00   .526305  1.518359
   8.87634   8.87634      1.00   .529915  1.530399
   8.87623   8.87623      1.00   .525855  1.518339
   8.87612   8.87612      1.00   .530665  1.531409
   8.87601   8.87601      1.00   .529805  1.528889
   8.87590   8.87590      1.00   .528605  1.525349
   8.87579   8.87579      1.00   .528875  1.527199
   8.87569   8.87569      1.00   .530385  1.530749
   8.87557   8.87557      1.00   .527735  1.522519
   8.87545   8.87545      1.00   .530195  1.531189
   8.87535   8.87535      1.00   .529335  1.527959
   8.87525   8.87525      1.00   .526665  1.520779
   8.87513   8.87513      1.00   .530265  1.530879
   8.87502   8.87502      1.00   .529005  1.527129
   8.87492   8.87492      1.00   .527315  1.522999
   8.87482   8.87482      1.00   .527525  1.523829
   8.87470   8.87470      1.00   .530475  1.531999
   8.87459   8.87459      1.00   .525435  1.518249
   8.87448   8.87448      1.00   .528795  1.527769
   8.87438   8.87438      1.00   .526565  1.521369
   8.87427   8.87427      1.00   .528815  1.528549
   8.87416   8.87416      1.00   .526775  1.522759
   8.87406   8.87406      1.00   .526595  1.521959
   8.87396   8.87396      1.00   .528525  1.527399
   8.87386   8.87386      1.00   .527065  1.522789
   8.87375   8.87375      1.00   .526655  1.522379
   8.87365   8.87365      1.00   .527695  1.524669
   8.87355   8.87355      1.00   .525615  1.519889
   8.87344   8.87344      1.00   .525395  1.519599
   8.87333   8.87333      1.00   .528135  1.527379
   8.87323   8.87323      1.00   .523445  1.512999
   8.87313   8.87313      1.00   .528285  1.527369
   8.87303   8.87303      1.00   .526355  1.522189
   8.87292   8.87292      1.00   .524725  1.516949
   8.87281   8.87281      1.00   .527395  1.524589
   8.87271   8.87271      1.00   .524695  1.517749
   8.87261   8.87261      1.00   .526955  1.523619
   8.87249   8.87249      1.00   .525625  1.520809
   8.87238   8.87238      1.00   .524325  1.515969
   8.87227   8.87227      1.00   .526905  1.524519
   8.87217   8.87217      1.00   .526565  1.523219
   8.87205   8.87205      1.00   .520545  1.506669
   8.87194   8.87194      1.00   .527345  1.524789
   8.87183   8.87183      1.00   .525075  1.519279
   8.87171   8.87171      1.00   .525975  1.522299
   8.87159   8.87159      1.00   .523175  1.513389
   8.87147   8.87147      1.00   .527385  1.525909
   8.87136   8.87136      1.00   .524075  1.515879
   8.87125   8.87125      1.00   .527795  1.526929
   8.87113   8.87113      1.00   .522725  1.512939
   8.87101   8.87101      1.00   .526215  1.523699
   8.87091   8.87091      1.00   .527355  1.526519
   8.87079   8.87079      1.00   .522965  1.514269
   8.87067   8.87067      1.00   .524875  1.519629
   8.87056   8.87056      1.00   .526155  1.524389
   8.87045   8.87045      1.00   .523555  1.517429
   8.87034   8.87034      1.00   .525655  1.523759
   8.87023   8.87023      1.00   .524025  1.517519
   8.87012   8.87012      1.00   .523435  1.515689
   8.87001   8.87001      1.00   .527455  1.526769
   8.86989   8.86989      1.00   .521875  1.511549
   8.86977   8.86977      1.00   .523095  1.515019
   8.86967   8.86967      1.00   .526375  1.524829
   8.86957   8.86957      1.00   .523095  1.515439
   8.86945   8.86945      1.00   .525425  1.521259
   8.86934   8.86934      1.00   .525115  1.520519
   8.86923   8.86923      1.00   .521645  1.510699
   8.86912   8.86912      1.00   .523235  1.515869
   8.86900   8.86900      1.00   .522195  1.513089
   8.86888   8.86888      1.00   .524885  1.520659
   8.86877   8.86877      1.00   .525625  1.523989
   8.86866   8.86866      1.00   .523205  1.516849
   8.86855   8.86855      1.00   .524645  1.520639
   8.86842   8.86842      1.00   .525345  1.523149
   8.86830   8.86830      1.00   .522505  1.514849
   8.86820   8.86820      1.00   .524865  1.521269
   8.86808   8.86808      1.00   .525235  1.522819
   8.86795   8.86795      1.00   .522615  1.514939
   8.86783   8.86783      1.00   .524495  1.520409
   8.86771   8.86771      1.00   .525035  1.522829
   8.86760   8.86760      1.00   .522325  1.514299
   8.86748   8.86748      1.00   .523105  1.518309
   8.86738   8.86738      1.00   .524235  1.520139
   8.86726   8.86726      1.00   .523545  1.518019
   8.86714   8.86714      1.00   .524315  1.521629
   8.86702   8.86702      1.00   .520815  1.510299
   8.86691   8.86691      1.00   .525555  1.524779
   8.86681   8.86681      1.00   .523915  1.519479
   8.86670   8.86670      1.00   .523325  1.518499
   8.86658   8.86658      1.00   .522405  1.515389
   8.86647   8.86647      1.00   .524275  1.521479
   8.86637   8.86637      1.00   .524955  1.523719
   8.86625   8.86625      1.00   .521925  1.514549
   8.86614   8.86614      1.00   .526085  1.527059
   8.86604   8.86604      1.00   .520635  1.511709
   8.86593   8.86593      1.00   .524365  1.521849
   8.86581   8.86581      1.00   .520965  1.512569
   8.86570   8.86570      1.00   .525625  1.525709
   8.86559   8.86559      1.00   .519735  1.508829
   8.86549   8.86549      1.00   .524175  1.522469
   8.86537   8.86537      1.00   .522055  1.515789
   8.86526   8.86526      1.00   .522185  1.516039
   8.86515   8.86515      1.00   .521135  1.512239
   8.86505   8.86505      1.00   .524075  1.521769
   8.86494   8.86494      1.00   .523255  1.519379
   8.86483   8.86483      1.00   .519175  1.508059
   8.86472   8.86472      1.00   .521225  1.513359
   8.86462   8.86462      1.00   .525575  1.526599
   8.86451   8.86451      1.00   .518865  1.507549
   8.86440   8.86440      1.00   .520825  1.512939
   8.86429   8.86429      1.00   .522875  1.519049
   8.86419   8.86419      1.00   .521135  1.514929
   8.86409   8.86409      1.00   .522385  1.517449
   8.86398   8.86398      1.00   .518755  1.507109
   8.86388   8.86388      1.00   .525225  1.525919
   8.86378   8.86378      1.00   .517305  1.502819
   8.86367   8.86367      1.00   .523195  1.519419
   8.86356   8.86356      1.00   .520205  1.510909
   8.86346   8.86346      1.00   .521045  1.514119
   8.86336   8.86336      1.00   .520065  1.511299
   8.86326   8.86326      1.00   .520675  1.513309
   8.86315   8.86315      1.00   .521445  1.515699
   8.86305   8.86305      1.00   .520375  1.512239
   8.86295   8.86295      1.00   .518645  1.508229
   8.86285   8.86285      1.00   .525005  1.525709
   8.86274   8.86274      1.00   .517675  1.504129
   8.86263   8.86263      1.00   .519295  1.509379
   8.86253   8.86253      1.00   .522425  1.519559
   8.86242   8.86242      1.00   .519565  1.510629
   8.86230   8.86230      1.00   .520255  1.512739
   8.86219   8.86219      1.00   .521465  1.515789
   8.86209   8.86209      1.00   .524005  1.524269
   8.86197   8.86197      1.00   .519865  1.511469
   8.86185   8.86185      1.00   .518255  1.506849
   8.86174   8.86174      1.00   .522165  1.519719
   8.86164   8.86164      1.00   .524615  1.525779
   8.86152   8.86152      1.00   .518375  1.508269
   8.86139   8.86139      1.00   .522315  1.519769
   8.86128   8.86128      1.00   .523045  1.521539
   8.86117   8.86117      1.00   .520595  1.515799
   8.86105   8.86105      1.00   .520385  1.514269
   8.86093   8.86093      1.00   .522815  1.522449
   8.86082   8.86082      1.00   .522575  1.520969
   8.86071   8.86071      1.00   .521245  1.516829
   8.86060   8.86060      1.00   .521705  1.518469
   8.86048   8.86048      1.00   .522385  1.519839
   8.86037   8.86037      1.00   .522715  1.521759
   8.86026   8.86026      1.00   .519535  1.512659
   8.86015   8.86015      1.00   .524815  1.527589
   8.86003   8.86003      1.00   .520825  1.516729
   8.85992   8.85992      1.00   .520445  1.515369
   8.85982   8.85982      1.00   .522225  1.520899
   8.85971   8.85971      1.00   .524465  1.527029
   8.85960   8.85960      1.00   .517185  1.506519
   8.85949   8.85949      1.00   .524695  1.529219
   8.85938   8.85938      1.00   .519595  1.513609
   8.85927   8.85927      1.00   .523365  1.524879
   8.85916   8.85916      1.00   .519995  1.513499
   8.85904   8.85904      1.00   .522775  1.522729
   8.85893   8.85893      1.00   .521095  1.517919
   8.85881   8.85881      1.00   .523805  1.525769
   8.85869   8.85869      1.00   .518675  1.511009
   8.85858   8.85858      1.00   .524705  1.529659
   8.85847   8.85847      1.00   .520425  1.516329
   8.85835   8.85835      1.00   .522855  1.523119
   8.85822   8.85822      1.00   .522245  1.521379
   8.85811   8.85811      1.00   .522805  1.523409
   8.85800   8.85800      1.00   .520565  1.516969
   8.85787   8.85787      1.00   .521355  1.520209
   8.85775   8.85775      1.00   .523205  1.525489
   8.85763   8.85763      1.00   .522085  1.520699
   8.85753   8.85753      1.00   .522725  1.524189
   8.85741   8.85741      1.00   .521595  1.520149
   8.85729   8.85729      1.00   .523965  1.527729
   8.85718   8.85718      1.00   .520725  1.518159
   8.85707   8.85707      1.00   .523735  1.527339
   8.85696   8.85696      1.00   .523135  1.525899
   8.85684   8.85684      1.00   .520535  1.517829
   8.85673   8.85673      1.00   .522795  1.524669
   8.85662   8.85662      1.00   .522995  1.525079
   8.85651   8.85651      1.00   .524285  1.530179
   8.85639   8.85639      1.00   .520305  1.517369
   8.85628   8.85628      1.00   .525055  1.531649
   8.85619   8.85619      1.00   .524605  1.531209
   8.85607   8.85607      1.00   .522235  1.522669
   8.85595   8.85595      1.00   .524245  1.529799
   8.85584   8.85584      1.00   .525115  1.532209
   8.85574   8.85574      1.00   .523075  1.525899
   8.85563   8.85563      1.00   .523765  1.528459
   8.85551   8.85551      1.00   .524145  1.528959
   8.85540   8.85540      1.00   .526045  1.534969
   8.85530   8.85530      1.00   .519645  1.516189
   8.85518   8.85518      1.00   .526495  1.536489
   8.85508   8.85508      1.00   .524515  1.530379
   8.85497   8.85497      1.00   .524935  1.532429
   8.85486   8.85486      1.00   .524025  1.529139
   8.85475   8.85475      1.00   .526225  1.537199
   8.85463   8.85463      1.00   .524915  1.532559
   8.85453   8.85453      1.00   .521505  1.522819
   8.85443   8.85443      1.00   .525815  1.536029
   8.85432   8.85432      1.00   .524295  1.531679
   8.85421   8.85421      1.00   .527055  1.539159
   8.85410   8.85410      1.00   .523745  1.529889
   8.85400   8.85400      1.00   .527835  1.543069
   8.85390   8.85390      1.00   .523595  1.529089
   8.85379   8.85379      1.00   .527655  1.542129
   8.85369   8.85369      1.00   .524925  1.533429
   8.85359   8.85359      1.00   .526795  1.538699
   8.85348   8.85348      1.00   .525525  1.535509
   8.85337   8.85337      1.00   .526765  1.539219
   8.85327   8.85327      1.00   .525885  1.536779
   8.85317   8.85317      1.00   .527815  1.541649
   8.85308   8.85308      1.00   .527225  1.540949
   8.85297   8.85297      1.00   .526935  1.540019
   8.85287   8.85287      1.00   .528615  1.544859
   8.85276   8.85276      1.00   .525775  1.536969
   8.85265   8.85265      1.00   .529365  1.547509
   8.85254   8.85254      1.00   .527115  1.540969
   8.85243   8.85243      1.00   .527925  1.544279
   8.85232   8.85232      1.00   .526165  1.538249
   8.85221   8.85221      1.00   .529745  1.550389
   8.85210   8.85210      1.00   .526805  1.540459
   8.85198   8.85198      1.00   .528915  1.546239
   8.85188   8.85188      1.00   .525655  1.537369
   8.85176   8.85176      1.00   .529515  1.548799
   8.85164   8.85164      1.00   .526765  1.540939
   8.85153   8.85153      1.00   .529465  1.548699
   8.85142   8.85142      1.00   .528705  1.546399
   8.85130   8.85130      1.00   .528725  1.546679
   8.85118   8.85118      1.00   .528015  1.545039
   8.85106   8.85106      1.00   .530535  1.552189
   8.85095   8.85095      1.00   .529225  1.548039
   8.85084   8.85084      1.00   .530655  1.551759
   8.85072   8.85072      1.00   .528995  1.547209
   8.85061   8.85061      1.00   .529625  1.550109
   8.85050   8.85050      1.00   .529825  1.549979
   8.85038   8.85038      1.00   .527795  1.544559
   8.85026   8.85026      1.00   .530805  1.553509
   8.85016   8.85016      1.00   .529565  1.549309
   8.85005   8.85005      1.00   .531175  1.555139
   8.84994   8.84994      1.00   .526305  1.540399
   8.84982   8.84982      1.00   .533515  1.561039
   8.84972   8.84972      1.00   .528735  1.548309
   8.84961   8.84961      1.00   .530105  1.551859
   8.84950   8.84950      1.00   .529835  1.551609
   8.84938   8.84938      1.00   .530225  1.553169
   8.84927   8.84927      1.00   .528855  1.548229
   8.84917   8.84917      1.00   .531425  1.557119
   8.84905   8.84905      1.00   .528025  1.546199
   8.84893   8.84893      1.00   .532805  1.560719
   8.84882   8.84882      1.00   .527745  1.545569
   8.84871   8.84871      1.00   .531005  1.555839
   8.84859   8.84859      1.00   .529685  1.552219
   8.84847   8.84847      1.00   .531155  1.556009
   8.84836   8.84836      1.00   .529775  1.552369
   8.84824   8.84824      1.00   .531735  1.557649
   8.84813   8.84813      1.00   .527935  1.546579
   8.84801   8.84801      1.00   .529735  1.552079
   8.84788   8.84788      1.00   .528465  1.548339
   8.84776   8.84776      1.00   .532795  1.561429
   8.84764   8.84764      1.00   .529005  1.549729
   8.84752   8.84752      1.00   .531215  1.557129
   8.84741   8.84741      1.00   .529155  1.551959
   8.84730   8.84730      1.00   .530325  1.554489
   8.84719   8.84719      1.00   .528485  1.548869
   8.84707   8.84707      1.00   .531725  1.557689
   8.84696   8.84696      1.00   .530125  1.554699
   8.84685   8.84685      1.00   .531305  1.558159
   8.84674   8.84674      1.00   .531835  1.559439
   8.84662   8.84662      1.00   .530965  1.557369
   8.84651   8.84651      1.00   .529375  1.552469
   8.84641   8.84641      1.00   .532425  1.561259
   8.84630   8.84630      1.00   .531115  1.557359
   8.84618   8.84618      1.00   .531795  1.560129
   8.84608   8.84608      1.00   .530855  1.556799
   8.84597   8.84597      1.00   .530375  1.556999
   8.84586   8.84586      1.00   .533475  1.565369
   8.84575   8.84575      1.00   .529015  1.551879
   8.84563   8.84563      1.00   .533075  1.564249
   8.84552   8.84552      1.00   .528745  1.551339
   8.84541   8.84541      1.00   .534955  1.569099
   8.84530   8.84530      1.00   .529605  1.553999
   8.84519   8.84519      1.00   .533255  1.564979
   8.84509   8.84509      1.00   .530045  1.554969
   8.84498   8.84498      1.00   .534495  1.568309
   8.84487   8.84487      1.00   .528885  1.552329
   8.84476   8.84476      1.00   .533045  1.564789
   8.84465   8.84465      1.00   .530325  1.555859
   8.84454   8.84454      1.00   .534215  1.567739
   8.84443   8.84443      1.00   .528145  1.550009
   8.84433   8.84433      1.00   .534685  1.570309
   8.84423   8.84423      1.00   .528555  1.551249
   8.84412   8.84412      1.00   .534165  1.568309
   8.84401   8.84401      1.00   .530425  1.558049
   8.84391   8.84391      1.00   .531695  1.561539
   8.84381   8.84381      1.00   .529905  1.556619
   8.84371   8.84371      1.00   .533425  1.566089
   8.84360   8.84360      1.00   .529855  1.555599
   8.84350   8.84350      1.00   .533415  1.566199
   8.84340   8.84340      1.00   .531415  1.560549
   8.84329   8.84329      1.00   .531995  1.562729
   8.84318   8.84318      1.00   .531395  1.561479
   8.84308   8.84308      1.00   .532925  1.565629
   8.84298   8.84298      1.00   .532355  1.563739
   8.84288   8.84288      1.00   .533975  1.568369
   8.84277   8.84277      1.00   .531685  1.561779
   8.84266   8.84266      1.00   .531835  1.562289
   8.84256   8.84256      1.00   .534455  1.570959
   8.84245   8.84245      1.00   .530295  1.558269
   8.84233   8.84233      1.00   .533735  1.567979
   8.84222   8.84222      1.00   .530495  1.558549
   8.84212   8.84212      1.00   .534615  1.571909
   8.84200   8.84200      1.00   .531195  1.560969
   8.84188   8.84188      1.00   .531175  1.561149
   8.84177   8.84177      1.00   .534115  1.569619
   8.84166   8.84166      1.00   .532365  1.564999
   8.84155   8.84155      1.00   .531815  1.564209
   8.84143   8.84143      1.00   .531195  1.561499
   8.84132   8.84132      1.00   .534585  1.572419
   8.84120   8.84120      1.00   .530655  1.560549
   8.84108   8.84108      1.00   .534195  1.571749
   8.84096   8.84096      1.00   .530615  1.561319
   8.84085   8.84085      1.00   .532625  1.566099
   8.84074   8.84074      1.00   .531965  1.565379
   8.84063   8.84063      1.00   .534145  1.570609
   8.84051   8.84051      1.00   .532605  1.566059
   8.84040   8.84040      1.00   .532805  1.567029
   8.84029   8.84029      1.00   .533275  1.568849
   8.84017   8.84017      1.00   .535255  1.575269
   8.84006   8.84006      1.00   .528755  1.556459
   8.83995   8.83995      1.00   .533185  1.569619
   8.83984   8.83984      1.00   .535485  1.575819
   8.83974   8.83974      1.00   .534295  1.573239
   8.83962   8.83962      1.00   .530595  1.561669
   8.83951   8.83951      1.00   .536245  1.578359
   8.83941   8.83941      1.00   .533865  1.570829
   8.83930   8.83930      1.00   .532765  1.568529
   8.83918   8.83918      1.00   .535595  1.576309
   8.83906   8.83906      1.00   .532995  1.568189
   8.83896   8.83896      1.00   .535555  1.576929
   8.83884   8.83884      1.00   .533075  1.568679
   8.83872   8.83872      1.00   .532995  1.569709
   8.83861   8.83861      1.00   .535745  1.578999
   8.83850   8.83850      1.00   .533395  1.569939
   8.83838   8.83838      1.00   .534315  1.573829
   8.83825   8.83825      1.00   .534085  1.572669
   8.83814   8.83814      1.00   .534545  1.575519
   8.83803   8.83803      1.00   .534045  1.572719
   8.83790   8.83790      1.00   .534555  1.575129
   8.83778   8.83778      1.00   .533945  1.573219
   8.83766   8.83766      1.00   .534085  1.573259
   8.83756   8.83756      1.00   .534625  1.575569
   8.83744   8.83744      1.00   .534825  1.576099
   8.83731   8.83731      1.00   .534555  1.574559
   8.83721   8.83721      1.00   .535935  1.579189
   8.83710   8.83710      1.00   .531735  1.567609
   8.83698   8.83698      1.00   .536225  1.580999
   8.83686   8.83686      1.00   .532605  1.570409
   8.83676   8.83676      1.00   .536185  1.580799
   8.83665   8.83665      1.00   .533115  1.572389
   8.83653   8.83653      1.00   .534145  1.574499
   8.83642   8.83642      1.00   .536095  1.579389
   8.83632   8.83632      1.00   .532665  1.570239
   8.83621   8.83621      1.00   .535075  1.577869
   8.83610   8.83610      1.00   .533195  1.573199
   8.83598   8.83598      1.00   .533065  1.571969
   8.83587   8.83587      1.00   .533315  1.572889
   8.83577   8.83577      1.00   .533925  1.574149
   8.83566   8.83566      1.00   .534355  1.576129
   8.83555   8.83555      1.00   .532825  1.571429
   8.83544   8.83544      1.00   .534115  1.575169
   8.83533   8.83533      1.00   .535705  1.579779
   8.83522   8.83522      1.00   .530845  1.566809
   8.83511   8.83511      1.00   .535335  1.579279
   8.83500   8.83500      1.00   .532255  1.570759
   8.83490   8.83490      1.00   .536255  1.581929
   8.83478   8.83478      1.00   .530305  1.564429
   8.83467   8.83467      1.00   .537145  1.585259
   8.83457   8.83457      1.00   .533565  1.574719
   8.83446   8.83446      1.00   .533575  1.575219
   8.83436   8.83436      1.00   .533165  1.573609
   8.83424   8.83424      1.00   .537045  1.585239
   8.83414   8.83414      1.00   .532645  1.572589
   8.83404   8.83404      1.00   .534515  1.577949
   8.83394   8.83394      1.00   .534665  1.578119
   8.83383   8.83383      1.00   .536815  1.584909
   8.83373   8.83373      1.00   .533225  1.574789
   8.83363   8.83363      1.00   .533265  1.574369
   8.83353   8.83353      1.00   .535095  1.579509
   8.83342   8.83342      1.00   .534125  1.576649
   8.83331   8.83331      1.00   .533235  1.574089
   8.83322   8.83322      1.00   .535205  1.581769
   8.83311   8.83311      1.00   .536925  1.585989
   8.83300   8.83300      1.00   .531835  1.570049
   8.83290   8.83290      1.00   .536635  1.584929
   8.83281   8.83281      1.00   .533865  1.576159
   8.83269   8.83269      1.00   .534615  1.579479
   8.83258   8.83258      1.00   .534415  1.579409
   8.83247   8.83247      1.00   .537615  1.588309
   8.83237   8.83237      1.00   .536665  1.586159
   8.83226   8.83226      1.00   .534535  1.578549
   8.83214   8.83214      1.00   .538225  1.590329
   8.83204   8.83204      1.00   .537365  1.589239
   8.83193   8.83193      1.00   .538425  1.592209
   8.83181   8.83181      1.00   .536305  1.585639
   8.83169   8.83169      1.00   .541335  1.599839
   8.83158   8.83158      1.00   .534715  1.580729
   8.83147   8.83147      1.00   .538115  1.591069
   8.83135   8.83135      1.00   .539705  1.595099
   8.83123   8.83123      1.00   .538925  1.593109
   8.83112   8.83112      1.00   .536805  1.587239
   8.83101   8.83101      1.00   .540855  1.599269
   8.83089   8.83089      1.00   .538085  1.591039
   8.83077   8.83077      1.00   .539175  1.595079
   8.83065   8.83065      1.00   .537885  1.590749
   8.83055   8.83055      1.00   .542855  1.605939
   8.83043   8.83043      1.00   .537945  1.591429
   8.83031   8.83031      1.00   .539445  1.595409
   8.83021   8.83021      1.00   .539525  1.596679
   8.83010   8.83010      1.00   .542225  1.604199
   8.82998   8.82998      1.00   .539405  1.596519
   8.82987   8.82987      1.00   .539125  1.596029
   8.82976   8.82976      1.00   .544715  1.610579
   8.82966   8.82966      1.00   .539085  1.594329
   8.82955   8.82955      1.00   .541475  1.602339
   8.82943   8.82943      1.00   .541675  1.603189
   8.82932   8.82932      1.00   .544315  1.611509
   8.82921   8.82921      1.00   .539425  1.596279
   8.82910   8.82910      1.00   .543265  1.608579
   8.82898   8.82898      1.00   .540925  1.601279
   8.82887   8.82887      1.00   .544535  1.612299
   8.82876   8.82876      1.00   .539545  1.597439
   8.82864   8.82864      1.00   .546825  1.619339
   8.82852   8.82852      1.00   .542255  1.605699
   8.82841   8.82841      1.00   .540715  1.601179
   8.82829   8.82829      1.00   .543675  1.609519
   8.82817   8.82817      1.00   .545555  1.615699
   8.82805   8.82805      1.00   .542015  1.605329
   8.82793   8.82793      1.00   .542705  1.607489
   8.82781   8.82781      1.00   .544515  1.612559
   8.82769   8.82769      1.00   .544695  1.614119
   8.82758   8.82758      1.00   .542445  1.607449
   8.82746   8.82746      1.00   .543455  1.609249
   8.82735   8.82735      1.00   .546325  1.619489
   8.82723   8.82723      1.00   .543395  1.610219
   8.82711   8.82711      1.00   .545215  1.615429
   8.82700   8.82700      1.00   .543495  1.610339
   8.82689   8.82689      1.00   .549465  1.627319
   8.82678   8.82678      1.00   .540315  1.601399
   8.82666   8.82666      1.00   .547205  1.622379
   8.82655   8.82655      1.00   .544375  1.613309
   8.82645   8.82645      1.00   .546945  1.621339
   8.82635   8.82635      1.00   .543425  1.610519
   8.82622   8.82622      1.00   .544695  1.614729
   8.82611   8.82611      1.00   .545685  1.617179
   8.82601   8.82601      1.00   .544975  1.614849
   8.82590   8.82590      1.00   .546495  1.620639
   8.82578   8.82578      1.00   .546195  1.619229
   8.82567   8.82567      1.00   .547305  1.623949
   8.82557   8.82557      1.00   .544285  1.613549
   8.82546   8.82546      1.00   .546275  1.619999
   8.82534   8.82534      1.00   .544945  1.616429
   8.82523   8.82523      1.00   .546355  1.620929
   8.82512   8.82512      1.00   .546735  1.622029
   8.82502   8.82502      1.00   .548575  1.627269
   8.82490   8.82490      1.00   .544925  1.616289
   8.82479   8.82479      1.00   .547235  1.623579
   8.82469   8.82469      1.00   .547215  1.623179
   8.82458   8.82458      1.00   .548165  1.627629
   8.82447   8.82447      1.00   .546355  1.621039
   8.82436   8.82436      1.00   .544175  1.614269
   8.82426   8.82426      1.00   .550225  1.633249
   8.82416   8.82416      1.00   .545185  1.618749
   8.82405   8.82405      1.00   .543825  1.615649
   8.82394   8.82394      1.00   .547475  1.625419
   8.82385   8.82385      1.00   .547625  1.625949
   8.82374   8.82374      1.00   .545035  1.617559
   8.82363   8.82363      1.00   .546855  1.623689
   8.82353   8.82353      1.00   .545445  1.620759
   8.82343   8.82343      1.00   .546845  1.623849
   8.82333   8.82333      1.00   .545525  1.620319
   8.82322   8.82322      1.00   .545045  1.617799
   8.82312   8.82312      1.00   .546555  1.622389
   8.82302   8.82302      1.00   .546995  1.623829
   8.82291   8.82291      1.00   .543955  1.614899
   8.82280   8.82280      1.00   .548005  1.627219
   8.82269   8.82269      1.00   .543705  1.614069
   8.82259   8.82259      1.00   .547025  1.624639
   8.82248   8.82248      1.00   .544465  1.618379
   8.82237   8.82237      1.00   .544815  1.618249
   8.82226   8.82226      1.00   .545525  1.620359
   8.82216   8.82216      1.00   .543795  1.616349
   8.82204   8.82204      1.00   .546335  1.623559
   8.82192   8.82192      1.00   .543695  1.614919
   8.82182   8.82182      1.00   .545825  1.621249
   8.82170   8.82170      1.00   .545175  1.619659
   8.82158   8.82158      1.00   .545155  1.619869
   8.82146   8.82146      1.00   .543005  1.613649
   8.82134   8.82134      1.00   .545655  1.621839
   8.82124   8.82124      1.00   .544565  1.618479
   8.82112   8.82112      1.00   .543705  1.616009
   8.82099   8.82099      1.00   .541645  1.610139
   8.82088   8.82088      1.00   .546915  1.625479
   8.82078   8.82078      1.00   .543475  1.615299
   8.82066   8.82066      1.00   .546055  1.622829
   8.82054   8.82054      1.00   .540605  1.606689
   8.82043   8.82043      1.00   .545985  1.624619
   8.82032   8.82032      1.00   .543025  1.615209
   8.82021   8.82021      1.00   .544815  1.619619
   8.82010   8.82010      1.00   .542005  1.611409
   8.81998   8.81998      1.00   .543395  1.615899
   8.81988   8.81988      1.00   .542405  1.613009
   8.81977   8.81977      1.00   .547225  1.627729
   8.81966   8.81966      1.00   .539265  1.604599
   8.81955   8.81955      1.00   .543795  1.618459
   8.81944   8.81944      1.00   .543085  1.616009
   8.81933   8.81933      1.00   .546335  1.625719
   8.81921   8.81921      1.00   .537745  1.600129
   8.81910   8.81910      1.00   .545835  1.624009
   8.81899   8.81899      1.00   .540095  1.607319
   8.81887   8.81887      1.00   .544605  1.620779
   8.81876   8.81876      1.00   .539505  1.606029
   8.81864   8.81864      1.00   .545455  1.623459
   8.81853   8.81853      1.00   .541645  1.612279
   8.81841   8.81841      1.00   .542685  1.614449
   8.81829   8.81829      1.00   .539975  1.607529
   8.81817   8.81817      1.00   .543215  1.617419
   8.81806   8.81806      1.00   .539885  1.606189
   8.81794   8.81794      1.00   .544465  1.620799
   8.81781   8.81781      1.00   .541875  1.612039
   8.81769   8.81769      1.00   .544505  1.622049
   8.81759   8.81759      1.00   .540635  1.610089
   8.81747   8.81747      1.00   .544795  1.622359
   8.81735   8.81735      1.00   .542315  1.615049
   8.81724   8.81724      1.00   .543095  1.617079
   8.81713   8.81713      1.00   .542865  1.617259
   8.81702   8.81702      1.00   .544015  1.620029
   8.81690   8.81690      1.00   .544315  1.621189
   8.81679   8.81679      1.00   .541265  1.612559
   8.81668   8.81668      1.00   .545725  1.625479
   8.81656   8.81656      1.00   .542425  1.616109
   8.81645   8.81645      1.00   .543775  1.620699
   8.81635   8.81635      1.00   .544115  1.620819
   8.81625   8.81625      1.00   .544685  1.623369
   8.81613   8.81613      1.00   .546835  1.628999
   8.81602   8.81602      1.00   .543535  1.619609
   8.81591   8.81591      1.00   .543725  1.620089
   8.81580   8.81580      1.00   .548065  1.634429
   8.81569   8.81569      1.00   .544415  1.623499
   8.81557   8.81557      1.00   .543875  1.621879
   8.81546   8.81546      1.00   .546205  1.627949
   8.81536   8.81536      1.00   .547505  1.632649
   8.81525   8.81525      1.00   .544335  1.622869
   8.81513   8.81513      1.00   .546075  1.629429
   8.81503   8.81503      1.00   .546695  1.630889
   8.81492   8.81492      1.00   .547045  1.630599
   8.81481   8.81481      1.00   .546475  1.630669
   8.81469   8.81469      1.00   .545565  1.626889
   8.81459   8.81459      1.00   .549095  1.636929
   8.81449   8.81449      1.00   .544535  1.624329
   8.81438   8.81438      1.00   .549535  1.638959
   8.81427   8.81427      1.00   .545685  1.627689
   8.81416   8.81416      1.00   .548075  1.634809
   8.81406   8.81406      1.00   .547005  1.631869
   8.81395   8.81395      1.00   .551615  1.646159
   8.81385   8.81385      1.00   .543075  1.619759
   8.81375   8.81375      1.00   .553215  1.650459
   8.81365   8.81365      1.00   .546855  1.631029
   8.81354   8.81354      1.00   .549305  1.639279
   8.81343   8.81343      1.00   .547125  1.632539
   8.81333   8.81333      1.00   .550945  1.644659
   8.81323   8.81323      1.00   .545795  1.629729
   8.81313   8.81313      1.00   .551755  1.647319
   8.81302   8.81302      1.00   .546895  1.631829
   8.81292   8.81292      1.00   .550415  1.642559
   8.81282   8.81282      1.00   .551105  1.644639
   8.81271   8.81271      1.00   .546295  1.630949
   8.81260   8.81260      1.00   .551085  1.646719
   8.81249   8.81249      1.00   .549845  1.641159
   8.81239   8.81239      1.00   .547695  1.635449
   8.81228   8.81228      1.00   .551145  1.645899
   8.81217   8.81217      1.00   .550395  1.644249
   8.81206   8.81206      1.00   .545845  1.629239
   8.81195   8.81195      1.00   .553745  1.654889
   8.81183   8.81183      1.00   .544485  1.626719
   8.81170   8.81170      1.00   .550515  1.645039
   8.81159   8.81159      1.00   .546885  1.633119
   8.81148   8.81148      1.00   .551745  1.647889
   8.81137   8.81137      1.00   .549105  1.640519
   8.81124   8.81124      1.00   .550015  1.644209
   8.81113   8.81113      1.00   .545205  1.629519
   8.81102   8.81102      1.00   .551905  1.649969
   8.81090   8.81090      1.00   .546495  1.633369
   8.81078   8.81078      1.00   .551525  1.647749
   8.81067   8.81067      1.00   .550585  1.645599
   8.81056   8.81056      1.00   .551765  1.649909
   8.81045   8.81045      1.00   .548975  1.640609
   8.81033   8.81033      1.00   .551805  1.649589
   8.81022   8.81022      1.00   .550405  1.645199
   8.81011   8.81011      1.00   .549585  1.642799
   8.81000   8.81000      1.00   .551005  1.647089
   8.80989   8.80989      1.00   .550515  1.646359
   8.80978   8.80978      1.00   .552365  1.652129
   8.80968   8.80968      1.00   .548615  1.639859
   8.80956   8.80956      1.00   .552835  1.653189
   8.80945   8.80945      1.00   .551575  1.649099
   8.80934   8.80934      1.00   .550025  1.645339
   8.80923   8.80923      1.00   .551435  1.649779
   8.80912   8.80912      1.00   .553555  1.656099
   8.80900   8.80900      1.00   .549115  1.643109
   8.80889   8.80889      1.00   .550555  1.646829
   8.80878   8.80878      1.00   .553765  1.656789
   8.80866   8.80866      1.00   .550325  1.645799
   8.80855   8.80855      1.00   .552785  1.653749
   8.80843   8.80843      1.00   .551025  1.648999
   8.80832   8.80832      1.00   .554785  1.660409
   8.80820   8.80820      1.00   .549865  1.645209
   8.80807   8.80807      1.00   .553065  1.656189
   8.80795   8.80795      1.00   .550235  1.646419
   8.80784   8.80784      1.00   .555055  1.662389
   8.80772   8.80772      1.00   .549005  1.642529
   8.80760   8.80760      1.00   .556075  1.664739
   8.80748   8.80748      1.00   .553315  1.656279
   8.80737   8.80737      1.00   .551865  1.652269
   8.80726   8.80726      1.00   .550925  1.650329
   8.80713   8.80713      1.00   .557665  1.670709
   8.80703   8.80703      1.00   .547385  1.639979
   8.80692   8.80692      1.00   .555995  1.665129
   8.80681   8.80681      1.00   .552465  1.654109
   8.80670   8.80670      1.00   .555555  1.664049
   8.80658   8.80658      1.00   .551385  1.652049
   8.80648   8.80648      1.00   .556325  1.665499
   8.80637   8.80637      1.00   .557035  1.668059
   8.80626   8.80626      1.00   .551475  1.652689
   8.80615   8.80615      1.00   .555305  1.663809
   8.80604   8.80604      1.00   .556275  1.667109
   8.80593   8.80593      1.00   .555665  1.665419
   8.80581   8.80581      1.00   .552605  1.655609
   8.80570   8.80570      1.00   .557415  1.670699
   8.80560   8.80560      1.00   .554935  1.663339
   8.80549   8.80549      1.00   .554035  1.660619
   8.80538   8.80538      1.00   .556565  1.668239
   8.80527   8.80527      1.00   .556175  1.667399
   8.80516   8.80516      1.00   .556675  1.667419
   8.80505   8.80505      1.00   .554135  1.660769
   8.80494   8.80494      1.00   .557725  1.672219
   8.80483   8.80483      1.00   .556275  1.667719
   8.80473   8.80473      1.00   .555405  1.665249
   8.80462   8.80462      1.00   .556785  1.669739
   8.80450   8.80450      1.00   .557235  1.671089
   8.80440   8.80440      1.00   .552635  1.656569
   8.80430   8.80430      1.00   .557025  1.670769
   8.80419   8.80419      1.00   .557185  1.671339
   8.80409   8.80409      1.00   .559805  1.679189
   8.80398   8.80398      1.00   .554335  1.662309
   8.80388   8.80388      1.00   .557785  1.673549
   8.80378   8.80378      1.00   .558985  1.678109
   8.80367   8.80367      1.00   .552055  1.656779
   8.80357   8.80357      1.00   .559645  1.678909
   8.80347   8.80347      1.00   .559295  1.677809
   8.80336   8.80336      1.00   .559525  1.679139
   8.80326   8.80326      1.00   .556065  1.669149
   8.80315   8.80315      1.00   .558775  1.676229
   8.80305   8.80305      1.00   .562665  1.689179
   8.80294   8.80294      1.00   .560325  1.680969
   8.80284   8.80284      1.00   .557385  1.673609
   8.80274   8.80274      1.00   .561645  1.685059
   8.80263   8.80263      1.00   .558845  1.677039
   8.80252   8.80252      1.00   .560845  1.683149
   8.80241   8.80241      1.00   .557355  1.673269
   8.80230   8.80230      1.00   .563525  1.691919
   8.80220   8.80220      1.00   .556795  1.671509
   8.80209   8.80209      1.00   .561585  1.686579
   8.80196   8.80196      1.00   .560725  1.683699
   8.80185   8.80185      1.00   .561805  1.687369
   8.80175   8.80175      1.00   .557585  1.675589
   8.80163   8.80163      1.00   .562325  1.688839
   8.80151   8.80151      1.00   .561455  1.687329
   8.80140   8.80140      1.00   .558605  1.678749
   8.80128   8.80128      1.00   .562245  1.689549
   8.80117   8.80117      1.00   .562335  1.688569
   8.80104   8.80104      1.00   .561915  1.688179
   8.80093   8.80093      1.00   .558335  1.678229
   8.80082   8.80082      1.00   .563785  1.693509
   8.80071   8.80071      1.00   .561915  1.688269
   8.80059   8.80059      1.00   .563355  1.692619
   8.80047   8.80047      1.00   .559085  1.680369
   8.80037   8.80037      1.00   .564955  1.697339
   8.80025   8.80025      1.00   .560245  1.684439
   8.80014   8.80014      1.00   .562085  1.690149
   8.80003   8.80003      1.00   .560495  1.684249
   8.79992   8.79992      1.00   .565915  1.702249
   8.79981   8.79981      1.00   .559945  1.684009
   8.79969   8.79969      1.00   .562545  1.690819
   8.79959   8.79959      1.00   .563665  1.694549
   8.79948   8.79948      1.00   .562835  1.691249
   8.79937   8.79937      1.00   .562145  1.690719
   8.79925   8.79925      1.00   .562085  1.690609
   8.79914   8.79914      1.00   .562975  1.692139
   8.79903   8.79903      1.00   .563585  1.694809
   8.79891   8.79891      1.00   .563045  1.693769
   8.79880   8.79880      1.00   .561825  1.689719
   8.79868   8.79868      1.00   .564335  1.697099
   8.79857   8.79857      1.00   .561325  1.688419
   8.79845   8.79845      1.00   .564495  1.698169
   8.79833   8.79833      1.00   .562275  1.691279
   8.79821   8.79821      1.00   .563915  1.697059
   8.79810   8.79810      1.00   .561865  1.690229
   8.79798   8.79798      1.00   .566865  1.706459
   8.79785   8.79785      1.00   .560605  1.686779
   8.79774   8.79774      1.00   .564535  1.698779
   8.79763   8.79763      1.00   .564395  1.699549
   8.79751   8.79751      1.00   .563465  1.695159
   8.79739   8.79739      1.00   .561345  1.688949
   8.79727   8.79727      1.00   .564505  1.698329
   8.79716   8.79716      1.00   .564155  1.698239
   8.79705   8.79705      1.00   .560345  1.686909
   8.79694   8.79694      1.00   .563825  1.696999
   8.79683   8.79683      1.00   .565625  1.702639
   8.79672   8.79672      1.00   .563695  1.697279
   8.79661   8.79661      1.00   .562095  1.691499
   8.79650   8.79650      1.00   .566485  1.705919
   8.79638   8.79638      1.00   .558365  1.681409
   8.79628   8.79628      1.00   .565975  1.704639
   8.79617   8.79617      1.00   .560675  1.690149
   8.79606   8.79606      1.00   .565095  1.703139
   8.79595   8.79595      1.00   .561525  1.691729
   8.79584   8.79584      1.00   .565305  1.703269
   8.79573   8.79573      1.00   .561495  1.691459
   8.79561   8.79561      1.00   .564605  1.702249
   8.79550   8.79550      1.00   .559975  1.687399
   8.79540   8.79540      1.00   .565685  1.703929
   8.79529   8.79529      1.00   .562985  1.696389
   8.79518   8.79518      1.00   .562725  1.696299
   8.79507   8.79507      1.00   .560625  1.690309
   8.79496   8.79496      1.00   .565275  1.704159
   8.79485   8.79485      1.00   .561875  1.693689
   8.79474   8.79474      1.00   .561895  1.694119
   8.79463   8.79463      1.00   .565335  1.703539
   8.79453   8.79453      1.00   .562465  1.695799
   8.79442   8.79442      1.00   .562855  1.697599
   8.79431   8.79431      1.00   .560175  1.688999
   8.79420   8.79420      1.00   .565275  1.704789
   8.79411   8.79411      1.00   .561315  1.692729
   8.79400   8.79400      1.00   .560985  1.691889
   8.79389   8.79389      1.00   .563435  1.698659
   8.79379   8.79379      1.00   .563175  1.698389
   8.79369   8.79369      1.00   .560425  1.690109
   8.79358   8.79358      1.00   .562105  1.695619
   8.79348   8.79348      1.00   .560105  1.689809
   8.79338   8.79338      1.00   .562385  1.696489
   8.79328   8.79328      1.00   .561655  1.695009
   8.79318   8.79318      1.00   .560355  1.690659
   8.79307   8.79307      1.00   .563295  1.699329
   8.79297   8.79297      1.00   .558885  1.686959
   8.79287   8.79287      1.00   .561915  1.695779
   8.79276   8.79276      1.00   .560955  1.692809
   8.79265   8.79265      1.00   .559045  1.687559
   8.79254   8.79254      1.00   .558205  1.684679
   8.79244   8.79244      1.00   .562905  1.698809
   8.79233   8.79233      1.00   .559215  1.687719
   8.79221   8.79221      1.00   .557765  1.683919
   8.79210   8.79210      1.00   .559245  1.687619
   8.79199   8.79199      1.00   .560165  1.691289
   8.79188   8.79188      1.00   .559195  1.686889
   8.79176   8.79176      1.00   .556645  1.681789
   8.79165   8.79165      1.00   .558975  1.687729
   8.79154   8.79154      1.00   .558185  1.685159
   8.79142   8.79142      1.00   .556995  1.681789
   8.79130   8.79130      1.00   .557015  1.681849
   8.79119   8.79119      1.00   .559205  1.688629
   8.79108   8.79108      1.00   .554465  1.674899
   8.79096   8.79096      1.00   .558595  1.688199
   8.79084   8.79084      1.00   .554935  1.675829
   8.79073   8.79073      1.00   .558715  1.688709
   8.79062   8.79062      1.00   .555575  1.678109
   8.79050   8.79050      1.00   .557695  1.684839
   8.79039   8.79039      1.00   .553725  1.672439
   8.79028   8.79028      1.00   .559935  1.691819
   8.79017   8.79017      1.00   .551875  1.668259
   8.79006   8.79006      1.00   .557575  1.685099
   8.78994   8.78994      1.00   .552845  1.671489
   8.78983   8.78983      1.00   .556385  1.681879
   8.78973   8.78973      1.00   .554295  1.675239
   8.78962   8.78962      1.00   .557955  1.686299
   8.78950   8.78950      1.00   .554445  1.677329
   8.78940   8.78940      1.00   .556485  1.682329
   8.78929   8.78929      1.00   .555785  1.681129
   8.78917   8.78917      1.00   .551155  1.666889
   8.78905   8.78905      1.00   .557425  1.686349
   8.78894   8.78894      1.00   .553995  1.675299
   8.78884   8.78884      1.00   .558915  1.690269
   8.78872   8.78872      1.00   .555045  1.678469
   8.78860   8.78860      1.00   .556755  1.684209
   8.78849   8.78849      1.00   .555095  1.677869
   8.78838   8.78838      1.00   .558265  1.688239
   8.78826   8.78826      1.00   .555195  1.678999
   8.78813   8.78813      1.00   .556475  1.683359
   8.78802   8.78802      1.00   .556555  1.684169
   8.78790   8.78790      1.00   .558235  1.688169
   8.78778   8.78778      1.00   .557315  1.686149
   8.78766   8.78766      1.00   .555305  1.680609
   8.78754   8.78754      1.00   .558875  1.692159
   8.78743   8.78743      1.00   .557005  1.684339
   8.78731   8.78731      1.00   .558455  1.689569
   8.78719   8.78719      1.00   .557015  1.685349
   8.78709   8.78709      1.00   .558185  1.688599
   8.78699   8.78699      1.00   .557245  1.685749
   8.78687   8.78687      1.00   .559845  1.695569
   8.78675   8.78675      1.00   .554375  1.677949
   8.78664   8.78664      1.00   .559835  1.694989
   8.78653   8.78653      1.00   .556905  1.685669
   8.78642   8.78642      1.00   .560635  1.696279
   8.78631   8.78631      1.00   .556595  1.684959
   8.78620   8.78620      1.00   .561255  1.699909
   8.78609   8.78609      1.00   .558165  1.690339
   8.78598   8.78598      1.00   .559415  1.694109
   8.78587   8.78587      1.00   .557305  1.687289
   8.78576   8.78576      1.00   .560475  1.696299
   8.78565   8.78565      1.00   .558985  1.691909
   8.78554   8.78554      1.00   .558175  1.691009
   8.78543   8.78543      1.00   .559255  1.694139
   8.78532   8.78532      1.00   .559645  1.694299
   8.78521   8.78521      1.00   .559155  1.694599
   8.78510   8.78510      1.00   .559285  1.694109
   8.78499   8.78499      1.00   .559475  1.695079
   8.78489   8.78489      1.00   .558455  1.692639
   8.78478   8.78478      1.00   .558045  1.691379
   8.78467   8.78467      1.00   .561815  1.702839
   8.78456   8.78456      1.00   .558255  1.692099
   8.78445   8.78445      1.00   .558765  1.693379
   8.78435   8.78435      1.00   .560385  1.698239
   8.78424   8.78424      1.00   .560715  1.700699
   8.78413   8.78413      1.00   .560255  1.698509
   8.78403   8.78403      1.00   .559495  1.697039
   8.78393   8.78393      1.00   .560415  1.699249
   8.78383   8.78383      1.00   .561615  1.703649
   8.78372   8.78372      1.00   .561505  1.702429
   8.78362   8.78362      1.00   .559915  1.697769
   8.78352   8.78352      1.00   .560905  1.700149
   8.78342   8.78342      1.00   .562115  1.705139
   8.78331   8.78331      1.00   .558865  1.694039
   8.78321   8.78321      1.00   .562975  1.707369
   8.78311   8.78311      1.00   .559765  1.698289
   8.78300   8.78300      1.00   .564095  1.712019
   8.78289   8.78289      1.00   .558465  1.694299
   8.78279   8.78279      1.00   .561525  1.704219
   8.78268   8.78268      1.00   .560925  1.701689
   8.78258   8.78258      1.00   .560885  1.702399
   8.78247   8.78247      1.00   .561395  1.703809
   8.78236   8.78236      1.00   .563285  1.709849
   8.78225   8.78225      1.00   .562145  1.706359
   8.78214   8.78214      1.00   .562535  1.707059
   8.78203   8.78203      1.00   .560035  1.699449
   8.78192   8.78192      1.00   .562785  1.708979
   8.78181   8.78181      1.00   .563515  1.710419
   8.78169   8.78169      1.00   .563465  1.711119
   8.78157   8.78157      1.00   .565565  1.716399
   8.78146   8.78146      1.00   .560285  1.700099
   8.78134   8.78134      1.00   .567005  1.721399
   8.78123   8.78123      1.00   .565725  1.716599
   8.78110   8.78110      1.00   .564115  1.713239
   8.78099   8.78099      1.00   .564265  1.712239
   8.78088   8.78088      1.00   .565805  1.718129
   8.78077   8.78077      1.00   .565065  1.715789
   8.78065   8.78065      1.00   .566295  1.719629
   8.78054   8.78054      1.00   .565175  1.716199
   8.78043   8.78043      1.00   .564455  1.714379
   8.78031   8.78031      1.00   .566095  1.718889
   8.78020   8.78020      1.00   .565515  1.717749
   8.78009   8.78009      1.00   .566035  1.720009
   8.77998   8.77998      1.00   .566285  1.720319
   8.77987   8.77987      1.00   .567655  1.725019
   8.77976   8.77976      1.00   .565185  1.716789
   8.77965   8.77965      1.00   .567485  1.725199
   8.77955   8.77955      1.00   .567225  1.723339
   8.77944   8.77944      1.00   .569515  1.731529
   8.77932   8.77932      1.00   .566005  1.720639
   8.77921   8.77921      1.00   .568395  1.727719
   8.77910   8.77910      1.00   .567675  1.726339
   8.77899   8.77899      1.00   .569845  1.732399
   8.77887   8.77887      1.00   .566405  1.721399
   8.77875   8.77875      1.00   .571635  1.737209
   8.77864   8.77864      1.00   .568555  1.727869
   8.77852   8.77852      1.00   .570955  1.735939
   8.77840   8.77840      1.00   .569285  1.730749
   8.77829   8.77829      1.00   .570195  1.734149
   8.77818   8.77818      1.00   .571585  1.739169
   8.77806   8.77806      1.00   .571915  1.738779
   8.77793   8.77793      1.00   .568945  1.730549
   8.77782   8.77782      1.00   .573745  1.745199
   8.77771   8.77771      1.00   .572505  1.740829
   8.77760   8.77760      1.00   .573245  1.743749
   8.77747   8.77747      1.00   .573735  1.744809
   8.77736   8.77736      1.00   .572525  1.740909
   8.77726   8.77726      1.00   .574975  1.748879
   8.77714   8.77714      1.00   .572905  1.743589
   8.77702   8.77702      1.00   .574775  1.748939
   8.77691   8.77691      1.00   .572635  1.742749
   8.77681   8.77681      1.00   .576305  1.753429
   8.77669   8.77669      1.00   .574275  1.746399
   8.77658   8.77658      1.00   .575875  1.752279
   8.77647   8.77647      1.00   .573335  1.745479
   8.77637   8.77637      1.00   .576505  1.754299
   8.77625   8.77625      1.00   .575495  1.752949
   8.77614   8.77614      1.00   .574135  1.746999
   8.77603   8.77603      1.00   .576215  1.754239
   8.77593   8.77593      1.00   .575535  1.753069
   8.77582   8.77582      1.00   .577045  1.756239
   8.77570   8.77570      1.00   .573415  1.745209
   8.77559   8.77559      1.00   .575545  1.753269
   8.77549   8.77549      1.00   .576345  1.755309
   8.77538   8.77538      1.00   .574965  1.751629
   8.77527   8.77527      1.00   .572865  1.745189
   8.77516   8.77516      1.00   .578155  1.761709
   8.77505   8.77505      1.00   .576725  1.756599
   8.77494   8.77494      1.00   .576065  1.756019
   8.77483   8.77483      1.00   .574695  1.751549
   8.77472   8.77472      1.00   .577955  1.760669
   8.77462   8.77462      1.00   .572945  1.746399
   8.77451   8.77451      1.00   .576985  1.759319
   8.77440   8.77440      1.00   .577245  1.757599
   8.77429   8.77429      1.00   .578145  1.761939
   8.77419   8.77419      1.00   .578185  1.761779
   8.77409   8.77409      1.00   .576605  1.757779
   8.77398   8.77398      1.00   .580515  1.769309
   8.77388   8.77388      1.00   .577895  1.761569
   8.77378   8.77378      1.00   .577505  1.760709
   8.77367   8.77367      1.00   .577275  1.760669
   8.77356   8.77356      1.00   .579835  1.768209
   8.77346   8.77346      1.00   .577655  1.760979
   8.77337   8.77337      1.00   .578955  1.765739
   8.77326   8.77326      1.00   .577255  1.759669
   8.77315   8.77315      1.00   .579595  1.767409
   8.77305   8.77305      1.00   .579115  1.766799
   8.77295   8.77295      1.00   .576945  1.758299
   8.77284   8.77284      1.00   .580165  1.768839
   8.77273   8.77273      1.00   .577305  1.761019
   8.77263   8.77263      1.00   .577605  1.761369
   8.77252   8.77252      1.00   .579115  1.765719
   8.77241   8.77241      1.00   .577975  1.762429
   8.77230   8.77230      1.00   .577855  1.763229
   8.77219   8.77219      1.00   .577705  1.762459
   8.77208   8.77208      1.00   .577505  1.761649
   8.77196   8.77196      1.00   .578835  1.766299
   8.77185   8.77185      1.00   .575525  1.756559
   8.77173   8.77173      1.00   .578755  1.766899
   8.77163   8.77163      1.00   .577785  1.763199
   8.77151   8.77151      1.00   .579455  1.767319
   8.77139   8.77139      1.00   .574695  1.754939
   8.77127   8.77127      1.00   .580225  1.771769
   8.77116   8.77116      1.00   .575535  1.756049
   8.77105   8.77105      1.00   .577585  1.764129
   8.77093   8.77093      1.00   .577635  1.764279
   8.77081   8.77081      1.00   .577215  1.761989
   8.77070   8.77070      1.00   .576395  1.759729
   8.77058   8.77058      1.00   .577875  1.764069
   8.77047   8.77047      1.00   .577545  1.762719
   8.77036   8.77036      1.00   .576375  1.759649
   8.77025   8.77025      1.00   .577185  1.763319
   8.77013   8.77013      1.00   .577205  1.762419
   8.77002   8.77002      1.00   .576275  1.759449
   8.76991   8.76991      1.00   .576545  1.761059
   8.76981   8.76981      1.00   .577545  1.763419
   8.76970   8.76970      1.00   .576945  1.762769
   8.76959   8.76959      1.00   .574825  1.755849
   8.76947   8.76947      1.00   .575205  1.757339
   8.76937   8.76937      1.00   .579295  1.769789
   8.76925   8.76925      1.00   .573065  1.750569
   8.76913   8.76913      1.00   .576455  1.761399
   8.76902   8.76902      1.00   .576755  1.761449
   8.76892   8.76892      1.00   .574545  1.756499
   8.76880   8.76880      1.00   .577115  1.763719
   8.76868   8.76868      1.00   .574145  1.755199
   8.76857   8.76857      1.00   .577355  1.764599
   8.76846   8.76846      1.00   .574475  1.756059
   8.76834   8.76834      1.00   .576315  1.762199
   8.76821   8.76821      1.00   .571935  1.748039
   8.76810   8.76810      1.00   .574445  1.756349
   8.76798   8.76798      1.00   .573575  1.753859
   8.76787   8.76787      1.00   .577325  1.765219
   8.76774   8.76774      1.00   .573045  1.752309
   8.76763   8.76763      1.00   .574505  1.757599
   8.76752   8.76752      1.00   .574845  1.758189
   8.76740   8.76740      1.00   .573265  1.753989
   8.76728   8.76728      1.00   .568875  1.740179
   8.76716   8.76716      1.00   .578715  1.769909
   8.76706   8.76706      1.00   .573645  1.754329
   8.76694   8.76694      1.00   .573885  1.755459
   8.76682   8.76682      1.00   .572245  1.751279
   8.76672   8.76672      1.00   .575065  1.760729
   8.76661   8.76661      1.00   .575795  1.762039
   8.76650   8.76650      1.00   .570155  1.744749
   8.76638   8.76638      1.00   .576775  1.764389
   8.76628   8.76628      1.00   .573895  1.756429
   8.76618   8.76618      1.00   .576275  1.762899
   8.76607   8.76607      1.00   .570615  1.747239
   8.76595   8.76595      1.00   .576105  1.763479
   8.76583   8.76583      1.00   .574195  1.757659
   8.76573   8.76573      1.00   .574895  1.759389
   8.76561   8.76561      1.00   .570355  1.744679
   8.76550   8.76550      1.00   .578305  1.770089
   8.76539   8.76539      1.00   .571845  1.750509
   8.76529   8.76529      1.00   .574315  1.758549
   8.76518   8.76518      1.00   .574215  1.758759
   8.76506   8.76506      1.00   .574935  1.761219
   8.76496   8.76496      1.00   .569915  1.745499
   8.76485   8.76485      1.00   .577555  1.768619
   8.76474   8.76474      1.00   .570885  1.748079
   8.76463   8.76463      1.00   .574395  1.759229
   8.76452   8.76452      1.00   .571565  1.750839
   8.76442   8.76442      1.00   .573965  1.758369
   8.76431   8.76431      1.00   .571265  1.749909
   8.76421   8.76421      1.00   .573755  1.757039
   8.76410   8.76410      1.00   .571835  1.751659
   8.76400   8.76400      1.00   .575605  1.763169
   8.76390   8.76390      1.00   .569555  1.745159
   8.76379   8.76379      1.00   .574235  1.760649
   8.76369   8.76369      1.00   .571575  1.751659
   8.76358   8.76358      1.00   .573595  1.757469
   8.76348   8.76348      1.00   .569745  1.745769
   8.76338   8.76338      1.00   .574315  1.759749
   8.76328   8.76328      1.00   .569245  1.744679
   8.76318   8.76318      1.00   .572565  1.755599
   8.76307   8.76307      1.00   .570515  1.749729
   8.76297   8.76297      1.00   .573475  1.758589
   8.76286   8.76286      1.00   .570335  1.748749
   8.76276   8.76276      1.00   .571165  1.751019
   8.76265   8.76265      1.00   .571565  1.752169
   8.76254   8.76254      1.00   .573585  1.758489
   8.76243   8.76243      1.00   .568235  1.742839
   8.76233   8.76233      1.00   .572015  1.755229
   8.76221   8.76221      1.00   .571625  1.752549
   8.76210   8.76210      1.00   .571045  1.751289
   8.76199   8.76199      1.00   .570245  1.748329
   8.76188   8.76188      1.00   .572755  1.755829
   8.76176   8.76176      1.00   .571195  1.752169
   8.76164   8.76164      1.00   .569955  1.749299
   8.76153   8.76153      1.00   .569465  1.746789
   8.76141   8.76141      1.00   .571805  1.754039
   8.76129   8.76129      1.00   .569185  1.746059
   8.76118   8.76118      1.00   .567515  1.740889
   8.76106   8.76106      1.00   .573655  1.759479
   8.76095   8.76095      1.00   .563265  1.728479
   8.76084   8.76084      1.00   .571085  1.751719
   8.76072   8.76072      1.00   .568775  1.744999
   8.76060   8.76060      1.00   .571765  1.756429
   8.76050   8.76050      1.00   .566435  1.738879
   8.76038   8.76038      1.00   .568875  1.747489
   8.76026   8.76026      1.00   .568575  1.745329
   8.76015   8.76015      1.00   .568375  1.744839
   8.76005   8.76005      1.00   .565655  1.736539
   8.75994   8.75994      1.00   .572485  1.757689
   8.75983   8.75983      1.00   .566995  1.740239
   8.75972   8.75972      1.00   .569455  1.748679
   8.75961   8.75961      1.00   .567385  1.742829
   8.75950   8.75950      1.00   .572075  1.756569
   8.75938   8.75938      1.00   .565255  1.735529
   8.75927   8.75927      1.00   .570755  1.753719
   8.75916   8.75916      1.00   .569345  1.747419
   8.75905   8.75905      1.00   .566545  1.741249
   8.75893   8.75893      1.00   .569045  1.748159
   8.75881   8.75881      1.00   .567565  1.744019
   8.75870   8.75870      1.00   .569685  1.750009
   8.75859   8.75859      1.00   .567325  1.743499
   8.75847   8.75847      1.00   .568895  1.748319
   8.75835   8.75835      1.00   .567015  1.743079
   8.75824   8.75824      1.00   .569535  1.750699
   8.75812   8.75812      1.00   .567185  1.743099
   8.75800   8.75800      1.00   .567915  1.745879
   8.75788   8.75788      1.00   .567935  1.745079
   8.75777   8.75777      1.00   .567885  1.745709
   8.75764   8.75764      1.00   .567935  1.745849
   8.75753   8.75753      1.00   .569005  1.749159
   8.75741   8.75741      1.00   .567415  1.744299
   8.75730   8.75730      1.00   .570265  1.753879
   8.75718   8.75718      1.00   .568855  1.748819
   8.75707   8.75707      1.00   .568305  1.747429
   8.75696   8.75696      1.00   .568375  1.748859
   8.75686   8.75686      1.00   .568565  1.748739
   8.75674   8.75674      1.00   .570065  1.753289
   8.75661   8.75661      1.00   .565555  1.740209
   8.75651   8.75651      1.00   .569595  1.751899
   8.75641   8.75641      1.00   .567295  1.745309
   8.75629   8.75629      1.00   .570555  1.754709
   8.75618   8.75618      1.00   .564845  1.738429
   8.75607   8.75607      1.00   .570835  1.755839
   8.75597   8.75597      1.00   .568675  1.749599
   8.75585   8.75585      1.00   .568805  1.749839
   8.75574   8.75574      1.00   .567395  1.745809
   8.75563   8.75563      1.00   .569795  1.754099
   8.75552   8.75552      1.00   .569205  1.752209
   8.75541   8.75541      1.00   .570675  1.755769
   8.75529   8.75529      1.00   .568385  1.750179
   8.75519   8.75519      1.00   .571015  1.757449
   8.75509   8.75509      1.00   .569055  1.752139
   8.75498   8.75498      1.00   .571715  1.759669
   8.75486   8.75486      1.00   .569555  1.752639
   8.75476   8.75476      1.00   .569705  1.753619
   8.75465   8.75465      1.00   .571965  1.761379
   8.75454   8.75454      1.00   .569595  1.752469
   8.75443   8.75443      1.00   .569875  1.754499
   8.75433   8.75433      1.00   .570345  1.756079
   8.75423   8.75423      1.00   .573315  1.764769
   8.75412   8.75412      1.00   .569685  1.754749
   8.75401   8.75401      1.00   .568095  1.751369
   8.75391   8.75391      1.00   .572065  1.762169
   8.75381   8.75381      1.00   .570205  1.756539
   8.75371   8.75371      1.00   .569045  1.753149
   8.75360   8.75360      1.00   .568195  1.750929
   8.75349   8.75349      1.00   .571545  1.760039
   8.75340   8.75340      1.00   .567605  1.749069
   8.75330   8.75330      1.00   .573025  1.766629
   8.75319   8.75319      1.00   .568505  1.752129
   8.75309   8.75309      1.00   .570065  1.757209
   8.75299   8.75299      1.00   .567805  1.749749
   8.75288   8.75288      1.00   .572175  1.762839
   8.75277   8.75277      1.00   .568705  1.752599
   8.75267   8.75267      1.00   .572695  1.765419
   8.75256   8.75256      1.00   .570085  1.757229
   8.75245   8.75245      1.00   .573425  1.767019
   8.75234   8.75234      1.00   .567725  1.750259
   8.75223   8.75223      1.00   .573055  1.766389
   8.75212   8.75212      1.00   .573575  1.767819
   8.75201   8.75201      1.00   .571175  1.760429
   8.75190   8.75190      1.00   .570155  1.757979
   8.75179   8.75179      1.00   .574135  1.770549
   8.75168   8.75168      1.00   .572915  1.767079
   8.75156   8.75156      1.00   .570315  1.758609
   8.75144   8.75144      1.00   .573195  1.766669
   8.75132   8.75132      1.00   .572545  1.766729
   8.75121   8.75121      1.00   .574015  1.771529
   8.75110   8.75110      1.00   .572055  1.765859
   8.75098   8.75098      1.00   .574215  1.771579
   8.75087   8.75087      1.00   .572185  1.765729
   8.75076   8.75076      1.00   .574445  1.773099
   8.75064   8.75064      1.00   .571575  1.764199
   8.75052   8.75052      1.00   .575825  1.776809
   8.75041   8.75041      1.00   .571575  1.764199
   8.75030   8.75030      1.00   .573645  1.770279
   8.75018   8.75018      1.00   .571925  1.764789
   8.75007   8.75007      1.00   .576185  1.778509
   8.74996   8.74996      1.00   .570075  1.759939
   8.74986   8.74986      1.00   .575315  1.775539
   8.74975   8.74975      1.00   .574745  1.773549
   8.74963   8.74963      1.00   .573235  1.769289
   8.74953   8.74953      1.00   .575245  1.776279
   8.74942   8.74942      1.00   .575475  1.776819
   8.74931   8.74931      1.00   .573255  1.770409
   8.74919   8.74919      1.00   .573725  1.772339
   8.74908   8.74908      1.00   .575725  1.778069
   8.74897   8.74897      1.00   .573905  1.772719
   8.74886   8.74886      1.00   .576155  1.779629
   8.74874   8.74874      1.00   .573845  1.771739
   8.74862   8.74862      1.00   .576145  1.780019
   8.74851   8.74851      1.00   .573325  1.771389
   8.74840   8.74840      1.00   .575715  1.778219
   8.74827   8.74827      1.00   .573775  1.771599
   8.74815   8.74815      1.00   .577795  1.785319
   8.74804   8.74804      1.00   .573745  1.773039
   8.74792   8.74792      1.00   .577465  1.784039
   8.74780   8.74780      1.00   .571445  1.766829
   8.74768   8.74768      1.00   .577585  1.784839
   8.74757   8.74757      1.00   .573845  1.773999
   8.74746   8.74746      1.00   .577225  1.783909
   8.74734   8.74734      1.00   .573115  1.771119
   8.74722   8.74722      1.00   .576845  1.782869
   8.74711   8.74711      1.00   .575265  1.779199
   8.74699   8.74699      1.00   .575225  1.778209
   8.74688   8.74688      1.00   .574595  1.776389
   8.74676   8.74676      1.00   .575555  1.780169
   8.74666   8.74666      1.00   .575125  1.779239
   8.74655   8.74655      1.00   .576305  1.781279
   8.74645   8.74645      1.00   .573315  1.772629
   8.74634   8.74634      1.00   .574505  1.777199
   8.74622   8.74622      1.00   .575555  1.780999
   8.74611   8.74611      1.00   .573615  1.773929
   8.74601   8.74601      1.00   .575235  1.778979
   8.74589   8.74589      1.00   .575465  1.779799
   8.74578   8.74578      1.00   .574575  1.776819
   8.74567   8.74567      1.00   .572665  1.771899
   8.74555   8.74555      1.00   .572795  1.773169
   8.74545   8.74545      1.00   .575295  1.778919
   8.74534   8.74534      1.00   .573925  1.775699
   8.74523   8.74523      1.00   .576245  1.782909
   8.74512   8.74512      1.00   .576885  1.784849
   8.74501   8.74501      1.00   .574895  1.778569
   8.74490   8.74490      1.00   .575405  1.780899
   8.74479   8.74479      1.00   .575245  1.780329
   8.74468   8.74468      1.00   .575295  1.780839
   8.74458   8.74458      1.00   .573275  1.774229
   8.74447   8.74447      1.00   .576895  1.786509
   8.74437   8.74437      1.00   .573675  1.776589
   8.74425   8.74425      1.00   .574025  1.776729
   8.74415   8.74415      1.00   .574625  1.779839
   8.74405   8.74405      1.00   .574295  1.778259
   8.74394   8.74394      1.00   .573475  1.776059
   8.74384   8.74384      1.00   .573515  1.775599
   8.74374   8.74374      1.00   .574755  1.779519
   8.74364   8.74364      1.00   .574295  1.778779
   8.74353   8.74353      1.00   .573205  1.775229
   8.74342   8.74342      1.00   .573535  1.776289
   8.74332   8.74332      1.00   .574875  1.780289
   8.74322   8.74322      1.00   .573445  1.776129
   8.74311   8.74311      1.00   .572355  1.773179
   8.74301   8.74301      1.00   .574665  1.780009
   8.74290   8.74290      1.00   .570815  1.769369
   8.74280   8.74280      1.00   .573945  1.778219
   8.74270   8.74270      1.00   .573125  1.775359
   8.74258   8.74258      1.00   .573425  1.776969
   8.74247   8.74247      1.00   .570275  1.767339
   8.74237   8.74237      1.00   .574545  1.780129
   8.74227   8.74227      1.00   .573085  1.776189
   8.74215   8.74215      1.00   .570705  1.769079
   8.74204   8.74204      1.00   .571145  1.770989
   8.74193   8.74193      1.00   .571445  1.771879
   8.74182   8.74182      1.00   .573145  1.777449
   8.74169   8.74169      1.00   .568205  1.761699
   8.74158   8.74158      1.00   .570995  1.771329
   8.74147   8.74147      1.00   .572155  1.774439
   8.74135   8.74135      1.00   .567915  1.761209
   8.74122   8.74122      1.00   .569305  1.765169
   8.74111   8.74111      1.00   .571585  1.772239
   8.74100   8.74100      1.00   .570115  1.768279
   8.74088   8.74088      1.00   .570605  1.769849
   8.74076   8.74076      1.00   .568525  1.763259
   8.74065   8.74065      1.00   .571055  1.771739
   8.74054   8.74054      1.00   .569245  1.765069
   8.74043   8.74043      1.00   .569455  1.766909
   8.74031   8.74031      1.00   .569345  1.766099
   8.74020   8.74020      1.00   .569975  1.768529
   8.74010   8.74010      1.00   .567665  1.760909
   8.73998   8.73998      1.00   .570445  1.769579
   8.73987   8.73987      1.00   .568945  1.765419
   8.73977   8.73977      1.00   .567735  1.762029
   8.73966   8.73966      1.00   .570165  1.768979
   8.73955   8.73955      1.00   .569845  1.768679
   8.73943   8.73943      1.00   .569475  1.768109
   8.73932   8.73932      1.00   .567735  1.761559
   8.73921   8.73921      1.00   .567075  1.760669
   8.73909   8.73909      1.00   .569075  1.766699
   8.73898   8.73898      1.00   .567635  1.762609
   8.73887   8.73887      1.00   .570175  1.770459
   8.73876   8.73876      1.00   .569655  1.767879
   8.73864   8.73864      1.00   .570595  1.771659
   8.73852   8.73852      1.00   .569505  1.768829
   8.73840   8.73840      1.00   .566095  1.757899
   8.73829   8.73829      1.00   .568795  1.766329
   8.73817   8.73817      1.00   .569705  1.770169
   8.73805   8.73805      1.00   .568655  1.766529
   8.73793   8.73793      1.00   .569605  1.768969
   8.73782   8.73782      1.00   .568985  1.768699
   8.73770   8.73770      1.00   .570545  1.772169
   8.73758   8.73758      1.00   .568365  1.765489
   8.73747   8.73747      1.00   .572605  1.779239
   8.73735   8.73735      1.00   .568055  1.765479
   8.73723   8.73723      1.00   .570465  1.772759
   8.73712   8.73712      1.00   .569095  1.769429
   8.73700   8.73700      1.00   .570225  1.772739
   8.73690   8.73690      1.00   .569535  1.769749
   8.73679   8.73679      1.00   .569545  1.771059
   8.73666   8.73666      1.00   .570475  1.773739
   8.73656   8.73656      1.00   .571405  1.777119
   8.73646   8.73646      1.00   .566805  1.762539
   8.73634   8.73634      1.00   .575975  1.790839
   8.73622   8.73622      1.00   .566945  1.763899
   8.73612   8.73612      1.00   .572135  1.779259
   8.73601   8.73601      1.00   .571935  1.777629
   8.73590   8.73590      1.00   .571305  1.776159
   8.73578   8.73578      1.00   .569275  1.769749
   8.73567   8.73567      1.00   .572455  1.780699
   8.73557   8.73557      1.00   .571625  1.777679
   8.73546   8.73546      1.00   .569875  1.772879
   8.73535   8.73535      1.00   .572345  1.780229
   8.73524   8.73524      1.00   .571925  1.778169
   8.73513   8.73513      1.00   .572355  1.779949
   8.73502   8.73502      1.00   .570635  1.775299
   8.73491   8.73491      1.00   .572535  1.782929
   8.73480   8.73480      1.00   .570505  1.775379
   8.73470   8.73470      1.00   .573165  1.783329
   8.73459   8.73459      1.00   .572095  1.779809
   8.73447   8.73447      1.00   .573595  1.784149
   8.73437   8.73437      1.00   .570775  1.776839
   8.73427   8.73427      1.00   .573485  1.785219
   8.73416   8.73416      1.00   .573325  1.784449
   8.73406   8.73406      1.00   .571795  1.780719
   8.73395   8.73395      1.00   .573795  1.786179
   8.73385   8.73385      1.00   .570905  1.777439
   8.73375   8.73375      1.00   .574315  1.787579
   8.73364   8.73364      1.00   .571725  1.780999
   8.73353   8.73353      1.00   .574575  1.790109
   8.73344   8.73344      1.00   .571305  1.779329
   8.73334   8.73334      1.00   .575225  1.791249
   8.73323   8.73323      1.00   .574675  1.788609
   8.73313   8.73313      1.00   .573495  1.785949
   8.73303   8.73303      1.00   .573725  1.786549
   8.73292   8.73292      1.00   .576505  1.795289
   8.73281   8.73281      1.00   .573205  1.785149
   8.73270   8.73270      1.00   .574855  1.789749
   8.73260   8.73260      1.00   .573745  1.787949
   8.73249   8.73249      1.00   .577085  1.798869
   8.73238   8.73238      1.00   .571825  1.781589
   8.73227   8.73227      1.00   .576835  1.797289
   8.73217   8.73217      1.00   .574085  1.789159
   8.73205   8.73205      1.00   .573745  1.788439
   8.73193   8.73193      1.00   .572095  1.783069
   8.73182   8.73182      1.00   .573365  1.786009
   8.73170   8.73170      1.00   .575655  1.794309
   8.73159   8.73159      1.00   .573335  1.786609
   8.73147   8.73147      1.00   .575995  1.795359
   8.73135   8.73135      1.00   .572565  1.784519
   8.73125   8.73125      1.00   .574565  1.791499
   8.73112   8.73112      1.00   .572615  1.784889
   8.73101   8.73101      1.00   .573745  1.789369
   8.73090   8.73090      1.00   .574285  1.791199
   8.73079   8.73079      1.00   .574295  1.790919
   8.73067   8.73067      1.00   .574305  1.790329
   8.73055   8.73055      1.00   .574205  1.791159
   8.73044   8.73044      1.00   .572965  1.786929
   8.73033   8.73033      1.00   .573645  1.789659
   8.73022   8.73022      1.00   .573685  1.789149
   8.73010   8.73010      1.00   .573555  1.789299
   8.72999   8.72999      1.00   .572515  1.786859
   8.72988   8.72988      1.00   .574325  1.791399
   8.72978   8.72978      1.00   .575855  1.796889
   8.72966   8.72966      1.00   .570115  1.778139
   8.72955   8.72955      1.00   .575135  1.793919
   8.72945   8.72945      1.00   .575065  1.794029
   8.72933   8.72933      1.00   .573595  1.791219
   8.72922   8.72922      1.00   .569405  1.776529
   8.72910   8.72910      1.00   .576155  1.797829
   8.72900   8.72900      1.00   .572675  1.787189
   8.72888   8.72888      1.00   .572015  1.785679
   8.72877   8.72877      1.00   .571985  1.785239
   8.72865   8.72865      1.00   .575795  1.796659
   8.72854   8.72854      1.00   .572755  1.787949
   8.72842   8.72842      1.00   .571545  1.783839
   8.72830   8.72830      1.00   .574265  1.792889
   8.72818   8.72818      1.00   .570735  1.781879
   8.72807   8.72807      1.00   .572385  1.787389
   8.72795   8.72795      1.00   .572615  1.788119
   8.72782   8.72782      1.00   .572225  1.785889
   8.72771   8.72771      1.00   .570805  1.782799
   8.72760   8.72760      1.00   .574215  1.794119
   8.72748   8.72748      1.00   .570735  1.782649
   8.72736   8.72736      1.00   .571885  1.786539
   8.72724   8.72724      1.00   .570395  1.781429
   8.72714   8.72714      1.00   .573825  1.792759
   8.72702   8.72702      1.00   .571165  1.783609
   8.72690   8.72690      1.00   .569915  1.781069
   8.72679   8.72679      1.00   .571225  1.784779
   8.72669   8.72669      1.00   .573445  1.791839
   8.72658   8.72658      1.00   .567885  1.774949
   8.72646   8.72646      1.00   .571525  1.785929
   8.72635   8.72635      1.00   .572165  1.787699
   8.72625   8.72625      1.00   .568905  1.778299
   8.72614   8.72614      1.00   .570785  1.784149
   8.72602   8.72602      1.00   .568765  1.778629
   8.72591   8.72591      1.00   .571675  1.788069
   8.72581   8.72581      1.00   .567295  1.774129
   8.72570   8.72570      1.00   .570925  1.784819
   8.72559   8.72559      1.00   .568775  1.778479
   8.72548   8.72548      1.00   .570385  1.783229
   8.72537   8.72537      1.00   .569025  1.779119
   8.72526   8.72526      1.00   .569985  1.782359
   8.72515   8.72515      1.00   .569895  1.782319
   8.72504   8.72504      1.00   .568945  1.779639
   8.72493   8.72493      1.00   .567625  1.775519
   8.72482   8.72482      1.00   .570655  1.784429
   8.72470   8.72470      1.00   .567285  1.774119
   8.72460   8.72460      1.00   .566645  1.771439
   8.72450   8.72450      1.00   .567945  1.777359
   8.72439   8.72439      1.00   .570135  1.783779
   8.72428   8.72428      1.00   .567235  1.774559
   8.72418   8.72418      1.00   .567985  1.778579
   8.72408   8.72408      1.00   .569485  1.782809
   8.72398   8.72398      1.00   .568845  1.780909
   8.72387   8.72387      1.00   .565115  1.768969
   8.72377   8.72377      1.00   .566935  1.775199
   8.72367   8.72367      1.00   .571085  1.787799
   8.72356   8.72356      1.00   .564745  1.767759
   8.72345   8.72345      1.00   .572185  1.791639
   8.72335   8.72335      1.00   .565675  1.771159
   8.72325   8.72325      1.00   .570035  1.785459
   8.72315   8.72315      1.00   .567245  1.775199
   8.72304   8.72304      1.00   .566755  1.775459
   8.72293   8.72293      1.00   .568205  1.778769
   8.72283   8.72283      1.00   .567705  1.777559
   8.72273   8.72273      1.00   .568545  1.781049
   8.72262   8.72262      1.00   .565035  1.770759
   8.72251   8.72251      1.00   .570245  1.786939
   8.72240   8.72240      1.00   .565645  1.772139
   8.72230   8.72230      1.00   .570865  1.787079
   8.72219   8.72219      1.00   .566535  1.775459
   8.72207   8.72207      1.00   .569415  1.783829
   8.72196   8.72196      1.00   .566195  1.773279
   8.72185   8.72185      1.00   .569895  1.785089
   8.72173   8.72173      1.00   .565455  1.771239
   8.72162   8.72162      1.00   .568265  1.781269
   8.72151   8.72151      1.00   .565355  1.772199
   8.72139   8.72139      1.00   .570625  1.789139
   8.72127   8.72127      1.00   .563465  1.766179
   8.72116   8.72116      1.00   .569085  1.784709
   8.72105   8.72105      1.00   .565605  1.773439
   8.72093   8.72093      1.00   .568665  1.782419
   8.72081   8.72081      1.00   .563965  1.767799
   8.72069   8.72069      1.00   .567995  1.780589
   8.72059   8.72059      1.00   .565495  1.772969
   8.72047   8.72047      1.00   .566645  1.775669
   8.72035   8.72035      1.00   .565495  1.772629
   8.72024   8.72024      1.00   .567435  1.778859
   8.72014   8.72014      1.00   .564245  1.770709
   8.72003   8.72003      1.00   .566135  1.775689
   8.71991   8.71991      1.00   .565475  1.773249
   8.71980   8.71980      1.00   .567055  1.778499
   8.71970   8.71970      1.00   .564575  1.769909
   8.71958   8.71958      1.00   .565715  1.773999
   8.71947   8.71947      1.00   .565005  1.772949
   8.71936   8.71936      1.00   .565565  1.773929
   8.71925   8.71925      1.00   .564845  1.771869
   8.71914   8.71914      1.00   .566675  1.777539
   8.71902   8.71902      1.00   .564545  1.771149
   8.71891   8.71891      1.00   .564775  1.772549
   8.71880   8.71880      1.00   .566785  1.779299
   8.71868   8.71868      1.00   .566925  1.778809
   8.71856   8.71856      1.00   .563305  1.767639
   8.71844   8.71844      1.00   .566015  1.776729
   8.71833   8.71833      1.00   .566065  1.776419
   8.71821   8.71821      1.00   .567845  1.782579
   8.71809   8.71809      1.00   .561885  1.764089
   8.71797   8.71797      1.00   .566765  1.778299
   8.71786   8.71786      1.00   .564695  1.772409
   8.71774   8.71774      1.00   .564165  1.770639
   8.71761   8.71761      1.00   .564675  1.772039
   8.71750   8.71750      1.00   .565245  1.775669
   8.71739   8.71739      1.00   .560895  1.761539
   8.71728   8.71728      1.00   .564455  1.772879
   8.71715   8.71715      1.00   .561055  1.762789
   8.71704   8.71704      1.00   .565275  1.775929
   8.71694   8.71694      1.00   .560115  1.759999
   8.71682   8.71682      1.00   .569395  1.788529
   8.71670   8.71670      1.00   .558165  1.753069
   8.71659   8.71659      1.00   .563215  1.769999
   8.71649   8.71649      1.00   .561105  1.762949
   8.71638   8.71638      1.00   .563925  1.771739
   8.71627   8.71627      1.00   .561885  1.765429
   8.71616   8.71616      1.00   .564205  1.772779
   8.71605   8.71605      1.00   .562695  1.768509
   8.71594   8.71594      1.00   .562395  1.767929
   8.71583   8.71583      1.00   .562835  1.768439
   8.71572   8.71572      1.00   .562295  1.767969
   8.71561   8.71561      1.00   .563165  1.768769
   8.71550   8.71550      1.00   .561655  1.764989
   8.71539   8.71539      1.00   .565455  1.776349
   8.71528   8.71528      1.00   .561415  1.764119
   8.71517   8.71517      1.00   .564275  1.774659
   8.71506   8.71506      1.00   .562035  1.768009
   8.71495   8.71495      1.00   .564545  1.775219
   8.71483   8.71483      1.00   .560505  1.761339
   8.71473   8.71473      1.00   .564805  1.775999
   8.71462   8.71462      1.00   .562555  1.770409
   8.71451   8.71451      1.00   .562015  1.768479
   8.71441   8.71441      1.00   .560805  1.764459
   8.71430   8.71430      1.00   .565155  1.778249
   8.71420   8.71420      1.00   .560895  1.764949
   8.71409   8.71409      1.00   .561855  1.767269
   8.71399   8.71399      1.00   .561615  1.767269
   8.71389   8.71389      1.00   .562685  1.770689
   8.71378   8.71378      1.00   .561105  1.765519
   8.71367   8.71367      1.00   .563145  1.771959
   8.71357   8.71357      1.00   .558305  1.757769
   8.71347   8.71347      1.00   .561845  1.768319
   8.71337   8.71337      1.00   .560405  1.762949
   8.71326   8.71326      1.00   .561685  1.768149
   8.71316   8.71316      1.00   .559925  1.763159
   8.71306   8.71306      1.00   .559765  1.761219
   8.71295   8.71295      1.00   .559675  1.760739
   8.71284   8.71284      1.00   .561505  1.767339
   8.71274   8.71274      1.00   .558095  1.757209
   8.71264   8.71264      1.00   .561695  1.767239
   8.71253   8.71253      1.00   .558215  1.757669
   8.71241   8.71241      1.00   .561025  1.767229
   8.71231   8.71231      1.00   .558655  1.759619
   8.71220   8.71220      1.00   .562965  1.773269
   8.71209   8.71209      1.00   .557385  1.754879
   8.71196   8.71196      1.00   .562825  1.772389
   8.71186   8.71186      1.00   .558145  1.757309
   8.71175   8.71175      1.00   .561925  1.769709
   8.71163   8.71163      1.00   .559875  1.762549
   8.71151   8.71151      1.00   .559545  1.762169
   8.71139   8.71139      1.00   .559395  1.762439
   8.71128   8.71128      1.00   .563835  1.776449
   8.71117   8.71117      1.00   .557445  1.756999
   8.71105   8.71105      1.00   .560695  1.766979
   8.71094   8.71094      1.00   .561395  1.768679
   8.71083   8.71083      1.00   .561935  1.771519
   8.71071   8.71071      1.00   .558935  1.761939
   8.71059   8.71059      1.00   .560675  1.767519
   8.71048   8.71048      1.00   .559955  1.764359
   8.71037   8.71037      1.00   .562305  1.772209
   8.71026   8.71026      1.00   .558075  1.758999
   8.71014   8.71014      1.00   .558635  1.761079
   8.71003   8.71003      1.00   .558955  1.762859
   8.70993   8.70993      1.00   .558575  1.761059
   8.70981   8.70981      1.00   .560715  1.768019
   8.70970   8.70970      1.00   .559805  1.764849
   8.70959   8.70959      1.00   .559725  1.764739
   8.70948   8.70948      1.00   .558705  1.761289
   8.70937   8.70937      1.00   .558175  1.760519
   8.70925   8.70925      1.00   .558605  1.760959
   8.70914   8.70914      1.00   .557875  1.760639
   8.70903   8.70903      1.00   .560235  1.767799
   8.70892   8.70892      1.00   .561995  1.772659
   8.70880   8.70880      1.00   .558085  1.760239
   8.70869   8.70869      1.00   .561345  1.770759
   8.70858   8.70858      1.00   .561365  1.769739
   8.70847   8.70847      1.00   .559575  1.766249
   8.70834   8.70834      1.00   .560345  1.769009
   8.70822   8.70822      1.00   .559995  1.766099
   8.70811   8.70811      1.00   .562155  1.774169
   8.70798   8.70798      1.00   .557515  1.759369
   8.70786   8.70786      1.00   .562945  1.776649
   8.70775   8.70775      1.00   .558925  1.763609
   8.70764   8.70764      1.00   .562025  1.773169
   8.70752   8.70752      1.00   .561595  1.772529
   8.70740   8.70740      1.00   .559615  1.767169
   8.70729   8.70729      1.00   .560365  1.768989
   8.70717   8.70717      1.00   .562785  1.777199
   8.70706   8.70706      1.00   .561755  1.774349
   8.70694   8.70694      1.00   .559745  1.767569
   8.70683   8.70683      1.00   .561225  1.772949
   8.70672   8.70672      1.00   .561095  1.772659
   8.70661   8.70661      1.00   .561505  1.773769
   8.70650   8.70650      1.00   .559815  1.768089
   8.70639   8.70639      1.00   .562395  1.776199
   8.70629   8.70629      1.00   .560805  1.772919
   8.70618   8.70618      1.00   .561095  1.772879
   8.70606   8.70606      1.00   .558945  1.766239
   8.70596   8.70596      1.00   .563255  1.779299
   8.70585   8.70585      1.00   .558225  1.763619
   8.70573   8.70573      1.00   .561335  1.773899
   8.70562   8.70562      1.00   .559195  1.766279
   8.70551   8.70551      1.00   .563745  1.780779
   8.70540   8.70540      1.00   .557145  1.760129
   8.70529   8.70529      1.00   .560695  1.771629
   8.70518   8.70518      1.00   .559655  1.768349
   8.70507   8.70507      1.00   .561835  1.776089
   8.70496   8.70496      1.00   .555915  1.757359
   8.70485   8.70485      1.00   .562885  1.779469
   8.70474   8.70474      1.00   .558735  1.766229
   8.70463   8.70463      1.00   .558815  1.765219
   8.70453   8.70453      1.00   .559475  1.769589
   8.70442   8.70442      1.00   .561165  1.773999
   8.70431   8.70431      1.00   .556405  1.759499
   8.70421   8.70421      1.00   .560015  1.770429
   8.70411   8.70411      1.00   .559785  1.770679
   8.70401   8.70401      1.00   .556955  1.761039
   8.70390   8.70390      1.00   .556975  1.762009
   8.70380   8.70380      1.00   .557515  1.763109
   8.70369   8.70369      1.00   .559225  1.768229
   8.70359   8.70359      1.00   .555885  1.757149
   8.70348   8.70348      1.00   .555585  1.757609
   8.70338   8.70338      1.00   .557125  1.762839
   8.70328   8.70328      1.00   .556255  1.760509
   8.70318   8.70318      1.00   .554905  1.755889
   8.70307   8.70307      1.00   .557845  1.765439
   8.70297   8.70297      1.00   .553845  1.752419
   8.70287   8.70287      1.00   .554085  1.752119
   8.70276   8.70276      1.00   .553815  1.752239
   8.70265   8.70265      1.00   .555585  1.757919
   8.70254   8.70254      1.00   .552915  1.750499
   8.70244   8.70244      1.00   .553535  1.751149
   8.70233   8.70233      1.00   .553175  1.751619
   8.70222   8.70222      1.00   .553255  1.752509
   8.70211   8.70211      1.00   .549595  1.741539
   8.70200   8.70200      1.00   .551445  1.745299
   8.70189   8.70189      1.00   .555175  1.757399
   8.70176   8.70176      1.00   .550465  1.743679
   8.70164   8.70164      1.00   .552015  1.748389
   8.70153   8.70153      1.00   .551615  1.745989
   8.70141   8.70141      1.00   .552455  1.749319
   8.70130   8.70130      1.00   .547585  1.733559
   8.70118   8.70118      1.00   .552325  1.748939
   8.70107   8.70107      1.00   .551445  1.746429
   8.70096   8.70096      1.00   .550135  1.743369
   8.70084   8.70084      1.00   .548735  1.737679
   8.70073   8.70073      1.00   .551675  1.747489
   8.70061   8.70061      1.00   .548285  1.737239
   8.70050   8.70050      1.00   .547615  1.735759
   8.70039   8.70039      1.00   .549925  1.742059
   8.70027   8.70027      1.00   .548895  1.739659
   8.70016   8.70016      1.00   .547765  1.736019
   8.70005   8.70005      1.00   .546805  1.732459
   8.69994   8.69994      1.00   .552405  1.750109
   8.69983   8.69983      1.00   .545545  1.728749
   8.69973   8.69973      1.00   .546545  1.732489
   8.69961   8.69961      1.00   .550455  1.745389
   8.69950   8.69950      1.00   .547945  1.737459
   8.69939   8.69939      1.00   .543675  1.723509
   8.69928   8.69928      1.00   .548895  1.741019
   8.69917   8.69917      1.00   .550085  1.743359
   8.69905   8.69905      1.00   .543695  1.723759
   8.69894   8.69894      1.00   .547245  1.734519
   8.69883   8.69883      1.00   .549175  1.740149
   8.69871   8.69871      1.00   .545085  1.728699
   8.69860   8.69860      1.00   .546085  1.732239
   8.69848   8.69848      1.00   .547935  1.737149
   8.69836   8.69836      1.00   .547345  1.735799
   8.69824   8.69824      1.00   .543725  1.724449
   8.69813   8.69813      1.00   .546365  1.732969
   8.69801   8.69801      1.00   .546715  1.733869
   8.69789   8.69789      1.00   .546655  1.733409
   8.69777   8.69777      1.00   .543615  1.724419
   8.69765   8.69765      1.00   .547175  1.735949
   8.69754   8.69754      1.00   .547635  1.737499
   8.69743   8.69743      1.00   .541225  1.717169
   8.69731   8.69731      1.00   .548155  1.739989
   8.69720   8.69720      1.00   .544995  1.729759
   8.69709   8.69709      1.00   .545745  1.731769
   8.69698   8.69698      1.00   .546135  1.732449
   8.69686   8.69686      1.00   .544365  1.728329
   8.69674   8.69674      1.00   .547655  1.738699
   8.69663   8.69663      1.00   .543705  1.726899
   8.69653   8.69653      1.00   .547395  1.736969
   8.69642   8.69642      1.00   .546435  1.734369
   8.69631   8.69631      1.00   .545555  1.732299
   8.69620   8.69620      1.00   .544895  1.729499
   8.69609   8.69609      1.00   .547855  1.739159
   8.69598   8.69598      1.00   .543305  1.725809
   8.69586   8.69586      1.00   .547425  1.738479
   8.69575   8.69575      1.00   .544495  1.730359
   8.69565   8.69565      1.00   .546725  1.736949
   8.69554   8.69554      1.00   .542635  1.724249
   8.69543   8.69543      1.00   .546995  1.737459
   8.69532   8.69532      1.00   .545125  1.732399
   8.69521   8.69521      1.00   .545635  1.733509
   8.69510   8.69510      1.00   .545565  1.734319
   8.69499   8.69499      1.00   .547085  1.738809
   8.69488   8.69488      1.00   .543275  1.726199
   8.69478   8.69478      1.00   .544065  1.729649
   8.69467   8.69467      1.00   .544975  1.731789
   8.69455   8.69455      1.00   .548015  1.741249
   8.69445   8.69445      1.00   .543425  1.726999
   8.69435   8.69435      1.00   .547975  1.742499
   8.69424   8.69424      1.00   .546915  1.738579
   8.69413   8.69413      1.00   .546065  1.735499
   8.69403   8.69403      1.00   .547035  1.739169
   8.69393   8.69393      1.00   .546485  1.737169
   8.69383   8.69383      1.00   .548865  1.744779
   8.69372   8.69372      1.00   .544505  1.731229
   8.69362   8.69362      1.00   .547955  1.742669
   8.69352   8.69352      1.00   .547145  1.740679
   8.69342   8.69342      1.00   .546905  1.739979
   8.69331   8.69331      1.00   .546325  1.736629
   8.69321   8.69321      1.00   .548795  1.745479
   8.69311   8.69311      1.00   .545885  1.736569
   8.69301   8.69301      1.00   .548595  1.744569
   8.69290   8.69290      1.00   .545565  1.735469
   8.69279   8.69279      1.00   .546895  1.740799
   8.69269   8.69269      1.00   .546775  1.738999
   8.69258   8.69258      1.00   .547555  1.742859
   8.69246   8.69246      1.00   .544055  1.730819
   8.69236   8.69236      1.00   .549085  1.747099
   8.69226   8.69226      1.00   .546515  1.738569
   8.69214   8.69214      1.00   .545555  1.735759
   8.69203   8.69203      1.00   .546245  1.738059
   8.69191   8.69191      1.00   .546945  1.740029
   8.69181   8.69181      1.00   .546955  1.741269
   8.69169   8.69169      1.00   .545275  1.735959
   8.69157   8.69157      1.00   .543965  1.732739
   8.69145   8.69145      1.00   .548175  1.744219
   8.69134   8.69134      1.00   .545055  1.734959
   8.69123   8.69123      1.00   .546035  1.737979
   8.69111   8.69111      1.00   .545505  1.737079
   8.69099   8.69099      1.00   .547695  1.743399
   8.69089   8.69089      1.00   .543625  1.731749
   8.69077   8.69077      1.00   .548205  1.746079
   8.69065   8.69065      1.00   .546785  1.741379
   8.69053   8.69053      1.00   .544465  1.736229
   8.69043   8.69043      1.00   .547105  1.741099
   8.69031   8.69031      1.00   .549055  1.749119
   8.69019   8.69019      1.00   .541315  1.724109
   8.69009   8.69009      1.00   .546265  1.740019
   8.68998   8.68998      1.00   .543745  1.731779
   8.68987   8.68987      1.00   .549385  1.750659
   8.68976   8.68976      1.00   .538325  1.715689
   8.68965   8.68965      1.00   .547605  1.745369
   8.68954   8.68954      1.00   .544235  1.734989
   8.68943   8.68943      1.00   .546295  1.741229
   8.68931   8.68931      1.00   .541045  1.723939
   8.68920   8.68920      1.00   .547725  1.745879
   8.68909   8.68909      1.00   .545635  1.739889
   8.68898   8.68898      1.00   .545295  1.737699
   8.68886   8.68886      1.00   .542605  1.729469
   8.68875   8.68875      1.00   .548515  1.748449
   8.68864   8.68864      1.00   .544665  1.736559
   8.68852   8.68852      1.00   .542755  1.730929
   8.68840   8.68840      1.00   .546055  1.740979
   8.68828   8.68828      1.00   .543585  1.732549
   8.68817   8.68817      1.00   .543765  1.734629
   8.68805   8.68805      1.00   .542625  1.730219
   8.68793   8.68793      1.00   .548755  1.750659
   8.68781   8.68781      1.00   .540955  1.724769
   8.68769   8.68769      1.00   .547825  1.747909
   8.68758   8.68758      1.00   .542405  1.729889
   8.68745   8.68745      1.00   .544405  1.737519
   8.68734   8.68734      1.00   .543985  1.735629
   8.68723   8.68723      1.00   .548315  1.749229
   8.68712   8.68712      1.00   .543525  1.733919
   8.68699   8.68699      1.00   .546985  1.746199
   8.68688   8.68688      1.00   .543505  1.734149
   8.68677   8.68677      1.00   .549725  1.755029
   8.68667   8.68667      1.00   .542855  1.732289
   8.68655   8.68655      1.00   .547175  1.746819
   8.68645   8.68645      1.00   .545935  1.742509
   8.68634   8.68634      1.00   .548755  1.752259
   8.68624   8.68624      1.00   .544805  1.738969
   8.68612   8.68612      1.00   .548495  1.750269
   8.68600   8.68600      1.00   .546645  1.745359
   8.68589   8.68589      1.00   .547845  1.748909
   8.68579   8.68579      1.00   .545615  1.741699
   8.68567   8.68567      1.00   .547065  1.747309
   8.68556   8.68556      1.00   .549205  1.753959
   8.68546   8.68546      1.00   .545755  1.743379
   8.68535   8.68535      1.00   .548685  1.753179
   8.68523   8.68523      1.00   .547685  1.749649
   8.68512   8.68512      1.00   .544255  1.739579
   8.68502   8.68502      1.00   .552715  1.765439
   8.68491   8.68491      1.00   .547555  1.748319
   8.68479   8.68479      1.00   .545335  1.743119
   8.68469   8.68469      1.00   .548995  1.753069
   8.68459   8.68459      1.00   .550645  1.759409
   8.68448   8.68448      1.00   .545305  1.743039
   8.68437   8.68437      1.00   .548995  1.754679
   8.68426   8.68426      1.00   .547415  1.749819
   8.68416   8.68416      1.00   .550615  1.758999
   8.68406   8.68406      1.00   .545315  1.743039
   8.68395   8.68395      1.00   .548745  1.754009
   8.68385   8.68385      1.00   .548505  1.752549
   8.68375   8.68375      1.00   .549655  1.756219
   8.68364   8.68364      1.00   .545605  1.744139
   8.68353   8.68353      1.00   .550405  1.758969
   8.68344   8.68344      1.00   .547325  1.748999
   8.68334   8.68334      1.00   .547655  1.751449
   8.68323   8.68323      1.00   .548915  1.755119
   8.68312   8.68312      1.00   .548845  1.755569
   8.68302   8.68302      1.00   .547135  1.748689
   8.68292   8.68292      1.00   .550295  1.760349
   8.68282   8.68282      1.00   .548205  1.753399
   8.68270   8.68270      1.00   .547605  1.750929
   8.68260   8.68260      1.00   .546585  1.749749
   8.68250   8.68250      1.00   .548935  1.755609
   8.68238   8.68238      1.00   .549005  1.756399
   8.68227   8.68227      1.00   .545615  1.745779
   8.68216   8.68216      1.00   .549545  1.758389
   8.68205   8.68205      1.00   .548755  1.755499
   8.68194   8.68194      1.00   .546475  1.749639
   8.68182   8.68182      1.00   .547265  1.750879
   8.68170   8.68170      1.00   .550005  1.758959
   8.68160   8.68160      1.00   .546305  1.748139
   8.68148   8.68148      1.00   .547845  1.753719
   8.68136   8.68136      1.00   .547815  1.753469
   8.68124   8.68124      1.00   .547215  1.752239
   8.68113   8.68113      1.00   .546175  1.748089
   8.68102   8.68102      1.00   .544435  1.743079
   8.68090   8.68090      1.00   .549265  1.757309
   8.68078   8.68078      1.00   .547315  1.751429
   8.68067   8.68067      1.00   .546515  1.749739
   8.68056   8.68056      1.00   .545225  1.745209
   8.68045   8.68045      1.00   .549005  1.757979
   8.68033   8.68033      1.00   .541125  1.732909
   8.68023   8.68023      1.00   .545935  1.748629
   8.68012   8.68012      1.00   .545095  1.745669
   8.68000   8.68000      1.00   .548495  1.755719
   8.67989   8.67989      1.00   .542715  1.738259
   8.67979   8.67979      1.00   .547325  1.753699
   8.67968   8.67968      1.00   .543175  1.740809
   8.67956   8.67956      1.00   .547115  1.752509
   8.67945   8.67945      1.00   .541555  1.735309
   8.67934   8.67934      1.00   .547475  1.753569
   8.67923   8.67923      1.00   .543805  1.742329
   8.67912   8.67912      1.00   .541715  1.736739
   8.67900   8.67900      1.00   .544625  1.744559
   8.67890   8.67890      1.00   .545205  1.747289
   8.67878   8.67878      1.00   .540185  1.730959
   8.67866   8.67866      1.00   .542435  1.738769
   8.67855   8.67855      1.00   .544865  1.745499
   8.67843   8.67843      1.00   .541445  1.735129
   8.67831   8.67831      1.00   .538905  1.727899
   8.67819   8.67819      1.00   .541705  1.736539
   8.67807   8.67807      1.00   .542835  1.740589
   8.67797   8.67797      1.00   .536095  1.718429
   8.67784   8.67784      1.00   .541105  1.734599
   8.67772   8.67772      1.00   .540855  1.733309
   8.67761   8.67761      1.00   .539445  1.730089
   8.67750   8.67750      1.00   .536665  1.721269
   8.67738   8.67738      1.00   .540195  1.731689
   8.67726   8.67726      1.00   .536625  1.720529
   8.67714   8.67714      1.00   .538685  1.727529
   8.67703   8.67703      1.00   .536895  1.722139
   8.67692   8.67692      1.00   .537495  1.724229
   8.67681   8.67681      1.00   .537315  1.723059
   8.67670   8.67670      1.00   .535265  1.716589
   8.67659   8.67659      1.00   .536725  1.721069
   8.67648   8.67648      1.00   .535695  1.719079
   8.67637   8.67637      1.00   .534245  1.714339
   8.67627   8.67627      1.00   .535365  1.717939
   8.67616   8.67616      1.00   .533465  1.712579
   8.67604   8.67604      1.00   .533075  1.709379
   8.67592   8.67592      1.00   .533275  1.711249
   8.67582   8.67582      1.00   .532245  1.708199
   8.67571   8.67571      1.00   .532205  1.708439
   8.67560   8.67560      1.00   .531675  1.706089
   8.67549   8.67549      1.00   .531285  1.705979
   8.67538   8.67538      1.00   .528495  1.697209
   8.67527   8.67527      1.00   .531755  1.707039
   8.67516   8.67516      1.00   .528555  1.696849
   8.67505   8.67505      1.00   .528455  1.697139
   8.67494   8.67494      1.00   .529615  1.699449
   8.67484   8.67484      1.00   .526225  1.688849
   8.67473   8.67473      1.00   .529115  1.699079
   8.67462   8.67462      1.00   .527835  1.694779
   8.67451   8.67451      1.00   .527655  1.695389
   8.67441   8.67441      1.00   .525935  1.688799
   8.67431   8.67431      1.00   .529905  1.701269
   8.67420   8.67420      1.00   .525225  1.687629
   8.67409   8.67409      1.00   .524905  1.686969
   8.67399   8.67399      1.00   .526005  1.689439
   8.67389   8.67389      1.00   .528045  1.696249
   8.67378   8.67378      1.00   .519905  1.670789
   8.67368   8.67368      1.00   .525755  1.689629
   8.67358   8.67358      1.00   .525465  1.688609
   8.67348   8.67348      1.00   .526385  1.691669
   8.67337   8.67337      1.00   .523245  1.682009
   8.67327   8.67327      1.00   .525605  1.689599
   8.67317   8.67317      1.00   .523905  1.684089
   8.67306   8.67306      1.00   .520925  1.674719
   8.67296   8.67296      1.00   .523535  1.682559
   8.67285   8.67285      1.00   .524975  1.686679
   8.67275   8.67275      1.00   .525005  1.688599
   8.67264   8.67264      1.00   .519145  1.669059
   8.67253   8.67253      1.00   .525945  1.691229
   8.67243   8.67243      1.00   .522915  1.681679
   8.67232   8.67232      1.00   .523005  1.681709
   8.67221   8.67221      1.00   .522265  1.679609
   8.67208   8.67208      1.00   .525845  1.690999
   8.67197   8.67197      1.00   .520895  1.675289
   8.67187   8.67187      1.00   .524705  1.686929
   8.67175   8.67175      1.00   .522835  1.681739
   8.67163   8.67163      1.00   .525345  1.690409
   8.67152   8.67152      1.00   .519075  1.669929
   8.67141   8.67141      1.00   .525615  1.691479
   8.67129   8.67129      1.00   .524325  1.686459
   8.67118   8.67118      1.00   .522875  1.681469
   8.67106   8.67106      1.00   .519515  1.671519
   8.67095   8.67095      1.00   .527545  1.697769
   8.67084   8.67084      1.00   .522295  1.680489
   8.67072   8.67072      1.00   .520725  1.675299
   8.67060   8.67060      1.00   .523315  1.684289
   8.67049   8.67049      1.00   .524345  1.687109
   8.67038   8.67038      1.00   .521485  1.678079
   8.67026   8.67026      1.00   .520625  1.676029
   8.67015   8.67015      1.00   .524875  1.690149
   8.67005   8.67005      1.00   .523025  1.682609
   8.66994   8.66994      1.00   .520485  1.675119
   8.66982   8.66982      1.00   .522275  1.682159
   8.66971   8.66971      1.00   .527345  1.697279
   8.66961   8.66961      1.00   .518305  1.669049
   8.66949   8.66949      1.00   .522715  1.683239
   8.66938   8.66938      1.00   .523405  1.685989
   8.66927   8.66927      1.00   .522915  1.684619
   8.66916   8.66916      1.00   .520065  1.675479
   8.66905   8.66905      1.00   .524285  1.688229
   8.66893   8.66893      1.00   .520285  1.676769
   8.66882   8.66882      1.00   .523385  1.686389
   8.66871   8.66871      1.00   .520475  1.676969
   8.66860   8.66860      1.00   .523365  1.686639
   8.66847   8.66847      1.00   .521535  1.680229
   8.66836   8.66836      1.00   .520135  1.675609
   8.66824   8.66824      1.00   .523295  1.685199
   8.66812   8.66812      1.00   .523475  1.688009
   8.66800   8.66800      1.00   .520075  1.676049
   8.66788   8.66788      1.00   .521275  1.680369
   8.66777   8.66777      1.00   .524285  1.690449
   8.66766   8.66766      1.00   .520345  1.677389
   8.66754   8.66754      1.00   .521595  1.681449
   8.66743   8.66743      1.00   .521365  1.680899
   8.66732   8.66732      1.00   .522345  1.683609
   8.66721   8.66721      1.00   .521945  1.683279
   8.66709   8.66709      1.00   .521445  1.681119
   8.66697   8.66697      1.00   .522445  1.683569
   8.66687   8.66687      1.00   .520315  1.678199
   8.66676   8.66676      1.00   .521815  1.683429
   8.66665   8.66665      1.00   .521255  1.680759
   8.66654   8.66654      1.00   .522545  1.685199
   8.66643   8.66643      1.00   .518585  1.671959
   8.66632   8.66632      1.00   .524135  1.690709
   8.66621   8.66621      1.00   .519545  1.676339
   8.66610   8.66610      1.00   .525335  1.693469
   8.66600   8.66600      1.00   .518525  1.672719
   8.66588   8.66588      1.00   .524405  1.692139
   8.66577   8.66577      1.00   .515675  1.663389
   8.66566   8.66566      1.00   .522885  1.687649
   8.66555   8.66555      1.00   .520165  1.678729
   8.66544   8.66544      1.00   .524135  1.691699
   8.66533   8.66533      1.00   .519625  1.677759
   8.66522   8.66522      1.00   .522095  1.684839
   8.66512   8.66512      1.00   .521855  1.684579
   8.66500   8.66500      1.00   .521875  1.684429
   8.66489   8.66489      1.00   .519105  1.675449
   8.66478   8.66478      1.00   .524015  1.692229
   8.66468   8.66468      1.00   .522175  1.686429
   8.66458   8.66458      1.00   .521895  1.684549
   8.66447   8.66447      1.00   .522295  1.685989
   8.66437   8.66437      1.00   .525495  1.696429
   8.66427   8.66427      1.00   .521175  1.683649
   8.66416   8.66416      1.00   .522455  1.687629
   8.66405   8.66405      1.00   .524135  1.692019
   8.66394   8.66394      1.00   .522295  1.686559
   8.66384   8.66384      1.00   .522625  1.688299
   8.66374   8.66374      1.00   .521315  1.683929
   8.66363   8.66363      1.00   .526905  1.701389
   8.66353   8.66353      1.00   .519365  1.677279
   8.66343   8.66343      1.00   .525015  1.696419
   8.66333   8.66333      1.00   .525115  1.696219
   8.66322   8.66322      1.00   .523685  1.691919
   8.66312   8.66312      1.00   .521145  1.683159
   8.66302   8.66302      1.00   .524175  1.693439
   8.66292   8.66292      1.00   .524995  1.696359
   8.66281   8.66281      1.00   .521905  1.686839
   8.66270   8.66270      1.00   .521225  1.684689
   8.66260   8.66260      1.00   .525695  1.699119
   8.66248   8.66248      1.00   .524315  1.694809
   8.66238   8.66238      1.00   .521875  1.686219
   8.66227   8.66227      1.00   .525355  1.698859
   8.66216   8.66216      1.00   .524005  1.693709
   8.66205   8.66205      1.00   .523445  1.691959
   8.66193   8.66193      1.00   .520285  1.682299
   8.66181   8.66181      1.00   .528575  1.709039
   8.66170   8.66170      1.00   .522535  1.689279
   8.66158   8.66158      1.00   .523145  1.690809
   8.66146   8.66146      1.00   .524355  1.695159
   8.66135   8.66135      1.00   .528345  1.709279
   8.66124   8.66124      1.00   .522795  1.691119
   8.66112   8.66112      1.00   .525355  1.698649
   8.66100   8.66100      1.00   .526615  1.703169
   8.66089   8.66089      1.00   .526925  1.703899
   8.66078   8.66078      1.00   .524245  1.696309
   8.66066   8.66066      1.00   .526805  1.704599
   8.66054   8.66054      1.00   .526915  1.705039
   8.66043   8.66043      1.00   .525795  1.702089
   8.66033   8.66033      1.00   .527595  1.706819
   8.66021   8.66021      1.00   .525675  1.700669
   8.66009   8.66009      1.00   .528475  1.710189
   8.65998   8.65998      1.00   .524525  1.696649
   8.65988   8.65988      1.00   .528735  1.710119
   8.65977   8.65977      1.00   .526305  1.702709
   8.65965   8.65965      1.00   .527235  1.707089
   8.65954   8.65954      1.00   .525415  1.699999
   8.65944   8.65944      1.00   .527795  1.708119
   8.65932   8.65932      1.00   .524685  1.699049
   8.65921   8.65921      1.00   .527985  1.709279
   8.65910   8.65910      1.00   .526565  1.704929
   8.65899   8.65899      1.00   .530925  1.719119
   8.65887   8.65887      1.00   .524875  1.699389
   8.65875   8.65875      1.00   .531065  1.720529
   8.65864   8.65864      1.00   .527345  1.708289
   8.65853   8.65853      1.00   .526815  1.706119
   8.65841   8.65841      1.00   .527835  1.709819
   8.65828   8.65828      1.00   .529195  1.714399
   8.65817   8.65817      1.00   .528975  1.713279
   8.65806   8.65806      1.00   .528945  1.713689
   8.65794   8.65794      1.00   .530655  1.719589
   8.65781   8.65781      1.00   .529455  1.715239
   8.65770   8.65770      1.00   .528795  1.712889
   8.65759   8.65759      1.00   .530145  1.717769
   8.65746   8.65746      1.00   .531955  1.723859
   8.65734   8.65734      1.00   .530045  1.717599
   8.65723   8.65723      1.00   .530475  1.720189
   8.65713   8.65713      1.00   .531385  1.722989
   8.65701   8.65701      1.00   .529945  1.717959
   8.65688   8.65688      1.00   .529935  1.718219
   8.65678   8.65678      1.00   .533645  1.729889
   8.65668   8.65668      1.00   .530445  1.718959
   8.65656   8.65656      1.00   .530785  1.721389
   8.65645   8.65645      1.00   .532615  1.726629
   8.65634   8.65634      1.00   .530845  1.721469
   8.65623   8.65623      1.00   .532685  1.727559
   8.65612   8.65612      1.00   .529135  1.715509
   8.65601   8.65601      1.00   .536035  1.738039
   8.65590   8.65590      1.00   .528455  1.714569
   8.65579   8.65579      1.00   .534045  1.731579
   8.65568   8.65568      1.00   .532175  1.724889
   8.65557   8.65557      1.00   .535865  1.738479
   8.65546   8.65546      1.00   .529325  1.717329
   8.65536   8.65536      1.00   .534345  1.733759
   8.65524   8.65524      1.00   .532595  1.728279
   8.65513   8.65513      1.00   .533325  1.731439
   8.65502   8.65502      1.00   .531275  1.723849
   8.65492   8.65492      1.00   .534605  1.734559
   8.65480   8.65480      1.00   .533845  1.732609
   8.65469   8.65469      1.00   .534425  1.733929
   8.65459   8.65459      1.00   .530925  1.722879
   8.65448   8.65448      1.00   .536125  1.740419
   8.65437   8.65437      1.00   .534585  1.734419
   8.65427   8.65427      1.00   .531795  1.727399
   8.65416   8.65416      1.00   .533715  1.731909
   8.65407   8.65407      1.00   .535875  1.739089
   8.65396   8.65396      1.00   .533105  1.731139
   8.65385   8.65385      1.00   .532785  1.729669
   8.65375   8.65375      1.00   .534575  1.735659
   8.65365   8.65365      1.00   .535475  1.737519
   8.65355   8.65355      1.00   .532915  1.730739
   8.65345   8.65345      1.00   .534195  1.735109
   8.65334   8.65334      1.00   .534485  1.736199
   8.65324   8.65324      1.00   .534545  1.736009
   8.65314   8.65314      1.00   .534605  1.736729
   8.65303   8.65303      1.00   .534685  1.737049
   8.65292   8.65292      1.00   .535805  1.741249
   8.65283   8.65283      1.00   .531455  1.727669
   8.65272   8.65272      1.00   .534955  1.737969
   8.65261   8.65261      1.00   .537575  1.745789
   8.65250   8.65250      1.00   .531955  1.728979
   8.65239   8.65239      1.00   .535245  1.739689
   8.65228   8.65228      1.00   .534085  1.736079
   8.65217   8.65217      1.00   .535085  1.738309
   8.65206   8.65206      1.00   .530275  1.722769
   8.65195   8.65195      1.00   .535555  1.740459
   8.65183   8.65183      1.00   .535925  1.741919
   8.65172   8.65172      1.00   .534705  1.738369
   8.65160   8.65160      1.00   .530365  1.723669
   8.65149   8.65149      1.00   .536585  1.744439
   8.65137   8.65137      1.00   .532115  1.729319
   8.65124   8.65124      1.00   .532665  1.732409
   8.65113   8.65113      1.00   .532165  1.730569
   8.65102   8.65102      1.00   .537515  1.749189
   8.65091   8.65091      1.00   .533225  1.734049
   8.65079   8.65079      1.00   .532805  1.732259
   8.65067   8.65067      1.00   .534965  1.740789
   8.65057   8.65057      1.00   .535415  1.741389
   8.65045   8.65045      1.00   .532885  1.733039
   8.65033   8.65033      1.00   .535345  1.741849
   8.65022   8.65022      1.00   .535455  1.741589
   8.65011   8.65011      1.00   .532785  1.732369
   8.65000   8.65000      1.00   .537095  1.747409
   8.64989   8.64989      1.00   .533805  1.736929
   8.64978   8.64978      1.00   .535125  1.740639
   8.64968   8.64968      1.00   .532665  1.734049
   8.64956   8.64956      1.00   .535485  1.742749
   8.64945   8.64945      1.00   .533945  1.737849
   8.64934   8.64934      1.00   .534825  1.740139
   8.64923   8.64923      1.00   .532445  1.733179
   8.64912   8.64912      1.00   .536275  1.745839
   8.64900   8.64900      1.00   .531995  1.730979
   8.64889   8.64889      1.00   .534715  1.740869
   8.64878   8.64878      1.00   .534375  1.739739
   8.64866   8.64866      1.00   .534985  1.742029
   8.64855   8.64855      1.00   .533395  1.736629
   8.64843   8.64843      1.00   .533465  1.737019
   8.64831   8.64831      1.00   .535505  1.743249
   8.64819   8.64819      1.00   .532695  1.734359
   8.64807   8.64807      1.00   .534965  1.742979
   8.64795   8.64795      1.00   .531285  1.730049
   8.64784   8.64784      1.00   .536315  1.745779
   8.64772   8.64772      1.00   .533285  1.735359
   8.64759   8.64759      1.00   .535275  1.743509
   8.64748   8.64748      1.00   .533735  1.739379
   8.64737   8.64737      1.00   .535575  1.744959
   8.64726   8.64726      1.00   .532515  1.734079
   8.64714   8.64714      1.00   .535115  1.744869
   8.64703   8.64703      1.00   .533125  1.737369
   8.64692   8.64692      1.00   .536105  1.746319
   8.64680   8.64680      1.00   .534325  1.740539
   8.64669   8.64669      1.00   .535325  1.743969
   8.64658   8.64658      1.00   .533965  1.739979
   8.64648   8.64648      1.00   .537625  1.752789
   8.64637   8.64637      1.00   .534385  1.741659
   8.64625   8.64625      1.00   .534665  1.742289
   8.64614   8.64614      1.00   .534635  1.742959
   8.64603   8.64603      1.00   .536335  1.748139
   8.64592   8.64592      1.00   .535815  1.746869
   8.64580   8.64580      1.00   .533335  1.738529
   8.64569   8.64569      1.00   .536585  1.750249
   8.64559   8.64559      1.00   .535915  1.747189
   8.64548   8.64548      1.00   .536345  1.749849
   8.64537   8.64537      1.00   .533565  1.738469
   8.64526   8.64526      1.00   .539025  1.758049
   8.64516   8.64516      1.00   .534405  1.743879
   8.64504   8.64504      1.00   .535665  1.747789
   8.64493   8.64493      1.00   .537635  1.755319
   8.64482   8.64482      1.00   .536975  1.751169
   8.64472   8.64472      1.00   .532455  1.736519
   8.64461   8.64461      1.00   .540325  1.762379
   8.64450   8.64450      1.00   .535685  1.747019
   8.64439   8.64439      1.00   .537715  1.752969
   8.64430   8.64430      1.00   .538165  1.756119
   8.64419   8.64419      1.00   .537765  1.754259
   8.64408   8.64408      1.00   .536855  1.751589
   8.64398   8.64398      1.00   .533865  1.742919
   8.64388   8.64388      1.00   .540685  1.764029
   8.64377   8.64377      1.00   .537815  1.755699
   8.64367   8.64367      1.00   .537785  1.756209
   8.64357   8.64357      1.00   .537695  1.755179
   8.64347   8.64347      1.00   .541495  1.766929
   8.64337   8.64337      1.00   .537755  1.755529
   8.64326   8.64326      1.00   .537605  1.756099
   8.64316   8.64316      1.00   .540765  1.765779
   8.64305   8.64305      1.00   .540985  1.766359
   8.64295   8.64295      1.00   .538675  1.759039
   8.64284   8.64284      1.00   .540175  1.764679
   8.64274   8.64274      1.00   .539885  1.763979
   8.64263   8.64263      1.00   .540125  1.764109
   8.64252   8.64252      1.00   .540235  1.764329
   8.64241   8.64241      1.00   .541195  1.768279
   8.64230   8.64230      1.00   .542205  1.770459
   8.64220   8.64220      1.00   .542135  1.771289
   8.64209   8.64209      1.00   .542295  1.772209
   8.64197   8.64197      1.00   .543395  1.774469
   8.64185   8.64185      1.00   .542455  1.772849
   8.64174   8.64174      1.00   .542225  1.771869
   8.64162   8.64162      1.00   .544335  1.778629
   8.64150   8.64150      1.00   .542575  1.772879
   8.64139   8.64139      1.00   .544745  1.781109
   8.64129   8.64129      1.00   .542375  1.772589
   8.64117   8.64117      1.00   .546795  1.787739
   8.64105   8.64105      1.00   .542745  1.774679
   8.64093   8.64093      1.00   .547155  1.788809
   8.64083   8.64083      1.00   .545305  1.783849
   8.64071   8.64071      1.00   .546445  1.787109
   8.64058   8.64058      1.00   .543925  1.778359
   8.64047   8.64047      1.00   .546355  1.786439
   8.64037   8.64037      1.00   .548615  1.794279
   8.64026   8.64026      1.00   .545015  1.782299
   8.64014   8.64014      1.00   .547555  1.790629
   8.64002   8.64002      1.00   .547575  1.790899
   8.63992   8.63992      1.00   .549375  1.796909
   8.63981   8.63981      1.00   .545625  1.784619
   8.63970   8.63970      1.00   .548015  1.793269
   8.63959   8.63959      1.00   .548735  1.795119
   8.63948   8.63948      1.00   .546755  1.789539
   8.63937   8.63937      1.00   .546205  1.787369
   8.63925   8.63925      1.00   .551265  1.803179
   8.63914   8.63914      1.00   .546735  1.789149
   8.63904   8.63904      1.00   .551805  1.804819
   8.63892   8.63892      1.00   .548585  1.795039
   8.63880   8.63880      1.00   .549475  1.798489
   8.63869   8.63869      1.00   .547745  1.792589
   8.63858   8.63858      1.00   .552825  1.809999
   8.63846   8.63846      1.00   .548775  1.796979
   8.63833   8.63833      1.00   .550875  1.802649
   8.63821   8.63821      1.00   .550775  1.803449
   8.63810   8.63810      1.00   .551715  1.806789
   8.63799   8.63799      1.00   .551085  1.804829
   8.63787   8.63787      1.00   .550005  1.800599
   8.63775   8.63775      1.00   .554495  1.816459
   8.63764   8.63764      1.00   .550355  1.801699
   8.63752   8.63752      1.00   .550565  1.802799
   8.63740   8.63740      1.00   .551645  1.806809
   8.63728   8.63728      1.00   .553015  1.811269
   8.63717   8.63717      1.00   .552365  1.809219
   8.63706   8.63706      1.00   .552425  1.809989
   8.63695   8.63695      1.00   .552725  1.810459
   8.63683   8.63683      1.00   .552745  1.809879
   8.63672   8.63672      1.00   .549295  1.799439
   8.63661   8.63661      1.00   .553305  1.811409
   8.63649   8.63649      1.00   .553215  1.812959
   8.63638   8.63638      1.00   .554165  1.815229
   8.63628   8.63628      1.00   .552645  1.810799
   8.63617   8.63617      1.00   .554235  1.816169
   8.63605   8.63605      1.00   .554765  1.818029
   8.63595   8.63595      1.00   .552325  1.810569
   8.63584   8.63584      1.00   .555125  1.820249
   8.63573   8.63573      1.00   .554655  1.817939
   8.63562   8.63562      1.00   .554165  1.816899
   8.63551   8.63551      1.00   .554725  1.818099
   8.63541   8.63541      1.00   .555805  1.821719
   8.63530   8.63530      1.00   .554745  1.818619
   8.63518   8.63518      1.00   .555115  1.820499
   8.63507   8.63507      1.00   .554695  1.819139
   8.63496   8.63496      1.00   .556725  1.825429
   8.63485   8.63485      1.00   .554365  1.817779
   8.63474   8.63474      1.00   .556905  1.827659
   8.63463   8.63463      1.00   .556435  1.824549
   8.63453   8.63453      1.00   .557185  1.827989
   8.63442   8.63442      1.00   .553565  1.816229
   8.63431   8.63431      1.00   .558085  1.830339
   8.63421   8.63421      1.00   .557175  1.828299
   8.63411   8.63411      1.00   .556625  1.826779
   8.63400   8.63400      1.00   .556585  1.825759
   8.63389   8.63389      1.00   .556485  1.825209
   8.63379   8.63379      1.00   .558235  1.831709
   8.63369   8.63369      1.00   .556595  1.826889
   8.63359   8.63359      1.00   .558265  1.832509
   8.63348   8.63348      1.00   .557885  1.831639
   8.63338   8.63338      1.00   .557645  1.830339
   8.63328   8.63328      1.00   .557325  1.830369
   8.63318   8.63318      1.00   .560145  1.838729
   8.63307   8.63307      1.00   .559175  1.836769
   8.63296   8.63296      1.00   .556835  1.828679
   8.63286   8.63286      1.00   .561435  1.842689
   8.63275   8.63275      1.00   .557705  1.830679
   8.63264   8.63264      1.00   .561245  1.842949
   8.63253   8.63253      1.00   .556965  1.828779
   8.63243   8.63243      1.00   .561575  1.844289
   8.63232   8.63232      1.00   .558755  1.834839
   8.63221   8.63221      1.00   .560425  1.840289
   8.63210   8.63210      1.00   .558005  1.832099
   8.63199   8.63199      1.00   .561995  1.846329
   8.63187   8.63187      1.00   .557615  1.832179
   8.63175   8.63175      1.00   .561305  1.844369
   8.63163   8.63163      1.00   .558575  1.835179
   8.63152   8.63152      1.00   .558375  1.834879
   8.63141   8.63141      1.00   .559965  1.839739
   8.63129   8.63129      1.00   .563835  1.853509
   8.63118   8.63118      1.00   .557035  1.830969
   8.63106   8.63106      1.00   .561615  1.846579
   8.63095   8.63095      1.00   .561715  1.846629
   8.63083   8.63083      1.00   .558435  1.836209
   8.63071   8.63071      1.00   .562135  1.847109
   8.63060   8.63060      1.00   .561495  1.845369
   8.63049   8.63049      1.00   .562805  1.849689
   8.63037   8.63037      1.00   .557775  1.834419
   8.63025   8.63025      1.00   .560175  1.841479
   8.63015   8.63015      1.00   .562525  1.849689
   8.63004   8.63004      1.00   .561655  1.847029
   8.62992   8.62992      1.00   .561145  1.845129
   8.62981   8.62981      1.00   .563945  1.854609
   8.62971   8.62971      1.00   .561035  1.844839
   8.62959   8.62959      1.00   .561855  1.847559
   8.62948   8.62948      1.00   .560545  1.843739
   8.62937   8.62937      1.00   .563105  1.851679
   8.62926   8.62926      1.00   .562055  1.849029
   8.62915   8.62915      1.00   .566005  1.860739
   8.62903   8.62903      1.00   .561485  1.846529
   8.62892   8.62892      1.00   .564245  1.855789
   8.62881   8.62881      1.00   .563775  1.854679
   8.62870   8.62870      1.00   .564125  1.855399
   8.62858   8.62858      1.00   .565165  1.859309
   8.62846   8.62846      1.00   .563985  1.854509
   8.62835   8.62835      1.00   .563875  1.855619
   8.62823   8.62823      1.00   .565855  1.861879
   8.62811   8.62811      1.00   .565215  1.859849
   8.62799   8.62799      1.00   .563045  1.853479
   8.62787   8.62787      1.00   .566365  1.864569
   8.62775   8.62775      1.00   .564405  1.857609
   8.62763   8.62763      1.00   .564985  1.859079
   8.62751   8.62751      1.00   .565945  1.862499
   8.62740   8.62740      1.00   .566305  1.864389
   8.62729   8.62729      1.00   .564175  1.857349
   8.62716   8.62716      1.00   .565805  1.862789
   8.62705   8.62705      1.00   .563235  1.855179
   8.62695   8.62695      1.00   .569525  1.876289
   8.62684   8.62684      1.00   .563475  1.855259
   8.62672   8.62672      1.00   .567455  1.867989
   8.62661   8.62661      1.00   .564775  1.859369
   8.62650   8.62650      1.00   .566175  1.865189
   8.62640   8.62640      1.00   .566065  1.864749
   8.62628   8.62628      1.00   .566615  1.867789
   8.62617   8.62617      1.00   .565425  1.863519
   8.62607   8.62607      1.00   .568155  1.871999
   8.62595   8.62595      1.00   .567225  1.869069
   8.62583   8.62583      1.00   .564385  1.860449
   8.62573   8.62573      1.00   .569655  1.875899
   8.62563   8.62563      1.00   .567345  1.868739
   8.62552   8.62552      1.00   .567235  1.869589
   8.62540   8.62540      1.00   .565095  1.862099
   8.62529   8.62529      1.00   .567035  1.869459
   8.62518   8.62518      1.00   .568135  1.872849
   8.62507   8.62507      1.00   .564965  1.863489
   8.62495   8.62495      1.00   .566245  1.866799
   8.62485   8.62485      1.00   .568225  1.873669
   8.62475   8.62475      1.00   .566035  1.866379
   8.62464   8.62464      1.00   .565675  1.864729
   8.62453   8.62453      1.00   .567895  1.872959
   8.62442   8.62442      1.00   .567835  1.871509
   8.62432   8.62432      1.00   .566205  1.867839
   8.62422   8.62422      1.00   .566845  1.870689
   8.62410   8.62410      1.00   .566105  1.866389
   8.62400   8.62400      1.00   .566225  1.867669
   8.62390   8.62390      1.00   .568655  1.876049
   8.62379   8.62379      1.00   .564095  1.861459
   8.62369   8.62369      1.00   .568205  1.874219
   8.62359   8.62359      1.00   .566755  1.868579
   8.62349   8.62349      1.00   .566575  1.869449
   8.62339   8.62339      1.00   .565865  1.866619
   8.62328   8.62328      1.00   .568245  1.875179
   8.62318   8.62318      1.00   .564055  1.862029
   8.62308   8.62308      1.00   .566275  1.869109
   8.62297   8.62297      1.00   .565645  1.866869
   8.62286   8.62286      1.00   .564925  1.864189
   8.62275   8.62275      1.00   .567705  1.873129
   8.62265   8.62265      1.00   .567485  1.872709
   8.62254   8.62254      1.00   .566975  1.872299
   8.62244   8.62244      1.00   .565385  1.867059
   8.62233   8.62233      1.00   .564115  1.863239
   8.62222   8.62222      1.00   .567725  1.874639
   8.62211   8.62211      1.00   .566425  1.870299
   8.62199   8.62199      1.00   .564135  1.862799
   8.62188   8.62188      1.00   .571925  1.888349
   8.62177   8.62177      1.00   .564965  1.865099
   8.62165   8.62165      1.00   .568065  1.875399
   8.62153   8.62153      1.00   .567865  1.875589
   8.62141   8.62141      1.00   .569025  1.879519
   8.62130   8.62130      1.00   .566545  1.871119
   8.62118   8.62118      1.00   .570335  1.884059
   8.62106   8.62106      1.00   .566435  1.872379
   8.62095   8.62095      1.00   .566755  1.872749
   8.62084   8.62084      1.00   .566495  1.872479
   8.62071   8.62071      1.00   .568595  1.878239
   8.62059   8.62059      1.00   .565285  1.868109
   8.62049   8.62049      1.00   .566795  1.872929
   8.62038   8.62038      1.00   .568225  1.877579
   8.62027   8.62027      1.00   .568365  1.877799
   8.62016   8.62016      1.00   .565785  1.870269
   8.62005   8.62005      1.00   .566825  1.874169
   8.61994   8.61994      1.00   .569675  1.883579
   8.61983   8.61983      1.00   .566095  1.872429
   8.61971   8.61971      1.00   .566325  1.871639
   8.61960   8.61960      1.00   .569255  1.882659
   8.61949   8.61949      1.00   .565905  1.872269
   8.61938   8.61938      1.00   .567125  1.875349
   8.61926   8.61926      1.00   .566685  1.874429
   8.61915   8.61915      1.00   .567215  1.876579
   8.61905   8.61905      1.00   .568795  1.881239
   8.61894   8.61894      1.00   .565995  1.872569
   8.61882   8.61882      1.00   .569885  1.884949
   8.61870   8.61870      1.00   .566315  1.873839
   8.61859   8.61859      1.00   .568075  1.879419
   8.61847   8.61847      1.00   .569265  1.882299
   8.61834   8.61834      1.00   .566475  1.874059
   8.61823   8.61823      1.00   .569015  1.883139
   8.61812   8.61812      1.00   .569375  1.883239
   8.61799   8.61799      1.00   .568795  1.882299
   8.61787   8.61787      1.00   .566495  1.874959
   8.61776   8.61776      1.00   .569485  1.884609
   8.61765   8.61765      1.00   .567655  1.878029
   8.61753   8.61753      1.00   .569715  1.884779
   8.61741   8.61741      1.00   .567375  1.877669
   8.61730   8.61730      1.00   .567025  1.876799
   8.61718   8.61718      1.00   .569585  1.884399
   8.61706   8.61706      1.00   .568835  1.882839
   8.61694   8.61694      1.00   .566835  1.877319
   8.61683   8.61683      1.00   .570255  1.888719
   8.61673   8.61673      1.00   .568695  1.882669
   8.61662   8.61662      1.00   .569255  1.885569
   8.61651   8.61651      1.00   .567355  1.879429
   8.61640   8.61640      1.00   .569845  1.887599
   8.61629   8.61629      1.00   .568625  1.883269
   8.61618   8.61618      1.00   .567905  1.881119
   8.61606   8.61606      1.00   .569315  1.886379
   8.61596   8.61596      1.00   .568665  1.883699
   8.61585   8.61585      1.00   .570075  1.888209
   8.61574   8.61574      1.00   .566895  1.878919
   8.61563   8.61563      1.00   .569295  1.886979
   8.61552   8.61552      1.00   .567735  1.880149
   8.61541   8.61541      1.00   .570285  1.889039
   8.61530   8.61530      1.00   .568675  1.883819
   8.61518   8.61518      1.00   .569985  1.888979
   8.61508   8.61508      1.00   .570315  1.890149
   8.61497   8.61497      1.00   .568565  1.883859
   8.61486   8.61486      1.00   .567165  1.879569
   8.61475   8.61475      1.00   .571335  1.894309
   8.61464   8.61464      1.00   .568955  1.887229
   8.61454   8.61454      1.00   .569605  1.888919
   8.61443   8.61443      1.00   .571875  1.896039
   8.61432   8.61432      1.00   .568815  1.886139
   8.61422   8.61422      1.00   .570855  1.893129
   8.61412   8.61412      1.00   .569915  1.889859
   8.61401   8.61401      1.00   .572655  1.898119
   8.61390   8.61390      1.00   .567975  1.884029
   8.61380   8.61380      1.00   .573095  1.900309
   8.61370   8.61370      1.00   .569465  1.888619
   8.61360   8.61360      1.00   .571365  1.894909
   8.61349   8.61349      1.00   .568995  1.886289
   8.61340   8.61340      1.00   .573995  1.902129
   8.61330   8.61330      1.00   .570195  1.890249
   8.61319   8.61319      1.00   .571825  1.897129
   8.61308   8.61308      1.00   .570735  1.894319
   8.61298   8.61298      1.00   .572085  1.899009
   8.61287   8.61287      1.00   .569205  1.889399
   8.61276   8.61276      1.00   .572065  1.898969
   8.61265   8.61265      1.00   .571805  1.897629
   8.61255   8.61255      1.00   .571675  1.896749
   8.61244   8.61244      1.00   .570045  1.892129
   8.61234   8.61234      1.00   .572235  1.899789
   8.61222   8.61222      1.00   .571755  1.897049
   8.61211   8.61211      1.00   .569145  1.890149
   8.61200   8.61200      1.00   .572945  1.901639
   8.61188   8.61188      1.00   .571325  1.896439
   8.61176   8.61176      1.00   .571705  1.897339
   8.61164   8.61164      1.00   .570805  1.893319
   8.61154   8.61154      1.00   .573885  1.905939
   8.61143   8.61143      1.00   .569595  1.891499
   8.61130   8.61130      1.00   .570905  1.896599
   8.61119   8.61119      1.00   .571995  1.899299
   8.61107   8.61107      1.00   .574305  1.906139
   8.61096   8.61096      1.00   .568565  1.888389
   8.61084   8.61084      1.00   .571855  1.900879
   8.61073   8.61073      1.00   .572515  1.902659
   8.61061   8.61061      1.00   .570555  1.895899
   8.61050   8.61050      1.00   .569785  1.893369
   8.61038   8.61038      1.00   .572855  1.902839
   8.61027   8.61027      1.00   .571805  1.899639
   8.61016   8.61016      1.00   .571835  1.900059
   8.61005   8.61005      1.00   .571475  1.899139
   8.60994   8.60994      1.00   .573225  1.906039
   8.60983   8.60983      1.00   .569025  1.891229
   8.60973   8.60973      1.00   .572695  1.903949
   8.60961   8.60961      1.00   .572055  1.900929
   8.60949   8.60949      1.00   .571965  1.900399
   8.60938   8.60938      1.00   .570635  1.896719
   8.60928   8.60928      1.00   .571365  1.900139
   8.60917   8.60917      1.00   .572985  1.904819
   8.60905   8.60905      1.00   .569095  1.892289
   8.60894   8.60894      1.00   .570935  1.899209
   8.60883   8.60883      1.00   .572875  1.905539
   8.60871   8.60871      1.00   .570795  1.897599
   8.60859   8.60859      1.00   .571175  1.899379
   8.60847   8.60847      1.00   .569845  1.894889
   8.60836   8.60836      1.00   .571445  1.901129
   8.60824   8.60824      1.00   .570675  1.897969
   8.60812   8.60812      1.00   .572045  1.903219
   8.60800   8.60800      1.00   .570465  1.897279
   8.60789   8.60789      1.00   .573455  1.907499
   8.60777   8.60777      1.00   .569825  1.894689
   8.60765   8.60765      1.00   .568905  1.892849
   8.60753   8.60753      1.00   .569805  1.896869
   8.60742   8.60742      1.00   .573735  1.909159
   8.60731   8.60731      1.00   .569715  1.895989
   8.60719   8.60719      1.00   .572905  1.907139
   8.60708   8.60708      1.00   .570775  1.898449
   8.60696   8.60696      1.00   .574735  1.913079
   8.60685   8.60685      1.00   .568375  1.891899
   8.60674   8.60674      1.00   .573195  1.908489
   8.60663   8.60663      1.00   .571715  1.902059
   8.60652   8.60652      1.00   .570495  1.899209
   8.60641   8.60641      1.00   .571555  1.901909
   8.60629   8.60629      1.00   .572305  1.905179
   8.60618   8.60618      1.00   .571905  1.903719
   8.60607   8.60607      1.00   .570245  1.899839
   8.60595   8.60595      1.00   .572755  1.906379
   8.60584   8.60584      1.00   .571425  1.903989
   8.60574   8.60574      1.00   .571395  1.903349
   8.60564   8.60564      1.00   .570865  1.901629
   8.60553   8.60553      1.00   .573165  1.909139
   8.60541   8.60541      1.00   .570695  1.899829
   8.60530   8.60530      1.00   .573405  1.909339
   8.60519   8.60519      1.00   .572745  1.908179
   8.60508   8.60508      1.00   .572625  1.906879
   8.60496   8.60496      1.00   .568685  1.894899
   8.60485   8.60485      1.00   .576745  1.922479
   8.60475   8.60475      1.00   .569535  1.898039
   8.60464   8.60464      1.00   .573985  1.912969
   8.60453   8.60453      1.00   .571805  1.905479
   8.60443   8.60443      1.00   .573425  1.911309
   8.60433   8.60433      1.00   .572845  1.909799
   8.60422   8.60422      1.00   .574495  1.915189
   8.60411   8.60411      1.00   .571385  1.904549
   8.60400   8.60400      1.00   .573825  1.912949
   8.60391   8.60391      1.00   .573285  1.911119
   8.60380   8.60380      1.00   .573695  1.912089
   8.60369   8.60369      1.00   .573605  1.913869
   8.60359   8.60359      1.00   .572535  1.909539
   8.60349   8.60349      1.00   .575115  1.918689
   8.60339   8.60339      1.00   .572525  1.909849
   8.60328   8.60328      1.00   .574575  1.916159
   8.60318   8.60318      1.00   .573125  1.911119
   8.60308   8.60308      1.00   .575555  1.919399
   8.60297   8.60297      1.00   .571835  1.908159
   8.60286   8.60286      1.00   .577575  1.926389
   8.60276   8.60276      1.00   .572645  1.910449
   8.60265   8.60265      1.00   .573925  1.914889
   8.60254   8.60254      1.00   .574325  1.916209
   8.60244   8.60244      1.00   .575785  1.921189
   8.60233   8.60233      1.00   .573015  1.912589
   8.60222   8.60222      1.00   .576065  1.922619
   8.60211   8.60211      1.00   .573975  1.916409
   8.60199   8.60199      1.00   .574615  1.917809
   8.60187   8.60187      1.00   .573555  1.913959
   8.60176   8.60176      1.00   .575595  1.920479
   8.60164   8.60164      1.00   .575275  1.920499
   8.60152   8.60152      1.00   .572825  1.911409
   8.60142   8.60142      1.00   .575135  1.919909
   8.60130   8.60130      1.00   .574315  1.916079
   8.60118   8.60118      1.00   .572465  1.912289
   8.60106   8.60106      1.00   .573295  1.913469
   8.60095   8.60095      1.00   .576525  1.925569
   8.60084   8.60084      1.00   .574465  1.919169
   8.60072   8.60072      1.00   .575595  1.922449
   8.60060   8.60060      1.00   .574915  1.920429
   8.60049   8.60049      1.00   .574075  1.916999
   8.60038   8.60038      1.00   .571865  1.910129
   8.60027   8.60027      1.00   .575845  1.923169
   8.60015   8.60015      1.00   .574665  1.918899
   8.60004   8.60004      1.00   .575835  1.924259
   8.59994   8.59994      1.00   .575605  1.923329
   8.59983   8.59983      1.00   .575355  1.921279
   8.59971   8.59971      1.00   .574655  1.919349
   8.59960   8.59960      1.00   .576265  1.925479
   8.59949   8.59949      1.00   .575495  1.922749
   8.59938   8.59938      1.00   .574675  1.920169
   8.59927   8.59927      1.00   .575425  1.923529
   8.59915   8.59915      1.00   .575235  1.922159
   8.59905   8.59905      1.00   .575825  1.923799
   8.59894   8.59894      1.00   .573595  1.917459
   8.59881   8.59881      1.00   .575815  1.924419
   8.59870   8.59870      1.00   .573275  1.916709
   8.59858   8.59858      1.00   .577005  1.928279
   8.59847   8.59847      1.00   .573965  1.918239
   8.59834   8.59834      1.00   .576725  1.928929
   8.59823   8.59823      1.00   .573405  1.917999
   8.59811   8.59811      1.00   .577165  1.930359
   8.59799   8.59799      1.00   .575135  1.923409
   8.59787   8.59787      1.00   .575245  1.924719
   8.59776   8.59776      1.00   .574635  1.921899
   8.59765   8.59765      1.00   .575535  1.925269
   8.59753   8.59753      1.00   .577445  1.930069
   8.59741   8.59741      1.00   .573945  1.919189
   8.59729   8.59729      1.00   .576945  1.929879
   8.59719   8.59719      1.00   .574625  1.922189
   8.59706   8.59706      1.00   .580895  1.942809
   8.59695   8.59695      1.00   .574485  1.922009
   8.59684   8.59684      1.00   .579125  1.937889
   8.59673   8.59673      1.00   .577465  1.931409
   8.59662   8.59662      1.00   .577625  1.932699
   8.59651   8.59651      1.00   .577715  1.932899
   8.59640   8.59640      1.00   .578855  1.937189
   8.59629   8.59629      1.00   .578345  1.935019
   8.59617   8.59617      1.00   .575005  1.924959
   8.59606   8.59606      1.00   .578865  1.937559
   8.59595   8.59595      1.00   .577355  1.932389
   8.59584   8.59584      1.00   .576575  1.929309
   8.59574   8.59574      1.00   .578075  1.934809
   8.59563   8.59563      1.00   .578265  1.936479
   8.59552   8.59552      1.00   .575565  1.927279
   8.59541   8.59541      1.00   .579885  1.941199
   8.59530   8.59530      1.00   .577105  1.932089
   8.59518   8.59518      1.00   .577955  1.935479
   8.59507   8.59507      1.00   .577425  1.933099
   8.59496   8.59496      1.00   .578325  1.936469
   8.59485   8.59485      1.00   .578395  1.937199
   8.59474   8.59474      1.00   .576305  1.930209
   8.59463   8.59463      1.00   .577725  1.935449
   8.59453   8.59453      1.00   .580735  1.945849
   8.59442   8.59442      1.00   .575005  1.926429
   8.59431   8.59431      1.00   .580415  1.944469
   8.59421   8.59421      1.00   .577625  1.936089
   8.59411   8.59411      1.00   .579135  1.939229
   8.59401   8.59401      1.00   .576655  1.932599
   8.59390   8.59390      1.00   .576285  1.931589
   8.59379   8.59379      1.00   .578265  1.938899
   8.59369   8.59369      1.00   .579605  1.942029
   8.59359   8.59359      1.00   .578585  1.939949
   8.59349   8.59349      1.00   .578885  1.939359
   8.59339   8.59339      1.00   .578545  1.939039
   8.59329   8.59329      1.00   .578805  1.941359
   8.59318   8.59318      1.00   .573425  1.922359
   8.59307   8.59307      1.00   .581585  1.950239
   8.59297   8.59297      1.00   .577465  1.935439
   8.59287   8.59287      1.00   .581225  1.947279
   8.59276   8.59276      1.00   .578275  1.938609
   8.59265   8.59265      1.00   .580815  1.948049
   8.59254   8.59254      1.00   .578665  1.940779
   8.59243   8.59243      1.00   .582765  1.954649
   8.59232   8.59232      1.00   .582945  1.954789
   8.59220   8.59220      1.00   .579935  1.943539
   8.59210   8.59210      1.00   .582205  1.953099
   8.59199   8.59199      1.00   .581695  1.950039
   8.59187   8.59187      1.00   .583935  1.959759
   8.59175   8.59175      1.00   .582035  1.952709
   8.59164   8.59164      1.00   .584845  1.961609
   8.59153   8.59153      1.00   .582195  1.954409
   8.59141   8.59141      1.00   .581845  1.953409
   8.59129   8.59129      1.00   .584655  1.962599
   8.59117   8.59117      1.00   .582585  1.954459
   8.59106   8.59106      1.00   .583725  1.958169
   8.59094   8.59094      1.00   .582855  1.954919
   8.59083   8.59083      1.00   .583665  1.959509
   8.59071   8.59071      1.00   .582705  1.956759
   8.59061   8.59061      1.00   .583365  1.957559
   8.59049   8.59049      1.00   .584395  1.962009
   8.59037   8.59037      1.00   .581565  1.953409
   8.59025   8.59025      1.00   .584465  1.962179
   8.59015   8.59015      1.00   .584705  1.963109
   8.59004   8.59004      1.00   .583045  1.957579
   8.58992   8.58992      1.00   .583065  1.958319
   8.58982   8.58982      1.00   .585465  1.966679
   8.58971   8.58971      1.00   .583435  1.960519
   8.58960   8.58960      1.00   .582575  1.956059
   8.58948   8.58948      1.00   .585015  1.965509
   8.58937   8.58937      1.00   .583805  1.960969
   8.58926   8.58926      1.00   .583715  1.960569
   8.58915   8.58915      1.00   .585445  1.967849
   8.58903   8.58903      1.00   .585035  1.964469
   8.58892   8.58892      1.00   .584315  1.963029
   8.58882   8.58882      1.00   .584695  1.965369
   8.58870   8.58870      1.00   .587205  1.972609
   8.58858   8.58858      1.00   .583575  1.961259
   8.58846   8.58846      1.00   .585595  1.967929
   8.58835   8.58835      1.00   .582355  1.956809
   8.58823   8.58823      1.00   .588135  1.976809
   8.58810   8.58810      1.00   .583825  1.962809
   8.58799   8.58799      1.00   .586005  1.970279
   8.58788   8.58788      1.00   .587255  1.974519
   8.58776   8.58776      1.00   .585155  1.966369
   8.58764   8.58764      1.00   .585665  1.968809
   8.58752   8.58752      1.00   .586115  1.970439
   8.58741   8.58741      1.00   .587915  1.976789
   8.58729   8.58729      1.00   .582515  1.958819
   8.58716   8.58716      1.00   .588165  1.977659
   8.58705   8.58705      1.00   .583165  1.961339
   8.58695   8.58695      1.00   .588815  1.980669
   8.58684   8.58684      1.00   .584875  1.966549
   8.58673   8.58673      1.00   .587955  1.977829
   8.58662   8.58662      1.00   .583665  1.963149
   8.58651   8.58651      1.00   .584985  1.967339
   8.58640   8.58640      1.00   .585795  1.970309
   8.58628   8.58628      1.00   .587325  1.977019
   8.58617   8.58617      1.00   .582715  1.959789
   8.58607   8.58607      1.00   .587795  1.977889
   8.58595   8.58595      1.00   .583295  1.963279
   8.58584   8.58584      1.00   .584295  1.967559
   8.58573   8.58573      1.00   .583305  1.963189
   8.58563   8.58563      1.00   .588325  1.980079
   8.58552   8.58552      1.00   .584945  1.968619
   8.58540   8.58540      1.00   .584985  1.968989
   8.58529   8.58529      1.00   .584645  1.967619
   8.58519   8.58519      1.00   .589035  1.981349
   8.58508   8.58508      1.00   .585025  1.969669
   8.58496   8.58496      1.00   .585005  1.969599
   8.58485   8.58485      1.00   .584995  1.971759
   8.58475   8.58475      1.00   .584035  1.967579
   8.58464   8.58464      1.00   .587055  1.976779
   8.58453   8.58453      1.00   .582885  1.962909
   8.58443   8.58443      1.00   .586175  1.974509
   8.58433   8.58433      1.00   .584155  1.966499
   8.58422   8.58422      1.00   .583605  1.967479
   8.58411   8.58411      1.00   .583605  1.966619
   8.58401   8.58401      1.00   .585005  1.970779
   8.58391   8.58391      1.00   .583865  1.967409
   8.58380   8.58380      1.00   .583645  1.966669
   8.58370   8.58370      1.00   .582465  1.963889
   8.58360   8.58360      1.00   .586255  1.975669
   8.58350   8.58350      1.00   .583195  1.964319
   8.58340   8.58340      1.00   .583805  1.967339
   8.58329   8.58329      1.00   .583115  1.964019
   8.58319   8.58319      1.00   .584485  1.970399
   8.58309   8.58309      1.00   .582565  1.963929
   8.58299   8.58299      1.00   .583885  1.967859
   8.58287   8.58287      1.00   .582045  1.962559
   8.58277   8.58277      1.00   .582995  1.965099
   8.58267   8.58267      1.00   .583015  1.964719
   8.58256   8.58256      1.00   .583595  1.967149
   8.58245   8.58245      1.00   .580325  1.957079
   8.58234   8.58234      1.00   .583025  1.965979
   8.58224   8.58224      1.00   .581125  1.959849
   8.58213   8.58213      1.00   .582635  1.965219
   8.58200   8.58200      1.00   .581905  1.961229
   8.58189   8.58189      1.00   .582315  1.964209
   8.58178   8.58178      1.00   .580815  1.960609
   8.58167   8.58167      1.00   .583435  1.967349
   8.58154   8.58154      1.00   .580855  1.960269
   8.58142   8.58142      1.00   .581375  1.961729
   8.58131   8.58131      1.00   .580805  1.958009
   8.58120   8.58120      1.00   .584365  1.971519
   8.58108   8.58108      1.00   .579135  1.953079
   8.58096   8.58096      1.00   .582835  1.966319
   8.58085   8.58085      1.00   .582805  1.966429
   8.58074   8.58074      1.00   .582195  1.964149
   8.58062   8.58062      1.00   .578795  1.952839
   8.58050   8.58050      1.00   .584695  1.973569
   8.58040   8.58040      1.00   .580865  1.960879
   8.58029   8.58029      1.00   .580215  1.959479
   8.58017   8.58017      1.00   .580315  1.958359
   8.58006   8.58006      1.00   .583175  1.969059
   8.57996   8.57996      1.00   .578655  1.952689
   8.57984   8.57984      1.00   .581285  1.962829
   8.57973   8.57973      1.00   .581995  1.964009
   8.57962   8.57962      1.00   .581995  1.965309
   8.57951   8.57951      1.00   .577715  1.950419
   8.57940   8.57940      1.00   .580515  1.960079
   8.57928   8.57928      1.00   .580585  1.960409
   8.57917   8.57917      1.00   .577345  1.950169
   8.57907   8.57907      1.00   .582515  1.966149
   8.57895   8.57895      1.00   .582775  1.968029
   8.57883   8.57883      1.00   .579895  1.959019
   8.57872   8.57872      1.00   .578835  1.954959
   8.57861   8.57861      1.00   .579175  1.955529
   8.57849   8.57849      1.00   .583015  1.970079
   8.57836   8.57836      1.00   .577285  1.950949
   8.57825   8.57825      1.00   .580875  1.961939
   8.57814   8.57814      1.00   .583775  1.972159
   8.57802   8.57802      1.00   .579035  1.955699
   8.57790   8.57790      1.00   .580705  1.962559
   8.57778   8.57778      1.00   .583215  1.970759
   8.57767   8.57767      1.00   .580695  1.961929
   8.57755   8.57755      1.00   .581695  1.966549
   8.57743   8.57743      1.00   .581225  1.965469
   8.57731   8.57731      1.00   .581575  1.965549
   8.57720   8.57720      1.00   .581685  1.966489
   8.57708   8.57708      1.00   .581185  1.963689
   8.57696   8.57696      1.00   .582165  1.967339
   8.57685   8.57685      1.00   .582045  1.966609
   8.57675   8.57675      1.00   .581115  1.964309
   8.57664   8.57664      1.00   .582175  1.968779
   8.57653   8.57653      1.00   .580355  1.962729
   8.57641   8.57641      1.00   .585245  1.979449
   8.57631   8.57631      1.00   .580485  1.963359
   8.57620   8.57620      1.00   .583255  1.972909
   8.57608   8.57608      1.00   .580065  1.962139
   8.57597   8.57597      1.00   .584245  1.976429
   8.57588   8.57588      1.00   .580185  1.962519
   8.57576   8.57576      1.00   .582555  1.971199
   8.57564   8.57564      1.00   .581605  1.967939
   8.57554   8.57554      1.00   .580165  1.963479
   8.57543   8.57543      1.00   .583505  1.974099
   8.57532   8.57532      1.00   .580545  1.964049
   8.57520   8.57520      1.00   .582435  1.970739
   8.57509   8.57509      1.00   .581805  1.968729
   8.57499   8.57499      1.00   .582065  1.970809
   8.57488   8.57488      1.00   .581065  1.967589
   8.57476   8.57476      1.00   .582835  1.972509
   8.57466   8.57466      1.00   .580395  1.965079
   8.57455   8.57455      1.00   .583135  1.973239
   8.57445   8.57445      1.00   .581065  1.966459
   8.57434   8.57434      1.00   .582705  1.972529
   8.57424   8.57424      1.00   .578965  1.960189
   8.57414   8.57414      1.00   .583215  1.975569
   8.57403   8.57403      1.00   .580535  1.966429
   8.57392   8.57392      1.00   .582485  1.972069
   8.57382   8.57382      1.00   .579305  1.961729
   8.57372   8.57372      1.00   .583365  1.975689
   8.57362   8.57362      1.00   .580075  1.964539
   8.57351   8.57351      1.00   .581465  1.969189
   8.57341   8.57341      1.00   .581375  1.969649
   8.57331   8.57331      1.00   .582205  1.971649
   8.57321   8.57321      1.00   .579605  1.962799
   8.57310   8.57310      1.00   .581085  1.968979
   8.57300   8.57300      1.00   .581905  1.970599
   8.57290   8.57290      1.00   .580255  1.966969
   8.57279   8.57279      1.00   .581855  1.972369
   8.57267   8.57267      1.00   .579565  1.964689
   8.57257   8.57257      1.00   .581665  1.971629
   8.57247   8.57247      1.00   .581835  1.971659
   8.57236   8.57236      1.00   .581845  1.973369
   8.57225   8.57225      1.00   .579445  1.965409
   8.57214   8.57214      1.00   .580815  1.968369
   8.57203   8.57203      1.00   .580175  1.966159
   8.57191   8.57191      1.00   .581535  1.971339
   8.57179   8.57179      1.00   .582215  1.973889
   8.57167   8.57167      1.00   .580625  1.969859
   8.57157   8.57157      1.00   .581035  1.970259
   8.57145   8.57145      1.00   .578825  1.962949
   8.57133   8.57133      1.00   .580185  1.968399
   8.57121   8.57121      1.00   .580195  1.967869
   8.57110   8.57110      1.00   .581805  1.971949
   8.57098   8.57098      1.00   .581795  1.972879
   8.57086   8.57086      1.00   .581525  1.973969
   8.57075   8.57075      1.00   .580175  1.968419
   8.57064   8.57064      1.00   .582365  1.976659
   8.57052   8.57052      1.00   .582495  1.976699
   8.57041   8.57041      1.00   .580115  1.969499
   8.57029   8.57029      1.00   .581465  1.973709
   8.57019   8.57019      1.00   .584965  1.984989
   8.57008   8.57008      1.00   .580175  1.968559
   8.56996   8.56996      1.00   .582675  1.977579
   8.56985   8.56985      1.00   .581835  1.974039
   8.56975   8.56975      1.00   .584525  1.984179
   8.56964   8.56964      1.00   .581125  1.973499
   8.56952   8.56952      1.00   .582785  1.977029
   8.56941   8.56941      1.00   .582625  1.977649
   8.56931   8.56931      1.00   .583835  1.982049
   8.56919   8.56919      1.00   .582825  1.979159
   8.56908   8.56908      1.00   .583465  1.981309
   8.56897   8.56897      1.00   .580465  1.970749
   8.56886   8.56886      1.00   .585195  1.985949
   8.56874   8.56874      1.00   .583335  1.980769
   8.56862   8.56862      1.00   .581215  1.973969
   8.56851   8.56851      1.00   .584255  1.983789
   8.56839   8.56839      1.00   .582935  1.980289
   8.56827   8.56827      1.00   .581415  1.976089
   8.56815   8.56815      1.00   .583405  1.981939
   8.56803   8.56803      1.00   .584615  1.985519
   8.56792   8.56792      1.00   .581835  1.976479
   8.56780   8.56780      1.00   .582665  1.978519
   8.56768   8.56768      1.00   .584015  1.984349
   8.56756   8.56756      1.00   .582195  1.978839
   8.56745   8.56745      1.00   .581405  1.976249
   8.56733   8.56733      1.00   .583045  1.981759
   8.56722   8.56722      1.00   .583825  1.984239
   8.56710   8.56710      1.00   .581045  1.974899
   8.56699   8.56699      1.00   .583165  1.982099
   8.56688   8.56688      1.00   .584725  1.987229
   8.56677   8.56677      1.00   .580935  1.975819
   8.56666   8.56666      1.00   .582365  1.979019
   8.56655   8.56655      1.00   .585375  1.989519
   8.56644   8.56644      1.00   .582775  1.980639
   8.56633   8.56633      1.00   .582055  1.978809
   8.56623   8.56623      1.00   .585215  1.988989
   8.56611   8.56611      1.00   .583795  1.985359
   8.56599   8.56599      1.00   .581435  1.976959
   8.56588   8.56588      1.00   .582525  1.982029
   8.56578   8.56578      1.00   .582305  1.980619
   8.56567   8.56567      1.00   .582925  1.982939
   8.56556   8.56556      1.00   .582055  1.980349
   8.56545   8.56545      1.00   .583545  1.985799
   8.56534   8.56534      1.00   .581575  1.979219
   8.56523   8.56523      1.00   .580485  1.976019
   8.56512   8.56512      1.00   .584155  1.987889
   8.56501   8.56501      1.00   .580315  1.974179
   8.56490   8.56490      1.00   .581575  1.978569
   8.56479   8.56479      1.00   .581215  1.977679
   8.56469   8.56469      1.00   .581625  1.978879
   8.56458   8.56458      1.00   .580415  1.975379
   8.56447   8.56447      1.00   .585175  1.991859
   8.56437   8.56437      1.00   .580735  1.976009
   8.56426   8.56426      1.00   .582905  1.983539
   8.56415   8.56415      1.00   .578955  1.970389
   8.56405   8.56405      1.00   .580355  1.976159
   8.56395   8.56395      1.00   .579045  1.971179
   8.56384   8.56384      1.00   .582835  1.984659
   8.56373   8.56373      1.00   .579775  1.973609
   8.56364   8.56364      1.00   .581685  1.980589
   8.56354   8.56354      1.00   .580295  1.977309
   8.56343   8.56343      1.00   .582045  1.980999
   8.56333   8.56333      1.00   .579055  1.971309
   8.56323   8.56323      1.00   .581665  1.981349
   8.56313   8.56313      1.00   .580015  1.974359
   8.56302   8.56302      1.00   .580775  1.978729
   8.56291   8.56291      1.00   .579365  1.972309
   8.56280   8.56280      1.00   .579565  1.974919
   8.56271   8.56271      1.00   .580005  1.975849
   8.56260   8.56260      1.00   .577945  1.968289
   8.56248   8.56248      1.00   .580345  1.977289
   8.56238   8.56238      1.00   .578635  1.971909
   8.56228   8.56228      1.00   .579625  1.974249
   8.56217   8.56217      1.00   .579425  1.974679
   8.56205   8.56205      1.00   .578005  1.971059
   8.56193   8.56193      1.00   .579095  1.973849
   8.56182   8.56182      1.00   .579225  1.974979
   8.56170   8.56170      1.00   .578265  1.970789
   8.56158   8.56158      1.00   .577675  1.969689
   8.56147   8.56147      1.00   .579265  1.973899
   8.56136   8.56136      1.00   .577985  1.970729
   8.56125   8.56125      1.00   .578085  1.971369
   8.56112   8.56112      1.00   .578515  1.972769
   8.56101   8.56101      1.00   .577295  1.969909
   8.56090   8.56090      1.00   .577505  1.969099
   8.56078   8.56078      1.00   .577645  1.969359
   8.56066   8.56066      1.00   .577975  1.971159
   8.56055   8.56055      1.00   .577565  1.970129
   8.56044   8.56044      1.00   .576115  1.964899
   8.56033   8.56033      1.00   .578165  1.971989
   8.56022   8.56022      1.00   .576375  1.964589
   8.56011   8.56011      1.00   .578005  1.971669
   8.56000   8.56000      1.00   .576345  1.966019
   8.55989   8.55989      1.00   .577285  1.969959
   8.55977   8.55977      1.00   .575045  1.962519
   8.55966   8.55966      1.00   .574835  1.960499
   8.55955   8.55955      1.00   .574975  1.962419
   8.55944   8.55944      1.00   .575985  1.964659
   8.55932   8.55932      1.00   .574755  1.960309
   8.55921   8.55921      1.00   .575485  1.964349
   8.55911   8.55911      1.00   .575445  1.962469
   8.55899   8.55899      1.00   .575485  1.963809
   8.55887   8.55887      1.00   .573725  1.959179
   8.55876   8.55876      1.00   .576185  1.966949
   8.55865   8.55865      1.00   .573995  1.959639
   8.55854   8.55854      1.00   .573935  1.958959
   8.55841   8.55841      1.00   .572655  1.955919
   8.55830   8.55830      1.00   .573735  1.959049
   8.55819   8.55819      1.00   .574325  1.960329
   8.55807   8.55807      1.00   .572145  1.953009
   8.55794   8.55794      1.00   .575465  1.965109
   8.55782   8.55782      1.00   .573355  1.957619
   8.55771   8.55771      1.00   .573365  1.958599
   8.55760   8.55760      1.00   .572785  1.955889
   8.55747   8.55747      1.00   .572275  1.955339
   8.55736   8.55736      1.00   .573815  1.960019
   8.55725   8.55725      1.00   .574365  1.962889
   8.55713   8.55713      1.00   .573975  1.960959
   8.55701   8.55701      1.00   .574105  1.962109
   8.55690   8.55690      1.00   .574255  1.961479
   8.55680   8.55680      1.00   .573635  1.961359
   8.55669   8.55669      1.00   .572505  1.956469
   8.55658   8.55658      1.00   .573215  1.957569
   8.55647   8.55647      1.00   .576955  1.972469
   8.55637   8.55637      1.00   .572455  1.955439
   8.55625   8.55625      1.00   .575155  1.965429
   8.55614   8.55614      1.00   .574845  1.965159
   8.55603   8.55603      1.00   .574115  1.962909
   8.55593   8.55593      1.00   .573145  1.959059
   8.55582   8.55582      1.00   .575835  1.969129
   8.55570   8.55570      1.00   .574375  1.963329
   8.55559   8.55559      1.00   .571405  1.954309
   8.55549   8.55549      1.00   .573745  1.961219
   8.55538   8.55538      1.00   .575785  1.969759
   8.55527   8.55527      1.00   .572745  1.958889
   8.55516   8.55516      1.00   .574055  1.962639
   8.55505   8.55505      1.00   .574795  1.965549
   8.55494   8.55494      1.00   .574295  1.965619
   8.55483   8.55483      1.00   .573105  1.959839
   8.55472   8.55472      1.00   .575035  1.967509
   8.55462   8.55462      1.00   .576785  1.973349
   8.55451   8.55451      1.00   .574585  1.965619
   8.55441   8.55441      1.00   .573365  1.962109
   8.55430   8.55430      1.00   .575295  1.968359
   8.55420   8.55420      1.00   .574735  1.966569
   8.55410   8.55410      1.00   .572585  1.959609
   8.55399   8.55399      1.00   .576555  1.971889
   8.55389   8.55389      1.00   .573645  1.962729
   8.55379   8.55379      1.00   .574555  1.967159
   8.55368   8.55368      1.00   .575195  1.968589
   8.55358   8.55358      1.00   .575655  1.970139
   8.55348   8.55348      1.00   .573715  1.963519
   8.55338   8.55338      1.00   .576065  1.972409
   8.55328   8.55328      1.00   .574195  1.965469
   8.55317   8.55317      1.00   .576185  1.972509
   8.55306   8.55306      1.00   .573795  1.965339
   8.55296   8.55296      1.00   .576945  1.975929
   8.55286   8.55286      1.00   .574325  1.966399
   8.55274   8.55274      1.00   .575115  1.971149
   8.55264   8.55264      1.00   .577345  1.977959
   8.55254   8.55254      1.00   .574505  1.967399
   8.55243   8.55243      1.00   .575375  1.969749
   8.55232   8.55232      1.00   .577255  1.977349
   8.55221   8.55221      1.00   .574345  1.968819
   8.55210   8.55210      1.00   .575915  1.972849
   8.55198   8.55198      1.00   .576005  1.973779
   8.55186   8.55186      1.00   .575415  1.972699
   8.55175   8.55175      1.00   .575075  1.970699
   8.55164   8.55164      1.00   .575565  1.972279
   8.55152   8.55152      1.00   .577385  1.979359
   8.55140   8.55140      1.00   .575055  1.970419
   8.55129   8.55129      1.00   .575925  1.973509
   8.55118   8.55118      1.00   .577355  1.979159
   8.55106   8.55106      1.00   .575645  1.973049
   8.55094   8.55094      1.00   .576265  1.974649
   8.55082   8.55082      1.00   .576105  1.974749
   8.55071   8.55071      1.00   .578365  1.982279
   8.55059   8.55059      1.00   .576215  1.975589
   8.55048   8.55048      1.00   .576325  1.974809
   8.55037   8.55037      1.00   .574635  1.970559
   8.55026   8.55026      1.00   .577665  1.980479
   8.55014   8.55014      1.00   .577395  1.980139
   8.55003   8.55003      1.00   .576275  1.976749
   8.54993   8.54993      1.00   .577585  1.981059
   8.54982   8.54982      1.00   .577835  1.981729
   8.54970   8.54970      1.00   .576175  1.975899
   8.54959   8.54959      1.00   .575425  1.974369
   8.54948   8.54948      1.00   .576245  1.977259
   8.54937   8.54937      1.00   .579105  1.986669
   8.54926   8.54926      1.00   .577515  1.982479
   8.54915   8.54915      1.00   .578745  1.984919
   8.54904   8.54904      1.00   .578505  1.985179
   8.54893   8.54893      1.00   .579605  1.990069
   8.54881   8.54881      1.00   .578695  1.987279
   8.54869   8.54869      1.00   .578165  1.984759
   8.54857   8.54857      1.00   .578635  1.986189
   8.54846   8.54846      1.00   .579755  1.991279
   8.54834   8.54834      1.00   .577845  1.984349
   8.54821   8.54821      1.00   .579645  1.989969
   8.54810   8.54810      1.00   .579495  1.989599
   8.54799   8.54799      1.00   .577005  1.981689
   8.54787   8.54787      1.00   .581295  1.995509
   8.54775   8.54775      1.00   .578905  1.987439
   8.54763   8.54763      1.00   .577805  1.984269
   8.54752   8.54752      1.00   .578905  1.987239
   8.54741   8.54741      1.00   .581535  1.997699
   8.54728   8.54728      1.00   .575965  1.978659
   8.54717   8.54717      1.00   .580115  1.992529
   8.54706   8.54706      1.00   .578615  1.987909
   8.54695   8.54695      1.00   .579965  1.992479
   8.54683   8.54683      1.00   .576755  1.980949
   8.54672   8.54672      1.00   .579265  1.990159
   8.54661   8.54661      1.00   .580375  1.993119
   8.54650   8.54650      1.00   .577895  1.985259
   8.54639   8.54639      1.00   .579745  1.991609
   8.54628   8.54628      1.00   .579845  1.992229
   8.54617   8.54617      1.00   .578945  1.989799
   8.54606   8.54606      1.00   .579275  1.990409
   8.54594   8.54594      1.00   .580785  1.995899
   8.54584   8.54584      1.00   .578315  1.986989
   8.54573   8.54573      1.00   .580125  1.993609
   8.54562   8.54562      1.00   .580535  1.995149
   8.54551   8.54551      1.00   .579095  1.991279
   8.54540   8.54540      1.00   .578725  1.989369
   8.54529   8.54529      1.00   .580715  1.995249
   8.54517   8.54517      1.00   .578725  1.989729
   8.54506   8.54506      1.00   .580785  1.997309
   8.54495   8.54495      1.00   .577145  1.985469
   8.54485   8.54485      1.00   .581385  1.999879
   8.54475   8.54475      1.00   .578675  1.990419
   8.54463   8.54463      1.00   .578905  1.991799
   8.54452   8.54452      1.00   .578535  1.988329
   8.54442   8.54442      1.00   .580825  1.998059
   8.54431   8.54431      1.00   .577275  1.986429
   8.54421   8.54421      1.00   .578805  1.991009
   8.54410   8.54410      1.00   .580305  1.996549
   8.54400   8.54400      1.00   .578875  1.991669
   8.54390   8.54390      1.00   .578275  1.989299
   8.54379   8.54379      1.00   .579655  1.994349
   8.54369   8.54369      1.00   .581365  2.000249
   8.54359   8.54359      1.00   .579825  1.995159
   8.54349   8.54349      1.00   .577835  1.988799
   8.54338   8.54338      1.00   .580415  1.997029
   8.54328   8.54328      1.00   .579685  1.993919
   8.54318   8.54318      1.00   .578015  1.989469
   8.54307   8.54307      1.00   .577385  1.987549
   8.54296   8.54296      1.00   .579085  1.993429
   8.54286   8.54286      1.00   .579125  1.992729
   8.54276   8.54276      1.00   .578615  1.993169
   8.54265   8.54265      1.00   .579055  1.993379
   8.54254   8.54254      1.00   .579555  1.995009
   8.54243   8.54243      1.00   .576045  1.984079
   8.54233   8.54233      1.00   .578185  1.990279
   8.54222   8.54222      1.00   .580415  1.998449
   8.54210   8.54210      1.00   .577565  1.988779
   8.54199   8.54199      1.00   .578775  1.993919
   8.54187   8.54187      1.00   .580885  2.000289
   8.54176   8.54176      1.00   .578755  1.992689
   8.54164   8.54164      1.00   .577775  1.990579
   8.54153   8.54153      1.00   .580875  2.000349
   8.54142   8.54142      1.00   .580325  1.998699
   8.54130   8.54130      1.00   .579115  1.994549
   8.54118   8.54118      1.00   .579895  1.998489
   8.54106   8.54106      1.00   .579445  1.997259
   8.54095   8.54095      1.00   .580325  1.999019
   8.54083   8.54083      1.00   .578325  1.993459
   8.54071   8.54071      1.00   .580305  2.000819
   8.54060   8.54060      1.00   .578805  1.995229
   8.54049   8.54049      1.00   .579165  1.996319
   8.54038   8.54038      1.00   .580195  1.999029
   8.54026   8.54026      1.00   .580035  1.998429
   8.54015   8.54015      1.00   .578435  1.994429
   8.54004   8.54004      1.00   .579685  1.999929
   8.53994   8.53994      1.00   .580675  2.002319
   8.53982   8.53982      1.00   .577385  1.990269
   8.53971   8.53971      1.00   .579215  1.996549
   8.53961   8.53961      1.00   .578245  1.994169
   8.53949   8.53949      1.00   .580825  2.000669
   8.53938   8.53938      1.00   .576985  1.988999
   8.53926   8.53926      1.00   .579555  1.998789
   8.53916   8.53916      1.00   .578775  1.996269
   8.53904   8.53904      1.00   .579015  1.996969
   8.53892   8.53892      1.00   .578335  1.993949
   8.53881   8.53881      1.00   .579225  1.997209
   8.53870   8.53870      1.00   .580125  2.001449
   8.53859   8.53859      1.00   .578825  1.996419
   8.53846   8.53846      1.00   .578145  1.994649
   8.53835   8.53835      1.00   .579525  1.999719
   8.53824   8.53824      1.00   .578305  1.995909
   8.53812   8.53812      1.00   .578755  1.997609
   8.53799   8.53799      1.00   .577615  1.993339
   8.53788   8.53788      1.00   .580945  2.004619
   8.53776   8.53776      1.00   .577625  1.993829
   8.53765   8.53765      1.00   .577665  1.994829
   8.53752   8.53752      1.00   .579415  2.000209
   8.53741   8.53741      1.00   .579605  2.000209
   8.53730   8.53730      1.00   .577235  1.993159
   8.53718   8.53718      1.00   .578145  1.995329
   8.53706   8.53706      1.00   .579425  2.001279
   8.53695   8.53695      1.00   .575745  1.987869
   8.53684   8.53684      1.00   .579145  1.999429
   8.53673   8.53673      1.00   .578195  1.996439
   8.53661   8.53661      1.00   .577565  1.994549
   8.53650   8.53650      1.00   .577735  1.994929
   8.53640   8.53640      1.00   .579685  2.001599
   8.53628   8.53628      1.00   .578555  1.996909
   8.53617   8.53617      1.00   .576995  1.993629
   8.53606   8.53606      1.00   .578415  1.997919
   8.53595   8.53595      1.00   .579845  2.003059
   8.53585   8.53585      1.00   .574775  1.985929
   8.53573   8.53573      1.00   .576595  1.992739
   8.53562   8.53562      1.00   .577295  1.993829
   8.53552   8.53552      1.00   .576645  1.992559
   8.53541   8.53541      1.00   .577675  1.997059
   8.53529   8.53529      1.00   .575535  1.990229
   8.53518   8.53518      1.00   .577825  1.996599
   8.53508   8.53508      1.00   .577145  1.993559
   8.53496   8.53496      1.00   .574075  1.984149
   8.53485   8.53485      1.00   .577535  1.996339
   8.53475   8.53475      1.00   .577395  1.995779
   8.53464   8.53464      1.00   .577845  1.997259
   8.53453   8.53453      1.00   .577355  1.995409
   8.53442   8.53442      1.00   .578525  1.999839
   8.53432   8.53432      1.00   .576845  1.994999
   8.53421   8.53421      1.00   .577865  1.998689
   8.53411   8.53411      1.00   .577325  1.996169
   8.53400   8.53400      1.00   .577865  1.998249
   8.53390   8.53390      1.00   .578535  2.001629
   8.53380   8.53380      1.00   .577835  1.997699
   8.53370   8.53370      1.00   .578225  1.999629
   8.53359   8.53359      1.00   .577815  1.998999
   8.53349   8.53349      1.00   .576975  1.995919
   8.53339   8.53339      1.00   .578105  1.998919
   8.53329   8.53329      1.00   .578365  2.001879
   8.53318   8.53318      1.00   .578075  2.000189
   8.53308   8.53308      1.00   .575895  1.993029
   8.53298   8.53298      1.00   .578925  2.003649
   8.53287   8.53287      1.00   .575255  1.990039
   8.53276   8.53276      1.00   .580025  2.006759
   8.53266   8.53266      1.00   .576055  1.994399
   8.53256   8.53256      1.00   .577785  1.999409
   8.53245   8.53245      1.00   .579155  2.004679
   8.53233   8.53233      1.00   .575995  1.993269
   8.53222   8.53222      1.00   .577685  2.000119
   8.53211   8.53211      1.00   .579685  2.005949
   8.53199   8.53199      1.00   .577155  1.997729
   8.53188   8.53188      1.00   .577445  2.000359
   8.53177   8.53177      1.00   .576525  1.996459
   8.53165   8.53165      1.00   .578845  2.004429
   8.53154   8.53154      1.00   .577315  2.000529
   8.53142   8.53142      1.00   .576915  1.997269
   8.53131   8.53131      1.00   .578385  2.002899
   8.53120   8.53120      1.00   .577675  2.000409
   8.53107   8.53107      1.00   .577775  2.002249
   8.53095   8.53095      1.00   .576075  1.995609
   8.53084   8.53084      1.00   .579555  2.007019
   8.53073   8.53073      1.00   .576345  1.996359
   8.53062   8.53062      1.00   .579175  2.007299
   8.53050   8.53050      1.00   .576965  1.998769
   8.53039   8.53039      1.00   .577975  2.003709
   8.53028   8.53028      1.00   .577515  2.000719
   8.53017   8.53017      1.00   .579925  2.010559
   8.53005   8.53005      1.00   .576365  1.997949
   8.52994   8.52994      1.00   .578985  2.005859
   8.52983   8.52983      1.00   .578155  2.003429
   8.52972   8.52972      1.00   .577205  2.000519
   8.52961   8.52961      1.00   .577195  2.001549
   8.52950   8.52950      1.00   .578105  2.004299
   8.52940   8.52940      1.00   .578585  2.005999
   8.52929   8.52929      1.00   .577175  2.001449
   8.52917   8.52917      1.00   .578445  2.005339
   8.52906   8.52906      1.00   .578095  2.004009
   8.52895   8.52895      1.00   .579565  2.009399
   8.52884   8.52884      1.00   .577935  2.003269
   8.52872   8.52872      1.00   .577865  2.003079
   8.52860   8.52860      1.00   .577255  2.001309
   8.52849   8.52849      1.00   .577175  2.000829
   8.52837   8.52837      1.00   .577165  2.000799
   8.52824   8.52824      1.00   .579015  2.008479
   8.52813   8.52813      1.00   .576405  1.999819
   8.52802   8.52802      1.00   .578315  2.007309
   8.52790   8.52790      1.00   .577435  2.003549
   8.52777   8.52777      1.00   .577455  2.003569
   8.52766   8.52766      1.00   .574065  1.992719
   8.52755   8.52755      1.00   .579845  2.012499
   8.52743   8.52743      1.00   .579835  2.011789
   8.52731   8.52731      1.00   .577795  2.004329
   8.52719   8.52719      1.00   .576595  2.000759
   8.52709   8.52709      1.00   .579095  2.011199
   8.52698   8.52698      1.00   .578955  2.010069
   8.52686   8.52686      1.00   .577455  2.005079
   8.52675   8.52675      1.00   .578165  2.006409
   8.52664   8.52664      1.00   .577835  2.007199
   8.52653   8.52653      1.00   .579425  2.012719
   8.52642   8.52642      1.00   .575695  1.998149
   8.52631   8.52631      1.00   .579455  2.012389
   8.52620   8.52620      1.00   .578505  2.007679
   8.52609   8.52609      1.00   .577045  2.004719
   8.52597   8.52597      1.00   .577685  2.007459
   8.52587   8.52587      1.00   .579165  2.011949
   8.52576   8.52576      1.00   .579065  2.011089
   8.52565   8.52565      1.00   .577995  2.008149
   8.52553   8.52553      1.00   .578635  2.009669
   8.52542   8.52542      1.00   .578785  2.010599
   8.52532   8.52532      1.00   .579615  2.013739
   8.52521   8.52521      1.00   .578975  2.011389
   8.52509   8.52509      1.00   .579965  2.013949
   8.52498   8.52498      1.00   .578015  2.008869
   8.52488   8.52488      1.00   .580095  2.016119
   8.52477   8.52477      1.00   .577735  2.007129
   8.52466   8.52466      1.00   .579615  2.014349
   8.52456   8.52456      1.00   .579215  2.012769
   8.52445   8.52445      1.00   .578385  2.010609
   8.52435   8.52435      1.00   .579955  2.015609
   8.52424   8.52424      1.00   .577965  2.009469
   8.52413   8.52413      1.00   .578155  2.010959
   8.52403   8.52403      1.00   .580225  2.017439
   8.52392   8.52392      1.00   .579165  2.013359
   8.52382   8.52382      1.00   .578095  2.010399
   8.52372   8.52372      1.00   .577275  2.007309
   8.52362   8.52362      1.00   .581465  2.022839
   8.52352   8.52352      1.00   .577415  2.008789
   8.52341   8.52341      1.00   .579275  2.014729
   8.52331   8.52331      1.00   .580355  2.018079
   8.52321   8.52321      1.00   .579935  2.015989
   8.52311   8.52311      1.00   .578345  2.012499
   8.52300   8.52300      1.00   .579215  2.015479
   8.52289   8.52289      1.00   .580915  2.020639
   8.52279   8.52279      1.00   .579155  2.015209
   8.52268   8.52268      1.00   .578935  2.014889
   8.52257   8.52257      1.00   .579755  2.017199
   8.52246   8.52246      1.00   .579205  2.015839
   8.52236   8.52236      1.00   .577585  2.009499
   8.52225   8.52225      1.00   .581585  2.024109
   8.52213   8.52213      1.00   .578335  2.012759
   8.52202   8.52202      1.00   .579145  2.015529
   8.52191   8.52191      1.00   .580325  2.018609
   8.52179   8.52179      1.00   .580365  2.019439
   8.52167   8.52167      1.00   .577225  2.009329
   8.52156   8.52156      1.00   .580045  2.020149
   8.52144   8.52144      1.00   .581295  2.023039
   8.52132   8.52132      1.00   .576505  2.008329
   8.52120   8.52120      1.00   .576295  2.006509
   8.52108   8.52108      1.00   .581745  2.025679
   8.52098   8.52098      1.00   .580075  2.020679
   8.52087   8.52087      1.00   .578865  2.015859
   8.52074   8.52074      1.00   .579205  2.016759
   8.52063   8.52063      1.00   .579975  2.019889
   8.52052   8.52052      1.00   .575945  2.005299
   8.52041   8.52041      1.00   .578085  2.012869
   8.52029   8.52029      1.00   .581995  2.026499
   8.52018   8.52018      1.00   .579975  2.020099
   8.52007   8.52007      1.00   .579665  2.019619
   8.51996   8.51996      1.00   .580975  2.023969
   8.51985   8.51985      1.00   .580675  2.022459
   8.51973   8.51973      1.00   .579275  2.017709
   8.51963   8.51963      1.00   .581145  2.024299
   8.51952   8.51952      1.00   .579615  2.018269
   8.51940   8.51940      1.00   .580725  2.023349
   8.51929   8.51929      1.00   .580175  2.022849
   8.51918   8.51918      1.00   .580515  2.023549
   8.51907   8.51907      1.00   .580315  2.022469
   8.51896   8.51896      1.00   .580095  2.021069
   8.51884   8.51884      1.00   .579315  2.019769
   8.51873   8.51873      1.00   .580695  2.023599
   8.51861   8.51861      1.00   .579495  2.018319
   8.51848   8.51848      1.00   .579805  2.020549
   8.51837   8.51837      1.00   .580625  2.023849
   8.51826   8.51826      1.00   .580625  2.024949
   8.51814   8.51814      1.00   .580185  2.022969
   8.51802   8.51802      1.00   .579015  2.018779
   8.51790   8.51790      1.00   .581195  2.027369
   8.51779   8.51779      1.00   .579945  2.023529
   8.51767   8.51767      1.00   .579405  2.021759
   8.51754   8.51754      1.00   .579565  2.021109
   8.51743   8.51743      1.00   .580675  2.025909
   8.51732   8.51732      1.00   .577415  2.014309
   8.51720   8.51720      1.00   .580345  2.024259
   8.51709   8.51709      1.00   .580045  2.023709
   8.51697   8.51697      1.00   .579815  2.023479
   8.51687   8.51687      1.00   .577675  2.015929
   8.51675   8.51675      1.00   .582575  2.033819
   8.51664   8.51664      1.00   .578475  2.018579
   8.51653   8.51653      1.00   .580435  2.025869
   8.51643   8.51643      1.00   .580375  2.026129
   8.51631   8.51631      1.00   .580645  2.026949
   8.51620   8.51620      1.00   .579745  2.023149
   8.51609   8.51609      1.00   .580425  2.025359
   8.51598   8.51598      1.00   .581095  2.028699
   8.51587   8.51587      1.00   .580095  2.026119
   8.51575   8.51575      1.00   .579055  2.021569
   8.51565   8.51565      1.00   .579375  2.024039
   8.51554   8.51554      1.00   .580845  2.028069
   8.51543   8.51543      1.00   .577435  2.016729
   8.51531   8.51531      1.00   .581045  2.028469
   8.51520   8.51520      1.00   .580715  2.027359
   8.51510   8.51510      1.00   .580435  2.026059
   8.51499   8.51499      1.00   .579555  2.024269
   8.51488   8.51488      1.00   .580125  2.026779
   8.51477   8.51477      1.00   .580115  2.025849
   8.51467   8.51467      1.00   .580615  2.028639
   8.51456   8.51456      1.00   .579205  2.023149
   8.51445   8.51445      1.00   .579595  2.026119
   8.51434   8.51434      1.00   .580415  2.028609
   8.51424   8.51424      1.00   .578245  2.020529
   8.51413   8.51413      1.00   .581045  2.029609
   8.51403   8.51403      1.00   .577985  2.019889
   8.51393   8.51393      1.00   .577915  2.019909
   8.51382   8.51382      1.00   .579215  2.024279
   8.51372   8.51372      1.00   .580105  2.027249
   8.51362   8.51362      1.00   .578465  2.021819
   8.51351   8.51351      1.00   .579925  2.027509
   8.51342   8.51342      1.00   .578185  2.020439
   8.51331   8.51331      1.00   .579865  2.027319
   8.51321   8.51321      1.00   .575875  2.013309
   8.51310   8.51310      1.00   .579765  2.026499
   8.51300   8.51300      1.00   .579725  2.027329
   8.51290   8.51290      1.00   .580575  2.029499
   8.51279   8.51279      1.00   .577155  2.018229
   8.51268   8.51268      1.00   .580645  2.030979
   8.51258   8.51258      1.00   .578995  2.024909
   8.51247   8.51247      1.00   .579255  2.024319
   8.51236   8.51236      1.00   .579745  2.026579
   8.51224   8.51224      1.00   .580055  2.029129
   8.51213   8.51213      1.00   .579065  2.024989
   8.51202   8.51202      1.00   .579415  2.026759
   8.51190   8.51190      1.00   .580785  2.032399
   8.51179   8.51179      1.00   .578815  2.024369
   8.51168   8.51168      1.00   .578475  2.023979
   8.51156   8.51156      1.00   .579905  2.029139
   8.51144   8.51144      1.00   .579745  2.029189
   8.51133   8.51133      1.00   .578195  2.023409
   8.51122   8.51122      1.00   .579245  2.027449
   8.51110   8.51110      1.00   .579385  2.028019
   8.51098   8.51098      1.00   .578665  2.025429
   8.51086   8.51086      1.00   .577165  2.021019
   8.51075   8.51075      1.00   .580415  2.032359
   8.51063   8.51063      1.00   .578675  2.025979
   8.51052   8.51052      1.00   .580015  2.030009
   8.51040   8.51040      1.00   .577625  2.022209
   8.51030   8.51030      1.00   .579925  2.031349
   8.51018   8.51018      1.00   .579015  2.027439
   8.51006   8.51006      1.00   .576825  2.020649
   8.50996   8.50996      1.00   .579515  2.031019
   8.50985   8.50985      1.00   .578635  2.026739
   8.50973   8.50973      1.00   .578285  2.024699
   8.50962   8.50962      1.00   .577615  2.023589
   8.50951   8.50951      1.00   .577555  2.023629
   8.50941   8.50941      1.00   .577315  2.021729
   8.50929   8.50929      1.00   .577925  2.024949
   8.50918   8.50918      1.00   .577205  2.022849
   8.50907   8.50907      1.00   .577715  2.024049
   8.50896   8.50896      1.00   .576745  2.020599
   8.50885   8.50885      1.00   .578405  2.027749
   8.50872   8.50872      1.00   .577425  2.023669
   8.50861   8.50861      1.00   .577195  2.021729
   8.50850   8.50850      1.00   .576815  2.021589
   8.50838   8.50838      1.00   .576785  2.022429
   8.50826   8.50826      1.00   .576795  2.021189
   8.50814   8.50814      1.00   .576625  2.021839
   8.50802   8.50802      1.00   .577015  2.025189
   8.50790   8.50790      1.00   .574915  2.016239
   8.50778   8.50778      1.00   .577265  2.024259
   8.50766   8.50766      1.00   .576695  2.023289
   8.50755   8.50755      1.00   .575355  2.016859
   8.50744   8.50744      1.00   .576715  2.021889
   8.50731   8.50731      1.00   .574785  2.015379
   8.50719   8.50719      1.00   .577585  2.025029
   8.50709   8.50709      1.00   .576155  2.022089
   8.50698   8.50698      1.00   .575665  2.018369
   8.50686   8.50686      1.00   .575965  2.019789
   8.50675   8.50675      1.00   .574285  2.015079
   8.50665   8.50665      1.00   .574575  2.015589
   8.50654   8.50654      1.00   .573695  2.013669
   8.50642   8.50642      1.00   .575875  2.020309
   8.50631   8.50631      1.00   .574445  2.016289
   8.50620   8.50620      1.00   .577235  2.024369
   8.50609   8.50609      1.00   .575255  2.017709
   8.50598   8.50598      1.00   .573525  2.013129
   8.50587   8.50587      1.00   .573065  2.010639
   8.50576   8.50576      1.00   .574015  2.013969
   8.50565   8.50565      1.00   .576325  2.021419
   8.50553   8.50553      1.00   .573945  2.015199
   8.50543   8.50543      1.00   .576645  2.023969
   8.50532   8.50532      1.00   .572395  2.009749
   8.50521   8.50521      1.00   .576165  2.022909
   8.50510   8.50510      1.00   .572705  2.010969
   8.50499   8.50499      1.00   .573955  2.014739
   8.50489   8.50489      1.00   .573745  2.014069
   8.50477   8.50477      1.00   .575775  2.022359
   8.50466   8.50466      1.00   .571725  2.007699
   8.50456   8.50456      1.00   .576245  2.024419
   8.50446   8.50446      1.00   .573175  2.012319
   8.50435   8.50435      1.00   .576045  2.023909
   8.50424   8.50424      1.00   .571225  2.007099
   8.50413   8.50413      1.00   .576035  2.023979
   8.50403   8.50403      1.00   .571145  2.005889
   8.50393   8.50393      1.00   .575185  2.019619
   8.50382   8.50382      1.00   .572515  2.012279
   8.50372   8.50372      1.00   .573885  2.016889
   8.50362   8.50362      1.00   .573255  2.013609
   8.50352   8.50352      1.00   .574395  2.018249
   8.50341   8.50341      1.00   .572435  2.010919
   8.50331   8.50331      1.00   .572945  2.012519
   8.50321   8.50321      1.00   .572695  2.013579
   8.50310   8.50310      1.00   .574515  2.018019
   8.50299   8.50299      1.00   .571335  2.006899
   8.50289   8.50289      1.00   .572825  2.012989
   8.50279   8.50279      1.00   .572835  2.013869
   8.50268   8.50268      1.00   .573195  2.015179
   8.50258   8.50258      1.00   .572745  2.012369
   8.50246   8.50246      1.00   .572195  2.011279
   8.50236   8.50236      1.00   .573125  2.015519
   8.50225   8.50225      1.00   .572235  2.013169
   8.50214   8.50214      1.00   .571045  2.008539
   8.50203   8.50203      1.00   .573005  2.015179
   8.50191   8.50191      1.00   .571405  2.009189
   8.50179   8.50179      1.00   .572395  2.012399
   8.50168   8.50168      1.00   .570005  2.004649
   8.50156   8.50156      1.00   .574285  2.020579
   8.50145   8.50145      1.00   .570495  2.007089
   8.50133   8.50133      1.00   .573005  2.014659
   8.50121   8.50121      1.00   .569165  2.001819
   8.50110   8.50110      1.00   .574355  2.020879
   8.50099   8.50099      1.00   .569155  2.002649
   8.50087   8.50087      1.00   .572115  2.013349
   8.50075   8.50075      1.00   .570065  2.006049
   8.50064   8.50064      1.00   .573455  2.018279
   8.50053   8.50053      1.00   .569755  2.005789
   8.50041   8.50041      1.00   .572205  2.013299
   8.50030   8.50030      1.00   .569705  2.005149
   8.50019   8.50019      1.00   .570805  2.009639
   8.50008   8.50008      1.00   .569475  2.004849
   8.49997   8.49997      1.00   .571865  2.013419
   8.49986   8.49986      1.00   .568995  2.003219
   8.49974   8.49974      1.00   .570915  2.011059
   8.49964   8.49964      1.00   .570145  2.007139
   8.49953   8.49953      1.00   .570185  2.007329
   8.49941   8.49941      1.00   .566135  1.993059
   8.49930   8.49930      1.00   .572045  2.013949
   8.49920   8.49920      1.00   .569865  2.007139
   8.49908   8.49908      1.00   .569015  2.003859
   8.49896   8.49896      1.00   .569555  2.005589
   8.49885   8.49885      1.00   .571265  2.011899
   8.49874   8.49874      1.00   .566515  1.995539
   8.49862   8.49862      1.00   .566845  1.998259
   8.49850   8.49850      1.00   .569925  2.008079
   8.49838   8.49838      1.00   .568035  2.002019
   8.49827   8.49827      1.00   .570215  2.009109
   8.49816   8.49816      1.00   .570195  2.008619
   8.49803   8.49803      1.00   .567735  2.001329
   8.49792   8.49792      1.00   .569885  2.007159
   8.49780   8.49780      1.00   .569205  2.007189
   8.49769   8.49769      1.00   .570095  2.008829
   8.49756   8.49756      1.00   .568725  2.005679
   8.49744   8.49744      1.00   .568905  2.004929
   8.49733   8.49733      1.00   .568695  2.005679
   8.49721   8.49721      1.00   .568715  2.004559
   8.49710   8.49710      1.00   .569155  2.005639
   8.49699   8.49699      1.00   .568385  2.004379
   8.49688   8.49688      1.00   .568745  2.004739
   8.49677   8.49677      1.00   .568595  2.004519
   8.49666   8.49666      1.00   .567985  2.003599
   8.49655   8.49655      1.00   .568835  2.006339
   8.49644   8.49644      1.00   .567085  1.999079
   8.49632   8.49632      1.00   .569555  2.009349
   8.49620   8.49620      1.00   .565785  1.996299
   8.49610   8.49610      1.00   .568025  2.003379
   8.49600   8.49600      1.00   .566515  1.998059
   8.49588   8.49588      1.00   .567955  2.003549
   8.49577   8.49577      1.00   .566635  1.999089
   8.49565   8.49565      1.00   .568985  2.006179
   8.49555   8.49555      1.00   .565775  1.996449
   8.49544   8.49544      1.00   .566475  1.998719
   8.49532   8.49532      1.00   .566695  1.999979
   8.49522   8.49522      1.00   .567075  2.000289
   8.49511   8.49511      1.00   .565655  1.996469
   8.49500   8.49500      1.00   .566715  2.000569
   8.49488   8.49488      1.00   .566375  1.999979
   8.49477   8.49477      1.00   .564605  1.992179
   8.49467   8.49467      1.00   .566335  1.998349
   8.49456   8.49456      1.00   .566975  2.001459
   8.49445   8.49445      1.00   .565635  1.996039
   8.49435   8.49435      1.00   .564395  1.992159
   8.49425   8.49425      1.00   .566315  2.000049
   8.49414   8.49414      1.00   .565775  1.997869
   8.49403   8.49403      1.00   .565185  1.995029
   8.49393   8.49393      1.00   .565095  1.997019
   8.49383   8.49383      1.00   .566365  2.000239
   8.49372   8.49372      1.00   .564425  1.993339
   8.49362   8.49362      1.00   .564725  1.993719
   8.49352   8.49352      1.00   .564705  1.995349
   8.49342   8.49342      1.00   .564835  1.996659
   8.49331   8.49331      1.00   .564175  1.993659
   8.49321   8.49321      1.00   .565455  1.998659
   8.49310   8.49310      1.00   .563075  1.989299
   8.49300   8.49300      1.00   .565635  1.998389
   8.49289   8.49289      1.00   .564525  1.994429
   8.49278   8.49278      1.00   .564775  1.995299
   8.49268   8.49268      1.00   .564705  1.994689
   8.49258   8.49258      1.00   .565105  1.996349
   8.49246   8.49246      1.00   .564365  1.993539
   8.49235   8.49235      1.00   .564765  1.996779
   8.49224   8.49224      1.00   .561915  1.986709
   8.49214   8.49214      1.00   .562585  1.989339
   8.49202   8.49202      1.00   .564455  1.995829
   8.49189   8.49189      1.00   .562425  1.988619
   8.49178   8.49178      1.00   .564305  1.994489
   8.49167   8.49167      1.00   .565565  1.999099
   8.49156   8.49156      1.00   .563095  1.991449
   8.49144   8.49144      1.00   .560125  1.980529
   8.49133   8.49133      1.00   .564525  1.995079
   8.49122   8.49122      1.00   .563205  1.992539
   8.49110   8.49110      1.00   .565195  1.998139
   8.49098   8.49098      1.00   .562985  1.991419
   8.49086   8.49086      1.00   .564805  1.997649
   8.49075   8.49075      1.00   .563015  1.991319
   8.49063   8.49063      1.00   .563875  1.994559
   8.49051   8.49051      1.00   .563695  1.994559
   8.49040   8.49040      1.00   .563585  1.993669
   8.49029   8.49029      1.00   .562615  1.990679
   8.49018   8.49018      1.00   .565405  2.000619
   8.49006   8.49006      1.00   .562925  1.991599
   8.48995   8.48995      1.00   .563755  1.994909
   8.48985   8.48985      1.00   .564405  1.996189
   8.48973   8.48973      1.00   .563335  1.994499
   8.48962   8.48962      1.00   .563285  1.993579
   8.48951   8.48951      1.00   .563475  1.995149
   8.48941   8.48941      1.00   .563695  1.994699
   8.48930   8.48930      1.00   .563385  1.994619
   8.48918   8.48918      1.00   .563185  1.994189
   8.48907   8.48907      1.00   .563575  1.995169
   8.48896   8.48896      1.00   .564085  1.997319
   8.48884   8.48884      1.00   .562395  1.991249
   8.48872   8.48872      1.00   .563515  1.996369
   8.48861   8.48861      1.00   .562245  1.991849
   8.48849   8.48849      1.00   .563445  1.995259
   8.48838   8.48838      1.00   .563215  1.994629
   8.48826   8.48826      1.00   .562975  1.993759
   8.48814   8.48814      1.00   .563005  1.994079
   8.48802   8.48802      1.00   .564155  1.999639
   8.48790   8.48790      1.00   .561875  1.990299
   8.48778   8.48778      1.00   .562085  1.991149
   8.48767   8.48767      1.00   .566225  2.006159
   8.48755   8.48755      1.00   .562165  1.990779
   8.48743   8.48743      1.00   .563455  1.997019
   8.48731   8.48731      1.00   .562565  1.994109
   8.48719   8.48719      1.00   .563925  1.998999
   8.48709   8.48709      1.00   .563115  1.994459
   8.48697   8.48697      1.00   .562845  1.995069
   8.48686   8.48686      1.00   .562645  1.992849
   8.48675   8.48675      1.00   .564155  1.998399
   8.48664   8.48664      1.00   .562195  1.992389
   8.48653   8.48653      1.00   .563565  1.998129
   8.48642   8.48642      1.00   .563105  1.995319
   8.48631   8.48631      1.00   .562735  1.994629
   8.48620   8.48620      1.00   .562875  1.994819
   8.48609   8.48609      1.00   .562985  1.996619
   8.48597   8.48597      1.00   .560595  1.988059
   8.48586   8.48586      1.00   .563175  1.998569
   8.48576   8.48576      1.00   .562015  1.993549
   8.48565   8.48565      1.00   .562465  1.994619
   8.48553   8.48553      1.00   .561275  1.991229
   8.48542   8.48542      1.00   .562125  1.994389
   8.48531   8.48531      1.00   .563215  1.998729
   8.48520   8.48520      1.00   .560885  1.990059
   8.48509   8.48509      1.00   .562095  1.993999
   8.48498   8.48498      1.00   .561975  1.994509
   8.48487   8.48487      1.00   .560765  1.989629
   8.48476   8.48476      1.00   .559415  1.985069
   8.48465   8.48465      1.00   .561355  1.991799
   8.48455   8.48455      1.00   .562855  1.997519
   8.48445   8.48445      1.00   .560265  1.988559
   8.48434   8.48434      1.00   .564195  2.001969
   8.48423   8.48423      1.00   .559675  1.985599
   8.48413   8.48413      1.00   .561695  1.993479
   8.48403   8.48403      1.00   .560205  1.988479
   8.48392   8.48392      1.00   .561425  1.993089
   8.48381   8.48381      1.00   .561065  1.991949
   8.48371   8.48371      1.00   .563795  2.001329
   8.48361   8.48361      1.00   .561575  1.993499
   8.48351   8.48351      1.00   .561915  1.996659
   8.48340   8.48340      1.00   .559905  1.988769
   8.48330   8.48330      1.00   .562915  1.997399
   8.48320   8.48320      1.00   .560735  1.991959
   8.48309   8.48309      1.00   .561655  1.992909
   8.48298   8.48298      1.00   .561295  1.994259
   8.48288   8.48288      1.00   .560555  1.990159
   8.48278   8.48278      1.00   .561005  1.993469
   8.48267   8.48267      1.00   .561605  1.996299
   8.48257   8.48257      1.00   .560545  1.990649
   8.48246   8.48246      1.00   .561265  1.993109
   8.48235   8.48235      1.00   .560935  1.993049
   8.48223   8.48223      1.00   .559785  1.988949
   8.48212   8.48212      1.00   .561535  1.995019
   8.48201   8.48201      1.00   .560125  1.990579
   8.48190   8.48190      1.00   .560965  1.993609
   8.48178   8.48178      1.00   .559535  1.989069
   8.48166   8.48166      1.00   .562165  1.996989
   8.48154   8.48154      1.00   .557725  1.982809
   8.48143   8.48143      1.00   .563265  2.003389
   8.48132   8.48132      1.00   .557665  1.983499
   8.48120   8.48120      1.00   .561175  1.994899
   8.48108   8.48108      1.00   .559765  1.990039
   8.48097   8.48097      1.00   .561795  1.996949
   8.48085   8.48085      1.00   .558205  1.985539
   8.48073   8.48073      1.00   .560715  1.994199
   8.48062   8.48062      1.00   .557285  1.983029
   8.48051   8.48051      1.00   .561255  1.995859
   8.48040   8.48040      1.00   .557695  1.984539
   8.48028   8.48028      1.00   .560555  1.993269
   8.48016   8.48016      1.00   .558725  1.986599
   8.48006   8.48006      1.00   .559905  1.991619
   8.47995   8.47995      1.00   .559245  1.989289
   8.47984   8.47984      1.00   .560445  1.992529
   8.47973   8.47973      1.00   .557545  1.982929
   8.47962   8.47962      1.00   .560585  1.994589
   8.47951   8.47951      1.00   .557685  1.985239
   8.47939   8.47939      1.00   .559655  1.991879
   8.47928   8.47928      1.00   .559145  1.988669
   8.47917   8.47917      1.00   .558785  1.989349
   8.47906   8.47906      1.00   .556935  1.982619
   8.47895   8.47895      1.00   .560065  1.992909
   8.47883   8.47883      1.00   .558255  1.987429
   8.47872   8.47872      1.00   .558375  1.989069
   8.47859   8.47859      1.00   .558525  1.988059
   8.47847   8.47847      1.00   .559325  1.991259
   8.47836   8.47836      1.00   .558305  1.987789
   8.47825   8.47825      1.00   .557835  1.985749
   8.47813   8.47813      1.00   .559515  1.992349
   8.47801   8.47801      1.00   .558295  1.987059
   8.47789   8.47789      1.00   .557835  1.985789
   8.47778   8.47778      1.00   .557105  1.983569
   8.47766   8.47766      1.00   .559035  1.991529
   8.47754   8.47754      1.00   .553445  1.971589
   8.47742   8.47742      1.00   .556315  1.982479
   8.47731   8.47731      1.00   .560195  1.995369
   8.47719   8.47719      1.00   .554785  1.978459
   8.47707   8.47707      1.00   .558155  1.988999
   8.47696   8.47696      1.00   .557005  1.984829
   8.47686   8.47686      1.00   .557685  1.988719
   8.47675   8.47675      1.00   .552085  1.967029
   8.47664   8.47664      1.00   .557915  1.988409
   8.47652   8.47652      1.00   .556575  1.983409
   8.47641   8.47641      1.00   .556665  1.983199
   8.47630   8.47630      1.00   .557025  1.986079
   8.47618   8.47618      1.00   .557785  1.987549
   8.47607   8.47607      1.00   .555205  1.978629
   8.47597   8.47597      1.00   .558375  1.991039
   8.47586   8.47586      1.00   .557695  1.988399
   8.47575   8.47575      1.00   .557215  1.987039
   8.47564   8.47564      1.00   .556765  1.984769
   8.47553   8.47553      1.00   .557655  1.989009
   8.47542   8.47542      1.00   .556655  1.984769
   8.47531   8.47531      1.00   .557965  1.989299
   8.47520   8.47520      1.00   .555685  1.981379
   8.47509   8.47509      1.00   .556055  1.983549
   8.47498   8.47498      1.00   .558825  1.993439
   8.47487   8.47487      1.00   .553735  1.975209
   8.47476   8.47476      1.00   .556345  1.984239
   8.47466   8.47466      1.00   .555405  1.980719
   8.47455   8.47455      1.00   .557025  1.987409
   8.47444   8.47444      1.00   .554455  1.977639
   8.47434   8.47434      1.00   .555155  1.981349
   8.47424   8.47424      1.00   .556535  1.985209
   8.47413   8.47413      1.00   .554575  1.978839
   8.47402   8.47402      1.00   .552365  1.970179
   8.47392   8.47392      1.00   .557095  1.989029
   8.47382   8.47382      1.00   .554485  1.980009
   8.47372   8.47372      1.00   .553995  1.976789
   8.47361   8.47361      1.00   .554075  1.977139
   8.47351   8.47351      1.00   .555495  1.982939
   8.47342   8.47342      1.00   .552665  1.973379
   8.47332   8.47332      1.00   .553015  1.973969
   8.47320   8.47320      1.00   .554305  1.978579
   8.47310   8.47310      1.00   .553515  1.975719
   8.47300   8.47300      1.00   .552685  1.973479
   8.47289   8.47289      1.00   .553355  1.976259
   8.47278   8.47278      1.00   .554405  1.979649
   8.47268   8.47268      1.00   .551735  1.970439
   8.47257   8.47257      1.00   .553255  1.975519
   8.47246   8.47246      1.00   .553915  1.977059
   8.47235   8.47235      1.00   .551985  1.970549
   8.47224   8.47224      1.00   .551395  1.969159
   8.47214   8.47214      1.00   .553915  1.978029
   8.47202   8.47202      1.00   .550465  1.965809
   8.47189   8.47189      1.00   .550465  1.966109
   8.47179   8.47179      1.00   .549655  1.963049
   8.47168   8.47168      1.00   .551915  1.971549
   8.47156   8.47156      1.00   .549105  1.962039
   8.47144   8.47144      1.00   .548965  1.961449
   8.47133   8.47133      1.00   .549255  1.962319
   8.47122   8.47122      1.00   .550425  1.966729
   8.47110   8.47110      1.00   .548585  1.960799
   8.47098   8.47098      1.00   .548405  1.960239
   8.47087   8.47087      1.00   .549995  1.963649
   8.47075   8.47075      1.00   .547905  1.958809
   8.47063   8.47063      1.00   .548495  1.960889
   8.47051   8.47051      1.00   .547505  1.956479
   8.47040   8.47040      1.00   .547025  1.954459
   8.47029   8.47029      1.00   .545135  1.949749
   8.47018   8.47018      1.00   .546445  1.953619
   8.47007   8.47007      1.00   .547445  1.957659
   8.46996   8.46996      1.00   .545685  1.951879
   8.46985   8.46985      1.00   .546175  1.953339
   8.46974   8.46974      1.00   .547125  1.955029
   8.46962   8.46962      1.00   .542665  1.939729
   8.46951   8.46951      1.00   .543685  1.944309
   8.46941   8.46941      1.00   .544655  1.949059
   8.46930   8.46930      1.00   .544965  1.950529
   8.46919   8.46919      1.00   .543785  1.945219
   8.46907   8.46907      1.00   .544065  1.946539
   8.46896   8.46896      1.00   .545625  1.952689
   8.46885   8.46885      1.00   .542755  1.942579
   8.46873   8.46873      1.00   .543915  1.945709
   8.46861   8.46861      1.00   .542535  1.941099
   8.46850   8.46850      1.00   .543245  1.943779
   8.46838   8.46838      1.00   .541745  1.938309
   8.46826   8.46826      1.00   .541775  1.939729
   8.46814   8.46814      1.00   .542045  1.939859
   8.46803   8.46803      1.00   .542285  1.941579
   8.46791   8.46791      1.00   .539365  1.929929
   8.46779   8.46779      1.00   .543245  1.944649
   8.46768   8.46768      1.00   .540195  1.934119
   8.46756   8.46756      1.00   .542935  1.943649
   8.46743   8.46743      1.00   .538055  1.926669
   8.46732   8.46732      1.00   .543055  1.945509
   8.46721   8.46721      1.00   .538315  1.928759
   8.46710   8.46710      1.00   .540515  1.935939
   8.46699   8.46699      1.00   .537855  1.926509
   8.46687   8.46687      1.00   .541235  1.937649
   8.46676   8.46676      1.00   .537305  1.923659
   8.46666   8.46666      1.00   .539475  1.932699
   8.46654   8.46654      1.00   .538645  1.929919
   8.46643   8.46643      1.00   .537795  1.926319
   8.46631   8.46631      1.00   .537255  1.923899
   8.46620   8.46620      1.00   .539275  1.932469
   8.46609   8.46609      1.00   .536695  1.921739
   8.46598   8.46598      1.00   .536995  1.924109
   8.46587   8.46587      1.00   .536395  1.922279
   8.46576   8.46576      1.00   .539215  1.931189
   8.46565   8.46565      1.00   .535535  1.918439
   8.46554   8.46554      1.00   .536165  1.922349
   8.46543   8.46543      1.00   .536385  1.923449
   8.46533   8.46533      1.00   .536645  1.923589
   8.46522   8.46522      1.00   .536555  1.923189
   8.46510   8.46510      1.00   .536425  1.923609
   8.46499   8.46499      1.00   .535635  1.921329
   8.46488   8.46488      1.00   .535715  1.920359
   8.46478   8.46478      1.00   .535805  1.921179
   8.46467   8.46467      1.00   .536145  1.922619
   8.46456   8.46456      1.00   .535545  1.919649
   8.46446   8.46446      1.00   .533835  1.915619
   8.46435   8.46435      1.00   .533865  1.915059
   8.46424   8.46424      1.00   .535665  1.921069
   8.46414   8.46414      1.00   .532575  1.910589
   8.46404   8.46404      1.00   .534795  1.917909
   8.46393   8.46393      1.00   .533575  1.913979
   8.46383   8.46383      1.00   .535115  1.919779
   8.46373   8.46373      1.00   .532675  1.911299
   8.46362   8.46362      1.00   .535595  1.921049
   8.46352   8.46352      1.00   .534095  1.916799
   8.46341   8.46341      1.00   .533505  1.914699
   8.46331   8.46331      1.00   .532805  1.911489
   8.46322   8.46322      1.00   .533225  1.912589
   8.46311   8.46311      1.00   .531035  1.906229
   8.46300   8.46300      1.00   .532395  1.910469
   8.46290   8.46290      1.00   .531095  1.907119
   8.46280   8.46280      1.00   .535345  1.920109
   8.46269   8.46269      1.00   .532015  1.909499
   8.46258   8.46258      1.00   .533475  1.915699
   8.46247   8.46247      1.00   .531745  1.910069
   8.46236   8.46236      1.00   .530335  1.903789
   8.46225   8.46225      1.00   .534415  1.918449
   8.46213   8.46213      1.00   .533355  1.914779
   8.46203   8.46203      1.00   .532755  1.912259
   8.46192   8.46192      1.00   .534555  1.920029
   8.46180   8.46180      1.00   .532275  1.911439
   8.46168   8.46168      1.00   .533175  1.914249
   8.46157   8.46157      1.00   .532835  1.913359
   8.46146   8.46146      1.00   .531035  1.907959
   8.46134   8.46134      1.00   .532575  1.912239
   8.46122   8.46122      1.00   .532545  1.911849
   8.46110   8.46110      1.00   .532275  1.911329
   8.46099   8.46099      1.00   .530885  1.907219
   8.46088   8.46088      1.00   .533705  1.917679
   8.46075   8.46075      1.00   .530045  1.904739
   8.46064   8.46064      1.00   .532625  1.913849
   8.46053   8.46053      1.00   .530405  1.906339
   8.46041   8.46041      1.00   .533185  1.917309
   8.46030   8.46030      1.00   .529885  1.904289
   8.46019   8.46019      1.00   .532355  1.914319
   8.46009   8.46009      1.00   .530915  1.908189
   8.45997   8.45997      1.00   .534095  1.918829
   8.45985   8.45985      1.00   .530495  1.906289
   8.45975   8.45975      1.00   .531225  1.909739
   8.45964   8.45964      1.00   .532645  1.914299
   8.45953   8.45953      1.00   .532095  1.913939
   8.45941   8.45941      1.00   .529335  1.903719
   8.45930   8.45930      1.00   .531905  1.910769
   8.45920   8.45920      1.00   .531385  1.910989
   8.45908   8.45908      1.00   .530115  1.905899
   8.45896   8.45896      1.00   .531045  1.909579
   8.45885   8.45885      1.00   .531385  1.910909
   8.45874   8.45874      1.00   .531995  1.913239
   8.45863   8.45863      1.00   .529765  1.904689
   8.45850   8.45850      1.00   .531945  1.915399
   8.45838   8.45838      1.00   .531055  1.910219
   8.45828   8.45828      1.00   .531985  1.913359
   8.45816   8.45816      1.00   .530105  1.908469
   8.45803   8.45803      1.00   .533155  1.918099
   8.45792   8.45792      1.00   .530335  1.906649
   8.45781   8.45781      1.00   .531505  1.913499
   8.45768   8.45768      1.00   .532635  1.917129
   8.45756   8.45756      1.00   .530495  1.909349
   8.45745   8.45745      1.00   .529275  1.905129
   8.45733   8.45733      1.00   .532355  1.915639
   8.45721   8.45721      1.00   .531635  1.914029
   8.45709   8.45709      1.00   .528535  1.903009
   8.45698   8.45698      1.00   .531965  1.916029
   8.45688   8.45688      1.00   .530845  1.910009
   8.45676   8.45676      1.00   .531035  1.912949
   8.45665   8.45665      1.00   .528915  1.903559
   8.45655   8.45655      1.00   .533085  1.919089
   8.45645   8.45645      1.00   .529165  1.905489
   8.45633   8.45633      1.00   .531585  1.914689
   8.45620   8.45620      1.00   .531305  1.913599
   8.45610   8.45610      1.00   .531115  1.912759
   8.45600   8.45600      1.00   .530325  1.910509
   8.45589   8.45589      1.00   .531085  1.912699
   8.45577   8.45577      1.00   .530355  1.909709
   8.45566   8.45566      1.00   .527685  1.901489
   8.45556   8.45556      1.00   .530745  1.912039
   8.45545   8.45545      1.00   .532205  1.917269
   8.45534   8.45534      1.00   .528985  1.906399
   8.45523   8.45523      1.00   .530685  1.912909
   8.45511   8.45511      1.00   .530765  1.913309
   8.45500   8.45500      1.00   .530195  1.909739
   8.45489   8.45489      1.00   .528025  1.902909
   8.45478   8.45478      1.00   .529785  1.910599
   8.45468   8.45468      1.00   .532045  1.917739
   8.45458   8.45458      1.00   .529135  1.906279
   8.45446   8.45446      1.00   .532235  1.918479
   8.45436   8.45436      1.00   .528475  1.904649
   8.45426   8.45426      1.00   .532425  1.919669
   8.45415   8.45415      1.00   .529435  1.908639
   8.45404   8.45404      1.00   .531215  1.915879
   8.45394   8.45394      1.00   .529885  1.909839
   8.45384   8.45384      1.00   .532155  1.919449
   8.45374   8.45374      1.00   .528875  1.907069
   8.45363   8.45363      1.00   .531945  1.918359
   8.45353   8.45353      1.00   .530385  1.912779
   8.45343   8.45343      1.00   .530385  1.911979
   8.45333   8.45333      1.00   .531395  1.917179
   8.45322   8.45322      1.00   .530135  1.911549
   8.45311   8.45311      1.00   .530735  1.914109
   8.45302   8.45302      1.00   .528175  1.905519
   8.45291   8.45291      1.00   .531965  1.919959
   8.45280   8.45280      1.00   .528045  1.904619
   8.45269   8.45269      1.00   .530805  1.915669
   8.45259   8.45259      1.00   .529425  1.910019
   8.45249   8.45249      1.00   .530295  1.913969
   8.45237   8.45237      1.00   .527615  1.904439
   8.45226   8.45226      1.00   .530225  1.914469
   8.45215   8.45215      1.00   .529395  1.911909
   8.45203   8.45203      1.00   .529125  1.910599
   8.45191   8.45191      1.00   .528375  1.906749
   8.45180   8.45180      1.00   .531105  1.917759
   8.45169   8.45169      1.00   .529625  1.912199
   8.45158   8.45158      1.00   .529215  1.910689
   8.45146   8.45146      1.00   .528915  1.909739
   8.45134   8.45134      1.00   .532255  1.920509
   8.45123   8.45123      1.00   .528335  1.907689
   8.45112   8.45112      1.00   .528985  1.910269
   8.45099   8.45099      1.00   .528605  1.909139
   8.45088   8.45088      1.00   .529355  1.911519
   8.45077   8.45077      1.00   .529415  1.912269
   8.45065   8.45065      1.00   .526655  1.902189
   8.45053   8.45053      1.00   .528135  1.907099
   8.45041   8.45041      1.00   .527705  1.905859
   8.45031   8.45031      1.00   .528395  1.909669
   8.45021   8.45021      1.00   .527085  1.904799
   8.45009   8.45009      1.00   .526345  1.902849
   8.44998   8.44998      1.00   .527405  1.904979
   8.44987   8.44987      1.00   .527645  1.907099
   8.44976   8.44976      1.00   .525205  1.897019
   8.44964   8.44964      1.00   .528375  1.909719
   8.44953   8.44953      1.00   .525065  1.897079
   8.44943   8.44943      1.00   .526935  1.904529
   8.44932   8.44932      1.00   .526305  1.902009
   8.44921   8.44921      1.00   .526475  1.903059
   8.44909   8.44909      1.00   .524285  1.895729
   8.44898   8.44898      1.00   .526665  1.904829
   8.44887   8.44887      1.00   .526635  1.904459
   8.44875   8.44875      1.00   .523545  1.893069
   8.44863   8.44863      1.00   .526745  1.904879
   8.44852   8.44852      1.00   .522415  1.889339
   8.44840   8.44840      1.00   .524315  1.895739
   8.44828   8.44828      1.00   .523855  1.895409
   8.44816   8.44816      1.00   .525955  1.902409
   8.44805   8.44805      1.00   .523375  1.892689
   8.44793   8.44793      1.00   .524965  1.898809
   8.44781   8.44781      1.00   .523225  1.893399
   8.44769   8.44769      1.00   .523365  1.892359
   8.44758   8.44758      1.00   .521525  1.886429
   8.44746   8.44746      1.00   .525065  1.899809
   8.44733   8.44733      1.00   .523525  1.894059
   8.44722   8.44722      1.00   .522175  1.887909
   8.44712   8.44712      1.00   .522875  1.892079
   8.44700   8.44700      1.00   .525105  1.899589
   8.44689   8.44689      1.00   .521425  1.886249
   8.44678   8.44678      1.00   .521515  1.887439
   8.44667   8.44667      1.00   .525545  1.901469
   8.44656   8.44656      1.00   .521475  1.886809
   8.44645   8.44645      1.00   .523645  1.893809
   8.44634   8.44634      1.00   .521935  1.889079
   8.44624   8.44624      1.00   .521755  1.889229
   8.44612   8.44612      1.00   .523385  1.894379
   8.44601   8.44601      1.00   .520415  1.883879
   8.44590   8.44590      1.00   .522385  1.890829
   8.44579   8.44579      1.00   .522145  1.890649
   8.44568   8.44568      1.00   .520425  1.884409
   8.44557   8.44557      1.00   .522425  1.891819
   8.44546   8.44546      1.00   .520285  1.884019
   8.44535   8.44535      1.00   .520115  1.883469
   8.44524   8.44524      1.00   .520535  1.885009
   8.44513   8.44513      1.00   .521885  1.891109
   8.44502   8.44502      1.00   .519505  1.881539
   8.44492   8.44492      1.00   .521475  1.889519
   8.44481   8.44481      1.00   .518825  1.878899
   8.44470   8.44470      1.00   .520825  1.887819
   8.44460   8.44460      1.00   .518485  1.876899
   8.44450   8.44450      1.00   .519805  1.883459
   8.44439   8.44439      1.00   .519495  1.881929
   8.44428   8.44428      1.00   .517075  1.873999
   8.44418   8.44418      1.00   .519485  1.882649
   8.44408   8.44408      1.00   .518215  1.877959
   8.44397   8.44397      1.00   .518605  1.877849
   8.44386   8.44386      1.00   .516595  1.871799
   8.44376   8.44376      1.00   .520045  1.883979
   8.44367   8.44367      1.00   .517165  1.874179
   8.44356   8.44356      1.00   .518795  1.880369
   8.44345   8.44345      1.00   .515785  1.869879
   8.44335   8.44335      1.00   .518535  1.880909
   8.44326   8.44326      1.00   .514515  1.865509
   8.44315   8.44315      1.00   .517705  1.877429
   8.44304   8.44304      1.00   .515255  1.867309
   8.44294   8.44294      1.00   .516275  1.872629
   8.44284   8.44284      1.00   .514895  1.867859
   8.44274   8.44274      1.00   .517835  1.879629
   8.44262   8.44262      1.00   .514195  1.866629
   8.44252   8.44252      1.00   .515015  1.868499
   8.44241   8.44241      1.00   .517695  1.877049
   8.44230   8.44230      1.00   .515075  1.867449
   8.44219   8.44219      1.00   .513375  1.863209
   8.44208   8.44208      1.00   .514945  1.868219
   8.44196   8.44196      1.00   .515805  1.872159
   8.44184   8.44184      1.00   .512245  1.859279
   8.44172   8.44172      1.00   .515465  1.869399
   8.44161   8.44161      1.00   .513655  1.863249
   8.44150   8.44150      1.00   .515115  1.869069
   8.44138   8.44138      1.00   .510985  1.854649
   8.44126   8.44126      1.00   .513465  1.863919
   8.44114   8.44114      1.00   .510575  1.853529
   8.44103   8.44103      1.00   .515255  1.869299
   8.44091   8.44091      1.00   .511215  1.855629
   8.44079   8.44079      1.00   .514025  1.866379
   8.44068   8.44068      1.00   .508305  1.844889
   8.44057   8.44057      1.00   .514205  1.867759
   8.44046   8.44046      1.00   .507835  1.844319
   8.44034   8.44034      1.00   .511585  1.858099
   8.44023   8.44023      1.00   .510775  1.854299
   8.44012   8.44012      1.00   .512655  1.862029
   8.44001   8.44001      1.00   .510105  1.853759
   8.43990   8.43990      1.00   .511665  1.857479
   8.43978   8.43978      1.00   .509885  1.851569
   8.43968   8.43968      1.00   .510665  1.854949
   8.43957   8.43957      1.00   .509805  1.851249
   8.43945   8.43945      1.00   .510035  1.852119
   8.43934   8.43934      1.00   .510525  1.854899
   8.43924   8.43924      1.00   .508785  1.848769
   8.43912   8.43912      1.00   .510585  1.854509
   8.43900   8.43900      1.00   .509575  1.851129
   8.43889   8.43889      1.00   .507715  1.844489
   8.43879   8.43879      1.00   .510675  1.855719
   8.43866   8.43866      1.00   .508785  1.849469
   8.43854   8.43854      1.00   .507055  1.843059
   8.43843   8.43843      1.00   .509005  1.849859
   8.43832   8.43832      1.00   .508955  1.849529
   8.43820   8.43820      1.00   .506925  1.842969
   8.43807   8.43807      1.00   .508215  1.847259
   8.43795   8.43795      1.00   .508445  1.847219
   8.43784   8.43784      1.00   .508185  1.846699
   8.43772   8.43772      1.00   .506045  1.840789
   8.43759   8.43759      1.00   .508135  1.848149
   8.43748   8.43748      1.00   .504545  1.835069
   8.43737   8.43737      1.00   .508595  1.850349
   8.43725   8.43725      1.00   .504995  1.836049
   8.43713   8.43713      1.00   .508135  1.848729
   8.43702   8.43702      1.00   .506005  1.839799
   8.43691   8.43691      1.00   .507035  1.843889
   8.43680   8.43680      1.00   .505425  1.836949
   8.43669   8.43669      1.00   .507705  1.846399
   8.43658   8.43658      1.00   .506305  1.842119
   8.43647   8.43647      1.00   .505865  1.839809
   8.43636   8.43636      1.00   .505675  1.839129
   8.43623   8.43623      1.00   .507415  1.846999
   8.43613   8.43613      1.00   .505195  1.838519
   8.43603   8.43603      1.00   .506745  1.844869
   8.43592   8.43592      1.00   .504775  1.838159
   8.43580   8.43580      1.00   .505745  1.840539
   8.43569   8.43569      1.00   .506005  1.841009
   8.43559   8.43559      1.00   .505795  1.840199
   8.43548   8.43548      1.00   .506275  1.842769
   8.43536   8.43536      1.00   .503495  1.831689
   8.43525   8.43525      1.00   .508435  1.851559
   8.43515   8.43515      1.00   .503925  1.834499
   8.43503   8.43503      1.00   .505905  1.842539
   8.43492   8.43492      1.00   .503585  1.832999
   8.43481   8.43481      1.00   .507175  1.847229
   8.43471   8.43471      1.00   .505785  1.841369
   8.43460   8.43460      1.00   .504415  1.837479
   8.43449   8.43449      1.00   .503675  1.835439
   8.43438   8.43438      1.00   .506845  1.846469
   8.43428   8.43428      1.00   .502745  1.830259
   8.43418   8.43418      1.00   .505505  1.839249
   8.43406   8.43406      1.00   .503365  1.833549
   8.43396   8.43396      1.00   .502645  1.831849
   8.43387   8.43387      1.00   .501525  1.826669
   8.43376   8.43376      1.00   .505635  1.842689
   8.43365   8.43365      1.00   .502765  1.831919
   8.43356   8.43356      1.00   .504365  1.837289
   8.43346   8.43346      1.00   .505025  1.839869
   8.43335   8.43335      1.00   .502025  1.829059
   8.43324   8.43324      1.00   .500755  1.824289
   8.43314   8.43314      1.00   .503365  1.834789
   8.43304   8.43304      1.00   .504475  1.837389
   8.43293   8.43293      1.00   .503425  1.835139
   8.43282   8.43282      1.00   .503785  1.837169
   8.43272   8.43272      1.00   .504145  1.837679
   8.43262   8.43262      1.00   .503595  1.836019
   8.43251   8.43251      1.00   .505055  1.841639
   8.43239   8.43239      1.00   .504745  1.840419
   8.43228   8.43228      1.00   .504665  1.839839
   8.43217   8.43217      1.00   .504045  1.837709
   8.43205   8.43205      1.00   .504125  1.838489
   8.43193   8.43193      1.00   .503445  1.836359
   8.43183   8.43183      1.00   .504805  1.840629
   8.43172   8.43172      1.00   .504365  1.839919
   8.43160   8.43160      1.00   .503495  1.837419
   8.43148   8.43148      1.00   .504245  1.839509
   8.43137   8.43137      1.00   .506205  1.846989
   8.43126   8.43126      1.00   .501725  1.831219
   8.43114   8.43114      1.00   .506975  1.849599
   8.43101   8.43101      1.00   .502415  1.833289
   8.43090   8.43090      1.00   .506135  1.846349
   8.43079   8.43079      1.00   .502785  1.834109
   8.43066   8.43066      1.00   .507225  1.852079
   8.43055   8.43055      1.00   .503205  1.836219
   8.43044   8.43044      1.00   .505225  1.844589
   8.43033   8.43033      1.00   .506235  1.848139
   8.43022   8.43022      1.00   .504695  1.842189
   8.43010   8.43010      1.00   .503295  1.837819
   8.42999   8.42999      1.00   .506155  1.847859
   8.42989   8.42989      1.00   .506095  1.847609
   8.42978   8.42978      1.00   .505005  1.843189
   8.42966   8.42966      1.00   .504285  1.841139
   8.42955   8.42955      1.00   .508695  1.857229
   8.42944   8.42944      1.00   .506415  1.848659
   8.42933   8.42933      1.00   .504985  1.844409
   8.42922   8.42922      1.00   .507925  1.855209
   8.42911   8.42911      1.00   .508055  1.854589
   8.42900   8.42900      1.00   .507475  1.853189
   8.42888   8.42888      1.00   .505485  1.846759
   8.42876   8.42876      1.00   .508885  1.858929
   8.42864   8.42864      1.00   .506425  1.849399
   8.42853   8.42853      1.00   .506085  1.849969
   8.42841   8.42841      1.00   .506555  1.851049
   8.42829   8.42829      1.00   .510095  1.863219
   8.42817   8.42817      1.00   .505945  1.848699
   8.42806   8.42806      1.00   .508455  1.858149
   8.42794   8.42794      1.00   .509785  1.861529
   8.42781   8.42781      1.00   .508945  1.860629
   8.42770   8.42770      1.00   .508375  1.858159
   8.42759   8.42759      1.00   .510125  1.863869
   8.42747   8.42747      1.00   .508215  1.857039
   8.42734   8.42734      1.00   .509175  1.861369
   8.42723   8.42723      1.00   .508165  1.857639
   8.42712   8.42712      1.00   .511235  1.868259
   8.42701   8.42701      1.00   .509675  1.863039
   8.42690   8.42690      1.00   .508775  1.860349
   8.42679   8.42679      1.00   .511335  1.869429
   8.42668   8.42668      1.00   .509795  1.864469
   8.42657   8.42657      1.00   .507565  1.855489
   8.42645   8.42645      1.00   .510935  1.867909
   8.42634   8.42634      1.00   .510895  1.868509
   8.42623   8.42623      1.00   .509885  1.865729
   8.42611   8.42611      1.00   .510955  1.869099
   8.42600   8.42600      1.00   .513125  1.876209
   8.42589   8.42589      1.00   .509035  1.863019
   8.42578   8.42578      1.00   .510835  1.869059
   8.42567   8.42567      1.00   .512835  1.876149
   8.42556   8.42556      1.00   .512355  1.874689
   8.42545   8.42545      1.00   .512175  1.875879
   8.42535   8.42535      1.00   .512225  1.875619
   8.42524   8.42524      1.00   .513425  1.878679
   8.42512   8.42512      1.00   .511975  1.873539
   8.42501   8.42501      1.00   .511955  1.873949
   8.42490   8.42490      1.00   .514045  1.882609
   8.42479   8.42479      1.00   .513335  1.878059
   8.42468   8.42468      1.00   .512585  1.876709
   8.42458   8.42458      1.00   .513425  1.880299
   8.42448   8.42448      1.00   .514835  1.885969
   8.42437   8.42437      1.00   .513275  1.878359
   8.42426   8.42426      1.00   .514725  1.883539
   8.42416   8.42416      1.00   .513835  1.882149
   8.42405   8.42405      1.00   .514455  1.884649
   8.42395   8.42395      1.00   .513845  1.881089
   8.42384   8.42384      1.00   .515885  1.889859
   8.42374   8.42374      1.00   .514865  1.886399
   8.42364   8.42364      1.00   .516145  1.890309
   8.42353   8.42353      1.00   .514545  1.885059
   8.42343   8.42343      1.00   .516235  1.891359
   8.42333   8.42333      1.00   .515245  1.887829
   8.42323   8.42323      1.00   .515965  1.891249
   8.42312   8.42312      1.00   .515715  1.889579
   8.42301   8.42301      1.00   .516125  1.891029
   8.42291   8.42291      1.00   .516155  1.891089
   8.42280   8.42280      1.00   .515995  1.891189
   8.42270   8.42270      1.00   .517455  1.896339
   8.42259   8.42259      1.00   .515775  1.889669
   8.42248   8.42248      1.00   .517135  1.895219
   8.42238   8.42238      1.00   .516725  1.892389
   8.42227   8.42227      1.00   .520335  1.907709
   8.42216   8.42216      1.00   .514715  1.887159
   8.42204   8.42204      1.00   .517345  1.896069
   8.42193   8.42193      1.00   .519115  1.902879
   8.42182   8.42182      1.00   .517665  1.897879
   8.42170   8.42170      1.00   .514575  1.887049
   8.42158   8.42158      1.00   .518815  1.902059
   8.42147   8.42147      1.00   .517465  1.897429
   8.42135   8.42135      1.00   .518175  1.900869
   8.42122   8.42122      1.00   .514745  1.888009
   8.42111   8.42111      1.00   .518875  1.902219
   8.42100   8.42100      1.00   .516635  1.894219
   8.42088   8.42088      1.00   .517285  1.897769
   8.42076   8.42076      1.00   .516425  1.894299
   8.42064   8.42064      1.00   .518085  1.900789
   8.42054   8.42054      1.00   .515315  1.891099
   8.42043   8.42043      1.00   .517395  1.899359
   8.42031   8.42031      1.00   .517255  1.898109
   8.42020   8.42020      1.00   .518165  1.902049
   8.42010   8.42010      1.00   .514595  1.888189
   8.41998   8.41998      1.00   .518475  1.902999
   8.41986   8.41986      1.00   .516565  1.896109
   8.41976   8.41976      1.00   .515665  1.892529
   8.41965   8.41965      1.00   .518055  1.901539
   8.41954   8.41954      1.00   .515515  1.891419
   8.41942   8.41942      1.00   .514025  1.887349
   8.41931   8.41931      1.00   .513555  1.885199
   8.41921   8.41921      1.00   .519145  1.905939
   8.41910   8.41910      1.00   .514845  1.890269
   8.41897   8.41897      1.00   .514185  1.887359
   8.41886   8.41886      1.00   .517245  1.899259
   8.41875   8.41875      1.00   .516375  1.896489
   8.41864   8.41864      1.00   .513315  1.883789
   8.41851   8.41851      1.00   .513905  1.886129
   8.41839   8.41839      1.00   .516705  1.897139
   8.41829   8.41829      1.00   .515575  1.894109
   8.41817   8.41817      1.00   .514515  1.889909
   8.41804   8.41804      1.00   .514115  1.887999
   8.41793   8.41793      1.00   .516095  1.897199
   8.41782   8.41782      1.00   .514165  1.888309
   8.41770   8.41770      1.00   .515575  1.894349
   8.41757   8.41757      1.00   .514245  1.888799
   8.41746   8.41746      1.00   .516495  1.897509
   8.41735   8.41735      1.00   .513985  1.888559
   8.41723   8.41723      1.00   .515495  1.894959
   8.41711   8.41711      1.00   .514255  1.889969
   8.41700   8.41700      1.00   .513105  1.886119
   8.41689   8.41689      1.00   .515955  1.896379
   8.41678   8.41678      1.00   .514085  1.890009
   8.41667   8.41667      1.00   .514265  1.890579
   8.41656   8.41656      1.00   .513085  1.886619
   8.41645   8.41645      1.00   .516395  1.897229
   8.41634   8.41634      1.00   .512215  1.882589
   8.41622   8.41622      1.00   .512495  1.884269
   8.41611   8.41611      1.00   .514465  1.891709
   8.41601   8.41601      1.00   .513715  1.889949
   8.41589   8.41589      1.00   .512245  1.884529
   8.41578   8.41578      1.00   .512885  1.886749
   8.41568   8.41568      1.00   .512635  1.885789
   8.41557   8.41557      1.00   .515225  1.895129
   8.41545   8.41545      1.00   .511295  1.880159
   8.41534   8.41534      1.00   .513905  1.891019
   8.41527   8.41527      1.00   .511425  1.881239
