# Supplementary material for: Direct Observation of Palladium Leaching from Pd/C by a Simple Method: X-ray Absorption Spectroscopy of Heterogeneous Mixtures
Source: ACS Omega. 2023 Jun 7;8(24):21787–92. doi: 10.1021/acsomega.3c01343 (PMC10286095; doi:10.1021/acsomega.3c01343)
Supplement: Supplementary file 2 — ao3c01343_si_002.zip [file ao3c01343_si_002.zip › Figure 1,2/THF_1cm_0.qd]

  9809     KEK-PF   NW10A
 7_THF_1cm       19.05.30 10:53 - 19.05.30 10:56 Serial#KEKPF-NW10A_025655
 7_THF_1cm                                                                       
 Ring :   6.5 GeV    28.7 mA -   28.4 mA
 Mono :   Si(311)       D=  1.63747 A    Initial angle=  9.06854 deg
 NW10A     Transmission( 2)   Repetition=  0     Points= 5893
 Param file : QXAFS(SYNC)     angle axis (*)     Block =    1

 Block      Init-Ang  Final-Ang     Step/deg     Time/s       Num
     1        9.06854   8.41529          ***       1.00      5893
 Ortec(-1)     NDCH = 3
  Angle(c)  Angle(o)    time/s         2         3
      Mode         0         0         1         2
    Offset         0         0    .01492    .00469
   9.06854   9.06854      1.00   .703915  1.045109
   9.06845   9.06845      1.00   .702445  1.042899
   9.06834   9.06834      1.00   .689615  1.023609
   9.06823   9.06823      1.00   .682645  1.013229
   9.06811   9.06811      1.00   .675225  1.002039
   9.06800   9.06800      1.00   .674225  1.001889
   9.06789   9.06789      1.00   .665765   .989009
   9.06777   9.06777      1.00   .666505   .990139
   9.06765   9.06765      1.00   .660665   .981539
   9.06754   9.06754      1.00   .663105   .985469
   9.06743   9.06743      1.00   .657955   .977299
   9.06731   9.06731      1.00   .660885   .981469
   9.06720   9.06720      1.00   .658625   .978809
   9.06709   9.06709      1.00   .657205   .976489
   9.06698   9.06698      1.00   .655035   .973739
   9.06687   9.06687      1.00   .659725   .980159
   9.06676   9.06676      1.00   .653895   .972169
   9.06665   9.06665      1.00   .655445   .973849
   9.06654   9.06654      1.00   .655315   .973969
   9.06643   9.06643      1.00   .652165   .969889
   9.06632   9.06632      1.00   .654015   .972049
   9.06621   9.06621      1.00   .650555   .967399
   9.06611   9.06611      1.00   .651135   .968379
   9.06599   9.06599      1.00   .650235   .967059
   9.06589   9.06589      1.00   .648325   .964279
   9.06578   9.06578      1.00   .651445   .968359
   9.06567   9.06567      1.00   .647915   .962999
   9.06556   9.06556      1.00   .647095   .962379
   9.06545   9.06545      1.00   .649275   .965779
   9.06534   9.06534      1.00   .647075   .962819
   9.06523   9.06523      1.00   .647715   .964329
   9.06511   9.06511      1.00   .645865   .961009
   9.06501   9.06501      1.00   .648325   .964299
   9.06490   9.06490      1.00   .644025   .958709
   9.06479   9.06479      1.00   .647075   .962859
   9.06468   9.06468      1.00   .645245   .960689
   9.06457   9.06457      1.00   .645015   .959729
   9.06447   9.06447      1.00   .645745   .961629
   9.06436   9.06436      1.00   .642735   .956399
   9.06425   9.06425      1.00   .647655   .963869
   9.06415   9.06415      1.00   .642245   .956059
   9.06405   9.06405      1.00   .644375   .959139
   9.06395   9.06395      1.00   .644005   .959359
   9.06384   9.06384      1.00   .644025   .958999
   9.06373   9.06373      1.00   .642115   .956339
   9.06363   9.06363      1.00   .647425   .964169
   9.06353   9.06353      1.00   .640645   .954439
   9.06342   9.06342      1.00   .645125   .961239
   9.06332   9.06332      1.00   .640355   .954379
   9.06322   9.06322      1.00   .644425   .960119
   9.06312   9.06312      1.00   .642795   .957569
   9.06301   9.06301      1.00   .641645   .956549
   9.06291   9.06291      1.00   .642975   .958359
   9.06281   9.06281      1.00   .642835   .958859
   9.06270   9.06270      1.00   .642615   .958489
   9.06258   9.06258      1.00   .640035   .954739
   9.06248   9.06248      1.00   .644705   .960839
   9.06237   9.06237      1.00   .638685   .951649
   9.06226   9.06226      1.00   .641915   .957539
   9.06215   9.06215      1.00   .637215   .949969
   9.06204   9.06204      1.00   .645125   .961669
   9.06193   9.06193      1.00   .639475   .953469
   9.06182   9.06182      1.00   .642345   .958269
   9.06169   9.06169      1.00   .636995   .950409
   9.06158   9.06158      1.00   .644005   .960399
   9.06147   9.06147      1.00   .635595   .948109
   9.06136   9.06136      1.00   .642625   .958979
   9.06124   9.06124      1.00   .637715   .952049
   9.06113   9.06113      1.00   .643395   .959919
   9.06102   9.06102      1.00   .640745   .956289
   9.06089   9.06089      1.00   .642895   .959329
   9.06077   9.06077      1.00   .636265   .949539
   9.06066   9.06066      1.00   .642385   .958429
   9.06055   9.06055      1.00   .640175   .955819
   9.06044   9.06044      1.00   .637315   .951989
   9.06032   9.06032      1.00   .640795   .956839
   9.06021   9.06021      1.00   .637585   .952009
   9.06011   9.06011      1.00   .640205   .955889
   9.06000   9.06000      1.00   .638485   .953289
   9.05988   9.05988      1.00   .635975   .949999
   9.05977   9.05977      1.00   .641715   .958229
   9.05967   9.05967      1.00   .636785   .950699
   9.05956   9.05956      1.00   .638405   .953629
   9.05944   9.05944      1.00   .639015   .954699
   9.05933   9.05933      1.00   .635125   .949089
   9.05922   9.05922      1.00   .638015   .954079
   9.05911   9.05911      1.00   .637545   .952839
   9.05899   9.05899      1.00   .637475   .952509
   9.05888   9.05888      1.00   .636105   .950989
   9.05877   9.05877      1.00   .638745   .954229
   9.05865   9.05865      1.00   .637335   .952619
   9.05853   9.05853      1.00   .635085   .949279
   9.05841   9.05841      1.00   .636275   .951129
   9.05830   9.05830      1.00   .637545   .953509
   9.05818   9.05818      1.00   .636965   .951919
   9.05805   9.05805      1.00   .634375   .948729
   9.05794   9.05794      1.00   .638645   .955439
   9.05782   9.05782      1.00   .634995   .950009
   9.05771   9.05771      1.00   .636775   .952539
   9.05759   9.05759      1.00   .635125   .950149
   9.05748   9.05748      1.00   .637695   .954529
   9.05736   9.05736      1.00   .635685   .951919
   9.05724   9.05724      1.00   .637725   .954419
   9.05712   9.05712      1.00   .635735   .951249
   9.05701   9.05701      1.00   .638105   .954449
   9.05691   9.05691      1.00   .636175   .951819
   9.05680   9.05680      1.00   .638435   .955809
   9.05668   9.05668      1.00   .636925   .953779
   9.05657   9.05657      1.00   .635625   .951689
   9.05647   9.05647      1.00   .639985   .958559
   9.05637   9.05637      1.00   .638105   .955209
   9.05625   9.05625      1.00   .638015   .955859
   9.05614   9.05614      1.00   .633885   .949589
   9.05603   9.05603      1.00   .641935   .961289
   9.05592   9.05592      1.00   .634795   .951009
   9.05580   9.05580      1.00   .638115   .955899
   9.05569   9.05569      1.00   .637095   .954429
   9.05559   9.05559      1.00   .638185   .956599
   9.05548   9.05548      1.00   .639535   .957649
   9.05536   9.05536      1.00   .634665   .950999
   9.05525   9.05525      1.00   .639315   .957399
   9.05515   9.05515      1.00   .638145   .956959
   9.05504   9.05504      1.00   .636825   .954569
   9.05492   9.05492      1.00   .633725   .949609
   9.05481   9.05481      1.00   .637475   .955569
   9.05471   9.05471      1.00   .638115   .956219
   9.05460   9.05460      1.00   .636305   .953639
   9.05449   9.05449      1.00   .636085   .953629
   9.05439   9.05439      1.00   .640605   .960519
   9.05429   9.05429      1.00   .638205   .956989
   9.05418   9.05418      1.00   .634325   .951019
   9.05407   9.05407      1.00   .636815   .955139
   9.05397   9.05397      1.00   .640815   .961119
   9.05387   9.05387      1.00   .634825   .951999
   9.05376   9.05376      1.00   .639555   .959299
   9.05365   9.05365      1.00   .637865   .957149
   9.05355   9.05355      1.00   .640135   .960159
   9.05345   9.05345      1.00   .634755   .952049
   9.05335   9.05335      1.00   .640465   .961279
   9.05325   9.05325      1.00   .639815   .960339
   9.05314   9.05314      1.00   .637055   .955939
   9.05304   9.05304      1.00   .638575   .958409
   9.05294   9.05294      1.00   .641425   .962349
   9.05283   9.05283      1.00   .639435   .959899
   9.05272   9.05272      1.00   .637335   .957049
   9.05261   9.05261      1.00   .641615   .963359
   9.05251   9.05251      1.00   .642155   .963819
   9.05240   9.05240      1.00   .640725   .962279
   9.05229   9.05229      1.00   .638535   .959139
   9.05218   9.05218      1.00   .644515   .968219
   9.05207   9.05207      1.00   .638015   .957789
   9.05196   9.05196      1.00   .640955   .962589
   9.05184   9.05184      1.00   .639755   .960799
   9.05173   9.05173      1.00   .643505   .966829
   9.05160   9.05160      1.00   .636615   .956549
   9.05149   9.05149      1.00   .643815   .967519
   9.05138   9.05138      1.00   .637905   .958819
   9.05127   9.05127      1.00   .642585   .965749
   9.05116   9.05116      1.00   .635345   .955039
   9.05103   9.05103      1.00   .644535   .968429
   9.05091   9.05091      1.00   .638175   .958889
   9.05080   9.05080      1.00   .642045   .964879
   9.05069   9.05069      1.00   .637545   .958349
   9.05058   9.05058      1.00   .643005   .966929
   9.05046   9.05046      1.00   .637445   .958079
   9.05036   9.05036      1.00   .642585   .965709
   9.05024   9.05024      1.00   .639965   .962879
   9.05013   9.05013      1.00   .640825   .964129
   9.05002   9.05002      1.00   .640085   .962209
   9.04991   9.04991      1.00   .641095   .964479
   9.04980   9.04980      1.00   .643615   .968039
   9.04969   9.04969      1.00   .638315   .960269
   9.04958   9.04958      1.00   .640275   .963749
   9.04947   9.04947      1.00   .641565   .965069
   9.04936   9.04936      1.00   .641025   .965419
   9.04924   9.04924      1.00   .637815   .959999
   9.04913   9.04913      1.00   .642055   .966199
   9.04902   9.04902      1.00   .641415   .965279
   9.04891   9.04891      1.00   .640905   .964439
   9.04879   9.04879      1.00   .639025   .961419
   9.04867   9.04867      1.00   .641165   .965209
   9.04856   9.04856      1.00   .640025   .964109
   9.04844   9.04844      1.00   .641315   .966219
   9.04832   9.04832      1.00   .639755   .963579
   9.04820   9.04820      1.00   .641455   .965099
   9.04808   9.04808      1.00   .641895   .966529
   9.04797   9.04797      1.00   .640025   .963699
   9.04784   9.04784      1.00   .642555   .968229
   9.04772   9.04772      1.00   .640125   .964469
   9.04761   9.04761      1.00   .638865   .962289
   9.04750   9.04750      1.00   .640925   .965589
   9.04738   9.04738      1.00   .643925   .969569
   9.04726   9.04726      1.00   .639485   .963509
   9.04715   9.04715      1.00   .643565   .969969
   9.04705   9.04705      1.00   .643035   .968849
   9.04693   9.04693      1.00   .643665   .970299
   9.04682   9.04682      1.00   .637315   .960319
   9.04671   9.04671      1.00   .642205   .967989
   9.04659   9.04659      1.00   .642715   .969109
   9.04648   9.04648      1.00   .642865   .968889
   9.04637   9.04637      1.00   .643695   .970469
   9.04626   9.04626      1.00   .642135   .968259
   9.04616   9.04616      1.00   .643765   .971339
   9.04604   9.04604      1.00   .640985   .967069
   9.04593   9.04593      1.00   .644105   .971569
   9.04582   9.04582      1.00   .642435   .969209
   9.04571   9.04571      1.00   .645315   .973899
   9.04560   9.04560      1.00   .638305   .963339
   9.04549   9.04549      1.00   .647785   .977149
   9.04538   9.04538      1.00   .641965   .968339
   9.04527   9.04527      1.00   .642815   .970129
   9.04516   9.04516      1.00   .641155   .967619
   9.04504   9.04504      1.00   .645165   .973909
   9.04494   9.04494      1.00   .641385   .968139
   9.04483   9.04483      1.00   .645205   .973779
   9.04472   9.04472      1.00   .641265   .967859
   9.04461   9.04461      1.00   .645125   .973809
   9.04451   9.04451      1.00   .643695   .971699
   9.04440   9.04440      1.00   .645285   .974499
   9.04429   9.04429      1.00   .644515   .973569
   9.04418   9.04418      1.00   .643465   .971639
   9.04408   9.04408      1.00   .645725   .975209
   9.04398   9.04398      1.00   .647925   .978539
   9.04387   9.04387      1.00   .644755   .973989
   9.04377   9.04377      1.00   .643045   .971639
   9.04367   9.04367      1.00   .645775   .975609
   9.04357   9.04357      1.00   .648975   .980719
   9.04346   9.04346      1.00   .647595   .978699
   9.04336   9.04336      1.00   .645525   .975439
   9.04325   9.04325      1.00   .645585   .976239
   9.04316   9.04316      1.00   .648775   .980789
   9.04305   9.04305      1.00   .647015   .977389
   9.04294   9.04294      1.00   .645365   .975569
   9.04284   9.04284      1.00   .649455   .981399
   9.04273   9.04273      1.00   .646525   .977769
   9.04262   9.04262      1.00   .644355   .974399
   9.04251   9.04251      1.00   .647305   .978889
   9.04241   9.04241      1.00   .648575   .980839
   9.04230   9.04230      1.00   .645215   .975829
   9.04218   9.04218      1.00   .644405   .974299
   9.04207   9.04207      1.00   .646905   .977539
   9.04196   9.04196      1.00   .647755   .979859
   9.04185   9.04185      1.00   .645915   .977529
   9.04173   9.04173      1.00   .645165   .975679
   9.04161   9.04161      1.00   .650135   .983579
   9.04151   9.04151      1.00   .644165   .974589
   9.04140   9.04140      1.00   .647045   .979079
   9.04128   9.04128      1.00   .647985   .980419
   9.04117   9.04117      1.00   .646825   .979079
   9.04105   9.04105      1.00   .646295   .978389
   9.04093   9.04093      1.00   .648225   .980949
   9.04081   9.04081      1.00   .648335   .981299
   9.04069   9.04069      1.00   .643875   .975249
   9.04059   9.04059      1.00   .648605   .982189
   9.04047   9.04047      1.00   .647965   .981559
   9.04036   9.04036      1.00   .646505   .979289
   9.04025   9.04025      1.00   .647365   .980339
   9.04014   9.04014      1.00   .649625   .984009
   9.04003   9.04003      1.00   .650265   .985519
   9.03992   9.03992      1.00   .647135   .980889
   9.03980   9.03980      1.00   .649025   .983229
   9.03970   9.03970      1.00   .650105   .985419
   9.03959   9.03959      1.00   .645845   .978479
   9.03947   9.03947      1.00   .649775   .985319
   9.03936   9.03936      1.00   .648965   .983909
   9.03925   9.03925      1.00   .652525   .988429
   9.03914   9.03914      1.00   .651115   .986859
   9.03902   9.03902      1.00   .649425   .984199
   9.03891   9.03891      1.00   .652125   .988479
   9.03880   9.03880      1.00   .649455   .984759
   9.03869   9.03869      1.00   .651965   .988599
   9.03856   9.03856      1.00   .649805   .985739
   9.03844   9.03844      1.00   .649885   .985589
   9.03833   9.03833      1.00   .651965   .989019
   9.03822   9.03822      1.00   .650625   .987389
   9.03809   9.03809      1.00   .648495   .984199
   9.03797   9.03797      1.00   .654175   .992599
   9.03786   9.03786      1.00   .651995   .989099
   9.03774   9.03774      1.00   .653405   .991039
   9.03762   9.03762      1.00   .650535   .987059
   9.03750   9.03750      1.00   .655275   .994419
   9.03739   9.03739      1.00   .651965   .989039
   9.03728   9.03728      1.00   .654125   .993089
   9.03715   9.03715      1.00   .650465   .987109
   9.03704   9.03704      1.00   .658975  1.000289
   9.03694   9.03694      1.00   .649215   .985119
   9.03682   9.03682      1.00   .656895   .997149
   9.03671   9.03671      1.00   .651875   .989619
   9.03660   9.03660      1.00   .656145   .996389
   9.03650   9.03650      1.00   .651605   .989429
   9.03638   9.03638      1.00   .657375   .998599
   9.03627   9.03627      1.00   .650915   .988979
   9.03616   9.03616      1.00   .657015   .997829
   9.03605   9.03605      1.00   .654655   .994099
   9.03594   9.03594      1.00   .655535   .995909
   9.03582   9.03582      1.00   .653315   .992479
   9.03572   9.03572      1.00   .655915   .996609
   9.03562   9.03562      1.00   .653265   .992539
   9.03551   9.03551      1.00   .659265  1.001709
   9.03539   9.03539      1.00   .652675   .993139
   9.03527   9.03527      1.00   .655935   .996869
   9.03517   9.03517      1.00   .657655   .999879
   9.03507   9.03507      1.00   .656325   .997389
   9.03495   9.03495      1.00   .655515   .996559
   9.03484   9.03484      1.00   .655995   .997369
   9.03473   9.03473      1.00   .659595  1.002739
   9.03463   9.03463      1.00   .655135   .996329
   9.03452   9.03452      1.00   .656145   .998109
   9.03441   9.03441      1.00   .655505   .997199
   9.03431   9.03431      1.00   .659515  1.002839
   9.03420   9.03420      1.00   .653865   .994189
   9.03409   9.03409      1.00   .657325  1.000559
   9.03399   9.03399      1.00   .657005   .999369
   9.03388   9.03388      1.00   .656505   .998809
   9.03378   9.03378      1.00   .657225   .999579
   9.03367   9.03367      1.00   .658005  1.001709
   9.03357   9.03357      1.00   .656195   .998609
   9.03347   9.03347      1.00   .658995  1.002639
   9.03337   9.03337      1.00   .658855  1.003139
   9.03327   9.03327      1.00   .654675   .996419
   9.03316   9.03316      1.00   .657325  1.000779
   9.03306   9.03306      1.00   .655355   .998389
   9.03295   9.03295      1.00   .660815  1.005999
   9.03284   9.03284      1.00   .653815   .995169
   9.03273   9.03273      1.00   .659845  1.004279
   9.03264   9.03264      1.00   .657255  1.001439
   9.03253   9.03253      1.00   .657865  1.001869
   9.03242   9.03242      1.00   .653005   .993949
   9.03231   9.03231      1.00   .659335  1.004239
   9.03220   9.03220      1.00   .655455   .998319
   9.03209   9.03209      1.00   .659095  1.003929
   9.03197   9.03197      1.00   .655615   .999079
   9.03186   9.03186      1.00   .658565  1.003739
   9.03175   9.03175      1.00   .657385  1.001369
   9.03163   9.03163      1.00   .657395  1.001059
   9.03151   9.03151      1.00   .657495  1.001699
   9.03140   9.03140      1.00   .656675  1.000799
   9.03129   9.03129      1.00   .658315  1.003699
   9.03118   9.03118      1.00   .657265  1.001239
   9.03106   9.03106      1.00   .658385  1.003389
   9.03093   9.03093      1.00   .656425  1.000699
   9.03082   9.03082      1.00   .658405  1.003969
   9.03071   9.03071      1.00   .656335  1.000169
   9.03059   9.03059      1.00   .659265  1.004549
   9.03049   9.03049      1.00   .655955  1.000189
   9.03038   9.03038      1.00   .659285  1.005909
   9.03026   9.03026      1.00   .655065   .999239
   9.03015   9.03015      1.00   .658155  1.003349
   9.03004   9.03004      1.00   .658015  1.003819
   9.02993   9.02993      1.00   .656325  1.001569
   9.02982   9.02982      1.00   .656765  1.002399
   9.02971   9.02971      1.00   .655805  1.001139
   9.02960   9.02960      1.00   .656765  1.002549
   9.02949   9.02949      1.00   .656425  1.002169
   9.02938   9.02938      1.00   .655555  1.000879
   9.02927   9.02927      1.00   .656815  1.002299
   9.02915   9.02915      1.00   .656435  1.001869
   9.02905   9.02905      1.00   .654825   .999659
   9.02893   9.02893      1.00   .656995  1.003169
   9.02882   9.02882      1.00   .656615  1.002679
   9.02870   9.02870      1.00   .655265  1.000079
   9.02859   9.02859      1.00   .655275  1.000879
   9.02847   9.02847      1.00   .656835  1.002999
   9.02834   9.02834      1.00   .656835  1.001989
   9.02823   9.02823      1.00   .655975  1.001949
   9.02812   9.02812      1.00   .656695  1.003249
   9.02800   9.02800      1.00   .657555  1.004949
   9.02788   9.02788      1.00   .656435  1.002609
   9.02776   9.02776      1.00   .655845  1.001769
   9.02765   9.02765      1.00   .656315  1.002699
   9.02753   9.02753      1.00   .656355  1.003119
   9.02741   9.02741      1.00   .657615  1.005359
   9.02730   9.02730      1.00   .655155  1.001489
   9.02719   9.02719      1.00   .657715  1.005219
   9.02707   9.02707      1.00   .655285  1.002139
   9.02696   9.02696      1.00   .659025  1.007689
   9.02685   9.02685      1.00   .655565  1.001749
   9.02674   9.02674      1.00   .657195  1.004929
   9.02663   9.02663      1.00   .657645  1.005579
   9.02652   9.02652      1.00   .658705  1.007809
   9.02641   9.02641      1.00   .654625  1.001359
   9.02630   9.02630      1.00   .660165  1.009319
   9.02619   9.02619      1.00   .655975  1.003559
   9.02608   9.02608      1.00   .657375  1.005689
   9.02596   9.02596      1.00   .655515  1.003239
   9.02586   9.02586      1.00   .657375  1.005679
   9.02575   9.02575      1.00   .657085  1.005129
   9.02564   9.02564      1.00   .656835  1.005649
   9.02553   9.02553      1.00   .659825  1.009369
   9.02542   9.02542      1.00   .656775  1.004899
   9.02532   9.02532      1.00   .658145  1.007149
   9.02520   9.02520      1.00   .657105  1.006009
   9.02509   9.02509      1.00   .659425  1.009479
   9.02499   9.02499      1.00   .653345  1.000389
   9.02488   9.02488      1.00   .661315  1.012829
   9.02476   9.02476      1.00   .657415  1.006029
   9.02465   9.02465      1.00   .659705  1.010409
   9.02455   9.02455      1.00   .657905  1.007359
   9.02445   9.02445      1.00   .662145  1.014249
   9.02433   9.02433      1.00   .658215  1.007899
   9.02423   9.02423      1.00   .658875  1.009449
   9.02413   9.02413      1.00   .659115  1.009999
   9.02402   9.02402      1.00   .659435  1.010789
   9.02391   9.02391      1.00   .657285  1.007349
   9.02381   9.02381      1.00   .661595  1.013659
   9.02371   9.02371      1.00   .657735  1.007869
   9.02361   9.02361      1.00   .659875  1.011349
   9.02350   9.02350      1.00   .657935  1.008429
   9.02340   9.02340      1.00   .660745  1.013069
   9.02330   9.02330      1.00   .660895  1.013079
   9.02320   9.02320      1.00   .657265  1.007239
   9.02309   9.02309      1.00   .660815  1.013689
   9.02298   9.02298      1.00   .659615  1.010249
   9.02288   9.02288      1.00   .659905  1.011749
   9.02278   9.02278      1.00   .660185  1.012079
   9.02266   9.02266      1.00   .659715  1.011569
   9.02256   9.02256      1.00   .662385  1.015729
   9.02246   9.02246      1.00   .659875  1.012389
   9.02235   9.02235      1.00   .662625  1.015949
   9.02223   9.02223      1.00   .657635  1.009149
   9.02212   9.02212      1.00   .662555  1.016289
   9.02202   9.02202      1.00   .657805  1.009149
   9.02191   9.02191      1.00   .661485  1.015639
   9.02178   9.02178      1.00   .658495  1.010819
   9.02167   9.02167      1.00   .660105  1.012939
   9.02156   9.02156      1.00   .661445  1.014889
   9.02145   9.02145      1.00   .661345  1.014969
   9.02133   9.02133      1.00   .660175  1.013499
   9.02121   9.02121      1.00   .660395  1.013879
   9.02110   9.02110      1.00   .660395  1.014189
   9.02098   9.02098      1.00   .661485  1.015489
   9.02086   9.02086      1.00   .660885  1.014999
   9.02075   9.02075      1.00   .660365  1.013889
   9.02063   9.02063      1.00   .660115  1.013419
   9.02052   9.02052      1.00   .664275  1.020159
   9.02041   9.02041      1.00   .658465  1.011659
   9.02030   9.02030      1.00   .660015  1.014589
   9.02019   9.02019      1.00   .663845  1.019729
   9.02008   9.02008      1.00   .659485  1.013129
   9.01996   9.01996      1.00   .661555  1.016299
   9.01985   9.01985      1.00   .659645  1.013119
   9.01974   9.01974      1.00   .661075  1.015929
   9.01963   9.01963      1.00   .660565  1.015309
   9.01952   9.01952      1.00   .661255  1.016489
   9.01941   9.01941      1.00   .659655  1.014059
   9.01930   9.01930      1.00   .661945  1.017889
   9.01920   9.01920      1.00   .659345  1.013559
   9.01908   9.01908      1.00   .662925  1.019489
   9.01896   9.01896      1.00   .657305  1.010589
   9.01885   9.01885      1.00   .665695  1.023969
   9.01874   9.01874      1.00   .657465  1.010709
   9.01862   9.01862      1.00   .660435  1.015849
   9.01850   9.01850      1.00   .655935  1.008869
   9.01838   9.01838      1.00   .663005  1.019899
   9.01827   9.01827      1.00   .660445  1.016079
   9.01815   9.01815      1.00   .658475  1.012929
   9.01802   9.01802      1.00   .659655  1.014659
   9.01791   9.01791      1.00   .660185  1.016099
   9.01780   9.01780      1.00   .658645  1.013419
   9.01768   9.01768      1.00   .655715  1.009539
   9.01756   9.01756      1.00   .662125  1.019119
   9.01745   9.01745      1.00   .660045  1.016189
   9.01734   9.01734      1.00   .658215  1.013129
   9.01721   9.01721      1.00   .657375  1.012229
   9.01710   9.01710      1.00   .663305  1.021129
   9.01699   9.01699      1.00   .658045  1.013129
   9.01688   9.01688      1.00   .660735  1.016949
   9.01677   9.01677      1.00   .658265  1.012949
   9.01666   9.01666      1.00   .662965  1.020459
   9.01655   9.01655      1.00   .655665  1.010409
   9.01644   9.01644      1.00   .661665  1.019489
   9.01633   9.01633      1.00   .658855  1.014249
   9.01622   9.01622      1.00   .660615  1.018089
   9.01611   9.01611      1.00   .655965  1.010379
   9.01600   9.01600      1.00   .660965  1.018169
   9.01589   9.01589      1.00   .657995  1.014119
   9.01577   9.01577      1.00   .657025  1.012239
   9.01567   9.01567      1.00   .659735  1.017079
   9.01557   9.01557      1.00   .661135  1.019489
   9.01545   9.01545      1.00   .654145  1.008739
   9.01534   9.01534      1.00   .657975  1.014399
   9.01523   9.01523      1.00   .660625  1.018399
   9.01512   9.01512      1.00   .657735  1.014299
   9.01501   9.01501      1.00   .653365  1.007809
   9.01490   9.01490      1.00   .656815  1.013109
   9.01480   9.01480      1.00   .661235  1.019489
   9.01469   9.01469      1.00   .654225  1.008239
   9.01458   9.01458      1.00   .657715  1.014129
   9.01447   9.01447      1.00   .655345  1.010389
   9.01437   9.01437      1.00   .658825  1.016369
   9.01426   9.01426      1.00   .651955  1.005719
   9.01416   9.01416      1.00   .656375  1.012159
   9.01405   9.01405      1.00   .658425  1.015599
   9.01395   9.01395      1.00   .652345  1.006539
   9.01384   9.01384      1.00   .654915  1.011089
   9.01374   9.01374      1.00   .658195  1.015519
   9.01364   9.01364      1.00   .653725  1.008849
   9.01354   9.01354      1.00   .653205  1.008389
   9.01344   9.01344      1.00   .657225  1.014219
   9.01333   9.01333      1.00   .654525  1.010499
   9.01322   9.01322      1.00   .653545  1.008899
   9.01313   9.01313      1.00   .653975  1.009569
   9.01302   9.01302      1.00   .657595  1.015159
   9.01291   9.01291      1.00   .651405  1.005389
   9.01281   9.01281      1.00   .654255  1.009789
   9.01271   9.01271      1.00   .652835  1.007689
   9.01260   9.01260      1.00   .655705  1.012239
   9.01248   9.01248      1.00   .648145  1.001239
   9.01238   9.01238      1.00   .655905  1.013399
   9.01228   9.01228      1.00   .652035  1.007409
   9.01217   9.01217      1.00   .653385  1.009499
   9.01205   9.01205      1.00   .649545  1.003689
   9.01194   9.01194      1.00   .655765  1.012919
   9.01183   9.01183      1.00   .651535  1.006359
   9.01171   9.01171      1.00   .651835  1.007439
   9.01159   9.01159      1.00   .652775  1.009099
   9.01147   9.01147      1.00   .648975  1.003139
   9.01137   9.01137      1.00   .650105  1.005039
   9.01125   9.01125      1.00   .651465  1.007319
   9.01114   9.01114      1.00   .653035  1.009499
   9.01102   9.01102      1.00   .648105  1.001559
   9.01090   9.01090      1.00   .651795  1.008319
   9.01079   9.01079      1.00   .651015  1.007169
   9.01067   9.01067      1.00   .649045  1.003669
   9.01056   9.01056      1.00   .646795  1.000179
   9.01045   9.01045      1.00   .650915  1.007289
   9.01034   9.01034      1.00   .649505  1.005379
   9.01022   9.01022      1.00   .649435  1.004999
   9.01012   9.01012      1.00   .648095  1.002589
   9.01001   9.01001      1.00   .651175  1.007789
   9.00990   9.00990      1.00   .649675  1.005059
   9.00978   9.00978      1.00   .648425  1.003449
   9.00968   9.00968      1.00   .648825  1.004939
   9.00957   9.00957      1.00   .649835  1.006049
   9.00946   9.00946      1.00   .647065  1.001969
   9.00934   9.00934      1.00   .646195  1.000249
   9.00923   9.00923      1.00   .648575  1.004159
   9.00912   9.00912      1.00   .647495  1.002559
   9.00901   9.00901      1.00   .644355   .997479
   9.00889   9.00889      1.00   .645515   .999149
   9.00878   9.00878      1.00   .644975   .998899
   9.00867   9.00867      1.00   .645265   .999549
   9.00856   9.00856      1.00   .642515   .994929
   9.00843   9.00843      1.00   .646405  1.001199
   9.00831   9.00831      1.00   .643825   .997439
   9.00820   9.00820      1.00   .640835   .992929
   9.00808   9.00808      1.00   .644915   .999419
   9.00796   9.00796      1.00   .643605   .997519
   9.00785   9.00785      1.00   .642075   .994839
   9.00774   9.00774      1.00   .639855   .991659
   9.00762   9.00762      1.00   .644105   .998149
   9.00749   9.00749      1.00   .639765   .991229
   9.00738   9.00738      1.00   .639065   .990869
   9.00727   9.00727      1.00   .642445   .996339
   9.00715   9.00715      1.00   .640115   .992629
   9.00704   9.00704      1.00   .638695   .990409
   9.00693   9.00693      1.00   .637615   .988169
   9.00682   9.00682      1.00   .643015   .996829
   9.00671   9.00671      1.00   .636375   .986969
   9.00660   9.00660      1.00   .637415   .988599
   9.00648   9.00648      1.00   .639105   .991079
   9.00638   9.00638      1.00   .636805   .988319
   9.00627   9.00627      1.00   .634935   .985269
   9.00615   9.00615      1.00   .638315   .990369
   9.00604   9.00604      1.00   .637075   .988109
   9.00594   9.00594      1.00   .635185   .985499
   9.00583   9.00583      1.00   .637375   .989269
   9.00572   9.00572      1.00   .636595   .987839
   9.00561   9.00561      1.00   .634765   .985029
   9.00550   9.00550      1.00   .636145   .987189
   9.00540   9.00540      1.00   .636105   .987249
   9.00528   9.00528      1.00   .635735   .987179
   9.00517   9.00517      1.00   .634155   .984609
   9.00506   9.00506      1.00   .633345   .983319
   9.00495   9.00495      1.00   .636805   .988249
   9.00484   9.00484      1.00   .630825   .979599
   9.00473   9.00473      1.00   .633195   .983739
   9.00463   9.00463      1.00   .633335   .983379
   9.00452   9.00452      1.00   .632335   .982559
   9.00441   9.00441      1.00   .632545   .982469
   9.00430   9.00430      1.00   .631475   .980479
   9.00420   9.00420      1.00   .633525   .984119
   9.00410   9.00410      1.00   .630755   .980239
   9.00399   9.00399      1.00   .630405   .979599
   9.00388   9.00388      1.00   .631695   .981719
   9.00379   9.00379      1.00   .633065   .983999
   9.00369   9.00369      1.00   .631595   .981729
   9.00358   9.00358      1.00   .630305   .979719
   9.00347   9.00347      1.00   .630565   .980329
   9.00337   9.00337      1.00   .628745   .976999
   9.00327   9.00327      1.00   .629235   .977809
   9.00316   9.00316      1.00   .632845   .984579
   9.00306   9.00306      1.00   .625015   .972629
   9.00296   9.00296      1.00   .634835   .987349
   9.00286   9.00286      1.00   .625205   .972879
   9.00275   9.00275      1.00   .630635   .981069
   9.00264   9.00264      1.00   .627635   .975809
   9.00254   9.00254      1.00   .631705   .982899
   9.00243   9.00243      1.00   .625915   .973949
   9.00231   9.00231      1.00   .630055   .980169
   9.00221   9.00221      1.00   .628385   .977389
   9.00210   9.00210      1.00   .627875   .977109
   9.00199   9.00199      1.00   .625315   .973179
   9.00187   9.00187      1.00   .630055   .980639
   9.00175   9.00175      1.00   .624705   .972929
   9.00164   9.00164      1.00   .626425   .975789
   9.00153   9.00153      1.00   .627315   .976249
   9.00141   9.00141      1.00   .626955   .976549
   9.00130   9.00130      1.00   .625745   .974199
   9.00119   9.00119      1.00   .626145   .975689
   9.00108   9.00108      1.00   .627485   .976669
   9.00096   9.00096      1.00   .623725   .971239
   9.00084   9.00084      1.00   .624785   .973419
   9.00073   9.00073      1.00   .624445   .972159
   9.00062   9.00062      1.00   .626405   .975949
   9.00050   9.00050      1.00   .621275   .967689
   9.00039   9.00039      1.00   .624545   .973079
   9.00028   9.00028      1.00   .624385   .972479
   9.00017   9.00017      1.00   .625485   .974759
   9.00006   9.00006      1.00   .621695   .968729
   8.99995   8.99995      1.00   .625345   .975019
   8.99984   8.99984      1.00   .623525   .971379
   8.99973   8.99973      1.00   .622855   .970939
   8.99962   8.99962      1.00   .624995   .973989
   8.99951   8.99951      1.00   .623075   .970819
   8.99941   8.99941      1.00   .622015   .969909
   8.99930   8.99930      1.00   .624555   .973509
   8.99918   8.99918      1.00   .624025   .972789
   8.99907   8.99907      1.00   .622005   .969499
   8.99896   8.99896      1.00   .624655   .974009
   8.99885   8.99885      1.00   .623815   .972729
   8.99873   8.99873      1.00   .624415   .974069
   8.99861   8.99861      1.00   .618845   .965189
   8.99850   8.99850      1.00   .624365   .974209
   8.99839   8.99839      1.00   .621175   .968799
   8.99826   8.99826      1.00   .621665   .969749
   8.99814   8.99814      1.00   .620455   .967869
   8.99803   8.99803      1.00   .623565   .972489
   8.99792   8.99792      1.00   .620195   .967829
   8.99780   8.99780      1.00   .620775   .968959
   8.99769   8.99769      1.00   .620485   .968629
   8.99757   8.99757      1.00   .623655   .973319
   8.99745   8.99745      1.00   .618215   .964829
   8.99733   8.99733      1.00   .622085   .970999
   8.99721   8.99721      1.00   .620335   .968719
   8.99711   8.99711      1.00   .621455   .970089
   8.99700   8.99700      1.00   .618305   .965729
   8.99689   8.99689      1.00   .619535   .967509
   8.99677   8.99677      1.00   .618935   .966879
   8.99667   8.99667      1.00   .619825   .968309
   8.99656   8.99656      1.00   .619795   .968129
   8.99644   8.99644      1.00   .619385   .967449
   8.99634   8.99634      1.00   .620935   .969929
   8.99623   8.99623      1.00   .620515   .969539
   8.99612   8.99612      1.00   .620585   .970369
   8.99601   8.99601      1.00   .615895   .962479
   8.99590   8.99590      1.00   .619475   .967489
   8.99579   8.99579      1.00   .621235   .970979
   8.99568   8.99568      1.00   .619285   .968039
   8.99556   8.99556      1.00   .617355   .965069
   8.99545   8.99545      1.00   .620435   .969499
   8.99535   8.99535      1.00   .620565   .969919
   8.99524   8.99524      1.00   .617285   .964729
   8.99512   8.99512      1.00   .619035   .967859
   8.99501   8.99501      1.00   .617245   .964699
   8.99491   8.99491      1.00   .620795   .970209
   8.99480   8.99480      1.00   .615385   .962289
   8.99469   8.99469      1.00   .619885   .969919
   8.99458   8.99458      1.00   .618225   .966799
   8.99448   8.99448      1.00   .617505   .966209
   8.99438   8.99438      1.00   .615815   .963079
   8.99426   8.99426      1.00   .617855   .966539
   8.99416   8.99416      1.00   .615915   .963749
   8.99405   8.99405      1.00   .618415   .967359
   8.99395   8.99395      1.00   .615955   .963129
   8.99384   8.99384      1.00   .617035   .965339
   8.99374   8.99374      1.00   .616575   .964739
   8.99364   8.99364      1.00   .617505   .966309
   8.99354   8.99354      1.00   .617115   .965239
   8.99343   8.99343      1.00   .616455   .964299
   8.99333   8.99333      1.00   .616785   .965299
   8.99323   8.99323      1.00   .617015   .965899
   8.99312   8.99312      1.00   .614575   .962679
   8.99302   8.99302      1.00   .612325   .958559
   8.99291   8.99291      1.00   .616195   .965069
   8.99281   8.99281      1.00   .612175   .959229
   8.99270   8.99270      1.00   .614455   .962809
   8.99259   8.99259      1.00   .610595   .956279
   8.99248   8.99248      1.00   .613495   .961559
   8.99238   8.99238      1.00   .613535   .961409
   8.99227   8.99227      1.00   .611795   .959039
   8.99216   8.99216      1.00   .611165   .957569
   8.99205   8.99205      1.00   .615005   .964109
   8.99194   8.99194      1.00   .609275   .955499
   8.99182   8.99182      1.00   .611165   .957579
   8.99170   8.99170      1.00   .611295   .958339
   8.99159   8.99159      1.00   .613485   .962429
   8.99147   8.99147      1.00   .609485   .955709
   8.99136   8.99136      1.00   .612355   .959679
   8.99124   8.99124      1.00   .611885   .958879
   8.99112   8.99112      1.00   .609795   .956299
   8.99101   8.99101      1.00   .611565   .958969
   8.99090   8.99090      1.00   .608955   .955029
   8.99078   8.99078      1.00   .610565   .957529
   8.99066   8.99066      1.00   .608305   .953289
   8.99055   8.99055      1.00   .611065   .959259
   8.99044   8.99044      1.00   .608615   .955509
   8.99033   8.99033      1.00   .608635   .955499
   8.99022   8.99022      1.00   .608545   .955269
   8.99011   8.99011      1.00   .611145   .959209
   8.99000   8.99000      1.00   .606715   .952069
   8.98989   8.98989      1.00   .612115   .960389
   8.98977   8.98977      1.00   .606435   .951949
   8.98966   8.98966      1.00   .610365   .958049
   8.98956   8.98956      1.00   .608835   .956129
   8.98944   8.98944      1.00   .614355   .964339
   8.98933   8.98933      1.00   .607315   .953389
   8.98922   8.98922      1.00   .612565   .961609
   8.98911   8.98911      1.00   .610455   .958759
   8.98900   8.98900      1.00   .613675   .963449
   8.98888   8.98888      1.00   .605815   .951689
   8.98877   8.98877      1.00   .609275   .956669
   8.98865   8.98865      1.00   .612895   .962579
   8.98853   8.98853      1.00   .607555   .953969
   8.98841   8.98841      1.00   .611005   .960499
   8.98830   8.98830      1.00   .608275   .955949
   8.98818   8.98818      1.00   .608865   .956949
   8.98806   8.98806      1.00   .609665   .958299
   8.98794   8.98794      1.00   .608325   .956159
   8.98783   8.98783      1.00   .609225   .957549
   8.98772   8.98772      1.00   .609495   .959019
   8.98759   8.98759      1.00   .607055   .954149
   8.98747   8.98747      1.00   .609175   .957769
   8.98736   8.98736      1.00   .608235   .956579
   8.98725   8.98725      1.00   .607685   .955759
   8.98713   8.98713      1.00   .608805   .956759
   8.98701   8.98701      1.00   .605965   .952819
   8.98691   8.98691      1.00   .609935   .959019
   8.98680   8.98680      1.00   .607445   .955109
   8.98668   8.98668      1.00   .609035   .957289
   8.98657   8.98657      1.00   .606875   .954019
   8.98646   8.98646      1.00   .609565   .958999
   8.98635   8.98635      1.00   .606675   .954589
   8.98624   8.98624      1.00   .607595   .956709
   8.98613   8.98613      1.00   .608065   .956839
   8.98602   8.98602      1.00   .610055   .959489
   8.98592   8.98592      1.00   .607015   .954939
   8.98580   8.98580      1.00   .611445   .962909
   8.98569   8.98569      1.00   .604425   .951699
   8.98559   8.98559      1.00   .611525   .963169
   8.98548   8.98548      1.00   .607335   .955899
   8.98536   8.98536      1.00   .607645   .957159
   8.98525   8.98525      1.00   .606005   .954099
   8.98515   8.98515      1.00   .609825   .960219
   8.98504   8.98504      1.00   .606945   .955969
   8.98492   8.98492      1.00   .606255   .954129
   8.98481   8.98481      1.00   .607455   .957019
   8.98471   8.98471      1.00   .608865   .958979
   8.98460   8.98460      1.00   .607265   .955969
   8.98449   8.98449      1.00   .605125   .953409
   8.98438   8.98438      1.00   .608765   .959129
   8.98428   8.98428      1.00   .605145   .952779
   8.98418   8.98418      1.00   .608095   .958669
   8.98407   8.98407      1.00   .603065   .950529
   8.98396   8.98396      1.00   .609665   .961009
   8.98386   8.98386      1.00   .603985   .951809
   8.98376   8.98376      1.00   .606105   .955339
   8.98365   8.98365      1.00   .606275   .955349
   8.98355   8.98355      1.00   .605875   .955319
   8.98345   8.98345      1.00   .605245   .954229
   8.98335   8.98335      1.00   .604275   .952479
   8.98324   8.98324      1.00   .607145   .957219
   8.98313   8.98313      1.00   .604645   .953529
   8.98304   8.98304      1.00   .603915   .952279
   8.98293   8.98293      1.00   .603605   .952229
   8.98282   8.98282      1.00   .605895   .955559
   8.98271   8.98271      1.00   .601415   .948789
   8.98262   8.98262      1.00   .604135   .953149
   8.98251   8.98251      1.00   .603155   .951729
   8.98239   8.98239      1.00   .601025   .948309
   8.98228   8.98228      1.00   .601415   .949399
   8.98217   8.98217      1.00   .605125   .954799
   8.98206   8.98206      1.00   .602065   .949659
   8.98195   8.98195      1.00   .600555   .947999
   8.98183   8.98183      1.00   .601565   .949119
   8.98172   8.98172      1.00   .602885   .951999
   8.98161   8.98161      1.00   .599095   .945719
   8.98149   8.98149      1.00   .598715   .944989
   8.98137   8.98137      1.00   .602085   .950729
   8.98126   8.98126      1.00   .599815   .947039
   8.98115   8.98115      1.00   .600325   .947949
   8.98102   8.98102      1.00   .596735   .942759
   8.98091   8.98091      1.00   .601775   .950559
   8.98080   8.98080      1.00   .594925   .939459
   8.98069   8.98069      1.00   .600865   .949179
   8.98057   8.98057      1.00   .595575   .940539
   8.98045   8.98045      1.00   .597335   .944429
   8.98035   8.98035      1.00   .595585   .940899
   8.98024   8.98024      1.00   .597195   .943639
   8.98012   8.98012      1.00   .596395   .942009
   8.98001   8.98001      1.00   .595625   .940949
   8.97990   8.97990      1.00   .594395   .939429
   8.97979   8.97979      1.00   .599505   .948239
   8.97967   8.97967      1.00   .593025   .937789
   8.97957   8.97957      1.00   .592675   .937549
   8.97946   8.97946      1.00   .595985   .942269
   8.97935   8.97935      1.00   .597215   .943679
   8.97924   8.97924      1.00   .592705   .936609
   8.97912   8.97912      1.00   .592485   .936959
   8.97901   8.97901      1.00   .597385   .944699
   8.97890   8.97890      1.00   .591345   .935039
   8.97878   8.97878      1.00   .592465   .936789
   8.97866   8.97866      1.00   .590465   .933699
   8.97855   8.97855      1.00   .596545   .943719
   8.97844   8.97844      1.00   .588995   .931859
   8.97831   8.97831      1.00   .591335   .935189
   8.97819   8.97819      1.00   .589965   .933889
   8.97808   8.97808      1.00   .594115   .939859
   8.97796   8.97796      1.00   .588055   .930279
   8.97784   8.97784      1.00   .590465   .934419
   8.97772   8.97772      1.00   .589325   .932839
   8.97761   8.97761      1.00   .591035   .936099
   8.97749   8.97749      1.00   .586285   .927719
   8.97738   8.97738      1.00   .592045   .936839
   8.97726   8.97726      1.00   .586205   .927669
   8.97715   8.97715      1.00   .588635   .932309
   8.97704   8.97704      1.00   .587355   .930189
   8.97692   8.97692      1.00   .588435   .931729
   8.97681   8.97681      1.00   .586155   .928019
   8.97671   8.97671      1.00   .588495   .932219
   8.97659   8.97659      1.00   .588995   .932679
   8.97648   8.97648      1.00   .583865   .925009
   8.97636   8.97636      1.00   .586985   .929829
   8.97626   8.97626      1.00   .585795   .928579
   8.97615   8.97615      1.00   .587825   .931549
   8.97604   8.97604      1.00   .583515   .925269
   8.97592   8.97592      1.00   .584695   .926899
   8.97582   8.97582      1.00   .587945   .931979
   8.97571   8.97571      1.00   .584995   .927039
   8.97559   8.97559      1.00   .583895   .925289
   8.97549   8.97549      1.00   .585845   .928979
   8.97539   8.97539      1.00   .584865   .927469
   8.97528   8.97528      1.00   .584645   .926059
   8.97516   8.97516      1.00   .582655   .923769
   8.97505   8.97505      1.00   .582915   .924669
   8.97494   8.97494      1.00   .585225   .927879
   8.97483   8.97483      1.00   .582775   .923649
   8.97472   8.97472      1.00   .585055   .927879
   8.97462   8.97462      1.00   .584535   .927209
   8.97452   8.97452      1.00   .585555   .928739
   8.97441   8.97441      1.00   .580945   .922199
   8.97430   8.97430      1.00   .585175   .928509
   8.97419   8.97419      1.00   .581805   .923469
   8.97409   8.97409      1.00   .583515   .926049
   8.97399   8.97399      1.00   .584905   .928179
   8.97388   8.97388      1.00   .584315   .927139
   8.97377   8.97377      1.00   .583285   .925779
   8.97368   8.97368      1.00   .585235   .929099
   8.97358   8.97358      1.00   .583795   .926589
   8.97347   8.97347      1.00   .585735   .929989
   8.97336   8.97336      1.00   .582785   .925039
   8.97327   8.97327      1.00   .583685   .926549
   8.97316   8.97316      1.00   .585545   .929729
   8.97305   8.97305      1.00   .580915   .922739
   8.97295   8.97295      1.00   .585155   .929179
   8.97285   8.97285      1.00   .583075   .925869
   8.97274   8.97274      1.00   .583875   .927259
   8.97263   8.97263      1.00   .581185   .923839
   8.97253   8.97253      1.00   .586425   .932029
   8.97242   8.97242      1.00   .578525   .919319
   8.97231   8.97231      1.00   .586595   .931699
   8.97219   8.97219      1.00   .579105   .919809
   8.97208   8.97208      1.00   .584825   .929259
   8.97197   8.97197      1.00   .582235   .925249
   8.97186   8.97186      1.00   .581335   .924089
   8.97174   8.97174      1.00   .584455   .928909
   8.97163   8.97163      1.00   .581955   .925269
   8.97152   8.97152      1.00   .580015   .922709
   8.97140   8.97140      1.00   .583415   .927459
   8.97128   8.97128      1.00   .583675   .927569
   8.97117   8.97117      1.00   .576775   .917089
   8.97106   8.97106      1.00   .585295   .931189
   8.97094   8.97094      1.00   .580825   .923919
   8.97082   8.97082      1.00   .581125   .924219
   8.97071   8.97071      1.00   .581025   .924009
   8.97060   8.97060      1.00   .582015   .925699
   8.97049   8.97049      1.00   .580745   .923829
   8.97037   8.97037      1.00   .582515   .926169
   8.97026   8.97026      1.00   .578025   .919959
   8.97016   8.97016      1.00   .584165   .930109
   8.97004   8.97004      1.00   .578495   .920439
   8.96993   8.96993      1.00   .584835   .930229
   8.96982   8.96982      1.00   .578135   .919809
   8.96971   8.96971      1.00   .582935   .927939
   8.96960   8.96960      1.00   .578315   .920739
   8.96948   8.96948      1.00   .584745   .930579
   8.96937   8.96937      1.00   .577845   .919739
   8.96926   8.96926      1.00   .585115   .931009
   8.96915   8.96915      1.00   .577615   .919459
   8.96904   8.96904      1.00   .583095   .928449
   8.96893   8.96893      1.00   .580075   .924179
   8.96881   8.96881      1.00   .579895   .923869
   8.96870   8.96870      1.00   .581655   .926579
   8.96857   8.96857      1.00   .579415   .922819
   8.96846   8.96846      1.00   .579775   .923989
   8.96834   8.96834      1.00   .580135   .924679
   8.96823   8.96823      1.00   .582925   .929349
   8.96810   8.96810      1.00   .576285   .918059
   8.96798   8.96798      1.00   .583695   .930429
   8.96787   8.96787      1.00   .578495   .921649
   8.96776   8.96776      1.00   .581185   .926409
   8.96763   8.96763      1.00   .579405   .923049
   8.96752   8.96752      1.00   .581435   .927039
   8.96741   8.96741      1.00   .579725   .923819
   8.96729   8.96729      1.00   .581375   .927439
   8.96717   8.96717      1.00   .578635   .922769
   8.96706   8.96706      1.00   .580815   .926399
   8.96695   8.96695      1.00   .579055   .923139
   8.96684   8.96684      1.00   .579415   .924379
   8.96672   8.96672      1.00   .581245   .927159
   8.96661   8.96661      1.00   .579845   .925559
   8.96651   8.96651      1.00   .580605   .926489
   8.96640   8.96640      1.00   .579615   .924609
   8.96628   8.96628      1.00   .582115   .929069
   8.96617   8.96617      1.00   .577735   .922069
   8.96606   8.96606      1.00   .580825   .926569
   8.96596   8.96596      1.00   .579275   .923989
   8.96584   8.96584      1.00   .582255   .929259
   8.96573   8.96573      1.00   .578035   .922729
   8.96563   8.96563      1.00   .581375   .927829
   8.96552   8.96552      1.00   .580695   .926689
   8.96540   8.96540      1.00   .579315   .924889
   8.96529   8.96529      1.00   .577625   .922919
   8.96518   8.96518      1.00   .581675   .928489
   8.96507   8.96507      1.00   .578795   .924569
   8.96496   8.96496      1.00   .577415   .922139
   8.96485   8.96485      1.00   .581735   .929439
   8.96475   8.96475      1.00   .576545   .921109
   8.96464   8.96464      1.00   .580165   .926729
   8.96453   8.96453      1.00   .577545   .922859
   8.96442   8.96442      1.00   .580045   .926519
   8.96431   8.96431      1.00   .578965   .924659
   8.96421   8.96421      1.00   .577385   .922799
   8.96410   8.96410      1.00   .578815   .924709
   8.96400   8.96400      1.00   .580025   .927169
   8.96390   8.96390      1.00   .575475   .919619
   8.96379   8.96379      1.00   .581795   .929769
   8.96369   8.96369      1.00   .580305   .927399
   8.96358   8.96358      1.00   .576845   .922039
   8.96349   8.96349      1.00   .576695   .922079
   8.96338   8.96338      1.00   .583615   .933079
   8.96327   8.96327      1.00   .576375   .922109
   8.96317   8.96317      1.00   .582385   .931199
   8.96306   8.96306      1.00   .575555   .920649
   8.96296   8.96296      1.00   .581495   .930699
   8.96286   8.96286      1.00   .580685   .928749
   8.96275   8.96275      1.00   .575405   .919959
   8.96265   8.96265      1.00   .583775   .934109
   8.96254   8.96254      1.00   .578215   .925349
   8.96243   8.96243      1.00   .580005   .928659
   8.96232   8.96232      1.00   .578625   .925749
   8.96221   8.96221      1.00   .583675   .933859
   8.96210   8.96210      1.00   .576855   .923169
   8.96198   8.96198      1.00   .582265   .932179
   8.96187   8.96187      1.00   .579085   .926579
   8.96176   8.96176      1.00   .583095   .933349
   8.96165   8.96165      1.00   .578275   .926659
   8.96153   8.96153      1.00   .581285   .929939
   8.96142   8.96142      1.00   .579855   .928299
   8.96130   8.96130      1.00   .585855   .938329
   8.96118   8.96118      1.00   .575105   .921059
   8.96106   8.96106      1.00   .583775   .935239
   8.96095   8.96095      1.00   .580065   .928779
   8.96084   8.96084      1.00   .580235   .929309
   8.96072   8.96072      1.00   .582605   .932819
   8.96060   8.96060      1.00   .578995   .927549
   8.96049   8.96049      1.00   .580595   .929989
   8.96039   8.96039      1.00   .581605   .931999
   8.96027   8.96027      1.00   .583205   .934219
   8.96016   8.96016      1.00   .581095   .931319
   8.96005   8.96005      1.00   .580355   .930469
   8.95994   8.95994      1.00   .582455   .933439
   8.95983   8.95983      1.00   .581265   .931469
   8.95971   8.95971      1.00   .579765   .929279
   8.95960   8.95960      1.00   .583225   .934899
   8.95949   8.95949      1.00   .583705   .936159
   8.95939   8.95939      1.00   .581175   .931329
   8.95927   8.95927      1.00   .582745   .934179
   8.95916   8.95916      1.00   .584065   .936629
   8.95905   8.95905      1.00   .583365   .935569
   8.95894   8.95894      1.00   .583345   .935729
   8.95882   8.95882      1.00   .580445   .931179
   8.95870   8.95870      1.00   .584265   .937309
   8.95859   8.95859      1.00   .583125   .935539
   8.95847   8.95847      1.00   .581015   .931689
   8.95835   8.95835      1.00   .583355   .935649
   8.95823   8.95823      1.00   .580565   .931769
   8.95812   8.95812      1.00   .584675   .938619
   8.95800   8.95800      1.00   .579355   .929359
   8.95788   8.95788      1.00   .583315   .935999
   8.95775   8.95775      1.00   .580565   .932019
   8.95765   8.95765      1.00   .583395   .937009
   8.95753   8.95753      1.00   .578665   .929159
   8.95741   8.95741      1.00   .583285   .936459
   8.95729   8.95729      1.00   .578755   .929039
   8.95718   8.95718      1.00   .585435   .940899
   8.95707   8.95707      1.00   .576345   .925639
   8.95696   8.95696      1.00   .584155   .938099
   8.95685   8.95685      1.00   .579195   .930609
   8.95674   8.95674      1.00   .583885   .938759
   8.95663   8.95663      1.00   .576805   .927129
   8.95651   8.95651      1.00   .584605   .939389
   8.95641   8.95641      1.00   .580535   .932679
   8.95630   8.95630      1.00   .579955   .932129
   8.95619   8.95619      1.00   .580265   .932659
   8.95607   8.95607      1.00   .582085   .935189
   8.95596   8.95596      1.00   .582355   .935959
   8.95586   8.95586      1.00   .580995   .933969
   8.95575   8.95575      1.00   .580575   .933449
   8.95563   8.95563      1.00   .582695   .936049
   8.95553   8.95553      1.00   .580025   .932739
   8.95542   8.95542      1.00   .581495   .935059
   8.95531   8.95531      1.00   .581865   .935799
   8.95520   8.95520      1.00   .577125   .927959
   8.95508   8.95508      1.00   .579125   .931299
   8.95498   8.95498      1.00   .581265   .934629
   8.95487   8.95487      1.00   .579195   .931939
   8.95476   8.95476      1.00   .576535   .927539
   8.95465   8.95465      1.00   .579375   .932219
   8.95455   8.95455      1.00   .580425   .933369
   8.95444   8.95444      1.00   .575585   .926139
   8.95433   8.95433      1.00   .577755   .929319
   8.95422   8.95422      1.00   .575565   .925909
   8.95412   8.95412      1.00   .579625   .933249
   8.95402   8.95402      1.00   .572115   .920879
   8.95391   8.95391      1.00   .576515   .928209
   8.95381   8.95381      1.00   .575775   .926659
   8.95371   8.95371      1.00   .576365   .927589
   8.95361   8.95361      1.00   .570245   .918829
   8.95350   8.95350      1.00   .577375   .929749
   8.95340   8.95340      1.00   .571815   .920619
   8.95330   8.95330      1.00   .571935   .920969
   8.95319   8.95319      1.00   .573145   .922669
   8.95308   8.95308      1.00   .576295   .928119
   8.95298   8.95298      1.00   .570575   .919439
   8.95288   8.95288      1.00   .574675   .925869
   8.95277   8.95277      1.00   .570415   .918729
   8.95267   8.95267      1.00   .574735   .925609
   8.95256   8.95256      1.00   .565265   .910619
   8.95246   8.95246      1.00   .575315   .926759
   8.95235   8.95235      1.00   .570575   .919979
   8.95224   8.95224      1.00   .571045   .920749
   8.95212   8.95212      1.00   .568695   .916319
   8.95202   8.95202      1.00   .571975   .922059
   8.95190   8.95190      1.00   .570915   .920159
   8.95178   8.95178      1.00   .568615   .916969
   8.95166   8.95166      1.00   .567985   .916159
   8.95155   8.95155      1.00   .573625   .924779
   8.95143   8.95143      1.00   .567485   .915239
   8.95131   8.95131      1.00   .566625   .913649
   8.95120   8.95120      1.00   .571525   .921389
   8.95110   8.95110      1.00   .570095   .919189
   8.95098   8.95098      1.00   .565685   .912239
   8.95086   8.95086      1.00   .570175   .920059
   8.95074   8.95074      1.00   .569475   .918959
   8.95063   8.95063      1.00   .567925   .916179
   8.95052   8.95052      1.00   .566485   .914289
   8.95041   8.95041      1.00   .573535   .925639
   8.95030   8.95030      1.00   .566605   .914209
   8.95019   8.95019      1.00   .568925   .918179
   8.95007   8.95007      1.00   .567825   .916779
   8.94996   8.94996      1.00   .571435   .922269
   8.94985   8.94985      1.00   .565965   .913539
   8.94974   8.94974      1.00   .568985   .918749
   8.94963   8.94963      1.00   .569105   .918999
   8.94952   8.94952      1.00   .568395   .917799
   8.94941   8.94941      1.00   .564045   .911409
   8.94930   8.94930      1.00   .574255   .927499
   8.94919   8.94919      1.00   .568715   .918129
   8.94907   8.94907      1.00   .567075   .915619
   8.94896   8.94896      1.00   .569245   .919629
   8.94885   8.94885      1.00   .571205   .922849
   8.94874   8.94874      1.00   .568135   .917839
   8.94861   8.94861      1.00   .567715   .917739
   8.94850   8.94850      1.00   .569825   .920759
   8.94838   8.94838      1.00   .570325   .921859
   8.94827   8.94827      1.00   .569405   .919999
   8.94815   8.94815      1.00   .570605   .922119
   8.94803   8.94803      1.00   .570715   .921949
   8.94792   8.94792      1.00   .571635   .923249
   8.94780   8.94780      1.00   .569885   .921539
   8.94768   8.94768      1.00   .569845   .921179
   8.94755   8.94755      1.00   .573215   .926569
   8.94745   8.94745      1.00   .567475   .916479
   8.94733   8.94733      1.00   .574035   .927859
   8.94721   8.94721      1.00   .571355   .924019
   8.94709   8.94709      1.00   .571105   .924579
   8.94699   8.94699      1.00   .570235   .922329
   8.94688   8.94688      1.00   .574985   .930039
   8.94676   8.94676      1.00   .570485   .922649
   8.94665   8.94665      1.00   .573725   .928249
   8.94655   8.94655      1.00   .573505   .928329
   8.94644   8.94644      1.00   .573045   .927429
   8.94632   8.94632      1.00   .574275   .928369
   8.94622   8.94622      1.00   .572465   .926489
   8.94611   8.94611      1.00   .573115   .927609
   8.94600   8.94600      1.00   .572715   .927069
   8.94589   8.94589      1.00   .573005   .927449
   8.94578   8.94578      1.00   .574705   .930589
   8.94567   8.94567      1.00   .576115   .932209
   8.94556   8.94556      1.00   .573935   .929379
   8.94545   8.94545      1.00   .576015   .932959
   8.94534   8.94534      1.00   .573785   .929629
   8.94523   8.94523      1.00   .576215   .933079
   8.94512   8.94512      1.00   .571615   .925519
   8.94500   8.94500      1.00   .578605   .936929
   8.94489   8.94489      1.00   .574855   .931049
   8.94479   8.94479      1.00   .579895   .939449
   8.94469   8.94469      1.00   .574335   .930279
   8.94457   8.94457      1.00   .578855   .937639
   8.94446   8.94446      1.00   .576955   .935479
   8.94436   8.94436      1.00   .578045   .936709
   8.94426   8.94426      1.00   .577715   .936089
   8.94415   8.94415      1.00   .579975   .940019
   8.94404   8.94404      1.00   .575245   .932209
   8.94394   8.94394      1.00   .580925   .941529
   8.94384   8.94384      1.00   .578405   .937889
   8.94373   8.94373      1.00   .580515   .941129
   8.94363   8.94363      1.00   .577145   .935599
   8.94353   8.94353      1.00   .580275   .940669
   8.94343   8.94343      1.00   .580875   .941839
   8.94333   8.94333      1.00   .578115   .937789
   8.94322   8.94322      1.00   .579685   .939899
   8.94312   8.94312      1.00   .580485   .941459
   8.94301   8.94301      1.00   .581635   .943449
   8.94290   8.94290      1.00   .576195   .934899
   8.94280   8.94280      1.00   .580655   .942109
   8.94270   8.94270      1.00   .580815   .942739
   8.94260   8.94260      1.00   .579875   .940929
   8.94248   8.94248      1.00   .577945   .937869
   8.94237   8.94237      1.00   .581885   .945089
   8.94226   8.94226      1.00   .579295   .940329
   8.94215   8.94215      1.00   .581695   .944279
   8.94204   8.94204      1.00   .578335   .939119
   8.94192   8.94192      1.00   .582095   .944549
   8.94181   8.94181      1.00   .581115   .943319
   8.94170   8.94170      1.00   .581655   .945009
   8.94158   8.94158      1.00   .580495   .942719
   8.94146   8.94146      1.00   .581785   .944409
   8.94136   8.94136      1.00   .580115   .942279
   8.94124   8.94124      1.00   .582175   .945929
   8.94112   8.94112      1.00   .581635   .944179
   8.94100   8.94100      1.00   .579095   .940259
   8.94089   8.94089      1.00   .581105   .944019
   8.94077   8.94077      1.00   .581735   .944149
   8.94065   8.94065      1.00   .581365   .944849
   8.94054   8.94054      1.00   .578535   .940039
   8.94044   8.94044      1.00   .582725   .947429
   8.94033   8.94033      1.00   .581315   .944649
   8.94021   8.94021      1.00   .581995   .946019
   8.94010   8.94010      1.00   .579225   .941639
   8.94000   8.94000      1.00   .583865   .949179
   8.93988   8.93988      1.00   .581195   .945089
   8.93977   8.93977      1.00   .578425   .940789
   8.93966   8.93966      1.00   .582885   .948139
   8.93955   8.93955      1.00   .583515   .948699
   8.93945   8.93945      1.00   .579365   .942049
   8.93933   8.93933      1.00   .582985   .947979
   8.93921   8.93921      1.00   .584165   .949989
   8.93911   8.93911      1.00   .582105   .946569
   8.93899   8.93899      1.00   .580365   .943439
   8.93887   8.93887      1.00   .583625   .949319
   8.93876   8.93876      1.00   .582085   .946809
   8.93864   8.93864      1.00   .581125   .945629
   8.93853   8.93853      1.00   .584055   .950639
   8.93841   8.93841      1.00   .583525   .949269
   8.93828   8.93828      1.00   .581775   .946909
   8.93817   8.93817      1.00   .583785   .950219
   8.93805   8.93805      1.00   .584565   .951799
   8.93793   8.93793      1.00   .581335   .946239
   8.93782   8.93782      1.00   .581915   .947079
   8.93771   8.93771      1.00   .586895   .955459
   8.93759   8.93759      1.00   .583885   .951069
   8.93747   8.93747      1.00   .584635   .951829
   8.93735   8.93735      1.00   .583835   .950779
   8.93724   8.93724      1.00   .588655   .958819
   8.93712   8.93712      1.00   .581075   .945189
   8.93701   8.93701      1.00   .588315   .958279
   8.93690   8.93690      1.00   .585885   .954909
   8.93679   8.93679      1.00   .588935   .959389
   8.93668   8.93668      1.00   .582045   .947669
   8.93656   8.93656      1.00   .591175   .962869
   8.93645   8.93645      1.00   .585575   .953339
   8.93635   8.93635      1.00   .589035   .959869
   8.93624   8.93624      1.00   .583905   .951569
   8.93612   8.93612      1.00   .594585   .968619
   8.93601   8.93601      1.00   .585295   .954099
   8.93590   8.93590      1.00   .590075   .962349
   8.93579   8.93579      1.00   .587695   .957859
   8.93568   8.93568      1.00   .593255   .967159
   8.93557   8.93557      1.00   .587325   .957799
   8.93546   8.93546      1.00   .590665   .963439
   8.93535   8.93535      1.00   .591185   .963859
   8.93523   8.93523      1.00   .592385   .966519
   8.93513   8.93513      1.00   .589605   .961789
   8.93502   8.93502      1.00   .594345   .968829
   8.93491   8.93491      1.00   .592295   .965769
   8.93480   8.93480      1.00   .591395   .964409
   8.93470   8.93470      1.00   .593945   .969379
   8.93459   8.93459      1.00   .596415   .972409
   8.93448   8.93448      1.00   .594245   .969299
   8.93437   8.93437      1.00   .592015   .965989
   8.93426   8.93426      1.00   .599445   .977629
   8.93416   8.93416      1.00   .594765   .970329
   8.93406   8.93406      1.00   .594965   .971229
   8.93395   8.93395      1.00   .597475   .975229
   8.93385   8.93385      1.00   .599065   .977829
   8.93375   8.93375      1.00   .595535   .972289
   8.93365   8.93365      1.00   .600225   .980439
   8.93354   8.93354      1.00   .599495   .979109
   8.93344   8.93344      1.00   .598955   .978709
   8.93334   8.93334      1.00   .596725   .975499
   8.93323   8.93323      1.00   .601515   .982259
   8.93312   8.93312      1.00   .600995   .981939
   8.93301   8.93301      1.00   .597845   .976499
   8.93291   8.93291      1.00   .604035   .986769
   8.93281   8.93281      1.00   .599735   .979899
   8.93270   8.93270      1.00   .604815   .988999
   8.93259   8.93259      1.00   .598885   .978969
   8.93249   8.93249      1.00   .605985   .990799
   8.93239   8.93239      1.00   .601645   .982889
   8.93226   8.93226      1.00   .602605   .984309
   8.93215   8.93215      1.00   .603335   .986319
   8.93205   8.93205      1.00   .605995   .990299
   8.93194   8.93194      1.00   .601625   .983609
   8.93182   8.93182      1.00   .606025   .990449
   8.93170   8.93170      1.00   .604175   .987759
   8.93158   8.93158      1.00   .603365   .986899
   8.93147   8.93147      1.00   .604995   .989559
   8.93136   8.93136      1.00   .607665   .993889
   8.93125   8.93125      1.00   .607185   .993389
   8.93113   8.93113      1.00   .604775   .988939
   8.93102   8.93102      1.00   .608525   .995779
   8.93090   8.93090      1.00   .609075   .995999
   8.93078   8.93078      1.00   .606125   .991389
   8.93068   8.93068      1.00   .605935   .991009
   8.93056   8.93056      1.00   .613435  1.003869
   8.93044   8.93044      1.00   .606725   .993169
   8.93033   8.93033      1.00   .612075  1.002749
   8.93022   8.93022      1.00   .605515   .990689
   8.93011   8.93011      1.00   .614375  1.006059
   8.92999   8.92999      1.00   .606895   .993439
   8.92989   8.92989      1.00   .612475  1.002999
   8.92978   8.92978      1.00   .608825   .997019
   8.92967   8.92967      1.00   .612085  1.002729
   8.92955   8.92955      1.00   .611235  1.000669
   8.92944   8.92944      1.00   .611525  1.001839
   8.92934   8.92934      1.00   .610815  1.000679
   8.92923   8.92923      1.00   .613225  1.004379
   8.92911   8.92911      1.00   .610865  1.000559
   8.92899   8.92899      1.00   .613015  1.004789
   8.92888   8.92888      1.00   .611555  1.002489
   8.92877   8.92877      1.00   .613755  1.006199
   8.92865   8.92865      1.00   .611655  1.002239
   8.92854   8.92854      1.00   .609685   .999209
   8.92842   8.92842      1.00   .617175  1.010659
   8.92830   8.92830      1.00   .609315   .998539
   8.92818   8.92818      1.00   .613035  1.005209
   8.92806   8.92806      1.00   .613055  1.004849
   8.92794   8.92794      1.00   .614805  1.007769
   8.92783   8.92783      1.00   .611805  1.003079
   8.92771   8.92771      1.00   .614375  1.008019
   8.92759   8.92759      1.00   .615995  1.010089
   8.92748   8.92748      1.00   .613305  1.005789
   8.92736   8.92736      1.00   .615305  1.009209
   8.92724   8.92724      1.00   .615325  1.008849
   8.92713   8.92713      1.00   .613485  1.006339
   8.92702   8.92702      1.00   .613945  1.006769
   8.92691   8.92691      1.00   .613825  1.006509
   8.92680   8.92680      1.00   .616495  1.011639
   8.92669   8.92669      1.00   .611705  1.003609
   8.92659   8.92659      1.00   .612605  1.004889
   8.92647   8.92647      1.00   .617265  1.012819
   8.92635   8.92635      1.00   .613095  1.005819
   8.92624   8.92624      1.00   .610155  1.001859
   8.92614   8.92614      1.00   .614085  1.008069
   8.92603   8.92603      1.00   .615965  1.012099
   8.92592   8.92592      1.00   .608825   .999329
   8.92581   8.92581      1.00   .613775  1.007519
   8.92571   8.92571      1.00   .612825  1.006209
   8.92559   8.92559      1.00   .614485  1.009109
   8.92548   8.92548      1.00   .611045  1.003369
   8.92537   8.92537      1.00   .612015  1.005039
   8.92526   8.92526      1.00   .615385  1.010839
   8.92515   8.92515      1.00   .611245  1.004159
   8.92503   8.92503      1.00   .614705  1.009609
   8.92493   8.92493      1.00   .611165  1.004069
   8.92482   8.92482      1.00   .615025  1.009919
   8.92472   8.92472      1.00   .610885  1.003899
   8.92460   8.92460      1.00   .613865  1.008239
   8.92450   8.92450      1.00   .611895  1.005549
   8.92439   8.92439      1.00   .615545  1.011439
   8.92429   8.92429      1.00   .607405   .998059
   8.92418   8.92418      1.00   .617545  1.015039
   8.92407   8.92407      1.00   .610325  1.003459
   8.92397   8.92397      1.00   .613445  1.008589
   8.92387   8.92387      1.00   .614595  1.010579
   8.92376   8.92376      1.00   .614795  1.010739
   8.92366   8.92366      1.00   .611275  1.005149
   8.92356   8.92356      1.00   .612865  1.007779
   8.92346   8.92346      1.00   .612565  1.007419
   8.92335   8.92335      1.00   .612315  1.007239
   8.92325   8.92325      1.00   .612535  1.007939
   8.92315   8.92315      1.00   .614305  1.009749
   8.92304   8.92304      1.00   .614035  1.010189
   8.92293   8.92293      1.00   .611775  1.005939
   8.92283   8.92283      1.00   .615125  1.011679
   8.92273   8.92273      1.00   .614675  1.011209
   8.92262   8.92262      1.00   .612235  1.008089
   8.92251   8.92251      1.00   .614255  1.010689
   8.92239   8.92239      1.00   .615435  1.013209
   8.92229   8.92229      1.00   .613685  1.010499
   8.92218   8.92218      1.00   .613245  1.009189
   8.92207   8.92207      1.00   .615405  1.013639
   8.92195   8.92195      1.00   .617205  1.015699
   8.92185   8.92185      1.00   .611825  1.006769
   8.92173   8.92173      1.00   .618245  1.018179
   8.92161   8.92161      1.00   .613285  1.010459
   8.92150   8.92150      1.00   .613245  1.010209
   8.92139   8.92139      1.00   .614055  1.011349
   8.92128   8.92128      1.00   .616555  1.016009
   8.92116   8.92116      1.00   .611155  1.006589
   8.92104   8.92104      1.00   .614265  1.012139
   8.92092   8.92092      1.00   .615315  1.014149
   8.92081   8.92081      1.00   .613635  1.010859
   8.92069   8.92069      1.00   .613055  1.010089
   8.92058   8.92058      1.00   .613605  1.011269
   8.92047   8.92047      1.00   .614945  1.013679
   8.92036   8.92036      1.00   .614465  1.013309
   8.92024   8.92024      1.00   .611475  1.008119
   8.92013   8.92013      1.00   .614875  1.013289
   8.92002   8.92002      1.00   .614645  1.013079
   8.91991   8.91991      1.00   .613405  1.011549
   8.91980   8.91980      1.00   .612415  1.009779
   8.91969   8.91969      1.00   .613005  1.011149
   8.91958   8.91958      1.00   .611885  1.008949
   8.91948   8.91948      1.00   .612165  1.010109
   8.91937   8.91937      1.00   .613075  1.010869
   8.91925   8.91925      1.00   .613965  1.012709
   8.91915   8.91915      1.00   .608795  1.003979
   8.91903   8.91903      1.00   .613475  1.012069
   8.91892   8.91892      1.00   .610965  1.007559
   8.91880   8.91880      1.00   .611775  1.009649
   8.91869   8.91869      1.00   .608265  1.003689
   8.91857   8.91857      1.00   .615055  1.014809
   8.91845   8.91845      1.00   .607945  1.003709
   8.91833   8.91833      1.00   .613345  1.012439
   8.91822   8.91822      1.00   .606915  1.001669
   8.91810   8.91810      1.00   .615835  1.016359
   8.91798   8.91798      1.00   .607425  1.002589
   8.91786   8.91786      1.00   .610105  1.007109
   8.91775   8.91775      1.00   .610095  1.007009
   8.91764   8.91764      1.00   .613165  1.012769
   8.91751   8.91751      1.00   .606705  1.001919
   8.91740   8.91740      1.00   .608475  1.005219
   8.91729   8.91729      1.00   .613705  1.013379
   8.91718   8.91718      1.00   .609595  1.006559
   8.91706   8.91706      1.00   .605925  1.000329
   8.91695   8.91695      1.00   .608505  1.004979
   8.91684   8.91684      1.00   .609605  1.007009
   8.91673   8.91673      1.00   .607755  1.003889
   8.91662   8.91662      1.00   .608105  1.004689
   8.91651   8.91651      1.00   .609055  1.006369
   8.91639   8.91639      1.00   .610555  1.009259
   8.91629   8.91629      1.00   .605435  1.000729
   8.91617   8.91617      1.00   .607785  1.004759
   8.91606   8.91606      1.00   .606355  1.002679
   8.91596   8.91596      1.00   .609275  1.007449
   8.91585   8.91585      1.00   .604225   .998459
   8.91574   8.91574      1.00   .610655  1.009399
   8.91563   8.91563      1.00   .607015  1.003189
   8.91552   8.91552      1.00   .607205  1.003749
   8.91541   8.91541      1.00   .604495   .999699
   8.91530   8.91530      1.00   .609855  1.008829
   8.91519   8.91519      1.00   .603625   .998119
   8.91508   8.91508      1.00   .608345  1.006779
   8.91498   8.91498      1.00   .606095  1.003109
   8.91487   8.91487      1.00   .606615  1.003069
   8.91476   8.91476      1.00   .603555   .998389
   8.91465   8.91465      1.00   .607235  1.005299
   8.91455   8.91455      1.00   .604385   .999619
   8.91443   8.91443      1.00   .602215   .996179
   8.91433   8.91433      1.00   .604525  1.000729
   8.91423   8.91423      1.00   .604575  1.000319
   8.91412   8.91412      1.00   .601495   .995739
   8.91401   8.91401      1.00   .600605   .994139
   8.91391   8.91391      1.00   .604105  1.000089
   8.91381   8.91381      1.00   .600855   .994509
   8.91371   8.91371      1.00   .600515   .994299
   8.91360   8.91360      1.00   .599865   .993669
   8.91350   8.91350      1.00   .601945   .997589
   8.91340   8.91340      1.00   .599055   .992119
   8.91329   8.91329      1.00   .597575   .989719
   8.91318   8.91318      1.00   .599155   .992589
   8.91308   8.91308      1.00   .600465   .994829
   8.91299   8.91299      1.00   .595145   .985559
   8.91288   8.91288      1.00   .600995   .995409
   8.91277   8.91277      1.00   .597415   .990519
   8.91266   8.91266      1.00   .595555   .987069
   8.91256   8.91256      1.00   .597795   .990329
   8.91246   8.91246      1.00   .599015   .992319
   8.91234   8.91234      1.00   .594495   .985409
   8.91223   8.91223      1.00   .594725   .985989
   8.91212   8.91212      1.00   .598735   .992849
   8.91201   8.91201      1.00   .594135   .985019
   8.91189   8.91189      1.00   .595365   .987069
   8.91178   8.91178      1.00   .592585   .982169
   8.91167   8.91167      1.00   .600265   .995179
   8.91156   8.91156      1.00   .589125   .977489
   8.91144   8.91144      1.00   .596325   .989369
   8.91132   8.91132      1.00   .594765   .986139
   8.91121   8.91121      1.00   .592635   .983799
   8.91109   8.91109      1.00   .591705   .981909
   8.91097   8.91097      1.00   .597205   .990989
   8.91086   8.91086      1.00   .590095   .978779
   8.91075   8.91075      1.00   .594315   .985849
   8.91063   8.91063      1.00   .592145   .982619
   8.91052   8.91052      1.00   .595275   .987979
   8.91041   8.91041      1.00   .590925   .980569
   8.91030   8.91030      1.00   .590045   .979499
   8.91019   8.91019      1.00   .597155   .990809
   8.91007   8.91007      1.00   .591265   .981739
   8.90996   8.90996      1.00   .592485   .984089
   8.90985   8.90985      1.00   .589895   .979729
   8.90974   8.90974      1.00   .592915   .984239
   8.90963   8.90963      1.00   .588765   .977539
   8.90952   8.90952      1.00   .594925   .987919
   8.90941   8.90941      1.00   .590455   .980399
   8.90930   8.90930      1.00   .593585   .985839
   8.90919   8.90919      1.00   .590225   .979909
   8.90908   8.90908      1.00   .593085   .985499
   8.90897   8.90897      1.00   .589795   .979469
   8.90885   8.90885      1.00   .595425   .988949
   8.90873   8.90873      1.00   .589345   .979459
   8.90862   8.90862      1.00   .594345   .988169
   8.90850   8.90850      1.00   .592545   .984729
   8.90839   8.90839      1.00   .593495   .986109
   8.90827   8.90827      1.00   .592085   .984479
   8.90814   8.90814      1.00   .594155   .986819
   8.90803   8.90803      1.00   .591505   .983219
   8.90791   8.90791      1.00   .595325   .989329
   8.90779   8.90779      1.00   .593925   .987629
   8.90767   8.90767      1.00   .593815   .987339
   8.90756   8.90756      1.00   .593905   .987939
   8.90744   8.90744      1.00   .594985   .989669
   8.90732   8.90732      1.00   .595905   .991289
   8.90721   8.90721      1.00   .591905   .984319
   8.90710   8.90710      1.00   .595255   .990409
   8.90699   8.90699      1.00   .598865   .996019
   8.90687   8.90687      1.00   .592385   .985419
   8.90677   8.90677      1.00   .596105   .991789
   8.90666   8.90666      1.00   .597335   .994349
   8.90655   8.90655      1.00   .595165   .990789
   8.90643   8.90643      1.00   .595135   .990429
   8.90632   8.90632      1.00   .595135   .990139
   8.90622   8.90622      1.00   .599635   .997869
   8.90611   8.90611      1.00   .596995   .993609
   8.90599   8.90599      1.00   .595445   .990849
   8.90588   8.90588      1.00   .600495   .999819
   8.90578   8.90578      1.00   .598135   .995529
   8.90567   8.90567      1.00   .598285   .995649
   8.90555   8.90555      1.00   .598015   .996159
   8.90544   8.90544      1.00   .599875   .998859
   8.90534   8.90534      1.00   .598215   .996019
   8.90522   8.90522      1.00   .599255   .998449
   8.90511   8.90511      1.00   .599665   .998829
   8.90500   8.90500      1.00   .599945   .999619
   8.90490   8.90490      1.00   .600485  1.000629
   8.90479   8.90479      1.00   .599505   .999299
   8.90468   8.90468      1.00   .600865  1.001459
   8.90457   8.90457      1.00   .599065   .998049
   8.90447   8.90447      1.00   .601795  1.002939
   8.90436   8.90436      1.00   .600055   .999669
   8.90425   8.90425      1.00   .600865  1.001179
   8.90414   8.90414      1.00   .599955   .999739
   8.90405   8.90405      1.00   .605915  1.009729
   8.90395   8.90395      1.00   .598725   .997929
   8.90384   8.90384      1.00   .605455  1.009429
   8.90374   8.90374      1.00   .600015  1.000859
   8.90364   8.90364      1.00   .607315  1.012959
   8.90353   8.90353      1.00   .599635   .999289
   8.90343   8.90343      1.00   .605875  1.011049
   8.90332   8.90332      1.00   .600155  1.001159
   8.90322   8.90322      1.00   .608305  1.014659
   8.90312   8.90312      1.00   .600965  1.002349
   8.90301   8.90301      1.00   .605265  1.009789
   8.90290   8.90290      1.00   .606735  1.012489
   8.90281   8.90281      1.00   .605625  1.010889
   8.90270   8.90270      1.00   .604415  1.009059
   8.90259   8.90259      1.00   .602465  1.005379
   8.90248   8.90248      1.00   .605725  1.010479
   8.90237   8.90237      1.00   .607665  1.013729
   8.90226   8.90226      1.00   .605135  1.010259
   8.90215   8.90215      1.00   .605335  1.010799
   8.90204   8.90204      1.00   .606895  1.013529
   8.90193   8.90193      1.00   .606245  1.013079
   8.90181   8.90181      1.00   .604715  1.009869
   8.90169   8.90169      1.00   .605705  1.011149
   8.90158   8.90158      1.00   .609065  1.017339
   8.90147   8.90147      1.00   .607025  1.014479
   8.90136   8.90136      1.00   .608965  1.017239
   8.90124   8.90124      1.00   .606965  1.013919
   8.90112   8.90112      1.00   .609935  1.018849
   8.90101   8.90101      1.00   .606435  1.012399
   8.90090   8.90090      1.00   .609215  1.018039
   8.90078   8.90078      1.00   .606515  1.013499
   8.90066   8.90066      1.00   .610365  1.019759
   8.90055   8.90055      1.00   .608135  1.016569
   8.90044   8.90044      1.00   .607915  1.016339
   8.90033   8.90033      1.00   .607595  1.015859
   8.90021   8.90021      1.00   .609185  1.018489
   8.90011   8.90011      1.00   .608315  1.016959
   8.90000   8.90000      1.00   .606575  1.013709
   8.89988   8.89988      1.00   .611185  1.022039
   8.89977   8.89977      1.00   .608855  1.018299
   8.89967   8.89967      1.00   .610315  1.020759
   8.89956   8.89956      1.00   .608365  1.017489
   8.89944   8.89944      1.00   .611585  1.022599
   8.89934   8.89934      1.00   .609715  1.019559
   8.89923   8.89923      1.00   .612265  1.024209
   8.89912   8.89912      1.00   .608705  1.018469
   8.89900   8.89900      1.00   .612125  1.023809
   8.89888   8.89888      1.00   .610845  1.022309
   8.89877   8.89877      1.00   .609385  1.019509
   8.89865   8.89865      1.00   .612175  1.024579
   8.89854   8.89854      1.00   .611335  1.023389
   8.89842   8.89842      1.00   .612075  1.024619
   8.89830   8.89830      1.00   .611595  1.024159
   8.89818   8.89818      1.00   .614705  1.029469
   8.89806   8.89806      1.00   .610755  1.022669
   8.89795   8.89795      1.00   .613715  1.027169
   8.89783   8.89783      1.00   .613155  1.026709
   8.89771   8.89771      1.00   .614405  1.028689
   8.89759   8.89759      1.00   .610955  1.022639
   8.89748   8.89748      1.00   .615145  1.030749
   8.89737   8.89737      1.00   .612445  1.025669
   8.89726   8.89726      1.00   .616155  1.032049
   8.89714   8.89714      1.00   .612285  1.025099
   8.89702   8.89702      1.00   .615835  1.031819
   8.89692   8.89692      1.00   .612725  1.026909
   8.89681   8.89681      1.00   .615955  1.032749
   8.89669   8.89669      1.00   .612125  1.025779
   8.89658   8.89658      1.00   .617035  1.034029
   8.89647   8.89647      1.00   .613275  1.027529
   8.89636   8.89636      1.00   .615055  1.031089
   8.89624   8.89624      1.00   .614575  1.029859
   8.89613   8.89613      1.00   .615645  1.032489
   8.89603   8.89603      1.00   .614825  1.030219
   8.89592   8.89592      1.00   .616285  1.033339
   8.89581   8.89581      1.00   .616945  1.034409
   8.89571   8.89571      1.00   .612905  1.027149
   8.89560   8.89560      1.00   .617505  1.035329
   8.89548   8.89548      1.00   .617095  1.034729
   8.89536   8.89536      1.00   .614405  1.030749
   8.89525   8.89525      1.00   .615095  1.032249
   8.89515   8.89515      1.00   .615035  1.031419
   8.89504   8.89504      1.00   .616195  1.034099
   8.89493   8.89493      1.00   .615415  1.032669
   8.89482   8.89482      1.00   .617325  1.035769
   8.89472   8.89472      1.00   .617725  1.036389
   8.89462   8.89462      1.00   .616085  1.033669
   8.89450   8.89450      1.00   .615465  1.032769
   8.89439   8.89439      1.00   .615625  1.032839
   8.89429   8.89429      1.00   .617545  1.036199
   8.89418   8.89418      1.00   .616365  1.034489
   8.89407   8.89407      1.00   .616845  1.035529
   8.89397   8.89397      1.00   .618415  1.038529
   8.89388   8.89388      1.00   .616025  1.034769
   8.89377   8.89377      1.00   .617415  1.036589
   8.89366   8.89366      1.00   .617315  1.037059
   8.89356   8.89356      1.00   .619525  1.040409
   8.89346   8.89346      1.00   .614275  1.031959
   8.89336   8.89336      1.00   .620565  1.042309
   8.89325   8.89325      1.00   .613995  1.031199
   8.89314   8.89314      1.00   .621275  1.044249
   8.89305   8.89305      1.00   .613585  1.030629
   8.89294   8.89294      1.00   .621525  1.043959
   8.89284   8.89284      1.00   .615155  1.033879
   8.89273   8.89273      1.00   .619625  1.041209
   8.89263   8.89263      1.00   .617035  1.037179
   8.89252   8.89252      1.00   .619295  1.040639
   8.89241   8.89241      1.00   .615735  1.035399
   8.89229   8.89229      1.00   .619505  1.042109
   8.89218   8.89218      1.00   .616605  1.036259
   8.89208   8.89208      1.00   .620085  1.041949
   8.89196   8.89196      1.00   .616925  1.036979
   8.89185   8.89185      1.00   .619375  1.041539
   8.89174   8.89174      1.00   .619215  1.040499
   8.89163   8.89163      1.00   .617355  1.038069
   8.89151   8.89151      1.00   .617215  1.038339
   8.89140   8.89140      1.00   .618605  1.040339
   8.89128   8.89128      1.00   .619155  1.040889
   8.89116   8.89116      1.00   .617985  1.039649
   8.89104   8.89104      1.00   .618585  1.040789
   8.89092   8.89092      1.00   .617755  1.039419
   8.89082   8.89082      1.00   .618115  1.039749
   8.89071   8.89071      1.00   .617805  1.039879
   8.89059   8.89059      1.00   .621995  1.046569
   8.89048   8.89048      1.00   .616035  1.036169
   8.89038   8.89038      1.00   .619735  1.043539
   8.89027   8.89027      1.00   .618555  1.040909
   8.89015   8.89015      1.00   .620725  1.044819
   8.89004   8.89004      1.00   .615175  1.035699
   8.88993   8.88993      1.00   .619325  1.043359
   8.88982   8.88982      1.00   .621905  1.047679
   8.88971   8.88971      1.00   .618165  1.041069
   8.88960   8.88960      1.00   .616335  1.037819
   8.88950   8.88950      1.00   .620145  1.044439
   8.88939   8.88939      1.00   .619465  1.043299
   8.88927   8.88927      1.00   .617325  1.040259
   8.88916   8.88916      1.00   .615115  1.036579
   8.88905   8.88905      1.00   .619925  1.044229
   8.88894   8.88894      1.00   .617645  1.040829
   8.88882   8.88882      1.00   .614985  1.036599
   8.88871   8.88871      1.00   .616615  1.039609
   8.88860   8.88860      1.00   .618115  1.041429
   8.88849   8.88849      1.00   .614635  1.035689
   8.88836   8.88836      1.00   .616165  1.038159
   8.88825   8.88825      1.00   .618665  1.042419
   8.88814   8.88814      1.00   .613865  1.034589
   8.88802   8.88802      1.00   .613285  1.033969
   8.88789   8.88789      1.00   .619255  1.044529
   8.88778   8.88778      1.00   .612795  1.033769
   8.88767   8.88767      1.00   .616235  1.039379
   8.88755   8.88755      1.00   .615635  1.038179
   8.88743   8.88743      1.00   .615105  1.037299
   8.88731   8.88731      1.00   .614595  1.036599
   8.88720   8.88720      1.00   .613315  1.034559
   8.88709   8.88709      1.00   .615635  1.038249
   8.88697   8.88697      1.00   .617055  1.041489
   8.88687   8.88687      1.00   .612365  1.032789
   8.88676   8.88676      1.00   .614725  1.037759
   8.88665   8.88665      1.00   .615715  1.038949
   8.88653   8.88653      1.00   .612155  1.032799
   8.88642   8.88642      1.00   .614105  1.036029
   8.88632   8.88632      1.00   .615435  1.038309
   8.88621   8.88621      1.00   .612555  1.033999
   8.88610   8.88610      1.00   .615435  1.038699
   8.88599   8.88599      1.00   .611345  1.032289
   8.88589   8.88589      1.00   .615245  1.039389
   8.88577   8.88577      1.00   .611425  1.032419
   8.88566   8.88566      1.00   .612215  1.034229
   8.88555   8.88555      1.00   .612815  1.034879
   8.88545   8.88545      1.00   .611275  1.032709
   8.88534   8.88534      1.00   .613775  1.036779
   8.88522   8.88522      1.00   .610105  1.030969
   8.88511   8.88511      1.00   .613835  1.037129
   8.88500   8.88500      1.00   .610555  1.031189
   8.88489   8.88489      1.00   .613135  1.036389
   8.88478   8.88478      1.00   .611715  1.033459
   8.88467   8.88467      1.00   .609965  1.030029
   8.88457   8.88457      1.00   .613985  1.037379
   8.88447   8.88447      1.00   .610225  1.031259
   8.88435   8.88435      1.00   .609255  1.029649
   8.88425   8.88425      1.00   .611555  1.033959
   8.88415   8.88415      1.00   .609345  1.029939
   8.88404   8.88404      1.00   .610845  1.033059
   8.88394   8.88394      1.00   .609475  1.030369
   8.88383   8.88383      1.00   .610905  1.032909
   8.88373   8.88373      1.00   .610465  1.032719
   8.88363   8.88363      1.00   .609935  1.031349
   8.88353   8.88353      1.00   .606735  1.025529
   8.88342   8.88342      1.00   .611935  1.035139
   8.88333   8.88333      1.00   .609945  1.032209
   8.88322   8.88322      1.00   .605765  1.024429
   8.88311   8.88311      1.00   .611625  1.034749
   8.88301   8.88301      1.00   .610555  1.032749
   8.88290   8.88290      1.00   .609495  1.030879
   8.88280   8.88280      1.00   .608685  1.029959
   8.88269   8.88269      1.00   .611255  1.034339
   8.88258   8.88258      1.00   .607545  1.027719
   8.88248   8.88248      1.00   .609955  1.033079
   8.88236   8.88236      1.00   .607175  1.027759
   8.88225   8.88225      1.00   .611995  1.035509
   8.88214   8.88214      1.00   .606315  1.025959
   8.88203   8.88203      1.00   .609735  1.032349
   8.88192   8.88192      1.00   .610315  1.033239
   8.88180   8.88180      1.00   .608535  1.029939
   8.88169   8.88169      1.00   .609395  1.031839
   8.88158   8.88158      1.00   .610305  1.033479
   8.88147   8.88147      1.00   .611185  1.035359
   8.88134   8.88134      1.00   .607255  1.028539
   8.88122   8.88122      1.00   .609345  1.032019
   8.88111   8.88111      1.00   .610525  1.033939
   8.88099   8.88099      1.00   .609765  1.033609
   8.88088   8.88088      1.00   .604935  1.024829
   8.88076   8.88076      1.00   .612095  1.037189
   8.88065   8.88065      1.00   .608135  1.030809
   8.88055   8.88055      1.00   .609045  1.032179
   8.88042   8.88042      1.00   .610745  1.034829
   8.88031   8.88031      1.00   .612165  1.037509
   8.88020   8.88020      1.00   .608405  1.031509
   8.88009   8.88009      1.00   .609515  1.033129
   8.87998   8.87998      1.00   .609535  1.033089
   8.87986   8.87986      1.00   .610165  1.034469
   8.87976   8.87976      1.00   .610615  1.034589
   8.87965   8.87965      1.00   .612625  1.039109
   8.87954   8.87954      1.00   .611865  1.037609
   8.87943   8.87943      1.00   .610185  1.035099
   8.87932   8.87932      1.00   .613355  1.040129
   8.87922   8.87922      1.00   .612035  1.037959
   8.87910   8.87910      1.00   .611435  1.037239
   8.87898   8.87898      1.00   .610855  1.036299
   8.87887   8.87887      1.00   .614765  1.043119
   8.87876   8.87876      1.00   .610615  1.036289
   8.87863   8.87863      1.00   .612825  1.039839
   8.87851   8.87851      1.00   .612105  1.038569
   8.87841   8.87841      1.00   .615785  1.044349
   8.87829   8.87829      1.00   .610675  1.036279
   8.87817   8.87817      1.00   .615635  1.045639
   8.87805   8.87805      1.00   .609915  1.035349
   8.87793   8.87793      1.00   .615775  1.045409
   8.87781   8.87781      1.00   .610985  1.037469
   8.87769   8.87769      1.00   .614915  1.043979
   8.87758   8.87758      1.00   .611365  1.037639
   8.87746   8.87746      1.00   .615365  1.044899
   8.87735   8.87735      1.00   .613305  1.041459
   8.87723   8.87723      1.00   .615125  1.045249
   8.87712   8.87712      1.00   .610415  1.037329
   8.87702   8.87702      1.00   .615525  1.045019
   8.87690   8.87690      1.00   .613165  1.041989
   8.87679   8.87679      1.00   .614245  1.043159
   8.87667   8.87667      1.00   .612335  1.040279
   8.87656   8.87656      1.00   .614435  1.044589
   8.87645   8.87645      1.00   .613885  1.043399
   8.87633   8.87633      1.00   .611005  1.039189
   8.87623   8.87623      1.00   .614435  1.044639
   8.87613   8.87613      1.00   .612525  1.041739
   8.87601   8.87601      1.00   .613455  1.043549
   8.87590   8.87590      1.00   .612115  1.040869
   8.87579   8.87579      1.00   .614525  1.045049
   8.87568   8.87568      1.00   .610595  1.038329
   8.87557   8.87557      1.00   .616355  1.047619
   8.87545   8.87545      1.00   .610005  1.037129
   8.87534   8.87534      1.00   .613125  1.043619
   8.87524   8.87524      1.00   .613225  1.043189
   8.87513   8.87513      1.00   .612265  1.041529
   8.87502   8.87502      1.00   .611895  1.041269
   8.87491   8.87491      1.00   .611705  1.039939
   8.87481   8.87481      1.00   .613415  1.043449
   8.87470   8.87470      1.00   .614065  1.044289
   8.87459   8.87459      1.00   .610315  1.038089
   8.87448   8.87448      1.00   .611965  1.041579
   8.87438   8.87438      1.00   .611655  1.041589
   8.87427   8.87427      1.00   .612915  1.043159
   8.87416   8.87416      1.00   .611495  1.041379
   8.87405   8.87405      1.00   .609985  1.038759
   8.87395   8.87395      1.00   .612995  1.043969
   8.87385   8.87385      1.00   .609975  1.038219
   8.87375   8.87375      1.00   .612025  1.042269
   8.87364   8.87364      1.00   .608035  1.035119
   8.87354   8.87354      1.00   .608685  1.036589
   8.87344   8.87344      1.00   .611185  1.041219
   8.87333   8.87333      1.00   .610275  1.039639
   8.87323   8.87323      1.00   .608705  1.036839
   8.87313   8.87313      1.00   .610035  1.039839
   8.87303   8.87303      1.00   .612885  1.044079
   8.87292   8.87292      1.00   .608585  1.036769
   8.87281   8.87281      1.00   .605985  1.032869
   8.87271   8.87271      1.00   .611105  1.041159
   8.87260   8.87260      1.00   .610945  1.040919
   8.87249   8.87249      1.00   .607715  1.035879
   8.87238   8.87238      1.00   .612095  1.043019
   8.87227   8.87227      1.00   .608655  1.037279
   8.87216   8.87216      1.00   .612285  1.043639
   8.87204   8.87204      1.00   .604945  1.031549
   8.87193   8.87193      1.00   .614645  1.047649
   8.87183   8.87183      1.00   .608265  1.036579
   8.87172   8.87172      1.00   .611545  1.042659
   8.87159   8.87159      1.00   .608275  1.037399
   8.87148   8.87148      1.00   .612215  1.044449
   8.87137   8.87137      1.00   .608765  1.038539
   8.87125   8.87125      1.00   .610595  1.041489
   8.87113   8.87113      1.00   .609045  1.039139
   8.87101   8.87101      1.00   .610265  1.041589
   8.87090   8.87090      1.00   .609135  1.039969
   8.87079   8.87079      1.00   .608545  1.038819
   8.87067   8.87067      1.00   .612465  1.045379
   8.87056   8.87056      1.00   .607035  1.035819
   8.87045   8.87045      1.00   .610845  1.042389
   8.87034   8.87034      1.00   .612055  1.044239
   8.87022   8.87022      1.00   .610395  1.042259
   8.87010   8.87010      1.00   .605255  1.033439
   8.87000   8.87000      1.00   .616415  1.052339
   8.86989   8.86989      1.00   .609905  1.041949
   8.86977   8.86977      1.00   .610285  1.042349
   8.86966   8.86966      1.00   .610125  1.041689
   8.86956   8.86956      1.00   .612525  1.046049
   8.86945   8.86945      1.00   .611095  1.043589
   8.86934   8.86934      1.00   .609795  1.041089
   8.86922   8.86922      1.00   .611795  1.044809
   8.86911   8.86911      1.00   .613705  1.048289
   8.86900   8.86900      1.00   .607285  1.037499
   8.86888   8.86888      1.00   .612385  1.046109
   8.86877   8.86877      1.00   .609945  1.042359
   8.86866   8.86866      1.00   .609525  1.041479
   8.86854   8.86854      1.00   .611575  1.044979
   8.86842   8.86842      1.00   .610875  1.043829
   8.86830   8.86830      1.00   .609475  1.041749
   8.86819   8.86819      1.00   .611025  1.044419
   8.86808   8.86808      1.00   .613735  1.049119
   8.86795   8.86795      1.00   .608835  1.040409
   8.86783   8.86783      1.00   .612445  1.047299
   8.86771   8.86771      1.00   .607615  1.038769
   8.86760   8.86760      1.00   .614885  1.052309
   8.86747   8.86747      1.00   .606955  1.038039
   8.86736   8.86736      1.00   .612535  1.047669
   8.86725   8.86725      1.00   .611385  1.045989
   8.86714   8.86714      1.00   .612585  1.047819
   8.86702   8.86702      1.00   .607845  1.039479
   8.86691   8.86691      1.00   .612825  1.048479
   8.86680   8.86680      1.00   .611575  1.046369
   8.86669   8.86669      1.00   .610655  1.044789
   8.86658   8.86658      1.00   .609415  1.043719
   8.86647   8.86647      1.00   .611865  1.046999
   8.86636   8.86636      1.00   .611655  1.046759
   8.86625   8.86625      1.00   .607695  1.039999
   8.86614   8.86614      1.00   .611255  1.046769
   8.86603   8.86603      1.00   .608915  1.043319
   8.86593   8.86593      1.00   .610735  1.045899
   8.86582   8.86582      1.00   .608375  1.041949
   8.86570   8.86570      1.00   .612675  1.049149
   8.86559   8.86559      1.00   .606985  1.039179
   8.86548   8.86548      1.00   .610265  1.044809
   8.86537   8.86537      1.00   .607145  1.039719
   8.86526   8.86526      1.00   .610305  1.046019
   8.86515   8.86515      1.00   .606335  1.039009
   8.86504   8.86504      1.00   .610925  1.046599
   8.86493   8.86493      1.00   .610065  1.044869
   8.86482   8.86482      1.00   .607785  1.041399
   8.86471   8.86471      1.00   .605315  1.038029
   8.86461   8.86461      1.00   .610845  1.046699
   8.86450   8.86450      1.00   .607725  1.041939
   8.86439   8.86439      1.00   .604985  1.036999
   8.86429   8.86429      1.00   .610505  1.046969
   8.86419   8.86419      1.00   .606455  1.039739
   8.86408   8.86408      1.00   .605915  1.038939
   8.86397   8.86397      1.00   .606115  1.039119
   8.86387   8.86387      1.00   .611845  1.049179
   8.86377   8.86377      1.00   .603695  1.035509
   8.86367   8.86367      1.00   .608125  1.043179
   8.86357   8.86357      1.00   .604765  1.037359
   8.86346   8.86346      1.00   .607835  1.042989
   8.86336   8.86336      1.00   .602665  1.034089
   8.86326   8.86326      1.00   .608015  1.043219
   8.86315   8.86315      1.00   .604815  1.037799
   8.86305   8.86305      1.00   .604025  1.036589
   8.86295   8.86295      1.00   .606685  1.040529
   8.86284   8.86284      1.00   .605465  1.038919
   8.86273   8.86273      1.00   .606255  1.039769
   8.86263   8.86263      1.00   .603625  1.035879
   8.86252   8.86252      1.00   .606735  1.041029
   8.86241   8.86241      1.00   .602545  1.034149
   8.86230   8.86230      1.00   .604395  1.037369
   8.86219   8.86219      1.00   .603095  1.035839
   8.86208   8.86208      1.00   .605905  1.040119
   8.86197   8.86197      1.00   .603515  1.035739
   8.86186   8.86186      1.00   .603455  1.036579
   8.86175   8.86175      1.00   .603695  1.036399
   8.86164   8.86164      1.00   .604265  1.038129
   8.86152   8.86152      1.00   .601905  1.034189
   8.86140   8.86140      1.00   .604365  1.038199
   8.86128   8.86128      1.00   .604025  1.037749
   8.86116   8.86116      1.00   .603075  1.036329
   8.86105   8.86105      1.00   .601015  1.032619
   8.86093   8.86093      1.00   .605175  1.039949
   8.86082   8.86082      1.00   .602095  1.034349
   8.86071   8.86071      1.00   .603385  1.037129
   8.86060   8.86060      1.00   .601185  1.033069
   8.86048   8.86048      1.00   .602645  1.035429
   8.86037   8.86037      1.00   .600915  1.033039
   8.86026   8.86026      1.00   .602565  1.035979
   8.86015   8.86015      1.00   .603005  1.036779
   8.86003   8.86003      1.00   .599435  1.029699
   8.85992   8.85992      1.00   .601835  1.034759
   8.85982   8.85982      1.00   .600775  1.032889
   8.85971   8.85971      1.00   .603835  1.038629
   8.85960   8.85960      1.00   .598255  1.028979
   8.85948   8.85948      1.00   .602855  1.037289
   8.85937   8.85937      1.00   .600535  1.033169
   8.85926   8.85926      1.00   .603655  1.038359
   8.85915   8.85915      1.00   .595475  1.024809
   8.85904   8.85904      1.00   .604365  1.039899
   8.85893   8.85893      1.00   .596565  1.026769
   8.85881   8.85881      1.00   .603245  1.038309
   8.85869   8.85869      1.00   .599165  1.031419
   8.85858   8.85858      1.00   .603715  1.039099
   8.85846   8.85846      1.00   .599175  1.030619
   8.85834   8.85834      1.00   .599095  1.031319
   8.85822   8.85822      1.00   .598665  1.030109
   8.85810   8.85810      1.00   .602205  1.036199
   8.85799   8.85799      1.00   .597355  1.028049
   8.85787   8.85787      1.00   .602075  1.037039
   8.85775   8.85775      1.00   .602055  1.036279
   8.85763   8.85763      1.00   .600515  1.033929
   8.85752   8.85752      1.00   .599825  1.032589
   8.85740   8.85740      1.00   .602645  1.037909
   8.85728   8.85728      1.00   .602215  1.037629
   8.85717   8.85717      1.00   .598235  1.030179
   8.85706   8.85706      1.00   .605605  1.042749
   8.85695   8.85695      1.00   .598545  1.031059
   8.85684   8.85684      1.00   .602695  1.038689
   8.85673   8.85673      1.00   .598635  1.031289
   8.85662   8.85662      1.00   .601965  1.037529
   8.85651   8.85651      1.00   .600875  1.036079
   8.85639   8.85639      1.00   .600765  1.035019
   8.85628   8.85628      1.00   .601015  1.035929
   8.85617   8.85617      1.00   .603025  1.039919
   8.85607   8.85607      1.00   .601185  1.036749
   8.85595   8.85595      1.00   .601815  1.037529
   8.85584   8.85584      1.00   .603085  1.039889
   8.85573   8.85573      1.00   .600625  1.035419
   8.85562   8.85562      1.00   .603935  1.041899
   8.85551   8.85551      1.00   .599485  1.033829
   8.85540   8.85540      1.00   .602855  1.040219
   8.85529   8.85529      1.00   .602075  1.038239
   8.85518   8.85518      1.00   .603285  1.040299
   8.85507   8.85507      1.00   .602345  1.039429
   8.85496   8.85496      1.00   .601535  1.038069
   8.85486   8.85486      1.00   .601155  1.037249
   8.85475   8.85475      1.00   .603285  1.041249
   8.85464   8.85464      1.00   .598745  1.033519
   8.85453   8.85453      1.00   .604755  1.043719
   8.85442   8.85442      1.00   .597915  1.031779
   8.85431   8.85431      1.00   .601895  1.039459
   8.85420   8.85420      1.00   .601545  1.038099
   8.85410   8.85410      1.00   .600335  1.036289
   8.85400   8.85400      1.00   .601425  1.038759
   8.85390   8.85390      1.00   .602815  1.041329
   8.85379   8.85379      1.00   .601785  1.039119
   8.85368   8.85368      1.00   .599215  1.034109
   8.85359   8.85359      1.00   .604385  1.044589
   8.85348   8.85348      1.00   .602885  1.041279
   8.85338   8.85338      1.00   .602385  1.040509
   8.85327   8.85327      1.00   .599975  1.036249
   8.85317   8.85317      1.00   .605365  1.045819
   8.85307   8.85307      1.00   .601015  1.038579
   8.85296   8.85296      1.00   .602465  1.041519
   8.85285   8.85285      1.00   .599675  1.035799
   8.85276   8.85276      1.00   .606255  1.046789
   8.85265   8.85265      1.00   .600835  1.038479
   8.85254   8.85254      1.00   .601235  1.038669
   8.85242   8.85242      1.00   .602175  1.040929
   8.85232   8.85232      1.00   .604555  1.044759
   8.85221   8.85221      1.00   .600855  1.038989
   8.85209   8.85209      1.00   .601115  1.039399
   8.85198   8.85198      1.00   .601845  1.040589
   8.85187   8.85187      1.00   .600745  1.038599
   8.85176   8.85176      1.00   .599735  1.037429
   8.85164   8.85164      1.00   .601615  1.040939
   8.85152   8.85152      1.00   .602535  1.041379
   8.85141   8.85141      1.00   .598405  1.035129
   8.85130   8.85130      1.00   .603165  1.043209
   8.85118   8.85118      1.00   .600285  1.038279
   8.85106   8.85106      1.00   .598545  1.035809
   8.85095   8.85095      1.00   .599555  1.037699
   8.85083   8.85083      1.00   .602845  1.042709
   8.85071   8.85071      1.00   .601695  1.041199
   8.85060   8.85060      1.00   .598545  1.036129
   8.85050   8.85050      1.00   .602725  1.043099
   8.85039   8.85039      1.00   .603915  1.044749
   8.85027   8.85027      1.00   .598705  1.036899
   8.85015   8.85015      1.00   .597975  1.035139
   8.85004   8.85004      1.00   .605305  1.048339
   8.84993   8.84993      1.00   .599615  1.037959
   8.84982   8.84982      1.00   .599455  1.037969
   8.84971   8.84971      1.00   .600585  1.039869
   8.84961   8.84961      1.00   .603505  1.044789
   8.84950   8.84950      1.00   .597385  1.034299
   8.84938   8.84938      1.00   .602705  1.044009
   8.84927   8.84927      1.00   .601085  1.040669
   8.84917   8.84917      1.00   .603745  1.045439
   8.84905   8.84905      1.00   .597435  1.035139
   8.84893   8.84893      1.00   .603375  1.045879
   8.84881   8.84881      1.00   .599915  1.039239
   8.84870   8.84870      1.00   .601185  1.041499
   8.84859   8.84859      1.00   .600805  1.041039
   8.84847   8.84847      1.00   .603235  1.045709
   8.84835   8.84835      1.00   .599525  1.039019
   8.84824   8.84824      1.00   .601525  1.042619
   8.84812   8.84812      1.00   .602835  1.044489
   8.84799   8.84799      1.00   .598755  1.038099
   8.84788   8.84788      1.00   .603955  1.046929
   8.84777   8.84777      1.00   .599595  1.039389
   8.84765   8.84765      1.00   .603465  1.046239
   8.84752   8.84752      1.00   .599125  1.038909
   8.84740   8.84740      1.00   .603595  1.046939
   8.84730   8.84730      1.00   .600445  1.041379
   8.84719   8.84719      1.00   .603375  1.046359
   8.84707   8.84707      1.00   .601075  1.041889
   8.84696   8.84696      1.00   .602515  1.045749
   8.84685   8.84685      1.00   .601705  1.043439
   8.84674   8.84674      1.00   .603505  1.047139
   8.84662   8.84662      1.00   .599865  1.041039
   8.84651   8.84651      1.00   .604935  1.049899
   8.84641   8.84641      1.00   .600675  1.042559
   8.84629   8.84629      1.00   .606125  1.051939
   8.84618   8.84618      1.00   .601365  1.044069
   8.84607   8.84607      1.00   .605685  1.051049
   8.84597   8.84597      1.00   .601495  1.044799
   8.84586   8.84586      1.00   .604045  1.049099
   8.84574   8.84574      1.00   .602665  1.045899
   8.84563   8.84563      1.00   .605135  1.050649
   8.84552   8.84552      1.00   .601545  1.045049
   8.84541   8.84541      1.00   .602625  1.047039
   8.84530   8.84530      1.00   .608255  1.056259
   8.84519   8.84519      1.00   .602285  1.046099
   8.84508   8.84508      1.00   .604255  1.049569
   8.84497   8.84497      1.00   .605395  1.051449
   8.84486   8.84486      1.00   .605095  1.051389
   8.84476   8.84476      1.00   .605845  1.052619
   8.84465   8.84465      1.00   .603815  1.048339
   8.84454   8.84454      1.00   .604285  1.049919
   8.84443   8.84443      1.00   .601825  1.046149
   8.84432   8.84432      1.00   .602965  1.047709
   8.84422   8.84422      1.00   .606465  1.053869
   8.84412   8.84412      1.00   .604135  1.049989
   8.84401   8.84401      1.00   .603275  1.048619
   8.84391   8.84391      1.00   .605195  1.051919
   8.84381   8.84381      1.00   .604975  1.051769
   8.84371   8.84371      1.00   .601495  1.045569
   8.84360   8.84360      1.00   .603185  1.048969
   8.84349   8.84349      1.00   .606795  1.055599
   8.84340   8.84340      1.00   .602745  1.048139
   8.84329   8.84329      1.00   .607025  1.055759
   8.84318   8.84318      1.00   .601775  1.047449
   8.84308   8.84308      1.00   .607235  1.056329
   8.84298   8.84298      1.00   .603545  1.050389
   8.84288   8.84288      1.00   .604305  1.051419
   8.84277   8.84277      1.00   .604615  1.052039
   8.84265   8.84265      1.00   .604575  1.052479
   8.84255   8.84255      1.00   .605665  1.053959
   8.84245   8.84245      1.00   .606225  1.055669
   8.84233   8.84233      1.00   .603375  1.050729
   8.84222   8.84222      1.00   .605425  1.053629
   8.84211   8.84211      1.00   .605705  1.054389
   8.84200   8.84200      1.00   .605485  1.055119
   8.84189   8.84189      1.00   .604115  1.051769
   8.84177   8.84177      1.00   .606675  1.056309
   8.84166   8.84166      1.00   .606465  1.055739
   8.84154   8.84154      1.00   .602655  1.050149
   8.84142   8.84142      1.00   .604245  1.053189
   8.84131   8.84131      1.00   .603185  1.050629
   8.84119   8.84119      1.00   .606035  1.055959
   8.84108   8.84108      1.00   .601355  1.047599
   8.84096   8.84096      1.00   .605975  1.055979
   8.84085   8.84085      1.00   .603365  1.051509
   8.84074   8.84074      1.00   .606405  1.056329
   8.84062   8.84062      1.00   .602525  1.050399
   8.84050   8.84050      1.00   .606275  1.056669
   8.84039   8.84039      1.00   .603195  1.050809
   8.84028   8.84028      1.00   .605305  1.055609
   8.84017   8.84017      1.00   .605005  1.055099
   8.84005   8.84005      1.00   .605455  1.055759
   8.83995   8.83995      1.00   .605195  1.055199
   8.83984   8.83984      1.00   .603965  1.053229
   8.83973   8.83973      1.00   .605885  1.056319
   8.83962   8.83962      1.00   .606485  1.057529
   8.83951   8.83951      1.00   .604465  1.054369
   8.83940   8.83940      1.00   .605275  1.055349
   8.83929   8.83929      1.00   .606345  1.057939
   8.83918   8.83918      1.00   .603775  1.053289
   8.83906   8.83906      1.00   .605095  1.055559
   8.83895   8.83895      1.00   .605285  1.056229
   8.83884   8.83884      1.00   .607485  1.059389
   8.83872   8.83872      1.00   .601975  1.050489
   8.83861   8.83861      1.00   .607995  1.061949
   8.83849   8.83849      1.00   .601935  1.050479
   8.83837   8.83837      1.00   .607305  1.060259
   8.83825   8.83825      1.00   .602405  1.051599
   8.83813   8.83813      1.00   .609005  1.063199
   8.83802   8.83802      1.00   .602645  1.051899
   8.83790   8.83790      1.00   .608415  1.062469
   8.83777   8.83777      1.00   .605585  1.057199
   8.83766   8.83766      1.00   .606085  1.057939
   8.83755   8.83755      1.00   .603855  1.054579
   8.83743   8.83743      1.00   .607675  1.061809
   8.83731   8.83731      1.00   .605125  1.056749
   8.83720   8.83720      1.00   .603315  1.054269
   8.83710   8.83710      1.00   .603485  1.053829
   8.83698   8.83698      1.00   .606245  1.058959
   8.83687   8.83687      1.00   .605805  1.058329
   8.83675   8.83675      1.00   .602155  1.052099
   8.83665   8.83665      1.00   .607255  1.061549
   8.83654   8.83654      1.00   .603815  1.054899
   8.83642   8.83642      1.00   .603205  1.054289
   8.83632   8.83632      1.00   .602445  1.053049
   8.83621   8.83621      1.00   .608435  1.063579
   8.83610   8.83610      1.00   .601935  1.052239
   8.83598   8.83598      1.00   .606815  1.060229
   8.83587   8.83587      1.00   .604915  1.057279
   8.83577   8.83577      1.00   .606725  1.061129
   8.83566   8.83566      1.00   .604205  1.055969
   8.83554   8.83554      1.00   .608135  1.063119
   8.83543   8.83543      1.00   .603995  1.056419
   8.83533   8.83533      1.00   .607115  1.062069
   8.83522   8.83522      1.00   .605605  1.059499
   8.83511   8.83511      1.00   .608165  1.063969
   8.83500   8.83500      1.00   .605395  1.059509
   8.83489   8.83489      1.00   .609015  1.065819
   8.83479   8.83479      1.00   .605705  1.060529
   8.83468   8.83468      1.00   .608215  1.064359
   8.83457   8.83457      1.00   .607655  1.063549
   8.83446   8.83446      1.00   .606225  1.060499
   8.83435   8.83435      1.00   .609355  1.066409
   8.83424   8.83424      1.00   .607335  1.062889
   8.83414   8.83414      1.00   .605915  1.061179
   8.83404   8.83404      1.00   .607955  1.064429
   8.83394   8.83394      1.00   .609815  1.068069
   8.83383   8.83383      1.00   .608885  1.066849
   8.83373   8.83373      1.00   .606615  1.062059
   8.83363   8.83363      1.00   .609955  1.067679
   8.83353   8.83353      1.00   .608975  1.066299
   8.83342   8.83342      1.00   .609335  1.067279
   8.83331   8.83331      1.00   .606945  1.062619
   8.83321   8.83321      1.00   .612405  1.073299
   8.83311   8.83311      1.00   .607055  1.064099
   8.83301   8.83301      1.00   .610455  1.069279
   8.83290   8.83290      1.00   .609855  1.068989
   8.83280   8.83280      1.00   .609695  1.068869
   8.83270   8.83270      1.00   .611985  1.072759
   8.83259   8.83259      1.00   .611135  1.070959
   8.83247   8.83247      1.00   .609575  1.068329
   8.83236   8.83236      1.00   .611005  1.071019
   8.83225   8.83225      1.00   .612315  1.073639
   8.83214   8.83214      1.00   .611165  1.071539
   8.83203   8.83203      1.00   .610975  1.071069
   8.83192   8.83192      1.00   .613195  1.074879
   8.83182   8.83182      1.00   .611485  1.072409
   8.83170   8.83170      1.00   .612225  1.073379
   8.83157   8.83157      1.00   .613415  1.075979
   8.83146   8.83146      1.00   .613425  1.076109
   8.83135   8.83135      1.00   .614185  1.077489
   8.83122   8.83122      1.00   .611525  1.073199
   8.83111   8.83111      1.00   .613355  1.076399
   8.83100   8.83100      1.00   .613485  1.076219
   8.83089   8.83089      1.00   .616525  1.081739
   8.83077   8.83077      1.00   .611195  1.072789
   8.83065   8.83065      1.00   .616515  1.082459
   8.83055   8.83055      1.00   .610805  1.072299
   8.83044   8.83044      1.00   .617795  1.084279
   8.83032   8.83032      1.00   .610545  1.071589
   8.83020   8.83020      1.00   .616765  1.082899
   8.83009   8.83009      1.00   .613185  1.077019
   8.82999   8.82999      1.00   .614155  1.078489
   8.82987   8.82987      1.00   .612565  1.075149
   8.82976   8.82976      1.00   .616975  1.083339
   8.82966   8.82966      1.00   .616645  1.083049
   8.82955   8.82955      1.00   .616115  1.082399
   8.82943   8.82943      1.00   .614705  1.079339
   8.82932   8.82932      1.00   .617615  1.085729
   8.82921   8.82921      1.00   .613945  1.078739
   8.82910   8.82910      1.00   .615915  1.082439
   8.82898   8.82898      1.00   .618635  1.086549
   8.82887   8.82887      1.00   .613555  1.078829
   8.82876   8.82876      1.00   .619185  1.087969
   8.82864   8.82864      1.00   .617495  1.085349
   8.82852   8.82852      1.00   .618395  1.086799
   8.82840   8.82840      1.00   .615115  1.081199
   8.82829   8.82829      1.00   .621375  1.091929
   8.82817   8.82817      1.00   .617605  1.085799
   8.82804   8.82804      1.00   .617525  1.085849
   8.82793   8.82793      1.00   .616925  1.085319
   8.82781   8.82781      1.00   .619305  1.089129
   8.82769   8.82769      1.00   .617095  1.084679
   8.82757   8.82757      1.00   .617965  1.087569
   8.82745   8.82745      1.00   .616675  1.084769
   8.82734   8.82734      1.00   .619585  1.089869
   8.82723   8.82723      1.00   .616765  1.084929
   8.82711   8.82711      1.00   .619315  1.089729
   8.82700   8.82700      1.00   .618945  1.088909
   8.82689   8.82689      1.00   .619805  1.090869
   8.82678   8.82678      1.00   .619065  1.089409
   8.82666   8.82666      1.00   .619145  1.089689
   8.82655   8.82655      1.00   .623765  1.097639
   8.82645   8.82645      1.00   .620255  1.091279
   8.82634   8.82634      1.00   .621225  1.093699
   8.82622   8.82622      1.00   .619165  1.090149
   8.82611   8.82611      1.00   .623415  1.097719
   8.82601   8.82601      1.00   .622505  1.096049
   8.82590   8.82590      1.00   .620895  1.092789
   8.82578   8.82578      1.00   .620565  1.092459
   8.82567   8.82567      1.00   .623055  1.097459
   8.82557   8.82557      1.00   .619155  1.091089
   8.82545   8.82545      1.00   .621855  1.095929
   8.82534   8.82534      1.00   .619115  1.090619
   8.82523   8.82523      1.00   .622595  1.096529
   8.82512   8.82512      1.00   .620395  1.092549
   8.82501   8.82501      1.00   .621065  1.094159
   8.82490   8.82490      1.00   .619385  1.091739
   8.82479   8.82479      1.00   .621015  1.094069
   8.82469   8.82469      1.00   .619965  1.092499
   8.82458   8.82458      1.00   .621085  1.095509
   8.82447   8.82447      1.00   .619765  1.091729
   8.82436   8.82436      1.00   .618555  1.090599
   8.82426   8.82426      1.00   .622395  1.096749
   8.82416   8.82416      1.00   .618995  1.091469
   8.82405   8.82405      1.00   .620275  1.093229
   8.82395   8.82395      1.00   .618885  1.090439
   8.82385   8.82385      1.00   .622365  1.097389
   8.82374   8.82374      1.00   .617865  1.090129
   8.82363   8.82363      1.00   .619595  1.092229
   8.82353   8.82353      1.00   .621315  1.096269
   8.82343   8.82343      1.00   .618735  1.091159
   8.82332   8.82332      1.00   .617435  1.089269
   8.82322   8.82322      1.00   .619965  1.094079
   8.82311   8.82311      1.00   .618275  1.090699
   8.82301   8.82301      1.00   .619545  1.093459
   8.82291   8.82291      1.00   .616775  1.088969
   8.82280   8.82280      1.00   .616565  1.087459
   8.82270   8.82270      1.00   .618785  1.092129
   8.82259   8.82259      1.00   .617155  1.088949
   8.82248   8.82248      1.00   .618015  1.091019
   8.82237   8.82237      1.00   .615655  1.086859
   8.82226   8.82226      1.00   .617495  1.090119
   8.82215   8.82215      1.00   .615805  1.087379
   8.82204   8.82204      1.00   .617885  1.090769
   8.82193   8.82193      1.00   .613095  1.082469
   8.82181   8.82181      1.00   .616125  1.088419
   8.82170   8.82170      1.00   .617145  1.089159
   8.82159   8.82159      1.00   .616855  1.088939
   8.82147   8.82147      1.00   .613395  1.083719
   8.82135   8.82135      1.00   .615545  1.087299
   8.82123   8.82123      1.00   .614275  1.084799
   8.82111   8.82111      1.00   .615985  1.088329
   8.82100   8.82100      1.00   .615255  1.086519
   8.82089   8.82089      1.00   .613005  1.083489
   8.82078   8.82078      1.00   .614725  1.086789
   8.82066   8.82066      1.00   .613665  1.084659
   8.82054   8.82054      1.00   .613605  1.084699
   8.82043   8.82043      1.00   .614695  1.085699
   8.82032   8.82032      1.00   .613635  1.084289
   8.82021   8.82021      1.00   .612745  1.082999
   8.82009   8.82009      1.00   .613435  1.084599
   8.81998   8.81998      1.00   .612875  1.083819
   8.81988   8.81988      1.00   .615625  1.088489
   8.81977   8.81977      1.00   .610695  1.079529
   8.81966   8.81966      1.00   .615525  1.088129
   8.81954   8.81954      1.00   .612455  1.083139
   8.81944   8.81944      1.00   .613045  1.084589
   8.81933   8.81933      1.00   .614565  1.087039
   8.81921   8.81921      1.00   .612645  1.083909
   8.81910   8.81910      1.00   .613665  1.085249
   8.81899   8.81899      1.00   .612365  1.083819
   8.81887   8.81887      1.00   .614125  1.086689
   8.81875   8.81875      1.00   .611545  1.081639
   8.81864   8.81864      1.00   .614625  1.087999
   8.81853   8.81853      1.00   .612475  1.084599
   8.81841   8.81841      1.00   .614725  1.088169
   8.81829   8.81829      1.00   .611715  1.082309
   8.81817   8.81817      1.00   .615005  1.088879
   8.81806   8.81806      1.00   .610255  1.080219
   8.81794   8.81794      1.00   .616295  1.090879
   8.81782   8.81782      1.00   .613735  1.086319
   8.81770   8.81770      1.00   .614245  1.087999
   8.81759   8.81759      1.00   .612365  1.084569
   8.81747   8.81747      1.00   .617415  1.093469
   8.81735   8.81735      1.00   .611345  1.082789
   8.81723   8.81723      1.00   .615575  1.090409
   8.81713   8.81713      1.00   .614975  1.089209
   8.81702   8.81702      1.00   .615605  1.090889
   8.81689   8.81689      1.00   .612315  1.084899
   8.81678   8.81678      1.00   .617075  1.093499
   8.81667   8.81667      1.00   .614585  1.088869
   8.81657   8.81657      1.00   .613675  1.087049
   8.81645   8.81645      1.00   .615195  1.089699
   8.81634   8.81634      1.00   .616005  1.091129
   8.81624   8.81624      1.00   .614805  1.089829
   8.81613   8.81613      1.00   .611665  1.083879
   8.81601   8.81601      1.00   .619415  1.097669
   8.81590   8.81590      1.00   .611615  1.084799
   8.81580   8.81580      1.00   .614315  1.089069
   8.81569   8.81569      1.00   .615615  1.091579
   8.81557   8.81557      1.00   .617635  1.095059
   8.81546   8.81546      1.00   .609125  1.080119
   8.81535   8.81535      1.00   .616825  1.094549
   8.81524   8.81524      1.00   .615415  1.091649
   8.81513   8.81513      1.00   .615815  1.092469
   8.81502   8.81502      1.00   .612565  1.086529
   8.81492   8.81492      1.00   .619535  1.099299
   8.81481   8.81481      1.00   .614325  1.091009
   8.81469   8.81469      1.00   .615095  1.092029
   8.81458   8.81458      1.00   .610645  1.084109
   8.81448   8.81448      1.00   .618145  1.096799
   8.81438   8.81438      1.00   .616305  1.093699
   8.81426   8.81426      1.00   .615515  1.092829
   8.81416   8.81416      1.00   .617935  1.097049
   8.81406   8.81406      1.00   .617185  1.095289
   8.81396   8.81396      1.00   .617515  1.096469
   8.81385   8.81385      1.00   .616635  1.095199
   8.81375   8.81375      1.00   .618085  1.098259
   8.81365   8.81365      1.00   .619585  1.099149
   8.81354   8.81354      1.00   .617425  1.096789
   8.81343   8.81343      1.00   .618625  1.098759
   8.81333   8.81333      1.00   .618495  1.098719
   8.81323   8.81323      1.00   .619305  1.100029
   8.81313   8.81313      1.00   .620055  1.101419
   8.81302   8.81302      1.00   .619765  1.100479
   8.81292   8.81292      1.00   .618585  1.099129
   8.81281   8.81281      1.00   .619175  1.100499
   8.81271   8.81271      1.00   .619445  1.100779
   8.81260   8.81260      1.00   .621675  1.103919
   8.81249   8.81249      1.00   .617855  1.098349
   8.81238   8.81238      1.00   .620745  1.103409
   8.81227   8.81227      1.00   .620115  1.102709
   8.81216   8.81216      1.00   .621255  1.104399
   8.81205   8.81205      1.00   .618125  1.098659
   8.81194   8.81194      1.00   .624445  1.110129
   8.81183   8.81183      1.00   .619415  1.101539
   8.81171   8.81171      1.00   .621005  1.104459
   8.81159   8.81159      1.00   .619095  1.101629
   8.81148   8.81148      1.00   .624315  1.110169
   8.81136   8.81136      1.00   .620005  1.102069
   8.81124   8.81124      1.00   .621805  1.105989
   8.81113   8.81113      1.00   .623375  1.108109
   8.81102   8.81102      1.00   .623385  1.108839
   8.81091   8.81091      1.00   .619955  1.102999
   8.81078   8.81078      1.00   .624625  1.111749
   8.81067   8.81067      1.00   .622675  1.108619
   8.81056   8.81056      1.00   .622645  1.107809
   8.81045   8.81045      1.00   .623325  1.108749
   8.81033   8.81033      1.00   .622605  1.109069
   8.81022   8.81022      1.00   .623475  1.110449
   8.81011   8.81011      1.00   .621735  1.107049
   8.81000   8.81000      1.00   .625235  1.112859
   8.80989   8.80989      1.00   .621305  1.106669
   8.80978   8.80978      1.00   .625255  1.113239
   8.80967   8.80967      1.00   .622085  1.108379
   8.80956   8.80956      1.00   .626235  1.115659
   8.80945   8.80945      1.00   .620565  1.105829
   8.80934   8.80934      1.00   .625205  1.113799
   8.80923   8.80923      1.00   .621695  1.107579
   8.80912   8.80912      1.00   .626265  1.115899
   8.80900   8.80900      1.00   .622985  1.109449
   8.80888   8.80888      1.00   .623505  1.111269
   8.80877   8.80877      1.00   .625625  1.114859
   8.80866   8.80866      1.00   .625395  1.113779
   8.80854   8.80854      1.00   .623395  1.111219
   8.80842   8.80842      1.00   .625755  1.114939
   8.80831   8.80831      1.00   .624295  1.113239
   8.80819   8.80819      1.00   .624145  1.112379
   8.80807   8.80807      1.00   .625015  1.114049
   8.80795   8.80795      1.00   .623935  1.111569
   8.80783   8.80783      1.00   .625505  1.115479
   8.80771   8.80771      1.00   .624675  1.113299
   8.80759   8.80759      1.00   .627535  1.119309
   8.80748   8.80748      1.00   .622515  1.110969
   8.80737   8.80737      1.00   .626285  1.116979
   8.80726   8.80726      1.00   .621265  1.108999
   8.80714   8.80714      1.00   .627445  1.119839
   8.80703   8.80703      1.00   .625065  1.115009
   8.80692   8.80692      1.00   .626935  1.118439
   8.80680   8.80680      1.00   .627925  1.120039
   8.80668   8.80668      1.00   .625445  1.115869
   8.80657   8.80657      1.00   .626745  1.118449
   8.80647   8.80647      1.00   .626185  1.117649
   8.80636   8.80636      1.00   .629065  1.122949
   8.80625   8.80625      1.00   .624635  1.115829
   8.80614   8.80614      1.00   .626595  1.118599
   8.80604   8.80604      1.00   .628525  1.121869
   8.80593   8.80593      1.00   .626175  1.118069
   8.80581   8.80581      1.00   .625295  1.116519
   8.80570   8.80570      1.00   .628785  1.122919
   8.80560   8.80560      1.00   .628015  1.121499
   8.80549   8.80549      1.00   .626795  1.119999
   8.80537   8.80537      1.00   .627255  1.119829
   8.80527   8.80527      1.00   .630145  1.126079
   8.80516   8.80516      1.00   .625045  1.116879
   8.80505   8.80505      1.00   .631285  1.127719
   8.80493   8.80493      1.00   .624935  1.116239
   8.80483   8.80483      1.00   .630105  1.125639
   8.80473   8.80473      1.00   .624925  1.116999
   8.80462   8.80462      1.00   .630075  1.126229
   8.80450   8.80450      1.00   .627885  1.122839
   8.80440   8.80440      1.00   .629545  1.125139
   8.80430   8.80430      1.00   .627415  1.120709
   8.80419   8.80419      1.00   .631635  1.128959
   8.80408   8.80408      1.00   .627135  1.121329
   8.80398   8.80398      1.00   .629585  1.126069
   8.80388   8.80388      1.00   .630165  1.126709
   8.80378   8.80378      1.00   .630165  1.127179
   8.80367   8.80367      1.00   .627275  1.121679
   8.80357   8.80357      1.00   .630315  1.126899
   8.80347   8.80347      1.00   .630165  1.127169
   8.80336   8.80336      1.00   .627685  1.122569
   8.80326   8.80326      1.00   .630385  1.127599
   8.80315   8.80315      1.00   .630235  1.127299
   8.80305   8.80305      1.00   .630265  1.127359
   8.80295   8.80295      1.00   .627645  1.122459
   8.80284   8.80284      1.00   .631595  1.129709
   8.80273   8.80273      1.00   .630295  1.127579
   8.80263   8.80263      1.00   .630275  1.128529
   8.80252   8.80252      1.00   .632525  1.131719
   8.80240   8.80240      1.00   .629965  1.127839
   8.80230   8.80230      1.00   .630575  1.128779
   8.80219   8.80219      1.00   .633295  1.133639
   8.80208   8.80208      1.00   .630575  1.128909
   8.80196   8.80196      1.00   .632975  1.133609
   8.80186   8.80186      1.00   .631185  1.130109
   8.80175   8.80175      1.00   .632435  1.132419
   8.80163   8.80163      1.00   .632065  1.131479
   8.80150   8.80150      1.00   .631665  1.131629
   8.80139   8.80139      1.00   .631435  1.130939
   8.80127   8.80127      1.00   .632585  1.132169
   8.80116   8.80116      1.00   .630375  1.128829
   8.80104   8.80104      1.00   .629275  1.127159
   8.80092   8.80092      1.00   .630985  1.130829
   8.80081   8.80081      1.00   .630385  1.129899
   8.80070   8.80070      1.00   .629965  1.129279
   8.80059   8.80059      1.00   .632835  1.134109
   8.80047   8.80047      1.00   .629755  1.128829
   8.80036   8.80036      1.00   .631875  1.132489
   8.80025   8.80025      1.00   .630925  1.130519
   8.80013   8.80013      1.00   .630915  1.131099
   8.80002   8.80002      1.00   .630545  1.130709
   8.79992   8.79992      1.00   .633035  1.135029
   8.79981   8.79981      1.00   .630735  1.131109
   8.79970   8.79970      1.00   .634015  1.136739
   8.79958   8.79958      1.00   .631165  1.132309
   8.79948   8.79948      1.00   .632225  1.133759
   8.79937   8.79937      1.00   .631535  1.132629
   8.79925   8.79925      1.00   .632185  1.133979
   8.79914   8.79914      1.00   .631625  1.133459
   8.79903   8.79903      1.00   .631865  1.134179
   8.79891   8.79891      1.00   .631735  1.133359
   8.79880   8.79880      1.00   .632685  1.135669
   8.79868   8.79868      1.00   .630425  1.131379
   8.79856   8.79856      1.00   .632775  1.135589
   8.79845   8.79845      1.00   .632505  1.135259
   8.79833   8.79833      1.00   .633865  1.137679
   8.79821   8.79821      1.00   .631535  1.133699
   8.79810   8.79810      1.00   .631795  1.134429
   8.79798   8.79798      1.00   .632465  1.135759
   8.79786   8.79786      1.00   .632255  1.134839
   8.79773   8.79773      1.00   .633015  1.136799
   8.79762   8.79762      1.00   .630905  1.132269
   8.79751   8.79751      1.00   .634435  1.139279
   8.79739   8.79739      1.00   .628755  1.128859
   8.79728   8.79728      1.00   .633865  1.138639
   8.79717   8.79717      1.00   .631055  1.132919
   8.79706   8.79706      1.00   .632585  1.136449
   8.79694   8.79694      1.00   .629575  1.130879
   8.79682   8.79682      1.00   .632875  1.136969
   8.79672   8.79672      1.00   .631645  1.134279
   8.79661   8.79661      1.00   .632415  1.136229
   8.79649   8.79649      1.00   .630675  1.133479
   8.79638   8.79638      1.00   .633645  1.138429
   8.79628   8.79628      1.00   .633815  1.139439
   8.79617   8.79617      1.00   .632635  1.137029
   8.79605   8.79605      1.00   .632645  1.137269
   8.79594   8.79594      1.00   .631945  1.136259
   8.79583   8.79583      1.00   .634385  1.140159
   8.79572   8.79572      1.00   .632195  1.136779
   8.79561   8.79561      1.00   .632835  1.138019
   8.79550   8.79550      1.00   .629485  1.132419
   8.79540   8.79540      1.00   .632355  1.137319
   8.79530   8.79530      1.00   .631615  1.136259
   8.79518   8.79518      1.00   .632265  1.137389
   8.79506   8.79506      1.00   .628905  1.131419
   8.79496   8.79496      1.00   .631035  1.135139
   8.79485   8.79485      1.00   .629795  1.133409
   8.79474   8.79474      1.00   .632055  1.137409
   8.79463   8.79463      1.00   .628515  1.131009
   8.79453   8.79453      1.00   .632155  1.137819
   8.79442   8.79442      1.00   .629485  1.132789
   8.79431   8.79431      1.00   .630155  1.133869
   8.79420   8.79420      1.00   .627445  1.130499
   8.79410   8.79410      1.00   .631725  1.136879
   8.79400   8.79400      1.00   .629925  1.134149
   8.79389   8.79389      1.00   .628385  1.131069
   8.79379   8.79379      1.00   .629275  1.132379
   8.79369   8.79369      1.00   .626755  1.128659
   8.79359   8.79359      1.00   .629875  1.134689
   8.79348   8.79348      1.00   .625995  1.127299
   8.79337   8.79337      1.00   .630085  1.135599
   8.79328   8.79328      1.00   .626185  1.127409
   8.79318   8.79318      1.00   .629755  1.134299
   8.79307   8.79307      1.00   .626855  1.128829
   8.79296   8.79296      1.00   .628255  1.132109
   8.79287   8.79287      1.00   .623085  1.122399
   8.79276   8.79276      1.00   .630465  1.136179
   8.79265   8.79265      1.00   .625995  1.128229
   8.79254   8.79254      1.00   .627325  1.130299
   8.79244   8.79244      1.00   .628185  1.131949
   8.79233   8.79233      1.00   .626085  1.128879
   8.79221   8.79221      1.00   .624595  1.125789
   8.79210   8.79210      1.00   .630645  1.136839
   8.79200   8.79200      1.00   .623625  1.124219
   8.79188   8.79188      1.00   .627145  1.130829
   8.79176   8.79176      1.00   .626715  1.130239
   8.79164   8.79164      1.00   .627435  1.131709
   8.79153   8.79153      1.00   .625345  1.127769
   8.79142   8.79142      1.00   .624395  1.125439
   8.79130   8.79130      1.00   .627585  1.131949
   8.79118   8.79118      1.00   .623565  1.124939
   8.79107   8.79107      1.00   .625835  1.129509
   8.79096   8.79096      1.00   .623965  1.125549
   8.79084   8.79084      1.00   .627195  1.131689
   8.79073   8.79073      1.00   .622225  1.122879
   8.79062   8.79062      1.00   .626095  1.129699
   8.79051   8.79051      1.00   .626485  1.130749
   8.79039   8.79039      1.00   .623075  1.124789
   8.79028   8.79028      1.00   .623415  1.124969
   8.79017   8.79017      1.00   .627205  1.131629
   8.79006   8.79006      1.00   .626515  1.131339
   8.78994   8.78994      1.00   .622195  1.123249
   8.78983   8.78983      1.00   .625595  1.128859
   8.78973   8.78973      1.00   .626445  1.130929
   8.78962   8.78962      1.00   .625715  1.129979
   8.78951   8.78951      1.00   .620695  1.120469
   8.78939   8.78939      1.00   .628605  1.135619
   8.78929   8.78929      1.00   .622995  1.125249
   8.78918   8.78918      1.00   .623455  1.126449
   8.78906   8.78906      1.00   .624055  1.127409
   8.78894   8.78894      1.00   .624945  1.129129
   8.78883   8.78883      1.00   .624215  1.127079
   8.78872   8.78872      1.00   .624605  1.127909
   8.78860   8.78860      1.00   .625245  1.129509
   8.78848   8.78848      1.00   .625055  1.130169
   8.78838   8.78838      1.00   .622675  1.125169
   8.78826   8.78826      1.00   .624715  1.129179
   8.78813   8.78813      1.00   .626065  1.131659
   8.78801   8.78801      1.00   .624585  1.129209
   8.78790   8.78790      1.00   .622535  1.125629
   8.78778   8.78778      1.00   .627035  1.133649
   8.78765   8.78765      1.00   .623625  1.127549
   8.78754   8.78754      1.00   .623405  1.127479
   8.78743   8.78743      1.00   .626015  1.131979
   8.78732   8.78732      1.00   .625565  1.131749
   8.78720   8.78720      1.00   .622845  1.126469
   8.78708   8.78708      1.00   .624935  1.130509
   8.78697   8.78697      1.00   .627135  1.134979
   8.78686   8.78686      1.00   .624195  1.128889
   8.78675   8.78675      1.00   .625215  1.131289
   8.78663   8.78663      1.00   .624095  1.129539
   8.78653   8.78653      1.00   .628985  1.137969
   8.78642   8.78642      1.00   .622825  1.126759
   8.78631   8.78631      1.00   .623435  1.128519
   8.78620   8.78620      1.00   .626325  1.133879
   8.78610   8.78610      1.00   .625025  1.131369
   8.78599   8.78599      1.00   .624865  1.131059
   8.78587   8.78587      1.00   .623565  1.128839
   8.78576   8.78576      1.00   .628175  1.137409
   8.78565   8.78565      1.00   .622065  1.126569
   8.78554   8.78554      1.00   .625845  1.133029
   8.78543   8.78543      1.00   .624935  1.131279
   8.78532   8.78532      1.00   .625285  1.132569
   8.78522   8.78522      1.00   .623235  1.128829
   8.78510   8.78510      1.00   .628355  1.137919
   8.78499   8.78499      1.00   .625915  1.133649
   8.78488   8.78488      1.00   .623825  1.130299
   8.78478   8.78478      1.00   .625185  1.132399
   8.78467   8.78467      1.00   .629835  1.141309
   8.78456   8.78456      1.00   .620145  1.123339
   8.78445   8.78445      1.00   .626585  1.135619
   8.78435   8.78435      1.00   .630135  1.141379
   8.78425   8.78425      1.00   .623215  1.129719
   8.78413   8.78413      1.00   .624745  1.132739
   8.78403   8.78403      1.00   .628125  1.138569
   8.78393   8.78393      1.00   .627555  1.137989
   8.78383   8.78383      1.00   .623795  1.130949
   8.78372   8.78372      1.00   .625195  1.134139
   8.78362   8.78362      1.00   .629065  1.141289
   8.78352   8.78352      1.00   .626785  1.136609
   8.78341   8.78341      1.00   .623855  1.131519
   8.78331   8.78331      1.00   .628955  1.140989
   8.78320   8.78320      1.00   .627915  1.139059
   8.78311   8.78311      1.00   .624965  1.133599
   8.78301   8.78301      1.00   .628125  1.138939
   8.78290   8.78290      1.00   .630145  1.143259
   8.78279   8.78279      1.00   .626105  1.135919
   8.78269   8.78269      1.00   .627975  1.139199
   8.78257   8.78257      1.00   .628815  1.140429
   8.78246   8.78246      1.00   .631355  1.145649
   8.78236   8.78236      1.00   .626315  1.136699
   8.78225   8.78225      1.00   .629345  1.142519
   8.78214   8.78214      1.00   .630175  1.143809
   8.78203   8.78203      1.00   .628155  1.140759
   8.78191   8.78191      1.00   .629055  1.142579
   8.78180   8.78180      1.00   .629575  1.142849
   8.78169   8.78169      1.00   .631475  1.146749
   8.78157   8.78157      1.00   .626555  1.138249
   8.78145   8.78145      1.00   .631785  1.147709
   8.78134   8.78134      1.00   .630575  1.145359
   8.78123   8.78123      1.00   .629595  1.143699
   8.78111   8.78111      1.00   .629115  1.142899
   8.78099   8.78099      1.00   .630825  1.146389
   8.78088   8.78088      1.00   .629775  1.143809
   8.78076   8.78076      1.00   .632985  1.150299
   8.78065   8.78065      1.00   .626825  1.139409
   8.78053   8.78053      1.00   .634265  1.152329
   8.78042   8.78042      1.00   .629455  1.143459
   8.78031   8.78031      1.00   .632225  1.149029
   8.78019   8.78019      1.00   .628165  1.141509
   8.78008   8.78008      1.00   .636575  1.157549
   8.77998   8.77998      1.00   .629515  1.143889
   8.77987   8.77987      1.00   .631915  1.148999
   8.77976   8.77976      1.00   .634345  1.152939
   8.77965   8.77965      1.00   .634255  1.152749
   8.77954   8.77954      1.00   .631235  1.147699
   8.77943   8.77943      1.00   .635535  1.155739
   8.77932   8.77932      1.00   .632655  1.151209
   8.77921   8.77921      1.00   .631615  1.149379
   8.77910   8.77910      1.00   .631125  1.147539
   8.77899   8.77899      1.00   .635575  1.156729
   8.77887   8.77887      1.00   .634205  1.153769
   8.77875   8.77875      1.00   .634625  1.154739
   8.77864   8.77864      1.00   .635885  1.156919
   8.77853   8.77853      1.00   .636665  1.158979
   8.77841   8.77841      1.00   .633075  1.151719
   8.77829   8.77829      1.00   .636355  1.157859
   8.77818   8.77818      1.00   .635215  1.156159
   8.77806   8.77806      1.00   .636935  1.159239
   8.77793   8.77793      1.00   .636095  1.157829
   8.77782   8.77782      1.00   .638765  1.162109
   8.77771   8.77771      1.00   .635375  1.157319
   8.77759   8.77759      1.00   .640275  1.165979
   8.77747   8.77747      1.00   .635635  1.157429
   8.77736   8.77736      1.00   .637715  1.161239
   8.77725   8.77725      1.00   .638635  1.162789
   8.77714   8.77714      1.00   .639575  1.164979
   8.77703   8.77703      1.00   .638235  1.162869
   8.77692   8.77692      1.00   .639525  1.165499
   8.77681   8.77681      1.00   .638645  1.163349
   8.77670   8.77670      1.00   .639985  1.165919
   8.77658   8.77658      1.00   .638395  1.162729
   8.77647   8.77647      1.00   .640305  1.166359
   8.77637   8.77637      1.00   .641945  1.170089
   8.77625   8.77625      1.00   .642155  1.170379
   8.77614   8.77614      1.00   .639235  1.165159
   8.77604   8.77604      1.00   .640835  1.168489
   8.77593   8.77593      1.00   .643405  1.172939
   8.77581   8.77581      1.00   .641885  1.170009
   8.77570   8.77570      1.00   .641465  1.169259
   8.77559   8.77559      1.00   .641695  1.170059
   8.77548   8.77548      1.00   .643945  1.173939
   8.77538   8.77538      1.00   .640995  1.168349
   8.77527   8.77527      1.00   .643555  1.173659
   8.77516   8.77516      1.00   .642205  1.171809
   8.77505   8.77505      1.00   .644385  1.175299
   8.77494   8.77494      1.00   .641055  1.169539
   8.77483   8.77483      1.00   .644595  1.175999
   8.77472   8.77472      1.00   .642805  1.172849
   8.77462   8.77462      1.00   .643365  1.173479
   8.77451   8.77451      1.00   .644145  1.175479
   8.77440   8.77440      1.00   .645085  1.177189
   8.77429   8.77429      1.00   .642615  1.172939
   8.77419   8.77419      1.00   .642785  1.173939
   8.77409   8.77409      1.00   .646235  1.179319
   8.77398   8.77398      1.00   .644385  1.176649
   8.77388   8.77388      1.00   .642635  1.173109
   8.77378   8.77378      1.00   .641565  1.171119
   8.77367   8.77367      1.00   .645615  1.179009
   8.77357   8.77357      1.00   .643155  1.174489
   8.77346   8.77346      1.00   .642835  1.173219
   8.77336   8.77336      1.00   .642275  1.173089
   8.77326   8.77326      1.00   .646185  1.180629
   8.77316   8.77316      1.00   .639155  1.167909
   8.77305   8.77305      1.00   .644745  1.178549
   8.77295   8.77295      1.00   .642665  1.174169
   8.77285   8.77285      1.00   .646635  1.180799
   8.77274   8.77274      1.00   .640585  1.170559
   8.77263   8.77263      1.00   .643065  1.175209
   8.77253   8.77253      1.00   .643535  1.176599
   8.77242   8.77242      1.00   .645655  1.179909
   8.77230   8.77230      1.00   .637615  1.165109
   8.77219   8.77219      1.00   .645865  1.181649
   8.77209   8.77209      1.00   .640765  1.171549
   8.77197   8.77197      1.00   .641495  1.173379
   8.77185   8.77185      1.00   .641175  1.172379
   8.77174   8.77174      1.00   .645055  1.179889
   8.77163   8.77163      1.00   .642485  1.174849
   8.77151   8.77151      1.00   .641445  1.172949
   8.77138   8.77138      1.00   .644505  1.179019
   8.77127   8.77127      1.00   .640715  1.171809
   8.77116   8.77116      1.00   .640105  1.170989
   8.77104   8.77104      1.00   .642295  1.175049
   8.77093   8.77093      1.00   .643305  1.176669
   8.77081   8.77081      1.00   .642425  1.175189
   8.77070   8.77070      1.00   .641465  1.174089
   8.77059   8.77059      1.00   .642705  1.176029
   8.77047   8.77047      1.00   .642835  1.176199
   8.77035   8.77035      1.00   .641765  1.174299
   8.77025   8.77025      1.00   .642175  1.175149
   8.77014   8.77014      1.00   .641635  1.174779
   8.77002   8.77002      1.00   .643315  1.177419
   8.76991   8.76991      1.00   .639645  1.171749
   8.76981   8.76981      1.00   .643305  1.177679
   8.76970   8.76970      1.00   .643295  1.177119
   8.76958   8.76958      1.00   .640365  1.172539
   8.76947   8.76947      1.00   .640765  1.173939
   8.76937   8.76937      1.00   .642735  1.177459
   8.76926   8.76926      1.00   .642375  1.176599
   8.76914   8.76914      1.00   .638935  1.171099
   8.76903   8.76903      1.00   .642765  1.177579
   8.76892   8.76892      1.00   .642205  1.176719
   8.76880   8.76880      1.00   .641335  1.175399
   8.76868   8.76868      1.00   .639765  1.171899
   8.76857   8.76857      1.00   .643135  1.178139
   8.76846   8.76846      1.00   .641885  1.175899
   8.76834   8.76834      1.00   .643635  1.179099
   8.76822   8.76822      1.00   .637815  1.168769
   8.76809   8.76809      1.00   .642745  1.178209
   8.76798   8.76798      1.00   .639115  1.171969
   8.76786   8.76786      1.00   .643305  1.178849
   8.76774   8.76774      1.00   .635655  1.166129
   8.76762   8.76762      1.00   .642415  1.178249
   8.76751   8.76751      1.00   .638685  1.171269
   8.76739   8.76739      1.00   .640525  1.174739
   8.76727   8.76727      1.00   .637205  1.168699
   8.76716   8.76716      1.00   .642755  1.178429
   8.76706   8.76706      1.00   .639855  1.173439
   8.76694   8.76694      1.00   .638895  1.172739
   8.76683   8.76683      1.00   .639015  1.172359
   8.76671   8.76671      1.00   .640775  1.175569
   8.76661   8.76661      1.00   .638655  1.171479
   8.76650   8.76650      1.00   .639305  1.173319
   8.76638   8.76638      1.00   .638725  1.172289
   8.76627   8.76627      1.00   .641625  1.178049
   8.76617   8.76617      1.00   .638525  1.171439
   8.76606   8.76606      1.00   .640275  1.175139
   8.76595   8.76595      1.00   .639415  1.174809
   8.76584   8.76584      1.00   .638715  1.172359
   8.76573   8.76573      1.00   .638755  1.172439
   8.76562   8.76562      1.00   .640995  1.177109
   8.76551   8.76551      1.00   .638915  1.173329
   8.76540   8.76540      1.00   .639265  1.173379
   8.76529   8.76529      1.00   .638425  1.172199
   8.76518   8.76518      1.00   .642585  1.179969
   8.76507   8.76507      1.00   .637115  1.170159
   8.76496   8.76496      1.00   .638635  1.172809
   8.76485   8.76485      1.00   .641675  1.178799
   8.76474   8.76474      1.00   .640095  1.176579
   8.76463   8.76463      1.00   .632735  1.162289
   8.76452   8.76452      1.00   .639685  1.175389
   8.76442   8.76442      1.00   .640605  1.177729
   8.76431   8.76431      1.00   .637385  1.171629
   8.76421   8.76421      1.00   .636685  1.169959
   8.76410   8.76410      1.00   .641675  1.180489
   8.76400   8.76400      1.00   .638735  1.174689
   8.76390   8.76390      1.00   .636775  1.169929
   8.76379   8.76379      1.00   .635735  1.168919
   8.76369   8.76369      1.00   .642035  1.179839
   8.76359   8.76359      1.00   .638155  1.172449
   8.76349   8.76349      1.00   .637495  1.172799
   8.76338   8.76338      1.00   .641045  1.178719
   8.76327   8.76327      1.00   .638245  1.173509
   8.76317   8.76317      1.00   .638955  1.174939
   8.76307   8.76307      1.00   .638955  1.175079
   8.76296   8.76296      1.00   .641735  1.180089
   8.76286   8.76286      1.00   .636925  1.171149
   8.76276   8.76276      1.00   .640455  1.178129
   8.76265   8.76265      1.00   .639515  1.176879
   8.76253   8.76253      1.00   .639965  1.177569
   8.76242   8.76242      1.00   .640035  1.177849
   8.76232   8.76232      1.00   .638235  1.174979
   8.76222   8.76222      1.00   .639955  1.177779
   8.76210   8.76210      1.00   .638795  1.175899
   8.76198   8.76198      1.00   .638695  1.174219
   8.76187   8.76187      1.00   .640175  1.179149
   8.76176   8.76176      1.00   .639495  1.178049
   8.76164   8.76164      1.00   .637435  1.173379
   8.76152   8.76152      1.00   .639685  1.177699
   8.76141   8.76141      1.00   .639695  1.177759
   8.76130   8.76130      1.00   .639425  1.177309
   8.76118   8.76118      1.00   .637705  1.175099
   8.76106   8.76106      1.00   .640015  1.178869
   8.76095   8.76095      1.00   .639415  1.177949
   8.76083   8.76083      1.00   .639755  1.178909
   8.76072   8.76072      1.00   .636635  1.173209
   8.76060   8.76060      1.00   .641705  1.182499
   8.76049   8.76049      1.00   .637075  1.173829
   8.76038   8.76038      1.00   .640025  1.179299
   8.76026   8.76026      1.00   .636055  1.172029
   8.76015   8.76015      1.00   .640205  1.180369
   8.76005   8.76005      1.00   .638565  1.176669
   8.75994   8.75994      1.00   .640245  1.180669
   8.75982   8.75982      1.00   .637155  1.174699
   8.75971   8.75971      1.00   .640635  1.181079
   8.75961   8.75961      1.00   .639345  1.179029
   8.75950   8.75950      1.00   .636055  1.173219
   8.75938   8.75938      1.00   .640505  1.181149
   8.75927   8.75927      1.00   .641735  1.183649
   8.75916   8.75916      1.00   .635285  1.172029
   8.75905   8.75905      1.00   .638405  1.177929
   8.75893   8.75893      1.00   .640875  1.182789
   8.75881   8.75881      1.00   .638975  1.179209
   8.75870   8.75870      1.00   .637905  1.177329
   8.75859   8.75859      1.00   .639745  1.180579
   8.75847   8.75847      1.00   .639895  1.180719
   8.75835   8.75835      1.00   .636205  1.174119
   8.75823   8.75823      1.00   .639535  1.180389
   8.75811   8.75811      1.00   .639545  1.180269
   8.75799   8.75799      1.00   .639745  1.180859
   8.75788   8.75788      1.00   .636365  1.175029
   8.75776   8.75776      1.00   .639865  1.181649
   8.75764   8.75764      1.00   .640475  1.181559
   8.75752   8.75752      1.00   .638295  1.179039
   8.75741   8.75741      1.00   .639105  1.179939
   8.75730   8.75730      1.00   .636745  1.175319
   8.75719   8.75719      1.00   .641885  1.185229
   8.75707   8.75707      1.00   .635975  1.174229
   8.75695   8.75695      1.00   .641085  1.183859
   8.75685   8.75685      1.00   .639255  1.181549
   8.75674   8.75674      1.00   .638845  1.180639
   8.75662   8.75662      1.00   .638415  1.179159
   8.75651   8.75651      1.00   .638185  1.179059
   8.75641   8.75641      1.00   .638715  1.180049
   8.75630   8.75630      1.00   .638135  1.179109
   8.75618   8.75618      1.00   .637585  1.178479
   8.75607   8.75607      1.00   .642035  1.185459
   8.75596   8.75596      1.00   .637585  1.178909
   8.75586   8.75586      1.00   .638105  1.179369
   8.75574   8.75574      1.00   .638925  1.181819
   8.75563   8.75563      1.00   .640685  1.183829
   8.75553   8.75553      1.00   .638575  1.180749
   8.75542   8.75542      1.00   .638685  1.181189
   8.75530   8.75530      1.00   .642065  1.187829
   8.75519   8.75519      1.00   .638375  1.179739
   8.75509   8.75509      1.00   .641825  1.187159
   8.75498   8.75498      1.00   .639835  1.183459
   8.75487   8.75487      1.00   .642125  1.188289
   8.75476   8.75476      1.00   .637285  1.178789
   8.75465   8.75465      1.00   .641845  1.186949
   8.75454   8.75454      1.00   .639555  1.183589
   8.75443   8.75443      1.00   .642605  1.188469
   8.75433   8.75433      1.00   .636075  1.177349
   8.75423   8.75423      1.00   .642245  1.188539
   8.75412   8.75412      1.00   .639975  1.184269
   8.75401   8.75401      1.00   .641885  1.187789
   8.75391   8.75391      1.00   .637205  1.179869
   8.75381   8.75381      1.00   .643335  1.191009
   8.75371   8.75371      1.00   .639565  1.183869
   8.75360   8.75360      1.00   .641855  1.188619
   8.75350   8.75350      1.00   .638525  1.181749
   8.75340   8.75340      1.00   .643895  1.192419
   8.75330   8.75330      1.00   .641545  1.187749
   8.75319   8.75319      1.00   .638945  1.183339
   8.75309   8.75309      1.00   .643895  1.192839
   8.75299   8.75299      1.00   .641155  1.187699
   8.75289   8.75289      1.00   .641195  1.187269
   8.75277   8.75277      1.00   .639695  1.184939
   8.75266   8.75266      1.00   .645125  1.194889
   8.75256   8.75256      1.00   .640585  1.186659
   8.75245   8.75245      1.00   .641705  1.189329
   8.75233   8.75233      1.00   .641875  1.189099
   8.75222   8.75222      1.00   .643455  1.191879
   8.75212   8.75212      1.00   .640755  1.187329
   8.75202   8.75202      1.00   .643935  1.193659
   8.75190   8.75190      1.00   .642225  1.190599
   8.75178   8.75178      1.00   .642445  1.191219
   8.75167   8.75167      1.00   .641575  1.189379
   8.75156   8.75156      1.00   .645835  1.197549
   8.75144   8.75144      1.00   .641775  1.190389
   8.75132   8.75132      1.00   .640705  1.188419
   8.75121   8.75121      1.00   .644595  1.195719
   8.75109   8.75109      1.00   .643155  1.192549
   8.75097   8.75097      1.00   .642875  1.192399
   8.75086   8.75086      1.00   .642605  1.192469
   8.75075   8.75075      1.00   .644105  1.195199
   8.75064   8.75064      1.00   .643615  1.193439
   8.75052   8.75052      1.00   .642975  1.193419
   8.75041   8.75041      1.00   .641885  1.191579
   8.75029   8.75029      1.00   .644605  1.196249
   8.75019   8.75019      1.00   .640285  1.188359
   8.75007   8.75007      1.00   .642425  1.193299
   8.74996   8.74996      1.00   .642495  1.192949
   8.74986   8.74986      1.00   .644685  1.196719
   8.74975   8.74975      1.00   .644335  1.196909
   8.74964   8.74964      1.00   .642175  1.192659
   8.74952   8.74952      1.00   .642425  1.193229
   8.74942   8.74942      1.00   .645835  1.199759
   8.74931   8.74931      1.00   .640325  1.188729
   8.74919   8.74919      1.00   .642695  1.193599
   8.74907   8.74907      1.00   .646815  1.201249
   8.74897   8.74897      1.00   .645135  1.197949
   8.74886   8.74886      1.00   .643125  1.194759
   8.74874   8.74874      1.00   .642865  1.194209
   8.74862   8.74862      1.00   .647665  1.203079
   8.74851   8.74851      1.00   .643165  1.195189
   8.74840   8.74840      1.00   .646205  1.200879
   8.74827   8.74827      1.00   .642945  1.194629
   8.74815   8.74815      1.00   .647995  1.204339
   8.74804   8.74804      1.00   .645545  1.199419
   8.74792   8.74792      1.00   .643665  1.195839
   8.74779   8.74779      1.00   .647055  1.202459
   8.74767   8.74767      1.00   .647045  1.203849
   8.74756   8.74756      1.00   .644845  1.199189
   8.74745   8.74745      1.00   .646725  1.202879
   8.74733   8.74733      1.00   .646885  1.203229
   8.74721   8.74721      1.00   .646635  1.202219
   8.74711   8.74711      1.00   .646695  1.202329
   8.74700   8.74700      1.00   .646975  1.203679
   8.74688   8.74688      1.00   .648195  1.205979
   8.74676   8.74676      1.00   .645725  1.201219
   8.74666   8.74666      1.00   .647605  1.205489
   8.74655   8.74655      1.00   .649255  1.207709
   8.74644   8.74644      1.00   .645725  1.201749
   8.74633   8.74633      1.00   .645885  1.201449
   8.74622   8.74622      1.00   .650485  1.210499
   8.74612   8.74612      1.00   .646355  1.203069
   8.74600   8.74600      1.00   .644905  1.201109
   8.74589   8.74589      1.00   .646705  1.203869
   8.74578   8.74578      1.00   .650155  1.209999
   8.74567   8.74567      1.00   .644195  1.199179
   8.74555   8.74555      1.00   .646985  1.204189
   8.74544   8.74544      1.00   .648215  1.206329
   8.74534   8.74534      1.00   .645855  1.202669
   8.74523   8.74523      1.00   .646435  1.203179
   8.74512   8.74512      1.00   .646945  1.204079
   8.74501   8.74501      1.00   .648335  1.208029
   8.74490   8.74490      1.00   .644365  1.199599
   8.74479   8.74479      1.00   .646335  1.203449
   8.74468   8.74468      1.00   .647505  1.206349
   8.74457   8.74457      1.00   .645955  1.203899
   8.74447   8.74447      1.00   .644365  1.200189
   8.74437   8.74437      1.00   .648085  1.207519
   8.74426   8.74426      1.00   .644945  1.201369
   8.74415   8.74415      1.00   .645025  1.201969
   8.74405   8.74405      1.00   .647485  1.206429
   8.74395   8.74395      1.00   .645385  1.202589
   8.74384   8.74384      1.00   .644165  1.200729
   8.74374   8.74374      1.00   .644365  1.201759
   8.74364   8.74364      1.00   .646275  1.204609
   8.74353   8.74353      1.00   .644225  1.201349
   8.74342   8.74342      1.00   .641635  1.195759
   8.74332   8.74332      1.00   .646635  1.206009
   8.74322   8.74322      1.00   .645485  1.203819
   8.74312   8.74312      1.00   .639935  1.193419
   8.74301   8.74301      1.00   .641745  1.196309
   8.74291   8.74291      1.00   .642785  1.198599
   8.74280   8.74280      1.00   .641575  1.196499
   8.74270   8.74270      1.00   .640865  1.195919
   8.74259   8.74259      1.00   .644335  1.202839
   8.74248   8.74248      1.00   .641155  1.195989
   8.74238   8.74238      1.00   .640995  1.196299
   8.74227   8.74227      1.00   .640525  1.195549
   8.74215   8.74215      1.00   .642845  1.199629
   8.74204   8.74204      1.00   .638865  1.192209
   8.74193   8.74193      1.00   .640575  1.195559
   8.74181   8.74181      1.00   .643805  1.201719
   8.74169   8.74169      1.00   .640665  1.196069
   8.74158   8.74158      1.00   .638655  1.191899
   8.74146   8.74146      1.00   .641625  1.198399
   8.74135   8.74135      1.00   .640565  1.196539
   8.74123   8.74123      1.00   .637765  1.191019
   8.74111   8.74111      1.00   .640955  1.197069
   8.74100   8.74100      1.00   .640005  1.195429
   8.74089   8.74089      1.00   .640545  1.196349
   8.74077   8.74077      1.00   .637095  1.190269
   8.74066   8.74066      1.00   .640525  1.196429
   8.74054   8.74054      1.00   .640465  1.196079
   8.74043   8.74043      1.00   .638305  1.192949
   8.74031   8.74031      1.00   .636465  1.189799
   8.74020   8.74020      1.00   .641045  1.198189
   8.74009   8.74009      1.00   .637745  1.191459
   8.73999   8.73999      1.00   .637195  1.191249
   8.73987   8.73987      1.00   .640755  1.197989
   8.73976   8.73976      1.00   .636965  1.191579
   8.73965   8.73965      1.00   .639005  1.194479
   8.73955   8.73955      1.00   .638215  1.192619
   8.73943   8.73943      1.00   .641045  1.197859
   8.73932   8.73932      1.00   .636555  1.189989
   8.73921   8.73921      1.00   .638795  1.193869
   8.73909   8.73909      1.00   .637855  1.192949
   8.73898   8.73898      1.00   .641315  1.199419
   8.73887   8.73887      1.00   .635105  1.187989
   8.73875   8.73875      1.00   .639215  1.195989
   8.73864   8.73864      1.00   .640895  1.198489
   8.73852   8.73852      1.00   .638255  1.193619
   8.73840   8.73840      1.00   .636555  1.191099
   8.73829   8.73829      1.00   .639445  1.196599
   8.73817   8.73817      1.00   .638465  1.194919
   8.73804   8.73804      1.00   .637095  1.192529
   8.73793   8.73793      1.00   .637115  1.191949
   8.73782   8.73782      1.00   .638715  1.195069
   8.73770   8.73770      1.00   .640925  1.199219
   8.73758   8.73758      1.00   .635735  1.189709
   8.73745   8.73745      1.00   .640265  1.198809
   8.73735   8.73735      1.00   .638825  1.196599
   8.73724   8.73724      1.00   .639105  1.196789
   8.73712   8.73712      1.00   .636145  1.191079
   8.73700   8.73700      1.00   .639775  1.197939
   8.73690   8.73690      1.00   .635365  1.189689
   8.73678   8.73678      1.00   .639285  1.197579
   8.73667   8.73667      1.00   .636765  1.193009
   8.73657   8.73657      1.00   .637555  1.194559
   8.73646   8.73646      1.00   .638625  1.195869
   8.73634   8.73634      1.00   .638335  1.195369
   8.73622   8.73622      1.00   .636555  1.192279
   8.73612   8.73612      1.00   .640135  1.199129
   8.73602   8.73602      1.00   .635235  1.190059
   8.73591   8.73591      1.00   .640295  1.200279
   8.73579   8.73579      1.00   .637655  1.194789
   8.73568   8.73568      1.00   .635385  1.191069
   8.73557   8.73557      1.00   .637665  1.195549
   8.73546   8.73546      1.00   .637335  1.195169
   8.73535   8.73535      1.00   .637515  1.195229
   8.73524   8.73524      1.00   .638475  1.196919
   8.73513   8.73513      1.00   .640145  1.200589
   8.73502   8.73502      1.00   .635835  1.192089
   8.73491   8.73491      1.00   .639845  1.199919
   8.73480   8.73480      1.00   .636985  1.194789
   8.73469   8.73469      1.00   .637055  1.194889
   8.73459   8.73459      1.00   .635175  1.192109
   8.73447   8.73447      1.00   .640175  1.200939
   8.73437   8.73437      1.00   .637155  1.195939
   8.73427   8.73427      1.00   .638255  1.197369
   8.73417   8.73417      1.00   .635015  1.191899
   8.73405   8.73405      1.00   .642745  1.205829
   8.73395   8.73395      1.00   .635215  1.192149
   8.73385   8.73385      1.00   .638505  1.198929
   8.73375   8.73375      1.00   .637805  1.197479
   8.73364   8.73364      1.00   .639475  1.200559
   8.73353   8.73353      1.00   .636605  1.194839
   8.73344   8.73344      1.00   .638725  1.199559
   8.73334   8.73334      1.00   .637525  1.197589
   8.73323   8.73323      1.00   .638745  1.199219
   8.73313   8.73313      1.00   .635005  1.192349
   8.73303   8.73303      1.00   .639365  1.200209
   8.73292   8.73292      1.00   .638235  1.198989
   8.73281   8.73281      1.00   .636415  1.194769
   8.73270   8.73270      1.00   .637515  1.198139
   8.73260   8.73260      1.00   .639165  1.200839
   8.73249   8.73249      1.00   .636785  1.196649
   8.73238   8.73238      1.00   .637505  1.197289
   8.73227   8.73227      1.00   .639665  1.202569
   8.73217   8.73217      1.00   .634615  1.192259
   8.73205   8.73205      1.00   .638895  1.200589
   8.73194   8.73194      1.00   .636285  1.196139
   8.73182   8.73182      1.00   .638495  1.200669
   8.73171   8.73171      1.00   .637375  1.197679
   8.73160   8.73160      1.00   .636015  1.195269
   8.73147   8.73147      1.00   .637955  1.199899
   8.73135   8.73135      1.00   .638525  1.200529
   8.73124   8.73124      1.00   .635995  1.196069
   8.73113   8.73113      1.00   .637495  1.199099
   8.73101   8.73101      1.00   .638545  1.200599
   8.73089   8.73089      1.00   .637205  1.198699
   8.73079   8.73079      1.00   .637175  1.198589
   8.73067   8.73067      1.00   .637175  1.198529
   8.73056   8.73056      1.00   .639795  1.204059
   8.73044   8.73044      1.00   .635595  1.195319
   8.73033   8.73033      1.00   .638005  1.200699
   8.73021   8.73021      1.00   .640995  1.206549
   8.73010   8.73010      1.00   .634395  1.193989
   8.72999   8.72999      1.00   .635305  1.196639
   8.72988   8.72988      1.00   .639985  1.204419
   8.72978   8.72978      1.00   .639475  1.203969
   8.72966   8.72966      1.00   .634795  1.194749
   8.72955   8.72955      1.00   .638055  1.201069
   8.72945   8.72945      1.00   .639535  1.204489
   8.72934   8.72934      1.00   .636235  1.197679
   8.72922   8.72922      1.00   .637045  1.198989
   8.72910   8.72910      1.00   .638525  1.201729
   8.72900   8.72900      1.00   .636005  1.197249
   8.72888   8.72888      1.00   .638035  1.202069
   8.72876   8.72876      1.00   .634985  1.195989
   8.72865   8.72865      1.00   .640485  1.206489
   8.72854   8.72854      1.00   .631605  1.189659
   8.72842   8.72842      1.00   .635725  1.198069
   8.72830   8.72830      1.00   .635045  1.196939
   8.72818   8.72818      1.00   .634045  1.194839
   8.72807   8.72807      1.00   .634845  1.196269
   8.72794   8.72794      1.00   .635165  1.197019
   8.72782   8.72782      1.00   .635675  1.197709
   8.72771   8.72771      1.00   .634445  1.195569
   8.72759   8.72759      1.00   .634555  1.195099
   8.72748   8.72748      1.00   .633345  1.193489
   8.72736   8.72736      1.00   .633905  1.195009
   8.72724   8.72724      1.00   .632015  1.191679
   8.72714   8.72714      1.00   .638475  1.203569
   8.72703   8.72703      1.00   .634765  1.197019
   8.72690   8.72690      1.00   .632465  1.193119
   8.72679   8.72679      1.00   .635115  1.198119
   8.72669   8.72669      1.00   .637205  1.201939
   8.72658   8.72658      1.00   .631985  1.191089
   8.72646   8.72646      1.00   .634915  1.197599
   8.72636   8.72636      1.00   .631895  1.191429
   8.72626   8.72626      1.00   .635335  1.198629
   8.72615   8.72615      1.00   .631825  1.192849
   8.72603   8.72603      1.00   .633295  1.194559
   8.72591   8.72591      1.00   .633405  1.195919
   8.72581   8.72581      1.00   .631745  1.192069
   8.72570   8.72570      1.00   .632885  1.194509
   8.72558   8.72558      1.00   .633165  1.196119
   8.72547   8.72547      1.00   .632545  1.194669
   8.72537   8.72537      1.00   .631855  1.193009
   8.72526   8.72526      1.00   .633175  1.195369
   8.72515   8.72515      1.00   .630495  1.191279
   8.72504   8.72504      1.00   .632795  1.195059
   8.72493   8.72493      1.00   .631015  1.191449
   8.72483   8.72483      1.00   .632275  1.194489
   8.72471   8.72471      1.00   .629475  1.188879
   8.72460   8.72460      1.00   .631795  1.193789
   8.72450   8.72450      1.00   .629755  1.190579
   8.72440   8.72440      1.00   .632615  1.195999
   8.72429   8.72429      1.00   .629795  1.189389
   8.72418   8.72418      1.00   .631825  1.194129
   8.72408   8.72408      1.00   .630705  1.191439
   8.72398   8.72398      1.00   .631625  1.194169
   8.72387   8.72387      1.00   .628175  1.187649
   8.72377   8.72377      1.00   .631075  1.193239
   8.72367   8.72367      1.00   .629725  1.190079
   8.72356   8.72356      1.00   .628995  1.189419
   8.72346   8.72346      1.00   .629755  1.190839
   8.72335   8.72335      1.00   .630825  1.191919
   8.72326   8.72326      1.00   .629305  1.189429
   8.72316   8.72316      1.00   .628185  1.187469
   8.72304   8.72304      1.00   .631975  1.195439
   8.72294   8.72294      1.00   .628225  1.188229
   8.72284   8.72284      1.00   .628435  1.188969
   8.72274   8.72274      1.00   .630215  1.192009
   8.72262   8.72262      1.00   .630365  1.192399
   8.72251   8.72251      1.00   .625495  1.183829
   8.72241   8.72241      1.00   .629265  1.191239
   8.72230   8.72230      1.00   .628485  1.188579
   8.72219   8.72219      1.00   .629675  1.191479
   8.72208   8.72208      1.00   .625715  1.183699
   8.72196   8.72196      1.00   .632745  1.197709
   8.72185   8.72185      1.00   .627195  1.186849
   8.72173   8.72173      1.00   .626955  1.186059
   8.72161   8.72161      1.00   .630355  1.192999
   8.72150   8.72150      1.00   .628165  1.188579
   8.72139   8.72139      1.00   .627195  1.187139
   8.72127   8.72127      1.00   .627735  1.187669
   8.72115   8.72115      1.00   .627355  1.188469
   8.72104   8.72104      1.00   .623595  1.181009
   8.72093   8.72093      1.00   .629505  1.191839
   8.72081   8.72081      1.00   .625605  1.184909
   8.72070   8.72070      1.00   .627255  1.189119
   8.72059   8.72059      1.00   .627185  1.188629
   8.72047   8.72047      1.00   .628715  1.190589
   8.72035   8.72035      1.00   .623515  1.181509
   8.72024   8.72024      1.00   .626175  1.187009
   8.72013   8.72013      1.00   .626275  1.186759
   8.72002   8.72002      1.00   .628395  1.190649
   8.71991   8.71991      1.00   .623885  1.182169
   8.71981   8.71981      1.00   .629235  1.192859
   8.71970   8.71970      1.00   .625835  1.187409
   8.71959   8.71959      1.00   .627335  1.190069
   8.71947   8.71947      1.00   .627025  1.188809
   8.71936   8.71936      1.00   .626095  1.186669
   8.71925   8.71925      1.00   .626265  1.187129
   8.71914   8.71914      1.00   .627785  1.191119
   8.71902   8.71902      1.00   .626585  1.188009
   8.71891   8.71891      1.00   .627055  1.189599
   8.71880   8.71880      1.00   .627955  1.190829
   8.71868   8.71868      1.00   .627385  1.189279
   8.71856   8.71856      1.00   .626505  1.187889
   8.71844   8.71844      1.00   .625765  1.187119
   8.71833   8.71833      1.00   .629445  1.193449
   8.71821   8.71821      1.00   .622615  1.180819
   8.71808   8.71808      1.00   .629045  1.193059
   8.71797   8.71797      1.00   .625815  1.187479
   8.71785   8.71785      1.00   .625855  1.187589
   8.71774   8.71774      1.00   .626155  1.188669
   8.71762   8.71762      1.00   .628305  1.192619
   8.71751   8.71751      1.00   .625815  1.187819
   8.71739   8.71739      1.00   .626455  1.189039
   8.71728   8.71728      1.00   .627105  1.190469
   8.71716   8.71716      1.00   .626575  1.189199
   8.71705   8.71705      1.00   .625525  1.187909
   8.71693   8.71693      1.00   .625735  1.187989
   8.71682   8.71682      1.00   .626865  1.190319
   8.71670   8.71670      1.00   .625315  1.188259
   8.71659   8.71659      1.00   .625655  1.187469
   8.71649   8.71649      1.00   .628655  1.193589
   8.71638   8.71638      1.00   .627195  1.191859
   8.71627   8.71627      1.00   .624525  1.186329
   8.71615   8.71615      1.00   .628105  1.193059
   8.71605   8.71605      1.00   .627805  1.192519
   8.71594   8.71594      1.00   .626685  1.191089
   8.71583   8.71583      1.00   .625335  1.189469
   8.71572   8.71572      1.00   .628115  1.193549
   8.71561   8.71561      1.00   .625815  1.188759
   8.71550   8.71550      1.00   .626355  1.190339
   8.71539   8.71539      1.00   .628345  1.194939
   8.71528   8.71528      1.00   .625395  1.189209
   8.71517   8.71517      1.00   .625635  1.189469
   8.71506   8.71506      1.00   .628885  1.196319
   8.71495   8.71495      1.00   .626935  1.191479
   8.71484   8.71484      1.00   .625305  1.188579
   8.71473   8.71473      1.00   .627055  1.192629
   8.71462   8.71462      1.00   .626515  1.191989
   8.71451   8.71451      1.00   .627345  1.193059
   8.71441   8.71441      1.00   .624745  1.189129
   8.71430   8.71430      1.00   .628255  1.195669
   8.71420   8.71420      1.00   .627165  1.193309
   8.71409   8.71409      1.00   .628255  1.194659
   8.71399   8.71399      1.00   .624725  1.188809
   8.71389   8.71389      1.00   .627335  1.193889
   8.71379   8.71379      1.00   .624345  1.187749
   8.71368   8.71368      1.00   .625645  1.190999
   8.71357   8.71357      1.00   .622725  1.185669
   8.71347   8.71347      1.00   .629895  1.198839
   8.71337   8.71337      1.00   .624365  1.188399
   8.71327   8.71327      1.00   .626285  1.192219
   8.71316   8.71316      1.00   .624985  1.189409
   8.71307   8.71307      1.00   .623355  1.186149
   8.71296   8.71296      1.00   .624295  1.188589
   8.71285   8.71285      1.00   .625055  1.190719
   8.71274   8.71274      1.00   .625295  1.190529
   8.71263   8.71263      1.00   .625185  1.190739
   8.71253   8.71253      1.00   .625685  1.192169
   8.71242   8.71242      1.00   .625635  1.192109
   8.71231   8.71231      1.00   .624105  1.189089
   8.71220   8.71220      1.00   .625175  1.190919
   8.71209   8.71209      1.00   .627345  1.195959
   8.71197   8.71197      1.00   .624945  1.190939
   8.71185   8.71185      1.00   .624725  1.190679
   8.71174   8.71174      1.00   .625705  1.192739
   8.71163   8.71163      1.00   .626085  1.193469
   8.71151   8.71151      1.00   .624705  1.190469
   8.71139   8.71139      1.00   .625955  1.193059
   8.71128   8.71128      1.00   .625855  1.193199
   8.71117   8.71117      1.00   .625555  1.192579
   8.71105   8.71105      1.00   .627045  1.196149
   8.71094   8.71094      1.00   .622995  1.187919
   8.71082   8.71082      1.00   .627695  1.196839
   8.71071   8.71071      1.00   .626005  1.193739
   8.71059   8.71059      1.00   .625075  1.192769
   8.71048   8.71048      1.00   .624325  1.190719
   8.71037   8.71037      1.00   .627395  1.197029
   8.71025   8.71025      1.00   .626075  1.194039
   8.71014   8.71014      1.00   .622495  1.188239
   8.71003   8.71003      1.00   .625755  1.193789
   8.70992   8.70992      1.00   .626805  1.195979
   8.70981   8.70981      1.00   .624065  1.190959
   8.70970   8.70970      1.00   .624325  1.192249
   8.70959   8.70959      1.00   .627345  1.197309
   8.70948   8.70948      1.00   .625405  1.193949
   8.70937   8.70937      1.00   .624875  1.192569
   8.70925   8.70925      1.00   .624505  1.192619
   8.70914   8.70914      1.00   .627585  1.198079
   8.70904   8.70904      1.00   .625945  1.195649
   8.70892   8.70892      1.00   .626735  1.196579
   8.70880   8.70880      1.00   .625705  1.194619
   8.70869   8.70869      1.00   .625595  1.194729
   8.70858   8.70858      1.00   .626915  1.197039
   8.70846   8.70846      1.00   .626845  1.197899
   8.70834   8.70834      1.00   .623485  1.191249
   8.70822   8.70822      1.00   .627325  1.198289
   8.70810   8.70810      1.00   .625385  1.194849
   8.70799   8.70799      1.00   .628465  1.200629
   8.70787   8.70787      1.00   .624295  1.192119
   8.70774   8.70774      1.00   .626345  1.197489
   8.70763   8.70763      1.00   .628475  1.201079
   8.70752   8.70752      1.00   .627055  1.198919
   8.70740   8.70740      1.00   .624595  1.193839
   8.70728   8.70728      1.00   .627675  1.199809
   8.70717   8.70717      1.00   .626415  1.197339
   8.70706   8.70706      1.00   .625345  1.195179
   8.70694   8.70694      1.00   .625685  1.195789
   8.70683   8.70683      1.00   .625705  1.196689
   8.70673   8.70673      1.00   .627735  1.200409
   8.70662   8.70662      1.00   .621905  1.189219
   8.70650   8.70650      1.00   .626055  1.197339
   8.70639   8.70639      1.00   .625175  1.195879
   8.70628   8.70628      1.00   .624465  1.194489
   8.70618   8.70618      1.00   .625435  1.196349
   8.70607   8.70607      1.00   .627425  1.199799
   8.70595   8.70595      1.00   .623925  1.193599
   8.70584   8.70584      1.00   .625365  1.196019
   8.70573   8.70573      1.00   .624835  1.195609
   8.70562   8.70562      1.00   .621375  1.188849
   8.70551   8.70551      1.00   .624645  1.195559
   8.70540   8.70540      1.00   .628005  1.202249
   8.70529   8.70529      1.00   .623935  1.193399
   8.70518   8.70518      1.00   .622575  1.192089
   8.70507   8.70507      1.00   .625615  1.197649
   8.70496   8.70496      1.00   .624995  1.196579
   8.70486   8.70486      1.00   .624725  1.195729
   8.70474   8.70474      1.00   .621535  1.190289
   8.70463   8.70463      1.00   .625565  1.197989
   8.70453   8.70453      1.00   .621675  1.191139
   8.70442   8.70442      1.00   .624315  1.195999
   8.70432   8.70432      1.00   .620215  1.187889
   8.70421   8.70421      1.00   .623215  1.194299
   8.70411   8.70411      1.00   .622285  1.192519
   8.70401   8.70401      1.00   .621245  1.190879
   8.70390   8.70390      1.00   .618605  1.185399
   8.70379   8.70379      1.00   .623865  1.196329
   8.70369   8.70369      1.00   .617125  1.181639
   8.70359   8.70359      1.00   .621925  1.192129
   8.70348   8.70348      1.00   .618235  1.185129
   8.70338   8.70338      1.00   .619845  1.188459
   8.70329   8.70329      1.00   .617975  1.184629
   8.70318   8.70318      1.00   .621385  1.191459
   8.70307   8.70307      1.00   .617375  1.183969
   8.70297   8.70297      1.00   .620055  1.189649
   8.70287   8.70287      1.00   .617175  1.183849
   8.70276   8.70276      1.00   .619575  1.188379
   8.70265   8.70265      1.00   .616745  1.182969
   8.70255   8.70255      1.00   .619155  1.187189
   8.70244   8.70244      1.00   .616765  1.182829
   8.70232   8.70232      1.00   .618825  1.186559
   8.70221   8.70221      1.00   .614595  1.178609
   8.70210   8.70210      1.00   .616535  1.182289
   8.70200   8.70200      1.00   .617705  1.185029
   8.70189   8.70189      1.00   .613845  1.177009
   8.70176   8.70176      1.00   .613915  1.177689
   8.70165   8.70165      1.00   .615355  1.180789
   8.70154   8.70154      1.00   .614445  1.178799
   8.70142   8.70142      1.00   .613315  1.177469
   8.70130   8.70130      1.00   .612895  1.176179
   8.70119   8.70119      1.00   .614295  1.179529
   8.70108   8.70108      1.00   .613905  1.178669
   8.70096   8.70096      1.00   .610705  1.172319
   8.70084   8.70084      1.00   .613755  1.177829
   8.70073   8.70073      1.00   .614115  1.179009
   8.70062   8.70062      1.00   .608445  1.168799
   8.70050   8.70050      1.00   .614715  1.181159
   8.70038   8.70038      1.00   .610055  1.171459
   8.70027   8.70027      1.00   .614725  1.180549
   8.70017   8.70017      1.00   .608445  1.169289
   8.70005   8.70005      1.00   .614745  1.181699
   8.69994   8.69994      1.00   .608895  1.168629
   8.69983   8.69983      1.00   .611495  1.175309
   8.69973   8.69973      1.00   .610025  1.171789
   8.69962   8.69962      1.00   .611265  1.174459
   8.69950   8.69950      1.00   .607475  1.167779
   8.69939   8.69939      1.00   .610635  1.173399
   8.69928   8.69928      1.00   .607045  1.166899
   8.69917   8.69917      1.00   .610225  1.173369
   8.69905   8.69905      1.00   .606535  1.165839
   8.69894   8.69894      1.00   .611235  1.175609
   8.69883   8.69883      1.00   .607985  1.168609
   8.69872   8.69872      1.00   .609475  1.171749
   8.69860   8.69860      1.00   .609165  1.171459
   8.69848   8.69848      1.00   .606425  1.166559
   8.69837   8.69837      1.00   .607435  1.167899
   8.69825   8.69825      1.00   .610675  1.174309
   8.69813   8.69813      1.00   .608965  1.171109
   8.69800   8.69800      1.00   .610405  1.174309
   8.69789   8.69789      1.00   .605305  1.165219
   8.69778   8.69778      1.00   .611005  1.175069
   8.69766   8.69766      1.00   .609155  1.172409
   8.69754   8.69754      1.00   .605725  1.165329
   8.69743   8.69743      1.00   .609885  1.173399
   8.69732   8.69732      1.00   .608905  1.172169
   8.69720   8.69720      1.00   .607605  1.168839
   8.69708   8.69708      1.00   .606645  1.167989
   8.69697   8.69697      1.00   .609055  1.172839
   8.69686   8.69686      1.00   .608495  1.171369
   8.69674   8.69674      1.00   .607045  1.168329
   8.69663   8.69663      1.00   .607815  1.170529
   8.69653   8.69653      1.00   .609085  1.172599
   8.69642   8.69642      1.00   .607625  1.170059
   8.69631   8.69631      1.00   .606945  1.168509
   8.69619   8.69619      1.00   .608855  1.172519
   8.69609   8.69609      1.00   .607555  1.170439
   8.69598   8.69598      1.00   .607645  1.170929
   8.69587   8.69587      1.00   .608005  1.171269
   8.69576   8.69576      1.00   .608515  1.172399
   8.69565   8.69565      1.00   .607855  1.171519
   8.69554   8.69554      1.00   .607435  1.170219
   8.69543   8.69543      1.00   .609665  1.174829
   8.69532   8.69532      1.00   .608495  1.172699
   8.69522   8.69522      1.00   .609035  1.173819
   8.69511   8.69511      1.00   .607605  1.170719
   8.69499   8.69499      1.00   .610285  1.176179
   8.69488   8.69488      1.00   .607925  1.172059
   8.69478   8.69478      1.00   .609805  1.175739
   8.69467   8.69467      1.00   .608355  1.173049
   8.69456   8.69456      1.00   .608865  1.173749
   8.69445   8.69445      1.00   .607195  1.170909
   8.69435   8.69435      1.00   .610505  1.177489
   8.69425   8.69425      1.00   .607825  1.172569
   8.69414   8.69414      1.00   .608955  1.174639
   8.69403   8.69403      1.00   .607445  1.172629
   8.69393   8.69393      1.00   .609085  1.175309
   8.69383   8.69383      1.00   .609165  1.175119
   8.69372   8.69372      1.00   .609555  1.175659
   8.69362   8.69362      1.00   .607165  1.171709
   8.69352   8.69352      1.00   .610775  1.178369
   8.69342   8.69342      1.00   .609055  1.175039
   8.69331   8.69331      1.00   .609775  1.176839
   8.69321   8.69321      1.00   .608135  1.174319
   8.69311   8.69311      1.00   .607245  1.172539
   8.69301   8.69301      1.00   .611885  1.181689
   8.69291   8.69291      1.00   .606705  1.171799
   8.69280   8.69280      1.00   .610775  1.178249
   8.69269   8.69269      1.00   .607695  1.173209
   8.69258   8.69258      1.00   .612305  1.182699
   8.69247   8.69247      1.00   .606085  1.171099
   8.69236   8.69236      1.00   .610235  1.178969
   8.69226   8.69226      1.00   .608175  1.174369
   8.69215   8.69215      1.00   .609585  1.177479
   8.69202   8.69202      1.00   .606785  1.172539
   8.69191   8.69191      1.00   .609415  1.178169
   8.69181   8.69181      1.00   .609525  1.177799
   8.69169   8.69169      1.00   .609545  1.177989
   8.69157   8.69157      1.00   .606225  1.171029
   8.69145   8.69145      1.00   .612185  1.183269
   8.69134   8.69134      1.00   .607175  1.173629
   8.69123   8.69123      1.00   .606045  1.172029
   8.69111   8.69111      1.00   .610375  1.180659
   8.69099   8.69099      1.00   .610865  1.180539
   8.69088   8.69088      1.00   .609255  1.177559
   8.69077   8.69077      1.00   .610875  1.180469
   8.69065   8.69065      1.00   .609145  1.178069
   8.69053   8.69053      1.00   .610805  1.182099
   8.69042   8.69042      1.00   .607875  1.175209
   8.69031   8.69031      1.00   .611995  1.183639
   8.69020   8.69020      1.00   .611525  1.183329
   8.69008   8.69008      1.00   .607315  1.174929
   8.68998   8.68998      1.00   .612515  1.184869
   8.68987   8.68987      1.00   .611105  1.182279
   8.68976   8.68976      1.00   .609535  1.179989
   8.68965   8.68965      1.00   .610745  1.181539
   8.68954   8.68954      1.00   .613015  1.186969
   8.68943   8.68943      1.00   .610925  1.182199
   8.68931   8.68931      1.00   .607245  1.175709
   8.68920   8.68920      1.00   .612115  1.185389
   8.68909   8.68909      1.00   .610235  1.181239
   8.68898   8.68898      1.00   .610875  1.182799
   8.68887   8.68887      1.00   .608595  1.177789
   8.68875   8.68875      1.00   .613785  1.188259
   8.68863   8.68863      1.00   .610995  1.183279
   8.68852   8.68852      1.00   .610335  1.182119
   8.68840   8.68840      1.00   .609245  1.179859
   8.68828   8.68828      1.00   .614005  1.189349
   8.68817   8.68817      1.00   .606525  1.174959
   8.68804   8.68804      1.00   .614475  1.190299
   8.68792   8.68792      1.00   .609595  1.180789
   8.68781   8.68781      1.00   .611865  1.185379
   8.68769   8.68769      1.00   .610265  1.182249
   8.68758   8.68758      1.00   .613865  1.189439
   8.68745   8.68745      1.00   .608775  1.179979
   8.68734   8.68734      1.00   .611885  1.186119
   8.68723   8.68723      1.00   .611045  1.184349
   8.68711   8.68711      1.00   .613895  1.190599
   8.68700   8.68700      1.00   .610085  1.182419
   8.68688   8.68688      1.00   .610125  1.182649
   8.68678   8.68678      1.00   .613915  1.190389
   8.68667   8.68667      1.00   .613755  1.189589
   8.68656   8.68656      1.00   .611355  1.185359
   8.68644   8.68644      1.00   .612645  1.188139
   8.68634   8.68634      1.00   .612835  1.189129
   8.68623   8.68623      1.00   .613675  1.189909
   8.68612   8.68612      1.00   .609965  1.183039
   8.68601   8.68601      1.00   .614425  1.191729
   8.68590   8.68590      1.00   .611585  1.186369
   8.68579   8.68579      1.00   .613205  1.188889
   8.68567   8.68567      1.00   .609855  1.183619
   8.68556   8.68556      1.00   .613375  1.190629
   8.68546   8.68546      1.00   .612635  1.188839
   8.68535   8.68535      1.00   .611385  1.186179
   8.68524   8.68524      1.00   .613415  1.191009
   8.68513   8.68513      1.00   .612075  1.188929
   8.68502   8.68502      1.00   .611565  1.186369
   8.68491   8.68491      1.00   .612965  1.189619
   8.68479   8.68479      1.00   .610905  1.185989
   8.68469   8.68469      1.00   .608525  1.182669
   8.68459   8.68459      1.00   .611915  1.188439
   8.68448   8.68448      1.00   .612335  1.189779
   8.68437   8.68437      1.00   .610145  1.184749
   8.68427   8.68427      1.00   .611985  1.188679
   8.68417   8.68417      1.00   .610475  1.185799
   8.68406   8.68406      1.00   .612385  1.189859
   8.68395   8.68395      1.00   .605915  1.177689
   8.68385   8.68385      1.00   .611005  1.187109
   8.68375   8.68375      1.00   .610485  1.186449
   8.68364   8.68364      1.00   .611225  1.187729
   8.68354   8.68354      1.00   .610165  1.185139
   8.68344   8.68344      1.00   .611065  1.187409
   8.68334   8.68334      1.00   .611795  1.188239
   8.68323   8.68323      1.00   .610795  1.187109
   8.68313   8.68313      1.00   .612195  1.189999
   8.68302   8.68302      1.00   .608925  1.183719
   8.68292   8.68292      1.00   .613405  1.192809
   8.68282   8.68282      1.00   .609305  1.183529
   8.68271   8.68271      1.00   .613135  1.191879
   8.68260   8.68260      1.00   .609135  1.184849
   8.68250   8.68250      1.00   .612215  1.190419
   8.68239   8.68239      1.00   .609825  1.185729
   8.68228   8.68228      1.00   .613565  1.192899
   8.68216   8.68216      1.00   .608905  1.183959
   8.68206   8.68206      1.00   .612675  1.191369
   8.68195   8.68195      1.00   .610385  1.187149
   8.68183   8.68183      1.00   .612105  1.191729
   8.68171   8.68171      1.00   .609105  1.185139
   8.68160   8.68160      1.00   .611595  1.190869
   8.68148   8.68148      1.00   .609035  1.185819
   8.68137   8.68137      1.00   .613225  1.193529
   8.68125   8.68125      1.00   .607945  1.182749
   8.68114   8.68114      1.00   .613215  1.193399
   8.68102   8.68102      1.00   .610355  1.188109
   8.68090   8.68090      1.00   .607935  1.182649
   8.68079   8.68079      1.00   .611405  1.190889
   8.68068   8.68068      1.00   .610655  1.188729
   8.68057   8.68057      1.00   .608465  1.184749
   8.68045   8.68045      1.00   .607025  1.182129
   8.68033   8.68033      1.00   .612755  1.193169
   8.68023   8.68023      1.00   .606925  1.181789
   8.68011   8.68011      1.00   .609535  1.186799
   8.68000   8.68000      1.00   .607145  1.182339
   8.67990   8.67990      1.00   .610265  1.188499
   8.67979   8.67979      1.00   .605105  1.179309
   8.67968   8.67968      1.00   .609015  1.187049
   8.67957   8.67957      1.00   .606785  1.182219
   8.67945   8.67945      1.00   .607215  1.182399
   8.67935   8.67935      1.00   .604195  1.177599
   8.67924   8.67924      1.00   .609675  1.187419
   8.67912   8.67912      1.00   .607595  1.183759
   8.67900   8.67900      1.00   .604435  1.178089
   8.67890   8.67890      1.00   .607295  1.183829
   8.67878   8.67878      1.00   .606645  1.182799
   8.67866   8.67866      1.00   .602815  1.175489
   8.67854   8.67854      1.00   .605765  1.180679
   8.67843   8.67843      1.00   .604935  1.180339
   8.67832   8.67832      1.00   .604055  1.177839
   8.67819   8.67819      1.00   .602935  1.175969
   8.67808   8.67808      1.00   .603195  1.176539
   8.67796   8.67796      1.00   .605245  1.180349
   8.67785   8.67785      1.00   .601045  1.172189
   8.67773   8.67773      1.00   .601435  1.173419
   8.67761   8.67761      1.00   .602575  1.175919
   8.67750   8.67750      1.00   .598735  1.168729
   8.67739   8.67739      1.00   .598585  1.168119
   8.67726   8.67726      1.00   .601055  1.172649
   8.67714   8.67714      1.00   .600005  1.171079
   8.67704   8.67704      1.00   .598935  1.169499
   8.67693   8.67693      1.00   .599105  1.169139
   8.67682   8.67682      1.00   .598215  1.167319
   8.67670   8.67670      1.00   .596055  1.164329
   8.67660   8.67660      1.00   .596685  1.165189
   8.67649   8.67649      1.00   .599025  1.169779
   8.67637   8.67637      1.00   .595275  1.161989
   8.67626   8.67626      1.00   .597715  1.167409
   8.67616   8.67616      1.00   .595095  1.161979
   8.67605   8.67605      1.00   .597685  1.167939
   8.67593   8.67593      1.00   .592075  1.156459
   8.67582   8.67582      1.00   .594385  1.161449
   8.67572   8.67572      1.00   .593115  1.158259
   8.67561   8.67561      1.00   .594855  1.163159
   8.67550   8.67550      1.00   .591415  1.155119
   8.67538   8.67538      1.00   .593255  1.159429
   8.67528   8.67528      1.00   .590565  1.154029
   8.67517   8.67517      1.00   .593445  1.159509
   8.67506   8.67506      1.00   .588855  1.151459
   8.67494   8.67494      1.00   .591575  1.156529
   8.67484   8.67484      1.00   .589135  1.152109
   8.67473   8.67473      1.00   .588195  1.150809
   8.67462   8.67462      1.00   .589635  1.152939
   8.67451   8.67451      1.00   .589585  1.152149
   8.67441   8.67441      1.00   .587565  1.148839
   8.67431   8.67431      1.00   .587645  1.148869
   8.67420   8.67420      1.00   .588045  1.149939
   8.67409   8.67409      1.00   .588845  1.150869
   8.67399   8.67399      1.00   .586845  1.148199
   8.67389   8.67389      1.00   .586635  1.147589
   8.67378   8.67378      1.00   .587795  1.149489
   8.67368   8.67368      1.00   .584775  1.144029
   8.67358   8.67358      1.00   .588735  1.151869
   8.67348   8.67348      1.00   .583875  1.142519
   8.67338   8.67338      1.00   .585645  1.146469
   8.67327   8.67327      1.00   .585115  1.144589
   8.67317   8.67317      1.00   .584975  1.145289
   8.67307   8.67307      1.00   .586575  1.148189
   8.67296   8.67296      1.00   .582545  1.140509
   8.67286   8.67286      1.00   .583905  1.143419
   8.67275   8.67275      1.00   .584235  1.143949
   8.67264   8.67264      1.00   .584915  1.145049
   8.67253   8.67253      1.00   .583085  1.141639
   8.67243   8.67243      1.00   .583735  1.142489
   8.67232   8.67232      1.00   .582375  1.140509
   8.67222   8.67222      1.00   .585155  1.145979
   8.67209   8.67209      1.00   .582675  1.141989
   8.67198   8.67198      1.00   .583655  1.142459
   8.67188   8.67188      1.00   .582145  1.140619
   8.67177   8.67177      1.00   .585865  1.147839
   8.67164   8.67164      1.00   .580215  1.136989
   8.67152   8.67152      1.00   .584845  1.145919
   8.67141   8.67141      1.00   .580455  1.136919
   8.67130   8.67130      1.00   .585545  1.148079
   8.67118   8.67118      1.00   .581605  1.139329
   8.67106   8.67106      1.00   .582765  1.141639
   8.67095   8.67095      1.00   .580635  1.138269
   8.67084   8.67084      1.00   .583415  1.144099
   8.67072   8.67072      1.00   .581525  1.139269
   8.67060   8.67060      1.00   .580065  1.136939
   8.67049   8.67049      1.00   .580085  1.137729
   8.67038   8.67038      1.00   .579595  1.136579
   8.67027   8.67027      1.00   .578145  1.134269
   8.67015   8.67015      1.00   .579075  1.135929
   8.67005   8.67005      1.00   .580615  1.138949
   8.66994   8.66994      1.00   .580855  1.138979
   8.66982   8.66982      1.00   .577825  1.133789
   8.66971   8.66971      1.00   .577485  1.133039
   8.66961   8.66961      1.00   .582945  1.143419
   8.66949   8.66949      1.00   .573755  1.125209
   8.66938   8.66938      1.00   .578805  1.135819
   8.66927   8.66927      1.00   .578125  1.135099
   8.66917   8.66917      1.00   .581415  1.141259
   8.66905   8.66905      1.00   .577075  1.132839
   8.66894   8.66894      1.00   .576685  1.132289
   8.66882   8.66882      1.00   .579265  1.137079
   8.66872   8.66872      1.00   .578495  1.135669
   8.66860   8.66860      1.00   .576875  1.132389
   8.66848   8.66848      1.00   .578945  1.136979
   8.66836   8.66836      1.00   .577595  1.134259
   8.66825   8.66825      1.00   .576095  1.131319
   8.66813   8.66813      1.00   .580725  1.140009
   8.66801   8.66801      1.00   .578485  1.136309
   8.66789   8.66789      1.00   .576075  1.131269
   8.66778   8.66778      1.00   .578385  1.135639
   8.66767   8.66767      1.00   .579565  1.138309
   8.66754   8.66754      1.00   .576425  1.132379
   8.66743   8.66743      1.00   .577455  1.134419
   8.66732   8.66732      1.00   .575945  1.131539
   8.66720   8.66720      1.00   .581665  1.142319
   8.66708   8.66708      1.00   .575605  1.130819
   8.66697   8.66697      1.00   .577115  1.133899
   8.66687   8.66687      1.00   .578985  1.137189
   8.66676   8.66676      1.00   .580765  1.141209
   8.66665   8.66665      1.00   .574275  1.128509
   8.66654   8.66654      1.00   .577095  1.134699
   8.66644   8.66644      1.00   .580255  1.140559
   8.66633   8.66633      1.00   .577475  1.135289
   8.66621   8.66621      1.00   .576945  1.134429
   8.66611   8.66611      1.00   .578455  1.137069
   8.66600   8.66600      1.00   .579225  1.138629
   8.66589   8.66589      1.00   .574735  1.130139
   8.66577   8.66577      1.00   .577125  1.135089
   8.66566   8.66566      1.00   .579765  1.139839
   8.66556   8.66556      1.00   .578145  1.137759
   8.66545   8.66545      1.00   .575895  1.132849
   8.66534   8.66534      1.00   .579205  1.139279
   8.66523   8.66523      1.00   .579545  1.139639
   8.66512   8.66512      1.00   .577175  1.136249
   8.66501   8.66501      1.00   .578155  1.137479
   8.66490   8.66490      1.00   .578505  1.138459
   8.66479   8.66479      1.00   .578115  1.138119
   8.66469   8.66469      1.00   .577355  1.135889
   8.66458   8.66458      1.00   .580865  1.142679
   8.66447   8.66447      1.00   .577235  1.135819
   8.66436   8.66436      1.00   .577965  1.138209
   8.66427   8.66427      1.00   .578965  1.140449
   8.66416   8.66416      1.00   .580155  1.142869
   8.66406   8.66406      1.00   .574985  1.131599
   8.66395   8.66395      1.00   .580745  1.143769
   8.66385   8.66385      1.00   .578015  1.138559
   8.66374   8.66374      1.00   .579125  1.140339
   8.66364   8.66364      1.00   .576295  1.134949
   8.66353   8.66353      1.00   .580315  1.143429
   8.66343   8.66343      1.00   .577245  1.136869
   8.66333   8.66333      1.00   .579735  1.142339
   8.66323   8.66323      1.00   .576695  1.135519
   8.66312   8.66312      1.00   .577235  1.137959
   8.66302   8.66302      1.00   .577085  1.137119
   8.66292   8.66292      1.00   .578865  1.140069
   8.66281   8.66281      1.00   .577335  1.137399
   8.66270   8.66270      1.00   .580335  1.143459
   8.66260   8.66260      1.00   .577295  1.137889
   8.66249   8.66249      1.00   .579225  1.141829
   8.66238   8.66238      1.00   .579295  1.141729
   8.66227   8.66227      1.00   .575635  1.134739
   8.66216   8.66216      1.00   .580865  1.145539
   8.66204   8.66204      1.00   .577775  1.139259
   8.66193   8.66193      1.00   .579895  1.144419
   8.66182   8.66182      1.00   .578755  1.141239
   8.66171   8.66171      1.00   .579455  1.143639
   8.66159   8.66159      1.00   .578945  1.142119
   8.66146   8.66146      1.00   .580355  1.144719
   8.66135   8.66135      1.00   .579215  1.143049
   8.66124   8.66124      1.00   .582465  1.149569
   8.66113   8.66113      1.00   .577825  1.140459
   8.66101   8.66101      1.00   .582895  1.150029
   8.66089   8.66089      1.00   .580255  1.144709
   8.66078   8.66078      1.00   .583215  1.150649
   8.66067   8.66067      1.00   .580855  1.145689
   8.66055   8.66055      1.00   .578665  1.142329
   8.66043   8.66043      1.00   .582425  1.149849
   8.66033   8.66033      1.00   .581095  1.146979
   8.66021   8.66021      1.00   .583145  1.151349
   8.66010   8.66010      1.00   .577415  1.140589
   8.65999   8.65999      1.00   .584855  1.155739
   8.65988   8.65988      1.00   .579345  1.144429
   8.65977   8.65977      1.00   .583565  1.151549
   8.65966   8.65966      1.00   .580615  1.147189
   8.65954   8.65954      1.00   .582275  1.150549
   8.65944   8.65944      1.00   .579635  1.145019
   8.65933   8.65933      1.00   .582735  1.151629
   8.65921   8.65921      1.00   .582765  1.151709
   8.65910   8.65910      1.00   .581315  1.148569
   8.65899   8.65899      1.00   .581455  1.148699
   8.65888   8.65888      1.00   .585155  1.156299
   8.65876   8.65876      1.00   .581085  1.148779
   8.65864   8.65864      1.00   .582255  1.151059
   8.65853   8.65853      1.00   .583015  1.152889
   8.65841   8.65841      1.00   .581845  1.150699
   8.65829   8.65829      1.00   .583805  1.153549
   8.65817   8.65817      1.00   .581795  1.149929
   8.65806   8.65806      1.00   .586315  1.159559
   8.65794   8.65794      1.00   .580525  1.147949
   8.65782   8.65782      1.00   .585965  1.158349
   8.65770   8.65770      1.00   .584275  1.156169
   8.65759   8.65759      1.00   .585395  1.157789
   8.65747   8.65747      1.00   .583095  1.152809
   8.65735   8.65735      1.00   .585395  1.158309
   8.65724   8.65724      1.00   .585995  1.159439
   8.65713   8.65713      1.00   .584345  1.156329
   8.65701   8.65701      1.00   .582875  1.152849
   8.65690   8.65690      1.00   .589075  1.165379
   8.65679   8.65679      1.00   .581145  1.150489
   8.65668   8.65668      1.00   .585985  1.159739
   8.65657   8.65657      1.00   .586915  1.161519
   8.65646   8.65646      1.00   .586755  1.160769
   8.65635   8.65635      1.00   .585235  1.158579
   8.65624   8.65624      1.00   .585875  1.159639
   8.65613   8.65613      1.00   .586305  1.160359
   8.65602   8.65602      1.00   .587485  1.162899
   8.65590   8.65590      1.00   .585785  1.159309
   8.65579   8.65579      1.00   .585145  1.157909
   8.65569   8.65569      1.00   .589505  1.166769
   8.65557   8.65557      1.00   .583815  1.155969
   8.65546   8.65546      1.00   .588255  1.165019
   8.65536   8.65536      1.00   .586695  1.161939
   8.65525   8.65525      1.00   .590325  1.169359
   8.65514   8.65514      1.00   .584855  1.158829
   8.65502   8.65502      1.00   .587975  1.164359
   8.65492   8.65492      1.00   .584515  1.158709
   8.65481   8.65481      1.00   .588375  1.165619
   8.65469   8.65469      1.00   .585415  1.159739
   8.65459   8.65459      1.00   .589505  1.167959
   8.65449   8.65449      1.00   .588945  1.167379
   8.65438   8.65438      1.00   .587305  1.164249
   8.65427   8.65427      1.00   .588895  1.167509
   8.65417   8.65417      1.00   .589425  1.168749
   8.65406   8.65406      1.00   .588415  1.166369
   8.65396   8.65396      1.00   .588245  1.166099
   8.65385   8.65385      1.00   .591415  1.172529
   8.65375   8.65375      1.00   .587845  1.166129
   8.65365   8.65365      1.00   .589035  1.168169
   8.65356   8.65356      1.00   .591425  1.173209
   8.65345   8.65345      1.00   .590865  1.171659
   8.65334   8.65334      1.00   .586585  1.163959
   8.65324   8.65324      1.00   .591525  1.174219
   8.65314   8.65314      1.00   .591735  1.173719
   8.65303   8.65303      1.00   .586865  1.165049
   8.65293   8.65293      1.00   .588565  1.167739
   8.65283   8.65283      1.00   .592795  1.176329
   8.65272   8.65272      1.00   .589105  1.169449
   8.65261   8.65261      1.00   .587525  1.166469
   8.65250   8.65250      1.00   .589535  1.170499
   8.65240   8.65240      1.00   .591875  1.175569
   8.65229   8.65229      1.00   .589935  1.171349
   8.65217   8.65217      1.00   .585935  1.162869
   8.65206   8.65206      1.00   .591955  1.175569
   8.65195   8.65195      1.00   .589995  1.171359
   8.65184   8.65184      1.00   .588455  1.168469
   8.65171   8.65171      1.00   .588685  1.169099
   8.65160   8.65160      1.00   .592425  1.176729
   8.65149   8.65149      1.00   .587145  1.167209
   8.65137   8.65137      1.00   .588505  1.169319
   8.65125   8.65125      1.00   .589665  1.171549
   8.65113   8.65113      1.00   .589045  1.170449
   8.65102   8.65102      1.00   .587805  1.168229
   8.65091   8.65091      1.00   .590165  1.172609
   8.65080   8.65080      1.00   .590095  1.172739
   8.65068   8.65068      1.00   .587695  1.167959
   8.65057   8.65057      1.00   .586285  1.165709
   8.65045   8.65045      1.00   .591905  1.176859
   8.65034   8.65034      1.00   .588275  1.169729
   8.65022   8.65022      1.00   .587125  1.167179
   8.65011   8.65011      1.00   .588835  1.170039
   8.65000   8.65000      1.00   .592385  1.177989
   8.64989   8.64989      1.00   .584575  1.162069
   8.64978   8.64978      1.00   .589925  1.172769
   8.64968   8.64968      1.00   .591895  1.177679
   8.64957   8.64957      1.00   .585105  1.164019
   8.64945   8.64945      1.00   .587735  1.169509
   8.64934   8.64934      1.00   .588255  1.170389
   8.64923   8.64923      1.00   .590445  1.174179
   8.64912   8.64912      1.00   .586145  1.166109
   8.64900   8.64900      1.00   .587675  1.169269
   8.64889   8.64889      1.00   .589795  1.173549
   8.64879   8.64879      1.00   .586655  1.166699
   8.64867   8.64867      1.00   .587105  1.168809
   8.64854   8.64854      1.00   .587875  1.169919
   8.64843   8.64843      1.00   .589005  1.172249
   8.64831   8.64831      1.00   .585585  1.165949
   8.64820   8.64820      1.00   .590445  1.175229
   8.64807   8.64807      1.00   .589325  1.173959
   8.64795   8.64795      1.00   .588825  1.172499
   8.64784   8.64784      1.00   .587915  1.170229
   8.64772   8.64772      1.00   .590855  1.176629
   8.64760   8.64760      1.00   .584685  1.164679
   8.64748   8.64748      1.00   .587875  1.171519
   8.64737   8.64737      1.00   .590515  1.176159
   8.64726   8.64726      1.00   .592415  1.180259
   8.64713   8.64713      1.00   .587225  1.169789
   8.64702   8.64702      1.00   .589495  1.174379
   8.64692   8.64692      1.00   .592765  1.181329
   8.64681   8.64681      1.00   .590685  1.177009
   8.64669   8.64669      1.00   .586485  1.168589
   8.64658   8.64658      1.00   .592955  1.182199
   8.64648   8.64648      1.00   .591605  1.179109
   8.64637   8.64637      1.00   .588995  1.174139
   8.64626   8.64626      1.00   .589745  1.175179
   8.64615   8.64615      1.00   .592285  1.180639
   8.64604   8.64604      1.00   .589005  1.174399
   8.64592   8.64592      1.00   .590465  1.177089
   8.64581   8.64581      1.00   .591495  1.179419
   8.64570   8.64570      1.00   .590865  1.178629
   8.64560   8.64560      1.00   .589435  1.175399
   8.64549   8.64549      1.00   .592645  1.182219
   8.64537   8.64537      1.00   .591595  1.179829
   8.64526   8.64526      1.00   .590065  1.176899
   8.64516   8.64516      1.00   .592775  1.182769
   8.64505   8.64505      1.00   .591475  1.180219
   8.64493   8.64493      1.00   .590185  1.177679
   8.64482   8.64482      1.00   .592845  1.183469
   8.64472   8.64472      1.00   .592925  1.182759
   8.64462   8.64462      1.00   .591475  1.179719
   8.64450   8.64450      1.00   .591175  1.179339
   8.64440   8.64440      1.00   .592905  1.184229
   8.64430   8.64430      1.00   .593925  1.185029
   8.64420   8.64420      1.00   .592785  1.183509
   8.64409   8.64409      1.00   .591135  1.180149
   8.64398   8.64398      1.00   .594835  1.186889
   8.64388   8.64388      1.00   .591565  1.181409
   8.64378   8.64378      1.00   .594165  1.186809
   8.64367   8.64367      1.00   .590835  1.180099
   8.64357   8.64357      1.00   .595135  1.187939
   8.64347   8.64347      1.00   .592455  1.183589
   8.64337   8.64337      1.00   .595645  1.190219
   8.64326   8.64326      1.00   .592315  1.183099
   8.64316   8.64316      1.00   .596255  1.191549
   8.64306   8.64306      1.00   .592355  1.183509
   8.64296   8.64296      1.00   .598135  1.195259
   8.64285   8.64285      1.00   .591555  1.181639
   8.64274   8.64274      1.00   .595785  1.190569
   8.64263   8.64263      1.00   .595415  1.189319
   8.64253   8.64253      1.00   .596385  1.192799
   8.64242   8.64242      1.00   .592575  1.184919
   8.64231   8.64231      1.00   .597125  1.192759
   8.64221   8.64221      1.00   .596565  1.192699
   8.64209   8.64209      1.00   .594535  1.188439
   8.64197   8.64197      1.00   .596575  1.192429
   8.64186   8.64186      1.00   .597825  1.195559
   8.64175   8.64175      1.00   .596235  1.192029
   8.64163   8.64163      1.00   .596975  1.193639
   8.64151   8.64151      1.00   .596285  1.192979
   8.64139   8.64139      1.00   .597275  1.194669
   8.64128   8.64128      1.00   .596425  1.193099
   8.64117   8.64117      1.00   .597455  1.195399
   8.64105   8.64105      1.00   .599425  1.199719
   8.64093   8.64093      1.00   .596785  1.194009
   8.64082   8.64082      1.00   .600175  1.201139
   8.64071   8.64071      1.00   .598835  1.198569
   8.64059   8.64059      1.00   .598655  1.197849
   8.64047   8.64047      1.00   .596095  1.193329
   8.64037   8.64037      1.00   .600685  1.201259
   8.64026   8.64026      1.00   .600395  1.201229
   8.64014   8.64014      1.00   .598775  1.199719
   8.64003   8.64003      1.00   .601675  1.205339
   8.63993   8.63993      1.00   .602355  1.205919
   8.63982   8.63982      1.00   .601325  1.203909
   8.63970   8.63970      1.00   .600655  1.202789
   8.63959   8.63959      1.00   .601085  1.203959
   8.63949   8.63949      1.00   .602315  1.206069
   8.63938   8.63938      1.00   .601065  1.203939
   8.63926   8.63926      1.00   .601795  1.205729
   8.63915   8.63915      1.00   .602545  1.207149
   8.63904   8.63904      1.00   .604755  1.211479
   8.63893   8.63893      1.00   .601305  1.205259
   8.63881   8.63881      1.00   .603095  1.208579
   8.63869   8.63869      1.00   .604805  1.211979
   8.63858   8.63858      1.00   .602135  1.206479
   8.63846   8.63846      1.00   .604525  1.211769
   8.63834   8.63834      1.00   .603835  1.209799
   8.63822   8.63822      1.00   .605975  1.214599
   8.63811   8.63811      1.00   .605185  1.212949
   8.63799   8.63799      1.00   .604515  1.211929
   8.63787   8.63787      1.00   .605875  1.214509
   8.63775   8.63775      1.00   .605735  1.214379
   8.63764   8.63764      1.00   .606945  1.216709
   8.63752   8.63752      1.00   .603075  1.209829
   8.63740   8.63740      1.00   .605765  1.215729
   8.63729   8.63729      1.00   .605195  1.214139
   8.63718   8.63718      1.00   .606325  1.215719
   8.63706   8.63706      1.00   .603785  1.210959
   8.63694   8.63694      1.00   .606645  1.217059
   8.63683   8.63683      1.00   .605435  1.214639
   8.63673   8.63673      1.00   .607895  1.219609
   8.63661   8.63661      1.00   .603455  1.211279
   8.63650   8.63650      1.00   .608195  1.220359
   8.63640   8.63640      1.00   .605665  1.215519
   8.63629   8.63629      1.00   .606375  1.217459
   8.63618   8.63618      1.00   .604525  1.213479
   8.63606   8.63606      1.00   .608135  1.220619
   8.63595   8.63595      1.00   .603695  1.211259
   8.63585   8.63585      1.00   .607435  1.219479
   8.63573   8.63573      1.00   .608675  1.221449
   8.63562   8.63562      1.00   .606295  1.217139
   8.63551   8.63551      1.00   .606345  1.218339
   8.63541   8.63541      1.00   .607495  1.220519
   8.63530   8.63530      1.00   .608795  1.222449
   8.63518   8.63518      1.00   .606575  1.218459
   8.63507   8.63507      1.00   .606715  1.218989
   8.63497   8.63497      1.00   .610985  1.227529
   8.63485   8.63485      1.00   .607345  1.220009
   8.63474   8.63474      1.00   .607805  1.221359
   8.63463   8.63463      1.00   .608925  1.223359
   8.63453   8.63453      1.00   .608225  1.222449
   8.63443   8.63443      1.00   .609245  1.224979
   8.63432   8.63432      1.00   .608575  1.222509
   8.63421   8.63421      1.00   .610695  1.226499
   8.63411   8.63411      1.00   .605785  1.217609
   8.63401   8.63401      1.00   .608905  1.223999
   8.63390   8.63390      1.00   .609205  1.223879
   8.63379   8.63379      1.00   .609275  1.224449
   8.63369   8.63369      1.00   .609895  1.226919
   8.63359   8.63359      1.00   .610935  1.228789
   8.63348   8.63348      1.00   .609855  1.225979
   8.63338   8.63338      1.00   .608935  1.224289
   8.63328   8.63328      1.00   .610345  1.227519
   8.63318   8.63318      1.00   .609625  1.226139
   8.63308   8.63308      1.00   .607655  1.222569
   8.63296   8.63296      1.00   .610355  1.227979
   8.63286   8.63286      1.00   .615605  1.238549
   8.63275   8.63275      1.00   .608655  1.225069
   8.63265   8.63265      1.00   .612245  1.231559
   8.63254   8.63254      1.00   .611935  1.231149
   8.63243   8.63243      1.00   .612765  1.232979
   8.63233   8.63233      1.00   .609465  1.226079
   8.63221   8.63221      1.00   .615105  1.237859
   8.63210   8.63210      1.00   .612745  1.233269
   8.63199   8.63199      1.00   .611415  1.230529
   8.63188   8.63188      1.00   .615645  1.238949
   8.63176   8.63176      1.00   .613255  1.235209
   8.63164   8.63164      1.00   .612015  1.232839
   8.63153   8.63153      1.00   .614775  1.237909
   8.63142   8.63142      1.00   .615675  1.240239
   8.63129   8.63129      1.00   .614545  1.237399
   8.63118   8.63118      1.00   .613525  1.235809
   8.63107   8.63107      1.00   .616915  1.243189
   8.63094   8.63094      1.00   .614555  1.238079
   8.63083   8.63083      1.00   .614755  1.237949
   8.63071   8.63071      1.00   .615555  1.240739
   8.63061   8.63061      1.00   .617485  1.243759
   8.63049   8.63049      1.00   .616775  1.242669
   8.63038   8.63038      1.00   .615235  1.239879
   8.63026   8.63026      1.00   .617055  1.243449
   8.63016   8.63016      1.00   .620085  1.250199
   8.63004   8.63004      1.00   .613755  1.237169
   8.62993   8.62993      1.00   .619735  1.249459
   8.62982   8.62982      1.00   .616615  1.242419
   8.62971   8.62971      1.00   .622175  1.254549
   8.62960   8.62960      1.00   .614305  1.239219
   8.62948   8.62948      1.00   .620485  1.251559
   8.62937   8.62937      1.00   .617225  1.244509
   8.62927   8.62927      1.00   .621715  1.253849
   8.62916   8.62916      1.00   .617155  1.244449
   8.62904   8.62904      1.00   .623365  1.258079
   8.62893   8.62893      1.00   .617705  1.246549
   8.62882   8.62882      1.00   .621015  1.252779
   8.62870   8.62870      1.00   .620625  1.252159
   8.62858   8.62858      1.00   .622075  1.255399
   8.62846   8.62846      1.00   .618535  1.248619
   8.62835   8.62835      1.00   .621945  1.254829
   8.62823   8.62823      1.00   .621895  1.254769
   8.62810   8.62810      1.00   .619615  1.250619
   8.62799   8.62799      1.00   .620475  1.252869
   8.62788   8.62788      1.00   .623085  1.258649
   8.62776   8.62776      1.00   .621845  1.254719
   8.62763   8.62763      1.00   .620755  1.253589
   8.62752   8.62752      1.00   .621585  1.255429
   8.62741   8.62741      1.00   .623815  1.260039
   8.62729   8.62729      1.00   .621755  1.256149
   8.62717   8.62717      1.00   .621345  1.254789
   8.62705   8.62705      1.00   .625645  1.263809
   8.62695   8.62695      1.00   .621955  1.256329
   8.62684   8.62684      1.00   .622525  1.257659
   8.62673   8.62673      1.00   .621155  1.255569
   8.62661   8.62661      1.00   .624985  1.262539
   8.62650   8.62650      1.00   .620005  1.253029
   8.62640   8.62640      1.00   .626225  1.264919
   8.62628   8.62628      1.00   .621635  1.256219
   8.62617   8.62617      1.00   .626615  1.266519
   8.62607   8.62607      1.00   .621755  1.256199
   8.62596   8.62596      1.00   .625435  1.264079
   8.62584   8.62584      1.00   .620565  1.254349
   8.62573   8.62573      1.00   .624985  1.263719
   8.62563   8.62563      1.00   .623975  1.261089
   8.62552   8.62552      1.00   .626955  1.267019
   8.62540   8.62540      1.00   .623625  1.260479
   8.62529   8.62529      1.00   .623805  1.261679
   8.62519   8.62519      1.00   .625785  1.265709
   8.62508   8.62508      1.00   .623335  1.260359
   8.62496   8.62496      1.00   .625155  1.264089
   8.62485   8.62485      1.00   .621555  1.256869
   8.62475   8.62475      1.00   .625355  1.265639
   8.62464   8.62464      1.00   .623575  1.261289
   8.62453   8.62453      1.00   .623115  1.261469
   8.62442   8.62442      1.00   .623135  1.261279
   8.62433   8.62433      1.00   .626895  1.268639
   8.62422   8.62422      1.00   .619865  1.253569
   8.62411   8.62411      1.00   .627815  1.271129
   8.62400   8.62400      1.00   .623315  1.261649
   8.62390   8.62390      1.00   .625175  1.265489
   8.62380   8.62380      1.00   .621785  1.258439
   8.62369   8.62369      1.00   .626255  1.267389
   8.62359   8.62359      1.00   .621905  1.259959
   8.62350   8.62350      1.00   .625935  1.267749
   8.62339   8.62339      1.00   .622885  1.260979
   8.62328   8.62328      1.00   .624805  1.264929
   8.62318   8.62318      1.00   .624525  1.265219
   8.62309   8.62309      1.00   .624695  1.266389
   8.62298   8.62298      1.00   .623855  1.263759
   8.62287   8.62287      1.00   .624975  1.265849
   8.62276   8.62276      1.00   .623265  1.262599
   8.62266   8.62266      1.00   .624115  1.264609
   8.62256   8.62256      1.00   .625205  1.266809
   8.62244   8.62244      1.00   .620915  1.258449
   8.62233   8.62233      1.00   .626055  1.268829
   8.62223   8.62223      1.00   .622865  1.262609
   8.62211   8.62211      1.00   .624165  1.265249
   8.62199   8.62199      1.00   .623085  1.262699
   8.62188   8.62188      1.00   .625305  1.267169
   8.62177   8.62177      1.00   .623675  1.264099
   8.62164   8.62164      1.00   .622465  1.262129
   8.62153   8.62153      1.00   .625835  1.268819
   8.62141   8.62141      1.00   .624225  1.265999
   8.62130   8.62130      1.00   .624115  1.265959
   8.62119   8.62119      1.00   .621575  1.260299
   8.62107   8.62107      1.00   .627445  1.272239
   8.62096   8.62096      1.00   .622885  1.264199
   8.62084   8.62084      1.00   .624115  1.266449
   8.62072   8.62072      1.00   .624115  1.265369
   8.62061   8.62061      1.00   .624565  1.267069
   8.62049   8.62049      1.00   .623555  1.264859
   8.62038   8.62038      1.00   .625035  1.267989
   8.62027   8.62027      1.00   .625145  1.269059
   8.62016   8.62016      1.00   .624265  1.266749
   8.62005   8.62005      1.00   .622625  1.263859
   8.61995   8.61995      1.00   .627475  1.273259
   8.61983   8.61983      1.00   .624095  1.267189
   8.61972   8.61972      1.00   .622825  1.264769
   8.61960   8.61960      1.00   .623795  1.266699
   8.61950   8.61950      1.00   .623765  1.267009
   8.61939   8.61939      1.00   .622485  1.264339
   8.61927   8.61927      1.00   .623045  1.264869
   8.61916   8.61916      1.00   .625635  1.270979
   8.61905   8.61905      1.00   .623845  1.267159
   8.61894   8.61894      1.00   .625455  1.270649
   8.61882   8.61882      1.00   .622255  1.263839
   8.61870   8.61870      1.00   .624345  1.268549
   8.61859   8.61859      1.00   .622015  1.263829
   8.61848   8.61848      1.00   .624575  1.269199
   8.61835   8.61835      1.00   .623825  1.267499
   8.61823   8.61823      1.00   .627275  1.274579
   8.61812   8.61812      1.00   .621765  1.263789
   8.61801   8.61801      1.00   .626315  1.272429
   8.61788   8.61788      1.00   .625365  1.270339
   8.61776   8.61776      1.00   .625705  1.271479
   8.61765   8.61765      1.00   .623755  1.267639
   8.61753   8.61753      1.00   .626675  1.273679
   8.61742   8.61742      1.00   .626195  1.273469
   8.61730   8.61730      1.00   .624115  1.268799
   8.61718   8.61718      1.00   .625625  1.271929
   8.61707   8.61707      1.00   .624975  1.271679
   8.61695   8.61695      1.00   .626705  1.275799
   8.61685   8.61685      1.00   .622935  1.267729
   8.61674   8.61674      1.00   .628005  1.277579
   8.61662   8.61662      1.00   .626235  1.273719
   8.61651   8.61651      1.00   .623855  1.268999
   8.61640   8.61640      1.00   .626405  1.274639
   8.61630   8.61630      1.00   .626835  1.275639
   8.61619   8.61619      1.00   .625565  1.273409
   8.61607   8.61607      1.00   .626125  1.273969
   8.61596   8.61596      1.00   .625755  1.273639
   8.61585   8.61585      1.00   .627575  1.277999
   8.61575   8.61575      1.00   .624205  1.270619
   8.61563   8.61563      1.00   .628935  1.280249
   8.61552   8.61552      1.00   .625605  1.273589
   8.61541   8.61541      1.00   .629045  1.280779
   8.61530   8.61530      1.00   .627065  1.276709
   8.61519   8.61519      1.00   .628575  1.280219
   8.61508   8.61508      1.00   .627645  1.277889
   8.61497   8.61497      1.00   .628625  1.280079
   8.61487   8.61487      1.00   .630945  1.284399
   8.61475   8.61475      1.00   .628635  1.280209
   8.61464   8.61464      1.00   .629055  1.281419
   8.61454   8.61454      1.00   .628345  1.279089
   8.61444   8.61444      1.00   .630285  1.284539
   8.61433   8.61433      1.00   .629745  1.283489
   8.61422   8.61422      1.00   .627875  1.279649
   8.61412   8.61412      1.00   .628885  1.282279
   8.61402   8.61402      1.00   .631185  1.286709
   8.61391   8.61391      1.00   .628065  1.279769
   8.61380   8.61380      1.00   .628405  1.281019
   8.61371   8.61371      1.00   .631625  1.287159
   8.61360   8.61360      1.00   .630115  1.284579
   8.61350   8.61350      1.00   .628465  1.281519
   8.61340   8.61340      1.00   .629875  1.285229
   8.61330   8.61330      1.00   .630865  1.286459
   8.61320   8.61320      1.00   .630415  1.285549
   8.61309   8.61309      1.00   .629325  1.284279
   8.61299   8.61299      1.00   .631035  1.286929
   8.61288   8.61288      1.00   .631625  1.288649
   8.61277   8.61277      1.00   .628825  1.282029
   8.61266   8.61266      1.00   .631935  1.289179
   8.61256   8.61256      1.00   .631105  1.287029
   8.61245   8.61245      1.00   .630745  1.287009
   8.61234   8.61234      1.00   .629105  1.283649
   8.61223   8.61223      1.00   .628895  1.283119
   8.61212   8.61212      1.00   .628655  1.283479
   8.61201   8.61201      1.00   .631185  1.288169
   8.61189   8.61189      1.00   .630525  1.287349
   8.61177   8.61177      1.00   .630885  1.287739
   8.61166   8.61166      1.00   .629295  1.284399
   8.61155   8.61155      1.00   .631245  1.288819
   8.61143   8.61143      1.00   .627255  1.280719
   8.61131   8.61131      1.00   .630525  1.287289
   8.61120   8.61120      1.00   .630365  1.287199
   8.61108   8.61108      1.00   .629735  1.285939
   8.61097   8.61097      1.00   .633145  1.292499
   8.61084   8.61084      1.00   .628495  1.283289
   8.61073   8.61073      1.00   .631905  1.291319
   8.61063   8.61063      1.00   .629265  1.285589
   8.61051   8.61051      1.00   .631455  1.290229
   8.61038   8.61038      1.00   .631215  1.289739
   8.61027   8.61027      1.00   .630765  1.288249
   8.61017   8.61017      1.00   .631135  1.290089
   8.61006   8.61006      1.00   .631995  1.291599
   8.60994   8.60994      1.00   .630865  1.288799
   8.60983   8.60983      1.00   .632155  1.291819
   8.60973   8.60973      1.00   .630725  1.288819
   8.60962   8.60962      1.00   .631705  1.291499
   8.60950   8.60950      1.00   .630025  1.288319
   8.60939   8.60939      1.00   .632615  1.293389
   8.60928   8.60928      1.00   .631915  1.292129
   8.60917   8.60917      1.00   .630845  1.290079
   8.60906   8.60906      1.00   .631655  1.291099
   8.60894   8.60894      1.00   .631015  1.291209
   8.60883   8.60883      1.00   .631375  1.291549
   8.60872   8.60872      1.00   .633125  1.294429
   8.60860   8.60860      1.00   .631425  1.291769
   8.60848   8.60848      1.00   .630595  1.290629
   8.60836   8.60836      1.00   .632125  1.293639
   8.60824   8.60824      1.00   .631325  1.291219
   8.60812   8.60812      1.00   .630565  1.290749
   8.60801   8.60801      1.00   .633725  1.296999
   8.60790   8.60790      1.00   .631545  1.292409
   8.60778   8.60778      1.00   .631445  1.291939
   8.60765   8.60765      1.00   .631425  1.291709
   8.60753   8.60753      1.00   .632285  1.294389
   8.60742   8.60742      1.00   .631475  1.292919
   8.60731   8.60731      1.00   .631455  1.293249
   8.60719   8.60719      1.00   .630015  1.290049
   8.60707   8.60707      1.00   .634205  1.298739
   8.60696   8.60696      1.00   .629315  1.288119
   8.60685   8.60685      1.00   .633895  1.298109
   8.60674   8.60674      1.00   .629735  1.289489
   8.60663   8.60663      1.00   .633835  1.298399
   8.60652   8.60652      1.00   .630905  1.291549
   8.60642   8.60642      1.00   .632535  1.296549
   8.60630   8.60630      1.00   .629955  1.290659
   8.60619   8.60619      1.00   .632575  1.296129
   8.60608   8.60608      1.00   .630815  1.291979
   8.60597   8.60597      1.00   .632815  1.296419
   8.60585   8.60585      1.00   .629275  1.289949
   8.60574   8.60574      1.00   .633585  1.297749
   8.60564   8.60564      1.00   .629735  1.290809
   8.60553   8.60553      1.00   .632775  1.297569
   8.60541   8.60541      1.00   .630795  1.293739
   8.60530   8.60530      1.00   .631795  1.295189
   8.60520   8.60520      1.00   .632115  1.295819
   8.60508   8.60508      1.00   .632195  1.296029
   8.60497   8.60497      1.00   .631615  1.295119
   8.60486   8.60486      1.00   .630905  1.293589
   8.60476   8.60476      1.00   .629405  1.290479
   8.60465   8.60465      1.00   .632715  1.297789
   8.60454   8.60454      1.00   .632495  1.297149
   8.60444   8.60444      1.00   .631385  1.295189
   8.60433   8.60433      1.00   .632925  1.298049
   8.60423   8.60423      1.00   .631535  1.295579
   8.60412   8.60412      1.00   .631895  1.296469
   8.60401   8.60401      1.00   .629505  1.291749
   8.60391   8.60391      1.00   .632805  1.298959
   8.60381   8.60381      1.00   .632805  1.298929
   8.60370   8.60370      1.00   .632975  1.299079
   8.60360   8.60360      1.00   .631655  1.295359
   8.60350   8.60350      1.00   .633975  1.301639
   8.60339   8.60339      1.00   .633495  1.300349
   8.60329   8.60329      1.00   .631755  1.297549
   8.60318   8.60318      1.00   .632965  1.299969
   8.60308   8.60308      1.00   .633345  1.300219
   8.60298   8.60298      1.00   .633295  1.300339
   8.60287   8.60287      1.00   .631265  1.296129
   8.60276   8.60276      1.00   .634635  1.303339
   8.60266   8.60266      1.00   .631335  1.297509
   8.60256   8.60256      1.00   .633795  1.302589
   8.60244   8.60244      1.00   .632665  1.299829
   8.60233   8.60233      1.00   .634185  1.303069
   8.60223   8.60223      1.00   .631285  1.297549
   8.60212   8.60212      1.00   .635745  1.305869
   8.60199   8.60199      1.00   .631045  1.297179
   8.60188   8.60188      1.00   .635195  1.305309
   8.60177   8.60177      1.00   .631975  1.298769
   8.60166   8.60166      1.00   .634165  1.303489
   8.60153   8.60153      1.00   .633205  1.301739
   8.60141   8.60141      1.00   .634145  1.304039
   8.60130   8.60130      1.00   .632545  1.300609
   8.60118   8.60118      1.00   .635215  1.305829
   8.60106   8.60106      1.00   .631885  1.299829
   8.60095   8.60095      1.00   .633825  1.303879
   8.60085   8.60085      1.00   .632955  1.301599
   8.60073   8.60073      1.00   .634035  1.303929
   8.60061   8.60061      1.00   .633035  1.302109
   8.60049   8.60049      1.00   .631945  1.300519
   8.60038   8.60038      1.00   .632875  1.301799
   8.60027   8.60027      1.00   .633645  1.303769
   8.60016   8.60016      1.00   .633535  1.304159
   8.60005   8.60005      1.00   .631645  1.300179
   8.59994   8.59994      1.00   .635485  1.307179
   8.59983   8.59983      1.00   .629485  1.295109
   8.59972   8.59972      1.00   .634925  1.307109
   8.59961   8.59961      1.00   .632325  1.300169
   8.59950   8.59950      1.00   .633475  1.304539
   8.59938   8.59938      1.00   .632555  1.302569
   8.59927   8.59927      1.00   .634445  1.306499
   8.59916   8.59916      1.00   .632005  1.300909
   8.59906   8.59906      1.00   .634735  1.307359
   8.59894   8.59894      1.00   .634905  1.308169
   8.59882   8.59882      1.00   .632655  1.302949
   8.59871   8.59871      1.00   .632815  1.303389
   8.59859   8.59859      1.00   .634245  1.306539
   8.59848   8.59848      1.00   .635175  1.308609
   8.59835   8.59835      1.00   .634005  1.306169
   8.59823   8.59823      1.00   .631855  1.302149
   8.59812   8.59812      1.00   .635215  1.308059
   8.59801   8.59801      1.00   .634675  1.308129
   8.59788   8.59788      1.00   .631135  1.300579
   8.59776   8.59776      1.00   .635155  1.309279
   8.59765   8.59765      1.00   .632755  1.304419
   8.59754   8.59754      1.00   .630775  1.300549
   8.59742   8.59742      1.00   .631735  1.302589
   8.59730   8.59730      1.00   .633235  1.306039
   8.59719   8.59719      1.00   .633315  1.306069
   8.59707   8.59707      1.00   .632155  1.302999
   8.59696   8.59696      1.00   .632725  1.304459
   8.59685   8.59685      1.00   .633125  1.306349
   8.59674   8.59674      1.00   .629555  1.297939
   8.59662   8.59662      1.00   .632925  1.305429
   8.59651   8.59651      1.00   .633295  1.306849
   8.59640   8.59640      1.00   .634185  1.308269
   8.59630   8.59630      1.00   .634155  1.308319
   8.59619   8.59619      1.00   .633225  1.305499
   8.59607   8.59607      1.00   .633985  1.307419
   8.59596   8.59596      1.00   .633835  1.307279
   8.59585   8.59585      1.00   .633665  1.307779
   8.59574   8.59574      1.00   .633665  1.308459
   8.59563   8.59563      1.00   .633835  1.307999
   8.59552   8.59552      1.00   .632095  1.304829
   8.59541   8.59541      1.00   .635025  1.311319
   8.59530   8.59530      1.00   .634385  1.309149
   8.59519   8.59519      1.00   .632815  1.306229
   8.59508   8.59508      1.00   .633815  1.308239
   8.59497   8.59497      1.00   .634155  1.309729
   8.59486   8.59486      1.00   .635345  1.311789
   8.59475   8.59475      1.00   .632165  1.305559
   8.59464   8.59464      1.00   .636635  1.314369
   8.59454   8.59454      1.00   .634515  1.310409
   8.59443   8.59443      1.00   .634795  1.310729
   8.59432   8.59432      1.00   .634105  1.310269
   8.59422   8.59422      1.00   .635645  1.312669
   8.59411   8.59411      1.00   .632895  1.306659
   8.59401   8.59401      1.00   .635505  1.313249
   8.59390   8.59390      1.00   .634945  1.312309
   8.59380   8.59380      1.00   .634625  1.311559
   8.59370   8.59370      1.00   .632425  1.306839
   8.59360   8.59360      1.00   .636455  1.314859
   8.59349   8.59349      1.00   .634405  1.310599
   8.59339   8.59339      1.00   .635915  1.314869
   8.59329   8.59329      1.00   .635565  1.312579
   8.59319   8.59319      1.00   .636505  1.315649
   8.59308   8.59308      1.00   .634395  1.311679
   8.59297   8.59297      1.00   .635695  1.315439
   8.59287   8.59287      1.00   .636145  1.315419
   8.59276   8.59276      1.00   .636045  1.314899
   8.59265   8.59265      1.00   .636255  1.316359
   8.59255   8.59255      1.00   .633215  1.309829
   8.59245   8.59245      1.00   .638105  1.319519
   8.59234   8.59234      1.00   .635805  1.315819
   8.59222   8.59222      1.00   .637835  1.319689
   8.59210   8.59210      1.00   .635335  1.313479
   8.59200   8.59200      1.00   .638495  1.320549
   8.59188   8.59188      1.00   .638305  1.320019
   8.59176   8.59176      1.00   .637415  1.318739
   8.59165   8.59165      1.00   .635725  1.316279
   8.59154   8.59154      1.00   .639195  1.322409
   8.59142   8.59142      1.00   .637425  1.319749
   8.59130   8.59130      1.00   .637805  1.320289
   8.59119   8.59119      1.00   .637805  1.320039
   8.59108   8.59108      1.00   .638855  1.323219
   8.59096   8.59096      1.00   .637505  1.319799
   8.59084   8.59084      1.00   .639085  1.323129
   8.59072   8.59072      1.00   .637425  1.320119
   8.59061   8.59061      1.00   .638955  1.323449
   8.59049   8.59049      1.00   .638425  1.322489
   8.59037   8.59037      1.00   .634745  1.315109
   8.59026   8.59026      1.00   .639765  1.325569
   8.59016   8.59016      1.00   .639885  1.325789
   8.59004   8.59004      1.00   .638445  1.322239
   8.58993   8.58993      1.00   .639505  1.324919
   8.58982   8.58982      1.00   .639835  1.325499
   8.58972   8.58972      1.00   .640165  1.326089
   8.58961   8.58961      1.00   .639615  1.325279
   8.58949   8.58949      1.00   .636175  1.318399
   8.58938   8.58938      1.00   .641805  1.330319
   8.58927   8.58927      1.00   .639885  1.326669
   8.58916   8.58916      1.00   .641865  1.330879
   8.58905   8.58905      1.00   .641635  1.330099
   8.58893   8.58893      1.00   .640235  1.327359
   8.58882   8.58882      1.00   .640475  1.328079
   8.58871   8.58871      1.00   .642225  1.331359
   8.58858   8.58858      1.00   .640735  1.327799
   8.58847   8.58847      1.00   .638335  1.324079
   8.58835   8.58835      1.00   .644155  1.336149
   8.58824   8.58824      1.00   .638615  1.324089
   8.58811   8.58811      1.00   .639955  1.327919
   8.58799   8.58799      1.00   .640845  1.329579
   8.58789   8.58789      1.00   .642305  1.332839
   8.58777   8.58777      1.00   .639045  1.326559
   8.58764   8.58764      1.00   .642905  1.333369
   8.58752   8.58752      1.00   .639415  1.326769
   8.58742   8.58742      1.00   .642215  1.332469
   8.58730   8.58730      1.00   .638655  1.325869
   8.58717   8.58717      1.00   .643095  1.335579
   8.58706   8.58706      1.00   .640765  1.330269
   8.58695   8.58695      1.00   .640915  1.330599
   8.58685   8.58685      1.00   .638845  1.327159
   8.58673   8.58673      1.00   .642565  1.333869
   8.58662   8.58662      1.00   .641075  1.331699
   8.58652   8.58652      1.00   .640065  1.329719
   8.58641   8.58641      1.00   .638665  1.327109
   8.58629   8.58629      1.00   .643015  1.335739
   8.58618   8.58618      1.00   .640005  1.328919
   8.58607   8.58607      1.00   .638795  1.326809
   8.58596   8.58596      1.00   .642295  1.334679
   8.58584   8.58584      1.00   .639315  1.328379
   8.58574   8.58574      1.00   .639595  1.328129
   8.58563   8.58563      1.00   .638565  1.327019
   8.58552   8.58552      1.00   .642215  1.334899
   8.58541   8.58541      1.00   .637695  1.324919
   8.58530   8.58530      1.00   .639195  1.328559
   8.58519   8.58519      1.00   .640075  1.330119
   8.58508   8.58508      1.00   .639925  1.331109
   8.58497   8.58497      1.00   .636975  1.324329
   8.58486   8.58486      1.00   .639635  1.330289
   8.58476   8.58476      1.00   .641075  1.332219
   8.58465   8.58465      1.00   .638225  1.327339
   8.58454   8.58454      1.00   .638485  1.326909
   8.58444   8.58444      1.00   .639335  1.330209
   8.58434   8.58434      1.00   .638875  1.328479
   8.58423   8.58423      1.00   .636985  1.324719
   8.58412   8.58412      1.00   .640015  1.330459
   8.58402   8.58402      1.00   .639185  1.329359
   8.58392   8.58392      1.00   .639035  1.329889
   8.58382   8.58382      1.00   .636485  1.325089
   8.58371   8.58371      1.00   .639385  1.329959
   8.58360   8.58360      1.00   .637745  1.326879
   8.58350   8.58350      1.00   .637725  1.327209
   8.58340   8.58340      1.00   .636775  1.325369
   8.58330   8.58330      1.00   .639995  1.332369
   8.58319   8.58319      1.00   .635175  1.321499
   8.58309   8.58309      1.00   .636455  1.325089
   8.58299   8.58299      1.00   .637705  1.327129
   8.58288   8.58288      1.00   .636875  1.326419
   8.58277   8.58277      1.00   .637475  1.327719
   8.58268   8.58268      1.00   .637565  1.328229
   8.58257   8.58257      1.00   .638035  1.328799
   8.58246   8.58246      1.00   .636925  1.326809
   8.58235   8.58235      1.00   .633625  1.319399
   8.58224   8.58224      1.00   .639315  1.331229
   8.58213   8.58213      1.00   .636485  1.325039
   8.58201   8.58201      1.00   .634865  1.322619
   8.58189   8.58189      1.00   .640215  1.334049
   8.58179   8.58179      1.00   .636575  1.325969
   8.58167   8.58167      1.00   .636525  1.326419
   8.58154   8.58154      1.00   .636855  1.327519
   8.58142   8.58142      1.00   .638765  1.332019
   8.58132   8.58132      1.00   .636495  1.326769
   8.58120   8.58120      1.00   .637445  1.329189
   8.58109   8.58109      1.00   .637755  1.329459
   8.58098   8.58098      1.00   .636335  1.326489
   8.58086   8.58086      1.00   .636955  1.328639
   8.58074   8.58074      1.00   .636335  1.327429
   8.58062   8.58062      1.00   .636945  1.328399
   8.58051   8.58051      1.00   .636925  1.328479
   8.58041   8.58041      1.00   .637025  1.329009
   8.58030   8.58030      1.00   .637585  1.329299
   8.58018   8.58018      1.00   .636115  1.326819
   8.58007   8.58007      1.00   .637715  1.330679
   8.57996   8.57996      1.00   .637015  1.328989
   8.57985   8.57985      1.00   .637215  1.329249
   8.57974   8.57974      1.00   .637335  1.329799
   8.57962   8.57962      1.00   .636005  1.326709
   8.57952   8.57952      1.00   .635655  1.326499
   8.57941   8.57941      1.00   .639485  1.334539
   8.57929   8.57929      1.00   .636285  1.328829
   8.57918   8.57918      1.00   .636485  1.328519
   8.57907   8.57907      1.00   .637205  1.330619
   8.57896   8.57896      1.00   .638955  1.333669
   8.57884   8.57884      1.00   .635245  1.326709
   8.57872   8.57872      1.00   .637565  1.330999
   8.57861   8.57861      1.00   .637465  1.330719
   8.57850   8.57850      1.00   .639325  1.334499
   8.57837   8.57837      1.00   .635535  1.327749
   8.57825   8.57825      1.00   .638355  1.332819
   8.57814   8.57814      1.00   .637695  1.332329
   8.57803   8.57803      1.00   .638315  1.333039
   8.57791   8.57791      1.00   .636895  1.329979
   8.57779   8.57779      1.00   .639035  1.335309
   8.57767   8.57767      1.00   .635815  1.328839
   8.57755   8.57755      1.00   .638815  1.334939
   8.57743   8.57743      1.00   .637875  1.333059
   8.57732   8.57732      1.00   .639465  1.335509
   8.57720   8.57720      1.00   .635435  1.328479
   8.57709   8.57709      1.00   .640195  1.338329
   8.57697   8.57697      1.00   .637985  1.333499
   8.57686   8.57686      1.00   .638065  1.334149
   8.57676   8.57676      1.00   .636275  1.331259
   8.57664   8.57664      1.00   .641365  1.341359
   8.57653   8.57653      1.00   .637825  1.333689
   8.57642   8.57642      1.00   .637825  1.333379
   8.57632   8.57632      1.00   .640035  1.337609
   8.57620   8.57620      1.00   .639045  1.336189
   8.57609   8.57609      1.00   .636785  1.331789
   8.57598   8.57598      1.00   .640365  1.339179
   8.57588   8.57588      1.00   .637215  1.333389
   8.57577   8.57577      1.00   .636445  1.331489
   8.57565   8.57565      1.00   .637105  1.332619
   8.57554   8.57554      1.00   .637205  1.334119
   8.57544   8.57544      1.00   .638345  1.336449
   8.57533   8.57533      1.00   .637955  1.334849
   8.57521   8.57521      1.00   .637075  1.333609
   8.57510   8.57510      1.00   .639075  1.337339
   8.57499   8.57499      1.00   .636255  1.331689
   8.57488   8.57488      1.00   .635905  1.330489
   8.57477   8.57477      1.00   .639055  1.337879
   8.57466   8.57466      1.00   .637855  1.336069
   8.57456   8.57456      1.00   .638025  1.336129
   8.57446   8.57446      1.00   .639805  1.339399
   8.57435   8.57435      1.00   .639165  1.338249
   8.57424   8.57424      1.00   .638785  1.338059
   8.57414   8.57414      1.00   .640035  1.340479
   8.57404   8.57404      1.00   .637225  1.334439
   8.57393   8.57393      1.00   .639375  1.339449
   8.57382   8.57382      1.00   .637135  1.334509
   8.57373   8.57373      1.00   .639505  1.339669
   8.57363   8.57363      1.00   .640195  1.340749
   8.57352   8.57352      1.00   .636895  1.334619
   8.57342   8.57342      1.00   .639635  1.340809
   8.57332   8.57332      1.00   .638065  1.337139
   8.57321   8.57321      1.00   .639185  1.339229
   8.57310   8.57310      1.00   .639165  1.339769
   8.57300   8.57300      1.00   .638515  1.338809
   8.57290   8.57290      1.00   .637835  1.337009
   8.57280   8.57280      1.00   .639125  1.339659
   8.57268   8.57268      1.00   .639935  1.340999
   8.57257   8.57257      1.00   .637175  1.336639
   8.57247   8.57247      1.00   .638675  1.339169
   8.57236   8.57236      1.00   .639445  1.341319
   8.57225   8.57225      1.00   .639335  1.340559
   8.57214   8.57214      1.00   .636165  1.333829
   8.57203   8.57203      1.00   .639305  1.341259
   8.57192   8.57192      1.00   .640435  1.343849
   8.57180   8.57180      1.00   .638595  1.340029
   8.57168   8.57168      1.00   .638785  1.339379
   8.57157   8.57157      1.00   .638975  1.340929
   8.57146   8.57146      1.00   .639545  1.342189
   8.57133   8.57133      1.00   .639885  1.343129
   8.57122   8.57122      1.00   .637895  1.338269
   8.57111   8.57111      1.00   .639215  1.341169
   8.57100   8.57100      1.00   .638735  1.340589
   8.57087   8.57087      1.00   .639995  1.343339
   8.57075   8.57075      1.00   .638215  1.340199
   8.57064   8.57064      1.00   .639305  1.341629
   8.57053   8.57053      1.00   .638755  1.341029
   8.57042   8.57042      1.00   .638015  1.339659
   8.57030   8.57030      1.00   .639815  1.343289
   8.57019   8.57019      1.00   .638735  1.341799
   8.57008   8.57008      1.00   .639645  1.343619
   8.56997   8.56997      1.00   .639875  1.344439
   8.56986   8.56986      1.00   .639685  1.343639
   8.56976   8.56976      1.00   .638065  1.340649
   8.56965   8.56965      1.00   .640595  1.345879
   8.56953   8.56953      1.00   .638725  1.341499
   8.56942   8.56942      1.00   .640295  1.345209
   8.56931   8.56931      1.00   .638045  1.340959
   8.56921   8.56921      1.00   .640965  1.346749
   8.56909   8.56909      1.00   .638525  1.341759
   8.56897   8.56897      1.00   .639905  1.344219
   8.56887   8.56887      1.00   .640045  1.345739
   8.56875   8.56875      1.00   .639975  1.345679
   8.56863   8.56863      1.00   .635755  1.336239
   8.56851   8.56851      1.00   .639435  1.344549
   8.56840   8.56840      1.00   .638495  1.342099
   8.56828   8.56828      1.00   .638895  1.343229
   8.56816   8.56816      1.00   .637435  1.340589
   8.56804   8.56804      1.00   .640235  1.346609
   8.56793   8.56793      1.00   .637835  1.341809
   8.56781   8.56781      1.00   .637745  1.341439
   8.56769   8.56769      1.00   .637815  1.341749
   8.56758   8.56758      1.00   .637605  1.340839
   8.56746   8.56746      1.00   .639855  1.346929
   8.56734   8.56734      1.00   .638465  1.343659
   8.56722   8.56722      1.00   .639935  1.346219
   8.56711   8.56711      1.00   .637775  1.341799
   8.56700   8.56700      1.00   .639375  1.345859
   8.56689   8.56689      1.00   .638175  1.342799
   8.56678   8.56678      1.00   .639855  1.347369
   8.56667   8.56667      1.00   .637215  1.340859
   8.56656   8.56656      1.00   .639595  1.346689
   8.56645   8.56645      1.00   .638685  1.344199
   8.56633   8.56633      1.00   .638515  1.344319
   8.56622   8.56622      1.00   .638615  1.344119
   8.56612   8.56612      1.00   .638835  1.344849
   8.56601   8.56601      1.00   .638495  1.344479
   8.56589   8.56589      1.00   .636235  1.340779
   8.56578   8.56578      1.00   .638605  1.344919
   8.56567   8.56567      1.00   .639225  1.346759
   8.56557   8.56557      1.00   .636665  1.340979
   8.56546   8.56546      1.00   .637205  1.342379
   8.56535   8.56535      1.00   .639485  1.347589
   8.56524   8.56524      1.00   .636715  1.341849
   8.56513   8.56513      1.00   .637685  1.343559
   8.56501   8.56501      1.00   .637285  1.342979
   8.56490   8.56490      1.00   .638955  1.346189
   8.56480   8.56480      1.00   .637265  1.342809
   8.56469   8.56469      1.00   .637345  1.343469
   8.56459   8.56459      1.00   .637845  1.345729
   8.56448   8.56448      1.00   .637395  1.343249
   8.56437   8.56437      1.00   .637905  1.344139
   8.56427   8.56427      1.00   .637675  1.344629
   8.56416   8.56416      1.00   .637125  1.342759
   8.56406   8.56406      1.00   .639055  1.347219
   8.56396   8.56396      1.00   .637145  1.342849
   8.56385   8.56385      1.00   .638675  1.346839
   8.56374   8.56374      1.00   .636715  1.342649
   8.56364   8.56364      1.00   .638515  1.346499
   8.56355   8.56355      1.00   .636325  1.342009
   8.56344   8.56344      1.00   .637775  1.345299
   8.56334   8.56334      1.00   .636955  1.343319
   8.56323   8.56323      1.00   .636865  1.343969
   8.56313   8.56313      1.00   .637245  1.344389
   8.56304   8.56304      1.00   .637645  1.345939
   8.56292   8.56292      1.00   .635935  1.342189
   8.56282   8.56282      1.00   .636915  1.343639
   8.56271   8.56271      1.00   .637635  1.345569
   8.56260   8.56260      1.00   .635805  1.341829
   8.56250   8.56250      1.00   .634365  1.339489
   8.56239   8.56239      1.00   .636005  1.342609
   8.56228   8.56228      1.00   .636885  1.344879
   8.56217   8.56217      1.00   .635735  1.342789
   8.56206   8.56206      1.00   .634305  1.339669
   8.56194   8.56194      1.00   .637945  1.347119
   8.56183   8.56183      1.00   .633935  1.339649
   8.56171   8.56171      1.00   .635255  1.341769
   8.56159   8.56159      1.00   .635725  1.343329
   8.56148   8.56148      1.00   .637655  1.346369
   8.56137   8.56137      1.00   .631405  1.334089
   8.56125   8.56125      1.00   .634475  1.340939
   8.56113   8.56113      1.00   .636695  1.344619
   8.56102   8.56102      1.00   .635625  1.342899
   8.56091   8.56091      1.00   .632905  1.337759
   8.56079   8.56079      1.00   .636505  1.345399
   8.56066   8.56066      1.00   .634425  1.340889
   8.56055   8.56055      1.00   .633165  1.339199
   8.56044   8.56044      1.00   .631475  1.334699
   8.56033   8.56033      1.00   .637205  1.347849
   8.56022   8.56022      1.00   .632805  1.338079
   8.56011   8.56011      1.00   .633345  1.339909
   8.56000   8.56000      1.00   .636115  1.344369
   8.55990   8.55990      1.00   .634225  1.341049
   8.55978   8.55978      1.00   .633105  1.339119
   8.55967   8.55967      1.00   .632865  1.338749
   8.55956   8.55956      1.00   .634885  1.343179
   8.55945   8.55945      1.00   .633425  1.339449
   8.55933   8.55933      1.00   .634755  1.343169
   8.55922   8.55922      1.00   .632085  1.337489
   8.55911   8.55911      1.00   .636635  1.346929
   8.55901   8.55901      1.00   .632395  1.338429
   8.55889   8.55889      1.00   .634875  1.343479
   8.55877   8.55877      1.00   .633425  1.339819
   8.55866   8.55866      1.00   .634405  1.343009
   8.55854   8.55854      1.00   .632715  1.339209
   8.55842   8.55842      1.00   .635285  1.345179
   8.55830   8.55830      1.00   .632135  1.338529
   8.55818   8.55818      1.00   .632305  1.339079
   8.55807   8.55807      1.00   .633055  1.340399
   8.55795   8.55795      1.00   .634385  1.343489
   8.55784   8.55784      1.00   .631785  1.337929
   8.55772   8.55772      1.00   .633245  1.341179
   8.55761   8.55761      1.00   .633375  1.340779
   8.55749   8.55749      1.00   .632945  1.340399
   8.55737   8.55737      1.00   .630925  1.336279
   8.55725   8.55725      1.00   .632155  1.339179
   8.55714   8.55714      1.00   .632925  1.341089
   8.55702   8.55702      1.00   .631625  1.338269
   8.55691   8.55691      1.00   .632945  1.341559
   8.55681   8.55681      1.00   .631515  1.338449
   8.55670   8.55670      1.00   .631955  1.339879
   8.55658   8.55658      1.00   .631975  1.338959
   8.55648   8.55648      1.00   .633185  1.341619
   8.55637   8.55637      1.00   .630925  1.337539
   8.55626   8.55626      1.00   .634125  1.343929
   8.55615   8.55615      1.00   .631065  1.338119
   8.55604   8.55604      1.00   .632695  1.340699
   8.55593   8.55593      1.00   .631345  1.338979
   8.55582   8.55582      1.00   .631775  1.340459
   8.55571   8.55571      1.00   .632705  1.342269
   8.55560   8.55560      1.00   .631605  1.339179
   8.55550   8.55550      1.00   .633635  1.344379
   8.55539   8.55539      1.00   .631285  1.339459
   8.55528   8.55528      1.00   .632525  1.341809
   8.55517   8.55517      1.00   .631225  1.339489
   8.55506   8.55506      1.00   .633655  1.344529
   8.55495   8.55495      1.00   .631485  1.338759
   8.55484   8.55484      1.00   .632085  1.342099
   8.55473   8.55473      1.00   .632225  1.341509
   8.55463   8.55463      1.00   .633035  1.344029
   8.55453   8.55453      1.00   .633145  1.344139
   8.55441   8.55441      1.00   .631815  1.341359
   8.55431   8.55431      1.00   .633355  1.344369
   8.55421   8.55421      1.00   .634005  1.345769
   8.55411   8.55411      1.00   .631305  1.339969
   8.55399   8.55399      1.00   .629615  1.336759
   8.55389   8.55389      1.00   .633315  1.345039
   8.55379   8.55379      1.00   .633025  1.344639
   8.55369   8.55369      1.00   .633415  1.345959
   8.55359   8.55359      1.00   .633995  1.347199
   8.55349   8.55349      1.00   .634185  1.347339
   8.55339   8.55339      1.00   .632145  1.343459
   8.55329   8.55329      1.00   .631495  1.341449
   8.55318   8.55318      1.00   .634755  1.348129
   8.55307   8.55307      1.00   .633615  1.346209
   8.55297   8.55297      1.00   .632925  1.344059
   8.55286   8.55286      1.00   .636125  1.351679
   8.55276   8.55276      1.00   .634385  1.348369
   8.55265   8.55265      1.00   .633335  1.347129
   8.55254   8.55254      1.00   .634265  1.348469
   8.55243   8.55243      1.00   .636175  1.352239
   8.55232   8.55232      1.00   .633895  1.346999
   8.55221   8.55221      1.00   .635235  1.350709
   8.55210   8.55210      1.00   .635895  1.351499
   8.55199   8.55199      1.00   .636105  1.352609
   8.55187   8.55187      1.00   .633835  1.348489
   8.55175   8.55175      1.00   .636085  1.352529
   8.55164   8.55164      1.00   .635175  1.350709
   8.55153   8.55153      1.00   .635245  1.351919
   8.55141   8.55141      1.00   .636005  1.353129
   8.55130   8.55130      1.00   .635575  1.351949
   8.55118   8.55118      1.00   .637265  1.355409
   8.55107   8.55107      1.00   .635475  1.351979
   8.55095   8.55095      1.00   .636655  1.354079
   8.55083   8.55083      1.00   .635465  1.352689
   8.55072   8.55072      1.00   .635965  1.353299
   8.55060   8.55060      1.00   .636075  1.352779
   8.55048   8.55048      1.00   .638035  1.358309
   8.55037   8.55037      1.00   .635615  1.353019
   8.55026   8.55026      1.00   .637875  1.358319
   8.55015   8.55015      1.00   .637125  1.356339
   8.55004   8.55004      1.00   .637685  1.358229
   8.54993   8.54993      1.00   .637045  1.355369
   8.54982   8.54982      1.00   .638335  1.359859
   8.54972   8.54972      1.00   .636265  1.355949
   8.54960   8.54960      1.00   .637165  1.356779
   8.54948   8.54948      1.00   .638295  1.359329
   8.54938   8.54938      1.00   .639175  1.361429
   8.54927   8.54927      1.00   .636125  1.355679
   8.54915   8.54915      1.00   .638145  1.360509
   8.54904   8.54904      1.00   .638015  1.359219
   8.54893   8.54893      1.00   .638915  1.360989
   8.54882   8.54882      1.00   .638665  1.361339
   8.54870   8.54870      1.00   .638225  1.359579
   8.54858   8.54858      1.00   .638805  1.361299
   8.54847   8.54847      1.00   .638745  1.360719
   8.54834   8.54834      1.00   .639795  1.363499
   8.54822   8.54822      1.00   .637775  1.359699
   8.54810   8.54810      1.00   .639965  1.363999
   8.54799   8.54799      1.00   .638705  1.361909
   8.54788   8.54788      1.00   .638445  1.361939
   8.54776   8.54776      1.00   .640325  1.365219
   8.54764   8.54764      1.00   .638175  1.360889
   8.54752   8.54752      1.00   .639775  1.363399
   8.54741   8.54741      1.00   .639735  1.363849
   8.54729   8.54729      1.00   .639965  1.364589
   8.54717   8.54717      1.00   .638555  1.362259
   8.54706   8.54706      1.00   .638715  1.361879
   8.54695   8.54695      1.00   .639225  1.363919
   8.54683   8.54683      1.00   .639525  1.364579
   8.54672   8.54672      1.00   .636185  1.357149
   8.54662   8.54662      1.00   .638855  1.363989
   8.54651   8.54651      1.00   .640955  1.367879
   8.54639   8.54639      1.00   .638225  1.362969
   8.54628   8.54628      1.00   .639295  1.364139
   8.54617   8.54617      1.00   .640965  1.368729
   8.54606   8.54606      1.00   .638515  1.362089
   8.54595   8.54595      1.00   .637075  1.359889
   8.54585   8.54585      1.00   .639485  1.365219
   8.54574   8.54574      1.00   .639925  1.365829
   8.54562   8.54562      1.00   .637245  1.361629
   8.54551   8.54551      1.00   .640415  1.367899
   8.54540   8.54540      1.00   .641085  1.369579
   8.54529   8.54529      1.00   .637755  1.361959
   8.54518   8.54518      1.00   .640205  1.367519
   8.54507   8.54507      1.00   .640625  1.368419
   8.54496   8.54496      1.00   .639465  1.366029
   8.54486   8.54486      1.00   .637325  1.362059
   8.54475   8.54475      1.00   .642125  1.371909
   8.54464   8.54464      1.00   .637475  1.361829
   8.54453   8.54453      1.00   .639135  1.365809
   8.54443   8.54443      1.00   .640085  1.368219
   8.54432   8.54432      1.00   .641445  1.371039
   8.54421   8.54421      1.00   .637585  1.361999
   8.54411   8.54411      1.00   .640515  1.368519
   8.54401   8.54401      1.00   .642095  1.372459
   8.54390   8.54390      1.00   .639455  1.367419
   8.54379   8.54379      1.00   .638955  1.366489
   8.54369   8.54369      1.00   .641215  1.370149
   8.54360   8.54360      1.00   .641075  1.370499
   8.54350   8.54350      1.00   .639425  1.367559
   8.54339   8.54339      1.00   .639975  1.369289
   8.54328   8.54328      1.00   .638545  1.365579
   8.54319   8.54319      1.00   .641295  1.372349
   8.54309   8.54309      1.00   .638585  1.366159
   8.54297   8.54297      1.00   .639315  1.368259
   8.54286   8.54286      1.00   .640405  1.370519
   8.54276   8.54276      1.00   .640785  1.370559
   8.54266   8.54266      1.00   .638605  1.366609
   8.54255   8.54255      1.00   .641515  1.372419
   8.54244   8.54244      1.00   .638925  1.367719
   8.54233   8.54233      1.00   .640205  1.370449
   8.54222   8.54222      1.00   .638765  1.366929
   8.54210   8.54210      1.00   .641605  1.372939
   8.54199   8.54199      1.00   .639735  1.369559
   8.54189   8.54189      1.00   .638365  1.367049
   8.54177   8.54177      1.00   .640265  1.371059
   8.54165   8.54165      1.00   .639795  1.370539
   8.54153   8.54153      1.00   .640005  1.370979
   8.54142   8.54142      1.00   .639345  1.369979
   8.54131   8.54131      1.00   .642135  1.374889
   8.54119   8.54119      1.00   .639825  1.370679
   8.54108   8.54108      1.00   .639265  1.370029
   8.54096   8.54096      1.00   .640775  1.372269
   8.54084   8.54084      1.00   .641325  1.372719
   8.54072   8.54072      1.00   .639895  1.370279
   8.54060   8.54060      1.00   .640305  1.371359
   8.54049   8.54049      1.00   .640245  1.372279
   8.54039   8.54039      1.00   .638665  1.368959
   8.54027   8.54027      1.00   .640445  1.372609
   8.54016   8.54016      1.00   .640145  1.372639
   8.54005   8.54005      1.00   .638595  1.368419
   8.53994   8.53994      1.00   .639895  1.372499
   8.53983   8.53983      1.00   .639005  1.369519
   8.53971   8.53971      1.00   .638675  1.368529
   8.53961   8.53961      1.00   .637215  1.366939
   8.53950   8.53950      1.00   .637255  1.366899
   8.53938   8.53938      1.00   .637795  1.367889
   8.53927   8.53927      1.00   .637035  1.366369
   8.53916   8.53916      1.00   .639905  1.372489
   8.53905   8.53905      1.00   .638225  1.369199
   8.53894   8.53894      1.00   .637805  1.368079
   8.53882   8.53882      1.00   .638515  1.369939
   8.53871   8.53871      1.00   .635395  1.362889
   8.53860   8.53860      1.00   .638015  1.369059
   8.53847   8.53847      1.00   .638345  1.370279
   8.53835   8.53835      1.00   .639905  1.372749
   8.53824   8.53824      1.00   .637205  1.367439
   8.53812   8.53812      1.00   .637745  1.368959
   8.53800   8.53800      1.00   .639565  1.372519
   8.53788   8.53788      1.00   .637225  1.367999
   8.53777   8.53777      1.00   .637655  1.369869
   8.53765   8.53765      1.00   .638765  1.371849
   8.53753   8.53753      1.00   .636075  1.365569
   8.53741   8.53741      1.00   .638695  1.370739
   8.53730   8.53730      1.00   .637385  1.368149
   8.53718   8.53718      1.00   .638865  1.371099
   8.53707   8.53707      1.00   .637805  1.369469
   8.53695   8.53695      1.00   .638355  1.371379
   8.53684   8.53684      1.00   .636995  1.367939
   8.53673   8.53673      1.00   .639615  1.373329
   8.53663   8.53663      1.00   .636535  1.367259
   8.53651   8.53651      1.00   .637045  1.368339
   8.53640   8.53640      1.00   .637745  1.370989
   8.53630   8.53630      1.00   .639105  1.373379
   8.53618   8.53618      1.00   .634815  1.364469
   8.53607   8.53607      1.00   .638585  1.372079
   8.53596   8.53596      1.00   .637775  1.371469
   8.53585   8.53585      1.00   .637935  1.371509
   8.53574   8.53574      1.00   .636775  1.368869
   8.53563   8.53563      1.00   .637985  1.372199
   8.53552   8.53552      1.00   .636515  1.369379
   8.53542   8.53542      1.00   .637885  1.371029
   8.53530   8.53530      1.00   .637235  1.369849
   8.53518   8.53518      1.00   .637365  1.371099
   8.53508   8.53508      1.00   .635815  1.367179
   8.53497   8.53497      1.00   .636055  1.368189
   8.53485   8.53485      1.00   .636705  1.370179
   8.53475   8.53475      1.00   .635135  1.366379
   8.53465   8.53465      1.00   .636965  1.370269
   8.53454   8.53454      1.00   .635855  1.367569
   8.53443   8.53443      1.00   .635915  1.367739
   8.53432   8.53432      1.00   .635135  1.367639
   8.53423   8.53423      1.00   .635625  1.368859
   8.53412   8.53412      1.00   .636095  1.369449
   8.53401   8.53401      1.00   .635725  1.367679
   8.53390   8.53390      1.00   .635755  1.367889
   8.53381   8.53381      1.00   .636825  1.370759
   8.53370   8.53370      1.00   .634815  1.366979
   8.53360   8.53360      1.00   .635195  1.367469
   8.53350   8.53350      1.00   .637145  1.371439
   8.53340   8.53340      1.00   .635205  1.368189
   8.53330   8.53330      1.00   .636355  1.370159
   8.53320   8.53320      1.00   .634825  1.367319
   8.53309   8.53309      1.00   .636225  1.370499
   8.53298   8.53298      1.00   .636315  1.371499
   8.53288   8.53288      1.00   .635545  1.368849
   8.53277   8.53277      1.00   .635245  1.368899
   8.53266   8.53266      1.00   .636465  1.371049
   8.53256   8.53256      1.00   .633735  1.365639
   8.53245   8.53245      1.00   .636395  1.371619
   8.53233   8.53233      1.00   .633645  1.365849
   8.53222   8.53222      1.00   .634835  1.368259
   8.53212   8.53212      1.00   .634975  1.367909
   8.53201   8.53201      1.00   .635595  1.370509
   8.53189   8.53189      1.00   .634935  1.368939
   8.53177   8.53177      1.00   .636215  1.371039
   8.53166   8.53166      1.00   .636175  1.370939
   8.53154   8.53154      1.00   .634085  1.367049
   8.53143   8.53143      1.00   .634715  1.368719
   8.53131   8.53131      1.00   .635085  1.370209
   8.53120   8.53120      1.00   .635595  1.370489
   8.53109   8.53109      1.00   .637535  1.375199
   8.53097   8.53097      1.00   .634215  1.367939
   8.53085   8.53085      1.00   .635305  1.370089
   8.53074   8.53074      1.00   .637845  1.375809
   8.53063   8.53063      1.00   .634825  1.369579
   8.53051   8.53051      1.00   .634955  1.370179
   8.53039   8.53039      1.00   .635725  1.371369
   8.53028   8.53028      1.00   .636915  1.374349
   8.53017   8.53017      1.00   .635015  1.369969
   8.53006   8.53006      1.00   .636275  1.372999
   8.52995   8.52995      1.00   .635255  1.371309
   8.52985   8.52985      1.00   .636245  1.373939
   8.52974   8.52974      1.00   .634225  1.368999
   8.52962   8.52962      1.00   .636065  1.373199
   8.52951   8.52951      1.00   .636035  1.373229
   8.52940   8.52940      1.00   .633575  1.367969
   8.52930   8.52930      1.00   .636565  1.374639
   8.52918   8.52918      1.00   .636275  1.375009
   8.52907   8.52907      1.00   .634745  1.371369
   8.52896   8.52896      1.00   .635005  1.371479
   8.52884   8.52884      1.00   .637895  1.377249
   8.52872   8.52872      1.00   .634945  1.371199
   8.52860   8.52860      1.00   .634865  1.371949
   8.52849   8.52849      1.00   .635175  1.372769
   8.52838   8.52838      1.00   .637585  1.378189
   8.52826   8.52826      1.00   .632575  1.366999
   8.52814   8.52814      1.00   .635525  1.373309
   8.52803   8.52803      1.00   .636735  1.375679
   8.52791   8.52791      1.00   .635525  1.373709
   8.52779   8.52779      1.00   .633275  1.368419
   8.52767   8.52767      1.00   .635525  1.373829
   8.52755   8.52755      1.00   .635445  1.374139
   8.52744   8.52744      1.00   .632535  1.368219
   8.52732   8.52732      1.00   .635205  1.373589
   8.52720   8.52720      1.00   .637125  1.377149
   8.52709   8.52709      1.00   .634765  1.372209
   8.52698   8.52698      1.00   .633965  1.371289
   8.52687   8.52687      1.00   .635635  1.374269
   8.52675   8.52675      1.00   .635275  1.373429
   8.52665   8.52665      1.00   .634915  1.373669
   8.52654   8.52654      1.00   .635265  1.374169
   8.52643   8.52643      1.00   .635045  1.374269
   8.52631   8.52631      1.00   .634905  1.373039
   8.52621   8.52621      1.00   .634955  1.374519
   8.52610   8.52610      1.00   .634605  1.373849
   8.52598   8.52598      1.00   .635495  1.375249
   8.52587   8.52587      1.00   .634405  1.372989
   8.52577   8.52577      1.00   .634945  1.374459
   8.52566   8.52566      1.00   .636055  1.376549
   8.52554   8.52554      1.00   .635695  1.375679
   8.52543   8.52543      1.00   .633615  1.371819
   8.52533   8.52533      1.00   .636075  1.377129
   8.52522   8.52522      1.00   .636535  1.377799
   8.52510   8.52510      1.00   .634685  1.374169
   8.52499   8.52499      1.00   .633415  1.371899
   8.52489   8.52489      1.00   .634895  1.374749
   8.52478   8.52478      1.00   .635355  1.375999
   8.52467   8.52467      1.00   .634745  1.374539
   8.52457   8.52457      1.00   .637455  1.380669
   8.52446   8.52446      1.00   .636095  1.377889
   8.52435   8.52435      1.00   .634975  1.375019
   8.52424   8.52424      1.00   .635315  1.376849
   8.52414   8.52414      1.00   .634985  1.376179
   8.52404   8.52404      1.00   .633685  1.373139
   8.52393   8.52393      1.00   .635805  1.377699
   8.52383   8.52383      1.00   .636125  1.378059
   8.52372   8.52372      1.00   .636355  1.378969
   8.52362   8.52362      1.00   .635045  1.376779
   8.52352   8.52352      1.00   .637685  1.382269
   8.52342   8.52342      1.00   .636385  1.379649
   8.52332   8.52332      1.00   .635445  1.377919
   8.52322   8.52322      1.00   .635905  1.378999
   8.52311   8.52311      1.00   .637915  1.383379
   8.52300   8.52300      1.00   .636095  1.379039
   8.52290   8.52290      1.00   .634825  1.376739
   8.52279   8.52279      1.00   .636925  1.381839
   8.52269   8.52269      1.00   .635925  1.379639
   8.52258   8.52258      1.00   .636035  1.379519
   8.52247   8.52247      1.00   .636545  1.380909
   8.52236   8.52236      1.00   .636325  1.380319
   8.52225   8.52225      1.00   .636025  1.380199
   8.52214   8.52214      1.00   .635965  1.380009
   8.52202   8.52202      1.00   .637115  1.381499
   8.52191   8.52191      1.00   .634665  1.376609
   8.52180   8.52180      1.00   .636755  1.381789
   8.52168   8.52168      1.00   .635985  1.380559
   8.52156   8.52156      1.00   .636055  1.380819
   8.52145   8.52145      1.00   .635545  1.379729
   8.52133   8.52133      1.00   .636895  1.382449
   8.52121   8.52121      1.00   .636205  1.381549
   8.52109   8.52109      1.00   .637455  1.383929
   8.52099   8.52099      1.00   .635975  1.381299
   8.52087   8.52087      1.00   .637685  1.384559
   8.52075   8.52075      1.00   .634395  1.378209
   8.52063   8.52063      1.00   .637075  1.384769
   8.52052   8.52052      1.00   .636885  1.383479
   8.52041   8.52041      1.00   .635995  1.382169
   8.52030   8.52030      1.00   .635665  1.380829
   8.52019   8.52019      1.00   .636805  1.383379
   8.52008   8.52008      1.00   .637285  1.384399
   8.51997   8.51997      1.00   .635865  1.382669
   8.51985   8.51985      1.00   .636175  1.382769
   8.51974   8.51974      1.00   .636915  1.383909
   8.51963   8.51963      1.00   .636045  1.382729
   8.51952   8.51952      1.00   .637285  1.385599
   8.51941   8.51941      1.00   .635965  1.383139
   8.51930   8.51930      1.00   .635685  1.382339
   8.51919   8.51919      1.00   .637135  1.384969
   8.51908   8.51908      1.00   .636465  1.384349
   8.51897   8.51897      1.00   .634605  1.379769
   8.51885   8.51885      1.00   .635875  1.382599
   8.51874   8.51874      1.00   .636355  1.383319
   8.51862   8.51862      1.00   .635505  1.381939
   8.51850   8.51850      1.00   .635835  1.382859
   8.51838   8.51838      1.00   .636585  1.384889
   8.51827   8.51827      1.00   .634575  1.380279
   8.51815   8.51815      1.00   .636165  1.383729
   8.51803   8.51803      1.00   .636345  1.384839
   8.51791   8.51791      1.00   .633805  1.379989
   8.51779   8.51779      1.00   .635685  1.383809
   8.51768   8.51768      1.00   .632965  1.377439
   8.51756   8.51756      1.00   .636085  1.384479
   8.51744   8.51744      1.00   .634415  1.381109
   8.51732   8.51732      1.00   .637015  1.386539
   8.51721   8.51721      1.00   .635625  1.384009
   8.51710   8.51710      1.00   .636955  1.386759
   8.51698   8.51698      1.00   .634835  1.382089
   8.51687   8.51687      1.00   .635615  1.384429
   8.51677   8.51677      1.00   .632935  1.378699
   8.51665   8.51665      1.00   .635865  1.384869
   8.51654   8.51654      1.00   .636545  1.386039
   8.51644   8.51644      1.00   .634205  1.380889
   8.51633   8.51633      1.00   .636195  1.385689
   8.51621   8.51621      1.00   .635105  1.384529
   8.51609   8.51609      1.00   .634485  1.382159
   8.51598   8.51598      1.00   .636395  1.385879
   8.51588   8.51588      1.00   .635315  1.383609
   8.51577   8.51577      1.00   .635725  1.386309
   8.51565   8.51565      1.00   .636675  1.387619
   8.51555   8.51555      1.00   .636495  1.387239
   8.51544   8.51544      1.00   .635135  1.384689
   8.51533   8.51533      1.00   .635195  1.384169
   8.51521   8.51521      1.00   .636275  1.386439
   8.51511   8.51511      1.00   .635285  1.384689
   8.51500   8.51500      1.00   .635215  1.384449
   8.51489   8.51489      1.00   .635825  1.386969
   8.51478   8.51478      1.00   .634005  1.382739
   8.51467   8.51467      1.00   .635115  1.385159
   8.51457   8.51457      1.00   .634085  1.383719
   8.51446   8.51446      1.00   .637265  1.389449
   8.51435   8.51435      1.00   .634015  1.383609
   8.51425   8.51425      1.00   .635475  1.385669
   8.51414   8.51414      1.00   .636255  1.388179
   8.51403   8.51403      1.00   .635675  1.385989
   8.51393   8.51393      1.00   .634005  1.383139
   8.51383   8.51383      1.00   .634955  1.385169
   8.51373   8.51373      1.00   .635665  1.386909
   8.51362   8.51362      1.00   .633515  1.383379
   8.51352   8.51352      1.00   .633715  1.382749
   8.51343   8.51343      1.00   .635265  1.386989
   8.51332   8.51332      1.00   .633235  1.382279
   8.51322   8.51322      1.00   .633395  1.383329
   8.51311   8.51311      1.00   .635025  1.385769
   8.51301   8.51301      1.00   .635615  1.387909
   8.51290   8.51290      1.00   .632085  1.380259
   8.51279   8.51279      1.00   .635175  1.386779
   8.51269   8.51269      1.00   .635615  1.388519
   8.51258   8.51258      1.00   .633425  1.382739
   8.51247   8.51247      1.00   .634935  1.386579
   8.51236   8.51236      1.00   .634515  1.386419
   8.51225   8.51225      1.00   .634425  1.386679
   8.51214   8.51214      1.00   .633135  1.383569
   8.51203   8.51203      1.00   .635655  1.388669
   8.51191   8.51191      1.00   .633225  1.383859
   8.51179   8.51179      1.00   .633795  1.385079
   8.51168   8.51168      1.00   .632835  1.382409
   8.51157   8.51157      1.00   .636375  1.390899
   8.51145   8.51145      1.00   .632625  1.382989
   8.51133   8.51133      1.00   .632035  1.381509
   8.51122   8.51122      1.00   .635325  1.388919
   8.51110   8.51110      1.00   .634045  1.385909
   8.51098   8.51098      1.00   .632035  1.382029
   8.51086   8.51086      1.00   .634115  1.386759
   8.51075   8.51075      1.00   .634065  1.385969
   8.51064   8.51064      1.00   .632145  1.382579
   8.51052   8.51052      1.00   .632425  1.383389
   8.51041   8.51041      1.00   .631655  1.381709
   8.51030   8.51030      1.00   .631465  1.382109
   8.51019   8.51019      1.00   .633595  1.385539
   8.51007   8.51007      1.00   .633075  1.384989
   8.50996   8.50996      1.00   .630885  1.381129
   8.50986   8.50986      1.00   .632345  1.384239
   8.50975   8.50975      1.00   .632155  1.383079
   8.50963   8.50963      1.00   .629625  1.378269
   8.50952   8.50952      1.00   .632365  1.383929
   8.50941   8.50941      1.00   .633105  1.385779
   8.50930   8.50930      1.00   .632095  1.383209
   8.50918   8.50918      1.00   .631605  1.382609
   8.50907   8.50907      1.00   .632795  1.385349
   8.50897   8.50897      1.00   .631165  1.382009
   8.50886   8.50886      1.00   .632065  1.383419
   8.50873   8.50873      1.00   .631975  1.384099
   8.50862   8.50862      1.00   .632135  1.383329
   8.50850   8.50850      1.00   .630275  1.380729
   8.50838   8.50838      1.00   .632975  1.385969
   8.50826   8.50826      1.00   .631815  1.383779
   8.50814   8.50814      1.00   .630575  1.380239
   8.50803   8.50803      1.00   .631815  1.384169
   8.50791   8.50791      1.00   .631695  1.383969
   8.50778   8.50778      1.00   .630125  1.380269
   8.50767   8.50767      1.00   .630735  1.382709
   8.50756   8.50756      1.00   .630875  1.382799
   8.50744   8.50744      1.00   .629485  1.379309
   8.50732   8.50732      1.00   .629265  1.378479
   8.50720   8.50720      1.00   .630625  1.382239
   8.50709   8.50709      1.00   .630205  1.381339
   8.50698   8.50698      1.00   .630065  1.381579
   8.50687   8.50687      1.00   .630525  1.382049
   8.50676   8.50676      1.00   .631105  1.384109
   8.50665   8.50665      1.00   .629735  1.380779
   8.50654   8.50654      1.00   .630355  1.382129
   8.50643   8.50643      1.00   .630455  1.382399
   8.50632   8.50632      1.00   .629375  1.380349
   8.50621   8.50621      1.00   .629775  1.381149
   8.50610   8.50610      1.00   .629215  1.378829
   8.50598   8.50598      1.00   .629035  1.379189
   8.50587   8.50587      1.00   .628045  1.378339
   8.50577   8.50577      1.00   .630115  1.382769
   8.50566   8.50566      1.00   .627615  1.376409
   8.50554   8.50554      1.00   .628635  1.378889
   8.50543   8.50543      1.00   .628545  1.378169
   8.50533   8.50533      1.00   .630075  1.382809
   8.50522   8.50522      1.00   .627995  1.378629
   8.50510   8.50510      1.00   .628485  1.379539
   8.50499   8.50499      1.00   .627325  1.377449
   8.50489   8.50489      1.00   .629145  1.381189
   8.50478   8.50478      1.00   .628165  1.379099
   8.50467   8.50467      1.00   .627435  1.377729
   8.50456   8.50456      1.00   .629305  1.381529
   8.50446   8.50446      1.00   .627445  1.378129
   8.50436   8.50436      1.00   .628875  1.380519
   8.50424   8.50424      1.00   .625855  1.374149
   8.50414   8.50414      1.00   .629555  1.382979
   8.50404   8.50404      1.00   .626345  1.375849
   8.50394   8.50394      1.00   .628225  1.380339
   8.50383   8.50383      1.00   .628335  1.380699
   8.50372   8.50372      1.00   .626745  1.377099
   8.50363   8.50363      1.00   .627215  1.377989
   8.50353   8.50353      1.00   .627915  1.379739
   8.50342   8.50342      1.00   .627115  1.378309
   8.50332   8.50332      1.00   .626315  1.376899
   8.50322   8.50322      1.00   .623545  1.370899
   8.50312   8.50312      1.00   .626445  1.376529
   8.50301   8.50301      1.00   .626115  1.376579
   8.50290   8.50290      1.00   .627345  1.378889
   8.50279   8.50279      1.00   .626885  1.377869
   8.50269   8.50269      1.00   .627945  1.381219
   8.50258   8.50258      1.00   .627045  1.378059
   8.50248   8.50248      1.00   .625935  1.376049
   8.50237   8.50237      1.00   .624535  1.373919
   8.50226   8.50226      1.00   .629575  1.385119
   8.50214   8.50214      1.00   .625785  1.376429
   8.50203   8.50203      1.00   .626495  1.378059
   8.50192   8.50192      1.00   .627015  1.379919
   8.50180   8.50180      1.00   .627315  1.380099
   8.50168   8.50168      1.00   .625615  1.376829
   8.50157   8.50157      1.00   .627005  1.380259
   8.50145   8.50145      1.00   .625595  1.377299
   8.50134   8.50134      1.00   .626545  1.378299
   8.50122   8.50122      1.00   .626345  1.378509
   8.50110   8.50110      1.00   .626485  1.378729
   8.50099   8.50099      1.00   .627095  1.380199
   8.50088   8.50088      1.00   .625765  1.377249
   8.50075   8.50075      1.00   .626065  1.378269
   8.50064   8.50064      1.00   .626705  1.379529
   8.50053   8.50053      1.00   .625035  1.376549
   8.50042   8.50042      1.00   .627395  1.381849
   8.50031   8.50031      1.00   .625865  1.379109
   8.50019   8.50019      1.00   .625555  1.376819
   8.50009   8.50009      1.00   .623855  1.373899
   8.49998   8.49998      1.00   .626395  1.379639
   8.49987   8.49987      1.00   .624555  1.376009
   8.49975   8.49975      1.00   .626705  1.380469
   8.49964   8.49964      1.00   .624375  1.375909
   8.49953   8.49953      1.00   .624665  1.376729
   8.49942   8.49942      1.00   .623565  1.374399
   8.49931   8.49931      1.00   .626155  1.379599
   8.49920   8.49920      1.00   .622925  1.372099
   8.49909   8.49909      1.00   .625035  1.377899
   8.49897   8.49897      1.00   .624315  1.376029
   8.49886   8.49886      1.00   .624525  1.376449
   8.49875   8.49875      1.00   .624055  1.375789
   8.49863   8.49863      1.00   .624725  1.377839
   8.49851   8.49851      1.00   .624045  1.375819
   8.49839   8.49839      1.00   .623885  1.375339
   8.49829   8.49829      1.00   .625505  1.379279
   8.49817   8.49817      1.00   .620795  1.368889
   8.49804   8.49804      1.00   .623975  1.375409
   8.49792   8.49792      1.00   .622355  1.372919
   8.49780   8.49780      1.00   .625145  1.378829
   8.49769   8.49769      1.00   .621795  1.371349
   8.49757   8.49757      1.00   .622835  1.374299
   8.49745   8.49745      1.00   .622245  1.373389
   8.49734   8.49734      1.00   .622815  1.374619
   8.49722   8.49722      1.00   .622585  1.373579
   8.49710   8.49710      1.00   .623625  1.376069
   8.49699   8.49699      1.00   .619865  1.367629
   8.49689   8.49689      1.00   .623065  1.375299
   8.49678   8.49678      1.00   .621915  1.371159
   8.49666   8.49666      1.00   .622505  1.373529
   8.49655   8.49655      1.00   .619155  1.367009
   8.49644   8.49644      1.00   .623555  1.377459
   8.49633   8.49633      1.00   .620225  1.368409
   8.49622   8.49622      1.00   .619885  1.369269
   8.49610   8.49610      1.00   .622015  1.373399
   8.49600   8.49600      1.00   .621685  1.372719
   8.49589   8.49589      1.00   .618065  1.365609
   8.49577   8.49577      1.00   .618255  1.365889
   8.49566   8.49566      1.00   .620615  1.371389
   8.49556   8.49556      1.00   .619465  1.368069
   8.49545   8.49545      1.00   .619375  1.368489
   8.49533   8.49533      1.00   .621125  1.372339
   8.49522   8.49522      1.00   .618335  1.366199
   8.49512   8.49512      1.00   .620065  1.369959
   8.49501   8.49501      1.00   .615265  1.359949
   8.49489   8.49489      1.00   .618085  1.366819
   8.49478   8.49478      1.00   .620285  1.370609
   8.49468   8.49468      1.00   .616765  1.363219
   8.49457   8.49457      1.00   .620705  1.372879
   8.49446   8.49446      1.00   .617595  1.365039
   8.49436   8.49436      1.00   .619365  1.368529
   8.49426   8.49426      1.00   .619545  1.369609
   8.49415   8.49415      1.00   .617525  1.366119
   8.49404   8.49404      1.00   .619245  1.369469
   8.49393   8.49393      1.00   .616055  1.363079
   8.49384   8.49384      1.00   .618515  1.368569
   8.49374   8.49374      1.00   .617725  1.365789
   8.49363   8.49363      1.00   .617825  1.366009
   8.49353   8.49353      1.00   .616725  1.364569
   8.49343   8.49343      1.00   .618635  1.368549
   8.49332   8.49332      1.00   .616455  1.364329
   8.49321   8.49321      1.00   .616675  1.364449
   8.49311   8.49311      1.00   .617425  1.366729
   8.49301   8.49301      1.00   .617955  1.368099
   8.49290   8.49290      1.00   .616345  1.363199
   8.49279   8.49279      1.00   .617205  1.366079
   8.49269   8.49269      1.00   .616065  1.363519
   8.49258   8.49258      1.00   .617345  1.367529
   8.49248   8.49248      1.00   .616235  1.365089
   8.49236   8.49236      1.00   .616125  1.364899
   8.49225   8.49225      1.00   .615055  1.362729
   8.49214   8.49214      1.00   .614795  1.361759
   8.49203   8.49203      1.00   .617535  1.367809
   8.49191   8.49191      1.00   .614735  1.361559
   8.49179   8.49179      1.00   .615645  1.363279
   8.49168   8.49168      1.00   .614685  1.361869
   8.49157   8.49157      1.00   .617755  1.368469
   8.49144   8.49144      1.00   .614585  1.361099
   8.49133   8.49133      1.00   .616385  1.364779
   8.49122   8.49122      1.00   .616555  1.366689
   8.49110   8.49110      1.00   .615265  1.363919
   8.49098   8.49098      1.00   .615675  1.364289
   8.49087   8.49087      1.00   .615515  1.363779
   8.49076   8.49076      1.00   .616245  1.365139
   8.49064   8.49064      1.00   .615315  1.363789
   8.49052   8.49052      1.00   .616285  1.366099
   8.49040   8.49040      1.00   .614985  1.363739
   8.49030   8.49030      1.00   .614605  1.362339
   8.49019   8.49019      1.00   .615565  1.364369
   8.49008   8.49008      1.00   .615475  1.364439
   8.48996   8.48996      1.00   .614025  1.362799
   8.48985   8.48985      1.00   .616005  1.365209
   8.48974   8.48974      1.00   .615495  1.364349
   8.48963   8.48963      1.00   .615325  1.365239
   8.48952   8.48952      1.00   .615525  1.365559
   8.48942   8.48942      1.00   .615695  1.365359
   8.48930   8.48930      1.00   .615245  1.365349
   8.48918   8.48918      1.00   .615395  1.365189
   8.48907   8.48907      1.00   .615385  1.365199
   8.48897   8.48897      1.00   .615695  1.366219
   8.48885   8.48885      1.00   .614735  1.364389
   8.48873   8.48873      1.00   .614425  1.363169
   8.48861   8.48861      1.00   .611015  1.356209
   8.48850   8.48850      1.00   .616055  1.367879
   8.48838   8.48838      1.00   .614085  1.363099
   8.48826   8.48826      1.00   .613355  1.361519
   8.48814   8.48814      1.00   .617235  1.370189
   8.48803   8.48803      1.00   .615415  1.366539
   8.48791   8.48791      1.00   .614445  1.364069
   8.48778   8.48778      1.00   .611685  1.358439
   8.48767   8.48767      1.00   .613885  1.364189
   8.48756   8.48756      1.00   .612955  1.361969
   8.48743   8.48743      1.00   .614365  1.365159
   8.48731   8.48731      1.00   .613825  1.363079
   8.48720   8.48720      1.00   .616615  1.370299
   8.48709   8.48709      1.00   .610555  1.356309
   8.48698   8.48698      1.00   .615755  1.368619
   8.48687   8.48687      1.00   .615275  1.367739
   8.48676   8.48676      1.00   .614625  1.366109
   8.48666   8.48666      1.00   .612405  1.361209
   8.48654   8.48654      1.00   .616835  1.370179
   8.48642   8.48642      1.00   .614505  1.365259
   8.48631   8.48631      1.00   .613875  1.364399
   8.48621   8.48621      1.00   .614765  1.366279
   8.48609   8.48609      1.00   .615765  1.368689
   8.48598   8.48598      1.00   .611815  1.360589
   8.48587   8.48587      1.00   .614325  1.365749
   8.48576   8.48576      1.00   .613815  1.364729
   8.48565   8.48565      1.00   .613735  1.365429
   8.48554   8.48554      1.00   .612855  1.363129
   8.48542   8.48542      1.00   .614005  1.365499
   8.48532   8.48532      1.00   .614565  1.366499
   8.48521   8.48521      1.00   .611775  1.360649
   8.48509   8.48509      1.00   .614715  1.367189
   8.48498   8.48498      1.00   .613695  1.365019
   8.48488   8.48488      1.00   .614205  1.366519
   8.48477   8.48477      1.00   .612485  1.362799
   8.48466   8.48466      1.00   .614185  1.366169
   8.48456   8.48456      1.00   .612345  1.363319
   8.48445   8.48445      1.00   .613415  1.365169
   8.48435   8.48435      1.00   .612305  1.363279
   8.48424   8.48424      1.00   .612585  1.363919
   8.48413   8.48413      1.00   .614055  1.366349
   8.48403   8.48403      1.00   .612225  1.363379
   8.48393   8.48393      1.00   .613005  1.364869
   8.48382   8.48382      1.00   .614165  1.367069
   8.48372   8.48372      1.00   .612545  1.364349
   8.48362   8.48362      1.00   .612695  1.363949
   8.48352   8.48352      1.00   .614945  1.368969
   8.48341   8.48341      1.00   .612095  1.363719
   8.48331   8.48331      1.00   .613655  1.366409
   8.48321   8.48321      1.00   .612095  1.363709
   8.48310   8.48310      1.00   .614065  1.368119
   8.48300   8.48300      1.00   .611815  1.363199
   8.48289   8.48289      1.00   .612815  1.364379
   8.48279   8.48279      1.00   .612615  1.365339
   8.48268   8.48268      1.00   .614715  1.369999
   8.48257   8.48257      1.00   .611015  1.361339
   8.48247   8.48247      1.00   .613155  1.367179
   8.48236   8.48236      1.00   .612755  1.366179
   8.48224   8.48224      1.00   .613335  1.367239
   8.48213   8.48213      1.00   .612425  1.365829
   8.48202   8.48202      1.00   .612435  1.365159
   8.48191   8.48191      1.00   .612425  1.365059
   8.48179   8.48179      1.00   .612195  1.365039
   8.48167   8.48167      1.00   .612795  1.365819
   8.48155   8.48155      1.00   .612465  1.365649
   8.48144   8.48144      1.00   .611035  1.362249
   8.48133   8.48133      1.00   .611025  1.362839
   8.48120   8.48120      1.00   .611905  1.365359
   8.48109   8.48109      1.00   .610875  1.362219
   8.48097   8.48097      1.00   .614005  1.369969
   8.48086   8.48086      1.00   .610235  1.361249
   8.48074   8.48074      1.00   .612925  1.367909
   8.48062   8.48062      1.00   .610005  1.361189
   8.48052   8.48052      1.00   .609925  1.362019
   8.48040   8.48040      1.00   .609775  1.361169
   8.48029   8.48029      1.00   .611845  1.365699
   8.48018   8.48018      1.00   .612895  1.367409
   8.48007   8.48007      1.00   .611365  1.364919
   8.47996   8.47996      1.00   .611855  1.366119
   8.47984   8.47984      1.00   .611915  1.365599
   8.47973   8.47973      1.00   .611425  1.365519
   8.47963   8.47963      1.00   .610955  1.364739
   8.47952   8.47952      1.00   .610815  1.365289
   8.47940   8.47940      1.00   .611475  1.365569
   8.47929   8.47929      1.00   .611125  1.365049
   8.47918   8.47918      1.00   .608675  1.359309
   8.47907   8.47907      1.00   .612875  1.369569
   8.47895   8.47895      1.00   .610185  1.362219
   8.47883   8.47883      1.00   .611555  1.365799
   8.47872   8.47872      1.00   .609775  1.362339
   8.47861   8.47861      1.00   .611525  1.366499
   8.47849   8.47849      1.00   .610485  1.364289
   8.47836   8.47836      1.00   .610595  1.364649
   8.47825   8.47825      1.00   .609205  1.362099
   8.47814   8.47814      1.00   .610645  1.365269
   8.47802   8.47802      1.00   .610165  1.364369
   8.47790   8.47790      1.00   .609445  1.363039
   8.47779   8.47779      1.00   .610825  1.365669
   8.47767   8.47767      1.00   .610375  1.365169
   8.47755   8.47755      1.00   .609745  1.363549
   8.47743   8.47743      1.00   .608885  1.361759
   8.47731   8.47731      1.00   .608315  1.360859
   8.47720   8.47720      1.00   .611025  1.366809
   8.47709   8.47709      1.00   .609055  1.362569
   8.47697   8.47697      1.00   .606995  1.357839
   8.47686   8.47686      1.00   .612145  1.368949
   8.47675   8.47675      1.00   .608395  1.361359
   8.47664   8.47664      1.00   .607515  1.359759
   8.47653   8.47653      1.00   .609685  1.364339
   8.47642   8.47642      1.00   .611375  1.368849
   8.47631   8.47631      1.00   .610315  1.366049
   8.47619   8.47619      1.00   .608205  1.361259
   8.47608   8.47608      1.00   .608775  1.362759
   8.47598   8.47598      1.00   .609675  1.364739
   8.47587   8.47587      1.00   .608975  1.363609
   8.47576   8.47576      1.00   .609055  1.363509
   8.47564   8.47564      1.00   .609205  1.363639
   8.47554   8.47554      1.00   .606625  1.358079
   8.47543   8.47543      1.00   .608075  1.361049
   8.47532   8.47532      1.00   .607515  1.359939
   8.47520   8.47520      1.00   .607055  1.359449
   8.47510   8.47510      1.00   .606365  1.358229
   8.47499   8.47499      1.00   .608755  1.363789
   8.47488   8.47488      1.00   .606355  1.357939
   8.47477   8.47477      1.00   .604915  1.356189
   8.47467   8.47467      1.00   .608225  1.362629
   8.47456   8.47456      1.00   .607755  1.361629
   8.47445   8.47445      1.00   .605645  1.357439
   8.47434   8.47434      1.00   .606625  1.359779
   8.47425   8.47425      1.00   .605305  1.356969
   8.47414   8.47414      1.00   .607265  1.361529
   8.47403   8.47403      1.00   .603585  1.352439
   8.47393   8.47393      1.00   .606225  1.359459
   8.47383   8.47383      1.00   .606595  1.359339
   8.47373   8.47373      1.00   .605345  1.357009
   8.47362   8.47362      1.00   .605635  1.358709
   8.47352   8.47352      1.00   .604985  1.356699
   8.47342   8.47342      1.00   .607815  1.362799
   8.47332   8.47332      1.00   .604975  1.355809
   8.47321   8.47321      1.00   .600285  1.346019
   8.47311   8.47311      1.00   .604275  1.354629
   8.47301   8.47301      1.00   .606525  1.359979
   8.47291   8.47291      1.00   .602755  1.351119
   8.47279   8.47279      1.00   .602805  1.352159
   8.47269   8.47269      1.00   .604515  1.356269
   8.47259   8.47259      1.00   .603125  1.352379
   8.47248   8.47248      1.00   .600645  1.347939
   8.47236   8.47236      1.00   .605245  1.358629
   8.47225   8.47225      1.00   .601955  1.350979
   8.47215   8.47215      1.00   .600605  1.348289
   8.47203   8.47203      1.00   .602755  1.353349
   8.47191   8.47191      1.00   .601745  1.350889
   8.47180   8.47180      1.00   .600895  1.348429
   8.47169   8.47169      1.00   .600355  1.348049
   8.47157   8.47157      1.00   .601585  1.350399
   8.47146   8.47146      1.00   .600025  1.347399
   8.47134   8.47134      1.00   .598475  1.344439
   8.47122   8.47122      1.00   .600145  1.348019
   8.47111   8.47111      1.00   .599085  1.344849
   8.47099   8.47099      1.00   .598055  1.343229
   8.47087   8.47087      1.00   .600255  1.348619
   8.47075   8.47075      1.00   .598225  1.344149
   8.47064   8.47064      1.00   .597865  1.342579
   8.47053   8.47053      1.00   .597165  1.341939
   8.47041   8.47041      1.00   .600795  1.349709
   8.47031   8.47031      1.00   .595365  1.338159
   8.47019   8.47019      1.00   .599805  1.347399
   8.47008   8.47008      1.00   .596545  1.340529
   8.46997   8.46997      1.00   .595655  1.338839
   8.46986   8.46986      1.00   .597345  1.342769
   8.46975   8.46975      1.00   .595685  1.339359
   8.46964   8.46964      1.00   .597365  1.342799
   8.46952   8.46952      1.00   .595195  1.338389
   8.46942   8.46942      1.00   .596155  1.340049
   8.46931   8.46931      1.00   .596365  1.341129
   8.46919   8.46919      1.00   .595355  1.339009
   8.46908   8.46908      1.00   .593925  1.336249
   8.46897   8.46897      1.00   .597665  1.344419
   8.46886   8.46886      1.00   .592865  1.333659
   8.46874   8.46874      1.00   .595005  1.338479
   8.46862   8.46862      1.00   .594515  1.337599
   8.46851   8.46851      1.00   .594885  1.337779
   8.46839   8.46839      1.00   .592315  1.332569
   8.46827   8.46827      1.00   .594165  1.336619
   8.46815   8.46815      1.00   .592555  1.333499
   8.46803   8.46803      1.00   .594715  1.339409
   8.46792   8.46792      1.00   .590045  1.327379
   8.46780   8.46780      1.00   .595745  1.340279
   8.46768   8.46768      1.00   .591585  1.331169
   8.46757   8.46757      1.00   .591525  1.332139
   8.46745   8.46745      1.00   .593815  1.336489
   8.46733   8.46733      1.00   .591125  1.331009
   8.46721   8.46721      1.00   .591155  1.332179
   8.46711   8.46711      1.00   .591585  1.331979
   8.46700   8.46700      1.00   .592995  1.334359
   8.46688   8.46688      1.00   .589115  1.327499
   8.46677   8.46677      1.00   .590765  1.330449
   8.46667   8.46667      1.00   .589405  1.327229
   8.46655   8.46655      1.00   .591065  1.331679
   8.46643   8.46643      1.00   .588725  1.326209
   8.46633   8.46633      1.00   .588805  1.327199
   8.46622   8.46622      1.00   .591785  1.332199
   8.46610   8.46610      1.00   .590755  1.331079
   8.46599   8.46599      1.00   .585515  1.319779
   8.46588   8.46588      1.00   .588805  1.327049
   8.46577   8.46577      1.00   .586685  1.322149
   8.46567   8.46567      1.00   .588415  1.327009
   8.46555   8.46555      1.00   .588085  1.325239
   8.46544   8.46544      1.00   .588385  1.326589
   8.46533   8.46533      1.00   .589755  1.329619
   8.46522   8.46522      1.00   .587395  1.324639
   8.46511   8.46511      1.00   .588675  1.327569
   8.46500   8.46500      1.00   .588765  1.326839
   8.46490   8.46490      1.00   .587585  1.324779
   8.46479   8.46479      1.00   .585895  1.320589
   8.46468   8.46468      1.00   .589965  1.330669
   8.46457   8.46457      1.00   .586805  1.323119
   8.46447   8.46447      1.00   .587585  1.326549
   8.46436   8.46436      1.00   .586255  1.322649
   8.46425   8.46425      1.00   .587985  1.327199
   8.46415   8.46415      1.00   .586015  1.322699
   8.46404   8.46404      1.00   .586715  1.324099
   8.46394   8.46394      1.00   .585555  1.321199
   8.46384   8.46384      1.00   .588735  1.329169
   8.46373   8.46373      1.00   .583515  1.316519
   8.46363   8.46363      1.00   .588225  1.327809
   8.46353   8.46353      1.00   .587685  1.326639
   8.46343   8.46343      1.00   .583865  1.318839
   8.46333   8.46333      1.00   .586185  1.323479
   8.46323   8.46323      1.00   .587245  1.326179
   8.46312   8.46312      1.00   .585975  1.323169
   8.46301   8.46301      1.00   .583865  1.318129
   8.46291   8.46291      1.00   .588575  1.329249
   8.46281   8.46281      1.00   .584425  1.319789
   8.46270   8.46270      1.00   .585785  1.323629
   8.46258   8.46258      1.00   .585675  1.323129
   8.46248   8.46248      1.00   .586985  1.326849
   8.46238   8.46238      1.00   .584505  1.320859
   8.46227   8.46227      1.00   .586735  1.325749
   8.46215   8.46215      1.00   .586855  1.325629
   8.46203   8.46203      1.00   .586095  1.324359
   8.46192   8.46192      1.00   .584635  1.321459
   8.46181   8.46181      1.00   .589205  1.331549
   8.46169   8.46169      1.00   .585945  1.324469
   8.46157   8.46157      1.00   .584685  1.320689
   8.46146   8.46146      1.00   .586695  1.326569
   8.46134   8.46134      1.00   .587365  1.328079
   8.46122   8.46122      1.00   .584845  1.323139
   8.46111   8.46111      1.00   .585765  1.325079
   8.46100   8.46100      1.00   .586845  1.326729
   8.46088   8.46088      1.00   .584615  1.322499
   8.46076   8.46076      1.00   .585985  1.326019
   8.46065   8.46065      1.00   .585575  1.324549
   8.46054   8.46054      1.00   .584445  1.322339
   8.46043   8.46043      1.00   .586085  1.325909
   8.46031   8.46031      1.00   .587225  1.328359
   8.46020   8.46020      1.00   .585925  1.325529
   8.46009   8.46009      1.00   .584775  1.323079
   8.45998   8.45998      1.00   .586075  1.326509
   8.45986   8.45986      1.00   .586245  1.326479
   8.45975   8.45975      1.00   .584775  1.323339
   8.45964   8.45964      1.00   .584815  1.323599
   8.45954   8.45954      1.00   .586145  1.326779
   8.45942   8.45942      1.00   .583505  1.320479
   8.45931   8.45931      1.00   .585065  1.324979
   8.45920   8.45920      1.00   .585765  1.326609
   8.45909   8.45909      1.00   .589155  1.334129
   8.45897   8.45897      1.00   .584675  1.324109
   8.45886   8.45886      1.00   .585305  1.326029
   8.45875   8.45875      1.00   .586075  1.327919
   8.45863   8.45863      1.00   .585905  1.326629
   8.45851   8.45851      1.00   .584485  1.324449
   8.45839   8.45839      1.00   .588945  1.333939
   8.45828   8.45828      1.00   .585835  1.326419
   8.45817   8.45817      1.00   .588145  1.332449
   8.45805   8.45805      1.00   .585635  1.327439
   8.45792   8.45792      1.00   .586445  1.328769
   8.45780   8.45780      1.00   .586845  1.329939
   8.45769   8.45769      1.00   .586845  1.330549
   8.45758   8.45758      1.00   .586585  1.329959
   8.45745   8.45745      1.00   .587005  1.330969
   8.45734   8.45734      1.00   .586925  1.330339
   8.45723   8.45723      1.00   .587405  1.331439
   8.45710   8.45710      1.00   .586105  1.328159
   8.45699   8.45699      1.00   .587245  1.330709
   8.45689   8.45689      1.00   .588255  1.333969
   8.45678   8.45678      1.00   .587835  1.332599
   8.45667   8.45667      1.00   .587145  1.331399
   8.45655   8.45655      1.00   .586345  1.329039
   8.45645   8.45645      1.00   .588855  1.335629
   8.45634   8.45634      1.00   .585275  1.327859
   8.45622   8.45622      1.00   .589355  1.336689
   8.45611   8.45611      1.00   .585985  1.329689
   8.45600   8.45600      1.00   .587685  1.333689
   8.45590   8.45590      1.00   .587545  1.333379
   8.45579   8.45579      1.00   .588235  1.334979
   8.45567   8.45567      1.00   .585965  1.329849
   8.45557   8.45557      1.00   .588495  1.335689
   8.45546   8.45546      1.00   .587725  1.334529
   8.45534   8.45534      1.00   .587545  1.334409
   8.45523   8.45523      1.00   .585085  1.327959
   8.45512   8.45512      1.00   .589365  1.337369
   8.45501   8.45501      1.00   .587195  1.333519
   8.45490   8.45490      1.00   .585755  1.329649
   8.45479   8.45479      1.00   .587765  1.335009
   8.45469   8.45469      1.00   .587355  1.333739
   8.45459   8.45459      1.00   .587595  1.334529
   8.45447   8.45447      1.00   .585025  1.328929
   8.45436   8.45436      1.00   .590455  1.340359
   8.45426   8.45426      1.00   .585905  1.330029
   8.45416   8.45416      1.00   .587815  1.334949
   8.45405   8.45405      1.00   .587575  1.335159
   8.45394   8.45394      1.00   .587515  1.334089
   8.45385   8.45385      1.00   .587945  1.334949
   8.45375   8.45375      1.00   .587845  1.335289
   8.45364   8.45364      1.00   .587585  1.335509
   8.45354   8.45354      1.00   .586285  1.331869
   8.45344   8.45344      1.00   .586775  1.333949
   8.45334   8.45334      1.00   .586525  1.333409
   8.45323   8.45323      1.00   .585655  1.331759
   8.45312   8.45312      1.00   .585905  1.331409
   8.45303   8.45303      1.00   .587805  1.335899
   8.45292   8.45292      1.00   .584915  1.329909
   8.45280   8.45280      1.00   .586305  1.333789
   8.45269   8.45269      1.00   .584405  1.329539
   8.45259   8.45259      1.00   .588455  1.337729
   8.45249   8.45249      1.00   .583805  1.327399
   8.45238   8.45238      1.00   .587325  1.335889
   8.45227   8.45227      1.00   .581715  1.322959
   8.45216   8.45216      1.00   .586685  1.333859
   8.45205   8.45205      1.00   .586415  1.334049
   8.45193   8.45193      1.00   .586335  1.333489
   8.45181   8.45181      1.00   .584385  1.330459
   8.45170   8.45170      1.00   .586465  1.334669
   8.45159   8.45159      1.00   .584865  1.330959
   8.45147   8.45147      1.00   .584305  1.330569
   8.45136   8.45136      1.00   .583625  1.329469
   8.45125   8.45125      1.00   .584845  1.331729
   8.45113   8.45113      1.00   .586385  1.334429
   8.45101   8.45101      1.00   .584875  1.331659
   8.45089   8.45089      1.00   .586165  1.334279
   8.45078   8.45078      1.00   .584155  1.330089
   8.45067   8.45067      1.00   .585865  1.333359
   8.45054   8.45054      1.00   .585095  1.332199
   8.45042   8.45042      1.00   .584555  1.331449
   8.45032   8.45032      1.00   .584175  1.329879
   8.45021   8.45021      1.00   .586635  1.336229
   8.45009   8.45009      1.00   .584375  1.331479
   8.44998   8.44998      1.00   .584395  1.331439
   8.44988   8.44988      1.00   .586275  1.335089
   8.44977   8.44977      1.00   .583435  1.328799
   8.44965   8.44965      1.00   .583295  1.328609
   8.44954   8.44954      1.00   .586345  1.335199
   8.44944   8.44944      1.00   .584905  1.332899
   8.44933   8.44933      1.00   .583265  1.328609
   8.44921   8.44921      1.00   .584655  1.332669
   8.44910   8.44910      1.00   .583235  1.329339
   8.44899   8.44899      1.00   .584475  1.332759
   8.44888   8.44888      1.00   .582035  1.326949
   8.44876   8.44876      1.00   .585795  1.336009
   8.44864   8.44864      1.00   .582495  1.327589
   8.44852   8.44852      1.00   .582355  1.327839
   8.44841   8.44841      1.00   .582655  1.329119
   8.44829   8.44829      1.00   .584265  1.332739
   8.44817   8.44817      1.00   .582145  1.328469
   8.44806   8.44806      1.00   .582695  1.329089
   8.44794   8.44794      1.00   .583885  1.332119
   8.44781   8.44781      1.00   .585195  1.334769
   8.44770   8.44770      1.00   .580455  1.323869
   8.44759   8.44759      1.00   .582695  1.329689
   8.44747   8.44747      1.00   .585075  1.334939
   8.44735   8.44735      1.00   .581805  1.327829
   8.44724   8.44724      1.00   .582635  1.329919
   8.44712   8.44712      1.00   .582445  1.328549
   8.44701   8.44701      1.00   .583545  1.332279
   8.44689   8.44689      1.00   .581915  1.327179
   8.44678   8.44678      1.00   .582635  1.329609
   8.44668   8.44668      1.00   .582755  1.330019
   8.44657   8.44657      1.00   .581845  1.327869
   8.44645   8.44645      1.00   .580125  1.324839
   8.44634   8.44634      1.00   .583315  1.331709
   8.44623   8.44623      1.00   .581225  1.327529
   8.44613   8.44613      1.00   .580105  1.325199
   8.44602   8.44602      1.00   .580165  1.325169
   8.44590   8.44590      1.00   .583115  1.331829
   8.44580   8.44580      1.00   .580005  1.325359
   8.44569   8.44569      1.00   .580305  1.326139
   8.44557   8.44557      1.00   .581205  1.327919
   8.44547   8.44547      1.00   .578275  1.321189
   8.44536   8.44536      1.00   .579185  1.323919
   8.44525   8.44525      1.00   .579715  1.324679
   8.44513   8.44513      1.00   .580265  1.325219
   8.44503   8.44503      1.00   .577365  1.318929
   8.44493   8.44493      1.00   .577085  1.318829
   8.44482   8.44482      1.00   .578205  1.321889
   8.44471   8.44471      1.00   .579695  1.325059
   8.44460   8.44460      1.00   .575745  1.316129
   8.44450   8.44450      1.00   .580095  1.326179
   8.44440   8.44440      1.00   .577825  1.320959
   8.44429   8.44429      1.00   .575925  1.316929
   8.44418   8.44418      1.00   .575355  1.315859
   8.44408   8.44408      1.00   .575965  1.315949
   8.44398   8.44398      1.00   .577275  1.321169
   8.44387   8.44387      1.00   .573915  1.312379
   8.44377   8.44377      1.00   .577335  1.320549
   8.44367   8.44367      1.00   .576975  1.320049
   8.44357   8.44357      1.00   .576555  1.318879
   8.44346   8.44346      1.00   .573295  1.312069
   8.44336   8.44336      1.00   .578575  1.324149
   8.44326   8.44326      1.00   .574785  1.315939
   8.44316   8.44316      1.00   .574645  1.314859
   8.44305   8.44305      1.00   .572815  1.311449
   8.44294   8.44294      1.00   .578675  1.324629
   8.44285   8.44285      1.00   .572155  1.310229
   8.44274   8.44274      1.00   .575155  1.317439
   8.44263   8.44263      1.00   .572865  1.312259
   8.44253   8.44253      1.00   .574945  1.316749
   8.44242   8.44242      1.00   .572145  1.310229
   8.44230   8.44230      1.00   .574825  1.317799
   8.44219   8.44219      1.00   .571815  1.310109
   8.44208   8.44208      1.00   .571725  1.309679
   8.44196   8.44196      1.00   .571735  1.308669
   8.44185   8.44185      1.00   .573965  1.314799
   8.44173   8.44173      1.00   .569355  1.304499
   8.44162   8.44162      1.00   .572925  1.313059
   8.44151   8.44151      1.00   .571365  1.309109
   8.44139   8.44139      1.00   .571935  1.310389
   8.44127   8.44127      1.00   .571555  1.309679
   8.44115   8.44115      1.00   .569705  1.305939
   8.44104   8.44104      1.00   .572575  1.312219
   8.44092   8.44092      1.00   .570695  1.307829
   8.44080   8.44080      1.00   .569895  1.305599
   8.44069   8.44069      1.00   .570265  1.306849
   8.44058   8.44058      1.00   .573015  1.313509
   8.44046   8.44046      1.00   .568285  1.302699
   8.44034   8.44034      1.00   .570205  1.307569
   8.44023   8.44023      1.00   .571495  1.310119
   8.44013   8.44013      1.00   .571695  1.310539
   8.44002   8.44002      1.00   .566305  1.298419
   8.43990   8.43990      1.00   .570405  1.307779
   8.43979   8.43979      1.00   .571115  1.310069
   8.43968   8.43968      1.00   .568415  1.303199
   8.43957   8.43957      1.00   .567895  1.302429
   8.43946   8.43946      1.00   .569775  1.307889
   8.43935   8.43935      1.00   .568655  1.305149
   8.43924   8.43924      1.00   .566915  1.300149
   8.43913   8.43913      1.00   .570265  1.308539
   8.43901   8.43901      1.00   .568065  1.303849
   8.43890   8.43890      1.00   .565585  1.298059
   8.43879   8.43879      1.00   .568795  1.305439
   8.43867   8.43867      1.00   .569575  1.305939
   8.43855   8.43855      1.00   .567205  1.301989
   8.43843   8.43843      1.00   .567065  1.301999
   8.43832   8.43832      1.00   .568775  1.305409
   8.43820   8.43820      1.00   .569395  1.307139
   8.43808   8.43808      1.00   .564375  1.296849
   8.43796   8.43796      1.00   .568575  1.306679
   8.43785   8.43785      1.00   .567765  1.303879
   8.43773   8.43773      1.00   .566075  1.300919
   8.43761   8.43761      1.00   .564545  1.296599
   8.43749   8.43749      1.00   .568365  1.305299
   8.43737   8.43737      1.00   .565605  1.299609
   8.43727   8.43727      1.00   .566625  1.301399
   8.43715   8.43715      1.00   .567535  1.304019
   8.43703   8.43703      1.00   .565165  1.298439
   8.43692   8.43692      1.00   .563645  1.295229
   8.43682   8.43682      1.00   .565425  1.299579
   8.43670   8.43670      1.00   .565075  1.299269
   8.43658   8.43658      1.00   .562025  1.291769
   8.43648   8.43648      1.00   .567135  1.303589
   8.43637   8.43637      1.00   .566255  1.301719
   8.43625   8.43625      1.00   .563955  1.296889
   8.43614   8.43614      1.00   .564175  1.296989
   8.43603   8.43603      1.00   .568285  1.306449
   8.43592   8.43592      1.00   .565315  1.299809
   8.43581   8.43581      1.00   .563935  1.296889
   8.43570   8.43570      1.00   .564825  1.298929
   8.43559   8.43559      1.00   .566565  1.302869
   8.43549   8.43549      1.00   .565755  1.301349
   8.43537   8.43537      1.00   .563625  1.296929
   8.43525   8.43525      1.00   .566165  1.302169
   8.43515   8.43515      1.00   .566505  1.303479
   8.43504   8.43504      1.00   .565105  1.299499
   8.43493   8.43493      1.00   .563835  1.297639
   8.43482   8.43482      1.00   .566765  1.304359
   8.43472   8.43472      1.00   .566425  1.304019
   8.43461   8.43461      1.00   .563065  1.296449
   8.43450   8.43450      1.00   .566775  1.304429
   8.43439   8.43439      1.00   .564605  1.299719
   8.43429   8.43429      1.00   .565285  1.301359
   8.43418   8.43418      1.00   .567085  1.304749
   8.43407   8.43407      1.00   .565355  1.301949
   8.43397   8.43397      1.00   .564995  1.301319
   8.43387   8.43387      1.00   .564185  1.298499
   8.43377   8.43377      1.00   .566745  1.305109
   8.43366   8.43366      1.00   .564885  1.301249
   8.43356   8.43356      1.00   .564385  1.299419
   8.43346   8.43346      1.00   .566495  1.304909
   8.43336   8.43336      1.00   .564685  1.300809
   8.43325   8.43325      1.00   .564355  1.299969
   8.43315   8.43315      1.00   .564785  1.301129
   8.43305   8.43305      1.00   .566325  1.305369
   8.43294   8.43294      1.00   .566185  1.304389
   8.43283   8.43283      1.00   .563625  1.299079
   8.43272   8.43272      1.00   .564275  1.301399
   8.43262   8.43262      1.00   .567475  1.307899
   8.43252   8.43252      1.00   .562505  1.297009
   8.43240   8.43240      1.00   .566115  1.304639
   8.43229   8.43229      1.00   .565265  1.303569
   8.43218   8.43218      1.00   .564695  1.301399
   8.43206   8.43206      1.00   .565255  1.303179
   8.43194   8.43194      1.00   .564265  1.301499
   8.43183   8.43183      1.00   .566205  1.306139
   8.43173   8.43173      1.00   .564375  1.301489
   8.43161   8.43161      1.00   .566675  1.306569
   8.43148   8.43148      1.00   .564085  1.301259
   8.43137   8.43137      1.00   .565495  1.304299
   8.43126   8.43126      1.00   .565465  1.304229
   8.43115   8.43115      1.00   .567765  1.310639
   8.43102   8.43102      1.00   .564225  1.302049
   8.43090   8.43090      1.00   .565125  1.303989
   8.43079   8.43079      1.00   .566575  1.307129
   8.43068   8.43068      1.00   .565625  1.305979
   8.43055   8.43055      1.00   .563455  1.300229
   8.43044   8.43044      1.00   .565305  1.304519
   8.43034   8.43034      1.00   .563625  1.300749
   8.43022   8.43022      1.00   .567285  1.309569
   8.43011   8.43011      1.00   .563615  1.300869
   8.43000   8.43000      1.00   .567225  1.309739
   8.42989   8.42989      1.00   .565255  1.304819
   8.42978   8.42978      1.00   .567165  1.310029
   8.42966   8.42966      1.00   .563255  1.300789
   8.42955   8.42955      1.00   .565515  1.305639
   8.42945   8.42945      1.00   .564755  1.304989
   8.42934   8.42934      1.00   .566335  1.307889
   8.42923   8.42923      1.00   .567855  1.312049
   8.42911   8.42911      1.00   .565505  1.306889
   8.42901   8.42901      1.00   .565995  1.308069
   8.42889   8.42889      1.00   .567095  1.309679
   8.42877   8.42877      1.00   .566375  1.308629
   8.42865   8.42865      1.00   .567325  1.310459
   8.42854   8.42854      1.00   .568735  1.314059
   8.42842   8.42842      1.00   .566295  1.308519
   8.42830   8.42830      1.00   .567465  1.311539
   8.42818   8.42818      1.00   .565895  1.308269
   8.42806   8.42806      1.00   .569985  1.317439
   8.42795   8.42795      1.00   .565605  1.307439
   8.42782   8.42782      1.00   .570515  1.319149
   8.42771   8.42771      1.00   .563555  1.303649
   8.42759   8.42759      1.00   .569065  1.316039
   8.42748   8.42748      1.00   .568505  1.314699
   8.42736   8.42736      1.00   .568555  1.314229
   8.42724   8.42724      1.00   .565055  1.306469
   8.42713   8.42713      1.00   .570195  1.319269
   8.42701   8.42701      1.00   .567185  1.312519
   8.42690   8.42690      1.00   .567355  1.312509
   8.42679   8.42679      1.00   .567525  1.312839
   8.42669   8.42669      1.00   .570655  1.320129
   8.42658   8.42658      1.00   .567185  1.312479
   8.42646   8.42646      1.00   .568005  1.313939
   8.42635   8.42635      1.00   .570195  1.319359
   8.42624   8.42624      1.00   .568835  1.316869
   8.42612   8.42612      1.00   .567915  1.314679
   8.42601   8.42601      1.00   .569575  1.318459
   8.42590   8.42590      1.00   .570925  1.321769
   8.42580   8.42580      1.00   .565845  1.309759
   8.42568   8.42568      1.00   .570555  1.320279
   8.42557   8.42557      1.00   .570725  1.321549
   8.42546   8.42546      1.00   .568795  1.316629
   8.42535   8.42535      1.00   .568695  1.317529
   8.42524   8.42524      1.00   .571095  1.322609
   8.42513   8.42513      1.00   .569695  1.319729
   8.42502   8.42502      1.00   .569605  1.318329
   8.42492   8.42492      1.00   .569935  1.319799
   8.42481   8.42481      1.00   .572475  1.326139
   8.42470   8.42470      1.00   .569825  1.320149
   8.42459   8.42459      1.00   .569345  1.318779
   8.42449   8.42449      1.00   .571235  1.323869
   8.42438   8.42438      1.00   .571965  1.325749
   8.42427   8.42427      1.00   .570465  1.323059
   8.42416   8.42416      1.00   .569835  1.321599
   8.42406   8.42406      1.00   .571545  1.325899
   8.42395   8.42395      1.00   .570925  1.323669
   8.42385   8.42385      1.00   .572325  1.326619
   8.42374   8.42374      1.00   .570965  1.323519
   8.42364   8.42364      1.00   .575035  1.332139
   8.42354   8.42354      1.00   .568335  1.317289
   8.42344   8.42344      1.00   .573945  1.330839
   8.42334   8.42334      1.00   .572335  1.327159
   8.42324   8.42324      1.00   .570475  1.323519
   8.42313   8.42313      1.00   .568825  1.320369
   8.42302   8.42302      1.00   .574025  1.331249
   8.42291   8.42291      1.00   .571475  1.324939
   8.42281   8.42281      1.00   .571865  1.326049
   8.42271   8.42271      1.00   .573705  1.331339
   8.42261   8.42261      1.00   .572845  1.329569
   8.42250   8.42250      1.00   .571175  1.325389
   8.42239   8.42239      1.00   .569045  1.320379
   8.42228   8.42228      1.00   .574485  1.333489
   8.42215   8.42215      1.00   .571855  1.327539
   8.42204   8.42204      1.00   .572265  1.328569
   8.42193   8.42193      1.00   .573245  1.330849
   8.42182   8.42182      1.00   .575355  1.336039
   8.42170   8.42170      1.00   .571105  1.325719
   8.42158   8.42158      1.00   .573455  1.331169
   8.42147   8.42147      1.00   .573015  1.330959
   8.42136   8.42136      1.00   .574685  1.334859
   8.42124   8.42124      1.00   .570465  1.324729
   8.42111   8.42111      1.00   .574825  1.335579
   8.42101   8.42101      1.00   .572305  1.329719
   8.42089   8.42089      1.00   .572075  1.328669
   8.42077   8.42077      1.00   .571265  1.326759
   8.42066   8.42066      1.00   .574105  1.333649
   8.42055   8.42055      1.00   .571835  1.328709
   8.42044   8.42044      1.00   .572775  1.331029
   8.42032   8.42032      1.00   .572825  1.331579
   8.42021   8.42021      1.00   .572885  1.331389
   8.42010   8.42010      1.00   .572615  1.331969
   8.41999   8.41999      1.00   .573505  1.333029
   8.41988   8.41988      1.00   .572385  1.330809
   8.41977   8.41977      1.00   .571915  1.329449
   8.41966   8.41966      1.00   .573305  1.332399
   8.41955   8.41955      1.00   .572935  1.332169
   8.41943   8.41943      1.00   .571675  1.329579
   8.41932   8.41932      1.00   .572345  1.330369
   8.41922   8.41922      1.00   .572115  1.330719
   8.41911   8.41911      1.00   .572875  1.332699
   8.41899   8.41899      1.00   .570455  1.326779
   8.41887   8.41887      1.00   .570735  1.327589
   8.41876   8.41876      1.00   .570695  1.328029
   8.41865   8.41865      1.00   .570885  1.329369
   8.41852   8.41852      1.00   .569615  1.325729
   8.41841   8.41841      1.00   .570615  1.327629
   8.41830   8.41830      1.00   .571435  1.329269
   8.41818   8.41818      1.00   .571475  1.329379
   8.41806   8.41806      1.00   .569525  1.325949
   8.41794   8.41794      1.00   .571455  1.329809
   8.41782   8.41782      1.00   .570395  1.327489
   8.41771   8.41771      1.00   .569105  1.324479
   8.41759   8.41759      1.00   .571125  1.329639
   8.41747   8.41747      1.00   .571215  1.329349
   8.41735   8.41735      1.00   .569545  1.324869
   8.41724   8.41724      1.00   .571845  1.331489
   8.41712   8.41712      1.00   .569125  1.324709
   8.41701   8.41701      1.00   .570535  1.328749
   8.41690   8.41690      1.00   .569825  1.327579
   8.41679   8.41679      1.00   .570895  1.329989
   8.41668   8.41668      1.00   .567635  1.321779
   8.41657   8.41657      1.00   .568635  1.324349
   8.41646   8.41646      1.00   .570715  1.329439
   8.41635   8.41635      1.00   .567555  1.322969
   8.41623   8.41623      1.00   .567235  1.322929
   8.41612   8.41612      1.00   .568805  1.325239
   8.41602   8.41602      1.00   .567785  1.323399
   8.41591   8.41591      1.00   .568185  1.323989
   8.41579   8.41579      1.00   .567255  1.322689
   8.41568   8.41568      1.00   .565665  1.319049
   8.41557   8.41557      1.00   .569385  1.327609
   8.41547   8.41547      1.00   .566385  1.320099
   8.41536   8.41536      1.00   .569875  1.328909
   8.41529   8.41529      1.00   .565065  1.317109
