# Supplementary material for: Direct Observation of Palladium Leaching from Pd/C by a Simple Method: X-ray Absorption Spectroscopy of Heterogeneous Mixtures
Source: ACS Omega. 2023 Jun 7;8(24):21787–92. doi: 10.1021/acsomega.3c01343 (PMC10286095; doi:10.1021/acsomega.3c01343)
Supplement: Supplementary file 2 — ao3c01343_si_002.zip [file ao3c01343_si_002.zip › Figure 1,2/Xylene_1cm_0.qd]

  9809     KEK-PF   NW10A
 6_Xylene_1cm    19.05.30 10:40 - 19.05.30 10:43 Serial#KEKPF-NW10A_025653
 6_Xylene_1cm                                                                    
 Ring :   6.5 GeV    29.8 mA -   29.5 mA
 Mono :   Si(311)       D=  1.63747 A    Initial angle=  9.06855 deg
 NW10A     Transmission( 2)   Repetition=  0     Points= 5893
 Param file : QXAFS(SYNC)     angle axis (*)     Block =    1

 Block      Init-Ang  Final-Ang     Step/deg     Time/s       Num
     1        9.06855   8.41528          ***       1.00      5893
 Ortec(-1)     NDCH = 3
  Angle(c)  Angle(o)    time/s         2         3
      Mode         0         0         1         2
    Offset         0         0    .01492    .00469
   9.06855   9.06855      1.00   .738115  1.156139
   9.06845   9.06845      1.00   .730875  1.145279
   9.06834   9.06834      1.00   .718645  1.125599
   9.06822   9.06822      1.00   .714315  1.119139
   9.06811   9.06811      1.00   .704745  1.104449
   9.06800   9.06800      1.00   .702015  1.099899
   9.06789   9.06789      1.00   .699485  1.096619
   9.06777   9.06777      1.00   .694335  1.088139
   9.06765   9.06765      1.00   .691795  1.084869
   9.06754   9.06754      1.00   .692325  1.084679
   9.06743   9.06743      1.00   .691155  1.083919
   9.06732   9.06732      1.00   .686235  1.076319
   9.06721   9.06721      1.00   .691295  1.084129
   9.06709   9.06709      1.00   .685635  1.074229
   9.06698   9.06698      1.00   .689225  1.080589
   9.06687   9.06687      1.00   .684855  1.074069
   9.06676   9.06676      1.00   .687075  1.077569
   9.06665   9.06665      1.00   .683745  1.071499
   9.06655   9.06655      1.00   .685395  1.075209
   9.06643   9.06643      1.00   .681145  1.068929
   9.06632   9.06632      1.00   .683915  1.073189
   9.06621   9.06621      1.00   .681245  1.068289
   9.06611   9.06611      1.00   .684305  1.073769
   9.06599   9.06599      1.00   .676865  1.062839
   9.06588   9.06588      1.00   .684045  1.073579
   9.06578   9.06578      1.00   .678475  1.064579
   9.06567   9.06567      1.00   .681715  1.070169
   9.06556   9.06556      1.00   .678235  1.064859
   9.06545   9.06545      1.00   .680775  1.068369
   9.06534   9.06534      1.00   .680515  1.068219
   9.06524   9.06524      1.00   .676125  1.061749
   9.06512   9.06512      1.00   .680985  1.069119
   9.06501   9.06501      1.00   .676725  1.062979
   9.06490   9.06490      1.00   .678355  1.065249
   9.06480   9.06480      1.00   .675315  1.060639
   9.06468   9.06468      1.00   .680165  1.068439
   9.06457   9.06457      1.00   .672315  1.056989
   9.06447   9.06447      1.00   .680815  1.069729
   9.06437   9.06437      1.00   .673615  1.057589
   9.06426   9.06426      1.00   .679365  1.066979
   9.06415   9.06415      1.00   .671815  1.055569
   9.06405   9.06405      1.00   .677105  1.063649
   9.06395   9.06395      1.00   .677895  1.064749
   9.06384   9.06384      1.00   .677365  1.065059
   9.06373   9.06373      1.00   .674605  1.060889
   9.06363   9.06363      1.00   .677035  1.063919
   9.06353   9.06353      1.00   .678315  1.066949
   9.06343   9.06343      1.00   .677505  1.064899
   9.06332   9.06332      1.00   .672325  1.057709
   9.06323   9.06323      1.00   .677325  1.065209
   9.06312   9.06312      1.00   .677245  1.064749
   9.06301   9.06301      1.00   .676495  1.064109
   9.06290   9.06290      1.00   .673675  1.059859
   9.06280   9.06280      1.00   .677115  1.064969
   9.06270   9.06270      1.00   .678745  1.067539
   9.06259   9.06259      1.00   .671135  1.056469
   9.06248   9.06248      1.00   .676135  1.063869
   9.06237   9.06237      1.00   .674345  1.060429
   9.06227   9.06227      1.00   .678155  1.067129
   9.06215   9.06215      1.00   .670695  1.055279
   9.06204   9.06204      1.00   .677425  1.065529
   9.06193   9.06193      1.00   .674455  1.061589
   9.06183   9.06183      1.00   .675355  1.063409
   9.06170   9.06170      1.00   .673425  1.060039
   9.06157   9.06157      1.00   .675335  1.063329
   9.06147   9.06147      1.00   .673035  1.059999
   9.06136   9.06136      1.00   .676825  1.065379
   9.06124   9.06124      1.00   .672455  1.058709
   9.06112   9.06112      1.00   .675585  1.063489
   9.06101   9.06101      1.00   .674205  1.061989
   9.06090   9.06090      1.00   .674965  1.063479
   9.06078   9.06078      1.00   .674425  1.061609
   9.06066   9.06066      1.00   .674365  1.062409
   9.06055   9.06055      1.00   .673645  1.060449
   9.06044   9.06044      1.00   .674605  1.063379
   9.06032   9.06032      1.00   .673625  1.060759
   9.06021   9.06021      1.00   .672955  1.060049
   9.06011   9.06011      1.00   .673075  1.061009
   9.06000   9.06000      1.00   .672645  1.060689
   9.05989   9.05989      1.00   .672825  1.060369
   9.05977   9.05977      1.00   .671945  1.059439
   9.05966   9.05966      1.00   .672845  1.060949
   9.05956   9.05956      1.00   .672855  1.060159
   9.05944   9.05944      1.00   .673475  1.062279
   9.05932   9.05932      1.00   .669315  1.054419
   9.05922   9.05922      1.00   .676665  1.066819
   9.05911   9.05911      1.00   .671205  1.058169
   9.05899   9.05899      1.00   .672685  1.061149
   9.05888   9.05888      1.00   .670515  1.057159
   9.05877   9.05877      1.00   .675685  1.065889
   9.05865   9.05865      1.00   .669865  1.056199
   9.05853   9.05853      1.00   .671725  1.059599
   9.05842   9.05842      1.00   .673125  1.061729
   9.05830   9.05830      1.00   .671825  1.059959
   9.05818   9.05818      1.00   .671405  1.059239
   9.05806   9.05806      1.00   .668915  1.055349
   9.05794   9.05794      1.00   .674415  1.064039
   9.05783   9.05783      1.00   .669745  1.056739
   9.05771   9.05771      1.00   .671835  1.060239
   9.05758   9.05758      1.00   .672785  1.062139
   9.05747   9.05747      1.00   .668605  1.055599
   9.05737   9.05737      1.00   .673215  1.062819
   9.05725   9.05725      1.00   .671875  1.060839
   9.05712   9.05712      1.00   .670925  1.059749
   9.05701   9.05701      1.00   .670915  1.059889
   9.05690   9.05690      1.00   .671255  1.059329
   9.05679   9.05679      1.00   .671995  1.061249
   9.05669   9.05669      1.00   .669885  1.058269
   9.05657   9.05657      1.00   .672195  1.061859
   9.05647   9.05647      1.00   .670855  1.059559
   9.05637   9.05637      1.00   .673915  1.064189
   9.05625   9.05625      1.00   .671945  1.061549
   9.05613   9.05613      1.00   .671025  1.059719
   9.05603   9.05603      1.00   .673515  1.063869
   9.05592   9.05592      1.00   .667755  1.054839
   9.05580   9.05580      1.00   .674585  1.065849
   9.05569   9.05569      1.00   .669455  1.057709
   9.05559   9.05559      1.00   .673855  1.065459
   9.05548   9.05548      1.00   .670405  1.058989
   9.05536   9.05536      1.00   .674015  1.065379
   9.05525   9.05525      1.00   .671445  1.061679
   9.05514   9.05514      1.00   .674445  1.066399
   9.05504   9.05504      1.00   .670485  1.060459
   9.05493   9.05493      1.00   .675065  1.067759
   9.05482   9.05482      1.00   .671035  1.062299
   9.05471   9.05471      1.00   .674635  1.066979
   9.05461   9.05461      1.00   .671165  1.062179
   9.05449   9.05449      1.00   .674005  1.065819
   9.05438   9.05438      1.00   .669465  1.058919
   9.05428   9.05428      1.00   .676845  1.070829
   9.05418   9.05418      1.00   .669855  1.059859
   9.05407   9.05407      1.00   .674475  1.066479
   9.05396   9.05396      1.00   .671315  1.062579
   9.05386   9.05386      1.00   .673025  1.065469
   9.05376   9.05376      1.00   .673005  1.064939
   9.05365   9.05365      1.00   .671775  1.063269
   9.05355   9.05355      1.00   .671485  1.063189
   9.05345   9.05345      1.00   .672315  1.064119
   9.05335   9.05335      1.00   .672455  1.065119
   9.05324   9.05324      1.00   .674785  1.068449
   9.05314   9.05314      1.00   .671805  1.063669
   9.05304   9.05304      1.00   .671895  1.064269
   9.05294   9.05294      1.00   .675485  1.069159
   9.05283   9.05283      1.00   .671475  1.063769
   9.05272   9.05272      1.00   .675135  1.069419
   9.05262   9.05262      1.00   .669925  1.060789
   9.05251   9.05251      1.00   .676705  1.071989
   9.05240   9.05240      1.00   .672935  1.066149
   9.05229   9.05229      1.00   .673695  1.066889
   9.05219   9.05219      1.00   .672365  1.065529
   9.05207   9.05207      1.00   .674625  1.069239
   9.05195   9.05195      1.00   .672055  1.065539
   9.05184   9.05184      1.00   .675355  1.070149
   9.05173   9.05173      1.00   .672615  1.066429
   9.05161   9.05161      1.00   .675205  1.069299
   9.05149   9.05149      1.00   .672495  1.066219
   9.05138   9.05138      1.00   .672765  1.067299
   9.05127   9.05127      1.00   .674475  1.070119
   9.05116   9.05116      1.00   .674365  1.068929
   9.05104   9.05104      1.00   .676455  1.073109
   9.05092   9.05092      1.00   .671495  1.064969
   9.05081   9.05081      1.00   .675305  1.071469
   9.05070   9.05070      1.00   .672925  1.067199
   9.05057   9.05057      1.00   .677215  1.074529
   9.05046   9.05046      1.00   .671325  1.065279
   9.05035   9.05035      1.00   .676775  1.074099
   9.05025   9.05025      1.00   .672655  1.066659
   9.05013   9.05013      1.00   .676655  1.074499
   9.05001   9.05001      1.00   .670765  1.064249
   9.04991   9.04991      1.00   .676875  1.074169
   9.04980   9.04980      1.00   .674895  1.071359
   9.04969   9.04969      1.00   .673875  1.069439
   9.04957   9.04957      1.00   .670315  1.064759
   9.04946   9.04946      1.00   .677165  1.075029
   9.04936   9.04936      1.00   .675625  1.073109
   9.04924   9.04924      1.00   .672095  1.066389
   9.04912   9.04912      1.00   .675565  1.072699
   9.04902   9.04902      1.00   .677165  1.075259
   9.04891   9.04891      1.00   .672995  1.068739
   9.04879   9.04879      1.00   .671315  1.065979
   9.04867   9.04867      1.00   .677915  1.076419
   9.04856   9.04856      1.00   .674475  1.071099
   9.04844   9.04844      1.00   .674545  1.072609
   9.04832   9.04832      1.00   .676205  1.074899
   9.04819   9.04819      1.00   .676865  1.075909
   9.04808   9.04808      1.00   .672385  1.068819
   9.04797   9.04797      1.00   .679265  1.079479
   9.04785   9.04785      1.00   .674255  1.070939
   9.04773   9.04773      1.00   .678285  1.078239
   9.04762   9.04762      1.00   .673865  1.071199
   9.04750   9.04750      1.00   .679845  1.080529
   9.04738   9.04738      1.00   .675455  1.073629
   9.04726   9.04726      1.00   .677385  1.077279
   9.04715   9.04715      1.00   .674285  1.072119
   9.04704   9.04704      1.00   .679595  1.081069
   9.04692   9.04692      1.00   .676635  1.076229
   9.04681   9.04681      1.00   .674645  1.072759
   9.04670   9.04670      1.00   .678305  1.078779
   9.04660   9.04660      1.00   .677305  1.077349
   9.04649   9.04649      1.00   .677705  1.078309
   9.04637   9.04637      1.00   .675125  1.074089
   9.04627   9.04627      1.00   .679455  1.080199
   9.04615   9.04615      1.00   .676775  1.076699
   9.04604   9.04604      1.00   .677535  1.077979
   9.04592   9.04592      1.00   .676675  1.077229
   9.04582   9.04582      1.00   .679735  1.082299
   9.04571   9.04571      1.00   .676415  1.076809
   9.04560   9.04560      1.00   .675955  1.075789
   9.04549   9.04549      1.00   .680705  1.083939
   9.04538   9.04538      1.00   .678435  1.080309
   9.04527   9.04527      1.00   .679575  1.082159
   9.04516   9.04516      1.00   .678375  1.080409
   9.04505   9.04505      1.00   .679095  1.081499
   9.04494   9.04494      1.00   .676935  1.078119
   9.04483   9.04483      1.00   .681245  1.084399
   9.04472   9.04472      1.00   .677985  1.079259
   9.04461   9.04461      1.00   .680055  1.083429
   9.04451   9.04451      1.00   .676115  1.077179
   9.04440   9.04440      1.00   .682045  1.086579
   9.04429   9.04429      1.00   .676055  1.076809
   9.04418   9.04418      1.00   .678195  1.080609
   9.04408   9.04408      1.00   .676875  1.078069
   9.04398   9.04398      1.00   .684025  1.090679
   9.04387   9.04387      1.00   .673675  1.073339
   9.04376   9.04376      1.00   .681995  1.087069
   9.04367   9.04367      1.00   .679245  1.082579
   9.04357   9.04357      1.00   .681295  1.085889
   9.04346   9.04346      1.00   .675665  1.077519
   9.04336   9.04336      1.00   .683795  1.089659
   9.04326   9.04326      1.00   .678735  1.082539
   9.04315   9.04315      1.00   .682875  1.088429
   9.04304   9.04304      1.00   .678215  1.080909
   9.04294   9.04294      1.00   .682185  1.087239
   9.04284   9.04284      1.00   .682405  1.087699
   9.04274   9.04274      1.00   .677865  1.081279
   9.04262   9.04262      1.00   .679645  1.084039
   9.04251   9.04251      1.00   .683235  1.090429
   9.04240   9.04240      1.00   .677025  1.080019
   9.04230   9.04230      1.00   .680655  1.085869
   9.04219   9.04219      1.00   .681745  1.088229
   9.04207   9.04207      1.00   .679635  1.084479
   9.04197   9.04197      1.00   .682125  1.088239
   9.04186   9.04186      1.00   .679405  1.084179
   9.04173   9.04173      1.00   .683765  1.091179
   9.04161   9.04161      1.00   .677995  1.082059
   9.04150   9.04150      1.00   .680295  1.086329
   9.04139   9.04139      1.00   .682365  1.089519
   9.04128   9.04128      1.00   .682895  1.090969
   9.04116   9.04116      1.00   .677965  1.082629
   9.04105   9.04105      1.00   .688255  1.098629
   9.04093   9.04093      1.00   .681615  1.088859
   9.04081   9.04081      1.00   .683205  1.090819
   9.04069   9.04069      1.00   .683795  1.091819
   9.04058   9.04058      1.00   .685925  1.095439
   9.04048   9.04048      1.00   .681385  1.088659
   9.04036   9.04036      1.00   .685415  1.095409
   9.04024   9.04024      1.00   .685355  1.094669
   9.04014   9.04014      1.00   .685205  1.094509
   9.04003   9.04003      1.00   .683245  1.091849
   9.03991   9.03991      1.00   .682885  1.091769
   9.03980   9.03980      1.00   .687755  1.099699
   9.03969   9.03969      1.00   .682115  1.089789
   9.03959   9.03959      1.00   .684705  1.093919
   9.03947   9.03947      1.00   .684365  1.094279
   9.03936   9.03936      1.00   .687325  1.098559
   9.03925   9.03925      1.00   .679935  1.086529
   9.03915   9.03915      1.00   .688505  1.101019
   9.03902   9.03902      1.00   .683925  1.093909
   9.03891   9.03891      1.00   .684165  1.094619
   9.03880   9.03880      1.00   .683855  1.093569
   9.03869   9.03869      1.00   .689025  1.102519
   9.03856   9.03856      1.00   .685135  1.095599
   9.03844   9.03844      1.00   .685345  1.096289
   9.03833   9.03833      1.00   .684715  1.095619
   9.03821   9.03821      1.00   .690705  1.105309
   9.03809   9.03809      1.00   .684625  1.095199
   9.03797   9.03797      1.00   .687925  1.100779
   9.03785   9.03785      1.00   .688915  1.103039
   9.03774   9.03774      1.00   .688395  1.101279
   9.03762   9.03762      1.00   .687845  1.100369
   9.03750   9.03750      1.00   .688875  1.102489
   9.03739   9.03739      1.00   .689205  1.103519
   9.03728   9.03728      1.00   .686105  1.098729
   9.03716   9.03716      1.00   .689235  1.102739
   9.03704   9.03704      1.00   .686635  1.099019
   9.03693   9.03693      1.00   .687065  1.100479
   9.03682   9.03682      1.00   .684415  1.096479
   9.03672   9.03672      1.00   .691175  1.106519
   9.03660   9.03660      1.00   .685915  1.098979
   9.03649   9.03649      1.00   .686035  1.098469
   9.03639   9.03639      1.00   .687095  1.100329
   9.03628   9.03628      1.00   .688345  1.102559
   9.03616   9.03616      1.00   .685515  1.098349
   9.03605   9.03605      1.00   .685995  1.099369
   9.03594   9.03594      1.00   .688385  1.103219
   9.03583   9.03583      1.00   .685705  1.098799
   9.03572   9.03572      1.00   .684945  1.097799
   9.03561   9.03561      1.00   .686405  1.100209
   9.03550   9.03550      1.00   .688285  1.103099
   9.03539   9.03539      1.00   .684905  1.098269
   9.03527   9.03527      1.00   .685085  1.098399
   9.03517   9.03517      1.00   .688125  1.102829
   9.03507   9.03507      1.00   .682815  1.095329
   9.03495   9.03495      1.00   .683045  1.095459
   9.03483   9.03483      1.00   .686345  1.100979
   9.03473   9.03473      1.00   .686945  1.101959
   9.03463   9.03463      1.00   .685665  1.099469
   9.03452   9.03452      1.00   .683605  1.096119
   9.03441   9.03441      1.00   .685315  1.099799
   9.03430   9.03430      1.00   .684655  1.098869
   9.03420   9.03420      1.00   .683915  1.097289
   9.03409   9.03409      1.00   .684055  1.097579
   9.03398   9.03398      1.00   .684035  1.097689
   9.03389   9.03389      1.00   .685605  1.100209
   9.03378   9.03378      1.00   .685795  1.101019
   9.03368   9.03368      1.00   .684085  1.097959
   9.03357   9.03357      1.00   .685435  1.100349
   9.03347   9.03347      1.00   .685355  1.100369
   9.03337   9.03337      1.00   .682345  1.094749
   9.03327   9.03327      1.00   .688625  1.105279
   9.03316   9.03316      1.00   .682155  1.095069
   9.03305   9.03305      1.00   .685055  1.099909
   9.03295   9.03295      1.00   .684025  1.098399
   9.03285   9.03285      1.00   .686745  1.102669
   9.03274   9.03274      1.00   .681135  1.093629
   9.03263   9.03263      1.00   .685405  1.100589
   9.03253   9.03253      1.00   .685395  1.100949
   9.03242   9.03242      1.00   .684125  1.099419
   9.03231   9.03231      1.00   .681465  1.094689
   9.03220   9.03220      1.00   .685495  1.101279
   9.03209   9.03209      1.00   .683125  1.097849
   9.03198   9.03198      1.00   .683365  1.098799
   9.03186   9.03186      1.00   .683885  1.098869
   9.03174   9.03174      1.00   .683605  1.099199
   9.03163   9.03163      1.00   .681345  1.095099
   9.03151   9.03151      1.00   .683765  1.099229
   9.03140   9.03140      1.00   .682325  1.097019
   9.03129   9.03129      1.00   .683215  1.098159
   9.03117   9.03117      1.00   .683035  1.098199
   9.03105   9.03105      1.00   .682305  1.096809
   9.03094   9.03094      1.00   .681555  1.096289
   9.03083   9.03083      1.00   .683465  1.099729
   9.03072   9.03072      1.00   .682115  1.097099
   9.03060   9.03060      1.00   .679715  1.093699
   9.03048   9.03048      1.00   .685145  1.102119
   9.03037   9.03037      1.00   .680595  1.094789
   9.03026   9.03026      1.00   .682335  1.097979
   9.03015   9.03015      1.00   .679165  1.092259
   9.03004   9.03004      1.00   .684885  1.102269
   9.02994   9.02994      1.00   .680075  1.094309
   9.02982   9.02982      1.00   .680925  1.095999
   9.02971   9.02971      1.00   .680395  1.094859
   9.02960   9.02960      1.00   .681325  1.096929
   9.02949   9.02949      1.00   .680125  1.094469
   9.02938   9.02938      1.00   .682585  1.098859
   9.02927   9.02927      1.00   .678425  1.092379
   9.02915   9.02915      1.00   .682185  1.098269
   9.02905   9.02905      1.00   .680875  1.096259
   9.02894   9.02894      1.00   .678275  1.092409
   9.02882   9.02882      1.00   .683685  1.100789
   9.02870   9.02870      1.00   .679845  1.094449
   9.02859   9.02859      1.00   .680535  1.096439
   9.02847   9.02847      1.00   .680335  1.096359
   9.02835   9.02835      1.00   .680075  1.095029
   9.02823   9.02823      1.00   .678105  1.092309
   9.02812   9.02812      1.00   .682895  1.100689
   9.02801   9.02801      1.00   .676865  1.090439
   9.02788   9.02788      1.00   .682055  1.098569
   9.02776   9.02776      1.00   .674405  1.087019
   9.02765   9.02765      1.00   .681325  1.097919
   9.02754   9.02754      1.00   .676705  1.091149
   9.02742   9.02742      1.00   .679925  1.096139
   9.02729   9.02729      1.00   .678175  1.093079
   9.02719   9.02719      1.00   .681615  1.098319
   9.02708   9.02708      1.00   .676585  1.090879
   9.02695   9.02695      1.00   .679945  1.096329
   9.02684   9.02684      1.00   .675575  1.089689
   9.02674   9.02674      1.00   .680415  1.097159
   9.02663   9.02663      1.00   .678085  1.093359
   9.02652   9.02652      1.00   .679295  1.095689
   9.02641   9.02641      1.00   .677015  1.092099
   9.02630   9.02630      1.00   .681045  1.098069
   9.02619   9.02619      1.00   .679435  1.096049
   9.02609   9.02609      1.00   .680565  1.097629
   9.02597   9.02597      1.00   .676575  1.091709
   9.02586   9.02586      1.00   .682495  1.101079
   9.02575   9.02575      1.00   .678115  1.093909
   9.02564   9.02564      1.00   .680415  1.097659
   9.02553   9.02553      1.00   .680185  1.098109
   9.02543   9.02543      1.00   .681935  1.100049
   9.02532   9.02532      1.00   .678605  1.095219
   9.02520   9.02520      1.00   .680195  1.097859
   9.02509   9.02509      1.00   .681865  1.100719
   9.02499   9.02499      1.00   .678845  1.096279
   9.02488   9.02488      1.00   .678535  1.095869
   9.02476   9.02476      1.00   .682645  1.102039
   9.02465   9.02465      1.00   .679995  1.098169
   9.02455   9.02455      1.00   .680805  1.099779
   9.02445   9.02445      1.00   .680305  1.099049
   9.02434   9.02434      1.00   .683885  1.104969
   9.02423   9.02423      1.00   .680245  1.098769
   9.02413   9.02413      1.00   .683015  1.103329
   9.02403   9.02403      1.00   .678225  1.095809
   9.02392   9.02392      1.00   .685095  1.107569
   9.02381   9.02381      1.00   .678395  1.096389
   9.02371   9.02371      1.00   .681165  1.100599
   9.02361   9.02361      1.00   .683885  1.105689
   9.02351   9.02351      1.00   .681035  1.101229
   9.02340   9.02340      1.00   .679525  1.098679
   9.02330   9.02330      1.00   .683385  1.105009
   9.02320   9.02320      1.00   .683675  1.104929
   9.02309   9.02309      1.00   .679405  1.098939
   9.02299   9.02299      1.00   .682895  1.103999
   9.02288   9.02288      1.00   .684735  1.107259
   9.02278   9.02278      1.00   .682645  1.103719
   9.02267   9.02267      1.00   .678755  1.097339
   9.02255   9.02255      1.00   .685615  1.109259
   9.02246   9.02246      1.00   .682515  1.103909
   9.02235   9.02235      1.00   .685155  1.108929
   9.02224   9.02224      1.00   .679595  1.099929
   9.02212   9.02212      1.00   .688925  1.114479
   9.02201   9.02201      1.00   .679835  1.099259
   9.02190   9.02190      1.00   .685695  1.109559
   9.02179   9.02179      1.00   .681915  1.103729
   9.02167   9.02167      1.00   .687795  1.113719
   9.02156   9.02156      1.00   .678835  1.099279
   9.02145   9.02145      1.00   .688955  1.114539
   9.02133   9.02133      1.00   .683375  1.105239
   9.02121   9.02121      1.00   .685905  1.111199
   9.02110   9.02110      1.00   .682315  1.104659
   9.02099   9.02099      1.00   .688845  1.115759
   9.02086   9.02086      1.00   .684935  1.108669
   9.02075   9.02075      1.00   .684665  1.108229
   9.02064   9.02064      1.00   .682325  1.105459
   9.02053   9.02053      1.00   .686495  1.111829
   9.02041   9.02041      1.00   .683145  1.106539
   9.02029   9.02029      1.00   .686635  1.112119
   9.02019   9.02019      1.00   .684005  1.108719
   9.02009   9.02009      1.00   .687835  1.114819
   9.01997   9.01997      1.00   .684655  1.109339
   9.01985   9.01985      1.00   .683795  1.107699
   9.01975   9.01975      1.00   .685635  1.111159
   9.01964   9.01964      1.00   .683515  1.107719
   9.01953   9.01953      1.00   .685605  1.111049
   9.01941   9.01941      1.00   .683675  1.108329
   9.01931   9.01931      1.00   .689275  1.117339
   9.01920   9.01920      1.00   .680465  1.102869
   9.01908   9.01908      1.00   .688895  1.115919
   9.01896   9.01896      1.00   .683395  1.108189
   9.01886   9.01886      1.00   .686945  1.113809
   9.01874   9.01874      1.00   .683205  1.108139
   9.01862   9.01862      1.00   .686275  1.113099
   9.01850   9.01850      1.00   .684655  1.111049
   9.01839   9.01839      1.00   .685695  1.112429
   9.01828   9.01828      1.00   .683835  1.108809
   9.01815   9.01815      1.00   .686165  1.113139
   9.01803   9.01803      1.00   .684325  1.110719
   9.01792   9.01792      1.00   .682365  1.107119
   9.01780   9.01780      1.00   .689185  1.118839
   9.01768   9.01768      1.00   .682065  1.107189
   9.01756   9.01756      1.00   .687275  1.115439
   9.01745   9.01745      1.00   .680175  1.104089
   9.01734   9.01734      1.00   .690595  1.121039
   9.01722   9.01722      1.00   .681035  1.105309
   9.01710   9.01710      1.00   .685485  1.113049
   9.01699   9.01699      1.00   .683705  1.110019
   9.01688   9.01688      1.00   .686725  1.114489
   9.01677   9.01677      1.00   .681425  1.106069
   9.01666   9.01666      1.00   .684765  1.111789
   9.01655   9.01655      1.00   .684815  1.112459
   9.01644   9.01644      1.00   .685475  1.112929
   9.01633   9.01633      1.00   .680775  1.105799
   9.01622   9.01622      1.00   .686135  1.114809
   9.01611   9.01611      1.00   .684225  1.111799
   9.01600   9.01600      1.00   .684845  1.112319
   9.01588   9.01588      1.00   .683475  1.110719
   9.01577   9.01577      1.00   .684805  1.112759
   9.01567   9.01567      1.00   .683835  1.111299
   9.01557   9.01557      1.00   .684625  1.112739
   9.01545   9.01545      1.00   .685335  1.114719
   9.01533   9.01533      1.00   .681935  1.108009
   9.01523   9.01523      1.00   .684625  1.112799
   9.01512   9.01512      1.00   .683955  1.111269
   9.01501   9.01501      1.00   .684875  1.113729
   9.01490   9.01490      1.00   .681285  1.106879
   9.01479   9.01479      1.00   .684325  1.113799
   9.01469   9.01469      1.00   .682915  1.110639
   9.01458   9.01458      1.00   .683815  1.112039
   9.01447   9.01447      1.00   .679985  1.105669
   9.01437   9.01437      1.00   .685055  1.114129
   9.01427   9.01427      1.00   .681965  1.109559
   9.01416   9.01416      1.00   .682985  1.110689
   9.01405   9.01405      1.00   .678945  1.104149
   9.01395   9.01395      1.00   .684485  1.113779
   9.01385   9.01385      1.00   .679945  1.106459
   9.01374   9.01374      1.00   .681765  1.109229
   9.01363   9.01363      1.00   .680325  1.107039
   9.01354   9.01354      1.00   .682145  1.110509
   9.01344   9.01344      1.00   .680405  1.107399
   9.01333   9.01333      1.00   .678745  1.105409
   9.01323   9.01323      1.00   .679395  1.105669
   9.01313   9.01313      1.00   .680825  1.108299
   9.01302   9.01302      1.00   .681495  1.108999
   9.01292   9.01292      1.00   .680265  1.107209
   9.01281   9.01281      1.00   .680135  1.107539
   9.01271   9.01271      1.00   .678515  1.105119
   9.01260   9.01260      1.00   .681715  1.110569
   9.01249   9.01249      1.00   .677405  1.102929
   9.01238   9.01238      1.00   .680195  1.107649
   9.01228   9.01228      1.00   .681095  1.109459
   9.01217   9.01217      1.00   .681145  1.109899
   9.01205   9.01205      1.00   .677805  1.104769
   9.01194   9.01194      1.00   .679895  1.107959
   9.01183   9.01183      1.00   .680205  1.107809
   9.01172   9.01172      1.00   .681475  1.110579
   9.01159   9.01159      1.00   .678015  1.104869
   9.01148   9.01148      1.00   .678595  1.105929
   9.01136   9.01136      1.00   .681435  1.110999
   9.01125   9.01125      1.00   .678235  1.105259
   9.01114   9.01114      1.00   .678715  1.106369
   9.01102   9.01102      1.00   .677715  1.104489
   9.01091   9.01091      1.00   .679845  1.109029
   9.01080   9.01080      1.00   .673955  1.098779
   9.01068   9.01068      1.00   .680315  1.109239
   9.01056   9.01056      1.00   .674395  1.100199
   9.01045   9.01045      1.00   .679135  1.108099
   9.01035   9.01035      1.00   .673365  1.098159
   9.01023   9.01023      1.00   .679115  1.108309
   9.01011   9.01011      1.00   .673975  1.099729
   9.01001   9.01001      1.00   .676555  1.103519
   9.00990   9.00990      1.00   .674165  1.099979
   9.00979   9.00979      1.00   .677805  1.105999
   9.00968   9.00968      1.00   .671975  1.096429
   9.00957   9.00957      1.00   .675805  1.103139
   9.00946   9.00946      1.00   .674855  1.102049
   9.00934   9.00934      1.00   .675305  1.101809
   9.00923   9.00923      1.00   .672235  1.097529
   9.00912   9.00912      1.00   .676345  1.104059
   9.00902   9.00902      1.00   .674355  1.101189
   9.00890   9.00890      1.00   .672215  1.097279
   9.00878   9.00878      1.00   .676015  1.103729
   9.00866   9.00866      1.00   .671955  1.097249
   9.00855   9.00855      1.00   .676135  1.103799
   9.00843   9.00843      1.00   .667495  1.090169
   9.00831   9.00831      1.00   .674105  1.101049
   9.00820   9.00820      1.00   .672685  1.098649
   9.00809   9.00809      1.00   .672035  1.097899
   9.00796   9.00796      1.00   .668725  1.092489
   9.00784   9.00784      1.00   .673735  1.100939
   9.00773   9.00773      1.00   .667785  1.090939
   9.00762   9.00762      1.00   .672215  1.098039
   9.00750   9.00750      1.00   .667455  1.090719
   9.00738   9.00738      1.00   .668935  1.094259
   9.00726   9.00726      1.00   .666275  1.089179
   9.00715   9.00715      1.00   .669825  1.094189
   9.00705   9.00705      1.00   .667715  1.091309
   9.00693   9.00693      1.00   .666725  1.089809
   9.00682   9.00682      1.00   .666225  1.088849
   9.00671   9.00671      1.00   .668005  1.092149
   9.00659   9.00659      1.00   .666495  1.089489
   9.00648   9.00648      1.00   .664775  1.087049
   9.00638   9.00638      1.00   .666045  1.089419
   9.00627   9.00627      1.00   .665545  1.088399
   9.00616   9.00616      1.00   .664885  1.087429
   9.00604   9.00604      1.00   .663775  1.085809
   9.00594   9.00594      1.00   .665545  1.089189
   9.00583   9.00583      1.00   .662785  1.084069
   9.00572   9.00572      1.00   .663345  1.085409
   9.00561   9.00561      1.00   .665835  1.090019
   9.00550   9.00550      1.00   .663835  1.086849
   9.00540   9.00540      1.00   .661585  1.082499
   9.00528   9.00528      1.00   .663475  1.086159
   9.00517   9.00517      1.00   .661145  1.082549
   9.00506   9.00506      1.00   .659865  1.080119
   9.00495   9.00495      1.00   .662705  1.085159
   9.00484   9.00484      1.00   .664085  1.087579
   9.00473   9.00473      1.00   .660265  1.081209
   9.00463   9.00463      1.00   .660805  1.081949
   9.00452   9.00452      1.00   .665405  1.089769
   9.00441   9.00441      1.00   .660885  1.081779
   9.00430   9.00430      1.00   .661415  1.082919
   9.00420   9.00420      1.00   .661145  1.082309
   9.00410   9.00410      1.00   .664795  1.088909
   9.00399   9.00399      1.00   .657905  1.077239
   9.00388   9.00388      1.00   .663775  1.087149
   9.00378   9.00378      1.00   .658005  1.078269
   9.00368   9.00368      1.00   .664035  1.088249
   9.00358   9.00358      1.00   .658995  1.079799
   9.00347   9.00347      1.00   .660755  1.083199
   9.00337   9.00337      1.00   .659885  1.081269
   9.00328   9.00328      1.00   .660835  1.083319
   9.00317   9.00317      1.00   .658365  1.079719
   9.00306   9.00306      1.00   .662305  1.086059
   9.00296   9.00296      1.00   .656625  1.076479
   9.00286   9.00286      1.00   .662975  1.086739
   9.00275   9.00275      1.00   .659985  1.081569
   9.00264   9.00264      1.00   .660655  1.083409
   9.00254   9.00254      1.00   .660175  1.081869
   9.00243   9.00243      1.00   .660385  1.082729
   9.00232   9.00232      1.00   .662345  1.086079
   9.00221   9.00221      1.00   .657775  1.079519
   9.00209   9.00209      1.00   .661435  1.085269
   9.00199   9.00199      1.00   .660205  1.083489
   9.00187   9.00187      1.00   .659895  1.082959
   9.00175   9.00175      1.00   .657925  1.079899
   9.00164   9.00164      1.00   .659455  1.082179
   9.00153   9.00153      1.00   .660455  1.084099
   9.00142   9.00142      1.00   .657435  1.079239
   9.00130   9.00130      1.00   .658085  1.079859
   9.00119   9.00119      1.00   .660135  1.083899
   9.00108   9.00108      1.00   .657785  1.079769
   9.00095   9.00095      1.00   .658475  1.081649
   9.00083   9.00083      1.00   .657785  1.079779
   9.00073   9.00073      1.00   .657905  1.080649
   9.00062   9.00062      1.00   .659945  1.083759
   9.00050   9.00050      1.00   .655855  1.077379
   9.00038   9.00038      1.00   .660665  1.086069
   9.00028   9.00028      1.00   .656395  1.078399
   9.00017   9.00017      1.00   .658085  1.081179
   9.00006   9.00006      1.00   .658295  1.080969
   8.99995   8.99995      1.00   .657615  1.080629
   8.99984   8.99984      1.00   .655315  1.077749
   8.99974   8.99974      1.00   .658095  1.081859
   8.99962   8.99962      1.00   .655415  1.076949
   8.99951   8.99951      1.00   .658485  1.081749
   8.99940   8.99940      1.00   .655165  1.076129
   8.99930   8.99930      1.00   .659245  1.083299
   8.99918   8.99918      1.00   .657305  1.080619
   8.99907   8.99907      1.00   .656605  1.079589
   8.99896   8.99896      1.00   .654745  1.076609
   8.99885   8.99885      1.00   .657255  1.080609
   8.99873   8.99873      1.00   .654765  1.076649
   8.99861   8.99861      1.00   .654335  1.076639
   8.99850   8.99850      1.00   .658055  1.082309
   8.99838   8.99838      1.00   .655065  1.077369
   8.99826   8.99826      1.00   .656835  1.080429
   8.99814   8.99814      1.00   .656605  1.079869
   8.99803   8.99803      1.00   .655025  1.077619
   8.99792   8.99792      1.00   .651585  1.072139
   8.99780   8.99780      1.00   .656495  1.080109
   8.99768   8.99768      1.00   .656715  1.080179
   8.99757   8.99757      1.00   .654545  1.077449
   8.99745   8.99745      1.00   .653915  1.076259
   8.99733   8.99733      1.00   .658885  1.084569
   8.99722   8.99722      1.00   .655835  1.079369
   8.99711   8.99711      1.00   .652155  1.073269
   8.99700   8.99700      1.00   .658015  1.083399
   8.99689   8.99689      1.00   .657645  1.082929
   8.99678   8.99678      1.00   .651675  1.072769
   8.99667   8.99667      1.00   .659235  1.085989
   8.99656   8.99656      1.00   .656035  1.080319
   8.99645   8.99645      1.00   .655285  1.078999
   8.99633   8.99633      1.00   .653315  1.075309
   8.99622   8.99622      1.00   .658365  1.083519
   8.99613   8.99613      1.00   .657835  1.083049
   8.99601   8.99601      1.00   .651725  1.073279
   8.99589   8.99589      1.00   .655085  1.079139
   8.99579   8.99579      1.00   .656655  1.081949
   8.99568   8.99568      1.00   .655435  1.079759
   8.99556   8.99556      1.00   .650065  1.070649
   8.99545   8.99545      1.00   .656205  1.081019
   8.99535   8.99535      1.00   .652545  1.075789
   8.99524   8.99524      1.00   .653025  1.076119
   8.99512   8.99512      1.00   .650435  1.072519
   8.99501   8.99501      1.00   .654505  1.079349
   8.99491   8.99491      1.00   .650225  1.071609
   8.99480   8.99480      1.00   .652425  1.075569
   8.99469   8.99469      1.00   .651525  1.074479
   8.99458   8.99458      1.00   .653915  1.078229
   8.99448   8.99448      1.00   .647825  1.067959
   8.99437   8.99437      1.00   .653695  1.078339
   8.99426   8.99426      1.00   .649925  1.072139
   8.99415   8.99415      1.00   .649915  1.071929
   8.99405   8.99405      1.00   .651475  1.073929
   8.99395   8.99395      1.00   .650965  1.073169
   8.99384   8.99384      1.00   .649365  1.071109
   8.99373   8.99373      1.00   .648535  1.070039
   8.99364   8.99364      1.00   .650615  1.074139
   8.99354   8.99354      1.00   .649245  1.071049
   8.99343   8.99343      1.00   .649515  1.071679
   8.99332   8.99332      1.00   .647115  1.067949
   8.99323   8.99323      1.00   .653965  1.079179
   8.99313   8.99313      1.00   .647835  1.069219
   8.99302   8.99302      1.00   .648025  1.069119
   8.99291   8.99291      1.00   .648065  1.069939
   8.99281   8.99281      1.00   .651325  1.075069
   8.99271   8.99271      1.00   .644225  1.064099
   8.99260   8.99260      1.00   .649015  1.071799
   8.99248   8.99248      1.00   .646455  1.068219
   8.99238   8.99238      1.00   .648135  1.071069
   8.99227   8.99227      1.00   .644845  1.064839
   8.99216   8.99216      1.00   .646155  1.067039
   8.99204   8.99204      1.00   .646955  1.069419
   8.99193   8.99193      1.00   .646715  1.067759
   8.99182   8.99182      1.00   .646625  1.067759
   8.99170   8.99170      1.00   .644845  1.065129
   8.99159   8.99159      1.00   .645095  1.065409
   8.99147   8.99147      1.00   .644215  1.064119
   8.99136   8.99136      1.00   .646025  1.068129
   8.99124   8.99124      1.00   .644525  1.065689
   8.99112   8.99112      1.00   .644285  1.064419
   8.99102   8.99102      1.00   .644295  1.065539
   8.99090   8.99090      1.00   .645265  1.066859
   8.99078   8.99078      1.00   .640235  1.058749
   8.99067   8.99067      1.00   .642625  1.062659
   8.99056   8.99056      1.00   .644585  1.065269
   8.99045   8.99045      1.00   .645425  1.066549
   8.99033   8.99033      1.00   .640995  1.060269
   8.99021   8.99021      1.00   .645305  1.067609
   8.99011   8.99011      1.00   .644965  1.067349
   8.99000   8.99000      1.00   .643735  1.064299
   8.98989   8.98989      1.00   .641585  1.061809
   8.98977   8.98977      1.00   .646255  1.068829
   8.98967   8.98967      1.00   .644625  1.066829
   8.98956   8.98956      1.00   .638865  1.057129
   8.98944   8.98944      1.00   .648175  1.072549
   8.98933   8.98933      1.00   .644215  1.065859
   8.98922   8.98922      1.00   .644765  1.067359
   8.98911   8.98911      1.00   .641595  1.062509
   8.98899   8.98899      1.00   .646425  1.069799
   8.98888   8.98888      1.00   .643645  1.065959
   8.98877   8.98877      1.00   .640745  1.060929
   8.98866   8.98866      1.00   .644265  1.066459
   8.98853   8.98853      1.00   .643695  1.065329
   8.98841   8.98841      1.00   .639185  1.059009
   8.98830   8.98830      1.00   .642825  1.064729
   8.98818   8.98818      1.00   .643625  1.066419
   8.98806   8.98806      1.00   .641195  1.062009
   8.98794   8.98794      1.00   .641525  1.063029
   8.98782   8.98782      1.00   .644165  1.067419
   8.98771   8.98771      1.00   .645095  1.068819
   8.98759   8.98759      1.00   .636895  1.055089
   8.98747   8.98747      1.00   .644735  1.068279
   8.98737   8.98737      1.00   .642265  1.064679
   8.98725   8.98725      1.00   .642325  1.064709
   8.98713   8.98713      1.00   .639535  1.059739
   8.98701   8.98701      1.00   .643915  1.067569
   8.98691   8.98691      1.00   .641335  1.063069
   8.98680   8.98680      1.00   .642275  1.064239
   8.98669   8.98669      1.00   .639865  1.061659
   8.98657   8.98657      1.00   .641175  1.063169
   8.98647   8.98647      1.00   .640575  1.062569
   8.98636   8.98636      1.00   .641075  1.063299
   8.98625   8.98625      1.00   .641455  1.063379
   8.98613   8.98613      1.00   .643215  1.066409
   8.98602   8.98602      1.00   .639245  1.060719
   8.98592   8.98592      1.00   .640815  1.063099
   8.98580   8.98580      1.00   .639915  1.061679
   8.98569   8.98569      1.00   .641825  1.065449
   8.98558   8.98558      1.00   .638825  1.059649
   8.98547   8.98547      1.00   .641215  1.064089
   8.98536   8.98536      1.00   .641455  1.064539
   8.98525   8.98525      1.00   .636125  1.056049
   8.98514   8.98514      1.00   .642665  1.066009
   8.98503   8.98503      1.00   .639745  1.061469
   8.98492   8.98492      1.00   .641325  1.064079
   8.98481   8.98481      1.00   .635775  1.054979
   8.98470   8.98470      1.00   .642725  1.067349
   8.98460   8.98460      1.00   .638445  1.059839
   8.98449   8.98449      1.00   .640495  1.063309
   8.98438   8.98438      1.00   .638255  1.059459
   8.98428   8.98428      1.00   .640285  1.063369
   8.98418   8.98418      1.00   .636225  1.056769
   8.98407   8.98407      1.00   .639375  1.061929
   8.98396   8.98396      1.00   .639685  1.061389
   8.98386   8.98386      1.00   .637375  1.057939
   8.98376   8.98376      1.00   .637365  1.058969
   8.98365   8.98365      1.00   .639435  1.062179
   8.98354   8.98354      1.00   .637165  1.058339
   8.98345   8.98345      1.00   .634645  1.055179
   8.98335   8.98335      1.00   .637015  1.058359
   8.98324   8.98324      1.00   .638245  1.060559
   8.98313   8.98313      1.00   .637045  1.058959
   8.98303   8.98303      1.00   .636145  1.057649
   8.98293   8.98293      1.00   .639305  1.062079
   8.98282   8.98282      1.00   .635755  1.056529
   8.98271   8.98271      1.00   .636435  1.058589
   8.98261   8.98261      1.00   .634425  1.054769
   8.98251   8.98251      1.00   .640305  1.064969
   8.98239   8.98239      1.00   .629875  1.047949
   8.98227   8.98227      1.00   .635825  1.057179
   8.98217   8.98217      1.00   .634025  1.054539
   8.98206   8.98206      1.00   .636385  1.059399
   8.98194   8.98194      1.00   .630315  1.048129
   8.98182   8.98182      1.00   .633875  1.054479
   8.98172   8.98172      1.00   .633775  1.054149
   8.98160   8.98160      1.00   .633375  1.053589
   8.98148   8.98148      1.00   .630765  1.049589
   8.98137   8.98137      1.00   .634195  1.055429
   8.98126   8.98126      1.00   .632025  1.052769
   8.98115   8.98115      1.00   .631805  1.050869
   8.98102   8.98102      1.00   .632885  1.052699
   8.98090   8.98090      1.00   .629955  1.048319
   8.98079   8.98079      1.00   .632315  1.052809
   8.98068   8.98068      1.00   .628845  1.046899
   8.98056   8.98056      1.00   .632675  1.053269
   8.98045   8.98045      1.00   .627265  1.044659
   8.98034   8.98034      1.00   .631905  1.052289
   8.98024   8.98024      1.00   .628395  1.046449
   8.98012   8.98012      1.00   .630805  1.050889
   8.98001   8.98001      1.00   .627195  1.044449
   8.97990   8.97990      1.00   .628695  1.048059
   8.97979   8.97979      1.00   .627955  1.046559
   8.97968   8.97968      1.00   .627615  1.046329
   8.97956   8.97956      1.00   .625505  1.041989
   8.97946   8.97946      1.00   .629165  1.047839
   8.97935   8.97935      1.00   .628195  1.046139
   8.97923   8.97923      1.00   .624475  1.040509
   8.97912   8.97912      1.00   .625155  1.042059
   8.97901   8.97901      1.00   .627435  1.046119
   8.97890   8.97890      1.00   .625295  1.042289
   8.97878   8.97878      1.00   .622995  1.038539
   8.97866   8.97866      1.00   .629785  1.049559
   8.97855   8.97855      1.00   .621805  1.036559
   8.97843   8.97843      1.00   .626175  1.043509
   8.97831   8.97831      1.00   .621515  1.036529
   8.97819   8.97819      1.00   .628685  1.048429
   8.97808   8.97808      1.00   .619625  1.033159
   8.97796   8.97796      1.00   .625485  1.043219
   8.97784   8.97784      1.00   .621885  1.037299
   8.97772   8.97772      1.00   .624565  1.041949
   8.97760   8.97760      1.00   .618885  1.032679
   8.97749   8.97749      1.00   .626575  1.045309
   8.97737   8.97737      1.00   .620375  1.034629
   8.97725   8.97725      1.00   .621925  1.038079
   8.97714   8.97714      1.00   .618555  1.032139
   8.97703   8.97703      1.00   .625295  1.043319
   8.97692   8.97692      1.00   .617665  1.030679
   8.97680   8.97680      1.00   .618765  1.032719
   8.97670   8.97670      1.00   .621595  1.037439
   8.97659   8.97659      1.00   .623465  1.040509
   8.97648   8.97648      1.00   .615785  1.027839
   8.97636   8.97636      1.00   .619755  1.035029
   8.97625   8.97625      1.00   .620125  1.035199
   8.97615   8.97615      1.00   .616275  1.029729
   8.97604   8.97604      1.00   .615855  1.028369
   8.97592   8.97592      1.00   .618905  1.033519
   8.97582   8.97582      1.00   .621965  1.039129
   8.97572   8.97572      1.00   .612685  1.023519
   8.97560   8.97560      1.00   .621975  1.039199
   8.97548   8.97548      1.00   .619615  1.034989
   8.97538   8.97538      1.00   .616325  1.029439
   8.97527   8.97527      1.00   .616015  1.029019
   8.97516   8.97516      1.00   .621585  1.038679
   8.97504   8.97504      1.00   .616985  1.030989
   8.97493   8.97493      1.00   .614895  1.028409
   8.97483   8.97483      1.00   .620655  1.036999
   8.97472   8.97472      1.00   .617905  1.032699
   8.97462   8.97462      1.00   .618095  1.033229
   8.97451   8.97451      1.00   .617155  1.031429
   8.97441   8.97441      1.00   .619695  1.035719
   8.97430   8.97430      1.00   .617055  1.032479
   8.97419   8.97419      1.00   .614225  1.027009
   8.97409   8.97409      1.00   .619735  1.036199
   8.97398   8.97398      1.00   .617815  1.033329
   8.97387   8.97387      1.00   .613785  1.027059
   8.97377   8.97377      1.00   .616865  1.032329
   8.97367   8.97367      1.00   .616675  1.031349
   8.97357   8.97357      1.00   .618715  1.035179
   8.97346   8.97346      1.00   .613375  1.026129
   8.97336   8.97336      1.00   .617445  1.033889
   8.97326   8.97326      1.00   .617905  1.033739
   8.97316   8.97316      1.00   .614955  1.029519
   8.97305   8.97305      1.00   .614625  1.028369
   8.97294   8.97294      1.00   .618445  1.035109
   8.97284   8.97284      1.00   .616385  1.031519
   8.97275   8.97275      1.00   .613025  1.025949
   8.97264   8.97264      1.00   .618065  1.034919
   8.97253   8.97253      1.00   .615245  1.030269
   8.97242   8.97242      1.00   .613305  1.026779
   8.97231   8.97231      1.00   .616755  1.032679
   8.97220   8.97220      1.00   .616135  1.031689
   8.97209   8.97209      1.00   .612575  1.025749
   8.97198   8.97198      1.00   .617145  1.033789
   8.97186   8.97186      1.00   .612825  1.026339
   8.97174   8.97174      1.00   .617425  1.034169
   8.97163   8.97163      1.00   .612485  1.025489
   8.97152   8.97152      1.00   .617715  1.035219
   8.97141   8.97141      1.00   .614395  1.029559
   8.97129   8.97129      1.00   .612705  1.026589
   8.97117   8.97117      1.00   .614755  1.030239
   8.97106   8.97106      1.00   .618255  1.035999
   8.97095   8.97095      1.00   .612315  1.026199
   8.97082   8.97082      1.00   .614325  1.029189
   8.97071   8.97071      1.00   .617045  1.034619
   8.97059   8.97059      1.00   .616105  1.033049
   8.97049   8.97049      1.00   .614895  1.031409
   8.97037   8.97037      1.00   .616225  1.032759
   8.97026   8.97026      1.00   .615275  1.031759
   8.97015   8.97015      1.00   .614085  1.030559
   8.97004   8.97004      1.00   .614235  1.030119
   8.96993   8.96993      1.00   .614325  1.030569
   8.96981   8.96981      1.00   .614135  1.029599
   8.96971   8.96971      1.00   .611045  1.024729
   8.96960   8.96960      1.00   .614275  1.030599
   8.96948   8.96948      1.00   .613415  1.029329
   8.96937   8.96937      1.00   .613665  1.029179
   8.96927   8.96927      1.00   .613545  1.029369
   8.96915   8.96915      1.00   .615095  1.032229
   8.96903   8.96903      1.00   .612655  1.028459
   8.96892   8.96892      1.00   .608905  1.021989
   8.96881   8.96881      1.00   .613765  1.030229
   8.96870   8.96870      1.00   .610585  1.025279
   8.96857   8.96857      1.00   .613585  1.030909
   8.96845   8.96845      1.00   .612365  1.027669
   8.96834   8.96834      1.00   .611905  1.027769
   8.96823   8.96823      1.00   .613025  1.029079
   8.96811   8.96811      1.00   .611085  1.026529
   8.96798   8.96798      1.00   .613815  1.030399
   8.96787   8.96787      1.00   .612705  1.029819
   8.96776   8.96776      1.00   .609895  1.024649
   8.96764   8.96764      1.00   .616635  1.036209
   8.96751   8.96751      1.00   .609175  1.023159
   8.96740   8.96740      1.00   .613245  1.030969
   8.96728   8.96728      1.00   .612765  1.028909
   8.96717   8.96717      1.00   .615665  1.034519
   8.96705   8.96705      1.00   .608145  1.022029
   8.96695   8.96695      1.00   .614205  1.032419
   8.96684   8.96684      1.00   .612065  1.028149
   8.96672   8.96672      1.00   .615405  1.034279
   8.96661   8.96661      1.00   .608575  1.022919
   8.96650   8.96650      1.00   .612915  1.029889
   8.96640   8.96640      1.00   .614805  1.033699
   8.96628   8.96628      1.00   .609155  1.024399
   8.96617   8.96617      1.00   .612265  1.029069
   8.96606   8.96606      1.00   .612125  1.029269
   8.96596   8.96596      1.00   .613605  1.032099
   8.96585   8.96585      1.00   .610805  1.027169
   8.96573   8.96573      1.00   .612225  1.029219
   8.96562   8.96562      1.00   .609475  1.025199
   8.96552   8.96552      1.00   .612635  1.030749
   8.96540   8.96540      1.00   .610085  1.026769
   8.96528   8.96528      1.00   .611975  1.030169
   8.96518   8.96518      1.00   .606585  1.020939
   8.96507   8.96507      1.00   .614495  1.034169
   8.96496   8.96496      1.00   .606005  1.019829
   8.96484   8.96484      1.00   .611645  1.029369
   8.96474   8.96474      1.00   .610775  1.027499
   8.96464   8.96464      1.00   .611345  1.029469
   8.96452   8.96452      1.00   .608835  1.024709
   8.96442   8.96442      1.00   .609675  1.026069
   8.96431   8.96431      1.00   .612155  1.031729
   8.96421   8.96421      1.00   .609855  1.026779
   8.96410   8.96410      1.00   .608315  1.024019
   8.96399   8.96399      1.00   .612925  1.031449
   8.96389   8.96389      1.00   .608505  1.024859
   8.96379   8.96379      1.00   .609895  1.027669
   8.96369   8.96369      1.00   .609785  1.027169
   8.96358   8.96358      1.00   .611575  1.029979
   8.96348   8.96348      1.00   .608185  1.024879
   8.96338   8.96338      1.00   .611285  1.030469
   8.96327   8.96327      1.00   .610185  1.028129
   8.96317   8.96317      1.00   .609325  1.026899
   8.96306   8.96306      1.00   .610415  1.028449
   8.96296   8.96296      1.00   .609875  1.027529
   8.96285   8.96285      1.00   .612065  1.031279
   8.96274   8.96274      1.00   .606155  1.021799
   8.96264   8.96264      1.00   .611015  1.029569
   8.96254   8.96254      1.00   .610335  1.029029
   8.96243   8.96243      1.00   .607565  1.024019
   8.96232   8.96232      1.00   .609405  1.028119
   8.96221   8.96221      1.00   .610825  1.030159
   8.96210   8.96210      1.00   .609335  1.027019
   8.96198   8.96198      1.00   .609545  1.027859
   8.96186   8.96186      1.00   .610655  1.029969
   8.96175   8.96175      1.00   .607305  1.025069
   8.96164   8.96164      1.00   .611325  1.030489
   8.96153   8.96153      1.00   .610285  1.029439
   8.96141   8.96141      1.00   .609995  1.029499
   8.96130   8.96130      1.00   .613035  1.034449
   8.96119   8.96119      1.00   .611735  1.032149
   8.96107   8.96107      1.00   .612005  1.032759
   8.96094   8.96094      1.00   .612185  1.033079
   8.96084   8.96084      1.00   .611685  1.032659
   8.96072   8.96072      1.00   .613295  1.035679
   8.96060   8.96060      1.00   .609525  1.029549
   8.96048   8.96048      1.00   .609755  1.029869
   8.96038   8.96038      1.00   .613975  1.036749
   8.96027   8.96027      1.00   .612695  1.034279
   8.96015   8.96015      1.00   .610875  1.031539
   8.96004   8.96004      1.00   .612785  1.035519
   8.95994   8.95994      1.00   .612545  1.034919
   8.95983   8.95983      1.00   .611575  1.032949
   8.95971   8.95971      1.00   .612015  1.034719
   8.95960   8.95960      1.00   .612935  1.035919
   8.95949   8.95949      1.00   .614005  1.037019
   8.95939   8.95939      1.00   .613405  1.035909
   8.95927   8.95927      1.00   .612795  1.035259
   8.95916   8.95916      1.00   .614735  1.038319
   8.95905   8.95905      1.00   .615255  1.039149
   8.95894   8.95894      1.00   .611995  1.033889
   8.95882   8.95882      1.00   .614645  1.038779
   8.95870   8.95870      1.00   .611315  1.032919
   8.95859   8.95859      1.00   .615785  1.041259
   8.95847   8.95847      1.00   .611945  1.034109
   8.95835   8.95835      1.00   .614075  1.038749
   8.95823   8.95823      1.00   .614285  1.038279
   8.95812   8.95812      1.00   .613815  1.037889
   8.95800   8.95800      1.00   .612965  1.037009
   8.95788   8.95788      1.00   .614955  1.039909
   8.95776   8.95776      1.00   .612705  1.036559
   8.95764   8.95764      1.00   .613795  1.038119
   8.95753   8.95753      1.00   .616205  1.041869
   8.95741   8.95741      1.00   .611275  1.034459
   8.95729   8.95729      1.00   .613205  1.037669
   8.95718   8.95718      1.00   .614625  1.039769
   8.95708   8.95708      1.00   .614965  1.040639
   8.95696   8.95696      1.00   .610595  1.033129
   8.95685   8.95685      1.00   .612095  1.036379
   8.95674   8.95674      1.00   .615355  1.041789
   8.95663   8.95663      1.00   .611945  1.036369
   8.95652   8.95652      1.00   .612055  1.036909
   8.95640   8.95640      1.00   .612885  1.037789
   8.95630   8.95630      1.00   .614575  1.041159
   8.95618   8.95618      1.00   .612675  1.037329
   8.95607   8.95607      1.00   .613265  1.038139
   8.95597   8.95597      1.00   .611885  1.036379
   8.95586   8.95586      1.00   .612605  1.037759
   8.95575   8.95575      1.00   .611925  1.036239
   8.95564   8.95564      1.00   .612085  1.036489
   8.95552   8.95552      1.00   .610675  1.034219
   8.95541   8.95541      1.00   .612815  1.037999
   8.95531   8.95531      1.00   .608895  1.031669
   8.95520   8.95520      1.00   .610065  1.033559
   8.95508   8.95508      1.00   .608335  1.031269
   8.95498   8.95498      1.00   .612975  1.038499
   8.95487   8.95487      1.00   .609165  1.032279
   8.95476   8.95476      1.00   .609465  1.033069
   8.95465   8.95465      1.00   .610285  1.033879
   8.95454   8.95454      1.00   .610875  1.035829
   8.95444   8.95444      1.00   .607955  1.030189
   8.95433   8.95433      1.00   .606405  1.028079
   8.95422   8.95422      1.00   .607755  1.030799
   8.95412   8.95412      1.00   .609145  1.033299
   8.95402   8.95402      1.00   .607565  1.030089
   8.95391   8.95391      1.00   .607945  1.031429
   8.95380   8.95380      1.00   .605215  1.027189
   8.95371   8.95371      1.00   .609595  1.033729
   8.95361   8.95361      1.00   .605835  1.027209
   8.95350   8.95350      1.00   .606155  1.028149
   8.95339   8.95339      1.00   .606935  1.029639
   8.95330   8.95330      1.00   .604825  1.025979
   8.95319   8.95319      1.00   .606405  1.029269
   8.95308   8.95308      1.00   .602615  1.023129
   8.95297   8.95297      1.00   .603895  1.025399
   8.95287   8.95287      1.00   .602915  1.023919
   8.95277   8.95277      1.00   .604815  1.026689
   8.95266   8.95266      1.00   .602765  1.023059
   8.95255   8.95255      1.00   .603255  1.023539
   8.95245   8.95245      1.00   .604475  1.026129
   8.95235   8.95235      1.00   .603425  1.024539
   8.95223   8.95223      1.00   .599605  1.017459
   8.95211   8.95211      1.00   .605675  1.028099
   8.95200   8.95200      1.00   .601905  1.022099
   8.95189   8.95189      1.00   .601045  1.020609
   8.95177   8.95177      1.00   .601375  1.021859
   8.95166   8.95166      1.00   .603005  1.024199
   8.95155   8.95155      1.00   .602425  1.023039
   8.95144   8.95144      1.00   .599525  1.018749
   8.95132   8.95132      1.00   .603325  1.024949
   8.95120   8.95120      1.00   .597815  1.015769
   8.95109   8.95109      1.00   .603755  1.025659
   8.95098   8.95098      1.00   .601385  1.021589
   8.95086   8.95086      1.00   .598625  1.016959
   8.95074   8.95074      1.00   .602315  1.023109
   8.95063   8.95063      1.00   .598865  1.018149
   8.95052   8.95052      1.00   .601295  1.022379
   8.95041   8.95041      1.00   .599305  1.018779
   8.95029   8.95029      1.00   .599605  1.019119
   8.95018   8.95018      1.00   .599995  1.019849
   8.95008   8.95008      1.00   .602515  1.024799
   8.94996   8.94996      1.00   .594355  1.011219
   8.94985   8.94985      1.00   .602635  1.024519
   8.94974   8.94974      1.00   .598665  1.018399
   8.94963   8.94963      1.00   .601905  1.023819
   8.94952   8.94952      1.00   .595215  1.012239
   8.94941   8.94941      1.00   .603695  1.027169
   8.94930   8.94930      1.00   .596645  1.015289
   8.94919   8.94919      1.00   .604355  1.029069
   8.94908   8.94908      1.00   .594835  1.011179
   8.94896   8.94896      1.00   .607405  1.033909
   8.94885   8.94885      1.00   .594235  1.011849
   8.94874   8.94874      1.00   .604015  1.028399
   8.94862   8.94862      1.00   .595705  1.013759
   8.94850   8.94850      1.00   .605075  1.029589
   8.94838   8.94838      1.00   .594775  1.012549
   8.94827   8.94827      1.00   .605715  1.031519
   8.94814   8.94814      1.00   .594905  1.013239
   8.94802   8.94802      1.00   .604415  1.028879
   8.94791   8.94791      1.00   .595925  1.014579
   8.94780   8.94780      1.00   .605855  1.032069
   8.94768   8.94768      1.00   .597575  1.018119
   8.94755   8.94755      1.00   .601325  1.024349
   8.94744   8.94744      1.00   .600315  1.022449
   8.94733   8.94733      1.00   .604245  1.029869
   8.94721   8.94721      1.00   .599625  1.021029
   8.94709   8.94709      1.00   .598925  1.019739
   8.94699   8.94699      1.00   .601795  1.025399
   8.94688   8.94688      1.00   .604045  1.028939
   8.94676   8.94676      1.00   .599775  1.022279
   8.94665   8.94665      1.00   .602975  1.027749
   8.94654   8.94654      1.00   .601305  1.024479
   8.94643   8.94643      1.00   .605225  1.031969
   8.94633   8.94633      1.00   .602215  1.026829
   8.94621   8.94621      1.00   .601135  1.024929
   8.94610   8.94610      1.00   .604805  1.031199
   8.94600   8.94600      1.00   .602405  1.027539
   8.94589   8.94589      1.00   .603475  1.028509
   8.94577   8.94577      1.00   .606005  1.033909
   8.94567   8.94567      1.00   .600675  1.024309
   8.94556   8.94556      1.00   .606115  1.033869
   8.94544   8.94544      1.00   .601725  1.026099
   8.94533   8.94533      1.00   .605115  1.032509
   8.94522   8.94522      1.00   .601155  1.025799
   8.94511   8.94511      1.00   .608515  1.037579
   8.94500   8.94500      1.00   .597125  1.018829
   8.94489   8.94489      1.00   .608715  1.039449
   8.94479   8.94479      1.00   .601525  1.025929
   8.94468   8.94468      1.00   .605545  1.033889
   8.94457   8.94457      1.00   .601905  1.026949
   8.94446   8.94446      1.00   .607175  1.036689
   8.94436   8.94436      1.00   .599545  1.023159
   8.94426   8.94426      1.00   .611635  1.044269
   8.94415   8.94415      1.00   .601265  1.026239
   8.94404   8.94404      1.00   .606655  1.035649
   8.94394   8.94394      1.00   .604685  1.032669
   8.94384   8.94384      1.00   .607695  1.036769
   8.94373   8.94373      1.00   .604475  1.031799
   8.94363   8.94363      1.00   .605775  1.034619
   8.94353   8.94353      1.00   .602725  1.028889
   8.94343   8.94343      1.00   .608995  1.040159
   8.94333   8.94333      1.00   .602615  1.028839
   8.94322   8.94322      1.00   .606745  1.036269
   8.94312   8.94312      1.00   .606325  1.035959
   8.94301   8.94301      1.00   .603755  1.031709
   8.94291   8.94291      1.00   .605855  1.035499
   8.94280   8.94280      1.00   .606155  1.036319
   8.94269   8.94269      1.00   .607145  1.037769
   8.94258   8.94258      1.00   .605175  1.033669
   8.94247   8.94247      1.00   .606085  1.036209
   8.94237   8.94237      1.00   .606695  1.037119
   8.94226   8.94226      1.00   .606535  1.036859
   8.94215   8.94215      1.00   .605635  1.035459
   8.94203   8.94203      1.00   .604105  1.033449
   8.94192   8.94192      1.00   .606695  1.037839
   8.94180   8.94180      1.00   .606705  1.037259
   8.94170   8.94170      1.00   .608035  1.039609
   8.94159   8.94159      1.00   .604305  1.033719
   8.94147   8.94147      1.00   .606125  1.037379
   8.94135   8.94135      1.00   .604485  1.034219
   8.94124   8.94124      1.00   .610185  1.044179
   8.94113   8.94113      1.00   .601505  1.029259
   8.94100   8.94100      1.00   .607435  1.039389
   8.94089   8.94089      1.00   .603605  1.033039
   8.94078   8.94078      1.00   .606925  1.038469
   8.94066   8.94066      1.00   .603225  1.032219
   8.94054   8.94054      1.00   .607535  1.040049
   8.94044   8.94044      1.00   .606505  1.037709
   8.94033   8.94033      1.00   .608375  1.041609
   8.94021   8.94021      1.00   .603235  1.032149
   8.94010   8.94010      1.00   .608915  1.042679
   8.94000   8.94000      1.00   .603575  1.033499
   8.93988   8.93988      1.00   .604515  1.034699
   8.93976   8.93976      1.00   .608535  1.041729
   8.93965   8.93965      1.00   .604345  1.034749
   8.93955   8.93955      1.00   .606865  1.039599
   8.93944   8.93944      1.00   .608145  1.042119
   8.93933   8.93933      1.00   .605545  1.036989
   8.93921   8.93921      1.00   .609135  1.043119
   8.93911   8.93911      1.00   .606655  1.038749
   8.93900   8.93900      1.00   .608525  1.042399
   8.93888   8.93888      1.00   .606995  1.039999
   8.93875   8.93875      1.00   .607095  1.039729
   8.93864   8.93864      1.00   .609415  1.044249
   8.93853   8.93853      1.00   .606555  1.038859
   8.93841   8.93841      1.00   .609715  1.045139
   8.93829   8.93829      1.00   .604875  1.036509
   8.93817   8.93817      1.00   .612465  1.049939
   8.93806   8.93806      1.00   .605315  1.037609
   8.93793   8.93793      1.00   .611515  1.047869
   8.93781   8.93781      1.00   .607525  1.041779
   8.93770   8.93770      1.00   .610805  1.047289
   8.93759   8.93759      1.00   .608735  1.044209
   8.93747   8.93747      1.00   .609935  1.045959
   8.93734   8.93734      1.00   .610025  1.045849
   8.93723   8.93723      1.00   .611055  1.048109
   8.93713   8.93713      1.00   .609665  1.046539
   8.93701   8.93701      1.00   .610965  1.048129
   8.93689   8.93689      1.00   .612205  1.050289
   8.93679   8.93679      1.00   .610445  1.047129
   8.93668   8.93668      1.00   .611735  1.049859
   8.93656   8.93656      1.00   .612085  1.050619
   8.93645   8.93645      1.00   .613745  1.053259
   8.93635   8.93635      1.00   .613325  1.052459
   8.93624   8.93624      1.00   .611435  1.049029
   8.93612   8.93612      1.00   .615845  1.057249
   8.93601   8.93601      1.00   .612305  1.051489
   8.93590   8.93590      1.00   .613265  1.053429
   8.93580   8.93580      1.00   .614425  1.055439
   8.93568   8.93568      1.00   .616965  1.059459
   8.93557   8.93557      1.00   .613695  1.053149
   8.93546   8.93546      1.00   .615075  1.057299
   8.93535   8.93535      1.00   .617595  1.060779
   8.93523   8.93523      1.00   .615905  1.058369
   8.93512   8.93512      1.00   .615315  1.056849
   8.93502   8.93502      1.00   .618545  1.062669
   8.93492   8.93492      1.00   .618045  1.062309
   8.93480   8.93480      1.00   .618505  1.063229
   8.93469   8.93469      1.00   .616365  1.058859
   8.93459   8.93459      1.00   .621635  1.068249
   8.93448   8.93448      1.00   .618565  1.062669
   8.93437   8.93437      1.00   .620265  1.065919
   8.93426   8.93426      1.00   .617925  1.062209
   8.93416   8.93416      1.00   .624435  1.073589
   8.93406   8.93406      1.00   .618825  1.063869
   8.93395   8.93395      1.00   .624865  1.074629
   8.93384   8.93384      1.00   .618495  1.063209
   8.93374   8.93374      1.00   .627705  1.079629
   8.93364   8.93364      1.00   .621335  1.068549
   8.93354   8.93354      1.00   .623125  1.070769
   8.93343   8.93343      1.00   .624635  1.074019
   8.93333   8.93333      1.00   .624645  1.074819
   8.93323   8.93323      1.00   .625415  1.075889
   8.93312   8.93312      1.00   .626195  1.076619
   8.93302   8.93302      1.00   .628195  1.080879
   8.93292   8.93292      1.00   .625815  1.076859
   8.93281   8.93281      1.00   .628705  1.081839
   8.93270   8.93270      1.00   .625705  1.076969
   8.93259   8.93259      1.00   .627685  1.080129
   8.93249   8.93249      1.00   .628275  1.081819
   8.93239   8.93239      1.00   .631885  1.087849
   8.93227   8.93227      1.00   .627795  1.080609
   8.93215   8.93215      1.00   .630715  1.086889
   8.93205   8.93205      1.00   .629665  1.084089
   8.93194   8.93194      1.00   .634165  1.092349
   8.93182   8.93182      1.00   .629345  1.083809
   8.93169   8.93169      1.00   .633005  1.090129
   8.93159   8.93159      1.00   .634715  1.093539
   8.93148   8.93148      1.00   .632535  1.089249
   8.93136   8.93136      1.00   .632225  1.088559
   8.93124   8.93124      1.00   .636155  1.095639
   8.93113   8.93113      1.00   .633515  1.090979
   8.93101   8.93101      1.00   .634335  1.093089
   8.93090   8.93090      1.00   .636295  1.096199
   8.93078   8.93078      1.00   .636585  1.096549
   8.93067   8.93067      1.00   .635595  1.095899
   8.93056   8.93056      1.00   .637155  1.097769
   8.93044   8.93044      1.00   .636365  1.096789
   8.93033   8.93033      1.00   .636385  1.096399
   8.93022   8.93022      1.00   .637565  1.099159
   8.93011   8.93011      1.00   .637235  1.098169
   8.93000   8.93000      1.00   .639315  1.102129
   8.92988   8.92988      1.00   .639595  1.103029
   8.92977   8.92977      1.00   .639025  1.101649
   8.92967   8.92967      1.00   .639635  1.102319
   8.92955   8.92955      1.00   .639105  1.102139
   8.92944   8.92944      1.00   .642855  1.108379
   8.92934   8.92934      1.00   .641075  1.105679
   8.92923   8.92923      1.00   .640795  1.104829
   8.92911   8.92911      1.00   .641315  1.106199
   8.92899   8.92899      1.00   .642005  1.107769
   8.92889   8.92889      1.00   .640505  1.105379
   8.92877   8.92877      1.00   .641965  1.107689
   8.92865   8.92865      1.00   .642175  1.107569
   8.92853   8.92853      1.00   .642775  1.109229
   8.92841   8.92841      1.00   .640055  1.103869
   8.92831   8.92831      1.00   .643555  1.111439
   8.92818   8.92818      1.00   .641735  1.107309
   8.92806   8.92806      1.00   .642655  1.109689
   8.92795   8.92795      1.00   .641215  1.106879
   8.92784   8.92784      1.00   .642655  1.109129
   8.92772   8.92772      1.00   .642495  1.109619
   8.92759   8.92759      1.00   .640625  1.106389
   8.92748   8.92748      1.00   .644305  1.112249
   8.92737   8.92737      1.00   .641625  1.108319
   8.92724   8.92724      1.00   .641675  1.108189
   8.92712   8.92712      1.00   .642445  1.109949
   8.92702   8.92702      1.00   .642245  1.109839
   8.92691   8.92691      1.00   .642085  1.109229
   8.92679   8.92679      1.00   .645105  1.114549
   8.92668   8.92668      1.00   .639605  1.105179
   8.92658   8.92658      1.00   .645625  1.115399
   8.92647   8.92647      1.00   .639725  1.104479
   8.92635   8.92635      1.00   .645935  1.116419
   8.92624   8.92624      1.00   .641645  1.109219
   8.92613   8.92613      1.00   .641575  1.108769
   8.92603   8.92603      1.00   .641675  1.109429
   8.92591   8.92591      1.00   .645065  1.114849
   8.92580   8.92580      1.00   .641335  1.108169
   8.92570   8.92570      1.00   .644615  1.114449
   8.92559   8.92559      1.00   .642245  1.110539
   8.92548   8.92548      1.00   .643715  1.113319
   8.92536   8.92536      1.00   .643965  1.113809
   8.92526   8.92526      1.00   .638095  1.104019
   8.92515   8.92515      1.00   .644815  1.115559
   8.92503   8.92503      1.00   .641535  1.109479
   8.92492   8.92492      1.00   .642405  1.111509
   8.92481   8.92481      1.00   .642845  1.112029
   8.92471   8.92471      1.00   .644805  1.115539
   8.92460   8.92460      1.00   .641955  1.110439
   8.92449   8.92449      1.00   .643865  1.113839
   8.92439   8.92439      1.00   .642355  1.111989
   8.92428   8.92428      1.00   .644255  1.115239
   8.92417   8.92417      1.00   .642285  1.111609
   8.92407   8.92407      1.00   .643595  1.114119
   8.92397   8.92397      1.00   .643155  1.112689
   8.92387   8.92387      1.00   .646715  1.120039
   8.92376   8.92376      1.00   .641125  1.109809
   8.92365   8.92365      1.00   .645255  1.117429
   8.92356   8.92356      1.00   .644285  1.115189
   8.92346   8.92346      1.00   .646245  1.118439
   8.92335   8.92335      1.00   .642845  1.113399
   8.92324   8.92324      1.00   .645175  1.117519
   8.92314   8.92314      1.00   .644685  1.117479
   8.92304   8.92304      1.00   .644585  1.117149
   8.92293   8.92293      1.00   .644535  1.117099
   8.92282   8.92282      1.00   .643915  1.116249
   8.92272   8.92272      1.00   .644565  1.116769
   8.92262   8.92262      1.00   .643405  1.114929
   8.92251   8.92251      1.00   .645705  1.118919
   8.92240   8.92240      1.00   .643775  1.115009
   8.92230   8.92230      1.00   .644235  1.116699
   8.92219   8.92219      1.00   .644205  1.116889
   8.92206   8.92206      1.00   .644975  1.118209
   8.92195   8.92195      1.00   .642325  1.113549
   8.92184   8.92184      1.00   .645955  1.120139
   8.92173   8.92173      1.00   .643235  1.115749
   8.92161   8.92161      1.00   .644415  1.118019
   8.92149   8.92149      1.00   .643465  1.116239
   8.92138   8.92138      1.00   .645705  1.119829
   8.92127   8.92127      1.00   .645225  1.118809
   8.92116   8.92116      1.00   .643215  1.116249
   8.92103   8.92103      1.00   .644565  1.118159
   8.92092   8.92092      1.00   .644845  1.118679
   8.92081   8.92081      1.00   .644355  1.117939
   8.92069   8.92069      1.00   .642075  1.114359
   8.92057   8.92057      1.00   .646365  1.122189
   8.92046   8.92046      1.00   .641665  1.113009
   8.92035   8.92035      1.00   .647235  1.123529
   8.92024   8.92024      1.00   .641905  1.113519
   8.92012   8.92012      1.00   .644555  1.118829
   8.92002   8.92002      1.00   .644125  1.117609
   8.91991   8.91991      1.00   .644185  1.118669
   8.91980   8.91980      1.00   .642475  1.115349
   8.91969   8.91969      1.00   .645255  1.120439
   8.91958   8.91958      1.00   .642325  1.115059
   8.91947   8.91947      1.00   .645265  1.120489
   8.91936   8.91936      1.00   .640935  1.113169
   8.91925   8.91925      1.00   .643525  1.117509
   8.91914   8.91914      1.00   .641215  1.114199
   8.91903   8.91903      1.00   .642345  1.115699
   8.91891   8.91891      1.00   .638585  1.109589
   8.91880   8.91880      1.00   .642565  1.116329
   8.91869   8.91869      1.00   .641565  1.114399
   8.91857   8.91857      1.00   .642005  1.115549
   8.91845   8.91845      1.00   .640725  1.113499
   8.91833   8.91833      1.00   .643385  1.118189
   8.91822   8.91822      1.00   .638945  1.111069
   8.91810   8.91810      1.00   .638655  1.109629
   8.91798   8.91798      1.00   .640905  1.114799
   8.91786   8.91786      1.00   .639955  1.112999
   8.91775   8.91775      1.00   .640905  1.114289
   8.91763   8.91763      1.00   .638605  1.110169
   8.91751   8.91751      1.00   .641055  1.114769
   8.91739   8.91739      1.00   .638165  1.109699
   8.91728   8.91728      1.00   .641085  1.114799
   8.91717   8.91717      1.00   .637365  1.108429
   8.91706   8.91706      1.00   .642475  1.117459
   8.91694   8.91694      1.00   .637605  1.108939
   8.91683   8.91683      1.00   .642305  1.117209
   8.91674   8.91674      1.00   .638845  1.111389
   8.91662   8.91662      1.00   .639005  1.112819
   8.91651   8.91651      1.00   .640315  1.114519
   8.91640   8.91640      1.00   .639915  1.114099
   8.91629   8.91629      1.00   .636765  1.108579
   8.91617   8.91617      1.00   .640115  1.114009
   8.91606   8.91606      1.00   .638445  1.111299
   8.91596   8.91596      1.00   .639265  1.112549
   8.91585   8.91585      1.00   .635155  1.105759
   8.91573   8.91573      1.00   .639845  1.113899
   8.91562   8.91562      1.00   .637625  1.109929
   8.91552   8.91552      1.00   .635835  1.107399
   8.91541   8.91541      1.00   .637955  1.110119
   8.91530   8.91530      1.00   .638715  1.112099
   8.91518   8.91518      1.00   .637035  1.109849
   8.91508   8.91508      1.00   .635375  1.106789
   8.91497   8.91497      1.00   .634745  1.105719
   8.91486   8.91486      1.00   .639155  1.113969
   8.91475   8.91475      1.00   .631875  1.101029
   8.91465   8.91465      1.00   .635655  1.106949
   8.91454   8.91454      1.00   .635595  1.106939
   8.91444   8.91444      1.00   .634695  1.105569
   8.91433   8.91433      1.00   .629945  1.097769
   8.91422   8.91422      1.00   .635065  1.107319
   8.91412   8.91412      1.00   .633425  1.103739
   8.91401   8.91401      1.00   .632815  1.103379
   8.91390   8.91390      1.00   .630695  1.099569
   8.91381   8.91381      1.00   .635065  1.106749
   8.91371   8.91371      1.00   .630815  1.099639
   8.91360   8.91360      1.00   .631885  1.100859
   8.91349   8.91349      1.00   .632855  1.103839
   8.91340   8.91340      1.00   .631745  1.101189
   8.91330   8.91330      1.00   .627225  1.093869
   8.91319   8.91319      1.00   .630785  1.099449
   8.91308   8.91308      1.00   .634235  1.106179
   8.91298   8.91298      1.00   .622965  1.086629
   8.91288   8.91288      1.00   .632265  1.103319
   8.91277   8.91277      1.00   .628625  1.096949
   8.91266   8.91266      1.00   .628255  1.096189
   8.91256   8.91256      1.00   .627225  1.094039
   8.91246   8.91246      1.00   .629175  1.097439
   8.91234   8.91234      1.00   .625045  1.090629
   8.91223   8.91223      1.00   .628915  1.098009
   8.91212   8.91212      1.00   .623155  1.087859
   8.91201   8.91201      1.00   .629285  1.098449
   8.91190   8.91190      1.00   .623455  1.087909
   8.91178   8.91178      1.00   .622205  1.086059
   8.91167   8.91167      1.00   .625995  1.092589
   8.91155   8.91155      1.00   .625985  1.093189
   8.91143   8.91143      1.00   .623065  1.088269
   8.91132   8.91132      1.00   .625595  1.092639
   8.91121   8.91121      1.00   .625395  1.092989
   8.91110   8.91110      1.00   .625235  1.092199
   8.91098   8.91098      1.00   .622865  1.088029
   8.91085   8.91085      1.00   .621465  1.085309
   8.91075   8.91075      1.00   .624395  1.091099
   8.91064   8.91064      1.00   .622405  1.087209
   8.91052   8.91052      1.00   .625655  1.093749
   8.91041   8.91041      1.00   .623375  1.089479
   8.91030   8.91030      1.00   .623185  1.088349
   8.91019   8.91019      1.00   .622365  1.087529
   8.91007   8.91007      1.00   .625425  1.092629
   8.90996   8.90996      1.00   .620645  1.085329
   8.90985   8.90985      1.00   .623815  1.090779
   8.90974   8.90974      1.00   .623295  1.089389
   8.90963   8.90963      1.00   .623885  1.090959
   8.90952   8.90952      1.00   .620155  1.084809
   8.90941   8.90941      1.00   .627055  1.096689
   8.90930   8.90930      1.00   .623025  1.089519
   8.90919   8.90919      1.00   .623225  1.089759
   8.90907   8.90907      1.00   .622745  1.089229
   8.90896   8.90896      1.00   .624685  1.092349
   8.90885   8.90885      1.00   .626075  1.094539
   8.90873   8.90873      1.00   .620995  1.086809
   8.90861   8.90861      1.00   .623345  1.091219
   8.90849   8.90849      1.00   .626355  1.096339
   8.90838   8.90838      1.00   .622765  1.089199
   8.90827   8.90827      1.00   .624515  1.092799
   8.90814   8.90814      1.00   .625515  1.094459
   8.90803   8.90803      1.00   .623785  1.091279
   8.90792   8.90792      1.00   .626595  1.096959
   8.90779   8.90779      1.00   .623835  1.091289
   8.90767   8.90767      1.00   .625415  1.094599
   8.90755   8.90755      1.00   .625115  1.094599
   8.90744   8.90744      1.00   .624185  1.092799
   8.90732   8.90732      1.00   .628145  1.099659
   8.90720   8.90720      1.00   .623155  1.091359
   8.90709   8.90709      1.00   .627725  1.099439
   8.90698   8.90698      1.00   .624155  1.092749
   8.90687   8.90687      1.00   .630895  1.104739
   8.90676   8.90676      1.00   .625345  1.095209
   8.90666   8.90666      1.00   .626735  1.097789
   8.90655   8.90655      1.00   .628375  1.100929
   8.90644   8.90644      1.00   .627395  1.098709
   8.90632   8.90632      1.00   .625085  1.094759
   8.90622   8.90622      1.00   .629475  1.102859
   8.90611   8.90611      1.00   .628675  1.101569
   8.90599   8.90599      1.00   .629215  1.102799
   8.90588   8.90588      1.00   .626215  1.096839
   8.90578   8.90578      1.00   .632615  1.108669
   8.90567   8.90567      1.00   .627395  1.100009
   8.90555   8.90555      1.00   .629755  1.104089
   8.90544   8.90544      1.00   .627745  1.099709
   8.90533   8.90533      1.00   .632485  1.108409
   8.90523   8.90523      1.00   .629725  1.104509
   8.90512   8.90512      1.00   .629425  1.103929
   8.90500   8.90500      1.00   .633035  1.110109
   8.90490   8.90490      1.00   .631475  1.107769
   8.90479   8.90479      1.00   .630475  1.106049
   8.90468   8.90468      1.00   .633655  1.111339
   8.90457   8.90457      1.00   .632965  1.110399
   8.90447   8.90447      1.00   .629705  1.104839
   8.90436   8.90436      1.00   .630795  1.107019
   8.90425   8.90425      1.00   .634195  1.113419
   8.90414   8.90414      1.00   .631955  1.109189
   8.90404   8.90404      1.00   .631545  1.107349
   8.90394   8.90394      1.00   .635005  1.114419
   8.90384   8.90384      1.00   .633305  1.111759
   8.90373   8.90373      1.00   .633165  1.111579
   8.90363   8.90363      1.00   .627875  1.102199
   8.90353   8.90353      1.00   .639805  1.123169
   8.90343   8.90343      1.00   .628235  1.102159
   8.90332   8.90332      1.00   .633975  1.113379
   8.90322   8.90322      1.00   .635345  1.115489
   8.90312   8.90312      1.00   .635155  1.115299
   8.90301   8.90301      1.00   .634235  1.113869
   8.90290   8.90290      1.00   .635225  1.115749
   8.90280   8.90280      1.00   .636185  1.117809
   8.90270   8.90270      1.00   .638275  1.121029
   8.90259   8.90259      1.00   .632635  1.111189
   8.90248   8.90248      1.00   .639785  1.124079
   8.90238   8.90238      1.00   .637175  1.119499
   8.90227   8.90227      1.00   .634375  1.115119
   8.90215   8.90215      1.00   .637615  1.119939
   8.90203   8.90203      1.00   .637875  1.120529
   8.90193   8.90193      1.00   .638165  1.121259
   8.90182   8.90182      1.00   .636185  1.118319
   8.90170   8.90170      1.00   .640275  1.125539
   8.90158   8.90158      1.00   .638175  1.121719
   8.90147   8.90147      1.00   .638405  1.122389
   8.90136   8.90136      1.00   .640185  1.125669
   8.90124   8.90124      1.00   .638215  1.122259
   8.90112   8.90112      1.00   .638335  1.122229
   8.90101   8.90101      1.00   .638315  1.122879
   8.90090   8.90090      1.00   .641745  1.128159
   8.90078   8.90078      1.00   .639255  1.123999
   8.90066   8.90066      1.00   .637745  1.121989
   8.90055   8.90055      1.00   .641635  1.128759
   8.90044   8.90044      1.00   .641655  1.128379
   8.90033   8.90033      1.00   .638165  1.123439
   8.90021   8.90021      1.00   .638685  1.124709
   8.90011   8.90011      1.00   .642235  1.129919
   8.90000   8.90000      1.00   .642135  1.130019
   8.89988   8.89988      1.00   .639005  1.124489
   8.89977   8.89977      1.00   .641435  1.128809
   8.89966   8.89966      1.00   .642115  1.130629
   8.89956   8.89956      1.00   .641955  1.129919
   8.89944   8.89944      1.00   .641135  1.128779
   8.89933   8.89933      1.00   .644415  1.134799
   8.89922   8.89922      1.00   .640665  1.128689
   8.89911   8.89911      1.00   .641185  1.129399
   8.89900   8.89900      1.00   .644585  1.135299
   8.89888   8.89888      1.00   .642745  1.131899
   8.89877   8.89877      1.00   .644705  1.135459
   8.89866   8.89866      1.00   .642175  1.130579
   8.89854   8.89854      1.00   .646165  1.138439
   8.89842   8.89842      1.00   .643275  1.133759
   8.89830   8.89830      1.00   .647445  1.140089
   8.89819   8.89819      1.00   .642975  1.133139
   8.89807   8.89807      1.00   .648565  1.142889
   8.89794   8.89794      1.00   .643465  1.133679
   8.89783   8.89783      1.00   .649175  1.144059
   8.89771   8.89771      1.00   .648385  1.142759
   8.89760   8.89760      1.00   .644475  1.136369
   8.89748   8.89748      1.00   .645315  1.138119
   8.89736   8.89736      1.00   .650145  1.146429
   8.89725   8.89725      1.00   .646165  1.138899
   8.89713   8.89713      1.00   .643975  1.135469
   8.89702   8.89702      1.00   .648915  1.143849
   8.89692   8.89692      1.00   .648235  1.143019
   8.89680   8.89680      1.00   .649235  1.144829
   8.89669   8.89669      1.00   .647135  1.141509
   8.89658   8.89658      1.00   .648975  1.144859
   8.89647   8.89647      1.00   .650495  1.148299
   8.89636   8.89636      1.00   .646755  1.141409
   8.89625   8.89625      1.00   .647245  1.142059
   8.89613   8.89613      1.00   .650545  1.148599
   8.89603   8.89603      1.00   .648425  1.144469
   8.89592   8.89592      1.00   .649535  1.146069
   8.89581   8.89581      1.00   .650755  1.148209
   8.89570   8.89570      1.00   .651275  1.149339
   8.89559   8.89559      1.00   .649415  1.146129
   8.89548   8.89548      1.00   .650505  1.148289
   8.89537   8.89537      1.00   .651585  1.150279
   8.89525   8.89525      1.00   .650455  1.148319
   8.89515   8.89515      1.00   .651645  1.150669
   8.89505   8.89505      1.00   .652785  1.153299
   8.89493   8.89493      1.00   .651325  1.149839
   8.89482   8.89482      1.00   .650145  1.148639
   8.89472   8.89472      1.00   .653855  1.155159
   8.89461   8.89461      1.00   .652715  1.152589
   8.89450   8.89450      1.00   .650705  1.149959
   8.89439   8.89439      1.00   .649515  1.147159
   8.89429   8.89429      1.00   .656145  1.159299
   8.89418   8.89418      1.00   .649445  1.147409
   8.89407   8.89407      1.00   .653595  1.154859
   8.89397   8.89397      1.00   .650685  1.149679
   8.89387   8.89387      1.00   .656385  1.160149
   8.89377   8.89377      1.00   .650895  1.150289
   8.89366   8.89366      1.00   .653995  1.155689
   8.89356   8.89356      1.00   .655225  1.157739
   8.89346   8.89346      1.00   .656715  1.160809
   8.89336   8.89336      1.00   .649545  1.148339
   8.89325   8.89325      1.00   .656355  1.161099
   8.89314   8.89314      1.00   .655435  1.159539
   8.89305   8.89305      1.00   .656695  1.161319
   8.89295   8.89295      1.00   .652595  1.154349
   8.89284   8.89284      1.00   .656935  1.161269
   8.89273   8.89273      1.00   .653565  1.155799
   8.89262   8.89262      1.00   .656055  1.160599
   8.89252   8.89252      1.00   .652485  1.154419
   8.89241   8.89241      1.00   .655955  1.160289
   8.89230   8.89230      1.00   .654245  1.157629
   8.89219   8.89219      1.00   .652885  1.155309
   8.89207   8.89207      1.00   .655015  1.158719
   8.89196   8.89196      1.00   .652555  1.155109
   8.89185   8.89185      1.00   .653295  1.155779
   8.89174   8.89174      1.00   .654875  1.158299
   8.89162   8.89162      1.00   .655325  1.160999
   8.89151   8.89151      1.00   .653575  1.156959
   8.89139   8.89139      1.00   .652165  1.154529
   8.89128   8.89128      1.00   .656335  1.162299
   8.89116   8.89116      1.00   .654515  1.158999
   8.89104   8.89104      1.00   .654315  1.158459
   8.89093   8.89093      1.00   .654005  1.158709
   8.89082   8.89082      1.00   .656295  1.162179
   8.89071   8.89071      1.00   .651885  1.154759
   8.89059   8.89059      1.00   .655195  1.161149
   8.89047   8.89047      1.00   .653765  1.157579
   8.89037   8.89037      1.00   .655165  1.161019
   8.89026   8.89026      1.00   .650225  1.152369
   8.89015   8.89015      1.00   .656265  1.163129
   8.89003   8.89003      1.00   .650985  1.153419
   8.88992   8.88992      1.00   .653635  1.158689
   8.88982   8.88982      1.00   .650665  1.153139
   8.88970   8.88970      1.00   .655875  1.162549
   8.88960   8.88960      1.00   .651155  1.154329
   8.88949   8.88949      1.00   .652275  1.156599
   8.88938   8.88938      1.00   .652645  1.156899
   8.88927   8.88927      1.00   .652645  1.156659
   8.88915   8.88915      1.00   .647475  1.147589
   8.88905   8.88905      1.00   .653925  1.159429
   8.88894   8.88894      1.00   .649545  1.151969
   8.88882   8.88882      1.00   .653925  1.159469
   8.88870   8.88870      1.00   .648995  1.150939
   8.88859   8.88859      1.00   .655555  1.162439
   8.88848   8.88848      1.00   .650455  1.153459
   8.88836   8.88836      1.00   .652885  1.157679
   8.88824   8.88824      1.00   .651285  1.155679
   8.88813   8.88813      1.00   .651325  1.156269
   8.88801   8.88801      1.00   .652255  1.157839
   8.88790   8.88790      1.00   .650255  1.153759
   8.88777   8.88777      1.00   .652155  1.157289
   8.88765   8.88765      1.00   .649355  1.152419
   8.88754   8.88754      1.00   .652385  1.158329
   8.88742   8.88742      1.00   .648885  1.151799
   8.88730   8.88730      1.00   .650975  1.155779
   8.88720   8.88720      1.00   .650415  1.154099
   8.88709   8.88709      1.00   .652815  1.158969
   8.88698   8.88698      1.00   .647905  1.151119
   8.88687   8.88687      1.00   .650275  1.154709
   8.88676   8.88676      1.00   .650405  1.155109
   8.88665   8.88665      1.00   .651925  1.158159
   8.88653   8.88653      1.00   .645975  1.147629
   8.88642   8.88642      1.00   .650445  1.154779
   8.88631   8.88631      1.00   .649315  1.153499
   8.88621   8.88621      1.00   .648985  1.152549
   8.88611   8.88611      1.00   .649995  1.155129
   8.88599   8.88599      1.00   .646905  1.149479
   8.88588   8.88588      1.00   .649215  1.153529
   8.88578   8.88578      1.00   .647055  1.149849
   8.88566   8.88566      1.00   .647795  1.151589
   8.88555   8.88555      1.00   .647755  1.151429
   8.88544   8.88544      1.00   .646965  1.150019
   8.88533   8.88533      1.00   .646975  1.150369
   8.88522   8.88522      1.00   .647335  1.151149
   8.88511   8.88511      1.00   .645585  1.147239
   8.88500   8.88500      1.00   .647845  1.152089
   8.88489   8.88489      1.00   .645275  1.147039
   8.88478   8.88478      1.00   .646475  1.149659
   8.88467   8.88467      1.00   .646205  1.148789
   8.88457   8.88457      1.00   .645725  1.148529
   8.88446   8.88446      1.00   .648225  1.153109
   8.88435   8.88435      1.00   .643165  1.144469
   8.88424   8.88424      1.00   .645985  1.149069
   8.88414   8.88414      1.00   .644835  1.147229
   8.88404   8.88404      1.00   .648265  1.153219
   8.88394   8.88394      1.00   .642125  1.142209
   8.88383   8.88383      1.00   .646095  1.150489
   8.88373   8.88373      1.00   .644835  1.147799
   8.88363   8.88363      1.00   .645575  1.149759
   8.88352   8.88352      1.00   .643295  1.144909
   8.88342   8.88342      1.00   .646785  1.151859
   8.88332   8.88332      1.00   .642125  1.142959
   8.88322   8.88322      1.00   .646695  1.151239
   8.88311   8.88311      1.00   .639985  1.140509
   8.88300   8.88300      1.00   .647635  1.153329
   8.88290   8.88290      1.00   .642975  1.145119
   8.88280   8.88280      1.00   .640385  1.140079
   8.88269   8.88269      1.00   .645555  1.149369
   8.88258   8.88258      1.00   .642895  1.145449
   8.88247   8.88247      1.00   .643055  1.145339
   8.88237   8.88237      1.00   .644005  1.147189
   8.88225   8.88225      1.00   .643995  1.147489
   8.88214   8.88214      1.00   .642585  1.145019
   8.88203   8.88203      1.00   .642355  1.145439
   8.88192   8.88192      1.00   .641935  1.143619
   8.88179   8.88179      1.00   .644305  1.148669
   8.88168   8.88168      1.00   .641345  1.143439
   8.88158   8.88158      1.00   .644815  1.149469
   8.88146   8.88146      1.00   .644825  1.149539
   8.88134   8.88134      1.00   .643955  1.147419
   8.88122   8.88122      1.00   .641465  1.143789
   8.88110   8.88110      1.00   .646935  1.153579
   8.88099   8.88099      1.00   .644795  1.149899
   8.88087   8.88087      1.00   .642805  1.146819
   8.88076   8.88076      1.00   .645445  1.150359
   8.88065   8.88065      1.00   .647685  1.155269
   8.88053   8.88053      1.00   .645775  1.151849
   8.88042   8.88042      1.00   .645155  1.151099
   8.88031   8.88031      1.00   .648335  1.156609
   8.88020   8.88020      1.00   .644185  1.149279
   8.88009   8.88009      1.00   .646775  1.154029
   8.87998   8.87998      1.00   .647875  1.156369
   8.87986   8.87986      1.00   .645815  1.152649
   8.87976   8.87976      1.00   .646795  1.154119
   8.87965   8.87965      1.00   .647485  1.155569
   8.87954   8.87954      1.00   .646985  1.154299
   8.87943   8.87943      1.00   .649405  1.159559
   8.87932   8.87932      1.00   .645065  1.151969
   8.87921   8.87921      1.00   .648255  1.157779
   8.87909   8.87909      1.00   .647065  1.155849
   8.87898   8.87898      1.00   .647975  1.156769
   8.87886   8.87886      1.00   .646525  1.154839
   8.87875   8.87875      1.00   .649545  1.160289
   8.87863   8.87863      1.00   .647365  1.156239
   8.87851   8.87851      1.00   .649565  1.159749
   8.87840   8.87840      1.00   .650005  1.160929
   8.87829   8.87829      1.00   .648205  1.157819
   8.87817   8.87817      1.00   .649325  1.160359
   8.87804   8.87804      1.00   .647605  1.156779
   8.87792   8.87792      1.00   .651035  1.163169
   8.87781   8.87781      1.00   .646505  1.155599
   8.87769   8.87769      1.00   .650625  1.162109
   8.87757   8.87757      1.00   .646025  1.154549
   8.87746   8.87746      1.00   .652695  1.166749
   8.87735   8.87735      1.00   .645775  1.154569
   8.87723   8.87723      1.00   .652075  1.166189
   8.87711   8.87711      1.00   .647095  1.157229
   8.87700   8.87700      1.00   .652055  1.165399
   8.87690   8.87690      1.00   .646755  1.155909
   8.87679   8.87679      1.00   .652785  1.167289
   8.87668   8.87668      1.00   .647405  1.157119
   8.87656   8.87656      1.00   .650065  1.162279
   8.87645   8.87645      1.00   .649275  1.161389
   8.87634   8.87634      1.00   .648845  1.160799
   8.87623   8.87623      1.00   .648505  1.159669
   8.87612   8.87612      1.00   .648305  1.160039
   8.87601   8.87601      1.00   .649645  1.162139
   8.87590   8.87590      1.00   .648795  1.160209
   8.87578   8.87578      1.00   .648355  1.159339
   8.87568   8.87568      1.00   .647715  1.159199
   8.87557   8.87557      1.00   .651525  1.166009
   8.87546   8.87546      1.00   .642375  1.149269
   8.87534   8.87534      1.00   .649945  1.163409
   8.87524   8.87524      1.00   .646285  1.156319
   8.87513   8.87513      1.00   .650365  1.164089
   8.87501   8.87501      1.00   .644225  1.153719
   8.87491   8.87491      1.00   .650745  1.164969
   8.87480   8.87480      1.00   .644915  1.154619
   8.87470   8.87470      1.00   .649515  1.162719
   8.87459   8.87459      1.00   .642805  1.151329
   8.87448   8.87448      1.00   .648335  1.160859
   8.87437   8.87437      1.00   .646855  1.158599
   8.87427   8.87427      1.00   .648655  1.161449
   8.87416   8.87416      1.00   .646685  1.158169
   8.87405   8.87405      1.00   .646935  1.158819
   8.87395   8.87395      1.00   .647315  1.159199
   8.87385   8.87385      1.00   .648355  1.161089
   8.87374   8.87374      1.00   .645875  1.158129
   8.87364   8.87364      1.00   .647505  1.159979
   8.87354   8.87354      1.00   .647105  1.159739
   8.87344   8.87344      1.00   .647595  1.160389
   8.87333   8.87333      1.00   .647595  1.160469
   8.87322   8.87322      1.00   .645655  1.157109
   8.87312   8.87312      1.00   .647845  1.161789
   8.87302   8.87302      1.00   .647445  1.160449
   8.87291   8.87291      1.00   .644255  1.155139
   8.87281   8.87281      1.00   .648195  1.161489
   8.87270   8.87270      1.00   .645975  1.158469
   8.87260   8.87260      1.00   .646025  1.158329
   8.87249   8.87249      1.00   .645595  1.157799
   8.87238   8.87238      1.00   .647815  1.162109
   8.87228   8.87228      1.00   .644955  1.157109
   8.87216   8.87216      1.00   .646525  1.159779
   8.87204   8.87204      1.00   .646545  1.159359
   8.87193   8.87193      1.00   .647365  1.161649
   8.87182   8.87182      1.00   .645495  1.158249
   8.87171   8.87171      1.00   .647875  1.162309
   8.87159   8.87159      1.00   .644315  1.156109
   8.87147   8.87147      1.00   .648885  1.165149
   8.87136   8.87136      1.00   .643925  1.155229
   8.87124   8.87124      1.00   .649565  1.166199
   8.87113   8.87113      1.00   .642545  1.153139
   8.87101   8.87101      1.00   .647565  1.162989
   8.87090   8.87090      1.00   .645565  1.159019
   8.87079   8.87079      1.00   .646735  1.161379
   8.87067   8.87067      1.00   .647115  1.161619
   8.87056   8.87056      1.00   .644365  1.157509
   8.87045   8.87045      1.00   .647355  1.162209
   8.87034   8.87034      1.00   .644545  1.157669
   8.87022   8.87022      1.00   .646225  1.160919
   8.87011   8.87011      1.00   .646285  1.160719
   8.87000   8.87000      1.00   .646815  1.161449
   8.86989   8.86989      1.00   .643855  1.156819
   8.86977   8.86977      1.00   .646775  1.162269
   8.86966   8.86966      1.00   .646055  1.160929
   8.86956   8.86956      1.00   .647235  1.162359
   8.86945   8.86945      1.00   .643115  1.155359
   8.86934   8.86934      1.00   .648765  1.165959
   8.86922   8.86922      1.00   .643585  1.156449
   8.86911   8.86911      1.00   .646515  1.161769
   8.86900   8.86900      1.00   .645175  1.160539
   8.86888   8.86888      1.00   .647475  1.164189
   8.86876   8.86876      1.00   .643665  1.157589
   8.86865   8.86865      1.00   .646705  1.162229
   8.86854   8.86854      1.00   .646875  1.163409
   8.86842   8.86842      1.00   .644835  1.160129
   8.86830   8.86830      1.00   .645455  1.160889
   8.86818   8.86818      1.00   .645545  1.160999
   8.86807   8.86807      1.00   .644215  1.159149
   8.86795   8.86795      1.00   .647805  1.165179
   8.86782   8.86782      1.00   .644995  1.159829
   8.86771   8.86771      1.00   .647825  1.165269
   8.86760   8.86760      1.00   .646855  1.163989
   8.86748   8.86748      1.00   .646135  1.162449
   8.86736   8.86736      1.00   .645505  1.161149
   8.86724   8.86724      1.00   .645885  1.161849
   8.86714   8.86714      1.00   .646575  1.164099
   8.86702   8.86702      1.00   .645865  1.163199
   8.86690   8.86690      1.00   .647985  1.166369
   8.86679   8.86679      1.00   .643865  1.159219
   8.86669   8.86669      1.00   .650985  1.172489
   8.86657   8.86657      1.00   .646865  1.164769
   8.86646   8.86646      1.00   .644345  1.160499
   8.86635   8.86635      1.00   .651705  1.173279
   8.86625   8.86625      1.00   .644475  1.161039
   8.86614   8.86614      1.00   .648185  1.168219
   8.86602   8.86602      1.00   .645795  1.162689
   8.86591   8.86591      1.00   .648805  1.168479
   8.86581   8.86581      1.00   .645925  1.164069
   8.86571   8.86571      1.00   .647005  1.165539
   8.86559   8.86559      1.00   .644195  1.160649
   8.86548   8.86548      1.00   .647605  1.166729
   8.86537   8.86537      1.00   .643365  1.159909
   8.86526   8.86526      1.00   .648585  1.168829
   8.86514   8.86514      1.00   .642565  1.157979
   8.86504   8.86504      1.00   .646955  1.166369
   8.86494   8.86494      1.00   .642555  1.158339
   8.86482   8.86482      1.00   .647515  1.166759
   8.86471   8.86471      1.00   .641605  1.156939
   8.86460   8.86460      1.00   .647225  1.167289
   8.86450   8.86450      1.00   .646185  1.164799
   8.86439   8.86439      1.00   .642485  1.158479
   8.86428   8.86428      1.00   .643665  1.160889
   8.86418   8.86418      1.00   .647165  1.167419
   8.86408   8.86408      1.00   .647305  1.167329
   8.86397   8.86397      1.00   .642635  1.159349
   8.86387   8.86387      1.00   .646005  1.164949
   8.86377   8.86377      1.00   .644795  1.163139
   8.86367   8.86367      1.00   .648155  1.169619
   8.86356   8.86356      1.00   .640015  1.154949
   8.86346   8.86346      1.00   .645215  1.164859
   8.86336   8.86336      1.00   .644305  1.161859
   8.86325   8.86325      1.00   .645325  1.164819
   8.86314   8.86314      1.00   .638375  1.152089
   8.86304   8.86304      1.00   .646385  1.166429
   8.86294   8.86294      1.00   .640615  1.156079
   8.86284   8.86284      1.00   .645045  1.164209
   8.86273   8.86273      1.00   .639125  1.153439
   8.86262   8.86262      1.00   .641335  1.158479
   8.86252   8.86252      1.00   .639215  1.154289
   8.86241   8.86241      1.00   .641175  1.157989
   8.86230   8.86230      1.00   .640695  1.157509
   8.86219   8.86219      1.00   .640025  1.156089
   8.86208   8.86208      1.00   .638525  1.153629
   8.86197   8.86197      1.00   .640515  1.157329
   8.86186   8.86186      1.00   .639715  1.155149
   8.86174   8.86174      1.00   .639525  1.155269
   8.86163   8.86163      1.00   .640055  1.156409
   8.86152   8.86152      1.00   .639395  1.154719
   8.86140   8.86140      1.00   .639015  1.154029
   8.86127   8.86127      1.00   .639735  1.156159
   8.86116   8.86116      1.00   .638945  1.155049
   8.86105   8.86105      1.00   .638025  1.152199
   8.86093   8.86093      1.00   .639635  1.155839
   8.86081   8.86081      1.00   .637435  1.152569
   8.86070   8.86070      1.00   .640275  1.157879
   8.86059   8.86059      1.00   .639605  1.156649
   8.86048   8.86048      1.00   .638875  1.155159
   8.86036   8.86036      1.00   .638635  1.155459
   8.86026   8.86026      1.00   .641495  1.160539
   8.86015   8.86015      1.00   .633955  1.146629
   8.86003   8.86003      1.00   .639095  1.155809
   8.85992   8.85992      1.00   .638725  1.154809
   8.85981   8.85981      1.00   .637155  1.152209
   8.85971   8.85971      1.00   .639715  1.157459
   8.85959   8.85959      1.00   .636795  1.152259
   8.85948   8.85948      1.00   .639995  1.158129
   8.85937   8.85937      1.00   .635565  1.149949
   8.85927   8.85927      1.00   .639875  1.158059
   8.85915   8.85915      1.00   .636835  1.152299
   8.85903   8.85903      1.00   .639505  1.157479
   8.85892   8.85892      1.00   .635455  1.149839
   8.85881   8.85881      1.00   .639375  1.157829
   8.85869   8.85869      1.00   .637395  1.154309
   8.85857   8.85857      1.00   .636955  1.152969
   8.85846   8.85846      1.00   .637615  1.154219
   8.85835   8.85835      1.00   .638985  1.157489
   8.85822   8.85822      1.00   .637715  1.154889
   8.85810   8.85810      1.00   .636575  1.153139
   8.85799   8.85799      1.00   .639365  1.157999
   8.85787   8.85787      1.00   .638195  1.155839
   8.85775   8.85775      1.00   .638245  1.155879
   8.85763   8.85763      1.00   .637215  1.153579
   8.85751   8.85751      1.00   .640755  1.160749
   8.85740   8.85740      1.00   .636965  1.153919
   8.85728   8.85728      1.00   .640075  1.160299
   8.85717   8.85717      1.00   .636115  1.152459
   8.85706   8.85706      1.00   .642825  1.164399
   8.85695   8.85695      1.00   .636555  1.153279
   8.85683   8.85683      1.00   .640295  1.160889
   8.85672   8.85672      1.00   .635535  1.151669
   8.85661   8.85661      1.00   .642895  1.166219
   8.85650   8.85650      1.00   .636065  1.153799
   8.85639   8.85639      1.00   .639445  1.159059
   8.85627   8.85627      1.00   .639935  1.160449
   8.85617   8.85617      1.00   .638665  1.158469
   8.85606   8.85606      1.00   .639015  1.158269
   8.85595   8.85595      1.00   .640345  1.161749
   8.85584   8.85584      1.00   .641015  1.162159
   8.85573   8.85573      1.00   .639475  1.159779
   8.85562   8.85562      1.00   .640115  1.161159
   8.85550   8.85550      1.00   .640515  1.162609
   8.85539   8.85539      1.00   .641605  1.164279
   8.85529   8.85529      1.00   .639795  1.161329
   8.85519   8.85519      1.00   .641925  1.164769
   8.85507   8.85507      1.00   .640565  1.162219
   8.85495   8.85495      1.00   .639485  1.160469
   8.85485   8.85485      1.00   .643025  1.166779
   8.85475   8.85475      1.00   .641655  1.164789
   8.85463   8.85463      1.00   .639645  1.160999
   8.85452   8.85452      1.00   .640275  1.162929
   8.85442   8.85442      1.00   .643775  1.168709
   8.85431   8.85431      1.00   .639335  1.161299
   8.85420   8.85420      1.00   .639925  1.161599
   8.85409   8.85409      1.00   .639985  1.162279
   8.85399   8.85399      1.00   .642515  1.166709
   8.85390   8.85390      1.00   .637645  1.157969
   8.85379   8.85379      1.00   .640405  1.163639
   8.85368   8.85368      1.00   .637295  1.157349
   8.85358   8.85358      1.00   .643015  1.167969
   8.85348   8.85348      1.00   .636645  1.157749
   8.85337   8.85337      1.00   .642015  1.167029
   8.85327   8.85327      1.00   .638965  1.160479
   8.85317   8.85317      1.00   .640755  1.164249
   8.85307   8.85307      1.00   .639905  1.162639
   8.85296   8.85296      1.00   .642315  1.167849
   8.85286   8.85286      1.00   .636445  1.157159
   8.85275   8.85275      1.00   .640095  1.163359
   8.85265   8.85265      1.00   .639835  1.163059
   8.85254   8.85254      1.00   .643265  1.168959
   8.85242   8.85242      1.00   .641455  1.166459
   8.85231   8.85231      1.00   .639155  1.161909
   8.85221   8.85221      1.00   .642385  1.168239
   8.85209   8.85209      1.00   .639515  1.162899
   8.85198   8.85198      1.00   .641905  1.167469
   8.85186   8.85186      1.00   .638925  1.161979
   8.85176   8.85176      1.00   .644465  1.172859
   8.85164   8.85164      1.00   .637475  1.160559
   8.85151   8.85151      1.00   .640435  1.166059
   8.85141   8.85141      1.00   .641375  1.166849
   8.85129   8.85129      1.00   .642345  1.168209
   8.85117   8.85117      1.00   .637525  1.160319
   8.85105   8.85105      1.00   .643355  1.171419
   8.85095   8.85095      1.00   .641255  1.166719
   8.85084   8.85084      1.00   .639445  1.163469
   8.85071   8.85071      1.00   .639515  1.164589
   8.85060   8.85060      1.00   .643525  1.171449
   8.85049   8.85049      1.00   .638535  1.162469
   8.85038   8.85038      1.00   .638345  1.162299
   8.85026   8.85026      1.00   .641245  1.167029
   8.85015   8.85015      1.00   .638565  1.162629
   8.85005   8.85005      1.00   .638965  1.163349
   8.84993   8.84993      1.00   .640255  1.165539
   8.84982   8.84982      1.00   .641595  1.169239
   8.84971   8.84971      1.00   .635155  1.156979
   8.84960   8.84960      1.00   .641195  1.168359
   8.84950   8.84950      1.00   .640515  1.167149
   8.84938   8.84938      1.00   .637875  1.161569
   8.84927   8.84927      1.00   .638895  1.164009
   8.84916   8.84916      1.00   .640405  1.167429
   8.84905   8.84905      1.00   .637435  1.161729
   8.84893   8.84893      1.00   .638055  1.162709
   8.84881   8.84881      1.00   .640495  1.167749
   8.84870   8.84870      1.00   .637405  1.162369
   8.84859   8.84859      1.00   .638385  1.163029
   8.84847   8.84847      1.00   .639495  1.165219
   8.84835   8.84835      1.00   .640165  1.167199
   8.84824   8.84824      1.00   .638525  1.164089
   8.84812   8.84812      1.00   .639245  1.165869
   8.84800   8.84800      1.00   .638765  1.165619
   8.84787   8.84787      1.00   .640275  1.167149
   8.84776   8.84776      1.00   .636965  1.162219
   8.84765   8.84765      1.00   .641135  1.169869
   8.84752   8.84752      1.00   .639025  1.165909
   8.84740   8.84740      1.00   .639855  1.167819
   8.84730   8.84730      1.00   .639475  1.167009
   8.84719   8.84719      1.00   .640275  1.168389
   8.84706   8.84706      1.00   .640845  1.170289
   8.84695   8.84695      1.00   .638995  1.166119
   8.84685   8.84685      1.00   .639125  1.166379
   8.84674   8.84674      1.00   .641525  1.170629
   8.84662   8.84662      1.00   .639785  1.167379
   8.84651   8.84651      1.00   .638775  1.166069
   8.84640   8.84640      1.00   .637995  1.164589
   8.84630   8.84630      1.00   .640295  1.168379
   8.84619   8.84619      1.00   .641595  1.170699
   8.84607   8.84607      1.00   .639585  1.166949
   8.84596   8.84596      1.00   .642205  1.172199
   8.84586   8.84586      1.00   .640945  1.170459
   8.84575   8.84575      1.00   .640895  1.170789
   8.84563   8.84563      1.00   .638215  1.166459
   8.84552   8.84552      1.00   .639425  1.167939
   8.84542   8.84542      1.00   .637605  1.164529
   8.84530   8.84530      1.00   .642655  1.174669
   8.84518   8.84518      1.00   .638575  1.166879
   8.84508   8.84508      1.00   .639965  1.169599
   8.84497   8.84497      1.00   .640835  1.170919
   8.84486   8.84486      1.00   .643205  1.175669
   8.84475   8.84475      1.00   .636285  1.162899
   8.84464   8.84464      1.00   .640545  1.170939
   8.84454   8.84454      1.00   .640895  1.171499
   8.84443   8.84443      1.00   .640675  1.171129
   8.84432   8.84432      1.00   .637845  1.166539
   8.84422   8.84422      1.00   .640915  1.172469
   8.84412   8.84412      1.00   .640355  1.171589
   8.84401   8.84401      1.00   .638815  1.168579
   8.84390   8.84390      1.00   .640905  1.171619
   8.84381   8.84381      1.00   .640155  1.170679
   8.84371   8.84371      1.00   .640965  1.172399
   8.84360   8.84360      1.00   .640765  1.171419
   8.84349   8.84349      1.00   .640115  1.171019
   8.84339   8.84339      1.00   .639475  1.169699
   8.84329   8.84329      1.00   .641225  1.173159
   8.84318   8.84318      1.00   .639955  1.171839
   8.84307   8.84307      1.00   .638975  1.170139
   8.84297   8.84297      1.00   .640415  1.172639
   8.84287   8.84287      1.00   .641995  1.175369
   8.84276   8.84276      1.00   .639085  1.170059
   8.84265   8.84265      1.00   .638305  1.168699
   8.84254   8.84254      1.00   .641905  1.174639
   8.84244   8.84244      1.00   .640805  1.173469
   8.84233   8.84233      1.00   .639175  1.170109
   8.84221   8.84221      1.00   .638785  1.169869
   8.84211   8.84211      1.00   .640175  1.172969
   8.84200   8.84200      1.00   .640875  1.173259
   8.84188   8.84188      1.00   .639485  1.171109
   8.84176   8.84176      1.00   .639145  1.170549
   8.84166   8.84166      1.00   .640695  1.173189
   8.84154   8.84154      1.00   .639015  1.170169
   8.84142   8.84142      1.00   .638955  1.170499
   8.84131   8.84131      1.00   .641475  1.175039
   8.84119   8.84119      1.00   .639935  1.172579
   8.84108   8.84108      1.00   .638535  1.170079
   8.84096   8.84096      1.00   .639025  1.170389
   8.84084   8.84084      1.00   .640365  1.173409
   8.84073   8.84073      1.00   .639805  1.172149
   8.84062   8.84062      1.00   .640555  1.174889
   8.84050   8.84050      1.00   .638905  1.170809
   8.84039   8.84039      1.00   .641415  1.175429
   8.84028   8.84028      1.00   .641625  1.176129
   8.84017   8.84017      1.00   .640325  1.173629
   8.84005   8.84005      1.00   .641225  1.175629
   8.83994   8.83994      1.00   .640245  1.173389
   8.83984   8.83984      1.00   .641725  1.176919
   8.83973   8.83973      1.00   .642505  1.178319
   8.83962   8.83962      1.00   .640455  1.173779
   8.83950   8.83950      1.00   .639855  1.173679
   8.83940   8.83940      1.00   .640765  1.175239
   8.83929   8.83929      1.00   .640955  1.175669
   8.83918   8.83918      1.00   .637975  1.170449
   8.83906   8.83906      1.00   .640125  1.174109
   8.83894   8.83894      1.00   .641255  1.177039
   8.83883   8.83883      1.00   .641945  1.178499
   8.83872   8.83872      1.00   .640015  1.175299
   8.83859   8.83859      1.00   .640725  1.176349
   8.83848   8.83848      1.00   .642325  1.179209
   8.83837   8.83837      1.00   .639165  1.173599
   8.83825   8.83825      1.00   .640565  1.176129
   8.83813   8.83813      1.00   .638845  1.173649
   8.83802   8.83802      1.00   .642185  1.179129
   8.83790   8.83790      1.00   .638495  1.172539
   8.83778   8.83778      1.00   .644495  1.183889
   8.83766   8.83766      1.00   .637695  1.171109
   8.83754   8.83754      1.00   .644205  1.183299
   8.83743   8.83743      1.00   .640225  1.175849
   8.83732   8.83732      1.00   .642375  1.179219
   8.83720   8.83720      1.00   .640875  1.176969
   8.83709   8.83709      1.00   .643685  1.182689
   8.83698   8.83698      1.00   .640025  1.175499
   8.83686   8.83686      1.00   .641825  1.180029
   8.83675   8.83675      1.00   .639015  1.174269
   8.83664   8.83664      1.00   .641015  1.177819
   8.83653   8.83653      1.00   .641985  1.179579
   8.83642   8.83642      1.00   .639995  1.175839
   8.83631   8.83631      1.00   .642135  1.180099
   8.83620   8.83620      1.00   .640745  1.177359
   8.83609   8.83609      1.00   .642305  1.180769
   8.83599   8.83599      1.00   .640605  1.177899
   8.83587   8.83587      1.00   .640485  1.178159
   8.83576   8.83576      1.00   .641865  1.179589
   8.83566   8.83566      1.00   .643335  1.183109
   8.83554   8.83554      1.00   .642255  1.181419
   8.83543   8.83543      1.00   .641115  1.179649
   8.83532   8.83532      1.00   .640315  1.178019
   8.83522   8.83522      1.00   .645115  1.186149
   8.83510   8.83510      1.00   .638815  1.174769
   8.83499   8.83499      1.00   .644245  1.185059
   8.83489   8.83489      1.00   .639985  1.177559
   8.83479   8.83479      1.00   .646025  1.188829
   8.83467   8.83467      1.00   .640035  1.177729
   8.83456   8.83456      1.00   .643265  1.183429
   8.83445   8.83445      1.00   .643145  1.183419
   8.83435   8.83435      1.00   .644795  1.187099
   8.83424   8.83424      1.00   .639725  1.177519
   8.83413   8.83413      1.00   .645385  1.187979
   8.83404   8.83404      1.00   .642365  1.181839
   8.83394   8.83394      1.00   .646235  1.189499
   8.83383   8.83383      1.00   .643105  1.184139
   8.83372   8.83372      1.00   .643825  1.185929
   8.83362   8.83362      1.00   .643605  1.185249
   8.83352   8.83352      1.00   .646375  1.190079
   8.83342   8.83342      1.00   .644415  1.187249
   8.83331   8.83331      1.00   .641955  1.182279
   8.83321   8.83321      1.00   .646565  1.191369
   8.83311   8.83311      1.00   .644795  1.187239
   8.83300   8.83300      1.00   .643135  1.185069
   8.83289   8.83289      1.00   .645415  1.188949
   8.83279   8.83279      1.00   .646195  1.190799
   8.83269   8.83269      1.00   .646015  1.190669
   8.83258   8.83258      1.00   .642965  1.184949
   8.83247   8.83247      1.00   .648695  1.195769
   8.83237   8.83237      1.00   .643355  1.185159
   8.83225   8.83225      1.00   .647445  1.193549
   8.83214   8.83214      1.00   .645415  1.189859
   8.83202   8.83202      1.00   .645665  1.190549
   8.83192   8.83192      1.00   .642355  1.183949
   8.83180   8.83180      1.00   .651465  1.201149
   8.83169   8.83169      1.00   .642075  1.184419
   8.83157   8.83157      1.00   .648365  1.196049
   8.83146   8.83146      1.00   .647885  1.195079
   8.83134   8.83134      1.00   .649485  1.198139
   8.83122   8.83122      1.00   .644415  1.188589
   8.83110   8.83110      1.00   .649045  1.197339
   8.83099   8.83099      1.00   .647315  1.194959
   8.83088   8.83088      1.00   .651005  1.200999
   8.83076   8.83076      1.00   .646615  1.193289
   8.83065   8.83065      1.00   .652285  1.203509
   8.83054   8.83054      1.00   .650165  1.199929
   8.83043   8.83043      1.00   .648465  1.196959
   8.83032   8.83032      1.00   .651485  1.201549
   8.83020   8.83020      1.00   .649395  1.198709
   8.83009   8.83009      1.00   .650885  1.201159
   8.82998   8.82998      1.00   .650625  1.200869
   8.82987   8.82987      1.00   .654875  1.208969
   8.82975   8.82975      1.00   .648745  1.198439
   8.82965   8.82965      1.00   .655555  1.211109
   8.82954   8.82954      1.00   .648595  1.198009
   8.82943   8.82943      1.00   .655375  1.210319
   8.82931   8.82931      1.00   .649425  1.199489
   8.82921   8.82921      1.00   .655385  1.210689
   8.82910   8.82910      1.00   .651055  1.202039
   8.82898   8.82898      1.00   .652935  1.206759
   8.82886   8.82886      1.00   .652385  1.205649
   8.82875   8.82875      1.00   .655385  1.210519
   8.82864   8.82864      1.00   .651295  1.203609
   8.82852   8.82852      1.00   .656935  1.214169
   8.82840   8.82840      1.00   .652405  1.205839
   8.82829   8.82829      1.00   .655335  1.211079
   8.82817   8.82817      1.00   .653595  1.207949
   8.82804   8.82804      1.00   .655535  1.212269
   8.82792   8.82792      1.00   .651225  1.204969
   8.82780   8.82780      1.00   .656055  1.213179
   8.82769   8.82769      1.00   .655215  1.210899
   8.82757   8.82757      1.00   .652245  1.205089
   8.82745   8.82745      1.00   .658615  1.218329
   8.82735   8.82735      1.00   .652595  1.206699
   8.82723   8.82723      1.00   .656615  1.214189
   8.82711   8.82711      1.00   .655665  1.212029
   8.82699   8.82699      1.00   .656335  1.214629
   8.82689   8.82689      1.00   .655885  1.213289
   8.82678   8.82678      1.00   .655665  1.213389
   8.82666   8.82666      1.00   .658485  1.218409
   8.82655   8.82655      1.00   .656895  1.215959
   8.82644   8.82644      1.00   .656285  1.214129
   8.82634   8.82634      1.00   .658225  1.217759
   8.82623   8.82623      1.00   .657155  1.216579
   8.82611   8.82611      1.00   .656925  1.216479
   8.82600   8.82600      1.00   .656795  1.216509
   8.82590   8.82590      1.00   .657105  1.216759
   8.82579   8.82579      1.00   .659355  1.221299
   8.82567   8.82567      1.00   .653225  1.209629
   8.82556   8.82556      1.00   .657915  1.218579
   8.82545   8.82545      1.00   .657425  1.217509
   8.82534   8.82534      1.00   .658895  1.220329
   8.82523   8.82523      1.00   .654385  1.212339
   8.82512   8.82512      1.00   .658535  1.219989
   8.82502   8.82502      1.00   .658705  1.220169
   8.82490   8.82490      1.00   .655055  1.212959
   8.82479   8.82479      1.00   .657965  1.218509
   8.82468   8.82468      1.00   .656965  1.217549
   8.82458   8.82458      1.00   .655615  1.214979
   8.82447   8.82447      1.00   .655935  1.215079
   8.82436   8.82436      1.00   .657035  1.217819
   8.82425   8.82425      1.00   .658335  1.219769
   8.82415   8.82415      1.00   .657595  1.219029
   8.82405   8.82405      1.00   .655605  1.215249
   8.82394   8.82394      1.00   .659015  1.221439
   8.82384   8.82384      1.00   .657515  1.218999
   8.82374   8.82374      1.00   .653835  1.212459
   8.82363   8.82363      1.00   .655555  1.215259
   8.82353   8.82353      1.00   .657765  1.219889
   8.82342   8.82342      1.00   .653865  1.212139
   8.82332   8.82332      1.00   .658135  1.220909
   8.82321   8.82321      1.00   .653785  1.212209
   8.82311   8.82311      1.00   .656725  1.217829
   8.82301   8.82301      1.00   .653425  1.211579
   8.82291   8.82291      1.00   .655935  1.216749
   8.82280   8.82280      1.00   .654405  1.214119
   8.82269   8.82269      1.00   .650935  1.208009
   8.82258   8.82258      1.00   .656415  1.218409
   8.82248   8.82248      1.00   .654125  1.213439
   8.82237   8.82237      1.00   .651005  1.208699
   8.82225   8.82225      1.00   .652675  1.211309
   8.82215   8.82215      1.00   .655075  1.215989
   8.82204   8.82204      1.00   .649395  1.205169
   8.82192   8.82192      1.00   .651885  1.210419
   8.82181   8.82181      1.00   .651895  1.210009
   8.82170   8.82170      1.00   .652895  1.212349
   8.82158   8.82158      1.00   .648635  1.203629
   8.82146   8.82146      1.00   .653735  1.213869
   8.82134   8.82134      1.00   .649875  1.207569
   8.82123   8.82123      1.00   .651395  1.209609
   8.82112   8.82112      1.00   .648525  1.204879
   8.82100   8.82100      1.00   .653315  1.213359
   8.82088   8.82088      1.00   .650585  1.208649
   8.82076   8.82076      1.00   .647895  1.203949
   8.82066   8.82066      1.00   .652015  1.210779
   8.82055   8.82055      1.00   .651215  1.209999
   8.82043   8.82043      1.00   .647635  1.203529
   8.82032   8.82032      1.00   .649175  1.206449
   8.82021   8.82021      1.00   .651165  1.210169
   8.82009   8.82009      1.00   .648255  1.205129
   8.81998   8.81998      1.00   .647505  1.203929
   8.81987   8.81987      1.00   .649295  1.207119
   8.81977   8.81977      1.00   .651075  1.210949
   8.81966   8.81966      1.00   .644885  1.198989
   8.81954   8.81954      1.00   .649065  1.207379
   8.81943   8.81943      1.00   .651505  1.211899
   8.81933   8.81933      1.00   .646275  1.202289
   8.81921   8.81921      1.00   .646375  1.202189
   8.81909   8.81909      1.00   .648505  1.206459
   8.81899   8.81899      1.00   .649305  1.208219
   8.81887   8.81887      1.00   .645075  1.200689
   8.81875   8.81875      1.00   .650135  1.209569
   8.81863   8.81863      1.00   .646035  1.201469
   8.81852   8.81852      1.00   .651245  1.212109
   8.81841   8.81841      1.00   .644755  1.200019
   8.81828   8.81828      1.00   .649935  1.209479
   8.81816   8.81816      1.00   .644585  1.199209
   8.81805   8.81805      1.00   .650265  1.210199
   8.81793   8.81793      1.00   .647195  1.204999
   8.81781   8.81781      1.00   .647875  1.206199
   8.81769   8.81769      1.00   .645355  1.201349
   8.81758   8.81758      1.00   .649345  1.209299
   8.81747   8.81747      1.00   .645815  1.202219
   8.81734   8.81734      1.00   .647955  1.206489
   8.81723   8.81723      1.00   .644065  1.199909
   8.81712   8.81712      1.00   .648345  1.207169
   8.81701   8.81701      1.00   .647555  1.205739
   8.81689   8.81689      1.00   .646205  1.204619
   8.81678   8.81678      1.00   .647405  1.206579
   8.81667   8.81667      1.00   .646965  1.205309
   8.81656   8.81656      1.00   .649825  1.210359
   8.81645   8.81645      1.00   .642585  1.197109
   8.81633   8.81633      1.00   .645995  1.204299
   8.81623   8.81623      1.00   .647625  1.206859
   8.81612   8.81612      1.00   .649055  1.209559
   8.81601   8.81601      1.00   .647125  1.205859
   8.81590   8.81590      1.00   .648155  1.207979
   8.81579   8.81579      1.00   .648825  1.208919
   8.81569   8.81569      1.00   .649545  1.210809
   8.81557   8.81557      1.00   .646075  1.204179
   8.81546   8.81546      1.00   .651235  1.214529
   8.81535   8.81535      1.00   .648435  1.209459
   8.81524   8.81524      1.00   .649085  1.210979
   8.81513   8.81513      1.00   .647955  1.208709
   8.81501   8.81501      1.00   .651665  1.215329
   8.81491   8.81491      1.00   .648775  1.209989
   8.81481   8.81481      1.00   .648625  1.208719
   8.81469   8.81469      1.00   .652195  1.216779
   8.81458   8.81458      1.00   .649175  1.211089
   8.81448   8.81448      1.00   .650815  1.214709
   8.81437   8.81437      1.00   .651625  1.215929
   8.81426   8.81426      1.00   .651845  1.216339
   8.81416   8.81416      1.00   .648745  1.211479
   8.81405   8.81405      1.00   .652585  1.217249
   8.81395   8.81395      1.00   .652395  1.217259
   8.81385   8.81385      1.00   .653965  1.220319
   8.81374   8.81374      1.00   .649305  1.212219
   8.81364   8.81364      1.00   .654635  1.222379
   8.81354   8.81354      1.00   .653415  1.220579
   8.81343   8.81343      1.00   .649935  1.213119
   8.81332   8.81332      1.00   .650405  1.213789
   8.81322   8.81322      1.00   .656835  1.226919
   8.81313   8.81313      1.00   .651415  1.216479
   8.81302   8.81302      1.00   .649245  1.212509
   8.81291   8.81291      1.00   .655375  1.224419
   8.81281   8.81281      1.00   .654265  1.222379
   8.81271   8.81271      1.00   .650885  1.216059
   8.81260   8.81260      1.00   .652065  1.218449
   8.81249   8.81249      1.00   .656645  1.226529
   8.81238   8.81238      1.00   .652325  1.218659
   8.81227   8.81227      1.00   .652545  1.219609
   8.81216   8.81216      1.00   .652485  1.219689
   8.81204   8.81204      1.00   .654225  1.223629
   8.81193   8.81193      1.00   .650235  1.214359
   8.81182   8.81182      1.00   .656225  1.226799
   8.81170   8.81170      1.00   .652705  1.220459
   8.81159   8.81159      1.00   .654225  1.223009
   8.81148   8.81148      1.00   .653285  1.220939
   8.81137   8.81137      1.00   .655625  1.225579
   8.81124   8.81124      1.00   .653455  1.222299
   8.81111   8.81111      1.00   .653595  1.222079
   8.81100   8.81100      1.00   .655265  1.225329
   8.81090   8.81090      1.00   .655775  1.226679
   8.81078   8.81078      1.00   .653855  1.222509
   8.81066   8.81066      1.00   .654085  1.224349
   8.81056   8.81056      1.00   .655985  1.227389
   8.81045   8.81045      1.00   .655055  1.226299
   8.81033   8.81033      1.00   .654735  1.225509
   8.81021   8.81021      1.00   .653365  1.222619
   8.81011   8.81011      1.00   .656085  1.227839
   8.81000   8.81000      1.00   .653395  1.222579
   8.80988   8.80988      1.00   .654725  1.224969
   8.80977   8.80977      1.00   .657175  1.230349
   8.80966   8.80966      1.00   .657755  1.231219
   8.80956   8.80956      1.00   .654915  1.226819
   8.80944   8.80944      1.00   .657155  1.230379
   8.80933   8.80933      1.00   .656355  1.229189
   8.80922   8.80922      1.00   .653105  1.223029
   8.80911   8.80911      1.00   .656645  1.229709
   8.80899   8.80899      1.00   .657375  1.230779
   8.80888   8.80888      1.00   .657325  1.231159
   8.80877   8.80877      1.00   .655445  1.227489
   8.80866   8.80866      1.00   .658625  1.233109
   8.80854   8.80854      1.00   .657025  1.230369
   8.80842   8.80842      1.00   .655125  1.227199
   8.80831   8.80831      1.00   .658755  1.234719
   8.80820   8.80820      1.00   .659175  1.235029
   8.80807   8.80807      1.00   .654885  1.227109
   8.80794   8.80794      1.00   .660105  1.236859
   8.80783   8.80783      1.00   .658445  1.234269
   8.80771   8.80771      1.00   .659365  1.235359
   8.80759   8.80759      1.00   .654555  1.226739
   8.80748   8.80748      1.00   .661955  1.240669
   8.80737   8.80737      1.00   .657795  1.234089
   8.80726   8.80726      1.00   .659425  1.236429
   8.80715   8.80715      1.00   .657005  1.231879
   8.80703   8.80703      1.00   .661375  1.239879
   8.80692   8.80692      1.00   .658245  1.234059
   8.80681   8.80681      1.00   .659685  1.237619
   8.80669   8.80669      1.00   .660875  1.239169
   8.80658   8.80658      1.00   .660045  1.238879
   8.80647   8.80647      1.00   .657035  1.232489
   8.80637   8.80637      1.00   .661755  1.241359
   8.80626   8.80626      1.00   .663535  1.244589
   8.80614   8.80614      1.00   .658925  1.235779
   8.80603   8.80603      1.00   .659805  1.238329
   8.80593   8.80593      1.00   .662295  1.242849
   8.80581   8.80581      1.00   .661225  1.241199
   8.80570   8.80570      1.00   .658895  1.236299
   8.80560   8.80560      1.00   .661395  1.241649
   8.80549   8.80549      1.00   .661255  1.241509
   8.80537   8.80537      1.00   .660925  1.240959
   8.80526   8.80526      1.00   .660675  1.240459
   8.80515   8.80515      1.00   .662375  1.243679
   8.80504   8.80504      1.00   .663055  1.244679
   8.80493   8.80493      1.00   .658565  1.236889
   8.80482   8.80482      1.00   .664175  1.247849
   8.80472   8.80472      1.00   .661475  1.242129
   8.80461   8.80461      1.00   .662385  1.244019
   8.80450   8.80450      1.00   .660475  1.240819
   8.80439   8.80439      1.00   .662475  1.244619
   8.80429   8.80429      1.00   .663965  1.247469
   8.80419   8.80419      1.00   .661715  1.243319
   8.80408   8.80408      1.00   .660035  1.240579
   8.80397   8.80397      1.00   .663335  1.246469
   8.80387   8.80387      1.00   .661715  1.244319
   8.80377   8.80377      1.00   .662675  1.245399
   8.80366   8.80366      1.00   .662365  1.244989
   8.80356   8.80356      1.00   .663745  1.247309
   8.80346   8.80346      1.00   .660795  1.241889
   8.80336   8.80336      1.00   .663365  1.247219
   8.80325   8.80325      1.00   .665055  1.249989
   8.80314   8.80314      1.00   .660325  1.240599
   8.80304   8.80304      1.00   .664345  1.249369
   8.80295   8.80295      1.00   .660865  1.242799
   8.80283   8.80283      1.00   .665125  1.251029
   8.80273   8.80273      1.00   .659695  1.240699
   8.80263   8.80263      1.00   .666515  1.254189
   8.80253   8.80253      1.00   .662295  1.246399
   8.80241   8.80241      1.00   .666105  1.252539
   8.80229   8.80229      1.00   .660975  1.243339
   8.80219   8.80219      1.00   .666665  1.255229
   8.80208   8.80208      1.00   .659135  1.240219
   8.80196   8.80196      1.00   .664785  1.251889
   8.80184   8.80184      1.00   .662955  1.247619
   8.80174   8.80174      1.00   .666775  1.255409
   8.80163   8.80163      1.00   .663085  1.247729
   8.80151   8.80151      1.00   .666565  1.254659
   8.80139   8.80139      1.00   .662505  1.247349
   8.80127   8.80127      1.00   .666625  1.255099
   8.80116   8.80116      1.00   .664685  1.251209
   8.80104   8.80104      1.00   .664165  1.250369
   8.80092   8.80092      1.00   .667175  1.256439
   8.80081   8.80081      1.00   .663245  1.249109
   8.80070   8.80070      1.00   .667615  1.257999
   8.80059   8.80059      1.00   .663915  1.250549
   8.80047   8.80047      1.00   .666855  1.256049
   8.80035   8.80035      1.00   .662635  1.247739
   8.80024   8.80024      1.00   .666835  1.257479
   8.80013   8.80013      1.00   .663975  1.250969
   8.80002   8.80002      1.00   .664935  1.253149
   8.79991   8.79991      1.00   .663605  1.250609
   8.79981   8.79981      1.00   .667515  1.258409
   8.79969   8.79969      1.00   .661545  1.246509
   8.79958   8.79958      1.00   .665985  1.255519
   8.79947   8.79947      1.00   .664535  1.252779
   8.79937   8.79937      1.00   .666985  1.257589
   8.79925   8.79925      1.00   .664195  1.252859
   8.79914   8.79914      1.00   .664935  1.254339
   8.79902   8.79902      1.00   .665475  1.254329
   8.79891   8.79891      1.00   .666385  1.256139
   8.79879   8.79879      1.00   .667525  1.259019
   8.79867   8.79867      1.00   .663035  1.250099
   8.79856   8.79856      1.00   .667895  1.259709
   8.79845   8.79845      1.00   .663915  1.252789
   8.79833   8.79833      1.00   .669225  1.262239
   8.79821   8.79821      1.00   .662685  1.250409
   8.79809   8.79809      1.00   .667045  1.259329
   8.79797   8.79797      1.00   .664625  1.253609
   8.79785   8.79785      1.00   .667415  1.259089
   8.79773   8.79773      1.00   .662905  1.251639
   8.79762   8.79762      1.00   .664955  1.255239
   8.79751   8.79751      1.00   .666855  1.259169
   8.79739   8.79739      1.00   .664215  1.253809
   8.79727   8.79727      1.00   .665005  1.255899
   8.79716   8.79716      1.00   .664405  1.253799
   8.79705   8.79705      1.00   .666575  1.258719
   8.79694   8.79694      1.00   .664205  1.254559
   8.79682   8.79682      1.00   .664265  1.254429
   8.79671   8.79671      1.00   .664835  1.255419
   8.79660   8.79660      1.00   .664295  1.254679
   8.79648   8.79648      1.00   .661975  1.250679
   8.79637   8.79637      1.00   .664985  1.255809
   8.79627   8.79627      1.00   .665455  1.256389
   8.79616   8.79616      1.00   .662655  1.252699
   8.79605   8.79605      1.00   .662915  1.252639
   8.79593   8.79593      1.00   .663565  1.254389
   8.79583   8.79583      1.00   .662765  1.252169
   8.79573   8.79573      1.00   .662375  1.251909
   8.79561   8.79561      1.00   .664495  1.256519
   8.79549   8.79549      1.00   .658325  1.244379
   8.79539   8.79539      1.00   .664375  1.255149
   8.79528   8.79528      1.00   .662235  1.251519
   8.79517   8.79517      1.00   .665265  1.257199
   8.79506   8.79506      1.00   .659455  1.246529
   8.79495   8.79495      1.00   .663235  1.253749
   8.79485   8.79485      1.00   .662895  1.253919
   8.79474   8.79474      1.00   .659915  1.248199
   8.79462   8.79462      1.00   .658475  1.245229
   8.79452   8.79452      1.00   .662875  1.253699
   8.79442   8.79442      1.00   .659425  1.247319
   8.79431   8.79431      1.00   .660955  1.250629
   8.79420   8.79420      1.00   .660515  1.249259
   8.79410   8.79410      1.00   .660725  1.249849
   8.79400   8.79400      1.00   .660485  1.250189
   8.79389   8.79389      1.00   .661325  1.252129
   8.79379   8.79379      1.00   .660255  1.249129
   8.79369   8.79369      1.00   .661375  1.251249
   8.79359   8.79359      1.00   .658645  1.246929
   8.79348   8.79348      1.00   .660615  1.250819
   8.79337   8.79337      1.00   .661335  1.251749
   8.79328   8.79328      1.00   .657905  1.245569
   8.79317   8.79317      1.00   .661325  1.252119
   8.79306   8.79306      1.00   .656185  1.242569
   8.79297   8.79297      1.00   .661875  1.253059
   8.79287   8.79287      1.00   .658765  1.247419
   8.79276   8.79276      1.00   .658985  1.247619
   8.79265   8.79265      1.00   .657075  1.244419
   8.79253   8.79253      1.00   .659155  1.248129
   8.79243   8.79243      1.00   .658535  1.247339
   8.79232   8.79232      1.00   .657265  1.245009
   8.79221   8.79221      1.00   .657095  1.245299
   8.79210   8.79210      1.00   .655895  1.242319
   8.79199   8.79199      1.00   .659105  1.248129
   8.79188   8.79188      1.00   .656445  1.243729
   8.79176   8.79176      1.00   .656905  1.244119
   8.79165   8.79165      1.00   .656135  1.243579
   8.79154   8.79154      1.00   .656955  1.245189
   8.79142   8.79142      1.00   .654785  1.241189
   8.79130   8.79130      1.00   .659335  1.249699
   8.79118   8.79118      1.00   .651335  1.235219
   8.79107   8.79107      1.00   .658975  1.249519
   8.79096   8.79096      1.00   .653945  1.239539
   8.79084   8.79084      1.00   .657495  1.246789
   8.79073   8.79073      1.00   .651875  1.236039
   8.79061   8.79061      1.00   .659315  1.250189
   8.79050   8.79050      1.00   .653795  1.239899
   8.79039   8.79039      1.00   .655515  1.243849
   8.79027   8.79027      1.00   .654355  1.241529
   8.79016   8.79016      1.00   .656615  1.245469
   8.79005   8.79005      1.00   .654855  1.242079
   8.78994   8.78994      1.00   .655545  1.243289
   8.78982   8.78982      1.00   .655715  1.244539
   8.78972   8.78972      1.00   .656995  1.246709
   8.78962   8.78962      1.00   .653745  1.240589
   8.78950   8.78950      1.00   .655325  1.244189
   8.78939   8.78939      1.00   .658045  1.248839
   8.78928   8.78928      1.00   .654485  1.242559
   8.78917   8.78917      1.00   .657045  1.246959
   8.78906   8.78906      1.00   .653725  1.240479
   8.78894   8.78894      1.00   .658385  1.249479
   8.78883   8.78883      1.00   .652505  1.239089
   8.78872   8.78872      1.00   .657475  1.248229
   8.78860   8.78860      1.00   .655305  1.243949
   8.78848   8.78848      1.00   .656145  1.246449
   8.78837   8.78837      1.00   .651075  1.236449
   8.78825   8.78825      1.00   .654985  1.244139
   8.78813   8.78813      1.00   .653815  1.242409
   8.78801   8.78801      1.00   .653325  1.240669
   8.78789   8.78789      1.00   .653415  1.241679
   8.78778   8.78778      1.00   .657035  1.247319
   8.78766   8.78766      1.00   .654805  1.243449
   8.78754   8.78754      1.00   .653675  1.241989
   8.78743   8.78743      1.00   .652255  1.239479
   8.78732   8.78732      1.00   .655905  1.246749
   8.78720   8.78720      1.00   .654105  1.242879
   8.78708   8.78708      1.00   .653035  1.240789
   8.78698   8.78698      1.00   .658475  1.251289
   8.78686   8.78686      1.00   .654065  1.242899
   8.78674   8.78674      1.00   .654435  1.244319
   8.78663   8.78663      1.00   .653405  1.241579
   8.78653   8.78653      1.00   .657425  1.249699
   8.78642   8.78642      1.00   .653985  1.244299
   8.78631   8.78631      1.00   .656465  1.248079
   8.78619   8.78619      1.00   .654135  1.243549
   8.78609   8.78609      1.00   .657145  1.250449
   8.78598   8.78598      1.00   .653755  1.243679
   8.78587   8.78587      1.00   .655695  1.248319
   8.78575   8.78575      1.00   .656495  1.249339
   8.78564   8.78564      1.00   .652655  1.241949
   8.78554   8.78554      1.00   .657585  1.251359
   8.78543   8.78543      1.00   .655445  1.246839
   8.78531   8.78531      1.00   .657855  1.251739
   8.78521   8.78521      1.00   .654075  1.244719
   8.78510   8.78510      1.00   .657975  1.252599
   8.78499   8.78499      1.00   .655995  1.248399
   8.78488   8.78488      1.00   .656685  1.249699
   8.78478   8.78478      1.00   .655125  1.247089
   8.78467   8.78467      1.00   .658005  1.253089
   8.78455   8.78455      1.00   .657725  1.252639
   8.78444   8.78444      1.00   .654625  1.246869
   8.78434   8.78434      1.00   .658255  1.253349
   8.78424   8.78424      1.00   .657975  1.253079
   8.78413   8.78413      1.00   .656925  1.250919
   8.78402   8.78402      1.00   .657415  1.252709
   8.78393   8.78393      1.00   .657945  1.253229
   8.78383   8.78383      1.00   .657085  1.251679
   8.78372   8.78372      1.00   .657925  1.253329
   8.78361   8.78361      1.00   .656925  1.252909
   8.78352   8.78352      1.00   .657455  1.253109
   8.78341   8.78341      1.00   .656495  1.251169
   8.78330   8.78330      1.00   .658675  1.254579
   8.78320   8.78320      1.00   .655865  1.250359
   8.78310   8.78310      1.00   .659115  1.256319
   8.78300   8.78300      1.00   .656615  1.251249
   8.78289   8.78289      1.00   .660265  1.258979
   8.78278   8.78278      1.00   .656545  1.252239
   8.78268   8.78268      1.00   .658395  1.255829
   8.78258   8.78258      1.00   .659505  1.257739
   8.78246   8.78246      1.00   .656695  1.252129
   8.78235   8.78235      1.00   .659715  1.257769
   8.78225   8.78225      1.00   .658135  1.255039
   8.78214   8.78214      1.00   .661485  1.261089
   8.78202   8.78202      1.00   .659125  1.257149
   8.78191   8.78191      1.00   .658705  1.256579
   8.78180   8.78180      1.00   .660795  1.260779
   8.78169   8.78169      1.00   .660805  1.260879
   8.78157   8.78157      1.00   .657155  1.254409
   8.78145   8.78145      1.00   .662115  1.263989
   8.78134   8.78134      1.00   .660365  1.260379
   8.78121   8.78121      1.00   .658785  1.257259
   8.78110   8.78110      1.00   .659295  1.258629
   8.78098   8.78098      1.00   .660995  1.260769
   8.78088   8.78088      1.00   .659325  1.259549
   8.78076   8.78076      1.00   .661655  1.263479
   8.78064   8.78064      1.00   .659765  1.260169
   8.78053   8.78053      1.00   .661615  1.263759
   8.78042   8.78042      1.00   .662115  1.265629
   8.78031   8.78031      1.00   .658965  1.258249
   8.78019   8.78019      1.00   .660425  1.261289
   8.78008   8.78008      1.00   .661225  1.263069
   8.77997   8.77997      1.00   .662355  1.265939
   8.77987   8.77987      1.00   .662795  1.265959
   8.77975   8.77975      1.00   .662405  1.265969
   8.77964   8.77964      1.00   .662235  1.265459
   8.77954   8.77954      1.00   .665095  1.271849
   8.77943   8.77943      1.00   .661705  1.263909
   8.77932   8.77932      1.00   .665555  1.272059
   8.77920   8.77920      1.00   .661395  1.264359
   8.77909   8.77909      1.00   .667105  1.274749
   8.77898   8.77898      1.00   .664375  1.269539
   8.77886   8.77886      1.00   .664535  1.270049
   8.77874   8.77874      1.00   .664375  1.269829
   8.77864   8.77864      1.00   .668575  1.277969
   8.77853   8.77853      1.00   .664065  1.269169
   8.77840   8.77840      1.00   .666565  1.274519
   8.77828   8.77828      1.00   .667755  1.277529
   8.77817   8.77817      1.00   .666135  1.273909
   8.77805   8.77805      1.00   .667495  1.277029
   8.77793   8.77793      1.00   .666785  1.275149
   8.77781   8.77781      1.00   .669785  1.280979
   8.77770   8.77770      1.00   .666305  1.274549
   8.77759   8.77759      1.00   .668205  1.277679
   8.77748   8.77748      1.00   .670635  1.284419
   8.77735   8.77735      1.00   .667045  1.275739
   8.77724   8.77724      1.00   .668325  1.278659
   8.77713   8.77713      1.00   .673145  1.287609
   8.77702   8.77702      1.00   .669245  1.280649
   8.77691   8.77691      1.00   .667905  1.278929
   8.77680   8.77680      1.00   .669325  1.281949
   8.77669   8.77669      1.00   .672035  1.287179
   8.77657   8.77657      1.00   .667545  1.278019
   8.77646   8.77646      1.00   .668615  1.281019
   8.77636   8.77636      1.00   .672015  1.286339
   8.77625   8.77625      1.00   .668895  1.281129
   8.77614   8.77614      1.00   .670065  1.282969
   8.77603   8.77603      1.00   .669475  1.282469
   8.77592   8.77592      1.00   .672005  1.287519
   8.77582   8.77582      1.00   .667645  1.278489
   8.77570   8.77570      1.00   .673425  1.290069
   8.77558   8.77558      1.00   .670605  1.284869
   8.77548   8.77548      1.00   .670255  1.284699
   8.77537   8.77537      1.00   .670245  1.284639
   8.77526   8.77526      1.00   .674675  1.292939
   8.77515   8.77515      1.00   .668735  1.281409
   8.77504   8.77504      1.00   .671685  1.287439
   8.77494   8.77494      1.00   .673015  1.290669
   8.77483   8.77483      1.00   .671225  1.286249
   8.77471   8.77471      1.00   .670055  1.284399
   8.77461   8.77461      1.00   .673165  1.290489
   8.77450   8.77450      1.00   .674365  1.292999
   8.77439   8.77439      1.00   .671135  1.286129
   8.77428   8.77428      1.00   .671985  1.288659
   8.77419   8.77419      1.00   .673135  1.290959
   8.77408   8.77408      1.00   .673155  1.290879
   8.77398   8.77398      1.00   .669055  1.283239
   8.77387   8.77387      1.00   .672555  1.289959
   8.77377   8.77377      1.00   .670475  1.285739
   8.77367   8.77367      1.00   .671265  1.288659
   8.77356   8.77356      1.00   .669795  1.285179
   8.77346   8.77346      1.00   .674575  1.294459
   8.77336   8.77336      1.00   .672105  1.289759
   8.77326   8.77326      1.00   .671605  1.289239
   8.77315   8.77315      1.00   .672405  1.290409
   8.77305   8.77305      1.00   .670845  1.288439
   8.77294   8.77294      1.00   .670555  1.287039
   8.77284   8.77284      1.00   .673675  1.292519
   8.77273   8.77273      1.00   .673865  1.294419
   8.77262   8.77262      1.00   .671765  1.290219
   8.77252   8.77252      1.00   .672225  1.290889
   8.77241   8.77241      1.00   .675095  1.296069
   8.77229   8.77229      1.00   .671725  1.289849
   8.77218   8.77218      1.00   .673145  1.293069
   8.77207   8.77207      1.00   .672485  1.291349
   8.77197   8.77197      1.00   .673795  1.294689
   8.77185   8.77185      1.00   .672275  1.292519
   8.77173   8.77173      1.00   .670525  1.288539
   8.77162   8.77162      1.00   .674525  1.295899
   8.77150   8.77150      1.00   .673485  1.293639
   8.77139   8.77139      1.00   .671995  1.291579
   8.77127   8.77127      1.00   .672355  1.292389
   8.77116   8.77116      1.00   .675315  1.298509
   8.77105   8.77105      1.00   .673235  1.294189
   8.77093   8.77093      1.00   .669635  1.286339
   8.77080   8.77080      1.00   .676085  1.299379
   8.77069   8.77069      1.00   .671415  1.290539
   8.77058   8.77058      1.00   .675015  1.297109
   8.77046   8.77046      1.00   .670385  1.289399
   8.77035   8.77035      1.00   .675585  1.298409
   8.77025   8.77025      1.00   .671015  1.290339
   8.77013   8.77013      1.00   .673295  1.295199
   8.77001   8.77001      1.00   .667975  1.284909
   8.76990   8.76990      1.00   .677445  1.302929
   8.76981   8.76981      1.00   .667335  1.283809
   8.76970   8.76970      1.00   .673925  1.296829
   8.76958   8.76958      1.00   .671535  1.291719
   8.76947   8.76947      1.00   .673595  1.296819
   8.76936   8.76936      1.00   .667205  1.284039
   8.76925   8.76925      1.00   .676195  1.300729
   8.76913   8.76913      1.00   .669175  1.287839
   8.76901   8.76901      1.00   .673195  1.295899
   8.76891   8.76891      1.00   .671075  1.291309
   8.76880   8.76880      1.00   .671505  1.292169
   8.76868   8.76868      1.00   .671785  1.293299
   8.76856   8.76856      1.00   .670605  1.291089
   8.76845   8.76845      1.00   .670125  1.290659
   8.76834   8.76834      1.00   .670715  1.291769
   8.76821   8.76821      1.00   .671165  1.292769
   8.76808   8.76808      1.00   .669495  1.288499
   8.76797   8.76797      1.00   .671435  1.293079
   8.76786   8.76786      1.00   .668595  1.287759
   8.76774   8.76774      1.00   .670165  1.291699
   8.76762   8.76762      1.00   .669955  1.290309
   8.76751   8.76751      1.00   .669275  1.289089
   8.76739   8.76739      1.00   .669345  1.289669
   8.76728   8.76728      1.00   .672755  1.296379
   8.76716   8.76716      1.00   .665595  1.282329
   8.76705   8.76705      1.00   .671365  1.293879
   8.76694   8.76694      1.00   .668515  1.287749
   8.76682   8.76682      1.00   .669195  1.290099
   8.76671   8.76671      1.00   .668195  1.287469
   8.76661   8.76661      1.00   .667435  1.286859
   8.76650   8.76650      1.00   .666815  1.285609
   8.76638   8.76638      1.00   .668765  1.288739
   8.76627   8.76627      1.00   .666675  1.285139
   8.76616   8.76616      1.00   .668075  1.288339
   8.76606   8.76606      1.00   .669785  1.291569
   8.76594   8.76594      1.00   .665105  1.283089
   8.76583   8.76583      1.00   .669635  1.290669
   8.76572   8.76572      1.00   .669355  1.290849
   8.76561   8.76561      1.00   .663255  1.279489
   8.76550   8.76550      1.00   .670315  1.292299
   8.76538   8.76538      1.00   .666815  1.286069
   8.76528   8.76528      1.00   .670905  1.294839
   8.76518   8.76518      1.00   .667595  1.287789
   8.76506   8.76506      1.00   .668215  1.289639
   8.76495   8.76495      1.00   .669325  1.291579
   8.76484   8.76484      1.00   .668335  1.289969
   8.76474   8.76474      1.00   .666585  1.286259
   8.76462   8.76462      1.00   .669325  1.291919
   8.76451   8.76451      1.00   .668065  1.289939
   8.76441   8.76441      1.00   .668225  1.289789
   8.76431   8.76431      1.00   .668135  1.289379
   8.76420   8.76420      1.00   .668815  1.291299
   8.76410   8.76410      1.00   .667695  1.288809
   8.76400   8.76400      1.00   .669355  1.292739
   8.76390   8.76390      1.00   .668475  1.290729
   8.76379   8.76379      1.00   .669105  1.292009
   8.76368   8.76368      1.00   .667685  1.289139
   8.76358   8.76358      1.00   .669465  1.292999
   8.76348   8.76348      1.00   .669475  1.293699
   8.76337   8.76337      1.00   .667375  1.289299
   8.76327   8.76327      1.00   .668625  1.291519
   8.76317   8.76317      1.00   .669035  1.292919
   8.76307   8.76307      1.00   .667635  1.290089
   8.76296   8.76296      1.00   .667045  1.289369
   8.76285   8.76285      1.00   .671445  1.298309
   8.76275   8.76275      1.00   .666995  1.289339
   8.76264   8.76264      1.00   .670315  1.295209
   8.76253   8.76253      1.00   .668395  1.291899
   8.76242   8.76242      1.00   .668955  1.292599
   8.76232   8.76232      1.00   .668475  1.292779
   8.76221   8.76221      1.00   .669395  1.293979
   8.76210   8.76210      1.00   .670995  1.297249
   8.76198   8.76198      1.00   .670165  1.296059
   8.76187   8.76187      1.00   .669785  1.295669
   8.76176   8.76176      1.00   .669405  1.294679
   8.76164   8.76164      1.00   .672225  1.299809
   8.76152   8.76152      1.00   .669005  1.294699
   8.76141   8.76141      1.00   .671825  1.298899
   8.76129   8.76129      1.00   .668285  1.292929
   8.76117   8.76117      1.00   .671855  1.299729
   8.76105   8.76105      1.00   .668925  1.294549
   8.76094   8.76094      1.00   .669545  1.294959
   8.76083   8.76083      1.00   .669675  1.295569
   8.76072   8.76072      1.00   .672185  1.300299
   8.76060   8.76060      1.00   .665955  1.288519
   8.76049   8.76049      1.00   .670315  1.297829
   8.76038   8.76038      1.00   .669565  1.296249
   8.76026   8.76026      1.00   .668835  1.295479
   8.76015   8.76015      1.00   .668845  1.295209
   8.76004   8.76004      1.00   .671405  1.300069
   8.75993   8.75993      1.00   .668965  1.295629
   8.75982   8.75982      1.00   .670035  1.296799
   8.75971   8.75971      1.00   .667995  1.294199
   8.75960   8.75960      1.00   .673505  1.304859
   8.75950   8.75950      1.00   .668785  1.296439
   8.75938   8.75938      1.00   .667725  1.293399
   8.75926   8.75926      1.00   .668445  1.295229
   8.75915   8.75915      1.00   .669475  1.296699
   8.75904   8.75904      1.00   .669365  1.297329
   8.75892   8.75892      1.00   .670065  1.298159
   8.75881   8.75881      1.00   .668745  1.295689
   8.75870   8.75870      1.00   .668995  1.296829
   8.75859   8.75859      1.00   .670965  1.300139
   8.75847   8.75847      1.00   .667635  1.293969
   8.75834   8.75834      1.00   .667735  1.294189
   8.75822   8.75822      1.00   .670745  1.300649
   8.75811   8.75811      1.00   .669815  1.299119
   8.75799   8.75799      1.00   .669845  1.298869
   8.75787   8.75787      1.00   .668165  1.295559
   8.75775   8.75775      1.00   .671195  1.301469
   8.75764   8.75764      1.00   .668785  1.297039
   8.75752   8.75752      1.00   .670005  1.299199
   8.75741   8.75741      1.00   .669415  1.297939
   8.75729   8.75729      1.00   .670125  1.300189
   8.75718   8.75718      1.00   .668835  1.297149
   8.75706   8.75706      1.00   .670205  1.299959
   8.75695   8.75695      1.00   .670315  1.300549
   8.75685   8.75685      1.00   .670165  1.300179
   8.75673   8.75673      1.00   .666795  1.294379
   8.75661   8.75661      1.00   .673415  1.306569
   8.75650   8.75650      1.00   .668535  1.296769
   8.75640   8.75640      1.00   .669235  1.298839
   8.75629   8.75629      1.00   .671405  1.303189
   8.75618   8.75618      1.00   .670305  1.301879
   8.75607   8.75607      1.00   .669465  1.298779
   8.75596   8.75596      1.00   .669855  1.300289
   8.75585   8.75585      1.00   .672715  1.307299
   8.75573   8.75573      1.00   .669775  1.300749
   8.75562   8.75562      1.00   .669435  1.300289
   8.75551   8.75551      1.00   .670095  1.301569
   8.75541   8.75541      1.00   .673775  1.308449
   8.75530   8.75530      1.00   .669485  1.299599
   8.75518   8.75518      1.00   .670095  1.301669
   8.75508   8.75508      1.00   .670335  1.302709
   8.75498   8.75498      1.00   .673365  1.307999
   8.75486   8.75486      1.00   .667905  1.297089
   8.75475   8.75475      1.00   .671165  1.304859
   8.75464   8.75464      1.00   .671905  1.306009
   8.75453   8.75453      1.00   .670155  1.301699
   8.75442   8.75442      1.00   .669575  1.301169
   8.75432   8.75432      1.00   .672325  1.307129
   8.75422   8.75422      1.00   .671585  1.304519
   8.75412   8.75412      1.00   .671875  1.306059
   8.75401   8.75401      1.00   .670135  1.302619
   8.75390   8.75390      1.00   .672395  1.307119
   8.75380   8.75380      1.00   .670645  1.304079
   8.75370   8.75370      1.00   .669725  1.302249
   8.75359   8.75359      1.00   .674115  1.310869
   8.75349   8.75349      1.00   .670435  1.303369
   8.75339   8.75339      1.00   .672055  1.307369
   8.75329   8.75329      1.00   .672665  1.308689
   8.75319   8.75319      1.00   .673715  1.310459
   8.75308   8.75308      1.00   .671715  1.305419
   8.75298   8.75298      1.00   .672175  1.307919
   8.75288   8.75288      1.00   .674635  1.312129
   8.75277   8.75277      1.00   .672435  1.308659
   8.75266   8.75266      1.00   .672055  1.307639
   8.75256   8.75256      1.00   .673295  1.309939
   8.75244   8.75244      1.00   .672825  1.309839
   8.75234   8.75234      1.00   .673645  1.311549
   8.75222   8.75222      1.00   .671365  1.306829
   8.75211   8.75211      1.00   .672485  1.309709
   8.75200   8.75200      1.00   .670835  1.306019
   8.75189   8.75189      1.00   .672455  1.309879
   8.75178   8.75178      1.00   .673015  1.310589
   8.75167   8.75167      1.00   .671765  1.308079
   8.75156   8.75156      1.00   .673415  1.311949
   8.75143   8.75143      1.00   .670455  1.305659
   8.75131   8.75131      1.00   .673215  1.311319
   8.75120   8.75120      1.00   .668845  1.302359
   8.75109   8.75109      1.00   .674035  1.313679
   8.75097   8.75097      1.00   .673495  1.311899
   8.75085   8.75085      1.00   .672695  1.311199
   8.75074   8.75074      1.00   .673355  1.312199
   8.75064   8.75064      1.00   .675405  1.316269
   8.75052   8.75052      1.00   .670775  1.306639
   8.75040   8.75040      1.00   .672715  1.311509
   8.75029   8.75029      1.00   .674505  1.315109
   8.75018   8.75018      1.00   .674675  1.314829
   8.75007   8.75007      1.00   .671445  1.308449
   8.74995   8.74995      1.00   .673405  1.313089
   8.74985   8.74985      1.00   .673485  1.313239
   8.74974   8.74974      1.00   .673875  1.314319
   8.74963   8.74963      1.00   .670215  1.307439
   8.74952   8.74952      1.00   .673265  1.312499
   8.74941   8.74941      1.00   .675025  1.316029
   8.74930   8.74930      1.00   .671025  1.308249
   8.74918   8.74918      1.00   .673935  1.314499
   8.74907   8.74907      1.00   .674745  1.316099
   8.74896   8.74896      1.00   .672685  1.312819
   8.74885   8.74885      1.00   .672335  1.311269
   8.74873   8.74873      1.00   .676035  1.319499
   8.74861   8.74861      1.00   .673555  1.314449
   8.74850   8.74850      1.00   .672235  1.312459
   8.74839   8.74839      1.00   .674185  1.315759
   8.74826   8.74826      1.00   .675455  1.318049
   8.74814   8.74814      1.00   .672565  1.313739
   8.74803   8.74803      1.00   .673285  1.314739
   8.74791   8.74791      1.00   .675785  1.319159
   8.74779   8.74779      1.00   .675765  1.319079
   8.74767   8.74767      1.00   .673905  1.315579
   8.74756   8.74756      1.00   .676315  1.320249
   8.74745   8.74745      1.00   .676905  1.322229
   8.74733   8.74733      1.00   .673725  1.315789
   8.74721   8.74721      1.00   .677545  1.323499
   8.74710   8.74710      1.00   .675035  1.318849
   8.74699   8.74699      1.00   .678135  1.324669
   8.74687   8.74687      1.00   .673195  1.314639
   8.74676   8.74676      1.00   .676565  1.322359
   8.74665   8.74665      1.00   .676865  1.322189
   8.74655   8.74655      1.00   .676015  1.320999
   8.74644   8.74644      1.00   .675895  1.320469
   8.74632   8.74632      1.00   .677805  1.324949
   8.74622   8.74622      1.00   .676745  1.322599
   8.74611   8.74611      1.00   .675995  1.320719
   8.74600   8.74600      1.00   .677365  1.323879
   8.74588   8.74588      1.00   .677735  1.324909
   8.74577   8.74577      1.00   .674695  1.318879
   8.74566   8.74566      1.00   .676165  1.322409
   8.74555   8.74555      1.00   .678285  1.325709
   8.74544   8.74544      1.00   .675195  1.319929
   8.74533   8.74533      1.00   .677515  1.324619
   8.74523   8.74523      1.00   .677405  1.324769
   8.74511   8.74511      1.00   .677985  1.326429
   8.74499   8.74499      1.00   .673905  1.317879
   8.74489   8.74489      1.00   .677855  1.326539
   8.74479   8.74479      1.00   .675065  1.319969
   8.74467   8.74467      1.00   .675495  1.321409
   8.74456   8.74456      1.00   .673635  1.318029
   8.74446   8.74446      1.00   .676155  1.323239
   8.74436   8.74436      1.00   .676625  1.323889
   8.74425   8.74425      1.00   .673505  1.318629
   8.74414   8.74414      1.00   .677195  1.325469
   8.74404   8.74404      1.00   .674765  1.320689
   8.74394   8.74394      1.00   .672945  1.317099
   8.74383   8.74383      1.00   .674135  1.318629
   8.74373   8.74373      1.00   .676845  1.326059
   8.74363   8.74363      1.00   .675315  1.322469
   8.74352   8.74352      1.00   .674775  1.321169
   8.74342   8.74342      1.00   .674985  1.321549
   8.74331   8.74331      1.00   .675685  1.323759
   8.74321   8.74321      1.00   .673035  1.318199
   8.74312   8.74312      1.00   .674215  1.320909
   8.74301   8.74301      1.00   .674685  1.321519
   8.74290   8.74290      1.00   .674845  1.321369
   8.74280   8.74280      1.00   .673185  1.319239
   8.74269   8.74269      1.00   .674565  1.321569
   8.74258   8.74258      1.00   .673295  1.318999
   8.74247   8.74247      1.00   .672585  1.317609
   8.74237   8.74237      1.00   .673695  1.319939
   8.74226   8.74226      1.00   .673635  1.319979
   8.74215   8.74215      1.00   .672045  1.317319
   8.74203   8.74203      1.00   .669325  1.311879
   8.74192   8.74192      1.00   .675105  1.323319
   8.74181   8.74181      1.00   .669295  1.311659
   8.74169   8.74169      1.00   .673855  1.321509
   8.74157   8.74157      1.00   .666715  1.307469
   8.74145   8.74145      1.00   .674815  1.324469
   8.74134   8.74134      1.00   .667925  1.309729
   8.74123   8.74123      1.00   .671915  1.317999
   8.74111   8.74111      1.00   .669645  1.313349
   8.74100   8.74100      1.00   .674485  1.323669
   8.74089   8.74089      1.00   .668295  1.310619
   8.74076   8.74076      1.00   .671395  1.317259
   8.74065   8.74065      1.00   .669725  1.314629
   8.74054   8.74054      1.00   .672615  1.319339
   8.74042   8.74042      1.00   .668395  1.312129
   8.74031   8.74031      1.00   .671045  1.317019
   8.74019   8.74019      1.00   .668435  1.311989
   8.74008   8.74008      1.00   .670115  1.314819
   8.73998   8.73998      1.00   .669915  1.315499
   8.73986   8.73986      1.00   .669715  1.314419
   8.73975   8.73975      1.00   .670945  1.317389
   8.73965   8.73965      1.00   .666605  1.308459
   8.73955   8.73955      1.00   .670595  1.316759
   8.73943   8.73943      1.00   .669595  1.314769
   8.73931   8.73931      1.00   .668385  1.312199
   8.73921   8.73921      1.00   .668805  1.314189
   8.73910   8.73910      1.00   .671175  1.317929
   8.73898   8.73898      1.00   .668295  1.312299
   8.73886   8.73886      1.00   .668865  1.313919
   8.73875   8.73875      1.00   .669735  1.315869
   8.73863   8.73863      1.00   .669995  1.316819
   8.73851   8.73851      1.00   .668695  1.313089
   8.73839   8.73839      1.00   .668915  1.314329
   8.73828   8.73828      1.00   .671705  1.319639
   8.73816   8.73816      1.00   .667795  1.312259
   8.73804   8.73804      1.00   .668405  1.313299
   8.73792   8.73792      1.00   .669705  1.316319
   8.73780   8.73780      1.00   .671435  1.319719
   8.73769   8.73769      1.00   .664695  1.306229
   8.73757   8.73757      1.00   .670875  1.319789
   8.73745   8.73745      1.00   .667625  1.312489
   8.73734   8.73734      1.00   .669295  1.316569
   8.73723   8.73723      1.00   .666575  1.309909
   8.73711   8.73711      1.00   .672205  1.322539
   8.73699   8.73699      1.00   .666295  1.310079
   8.73689   8.73689      1.00   .668665  1.315469
   8.73677   8.73677      1.00   .667645  1.313389
   8.73666   8.73666      1.00   .670465  1.318989
   8.73655   8.73655      1.00   .664665  1.307969
   8.73644   8.73644      1.00   .669515  1.316809
   8.73634   8.73634      1.00   .670815  1.319929
   8.73622   8.73622      1.00   .668495  1.314429
   8.73611   8.73611      1.00   .670025  1.318619
   8.73601   8.73601      1.00   .670685  1.320419
   8.73589   8.73589      1.00   .669385  1.317069
   8.73578   8.73578      1.00   .667885  1.314939
   8.73567   8.73567      1.00   .669395  1.317659
   8.73556   8.73556      1.00   .670105  1.319709
   8.73545   8.73545      1.00   .669835  1.318679
   8.73534   8.73534      1.00   .667615  1.314219
   8.73523   8.73523      1.00   .669955  1.319029
   8.73513   8.73513      1.00   .671305  1.321449
   8.73502   8.73502      1.00   .666425  1.312629
   8.73491   8.73491      1.00   .669895  1.319439
   8.73479   8.73479      1.00   .669835  1.319569
   8.73469   8.73469      1.00   .669095  1.317639
   8.73458   8.73458      1.00   .669215  1.317579
   8.73447   8.73447      1.00   .670825  1.321039
   8.73436   8.73436      1.00   .667825  1.315669
   8.73426   8.73426      1.00   .668915  1.317099
   8.73416   8.73416      1.00   .670765  1.322399
   8.73405   8.73405      1.00   .669985  1.320499
   8.73394   8.73394      1.00   .666625  1.314019
   8.73384   8.73384      1.00   .669225  1.319189
   8.73374   8.73374      1.00   .669425  1.318959
   8.73363   8.73363      1.00   .670655  1.321849
   8.73353   8.73353      1.00   .665615  1.312479
   8.73343   8.73343      1.00   .668795  1.318819
   8.73333   8.73333      1.00   .671335  1.323169
   8.73323   8.73323      1.00   .666065  1.313109
   8.73312   8.73312      1.00   .669955  1.320909
   8.73302   8.73302      1.00   .670025  1.320699
   8.73292   8.73292      1.00   .669165  1.319869
   8.73280   8.73280      1.00   .667225  1.316739
   8.73269   8.73269      1.00   .668635  1.319509
   8.73259   8.73259      1.00   .669695  1.321089
   8.73248   8.73248      1.00   .671745  1.324879
   8.73237   8.73237      1.00   .664645  1.311329
   8.73225   8.73225      1.00   .670705  1.323009
   8.73215   8.73215      1.00   .669515  1.321589
   8.73205   8.73205      1.00   .668785  1.319689
   8.73193   8.73193      1.00   .667015  1.315979
   8.73181   8.73181      1.00   .672475  1.327339
   8.73170   8.73170      1.00   .667225  1.316839
   8.73159   8.73159      1.00   .669975  1.322869
   8.73147   8.73147      1.00   .670305  1.323699
   8.73134   8.73134      1.00   .668865  1.320179
   8.73123   8.73123      1.00   .668205  1.319029
   8.73113   8.73113      1.00   .671165  1.324549
   8.73101   8.73101      1.00   .669665  1.322449
   8.73089   8.73089      1.00   .668695  1.320879
   8.73078   8.73078      1.00   .668555  1.320549
   8.73066   8.73066      1.00   .669385  1.322019
   8.73055   8.73055      1.00   .670725  1.324879
   8.73043   8.73043      1.00   .666055  1.315699
   8.73032   8.73032      1.00   .667805  1.319659
   8.73021   8.73021      1.00   .666735  1.317419
   8.73010   8.73010      1.00   .668385  1.320969
   8.72998   8.72998      1.00   .668445  1.320689
   8.72988   8.72988      1.00   .669905  1.323909
   8.72977   8.72977      1.00   .667945  1.320179
   8.72966   8.72966      1.00   .668125  1.320549
   8.72954   8.72954      1.00   .664965  1.314189
   8.72944   8.72944      1.00   .666475  1.317959
   8.72933   8.72933      1.00   .666365  1.317529
   8.72921   8.72921      1.00   .666335  1.317399
   8.72910   8.72910      1.00   .667195  1.318889
   8.72899   8.72899      1.00   .669435  1.323339
   8.72888   8.72888      1.00   .668585  1.321759
   8.72876   8.72876      1.00   .666745  1.318759
   8.72864   8.72864      1.00   .667455  1.320199
   8.72853   8.72853      1.00   .668335  1.321679
   8.72842   8.72842      1.00   .667855  1.320549
   8.72829   8.72829      1.00   .666475  1.319139
   8.72817   8.72817      1.00   .667395  1.320199
   8.72806   8.72806      1.00   .665815  1.317559
   8.72794   8.72794      1.00   .669075  1.324089
   8.72782   8.72782      1.00   .664795  1.316549
   8.72769   8.72769      1.00   .666635  1.318819
   8.72758   8.72758      1.00   .666315  1.319049
   8.72747   8.72747      1.00   .667275  1.321019
   8.72736   8.72736      1.00   .666275  1.318289
   8.72724   8.72724      1.00   .665905  1.317319
   8.72712   8.72712      1.00   .666015  1.318749
   8.72702   8.72702      1.00   .666335  1.319689
   8.72690   8.72690      1.00   .665235  1.316599
   8.72679   8.72679      1.00   .665925  1.318789
   8.72668   8.72668      1.00   .665815  1.318519
   8.72657   8.72657      1.00   .665265  1.317569
   8.72646   8.72646      1.00   .664475  1.315809
   8.72635   8.72635      1.00   .663355  1.314529
   8.72624   8.72624      1.00   .667005  1.321299
   8.72614   8.72614      1.00   .662415  1.312619
   8.72602   8.72602      1.00   .664125  1.316249
   8.72590   8.72590      1.00   .662215  1.312109
   8.72580   8.72580      1.00   .664805  1.316669
   8.72569   8.72569      1.00   .662165  1.312419
   8.72557   8.72557      1.00   .663285  1.314219
   8.72547   8.72547      1.00   .661775  1.311549
   8.72536   8.72536      1.00   .663665  1.315619
   8.72526   8.72526      1.00   .661815  1.311699
   8.72514   8.72514      1.00   .663105  1.315039
   8.72503   8.72503      1.00   .660305  1.309109
   8.72492   8.72492      1.00   .663145  1.314839
   8.72482   8.72482      1.00   .661775  1.311849
   8.72470   8.72470      1.00   .661855  1.313159
   8.72459   8.72459      1.00   .661185  1.311179
   8.72449   8.72449      1.00   .661685  1.312169
   8.72439   8.72439      1.00   .662885  1.314719
   8.72428   8.72428      1.00   .659565  1.308379
   8.72417   8.72417      1.00   .662465  1.313429
   8.72407   8.72407      1.00   .660575  1.310149
   8.72397   8.72397      1.00   .662345  1.314689
   8.72386   8.72386      1.00   .655725  1.301029
   8.72376   8.72376      1.00   .662975  1.315929
   8.72366   8.72366      1.00   .660075  1.309579
   8.72356   8.72356      1.00   .657885  1.306569
   8.72345   8.72345      1.00   .659585  1.308689
   8.72334   8.72334      1.00   .662235  1.314329
   8.72325   8.72325      1.00   .658965  1.308499
   8.72314   8.72314      1.00   .657645  1.305689
   8.72303   8.72303      1.00   .660655  1.311529
   8.72293   8.72293      1.00   .656825  1.303269
   8.72283   8.72283      1.00   .658415  1.307939
   8.72272   8.72272      1.00   .659235  1.308809
   8.72261   8.72261      1.00   .660845  1.312239
   8.72250   8.72250      1.00   .655685  1.302359
   8.72240   8.72240      1.00   .661305  1.313959
   8.72229   8.72229      1.00   .657935  1.306589
   8.72218   8.72218      1.00   .655755  1.302319
   8.72207   8.72207      1.00   .656935  1.305239
   8.72196   8.72196      1.00   .661835  1.314749
   8.72185   8.72185      1.00   .656365  1.304439
   8.72173   8.72173      1.00   .657095  1.305839
   8.72161   8.72161      1.00   .658285  1.308409
   8.72149   8.72149      1.00   .659405  1.311079
   8.72138   8.72138      1.00   .659035  1.309849
   8.72127   8.72127      1.00   .655535  1.303479
   8.72115   8.72115      1.00   .659575  1.311229
   8.72103   8.72103      1.00   .655965  1.304309
   8.72092   8.72092      1.00   .659575  1.310979
   8.72080   8.72080      1.00   .655085  1.302809
   8.72068   8.72068      1.00   .660415  1.312909
   8.72057   8.72057      1.00   .655395  1.303429
   8.72046   8.72046      1.00   .658815  1.310149
   8.72034   8.72034      1.00   .656345  1.305259
   8.72023   8.72023      1.00   .658815  1.310649
   8.72012   8.72012      1.00   .656295  1.306109
   8.72002   8.72002      1.00   .658595  1.310049
   8.71991   8.71991      1.00   .656025  1.304879
   8.71979   8.71979      1.00   .657675  1.308779
   8.71969   8.71969      1.00   .655715  1.305289
   8.71958   8.71958      1.00   .659045  1.312079
   8.71946   8.71946      1.00   .656235  1.305819
   8.71935   8.71935      1.00   .656575  1.307509
   8.71924   8.71924      1.00   .656795  1.307969
   8.71913   8.71913      1.00   .657305  1.308689
   8.71902   8.71902      1.00   .658125  1.310379
   8.71890   8.71890      1.00   .655175  1.303979
   8.71879   8.71879      1.00   .660485  1.314899
   8.71867   8.71867      1.00   .656035  1.306729
   8.71855   8.71855      1.00   .656125  1.306879
   8.71844   8.71844      1.00   .659365  1.313329
   8.71832   8.71832      1.00   .659735  1.313859
   8.71820   8.71820      1.00   .656135  1.307279
   8.71808   8.71808      1.00   .656135  1.307189
   8.71796   8.71796      1.00   .659375  1.313849
   8.71784   8.71784      1.00   .657725  1.310719
   8.71773   8.71773      1.00   .656445  1.308559
   8.71761   8.71761      1.00   .658745  1.312919
   8.71749   8.71749      1.00   .657525  1.310889
   8.71738   8.71738      1.00   .658045  1.311229
   8.71727   8.71727      1.00   .657295  1.310159
   8.71715   8.71715      1.00   .660035  1.315229
   8.71703   8.71703      1.00   .655825  1.307389
   8.71692   8.71692      1.00   .658235  1.311739
   8.71681   8.71681      1.00   .657495  1.311059
   8.71670   8.71670      1.00   .655105  1.305519
   8.71659   8.71659      1.00   .660315  1.316709
   8.71648   8.71648      1.00   .658295  1.312069
   8.71637   8.71637      1.00   .656855  1.310109
   8.71626   8.71626      1.00   .656755  1.309649
   8.71615   8.71615      1.00   .658095  1.312949
   8.71604   8.71604      1.00   .659135  1.314559
   8.71593   8.71593      1.00   .653995  1.304469
   8.71582   8.71582      1.00   .657525  1.311409
   8.71570   8.71570      1.00   .657635  1.311899
   8.71559   8.71559      1.00   .653765  1.304569
   8.71549   8.71549      1.00   .657805  1.311869
   8.71538   8.71538      1.00   .656745  1.310529
   8.71527   8.71527      1.00   .656665  1.310269
   8.71516   8.71516      1.00   .657485  1.312269
   8.71505   8.71505      1.00   .656815  1.311219
   8.71494   8.71494      1.00   .658025  1.313049
   8.71483   8.71483      1.00   .650655  1.299129
   8.71472   8.71472      1.00   .658665  1.314659
   8.71462   8.71462      1.00   .656765  1.311719
   8.71450   8.71450      1.00   .656545  1.311009
   8.71439   8.71439      1.00   .653575  1.304869
   8.71429   8.71429      1.00   .659175  1.315709
   8.71420   8.71420      1.00   .656595  1.310839
   8.71408   8.71408      1.00   .654955  1.307269
   8.71397   8.71397      1.00   .657615  1.313509
   8.71388   8.71388      1.00   .656675  1.311349
   8.71377   8.71377      1.00   .655635  1.310479
   8.71367   8.71367      1.00   .656525  1.311479
   8.71356   8.71356      1.00   .656895  1.312619
   8.71346   8.71346      1.00   .655305  1.308739
   8.71337   8.71337      1.00   .657845  1.314839
   8.71326   8.71326      1.00   .654725  1.309259
   8.71315   8.71315      1.00   .654635  1.308659
   8.71305   8.71305      1.00   .653775  1.306579
   8.71295   8.71295      1.00   .657035  1.313449
   8.71285   8.71285      1.00   .656365  1.311759
   8.71273   8.71273      1.00   .655125  1.309669
   8.71263   8.71263      1.00   .653085  1.305569
   8.71252   8.71252      1.00   .659285  1.318899
   8.71241   8.71241      1.00   .652815  1.305989
   8.71230   8.71230      1.00   .656125  1.312499
   8.71220   8.71220      1.00   .655145  1.310329
   8.71209   8.71209      1.00   .656635  1.313779
   8.71196   8.71196      1.00   .654885  1.309669
   8.71185   8.71185      1.00   .655165  1.309509
   8.71174   8.71174      1.00   .656685  1.313069
   8.71162   8.71162      1.00   .653735  1.307899
   8.71150   8.71150      1.00   .656585  1.313679
   8.71139   8.71139      1.00   .654835  1.310659
   8.71127   8.71127      1.00   .655605  1.311809
   8.71117   8.71117      1.00   .654745  1.310609
   8.71105   8.71105      1.00   .656775  1.314359
   8.71093   8.71093      1.00   .652825  1.307249
   8.71082   8.71082      1.00   .658045  1.317509
   8.71071   8.71071      1.00   .653175  1.307589
   8.71059   8.71059      1.00   .657725  1.316479
   8.71047   8.71047      1.00   .652205  1.305469
   8.71035   8.71035      1.00   .660795  1.322739
   8.71024   8.71024      1.00   .651895  1.305209
   8.71013   8.71013      1.00   .658545  1.318779
   8.71002   8.71002      1.00   .653295  1.308549
   8.70991   8.70991      1.00   .658215  1.318599
   8.70980   8.70980      1.00   .654405  1.310999
   8.70969   8.70969      1.00   .657595  1.317279
   8.70958   8.70958      1.00   .652725  1.307559
   8.70947   8.70947      1.00   .659245  1.320959
   8.70937   8.70937      1.00   .655185  1.311989
   8.70925   8.70925      1.00   .656695  1.315869
   8.70913   8.70913      1.00   .657185  1.316699
   8.70902   8.70902      1.00   .657945  1.318619
   8.70892   8.70892      1.00   .655585  1.314119
   8.70880   8.70880      1.00   .656105  1.314839
   8.70868   8.70868      1.00   .659445  1.322309
   8.70857   8.70857      1.00   .654205  1.312349
   8.70846   8.70846      1.00   .655215  1.313969
   8.70833   8.70833      1.00   .655625  1.314659
   8.70821   8.70821      1.00   .657895  1.319649
   8.70810   8.70810      1.00   .656345  1.315819
   8.70798   8.70798      1.00   .657045  1.318589
   8.70786   8.70786      1.00   .658405  1.320309
   8.70773   8.70773      1.00   .657645  1.319339
   8.70762   8.70762      1.00   .654835  1.313669
   8.70751   8.70751      1.00   .654355  1.312659
   8.70739   8.70739      1.00   .658105  1.320789
   8.70727   8.70727      1.00   .654385  1.312449
   8.70716   8.70716      1.00   .658715  1.321269
   8.70706   8.70706      1.00   .657995  1.320449
   8.70694   8.70694      1.00   .656675  1.318279
   8.70682   8.70682      1.00   .654545  1.313629
   8.70671   8.70671      1.00   .659425  1.324139
   8.70661   8.70661      1.00   .657865  1.321199
   8.70650   8.70650      1.00   .655025  1.314869
   8.70638   8.70638      1.00   .656885  1.318219
   8.70627   8.70627      1.00   .659945  1.324959
   8.70617   8.70617      1.00   .655175  1.315719
   8.70606   8.70606      1.00   .656525  1.318249
   8.70594   8.70594      1.00   .656625  1.318989
   8.70583   8.70583      1.00   .658165  1.322019
   8.70572   8.70572      1.00   .655325  1.316229
   8.70561   8.70561      1.00   .653645  1.313039
   8.70550   8.70550      1.00   .657565  1.320969
   8.70539   8.70539      1.00   .656365  1.318619
   8.70529   8.70529      1.00   .654715  1.315109
   8.70517   8.70517      1.00   .655275  1.316519
   8.70506   8.70506      1.00   .656105  1.318199
   8.70496   8.70496      1.00   .652195  1.310589
   8.70485   8.70485      1.00   .656545  1.320119
   8.70473   8.70473      1.00   .653025  1.312369
   8.70462   8.70462      1.00   .653065  1.312509
   8.70452   8.70452      1.00   .651915  1.310589
   8.70442   8.70442      1.00   .655795  1.318969
   8.70431   8.70431      1.00   .650875  1.308329
   8.70420   8.70420      1.00   .653445  1.314589
   8.70410   8.70410      1.00   .652005  1.311219
   8.70400   8.70400      1.00   .654165  1.315389
   8.70390   8.70390      1.00   .647835  1.302669
   8.70379   8.70379      1.00   .652045  1.310929
   8.70369   8.70369      1.00   .651255  1.310169
   8.70359   8.70359      1.00   .649755  1.308059
   8.70348   8.70348      1.00   .647295  1.302359
   8.70337   8.70337      1.00   .651345  1.310629
   8.70327   8.70327      1.00   .647575  1.302129
   8.70318   8.70318      1.00   .647515  1.303839
   8.70307   8.70307      1.00   .648595  1.305299
   8.70296   8.70296      1.00   .647145  1.302399
   8.70286   8.70286      1.00   .645925  1.299399
   8.70275   8.70275      1.00   .648935  1.306059
   8.70264   8.70264      1.00   .645785  1.300299
   8.70253   8.70253      1.00   .645225  1.299009
   8.70243   8.70243      1.00   .644895  1.297829
   8.70232   8.70232      1.00   .649235  1.307629
   8.70221   8.70221      1.00   .641935  1.292359
   8.70210   8.70210      1.00   .645985  1.300419
   8.70199   8.70199      1.00   .644535  1.298089
   8.70188   8.70188      1.00   .645345  1.300229
   8.70176   8.70176      1.00   .641825  1.292329
   8.70164   8.70164      1.00   .645605  1.300769
   8.70153   8.70153      1.00   .642275  1.293579
   8.70142   8.70142      1.00   .644805  1.298729
   8.70129   8.70129      1.00   .639325  1.287969
   8.70117   8.70117      1.00   .642135  1.293159
   8.70107   8.70107      1.00   .640605  1.290379
   8.70096   8.70096      1.00   .646295  1.302899
   8.70084   8.70084      1.00   .637475  1.284519
   8.70072   8.70072      1.00   .643335  1.296729
   8.70060   8.70060      1.00   .641005  1.291889
   8.70049   8.70049      1.00   .644625  1.299709
   8.70038   8.70038      1.00   .635025  1.279829
   8.70026   8.70026      1.00   .642505  1.295079
   8.70016   8.70016      1.00   .639595  1.289899
   8.70005   8.70005      1.00   .640945  1.292529
   8.69993   8.69993      1.00   .640985  1.292729
   8.69982   8.69982      1.00   .640615  1.291829
   8.69972   8.69972      1.00   .641235  1.293959
   8.69961   8.69961      1.00   .638755  1.289079
   8.69950   8.69950      1.00   .641275  1.293449
   8.69938   8.69938      1.00   .638445  1.287609
   8.69928   8.69928      1.00   .640495  1.292349
   8.69916   8.69916      1.00   .639345  1.289979
   8.69904   8.69904      1.00   .640535  1.291999
   8.69893   8.69893      1.00   .637315  1.286239
   8.69882   8.69882      1.00   .640415  1.292009
   8.69871   8.69871      1.00   .640925  1.293799
   8.69859   8.69859      1.00   .637925  1.287659
   8.69847   8.69847      1.00   .638015  1.287809
   8.69836   8.69836      1.00   .639555  1.291259
   8.69824   8.69824      1.00   .638395  1.288779
   8.69811   8.69811      1.00   .638225  1.287829
   8.69800   8.69800      1.00   .639355  1.290609
   8.69789   8.69789      1.00   .638995  1.289609
   8.69777   8.69777      1.00   .638475  1.290009
   8.69765   8.69765      1.00   .634935  1.282399
   8.69753   8.69753      1.00   .641805  1.296829
   8.69742   8.69742      1.00   .637065  1.286169
   8.69731   8.69731      1.00   .637295  1.287139
   8.69719   8.69719      1.00   .637735  1.287999
   8.69707   8.69707      1.00   .638625  1.289649
   8.69696   8.69696      1.00   .636785  1.285899
   8.69685   8.69685      1.00   .638425  1.290529
   8.69674   8.69674      1.00   .636075  1.285089
   8.69663   8.69663      1.00   .640135  1.293409
   8.69652   8.69652      1.00   .635885  1.285609
   8.69641   8.69641      1.00   .637865  1.288849
   8.69630   8.69630      1.00   .638775  1.290799
   8.69618   8.69618      1.00   .637385  1.288819
   8.69608   8.69608      1.00   .637875  1.290029
   8.69598   8.69598      1.00   .638635  1.291339
   8.69586   8.69586      1.00   .638105  1.289709
   8.69574   8.69574      1.00   .637685  1.289519
   8.69564   8.69564      1.00   .638545  1.291279
   8.69554   8.69554      1.00   .638235  1.290689
   8.69543   8.69543      1.00   .637705  1.289609
   8.69531   8.69531      1.00   .639535  1.292719
   8.69520   8.69520      1.00   .638475  1.290959
   8.69510   8.69510      1.00   .638555  1.291659
   8.69498   8.69498      1.00   .639635  1.293969
   8.69487   8.69487      1.00   .638675  1.292199
   8.69477   8.69477      1.00   .640555  1.295879
   8.69466   8.69466      1.00   .637015  1.289219
   8.69455   8.69455      1.00   .638485  1.292489
   8.69444   8.69444      1.00   .640675  1.297029
   8.69434   8.69434      1.00   .637565  1.290659
   8.69424   8.69424      1.00   .638925  1.293519
   8.69413   8.69413      1.00   .638085  1.291019
   8.69403   8.69403      1.00   .638075  1.291639
   8.69392   8.69392      1.00   .637305  1.290819
   8.69383   8.69383      1.00   .638165  1.292339
   8.69372   8.69372      1.00   .636335  1.288269
   8.69361   8.69361      1.00   .640195  1.296029
   8.69351   8.69351      1.00   .636605  1.288939
   8.69341   8.69341      1.00   .641955  1.299869
   8.69331   8.69331      1.00   .635175  1.286269
   8.69320   8.69320      1.00   .640865  1.298159
   8.69310   8.69310      1.00   .636545  1.289199
   8.69300   8.69300      1.00   .640045  1.296699
   8.69290   8.69290      1.00   .639135  1.295369
   8.69279   8.69279      1.00   .642575  1.301429
   8.69268   8.69268      1.00   .637805  1.292019
   8.69258   8.69258      1.00   .642035  1.301389
   8.69246   8.69246      1.00   .638535  1.293679
   8.69236   8.69236      1.00   .641895  1.300779
   8.69225   8.69225      1.00   .639345  1.296279
   8.69214   8.69214      1.00   .639375  1.295759
   8.69203   8.69203      1.00   .641805  1.301389
   8.69191   8.69191      1.00   .639785  1.296429
   8.69180   8.69180      1.00   .638995  1.295379
   8.69169   8.69169      1.00   .637245  1.291739
   8.69157   8.69157      1.00   .642445  1.302839
   8.69145   8.69145      1.00   .637215  1.292459
   8.69134   8.69134      1.00   .640865  1.298879
   8.69122   8.69122      1.00   .640015  1.298139
   8.69109   8.69109      1.00   .639525  1.297229
   8.69098   8.69098      1.00   .640165  1.298679
   8.69088   8.69088      1.00   .639475  1.297449
   8.69076   8.69076      1.00   .639885  1.298229
   8.69065   8.69065      1.00   .638605  1.295649
   8.69053   8.69053      1.00   .637975  1.294779
   8.69042   8.69042      1.00   .641195  1.301349
   8.69031   8.69031      1.00   .638115  1.295349
   8.69019   8.69019      1.00   .638715  1.296519
   8.69008   8.69008      1.00   .639575  1.298199
   8.68997   8.68997      1.00   .639775  1.298819
   8.68986   8.68986      1.00   .640135  1.299899
   8.68975   8.68975      1.00   .636635  1.291419
   8.68964   8.68964      1.00   .641415  1.302409
   8.68953   8.68953      1.00   .637875  1.295249
   8.68943   8.68943      1.00   .642735  1.305419
   8.68931   8.68931      1.00   .635065  1.289399
   8.68920   8.68920      1.00   .641035  1.301759
   8.68908   8.68908      1.00   .638065  1.296309
   8.68898   8.68898      1.00   .640485  1.300879
   8.68886   8.68886      1.00   .638685  1.298259
   8.68874   8.68874      1.00   .641465  1.303799
   8.68863   8.68863      1.00   .634905  1.289199
   8.68852   8.68852      1.00   .641735  1.304619
   8.68840   8.68840      1.00   .639165  1.298489
   8.68828   8.68828      1.00   .640145  1.301359
   8.68816   8.68816      1.00   .637105  1.294299
   8.68804   8.68804      1.00   .642725  1.306029
   8.68792   8.68792      1.00   .638015  1.296839
   8.68780   8.68780      1.00   .638405  1.297599
   8.68769   8.68769      1.00   .638615  1.297899
   8.68757   8.68757      1.00   .639115  1.299709
   8.68745   8.68745      1.00   .641055  1.303789
   8.68732   8.68732      1.00   .635115  1.291719
   8.68722   8.68722      1.00   .643465  1.308099
   8.68711   8.68711      1.00   .638785  1.299739
   8.68699   8.68699      1.00   .637235  1.296209
   8.68688   8.68688      1.00   .639065  1.299749
   8.68677   8.68677      1.00   .641925  1.306209
   8.68667   8.68667      1.00   .635885  1.293919
   8.68655   8.68655      1.00   .637705  1.298249
   8.68644   8.68644      1.00   .638695  1.300049
   8.68634   8.68634      1.00   .641985  1.306649
   8.68623   8.68623      1.00   .638885  1.300669
   8.68612   8.68612      1.00   .640515  1.302869
   8.68600   8.68600      1.00   .638085  1.299249
   8.68590   8.68590      1.00   .640235  1.303799
   8.68579   8.68579      1.00   .637565  1.298309
   8.68567   8.68567      1.00   .638505  1.299949
   8.68556   8.68556      1.00   .641495  1.305989
   8.68545   8.68545      1.00   .638185  1.299519
   8.68534   8.68534      1.00   .642795  1.308799
   8.68523   8.68523      1.00   .638575  1.300339
   8.68511   8.68511      1.00   .641835  1.307549
   8.68501   8.68501      1.00   .638645  1.300889
   8.68490   8.68490      1.00   .642425  1.309009
   8.68479   8.68479      1.00   .638585  1.300509
   8.68468   8.68468      1.00   .640565  1.305309
   8.68457   8.68457      1.00   .639125  1.302119
   8.68447   8.68447      1.00   .641815  1.307779
   8.68436   8.68436      1.00   .639775  1.303779
   8.68426   8.68426      1.00   .638445  1.301219
   8.68416   8.68416      1.00   .641285  1.307519
   8.68406   8.68406      1.00   .640285  1.305879
   8.68395   8.68395      1.00   .638125  1.300729
   8.68384   8.68384      1.00   .641485  1.307939
   8.68374   8.68374      1.00   .639075  1.303149
   8.68364   8.68364      1.00   .640145  1.304979
   8.68353   8.68353      1.00   .641285  1.307059
   8.68343   8.68343      1.00   .640425  1.305539
   8.68333   8.68333      1.00   .637565  1.300299
   8.68323   8.68323      1.00   .640005  1.304559
   8.68312   8.68312      1.00   .643435  1.312199
   8.68302   8.68302      1.00   .636175  1.297429
   8.68291   8.68291      1.00   .641115  1.307289
   8.68281   8.68281      1.00   .642215  1.309899
   8.68270   8.68270      1.00   .639635  1.304899
   8.68259   8.68259      1.00   .639495  1.304139
   8.68249   8.68249      1.00   .638395  1.302189
   8.68239   8.68239      1.00   .643145  1.312529
   8.68227   8.68227      1.00   .638135  1.302829
   8.68216   8.68216      1.00   .639005  1.303749
   8.68205   8.68205      1.00   .642695  1.311869
   8.68194   8.68194      1.00   .639875  1.305859
   8.68182   8.68182      1.00   .638155  1.302179
   8.68170   8.68170      1.00   .642035  1.311359
   8.68159   8.68159      1.00   .640705  1.308529
   8.68147   8.68147      1.00   .640365  1.307969
   8.68136   8.68136      1.00   .637525  1.301529
   8.68124   8.68124      1.00   .642225  1.311839
   8.68112   8.68112      1.00   .637425  1.302459
   8.68102   8.68102      1.00   .641055  1.309069
   8.68090   8.68090      1.00   .637185  1.301039
   8.68077   8.68077      1.00   .640345  1.308369
   8.68067   8.68067      1.00   .638455  1.304069
   8.68056   8.68056      1.00   .636605  1.300749
   8.68044   8.68044      1.00   .639775  1.307269
   8.68033   8.68033      1.00   .639295  1.306839
   8.68022   8.68022      1.00   .636495  1.300829
   8.68011   8.68011      1.00   .637905  1.304249
   8.68000   8.68000      1.00   .638355  1.304859
   8.67988   8.67988      1.00   .636355  1.300869
   8.67978   8.67978      1.00   .638085  1.304799
   8.67967   8.67967      1.00   .636745  1.300819
   8.67956   8.67956      1.00   .637215  1.303129
   8.67944   8.67944      1.00   .632505  1.293229
   8.67934   8.67934      1.00   .637005  1.302359
   8.67923   8.67923      1.00   .636705  1.301949
   8.67911   8.67911      1.00   .634915  1.298119
   8.67900   8.67900      1.00   .632135  1.292699
   8.67889   8.67889      1.00   .639625  1.307709
   8.67877   8.67877      1.00   .632715  1.293989
   8.67866   8.67866      1.00   .634905  1.298369
   8.67854   8.67854      1.00   .632215  1.293629
   8.67843   8.67843      1.00   .632705  1.294409
   8.67832   8.67832      1.00   .632385  1.293539
   8.67819   8.67819      1.00   .633815  1.296349
   8.67807   8.67807      1.00   .632845  1.295049
   8.67795   8.67795      1.00   .631835  1.293239
   8.67784   8.67784      1.00   .632015  1.292919
   8.67772   8.67772      1.00   .630795  1.290969
   8.67760   8.67760      1.00   .633005  1.295499
   8.67749   8.67749      1.00   .629385  1.288169
   8.67737   8.67737      1.00   .630005  1.289829
   8.67725   8.67725      1.00   .629265  1.287779
   8.67714   8.67714      1.00   .630445  1.290789
   8.67703   8.67703      1.00   .627805  1.285299
   8.67692   8.67692      1.00   .629755  1.290109
   8.67680   8.67680      1.00   .626055  1.282079
   8.67668   8.67668      1.00   .629265  1.288539
   8.67658   8.67658      1.00   .626025  1.282099
   8.67648   8.67648      1.00   .627905  1.285349
   8.67636   8.67636      1.00   .626445  1.283259
   8.67625   8.67625      1.00   .625045  1.280589
   8.67615   8.67615      1.00   .625165  1.280809
   8.67604   8.67604      1.00   .625705  1.282979
   8.67593   8.67593      1.00   .623305  1.277369
   8.67581   8.67581      1.00   .624135  1.278659
   8.67571   8.67571      1.00   .623985  1.278629
   8.67560   8.67560      1.00   .622405  1.275389
   8.67548   8.67548      1.00   .622985  1.276589
   8.67537   8.67537      1.00   .620185  1.271859
   8.67527   8.67527      1.00   .623325  1.277309
   8.67517   8.67517      1.00   .620525  1.271859
   8.67505   8.67505      1.00   .620825  1.272969
   8.67493   8.67493      1.00   .618945  1.268699
   8.67483   8.67483      1.00   .622125  1.275309
   8.67472   8.67472      1.00   .615325  1.261799
   8.67461   8.67461      1.00   .620075  1.271759
   8.67450   8.67450      1.00   .618665  1.268229
   8.67440   8.67440      1.00   .617155  1.265839
   8.67430   8.67430      1.00   .616305  1.264279
   8.67419   8.67419      1.00   .619465  1.271069
   8.67408   8.67408      1.00   .616055  1.264479
   8.67398   8.67398      1.00   .617245  1.266749
   8.67388   8.67388      1.00   .616795  1.265699
   8.67377   8.67377      1.00   .615205  1.262129
   8.67367   8.67367      1.00   .615435  1.263269
   8.67357   8.67357      1.00   .614205  1.259869
   8.67348   8.67348      1.00   .615765  1.264289
   8.67337   8.67337      1.00   .611955  1.256699
   8.67326   8.67326      1.00   .611945  1.256959
   8.67317   8.67317      1.00   .615445  1.263639
   8.67306   8.67306      1.00   .611485  1.256039
   8.67295   8.67295      1.00   .609945  1.252649
   8.67284   8.67284      1.00   .614965  1.263219
   8.67274   8.67274      1.00   .611385  1.255199
   8.67264   8.67264      1.00   .611335  1.256269
   8.67253   8.67253      1.00   .609835  1.252689
   8.67242   8.67242      1.00   .611875  1.257149
   8.67231   8.67231      1.00   .608155  1.249619
   8.67220   8.67220      1.00   .607805  1.248569
   8.67209   8.67209      1.00   .613245  1.260909
   8.67198   8.67198      1.00   .607735  1.248749
   8.67187   8.67187      1.00   .609275  1.251729
   8.67176   8.67176      1.00   .611425  1.255679
   8.67163   8.67163      1.00   .612035  1.258309
   8.67151   8.67151      1.00   .606745  1.246989
   8.67140   8.67140      1.00   .606385  1.246269
   8.67129   8.67129      1.00   .610415  1.254859
   8.67117   8.67117      1.00   .608535  1.251089
   8.67105   8.67105      1.00   .606925  1.247969
   8.67094   8.67094      1.00   .611145  1.256629
   8.67084   8.67084      1.00   .609335  1.252709
   8.67072   8.67072      1.00   .604705  1.243759
   8.67060   8.67060      1.00   .609985  1.254639
   8.67049   8.67049      1.00   .609975  1.254899
   8.67037   8.67037      1.00   .606975  1.247719
   8.67026   8.67026      1.00   .605965  1.246799
   8.67014   8.67014      1.00   .608065  1.251379
   8.67004   8.67004      1.00   .608365  1.251389
   8.66994   8.66994      1.00   .607055  1.248689
   8.66982   8.66982      1.00   .605865  1.246469
   8.66970   8.66970      1.00   .609045  1.252799
   8.66960   8.66960      1.00   .604125  1.243399
   8.66949   8.66949      1.00   .609845  1.255449
   8.66938   8.66938      1.00   .604965  1.244879
   8.66926   8.66926      1.00   .607805  1.251109
   8.66915   8.66915      1.00   .605225  1.245689
   8.66905   8.66905      1.00   .607975  1.251609
   8.66893   8.66893      1.00   .606355  1.249199
   8.66881   8.66881      1.00   .604925  1.244999
   8.66870   8.66870      1.00   .605465  1.246809
   8.66859   8.66859      1.00   .607065  1.249919
   8.66847   8.66847      1.00   .607225  1.250279
   8.66835   8.66835      1.00   .602545  1.241259
   8.66824   8.66824      1.00   .605145  1.246319
   8.66812   8.66812      1.00   .606395  1.249459
   8.66800   8.66800      1.00   .604555  1.245669
   8.66788   8.66788      1.00   .604175  1.244359
   8.66777   8.66777      1.00   .608545  1.254069
   8.66766   8.66766      1.00   .604105  1.245259
   8.66754   8.66754      1.00   .606435  1.249559
   8.66742   8.66742      1.00   .605395  1.247449
   8.66731   8.66731      1.00   .607375  1.251819
   8.66719   8.66719      1.00   .605065  1.247689
   8.66708   8.66708      1.00   .608425  1.254859
   8.66696   8.66696      1.00   .604885  1.247349
   8.66686   8.66686      1.00   .606435  1.250589
   8.66676   8.66676      1.00   .608695  1.255009
   8.66664   8.66664      1.00   .608835  1.255549
   8.66654   8.66654      1.00   .606015  1.249889
   8.66643   8.66643      1.00   .607335  1.252139
   8.66632   8.66632      1.00   .608905  1.255339
   8.66621   8.66621      1.00   .607155  1.252289
   8.66609   8.66609      1.00   .604565  1.247289
   8.66599   8.66599      1.00   .608515  1.256169
   8.66588   8.66588      1.00   .607995  1.254239
   8.66576   8.66576      1.00   .607035  1.251699
   8.66565   8.66565      1.00   .606255  1.250609
   8.66555   8.66555      1.00   .607245  1.253699
   8.66544   8.66544      1.00   .608735  1.256269
   8.66533   8.66533      1.00   .604545  1.247479
   8.66522   8.66522      1.00   .608275  1.255489
   8.66511   8.66511      1.00   .607605  1.253979
   8.66500   8.66500      1.00   .605785  1.250449
   8.66489   8.66489      1.00   .605405  1.249399
   8.66478   8.66478      1.00   .608555  1.256499
   8.66468   8.66468      1.00   .606165  1.252509
   8.66458   8.66458      1.00   .607645  1.254989
   8.66446   8.66446      1.00   .609035  1.257979
   8.66435   8.66435      1.00   .606785  1.253279
   8.66426   8.66426      1.00   .608135  1.255899
   8.66415   8.66415      1.00   .609075  1.257399
   8.66405   8.66405      1.00   .604465  1.248869
   8.66394   8.66394      1.00   .607805  1.255879
   8.66384   8.66384      1.00   .608765  1.257649
   8.66374   8.66374      1.00   .608945  1.258269
   8.66363   8.66363      1.00   .609635  1.260009
   8.66352   8.66352      1.00   .606255  1.253089
   8.66342   8.66342      1.00   .609835  1.260679
   8.66333   8.66333      1.00   .608655  1.257889
   8.66322   8.66322      1.00   .610775  1.262429
   8.66311   8.66311      1.00   .604395  1.249849
   8.66301   8.66301      1.00   .611585  1.264479
   8.66291   8.66291      1.00   .605615  1.252129
   8.66280   8.66280      1.00   .609665  1.260609
   8.66270   8.66270      1.00   .605535  1.252569
   8.66260   8.66260      1.00   .612425  1.266269
   8.66249   8.66249      1.00   .606655  1.255649
   8.66237   8.66237      1.00   .610555  1.262639
   8.66226   8.66226      1.00   .607375  1.255829
   8.66215   8.66215      1.00   .611705  1.265489
   8.66204   8.66204      1.00   .608485  1.258999
   8.66193   8.66193      1.00   .611105  1.264689
   8.66181   8.66181      1.00   .607525  1.256979
   8.66170   8.66170      1.00   .610305  1.262919
   8.66157   8.66157      1.00   .610305  1.262639
   8.66146   8.66146      1.00   .609565  1.261179
   8.66135   8.66135      1.00   .609755  1.261449
   8.66123   8.66123      1.00   .609405  1.261679
   8.66112   8.66112      1.00   .611655  1.265869
   8.66100   8.66100      1.00   .609355  1.261429
   8.66088   8.66088      1.00   .608575  1.259519
   8.66077   8.66077      1.00   .610505  1.263359
   8.66066   8.66066      1.00   .611185  1.265149
   8.66054   8.66054      1.00   .609675  1.262129
   8.66042   8.66042      1.00   .609555  1.262049
   8.66032   8.66032      1.00   .612985  1.269839
   8.66021   8.66021      1.00   .608155  1.259569
   8.66009   8.66009      1.00   .613265  1.269369
   8.65998   8.65998      1.00   .612165  1.267919
   8.65987   8.65987      1.00   .610165  1.263779
   8.65977   8.65977      1.00   .612085  1.268279
   8.65965   8.65965      1.00   .610645  1.265629
   8.65954   8.65954      1.00   .609735  1.263319
   8.65943   8.65943      1.00   .613675  1.271239
   8.65932   8.65932      1.00   .610235  1.264439
   8.65921   8.65921      1.00   .612785  1.269809
   8.65909   8.65909      1.00   .609525  1.263439
   8.65898   8.65898      1.00   .614755  1.274419
   8.65887   8.65887      1.00   .611035  1.266909
   8.65875   8.65875      1.00   .613865  1.273149
   8.65863   8.65863      1.00   .610255  1.265599
   8.65852   8.65852      1.00   .614505  1.274159
   8.65841   8.65841      1.00   .612575  1.269479
   8.65829   8.65829      1.00   .611685  1.268279
   8.65817   8.65817      1.00   .612345  1.270019
   8.65805   8.65805      1.00   .612205  1.269239
   8.65793   8.65793      1.00   .613765  1.272629
   8.65781   8.65781      1.00   .610675  1.266849
   8.65769   8.65769      1.00   .613095  1.271579
   8.65758   8.65758      1.00   .610715  1.266669
   8.65747   8.65747      1.00   .613245  1.272539
   8.65735   8.65735      1.00   .612255  1.270589
   8.65723   8.65723      1.00   .615075  1.276419
   8.65712   8.65712      1.00   .614385  1.275399
   8.65700   8.65700      1.00   .616035  1.278019
   8.65689   8.65689      1.00   .612745  1.272379
   8.65678   8.65678      1.00   .614485  1.275209
   8.65668   8.65668      1.00   .613515  1.273439
   8.65656   8.65656      1.00   .616595  1.280139
   8.65645   8.65645      1.00   .614105  1.275149
   8.65633   8.65633      1.00   .618445  1.284029
   8.65623   8.65623      1.00   .616725  1.280339
   8.65612   8.65612      1.00   .617975  1.283549
   8.65600   8.65600      1.00   .613755  1.275149
   8.65589   8.65589      1.00   .618345  1.284869
   8.65578   8.65578      1.00   .616705  1.280969
   8.65568   8.65568      1.00   .617465  1.282869
   8.65557   8.65557      1.00   .616645  1.281299
   8.65546   8.65546      1.00   .616845  1.281449
   8.65535   8.65535      1.00   .618235  1.285129
   8.65525   8.65525      1.00   .617875  1.283859
   8.65513   8.65513      1.00   .616135  1.281009
   8.65502   8.65502      1.00   .617005  1.282349
   8.65491   8.65491      1.00   .619155  1.286899
   8.65480   8.65480      1.00   .615365  1.278859
   8.65469   8.65469      1.00   .617445  1.283799
   8.65458   8.65458      1.00   .618915  1.287359
   8.65448   8.65448      1.00   .617525  1.284119
   8.65437   8.65437      1.00   .617805  1.284349
   8.65426   8.65426      1.00   .619225  1.286699
   8.65416   8.65416      1.00   .620605  1.290209
   8.65406   8.65406      1.00   .615365  1.279209
   8.65395   8.65395      1.00   .620925  1.291379
   8.65385   8.65385      1.00   .619745  1.289929
   8.65374   8.65374      1.00   .619035  1.287299
   8.65364   8.65364      1.00   .616525  1.282299
   8.65354   8.65354      1.00   .622845  1.295499
   8.65343   8.65343      1.00   .618225  1.285789
   8.65333   8.65333      1.00   .618455  1.286919
   8.65323   8.65323      1.00   .619315  1.288599
   8.65313   8.65313      1.00   .620575  1.291269
   8.65302   8.65302      1.00   .617035  1.284119
   8.65291   8.65291      1.00   .618995  1.289109
   8.65281   8.65281      1.00   .620415  1.291139
   8.65271   8.65271      1.00   .620025  1.290219
   8.65260   8.65260      1.00   .615945  1.282689
   8.65249   8.65249      1.00   .619915  1.290249
   8.65239   8.65239      1.00   .618635  1.288109
   8.65228   8.65228      1.00   .618735  1.287759
   8.65217   8.65217      1.00   .617285  1.285379
   8.65205   8.65205      1.00   .620545  1.292289
   8.65194   8.65194      1.00   .618385  1.287949
   8.65183   8.65183      1.00   .618675  1.288759
   8.65171   8.65171      1.00   .618065  1.287989
   8.65159   8.65159      1.00   .619655  1.290279
   8.65148   8.65148      1.00   .619515  1.291169
   8.65137   8.65137      1.00   .618815  1.289549
   8.65125   8.65125      1.00   .618655  1.289199
   8.65113   8.65113      1.00   .618375  1.288109
   8.65102   8.65102      1.00   .619595  1.291079
   8.65090   8.65090      1.00   .619305  1.290219
   8.65078   8.65078      1.00   .618965  1.290129
   8.65066   8.65066      1.00   .616865  1.285769
   8.65056   8.65056      1.00   .618035  1.288289
   8.65045   8.65045      1.00   .617515  1.288459
   8.65033   8.65033      1.00   .616665  1.285349
   8.65021   8.65021      1.00   .618915  1.290559
   8.65011   8.65011      1.00   .617595  1.287719
   8.65000   8.65000      1.00   .621705  1.296549
   8.64989   8.64989      1.00   .614915  1.281939
   8.64977   8.64977      1.00   .619745  1.293149
   8.64967   8.64967      1.00   .618885  1.290649
   8.64956   8.64956      1.00   .618555  1.289379
   8.64944   8.64944      1.00   .613735  1.280679
   8.64933   8.64933      1.00   .622895  1.298459
   8.64922   8.64922      1.00   .618835  1.291049
   8.64911   8.64911      1.00   .617735  1.289069
   8.64900   8.64900      1.00   .618925  1.291289
   8.64888   8.64888      1.00   .622575  1.299689
   8.64878   8.64878      1.00   .616775  1.288459
   8.64866   8.64866      1.00   .618895  1.292029
   8.64854   8.64854      1.00   .619065  1.291929
   8.64842   8.64842      1.00   .620665  1.295149
   8.64830   8.64830      1.00   .615475  1.285279
   8.64819   8.64819      1.00   .622615  1.299949
   8.64806   8.64806      1.00   .616655  1.287399
   8.64795   8.64795      1.00   .618225  1.291089
   8.64783   8.64783      1.00   .619155  1.293599
   8.64772   8.64772      1.00   .620335  1.296099
   8.64760   8.64760      1.00   .617825  1.290479
   8.64748   8.64748      1.00   .617905  1.290439
   8.64736   8.64736      1.00   .622355  1.300599
   8.64725   8.64725      1.00   .618495  1.291779
   8.64713   8.64713      1.00   .618005  1.290429
   8.64701   8.64701      1.00   .622175  1.299729
   8.64691   8.64691      1.00   .620505  1.296699
   8.64681   8.64681      1.00   .618505  1.291749
   8.64669   8.64669      1.00   .619605  1.295099
   8.64657   8.64657      1.00   .623725  1.303939
   8.64647   8.64647      1.00   .619075  1.293619
   8.64637   8.64637      1.00   .619835  1.295489
   8.64625   8.64625      1.00   .620985  1.298429
   8.64614   8.64614      1.00   .621085  1.298069
   8.64603   8.64603      1.00   .619205  1.294769
   8.64592   8.64592      1.00   .620455  1.297829
   8.64581   8.64581      1.00   .622075  1.300779
   8.64569   8.64569      1.00   .620415  1.296979
   8.64559   8.64559      1.00   .619165  1.293969
   8.64548   8.64548      1.00   .625835  1.308279
   8.64536   8.64536      1.00   .618825  1.294459
   8.64525   8.64525      1.00   .621315  1.299599
   8.64515   8.64515      1.00   .621255  1.299459
   8.64504   8.64504      1.00   .623885  1.306099
   8.64493   8.64493      1.00   .618065  1.293429
   8.64482   8.64482      1.00   .622015  1.301679
   8.64471   8.64471      1.00   .621325  1.300279
   8.64460   8.64460      1.00   .622715  1.303269
   8.64450   8.64450      1.00   .619805  1.297439
   8.64439   8.64439      1.00   .622855  1.304089
   8.64429   8.64429      1.00   .621925  1.302049
   8.64419   8.64419      1.00   .623545  1.305779
   8.64408   8.64408      1.00   .620345  1.298489
   8.64397   8.64397      1.00   .624685  1.308039
   8.64387   8.64387      1.00   .622395  1.303399
   8.64377   8.64377      1.00   .620875  1.300209
   8.64366   8.64366      1.00   .624925  1.309389
   8.64356   8.64356      1.00   .622785  1.303929
   8.64346   8.64346      1.00   .623755  1.306839
   8.64336   8.64336      1.00   .623635  1.306149
   8.64326   8.64326      1.00   .623025  1.305359
   8.64315   8.64315      1.00   .621365  1.301589
   8.64305   8.64305      1.00   .624355  1.308439
   8.64295   8.64295      1.00   .624445  1.308619
   8.64283   8.64283      1.00   .624865  1.309079
   8.64272   8.64272      1.00   .625235  1.309639
   8.64262   8.64262      1.00   .624505  1.309319
   8.64252   8.64252      1.00   .626695  1.313769
   8.64241   8.64241      1.00   .622675  1.305869
   8.64230   8.64230      1.00   .625245  1.311109
   8.64219   8.64219      1.00   .626055  1.311799
   8.64208   8.64208      1.00   .629145  1.318789
   8.64197   8.64197      1.00   .625735  1.311959
   8.64185   8.64185      1.00   .626295  1.313299
   8.64174   8.64174      1.00   .628135  1.317199
   8.64163   8.64163      1.00   .629795  1.320839
   8.64150   8.64150      1.00   .624915  1.310429
   8.64139   8.64139      1.00   .628815  1.318769
   8.64128   8.64128      1.00   .628925  1.319499
   8.64116   8.64116      1.00   .630055  1.320899
   8.64105   8.64105      1.00   .627155  1.315309
   8.64093   8.64093      1.00   .631735  1.325819
   8.64082   8.64082      1.00   .626935  1.315009
   8.64070   8.64070      1.00   .630975  1.324049
   8.64058   8.64058      1.00   .628465  1.318969
   8.64046   8.64046      1.00   .631835  1.326529
   8.64036   8.64036      1.00   .629385  1.320579
   8.64025   8.64025      1.00   .631655  1.325719
   8.64013   8.64013      1.00   .631495  1.325179
   8.64002   8.64002      1.00   .629615  1.322059
   8.63992   8.63992      1.00   .629335  1.321519
   8.63981   8.63981      1.00   .632915  1.328249
   8.63970   8.63970      1.00   .632035  1.326809
   8.63959   8.63959      1.00   .627685  1.318499
   8.63948   8.63948      1.00   .633985  1.331249
   8.63937   8.63937      1.00   .629785  1.323689
   8.63925   8.63925      1.00   .631215  1.325859
   8.63914   8.63914      1.00   .632225  1.327909
   8.63903   8.63903      1.00   .632675  1.329329
   8.63892   8.63892      1.00   .634155  1.331439
   8.63880   8.63880      1.00   .631255  1.326099
   8.63869   8.63869      1.00   .632875  1.330349
   8.63858   8.63858      1.00   .634605  1.333459
   8.63846   8.63846      1.00   .630865  1.326299
   8.63833   8.63833      1.00   .634945  1.334609
   8.63821   8.63821      1.00   .631635  1.327479
   8.63810   8.63810      1.00   .633795  1.332349
   8.63799   8.63799      1.00   .633985  1.333199
   8.63787   8.63787      1.00   .633365  1.331469
   8.63775   8.63775      1.00   .632585  1.330319
   8.63763   8.63763      1.00   .634655  1.334369
   8.63752   8.63752      1.00   .633335  1.331749
   8.63740   8.63740      1.00   .633585  1.332209
   8.63728   8.63728      1.00   .635155  1.335249
   8.63716   8.63716      1.00   .632945  1.331229
   8.63705   8.63705      1.00   .634755  1.334769
   8.63694   8.63694      1.00   .635335  1.336609
   8.63682   8.63682      1.00   .634385  1.334649
   8.63671   8.63671      1.00   .633595  1.332869
   8.63661   8.63661      1.00   .636735  1.339789
   8.63650   8.63650      1.00   .633915  1.333559
   8.63639   8.63639      1.00   .635015  1.336619
   8.63628   8.63628      1.00   .634815  1.336059
   8.63617   8.63617      1.00   .638345  1.343889
   8.63605   8.63605      1.00   .631885  1.330299
   8.63594   8.63594      1.00   .635635  1.338169
   8.63583   8.63583      1.00   .635255  1.337459
   8.63573   8.63573      1.00   .633445  1.333649
   8.63561   8.63561      1.00   .634055  1.335119
   8.63550   8.63550      1.00   .636085  1.339279
   8.63539   8.63539      1.00   .637115  1.341459
   8.63529   8.63529      1.00   .634375  1.336029
   8.63518   8.63518      1.00   .634695  1.336789
   8.63506   8.63506      1.00   .637055  1.341679
   8.63496   8.63496      1.00   .632665  1.333479
   8.63485   8.63485      1.00   .634505  1.337289
   8.63474   8.63474      1.00   .637155  1.343189
   8.63463   8.63463      1.00   .637095  1.342939
   8.63452   8.63452      1.00   .635685  1.339189
   8.63442   8.63442      1.00   .637305  1.342199
   8.63431   8.63431      1.00   .640765  1.350739
   8.63420   8.63420      1.00   .635245  1.339589
   8.63410   8.63410      1.00   .637175  1.343059
   8.63400   8.63400      1.00   .638785  1.346919
   8.63389   8.63389      1.00   .639725  1.348479
   8.63378   8.63378      1.00   .636185  1.340979
   8.63368   8.63368      1.00   .639645  1.349059
   8.63359   8.63359      1.00   .639675  1.348819
   8.63348   8.63348      1.00   .637705  1.344289
   8.63337   8.63337      1.00   .639705  1.349189
   8.63328   8.63328      1.00   .641465  1.353229
   8.63317   8.63317      1.00   .642165  1.354009
   8.63307   8.63307      1.00   .635685  1.340879
   8.63296   8.63296      1.00   .642625  1.355309
   8.63286   8.63286      1.00   .639955  1.349959
   8.63275   8.63275      1.00   .641615  1.353489
   8.63264   8.63264      1.00   .638205  1.346039
   8.63253   8.63253      1.00   .644305  1.359619
   8.63243   8.63243      1.00   .641205  1.352979
   8.63232   8.63232      1.00   .639445  1.349049
   8.63221   8.63221      1.00   .642525  1.356639
   8.63209   8.63209      1.00   .641845  1.354829
   8.63198   8.63198      1.00   .639655  1.350389
   8.63187   8.63187      1.00   .643165  1.357639
   8.63175   8.63175      1.00   .643595  1.358719
   8.63163   8.63163      1.00   .639635  1.350919
   8.63152   8.63152      1.00   .642985  1.357219
   8.63141   8.63141      1.00   .645215  1.361899
   8.63129   8.63129      1.00   .643275  1.358789
   8.63117   8.63117      1.00   .643645  1.359099
   8.63106   8.63106      1.00   .644195  1.361039
   8.63095   8.63095      1.00   .645545  1.364189
   8.63083   8.63083      1.00   .643615  1.359799
   8.63070   8.63070      1.00   .643795  1.361049
   8.63059   8.63059      1.00   .646675  1.366619
   8.63048   8.63048      1.00   .642215  1.355889
   8.63036   8.63036      1.00   .647125  1.367039
   8.63025   8.63025      1.00   .643815  1.360219
   8.63014   8.63014      1.00   .646335  1.365129
   8.63003   8.63003      1.00   .646695  1.366709
   8.62992   8.62992      1.00   .646365  1.366119
   8.62981   8.62981      1.00   .644635  1.362279
   8.62970   8.62970      1.00   .648805  1.371459
   8.62959   8.62959      1.00   .646095  1.366719
   8.62948   8.62948      1.00   .647875  1.370309
   8.62936   8.62936      1.00   .647745  1.369979
   8.62926   8.62926      1.00   .647855  1.369939
   8.62915   8.62915      1.00   .649015  1.372619
   8.62904   8.62904      1.00   .647835  1.370209
   8.62892   8.62892      1.00   .649665  1.373909
   8.62881   8.62881      1.00   .645255  1.364599
   8.62870   8.62870      1.00   .651165  1.378489
   8.62858   8.62858      1.00   .645975  1.366909
   8.62846   8.62846      1.00   .649085  1.373529
   8.62835   8.62835      1.00   .648155  1.371579
   8.62823   8.62823      1.00   .652145  1.379749
   8.62810   8.62810      1.00   .649645  1.375339
   8.62798   8.62798      1.00   .649425  1.374779
   8.62787   8.62787      1.00   .650655  1.377399
   8.62775   8.62775      1.00   .648955  1.373469
   8.62763   8.62763      1.00   .647255  1.369919
   8.62751   8.62751      1.00   .651995  1.380429
   8.62740   8.62740      1.00   .649585  1.375679
   8.62729   8.62729      1.00   .651395  1.379869
   8.62716   8.62716      1.00   .647755  1.372609
   8.62705   8.62705      1.00   .653085  1.383709
   8.62695   8.62695      1.00   .651395  1.379949
   8.62684   8.62684      1.00   .649115  1.375499
   8.62672   8.62672      1.00   .652205  1.381559
   8.62660   8.62660      1.00   .652425  1.381929
   8.62650   8.62650      1.00   .649855  1.376829
   8.62640   8.62640      1.00   .652965  1.383319
   8.62628   8.62628      1.00   .655165  1.388879
   8.62617   8.62617      1.00   .651115  1.379749
   8.62606   8.62606      1.00   .650915  1.378899
   8.62595   8.62595      1.00   .655335  1.388219
   8.62583   8.62583      1.00   .651065  1.380229
   8.62572   8.62572      1.00   .651395  1.381069
   8.62562   8.62562      1.00   .653075  1.384049
   8.62551   8.62551      1.00   .652925  1.383759
   8.62539   8.62539      1.00   .651295  1.380579
   8.62528   8.62528      1.00   .653035  1.384269
   8.62518   8.62518      1.00   .654285  1.386369
   8.62507   8.62507      1.00   .652145  1.382869
   8.62495   8.62495      1.00   .652915  1.384479
   8.62484   8.62484      1.00   .654285  1.387509
   8.62474   8.62474      1.00   .651805  1.382779
   8.62464   8.62464      1.00   .651695  1.382419
   8.62453   8.62453      1.00   .652645  1.384409
   8.62442   8.62442      1.00   .654105  1.387939
   8.62432   8.62432      1.00   .650485  1.380429
   8.62421   8.62421      1.00   .654665  1.389149
   8.62410   8.62410      1.00   .651915  1.383019
   8.62399   8.62399      1.00   .651745  1.383479
   8.62390   8.62390      1.00   .651825  1.383699
   8.62379   8.62379      1.00   .652885  1.385859
   8.62369   8.62369      1.00   .653345  1.386949
   8.62358   8.62358      1.00   .650845  1.382349
   8.62348   8.62348      1.00   .651255  1.382379
   8.62338   8.62338      1.00   .656025  1.392379
   8.62328   8.62328      1.00   .651185  1.383379
   8.62317   8.62317      1.00   .650215  1.380929
   8.62308   8.62308      1.00   .652865  1.385819
   8.62297   8.62297      1.00   .654145  1.389319
   8.62286   8.62286      1.00   .650445  1.380949
   8.62275   8.62275      1.00   .649225  1.378939
   8.62265   8.62265      1.00   .655415  1.392679
   8.62254   8.62254      1.00   .650375  1.381119
   8.62243   8.62243      1.00   .651755  1.384619
   8.62232   8.62232      1.00   .651115  1.382859
   8.62222   8.62222      1.00   .653555  1.389149
   8.62211   8.62211      1.00   .649855  1.381789
   8.62199   8.62199      1.00   .651505  1.384389
   8.62187   8.62187      1.00   .652215  1.385569
   8.62176   8.62176      1.00   .652875  1.387389
   8.62164   8.62164      1.00   .648865  1.380269
   8.62152   8.62152      1.00   .652135  1.386819
   8.62140   8.62140      1.00   .651455  1.384979
   8.62129   8.62129      1.00   .650335  1.382389
   8.62118   8.62118      1.00   .649915  1.382339
   8.62106   8.62106      1.00   .655425  1.393999
   8.62094   8.62094      1.00   .648575  1.378759
   8.62084   8.62084      1.00   .652765  1.389169
   8.62072   8.62072      1.00   .653635  1.390619
   8.62060   8.62060      1.00   .651575  1.385329
   8.62048   8.62048      1.00   .646075  1.374759
   8.62037   8.62037      1.00   .654195  1.391139
   8.62026   8.62026      1.00   .654515  1.392789
   8.62015   8.62015      1.00   .649525  1.382189
   8.62004   8.62004      1.00   .650695  1.384959
   8.61993   8.61993      1.00   .654255  1.391959
   8.61982   8.61982      1.00   .653815  1.391439
   8.61971   8.61971      1.00   .648435  1.380059
   8.61960   8.61960      1.00   .652785  1.389479
   8.61949   8.61949      1.00   .654535  1.392599
   8.61938   8.61938      1.00   .649565  1.382739
   8.61926   8.61926      1.00   .651325  1.386669
   8.61915   8.61915      1.00   .656985  1.398779
   8.61905   8.61905      1.00   .648715  1.381639
   8.61893   8.61893      1.00   .652995  1.389749
   8.61881   8.61881      1.00   .652715  1.390589
   8.61869   8.61869      1.00   .653715  1.392459
   8.61858   8.61858      1.00   .650585  1.386249
   8.61847   8.61847      1.00   .650985  1.386409
   8.61835   8.61835      1.00   .655335  1.396289
   8.61822   8.61822      1.00   .649465  1.383319
   8.61811   8.61811      1.00   .653245  1.391919
   8.61799   8.61799      1.00   .652715  1.390839
   8.61788   8.61788      1.00   .653525  1.392599
   8.61776   8.61776      1.00   .649775  1.384339
   8.61764   8.61764      1.00   .656235  1.398729
   8.61752   8.61752      1.00   .652405  1.390169
   8.61740   8.61740      1.00   .653065  1.391309
   8.61728   8.61728      1.00   .652945  1.392019
   8.61717   8.61717      1.00   .654385  1.394829
   8.61706   8.61706      1.00   .653475  1.393029
   8.61695   8.61695      1.00   .653455  1.393649
   8.61683   8.61683      1.00   .652175  1.391529
   8.61673   8.61673      1.00   .654215  1.396079
   8.61663   8.61663      1.00   .654365  1.395839
   8.61651   8.61651      1.00   .652315  1.391229
   8.61639   8.61639      1.00   .656625  1.400169
   8.61628   8.61628      1.00   .654545  1.396499
   8.61617   8.61617      1.00   .654495  1.396479
   8.61606   8.61606      1.00   .652865  1.393049
   8.61594   8.61594      1.00   .657975  1.404669
   8.61584   8.61584      1.00   .654485  1.396399
   8.61573   8.61573      1.00   .655405  1.399519
   8.61563   8.61563      1.00   .651945  1.391809
   8.61552   8.61552      1.00   .658875  1.406739
   8.61541   8.61541      1.00   .651995  1.391899
   8.61530   8.61530      1.00   .656415  1.401159
   8.61518   8.61518      1.00   .657975  1.404859
   8.61507   8.61507      1.00   .653045  1.394139
   8.61497   8.61497      1.00   .656255  1.401069
   8.61486   8.61486      1.00   .657775  1.404889
   8.61475   8.61475      1.00   .656655  1.401389
   8.61463   8.61463      1.00   .655005  1.398829
   8.61453   8.61453      1.00   .657585  1.404139
   8.61443   8.61443      1.00   .658315  1.406639
   8.61432   8.61432      1.00   .655585  1.400599
   8.61421   8.61421      1.00   .655365  1.400459
   8.61411   8.61411      1.00   .657365  1.404889
   8.61401   8.61401      1.00   .655715  1.401129
   8.61390   8.61390      1.00   .655325  1.400669
   8.61379   8.61379      1.00   .657465  1.405399
   8.61369   8.61369      1.00   .658485  1.406189
   8.61360   8.61360      1.00   .656435  1.402609
   8.61349   8.61349      1.00   .660775  1.412369
   8.61339   8.61339      1.00   .658075  1.406399
   8.61329   8.61329      1.00   .655445  1.400959
   8.61319   8.61319      1.00   .658155  1.407199
   8.61308   8.61308      1.00   .659785  1.410579
   8.61297   8.61297      1.00   .659165  1.409239
   8.61287   8.61287      1.00   .658425  1.408439
   8.61277   8.61277      1.00   .658535  1.408379
   8.61266   8.61266      1.00   .659765  1.411329
   8.61255   8.61255      1.00   .658945  1.409279
   8.61244   8.61244      1.00   .657705  1.406749
   8.61233   8.61233      1.00   .661665  1.415489
   8.61222   8.61222      1.00   .659285  1.410519
   8.61211   8.61211      1.00   .658645  1.409479
   8.61200   8.61200      1.00   .659385  1.410629
   8.61189   8.61189      1.00   .661495  1.414789
   8.61177   8.61177      1.00   .659535  1.410549
   8.61165   8.61165      1.00   .660355  1.412769
   8.61153   8.61153      1.00   .659355  1.410659
   8.61142   8.61142      1.00   .661315  1.415939
   8.61130   8.61130      1.00   .659335  1.411949
   8.61119   8.61119      1.00   .658525  1.410149
   8.61107   8.61107      1.00   .662245  1.417379
   8.61096   8.61096      1.00   .659185  1.410989
   8.61085   8.61085      1.00   .659575  1.412109
   8.61072   8.61072      1.00   .659455  1.411729
   8.61061   8.61061      1.00   .660185  1.414529
   8.61050   8.61050      1.00   .658705  1.411319
   8.61038   8.61038      1.00   .661745  1.417169
   8.61027   8.61027      1.00   .658905  1.410939
   8.61016   8.61016      1.00   .661455  1.417469
   8.61005   8.61005      1.00   .658265  1.411009
   8.60994   8.60994      1.00   .661515  1.416839
   8.60982   8.60982      1.00   .660855  1.415709
   8.60972   8.60972      1.00   .661145  1.417059
   8.60961   8.60961      1.00   .657345  1.408909
   8.60949   8.60949      1.00   .661965  1.419409
   8.60938   8.60938      1.00   .658595  1.411449
   8.60927   8.60927      1.00   .661995  1.419289
   8.60916   8.60916      1.00   .658565  1.411539
   8.60905   8.60905      1.00   .660375  1.416469
   8.60893   8.60893      1.00   .661415  1.418229
   8.60883   8.60883      1.00   .660565  1.416259
   8.60872   8.60872      1.00   .660655  1.416819
   8.60860   8.60860      1.00   .662635  1.420669
   8.60847   8.60847      1.00   .657965  1.410759
   8.60835   8.60835      1.00   .661165  1.417699
   8.60824   8.60824      1.00   .662865  1.422019
   8.60812   8.60812      1.00   .657975  1.410279
   8.60800   8.60800      1.00   .660715  1.417729
   8.60789   8.60789      1.00   .659575  1.415329
   8.60777   8.60777      1.00   .663815  1.424569
   8.60765   8.60765      1.00   .658445  1.413519
   8.60753   8.60753      1.00   .660355  1.417259
   8.60742   8.60742      1.00   .661085  1.418189
   8.60731   8.60731      1.00   .661415  1.419319
   8.60719   8.60719      1.00   .659115  1.415069
   8.60706   8.60706      1.00   .661515  1.420339
   8.60695   8.60695      1.00   .658355  1.413549
   8.60685   8.60685      1.00   .662405  1.422369
   8.60674   8.60674      1.00   .657735  1.412499
   8.60662   8.60662      1.00   .660925  1.419079
   8.60652   8.60652      1.00   .660205  1.417359
   8.60641   8.60641      1.00   .660925  1.418879
   8.60629   8.60629      1.00   .661185  1.419959
   8.60618   8.60618      1.00   .659605  1.416569
   8.60607   8.60607      1.00   .660725  1.418929
   8.60596   8.60596      1.00   .661885  1.421989
   8.60585   8.60585      1.00   .656915  1.410679
   8.60574   8.60574      1.00   .660495  1.419369
   8.60563   8.60563      1.00   .662525  1.423069
   8.60552   8.60552      1.00   .660175  1.418609
   8.60541   8.60541      1.00   .662595  1.424239
   8.60530   8.60530      1.00   .661265  1.420589
   8.60519   8.60519      1.00   .661865  1.421849
   8.60508   8.60508      1.00   .663285  1.424659
   8.60497   8.60497      1.00   .660825  1.420029
   8.60485   8.60485      1.00   .659925  1.418359
   8.60475   8.60475      1.00   .662955  1.425189
   8.60464   8.60464      1.00   .662895  1.424259
   8.60453   8.60453      1.00   .661165  1.421789
   8.60442   8.60442      1.00   .661245  1.421969
   8.60432   8.60432      1.00   .660705  1.421329
   8.60422   8.60422      1.00   .663905  1.427429
   8.60411   8.60411      1.00   .660765  1.421499
   8.60400   8.60400      1.00   .661065  1.421709
   8.60390   8.60390      1.00   .661915  1.424299
   8.60380   8.60380      1.00   .663485  1.428109
   8.60369   8.60369      1.00   .659795  1.419459
   8.60359   8.60359      1.00   .661705  1.424449
   8.60349   8.60349      1.00   .661765  1.423039
   8.60339   8.60339      1.00   .663935  1.428649
   8.60328   8.60328      1.00   .658635  1.417449
   8.60317   8.60317      1.00   .662795  1.427189
   8.60308   8.60308      1.00   .661185  1.423189
   8.60298   8.60298      1.00   .661875  1.424889
   8.60286   8.60286      1.00   .659245  1.420269
   8.60275   8.60275      1.00   .664195  1.429929
   8.60265   8.60265      1.00   .661285  1.424069
   8.60255   8.60255      1.00   .662405  1.426209
   8.60244   8.60244      1.00   .660715  1.423619
   8.60233   8.60233      1.00   .665185  1.432879
   8.60223   8.60223      1.00   .658325  1.417409
   8.60212   8.60212      1.00   .663005  1.427679
   8.60199   8.60199      1.00   .663465  1.429129
   8.60187   8.60187      1.00   .660245  1.422769
   8.60176   8.60176      1.00   .661745  1.425699
   8.60165   8.60165      1.00   .664265  1.430139
   8.60153   8.60153      1.00   .662535  1.428019
   8.60141   8.60141      1.00   .659695  1.421519
   8.60129   8.60129      1.00   .663045  1.429439
   8.60118   8.60118      1.00   .663585  1.430669
   8.60106   8.60106      1.00   .662725  1.428439
   8.60095   8.60095      1.00   .661355  1.425689
   8.60084   8.60084      1.00   .662625  1.428359
   8.60073   8.60073      1.00   .662945  1.428579
   8.60060   8.60060      1.00   .663475  1.430869
   8.60048   8.60048      1.00   .660335  1.424259
   8.60038   8.60038      1.00   .664895  1.433979
   8.60027   8.60027      1.00   .662095  1.427479
   8.60015   8.60015      1.00   .663155  1.431149
   8.60004   8.60004      1.00   .663615  1.431059
   8.59993   8.59993      1.00   .662205  1.427669
   8.59983   8.59983      1.00   .662595  1.429709
   8.59972   8.59972      1.00   .661215  1.426579
   8.59960   8.59960      1.00   .662725  1.429069
   8.59949   8.59949      1.00   .661205  1.426219
   8.59938   8.59938      1.00   .662535  1.429909
   8.59926   8.59926      1.00   .660225  1.425359
   8.59915   8.59915      1.00   .665175  1.435649
   8.59904   8.59904      1.00   .660785  1.426039
   8.59893   8.59893      1.00   .664905  1.434679
   8.59881   8.59881      1.00   .661145  1.427339
   8.59870   8.59870      1.00   .659965  1.424829
   8.59859   8.59859      1.00   .662395  1.430309
   8.59847   8.59847      1.00   .663165  1.431469
   8.59835   8.59835      1.00   .663535  1.432349
   8.59823   8.59823      1.00   .661735  1.429179
   8.59811   8.59811      1.00   .662645  1.430919
   8.59800   8.59800      1.00   .664455  1.435239
   8.59788   8.59788      1.00   .661855  1.428849
   8.59776   8.59776      1.00   .663315  1.432809
   8.59764   8.59764      1.00   .662105  1.430169
   8.59753   8.59753      1.00   .662575  1.430939
   8.59741   8.59741      1.00   .661495  1.429639
   8.59729   8.59729      1.00   .663035  1.432599
   8.59718   8.59718      1.00   .662425  1.430769
   8.59707   8.59707      1.00   .662895  1.432679
   8.59695   8.59695      1.00   .663865  1.434479
   8.59684   8.59684      1.00   .661495  1.429719
   8.59673   8.59673      1.00   .662965  1.432869
   8.59662   8.59662      1.00   .662655  1.432699
   8.59650   8.59650      1.00   .662975  1.433799
   8.59639   8.59639      1.00   .662195  1.430919
   8.59628   8.59628      1.00   .663565  1.434909
   8.59618   8.59618      1.00   .663165  1.434149
   8.59606   8.59606      1.00   .662725  1.432779
   8.59594   8.59594      1.00   .661795  1.431369
   8.59584   8.59584      1.00   .664165  1.436609
   8.59573   8.59573      1.00   .663275  1.434419
   8.59562   8.59562      1.00   .661775  1.430769
   8.59551   8.59551      1.00   .664485  1.437269
   8.59540   8.59540      1.00   .661675  1.431449
   8.59530   8.59530      1.00   .664195  1.437129
   8.59518   8.59518      1.00   .662765  1.434089
   8.59507   8.59507      1.00   .662315  1.433839
   8.59496   8.59496      1.00   .664495  1.438479
   8.59486   8.59486      1.00   .664005  1.437549
   8.59474   8.59474      1.00   .659845  1.428719
   8.59463   8.59463      1.00   .665225  1.440829
   8.59453   8.59453      1.00   .663805  1.436569
   8.59443   8.59443      1.00   .661935  1.431769
   8.59432   8.59432      1.00   .664645  1.439459
   8.59421   8.59421      1.00   .662935  1.435919
   8.59411   8.59411      1.00   .663475  1.436669
   8.59400   8.59400      1.00   .662725  1.434599
   8.59389   8.59389      1.00   .664245  1.438719
   8.59379   8.59379      1.00   .662605  1.435639
   8.59369   8.59369      1.00   .664135  1.438679
   8.59359   8.59359      1.00   .662835  1.435779
   8.59349   8.59349      1.00   .665735  1.442019
   8.59338   8.59338      1.00   .663495  1.436899
   8.59328   8.59328      1.00   .663115  1.437279
   8.59318   8.59318      1.00   .664745  1.440479
   8.59307   8.59307      1.00   .663425  1.438279
   8.59296   8.59296      1.00   .663435  1.437789
   8.59286   8.59286      1.00   .666305  1.443529
   8.59276   8.59276      1.00   .662835  1.436759
   8.59265   8.59265      1.00   .665605  1.443049
   8.59254   8.59254      1.00   .663405  1.438449
   8.59243   8.59243      1.00   .664285  1.440749
   8.59233   8.59233      1.00   .663045  1.437529
   8.59221   8.59221      1.00   .665195  1.441719
   8.59209   8.59209      1.00   .665095  1.442459
   8.59198   8.59198      1.00   .665825  1.443259
   8.59188   8.59188      1.00   .664065  1.440049
   8.59176   8.59176      1.00   .665425  1.443659
   8.59164   8.59164      1.00   .664315  1.441389
   8.59153   8.59153      1.00   .665685  1.443459
   8.59141   8.59141      1.00   .662235  1.435779
   8.59129   8.59129      1.00   .664825  1.442209
   8.59118   8.59118      1.00   .665705  1.443849
   8.59107   8.59107      1.00   .666035  1.445939
   8.59095   8.59095      1.00   .667075  1.446859
   8.59083   8.59083      1.00   .666325  1.446239
   8.59071   8.59071      1.00   .666945  1.447209
   8.59060   8.59060      1.00   .666025  1.444869
   8.59049   8.59049      1.00   .668905  1.452649
   8.59037   8.59037      1.00   .665235  1.444039
   8.59025   8.59025      1.00   .668435  1.451329
   8.59015   8.59015      1.00   .666955  1.447389
   8.59004   8.59004      1.00   .667245  1.448759
   8.58992   8.58992      1.00   .668555  1.451359
   8.58981   8.58981      1.00   .668125  1.450989
   8.58971   8.58971      1.00   .667765  1.451129
   8.58960   8.58960      1.00   .668385  1.450739
   8.58948   8.58948      1.00   .670795  1.457369
   8.58937   8.58937      1.00   .668625  1.452339
   8.58926   8.58926      1.00   .668065  1.451209
   8.58915   8.58915      1.00   .669495  1.454329
   8.58904   8.58904      1.00   .669755  1.455519
   8.58892   8.58892      1.00   .668485  1.452759
   8.58881   8.58881      1.00   .669055  1.453779
   8.58870   8.58870      1.00   .669015  1.454429
   8.58858   8.58858      1.00   .668555  1.453189
   8.58846   8.58846      1.00   .667285  1.450889
   8.58834   8.58834      1.00   .669795  1.456079
   8.58823   8.58823      1.00   .667835  1.451799
   8.58810   8.58810      1.00   .666985  1.450359
   8.58798   8.58798      1.00   .667335  1.451349
   8.58787   8.58787      1.00   .669975  1.456189
   8.58775   8.58775      1.00   .669165  1.454379
   8.58764   8.58764      1.00   .669015  1.454899
   8.58752   8.58752      1.00   .668525  1.453869
   8.58740   8.58740      1.00   .669845  1.456299
   8.58730   8.58730      1.00   .669535  1.456149
   8.58718   8.58718      1.00   .669145  1.455379
   8.58706   8.58706      1.00   .668625  1.454549
   8.58694   8.58694      1.00   .668035  1.452809
   8.58684   8.58684      1.00   .669575  1.456239
   8.58673   8.58673      1.00   .667195  1.452409
   8.58661   8.58661      1.00   .668645  1.454739
   8.58650   8.58650      1.00   .667625  1.453519
   8.58640   8.58640      1.00   .668985  1.455729
   8.58629   8.58629      1.00   .666605  1.450949
   8.58617   8.58617      1.00   .666365  1.449619
   8.58607   8.58607      1.00   .667115  1.452159
   8.58596   8.58596      1.00   .668385  1.454879
   8.58584   8.58584      1.00   .666205  1.450179
   8.58573   8.58573      1.00   .666275  1.450709
   8.58562   8.58562      1.00   .667195  1.451769
   8.58552   8.58552      1.00   .667285  1.452999
   8.58541   8.58541      1.00   .668605  1.456389
   8.58529   8.58529      1.00   .664145  1.446559
   8.58518   8.58518      1.00   .667915  1.454649
   8.58508   8.58508      1.00   .667635  1.453719
   8.58497   8.58497      1.00   .663315  1.445459
   8.58485   8.58485      1.00   .663165  1.444809
   8.58475   8.58475      1.00   .667035  1.453369
   8.58465   8.58465      1.00   .666425  1.452229
   8.58454   8.58454      1.00   .664625  1.448099
   8.58443   8.58443      1.00   .665115  1.449639
   8.58433   8.58433      1.00   .665725  1.450989
   8.58422   8.58422      1.00   .664885  1.448869
   8.58411   8.58411      1.00   .662545  1.444419
   8.58401   8.58401      1.00   .662635  1.444719
   8.58391   8.58391      1.00   .665155  1.449869
   8.58381   8.58381      1.00   .664285  1.449129
   8.58370   8.58370      1.00   .663925  1.447209
   8.58359   8.58359      1.00   .663515  1.447069
   8.58350   8.58350      1.00   .664225  1.448349
   8.58340   8.58340      1.00   .664605  1.449549
   8.58329   8.58329      1.00   .663685  1.447539
   8.58319   8.58319      1.00   .662835  1.445999
   8.58309   8.58309      1.00   .665505  1.451769
   8.58298   8.58298      1.00   .663675  1.448019
   8.58287   8.58287      1.00   .662155  1.444339
   8.58277   8.58277      1.00   .665475  1.451439
   8.58267   8.58267      1.00   .662035  1.443629
   8.58256   8.58256      1.00   .664795  1.450789
   8.58245   8.58245      1.00   .663035  1.446769
   8.58234   8.58234      1.00   .664555  1.450959
   8.58224   8.58224      1.00   .661155  1.443099
   8.58213   8.58213      1.00   .665555  1.452279
   8.58201   8.58201      1.00   .660925  1.442349
   8.58189   8.58189      1.00   .664455  1.451389
   8.58177   8.58177      1.00   .662665  1.446749
   8.58166   8.58166      1.00   .664245  1.450069
   8.58154   8.58154      1.00   .661705  1.444429
   8.58142   8.58142      1.00   .663885  1.449459
   8.58131   8.58131      1.00   .661965  1.445959
   8.58119   8.58119      1.00   .665295  1.452729
   8.58108   8.58108      1.00   .661565  1.445009
   8.58097   8.58097      1.00   .662735  1.447659
   8.58085   8.58085      1.00   .665385  1.453069
   8.58074   8.58074      1.00   .660635  1.443399
   8.58062   8.58062      1.00   .663275  1.449209
   8.58050   8.58050      1.00   .662195  1.446979
   8.58039   8.58039      1.00   .664115  1.450699
   8.58029   8.58029      1.00   .662485  1.447259
   8.58017   8.58017      1.00   .661205  1.445219
   8.58005   8.58005      1.00   .661245  1.445169
   8.57995   8.57995      1.00   .664755  1.453299
   8.57985   8.57985      1.00   .661195  1.445839
   8.57973   8.57973      1.00   .661535  1.445809
   8.57961   8.57961      1.00   .663905  1.451119
   8.57951   8.57951      1.00   .661925  1.447279
   8.57940   8.57940      1.00   .661195  1.445779
   8.57928   8.57928      1.00   .663565  1.451479
   8.57917   8.57917      1.00   .661835  1.447229
   8.57906   8.57906      1.00   .660345  1.444489
   8.57895   8.57895      1.00   .663285  1.451269
   8.57883   8.57883      1.00   .661825  1.448259
   8.57872   8.57872      1.00   .662865  1.449959
   8.57861   8.57861      1.00   .661125  1.447089
   8.57849   8.57849      1.00   .662745  1.450329
   8.57837   8.57837      1.00   .659905  1.444389
   8.57824   8.57824      1.00   .662235  1.449029
   8.57813   8.57813      1.00   .662435  1.450119
   8.57802   8.57802      1.00   .662925  1.450219
   8.57790   8.57790      1.00   .659135  1.443629
   8.57777   8.57777      1.00   .663405  1.452389
   8.57766   8.57766      1.00   .661205  1.447589
   8.57755   8.57755      1.00   .660085  1.445379
   8.57743   8.57743      1.00   .663105  1.451399
   8.57731   8.57731      1.00   .663725  1.453119
   8.57720   8.57720      1.00   .660715  1.447309
   8.57709   8.57709      1.00   .664075  1.454549
   8.57696   8.57696      1.00   .660575  1.446449
   8.57685   8.57685      1.00   .663005  1.451809
   8.57674   8.57674      1.00   .659075  1.443479
   8.57663   8.57663      1.00   .663155  1.453279
   8.57652   8.57652      1.00   .662425  1.450889
   8.57641   8.57641      1.00   .660405  1.447339
   8.57631   8.57631      1.00   .665735  1.458169
   8.57620   8.57620      1.00   .662175  1.450939
   8.57609   8.57609      1.00   .661515  1.449829
   8.57597   8.57597      1.00   .664275  1.455329
   8.57587   8.57587      1.00   .663375  1.454589
   8.57576   8.57576      1.00   .662095  1.451549
   8.57564   8.57564      1.00   .662515  1.452549
   8.57553   8.57553      1.00   .665295  1.458899
   8.57543   8.57543      1.00   .661625  1.450069
   8.57532   8.57532      1.00   .662715  1.452519
   8.57521   8.57521      1.00   .663685  1.454839
   8.57509   8.57509      1.00   .662815  1.453289
   8.57499   8.57499      1.00   .661795  1.451729
   8.57488   8.57488      1.00   .664245  1.456649
   8.57476   8.57476      1.00   .661845  1.452399
   8.57466   8.57466      1.00   .661975  1.452109
   8.57455   8.57455      1.00   .661725  1.451679
   8.57444   8.57444      1.00   .665325  1.460589
   8.57433   8.57433      1.00   .660135  1.448649
   8.57423   8.57423      1.00   .663575  1.456869
   8.57413   8.57413      1.00   .663335  1.456559
   8.57403   8.57403      1.00   .662095  1.453389
   8.57392   8.57392      1.00   .661155  1.450919
   8.57381   8.57381      1.00   .664925  1.459939
   8.57371   8.57371      1.00   .660935  1.451219
   8.57362   8.57362      1.00   .664455  1.457969
   8.57351   8.57351      1.00   .663045  1.454949
   8.57341   8.57341      1.00   .664095  1.458319
   8.57331   8.57331      1.00   .661675  1.452599
   8.57320   8.57320      1.00   .665215  1.460109
   8.57310   8.57310      1.00   .662615  1.455019
   8.57299   8.57299      1.00   .662365  1.455159
   8.57289   8.57289      1.00   .663655  1.457289
   8.57279   8.57279      1.00   .665355  1.461489
   8.57267   8.57267      1.00   .661385  1.452799
   8.57256   8.57256      1.00   .663125  1.457059
   8.57246   8.57246      1.00   .664525  1.460369
   8.57236   8.57236      1.00   .663975  1.458699
   8.57225   8.57225      1.00   .662985  1.456959
   8.57213   8.57213      1.00   .662405  1.455119
   8.57201   8.57201      1.00   .666235  1.464219
   8.57190   8.57190      1.00   .662405  1.455779
   8.57179   8.57179      1.00   .663365  1.457749
   8.57167   8.57167      1.00   .663455  1.458249
   8.57155   8.57155      1.00   .665235  1.463109
   8.57144   8.57144      1.00   .662925  1.458219
   8.57133   8.57133      1.00   .665085  1.462039
   8.57120   8.57120      1.00   .662055  1.455649
   8.57109   8.57109      1.00   .664225  1.461289
   8.57098   8.57098      1.00   .661405  1.455539
   8.57086   8.57086      1.00   .663985  1.460759
   8.57073   8.57073      1.00   .663665  1.459539
   8.57063   8.57063      1.00   .662885  1.458349
   8.57053   8.57053      1.00   .661905  1.456119
   8.57041   8.57041      1.00   .663305  1.459839
   8.57029   8.57029      1.00   .663205  1.458739
   8.57018   8.57018      1.00   .665585  1.463999
   8.57008   8.57008      1.00   .663175  1.459379
   8.56996   8.56996      1.00   .662585  1.457829
   8.56985   8.56985      1.00   .664055  1.461289
   8.56975   8.56975      1.00   .665225  1.463829
   8.56964   8.56964      1.00   .659865  1.452789
   8.56952   8.56952      1.00   .663165  1.459669
   8.56941   8.56941      1.00   .664235  1.462569
   8.56930   8.56930      1.00   .663535  1.460989
   8.56920   8.56920      1.00   .663845  1.462399
   8.56909   8.56909      1.00   .664835  1.464049
   8.56897   8.56897      1.00   .663195  1.460439
   8.56885   8.56885      1.00   .663895  1.462909
   8.56874   8.56874      1.00   .664935  1.464769
   8.56862   8.56862      1.00   .665255  1.465309
   8.56850   8.56850      1.00   .664155  1.462939
   8.56839   8.56839      1.00   .664475  1.463719
   8.56827   8.56827      1.00   .666315  1.468309
   8.56815   8.56815      1.00   .665135  1.464619
   8.56802   8.56802      1.00   .663645  1.462739
   8.56792   8.56792      1.00   .664685  1.463769
   8.56781   8.56781      1.00   .664835  1.464369
   8.56769   8.56769      1.00   .664845  1.465579
   8.56757   8.56757      1.00   .662065  1.458949
   8.56745   8.56745      1.00   .664455  1.465269
   8.56734   8.56734      1.00   .663505  1.462579
   8.56722   8.56722      1.00   .663005  1.462029
   8.56710   8.56710      1.00   .663025  1.462059
   8.56700   8.56700      1.00   .664645  1.466249
   8.56689   8.56689      1.00   .663235  1.462069
   8.56677   8.56677      1.00   .663635  1.463939
   8.56666   8.56666      1.00   .661395  1.458869
   8.56655   8.56655      1.00   .664125  1.464589
   8.56644   8.56644      1.00   .662745  1.461349
   8.56633   8.56633      1.00   .664045  1.463829
   8.56621   8.56621      1.00   .662535  1.461009
   8.56610   8.56610      1.00   .662625  1.461829
   8.56600   8.56600      1.00   .663595  1.464749
   8.56589   8.56589      1.00   .662155  1.461949
   8.56577   8.56577      1.00   .662665  1.461909
   8.56566   8.56566      1.00   .661925  1.461239
   8.56556   8.56556      1.00   .662335  1.461979
   8.56545   8.56545      1.00   .660385  1.457449
   8.56533   8.56533      1.00   .661625  1.460669
   8.56523   8.56523      1.00   .660925  1.458919
   8.56512   8.56512      1.00   .662555  1.462749
   8.56501   8.56501      1.00   .660135  1.457689
   8.56490   8.56490      1.00   .661015  1.459429
   8.56479   8.56479      1.00   .661145  1.459249
   8.56468   8.56468      1.00   .661825  1.461619
   8.56458   8.56458      1.00   .660235  1.459549
   8.56447   8.56447      1.00   .660795  1.459859
   8.56437   8.56437      1.00   .660845  1.459669
   8.56427   8.56427      1.00   .660455  1.459009
   8.56415   8.56415      1.00   .660215  1.458489
   8.56404   8.56404      1.00   .657885  1.453359
   8.56395   8.56395      1.00   .659755  1.457859
   8.56385   8.56385      1.00   .660285  1.459279
   8.56374   8.56374      1.00   .658535  1.455719
   8.56363   8.56363      1.00   .659135  1.456909
   8.56354   8.56354      1.00   .661075  1.461009
   8.56343   8.56343      1.00   .658535  1.455269
   8.56332   8.56332      1.00   .658965  1.456729
   8.56322   8.56322      1.00   .656965  1.452429
   8.56312   8.56312      1.00   .657275  1.453339
   8.56302   8.56302      1.00   .657935  1.454739
   8.56291   8.56291      1.00   .659495  1.458109
   8.56281   8.56281      1.00   .656915  1.452829
   8.56270   8.56270      1.00   .658225  1.455829
   8.56259   8.56259      1.00   .658045  1.455749
   8.56249   8.56249      1.00   .658565  1.457439
   8.56238   8.56238      1.00   .652735  1.443489
   8.56227   8.56227      1.00   .658895  1.458239
   8.56217   8.56217      1.00   .659175  1.458129
   8.56205   8.56205      1.00   .657135  1.453929
   8.56193   8.56193      1.00   .656915  1.453739
   8.56182   8.56182      1.00   .657495  1.454939
   8.56171   8.56171      1.00   .658855  1.457659
   8.56159   8.56159      1.00   .656815  1.453459
   8.56147   8.56147      1.00   .655835  1.451559
   8.56136   8.56136      1.00   .658225  1.456119
   8.56125   8.56125      1.00   .655435  1.450529
   8.56113   8.56113      1.00   .656975  1.454909
   8.56101   8.56101      1.00   .656005  1.452119
   8.56089   8.56089      1.00   .656895  1.454149
   8.56077   8.56077      1.00   .655555  1.451509
   8.56066   8.56066      1.00   .656565  1.453189
   8.56054   8.56054      1.00   .656215  1.453339
   8.56043   8.56043      1.00   .656055  1.452339
   8.56033   8.56033      1.00   .655655  1.452219
   8.56021   8.56021      1.00   .654425  1.449579
   8.56010   8.56010      1.00   .655595  1.451999
   8.55999   8.55999      1.00   .656375  1.454029
   8.55989   8.55989      1.00   .653555  1.448629
   8.55977   8.55977      1.00   .656345  1.453929
   8.55966   8.55966      1.00   .652965  1.447009
   8.55955   8.55955      1.00   .657555  1.457099
   8.55944   8.55944      1.00   .652935  1.446419
   8.55933   8.55933      1.00   .654085  1.449419
   8.55921   8.55921      1.00   .652625  1.446419
   8.55910   8.55910      1.00   .655525  1.453479
   8.55900   8.55900      1.00   .653745  1.448889
   8.55888   8.55888      1.00   .654905  1.451729
   8.55876   8.55876      1.00   .651995  1.445619
   8.55865   8.55865      1.00   .656175  1.454969
   8.55854   8.55854      1.00   .653975  1.450599
   8.55841   8.55841      1.00   .653235  1.449469
   8.55829   8.55829      1.00   .652685  1.447629
   8.55818   8.55818      1.00   .654655  1.451789
   8.55806   8.55806      1.00   .653565  1.448899
   8.55795   8.55795      1.00   .652195  1.446839
   8.55782   8.55782      1.00   .653515  1.449899
   8.55772   8.55772      1.00   .653375  1.450119
   8.55761   8.55761      1.00   .652215  1.447559
   8.55748   8.55748      1.00   .653675  1.450189
   8.55736   8.55736      1.00   .653835  1.450679
   8.55725   8.55725      1.00   .652125  1.447739
   8.55713   8.55713      1.00   .651745  1.446409
   8.55701   8.55701      1.00   .654245  1.452289
   8.55690   8.55690      1.00   .652575  1.448729
   8.55679   8.55679      1.00   .650705  1.444799
   8.55669   8.55669      1.00   .655215  1.454949
   8.55658   8.55658      1.00   .652815  1.450039
   8.55647   8.55647      1.00   .652075  1.448809
   8.55637   8.55637      1.00   .654285  1.453419
   8.55625   8.55625      1.00   .652575  1.449949
   8.55613   8.55613      1.00   .652325  1.448719
   8.55602   8.55602      1.00   .654305  1.452479
   8.55592   8.55592      1.00   .651415  1.446069
   8.55581   8.55581      1.00   .651985  1.447979
   8.55570   8.55570      1.00   .651195  1.445809
   8.55559   8.55559      1.00   .652275  1.448579
   8.55549   8.55549      1.00   .654085  1.452529
   8.55538   8.55538      1.00   .653305  1.451529
   8.55527   8.55527      1.00   .652745  1.449489
   8.55516   8.55516      1.00   .651875  1.448239
   8.55504   8.55504      1.00   .652085  1.449009
   8.55494   8.55494      1.00   .652565  1.449779
   8.55484   8.55484      1.00   .653115  1.451229
   8.55472   8.55472      1.00   .652865  1.450639
   8.55462   8.55462      1.00   .654405  1.454619
   8.55452   8.55452      1.00   .654635  1.454399
   8.55441   8.55441      1.00   .652455  1.450939
   8.55430   8.55430      1.00   .654645  1.456389
   8.55419   8.55419      1.00   .654725  1.455879
   8.55409   8.55409      1.00   .654085  1.454149
   8.55399   8.55399      1.00   .655115  1.456379
   8.55388   8.55388      1.00   .654305  1.454699
   8.55378   8.55378      1.00   .654425  1.456419
   8.55368   8.55368      1.00   .654175  1.456049
   8.55358   8.55358      1.00   .656675  1.460859
   8.55347   8.55347      1.00   .653885  1.454909
   8.55338   8.55338      1.00   .655595  1.458729
   8.55328   8.55328      1.00   .655755  1.459469
   8.55317   8.55317      1.00   .655415  1.458369
   8.55306   8.55306      1.00   .655535  1.459379
   8.55296   8.55296      1.00   .654815  1.457489
   8.55286   8.55286      1.00   .656715  1.462069
   8.55275   8.55275      1.00   .652585  1.453399
   8.55263   8.55263      1.00   .656865  1.462159
   8.55253   8.55253      1.00   .656475  1.461729
   8.55243   8.55243      1.00   .656085  1.459939
   8.55232   8.55232      1.00   .655495  1.460139
   8.55220   8.55220      1.00   .658405  1.466049
   8.55209   8.55209      1.00   .655125  1.458329
   8.55198   8.55198      1.00   .657955  1.465839
   8.55186   8.55186      1.00   .655415  1.460079
   8.55174   8.55174      1.00   .656415  1.462119
   8.55163   8.55163      1.00   .655585  1.460039
   8.55152   8.55152      1.00   .657875  1.465819
   8.55141   8.55141      1.00   .657075  1.463479
   8.55129   8.55129      1.00   .656475  1.463179
   8.55117   8.55117      1.00   .657705  1.465519
   8.55106   8.55106      1.00   .658745  1.467609
   8.55094   8.55094      1.00   .655135  1.460729
   8.55081   8.55081      1.00   .657255  1.465009
   8.55070   8.55070      1.00   .657605  1.466709
   8.55059   8.55059      1.00   .657625  1.465959
   8.55048   8.55048      1.00   .655365  1.461029
   8.55036   8.55036      1.00   .657575  1.466039
   8.55025   8.55025      1.00   .657575  1.466849
   8.55015   8.55015      1.00   .654745  1.460499
   8.55003   8.55003      1.00   .658945  1.470579
   8.54992   8.54992      1.00   .656475  1.464049
   8.54981   8.54981      1.00   .658555  1.468669
   8.54970   8.54970      1.00   .656595  1.464229
   8.54959   8.54959      1.00   .658735  1.469609
   8.54947   8.54947      1.00   .658155  1.468169
   8.54937   8.54937      1.00   .657455  1.467079
   8.54926   8.54926      1.00   .658185  1.468799
   8.54915   8.54915      1.00   .657235  1.466629
   8.54903   8.54903      1.00   .656865  1.465719
   8.54892   8.54892      1.00   .658715  1.470619
   8.54881   8.54881      1.00   .658315  1.469139
   8.54869   8.54869      1.00   .654565  1.460909
   8.54857   8.54857      1.00   .659155  1.471729
   8.54845   8.54845      1.00   .657465  1.467209
   8.54834   8.54834      1.00   .660435  1.474989
   8.54822   8.54822      1.00   .657885  1.468679
   8.54809   8.54809      1.00   .659145  1.471549
   8.54798   8.54798      1.00   .658385  1.470449
   8.54787   8.54787      1.00   .658755  1.471769
   8.54774   8.54774      1.00   .655245  1.463229
   8.54762   8.54762      1.00   .659465  1.473239
   8.54752   8.54752      1.00   .657435  1.468729
   8.54740   8.54740      1.00   .661655  1.477179
   8.54728   8.54728      1.00   .659185  1.472219
   8.54716   8.54716      1.00   .658695  1.472209
   8.54705   8.54705      1.00   .658655  1.471259
   8.54694   8.54694      1.00   .660865  1.476479
   8.54682   8.54682      1.00   .657855  1.469579
   8.54671   8.54671      1.00   .658755  1.472389
   8.54661   8.54661      1.00   .660925  1.476919
   8.54651   8.54651      1.00   .657985  1.471349
   8.54639   8.54639      1.00   .660155  1.475469
   8.54627   8.54627      1.00   .658645  1.472999
   8.54617   8.54617      1.00   .659895  1.475229
   8.54607   8.54607      1.00   .658465  1.472349
   8.54595   8.54595      1.00   .658825  1.472659
   8.54583   8.54583      1.00   .659865  1.474389
   8.54572   8.54572      1.00   .659205  1.473839
   8.54562   8.54562      1.00   .659025  1.474039
   8.54550   8.54550      1.00   .659165  1.475129
   8.54539   8.54539      1.00   .657825  1.472029
   8.54528   8.54528      1.00   .660785  1.478419
   8.54518   8.54518      1.00   .658015  1.471829
   8.54507   8.54507      1.00   .658825  1.474339
   8.54495   8.54495      1.00   .659605  1.475379
   8.54485   8.54485      1.00   .658105  1.472549
   8.54474   8.54474      1.00   .657805  1.472309
   8.54463   8.54463      1.00   .659565  1.475569
   8.54452   8.54452      1.00   .659125  1.475469
   8.54442   8.54442      1.00   .656995  1.470309
   8.54432   8.54432      1.00   .659725  1.477329
   8.54421   8.54421      1.00   .657485  1.472039
   8.54410   8.54410      1.00   .657455  1.472239
   8.54400   8.54400      1.00   .658525  1.473809
   8.54390   8.54390      1.00   .659285  1.476539
   8.54379   8.54379      1.00   .656745  1.470989
   8.54369   8.54369      1.00   .656585  1.471529
   8.54359   8.54359      1.00   .659145  1.476009
   8.54348   8.54348      1.00   .658105  1.474339
   8.54338   8.54338      1.00   .656845  1.470779
   8.54328   8.54328      1.00   .658605  1.474989
   8.54318   8.54318      1.00   .657775  1.472869
   8.54307   8.54307      1.00   .658355  1.475389
   8.54296   8.54296      1.00   .655855  1.469369
   8.54285   8.54285      1.00   .658255  1.475019
   8.54275   8.54275      1.00   .657115  1.472119
   8.54265   8.54265      1.00   .657005  1.472119
   8.54254   8.54254      1.00   .657785  1.474099
   8.54243   8.54243      1.00   .656995  1.472579
   8.54233   8.54233      1.00   .659155  1.477989
   8.54222   8.54222      1.00   .656605  1.471629
   8.54210   8.54210      1.00   .658405  1.475049
   8.54199   8.54199      1.00   .658025  1.475379
   8.54187   8.54187      1.00   .657955  1.475869
   8.54176   8.54176      1.00   .655275  1.469229
   8.54164   8.54164      1.00   .658845  1.477079
   8.54152   8.54152      1.00   .653965  1.466869
   8.54141   8.54141      1.00   .657155  1.473939
   8.54130   8.54130      1.00   .655855  1.471529
   8.54118   8.54118      1.00   .658295  1.477059
   8.54107   8.54107      1.00   .657615  1.475189
   8.54095   8.54095      1.00   .657215  1.474709
   8.54084   8.54084      1.00   .657805  1.475949
   8.54072   8.54072      1.00   .656585  1.473869
   8.54060   8.54060      1.00   .653455  1.466099
   8.54049   8.54049      1.00   .655955  1.472449
   8.54038   8.54038      1.00   .656655  1.474009
   8.54027   8.54027      1.00   .656665  1.474249
   8.54015   8.54015      1.00   .655485  1.471789
   8.54005   8.54005      1.00   .657245  1.475519
   8.53994   8.53994      1.00   .656905  1.475369
   8.53982   8.53982      1.00   .655105  1.470789
   8.53970   8.53970      1.00   .657005  1.475829
   8.53960   8.53960      1.00   .656775  1.475439
   8.53949   8.53949      1.00   .655465  1.471569
   8.53937   8.53937      1.00   .655525  1.471959
   8.53926   8.53926      1.00   .656545  1.474849
   8.53915   8.53915      1.00   .656685  1.474799
   8.53904   8.53904      1.00   .655575  1.472869
   8.53893   8.53893      1.00   .657805  1.476679
   8.53881   8.53881      1.00   .654285  1.470389
   8.53870   8.53870      1.00   .656575  1.475619
   8.53858   8.53858      1.00   .655265  1.472649
   8.53846   8.53846      1.00   .655715  1.473869
   8.53834   8.53834      1.00   .655525  1.472889
   8.53823   8.53823      1.00   .655315  1.473179
   8.53811   8.53811      1.00   .654925  1.472739
   8.53799   8.53799      1.00   .656145  1.475159
   8.53788   8.53788      1.00   .653855  1.469809
   8.53777   8.53777      1.00   .656505  1.475569
   8.53765   8.53765      1.00   .655725  1.474559
   8.53752   8.53752      1.00   .656105  1.475149
   8.53740   8.53740      1.00   .653805  1.470529
   8.53730   8.53730      1.00   .656455  1.476329
   8.53718   8.53718      1.00   .654485  1.471149
   8.53706   8.53706      1.00   .656085  1.475859
   8.53695   8.53695      1.00   .652645  1.468029
   8.53685   8.53685      1.00   .655995  1.476039
   8.53673   8.53673      1.00   .654425  1.472669
   8.53661   8.53661      1.00   .655475  1.475219
   8.53650   8.53650      1.00   .653745  1.471669
   8.53639   8.53639      1.00   .655665  1.475669
   8.53629   8.53629      1.00   .654295  1.472369
   8.53617   8.53617      1.00   .654515  1.473989
   8.53605   8.53605      1.00   .653455  1.470349
   8.53595   8.53595      1.00   .654565  1.473219
   8.53585   8.53585      1.00   .654925  1.473319
   8.53573   8.53573      1.00   .654475  1.473239
   8.53561   8.53561      1.00   .654035  1.472669
   8.53551   8.53551      1.00   .654215  1.472609
   8.53541   8.53541      1.00   .657415  1.480469
   8.53530   8.53530      1.00   .651585  1.467609
   8.53518   8.53518      1.00   .656225  1.477689
   8.53507   8.53507      1.00   .653695  1.472399
   8.53496   8.53496      1.00   .653505  1.471939
   8.53485   8.53485      1.00   .652925  1.470509
   8.53474   8.53474      1.00   .653315  1.471429
   8.53464   8.53464      1.00   .654815  1.475119
   8.53453   8.53453      1.00   .654885  1.476099
   8.53442   8.53442      1.00   .653055  1.471019
   8.53432   8.53432      1.00   .653795  1.473079
   8.53421   8.53421      1.00   .653065  1.471289
   8.53411   8.53411      1.00   .652405  1.469769
   8.53400   8.53400      1.00   .653915  1.473899
   8.53390   8.53390      1.00   .651755  1.469229
   8.53380   8.53380      1.00   .652895  1.471709
   8.53370   8.53370      1.00   .655125  1.477379
   8.53360   8.53360      1.00   .652115  1.470529
   8.53349   8.53349      1.00   .651905  1.469619
   8.53339   8.53339      1.00   .653715  1.473639
   8.53329   8.53329      1.00   .650715  1.467019
   8.53318   8.53318      1.00   .653185  1.474049
   8.53308   8.53308      1.00   .653925  1.474489
   8.53298   8.53298      1.00   .654765  1.476389
   8.53288   8.53288      1.00   .652605  1.472969
   8.53277   8.53277      1.00   .653425  1.475119
   8.53265   8.53265      1.00   .651715  1.471449
   8.53255   8.53255      1.00   .654625  1.476709
   8.53244   8.53244      1.00   .651805  1.470609
   8.53233   8.53233      1.00   .652265  1.471439
   8.53222   8.53222      1.00   .652565  1.472679
   8.53211   8.53211      1.00   .652505  1.472459
   8.53200   8.53200      1.00   .653145  1.473849
   8.53188   8.53188      1.00   .652795  1.474069
   8.53176   8.53176      1.00   .653545  1.475699
   8.53165   8.53165      1.00   .653365  1.474379
   8.53154   8.53154      1.00   .652885  1.474339
   8.53143   8.53143      1.00   .653375  1.474769
   8.53131   8.53131      1.00   .653695  1.475619
   8.53119   8.53119      1.00   .652275  1.473199
   8.53108   8.53108      1.00   .654435  1.478679
   8.53096   8.53096      1.00   .650745  1.469159
   8.53084   8.53084      1.00   .653525  1.476429
   8.53072   8.53072      1.00   .652415  1.473769
   8.53062   8.53062      1.00   .654495  1.477949
   8.53050   8.53050      1.00   .650935  1.470619
   8.53039   8.53039      1.00   .653135  1.475709
   8.53027   8.53027      1.00   .651895  1.474269
   8.53016   8.53016      1.00   .653145  1.475969
   8.53005   8.53005      1.00   .649845  1.468009
   8.52994   8.52994      1.00   .654195  1.478909
   8.52984   8.52984      1.00   .650065  1.468539
   8.52973   8.52973      1.00   .652455  1.473779
   8.52961   8.52961      1.00   .652075  1.473409
   8.52950   8.52950      1.00   .652725  1.475419
   8.52939   8.52939      1.00   .650795  1.470939
   8.52929   8.52929      1.00   .653445  1.477479
   8.52917   8.52917      1.00   .651975  1.473919
   8.52906   8.52906      1.00   .652225  1.475359
   8.52895   8.52895      1.00   .649465  1.469189
   8.52884   8.52884      1.00   .652075  1.475139
   8.52872   8.52872      1.00   .650985  1.473769
   8.52860   8.52860      1.00   .651025  1.472499
   8.52849   8.52849      1.00   .651505  1.473679
   8.52838   8.52838      1.00   .652305  1.475349
   8.52825   8.52825      1.00   .649275  1.469819
   8.52813   8.52813      1.00   .652395  1.476059
   8.52802   8.52802      1.00   .651725  1.475089
   8.52790   8.52790      1.00   .650625  1.472899
   8.52778   8.52778      1.00   .650475  1.472159
   8.52766   8.52766      1.00   .652185  1.475439
   8.52755   8.52755      1.00   .651765  1.474509
   8.52743   8.52743      1.00   .652185  1.475759
   8.52731   8.52731      1.00   .649525  1.470189
   8.52720   8.52720      1.00   .649545  1.470149
   8.52709   8.52709      1.00   .652025  1.476169
   8.52698   8.52698      1.00   .650575  1.473739
   8.52686   8.52686      1.00   .647135  1.466319
   8.52675   8.52675      1.00   .648815  1.469309
   8.52664   8.52664      1.00   .649105  1.470209
   8.52654   8.52654      1.00   .651215  1.475619
   8.52643   8.52643      1.00   .648975  1.469319
   8.52631   8.52631      1.00   .650705  1.474349
   8.52619   8.52619      1.00   .650785  1.473839
   8.52609   8.52609      1.00   .648985  1.470519
   8.52598   8.52598      1.00   .649135  1.470979
   8.52587   8.52587      1.00   .649045  1.471599
   8.52576   8.52576      1.00   .651115  1.475219
   8.52565   8.52565      1.00   .651265  1.475999
   8.52553   8.52553      1.00   .651145  1.475429
   8.52542   8.52542      1.00   .650665  1.475299
   8.52532   8.52532      1.00   .650935  1.475589
   8.52521   8.52521      1.00   .650465  1.474689
   8.52509   8.52509      1.00   .650825  1.476399
   8.52498   8.52498      1.00   .649925  1.474009
   8.52488   8.52488      1.00   .651675  1.477539
   8.52477   8.52477      1.00   .650175  1.474519
   8.52466   8.52466      1.00   .650035  1.474399
   8.52455   8.52455      1.00   .648995  1.471819
   8.52445   8.52445      1.00   .652165  1.479449
   8.52435   8.52435      1.00   .650705  1.476069
   8.52424   8.52424      1.00   .650125  1.474749
   8.52413   8.52413      1.00   .650305  1.474759
   8.52403   8.52403      1.00   .652055  1.479869
   8.52392   8.52392      1.00   .649745  1.474329
   8.52382   8.52382      1.00   .652395  1.480659
   8.52371   8.52371      1.00   .649595  1.474119
   8.52361   8.52361      1.00   .652075  1.479659
   8.52352   8.52352      1.00   .650565  1.476699
   8.52341   8.52341      1.00   .651775  1.479419
   8.52330   8.52330      1.00   .650505  1.475769
   8.52321   8.52321      1.00   .649875  1.475729
   8.52311   8.52311      1.00   .650815  1.478369
   8.52300   8.52300      1.00   .650515  1.477099
   8.52289   8.52289      1.00   .650955  1.478689
   8.52279   8.52279      1.00   .648895  1.474089
   8.52268   8.52268      1.00   .652395  1.481579
   8.52257   8.52257      1.00   .651965  1.480559
   8.52246   8.52246      1.00   .651695  1.479839
   8.52236   8.52236      1.00   .650805  1.478219
   8.52225   8.52225      1.00   .652375  1.481609
   8.52213   8.52213      1.00   .650135  1.477119
   8.52201   8.52201      1.00   .652665  1.483219
   8.52191   8.52191      1.00   .650085  1.477229
   8.52180   8.52180      1.00   .650155  1.477359
   8.52167   8.52167      1.00   .650585  1.478099
   8.52155   8.52155      1.00   .650955  1.478889
   8.52144   8.52144      1.00   .650575  1.479169
   8.52133   8.52133      1.00   .652255  1.482329
   8.52121   8.52121      1.00   .649865  1.477049
   8.52109   8.52109      1.00   .651115  1.480399
   8.52098   8.52098      1.00   .650475  1.478709
   8.52086   8.52086      1.00   .652075  1.482479
   8.52074   8.52074      1.00   .650325  1.478439
   8.52062   8.52062      1.00   .651155  1.480669
   8.52052   8.52052      1.00   .650105  1.478229
   8.52041   8.52041      1.00   .650495  1.479559
   8.52029   8.52029      1.00   .650695  1.479809
   8.52017   8.52017      1.00   .652355  1.483509
   8.52007   8.52007      1.00   .648145  1.474669
   8.51996   8.51996      1.00   .650735  1.480649
   8.51984   8.51984      1.00   .651485  1.483059
   8.51973   8.51973      1.00   .648695  1.475439
   8.51963   8.51963      1.00   .648645  1.475589
   8.51952   8.51952      1.00   .650865  1.481459
   8.51940   8.51940      1.00   .650485  1.480669
   8.51929   8.51929      1.00   .647495  1.474119
   8.51918   8.51918      1.00   .651335  1.483059
   8.51907   8.51907      1.00   .650095  1.480309
   8.51896   8.51896      1.00   .650045  1.480199
   8.51884   8.51884      1.00   .648825  1.477379
   8.51873   8.51873      1.00   .647355  1.474409
   8.51861   8.51861      1.00   .650605  1.481369
   8.51849   8.51849      1.00   .648645  1.476909
   8.51837   8.51837      1.00   .650285  1.481199
   8.51826   8.51826      1.00   .651105  1.482509
   8.51815   8.51815      1.00   .650925  1.482859
   8.51802   8.51802      1.00   .649245  1.479039
   8.51790   8.51790      1.00   .651465  1.484469
   8.51779   8.51779      1.00   .649735  1.479439
   8.51768   8.51768      1.00   .651785  1.485039
   8.51755   8.51755      1.00   .647845  1.476179
   8.51743   8.51743      1.00   .651205  1.483749
   8.51732   8.51732      1.00   .646205  1.472629
   8.51721   8.51721      1.00   .651585  1.483969
   8.51709   8.51709      1.00   .647915  1.477139
   8.51698   8.51698      1.00   .649715  1.480169
   8.51687   8.51687      1.00   .646755  1.474819
   8.51676   8.51676      1.00   .651125  1.485279
   8.51664   8.51664      1.00   .647935  1.477289
   8.51653   8.51653      1.00   .648335  1.477839
   8.51643   8.51643      1.00   .648985  1.479589
   8.51631   8.51631      1.00   .650105  1.482679
   8.51620   8.51620      1.00   .648415  1.478499
   8.51609   8.51609      1.00   .648615  1.479229
   8.51598   8.51598      1.00   .649975  1.482359
   8.51587   8.51587      1.00   .648285  1.479049
   8.51576   8.51576      1.00   .649305  1.480239
   8.51565   8.51565      1.00   .649755  1.482219
   8.51555   8.51555      1.00   .648345  1.479589
   8.51544   8.51544      1.00   .650165  1.483199
   8.51532   8.51532      1.00   .647315  1.477309
   8.51521   8.51521      1.00   .650925  1.485239
   8.51510   8.51510      1.00   .647675  1.478339
   8.51499   8.51499      1.00   .648665  1.480989
   8.51488   8.51488      1.00   .649195  1.482149
   8.51477   8.51477      1.00   .650065  1.483499
   8.51466   8.51466      1.00   .649095  1.481789
   8.51456   8.51456      1.00   .649565  1.482139
   8.51445   8.51445      1.00   .650575  1.485359
   8.51434   8.51434      1.00   .648065  1.480529
   8.51424   8.51424      1.00   .648735  1.481859
   8.51414   8.51414      1.00   .651555  1.487659
   8.51403   8.51403      1.00   .649105  1.482419
   8.51392   8.51392      1.00   .648345  1.481649
   8.51382   8.51382      1.00   .649915  1.484239
   8.51373   8.51373      1.00   .649925  1.484829
   8.51362   8.51362      1.00   .649735  1.484729
   8.51351   8.51351      1.00   .650185  1.486109
   8.51341   8.51341      1.00   .648055  1.480849
   8.51331   8.51331      1.00   .651855  1.490109
   8.51321   8.51321      1.00   .647965  1.480259
   8.51310   8.51310      1.00   .649035  1.483459
   8.51299   8.51299      1.00   .649835  1.484889
   8.51290   8.51290      1.00   .650495  1.487409
   8.51279   8.51279      1.00   .646465  1.477719
   8.51268   8.51268      1.00   .648605  1.483159
   8.51258   8.51258      1.00   .649025  1.483599
   8.51247   8.51247      1.00   .647345  1.480069
   8.51235   8.51235      1.00   .646625  1.478049
   8.51223   8.51223      1.00   .650125  1.487309
   8.51213   8.51213      1.00   .646905  1.479529
   8.51202   8.51202      1.00   .648385  1.483429
   8.51190   8.51190      1.00   .648155  1.481899
   8.51179   8.51179      1.00   .648925  1.484809
   8.51168   8.51168      1.00   .648015  1.481939
   8.51156   8.51156      1.00   .645995  1.476959
   8.51144   8.51144      1.00   .647445  1.481249
   8.51133   8.51133      1.00   .648495  1.483789
   8.51122   8.51122      1.00   .647415  1.482099
   8.51111   8.51111      1.00   .648685  1.484529
   8.51099   8.51099      1.00   .648775  1.484649
   8.51087   8.51087      1.00   .646395  1.479409
   8.51075   8.51075      1.00   .648435  1.484179
   8.51064   8.51064      1.00   .647065  1.480959
   8.51052   8.51052      1.00   .648825  1.485139
   8.51040   8.51040      1.00   .646695  1.480549
   8.51029   8.51029      1.00   .649565  1.488719
   8.51019   8.51019      1.00   .645435  1.477749
   8.51007   8.51007      1.00   .647975  1.484229
   8.50996   8.50996      1.00   .646865  1.481759
   8.50985   8.50985      1.00   .646285  1.479939
   8.50974   8.50974      1.00   .646435  1.480369
   8.50962   8.50962      1.00   .648155  1.484419
   8.50951   8.50951      1.00   .645595  1.478699
   8.50941   8.50941      1.00   .647965  1.485229
   8.50930   8.50930      1.00   .647375  1.482979
   8.50918   8.50918      1.00   .647885  1.484119
   8.50907   8.50907      1.00   .646775  1.482049
   8.50896   8.50896      1.00   .647455  1.483949
   8.50885   8.50885      1.00   .646845  1.482039
   8.50873   8.50873      1.00   .645905  1.480139
   8.50861   8.50861      1.00   .648865  1.487169
   8.50850   8.50850      1.00   .646775  1.483519
   8.50839   8.50839      1.00   .645335  1.479229
   8.50826   8.50826      1.00   .644985  1.479459
   8.50813   8.50813      1.00   .648575  1.487199
   8.50802   8.50802      1.00   .644545  1.478059
   8.50791   8.50791      1.00   .646895  1.483339
   8.50779   8.50779      1.00   .644085  1.476899
   8.50766   8.50766      1.00   .646115  1.481649
   8.50755   8.50755      1.00   .643455  1.475689
   8.50743   8.50743      1.00   .647005  1.484399
   8.50731   8.50731      1.00   .643325  1.475889
   8.50720   8.50720      1.00   .644715  1.480489
   8.50709   8.50709      1.00   .644295  1.478459
   8.50698   8.50698      1.00   .645545  1.481189
   8.50686   8.50686      1.00   .644375  1.478119
   8.50675   8.50675      1.00   .646145  1.483079
   8.50664   8.50664      1.00   .645135  1.480219
   8.50654   8.50654      1.00   .644625  1.479249
   8.50643   8.50643      1.00   .646125  1.482699
   8.50631   8.50631      1.00   .645925  1.482299
   8.50620   8.50620      1.00   .644105  1.479639
   8.50609   8.50609      1.00   .643855  1.478929
   8.50598   8.50598      1.00   .646265  1.483479
   8.50586   8.50586      1.00   .643665  1.478459
   8.50576   8.50576      1.00   .642675  1.476589
   8.50565   8.50565      1.00   .646095  1.484499
   8.50554   8.50554      1.00   .644985  1.480989
   8.50543   8.50543      1.00   .641985  1.474329
   8.50532   8.50532      1.00   .645345  1.481859
   8.50521   8.50521      1.00   .642485  1.476369
   8.50510   8.50510      1.00   .643185  1.477229
   8.50498   8.50498      1.00   .640185  1.470399
   8.50488   8.50488      1.00   .643235  1.478149
   8.50478   8.50478      1.00   .643045  1.477919
   8.50467   8.50467      1.00   .640585  1.472099
   8.50456   8.50456      1.00   .643795  1.479929
   8.50446   8.50446      1.00   .642985  1.478669
   8.50435   8.50435      1.00   .641815  1.475449
   8.50424   8.50424      1.00   .639875  1.472089
   8.50413   8.50413      1.00   .640885  1.473079
   8.50403   8.50403      1.00   .640055  1.471959
   8.50393   8.50393      1.00   .643285  1.478879
   8.50382   8.50382      1.00   .640695  1.472639
   8.50372   8.50372      1.00   .644055  1.481829
   8.50362   8.50362      1.00   .640325  1.472539
   8.50352   8.50352      1.00   .644205  1.481209
   8.50341   8.50341      1.00   .640095  1.472289
   8.50331   8.50331      1.00   .642935  1.479259
   8.50321   8.50321      1.00   .639485  1.470959
   8.50311   8.50311      1.00   .644365  1.482589
   8.50300   8.50300      1.00   .639525  1.470979
   8.50289   8.50289      1.00   .641455  1.476569
   8.50279   8.50279      1.00   .641215  1.475299
   8.50268   8.50268      1.00   .641425  1.475809
   8.50258   8.50258      1.00   .640885  1.475259
   8.50247   8.50247      1.00   .641105  1.475839
   8.50237   8.50237      1.00   .641265  1.475849
   8.50226   8.50226      1.00   .641475  1.477329
   8.50214   8.50214      1.00   .641625  1.477389
   8.50203   8.50203      1.00   .639145  1.472059
   8.50192   8.50192      1.00   .642045  1.478089
   8.50180   8.50180      1.00   .641245  1.476659
   8.50168   8.50168      1.00   .641545  1.477539
   8.50156   8.50156      1.00   .639095  1.471799
   8.50145   8.50145      1.00   .643025  1.480639
   8.50134   8.50134      1.00   .640385  1.474919
   8.50122   8.50122      1.00   .641645  1.478349
   8.50110   8.50110      1.00   .638465  1.470959
   8.50098   8.50098      1.00   .641595  1.479069
   8.50087   8.50087      1.00   .639865  1.474369
   8.50075   8.50075      1.00   .639625  1.473659
   8.50063   8.50063      1.00   .641035  1.477779
   8.50053   8.50053      1.00   .640445  1.475719
   8.50042   8.50042      1.00   .639675  1.473939
   8.50030   8.50030      1.00   .640425  1.475699
   8.50019   8.50019      1.00   .641755  1.479689
   8.50008   8.50008      1.00   .638175  1.471209
   8.49997   8.49997      1.00   .640795  1.477359
   8.49986   8.49986      1.00   .640085  1.475909
   8.49974   8.49974      1.00   .642035  1.479459
   8.49964   8.49964      1.00   .637735  1.469909
   8.49953   8.49953      1.00   .640655  1.477799
   8.49941   8.49941      1.00   .639825  1.476189
   8.49930   8.49930      1.00   .640465  1.477489
   8.49920   8.49920      1.00   .637375  1.470609
   8.49908   8.49908      1.00   .641815  1.480099
   8.49897   8.49897      1.00   .637085  1.469849
   8.49885   8.49885      1.00   .639895  1.475889
   8.49874   8.49874      1.00   .639615  1.476879
   8.49863   8.49863      1.00   .638005  1.473129
   8.49851   8.49851      1.00   .638275  1.473509
   8.49838   8.49838      1.00   .637575  1.471089
   8.49827   8.49827      1.00   .639075  1.475389
   8.49816   8.49816      1.00   .638765  1.474499
   8.49804   8.49804      1.00   .637865  1.471679
   8.49792   8.49792      1.00   .636595  1.469069
   8.49780   8.49780      1.00   .636985  1.469799
   8.49769   8.49769      1.00   .636605  1.470019
   8.49756   8.49756      1.00   .637105  1.470529
   8.49744   8.49744      1.00   .636405  1.469869
   8.49733   8.49733      1.00   .638805  1.474299
   8.49722   8.49722      1.00   .634765  1.466129
   8.49710   8.49710      1.00   .638975  1.475639
   8.49698   8.49698      1.00   .635735  1.468259
   8.49688   8.49688      1.00   .634695  1.466299
   8.49677   8.49677      1.00   .634915  1.466729
   8.49665   8.49665      1.00   .637845  1.473069
   8.49654   8.49654      1.00   .636865  1.471549
   8.49643   8.49643      1.00   .636525  1.470289
   8.49633   8.49633      1.00   .636155  1.470619
   8.49621   8.49621      1.00   .637885  1.474149
   8.49609   8.49609      1.00   .634595  1.466539
   8.49599   8.49599      1.00   .635575  1.469279
   8.49588   8.49588      1.00   .637355  1.473629
   8.49577   8.49577      1.00   .634365  1.466569
   8.49566   8.49566      1.00   .635635  1.469759
   8.49555   8.49555      1.00   .635935  1.470209
   8.49545   8.49545      1.00   .637295  1.473519
   8.49533   8.49533      1.00   .630675  1.459199
   8.49522   8.49522      1.00   .636285  1.470899
   8.49511   8.49511      1.00   .634835  1.468299
   8.49500   8.49500      1.00   .632925  1.463229
   8.49489   8.49489      1.00   .633855  1.465719
   8.49478   8.49478      1.00   .634335  1.468099
   8.49467   8.49467      1.00   .632395  1.462679
   8.49457   8.49457      1.00   .635085  1.470099
   8.49446   8.49446      1.00   .631795  1.461839
   8.49435   8.49435      1.00   .634225  1.467869
   8.49425   8.49425      1.00   .632935  1.465399
   8.49414   8.49414      1.00   .633405  1.466069
   8.49403   8.49403      1.00   .633625  1.467109
   8.49393   8.49393      1.00   .632825  1.464139
   8.49383   8.49383      1.00   .631195  1.461049
   8.49373   8.49373      1.00   .635645  1.471429
   8.49362   8.49362      1.00   .631525  1.461159
   8.49352   8.49352      1.00   .632795  1.465469
   8.49342   8.49342      1.00   .632935  1.465369
   8.49332   8.49332      1.00   .631655  1.463319
   8.49321   8.49321      1.00   .632435  1.464909
   8.49310   8.49310      1.00   .632365  1.464339
   8.49300   8.49300      1.00   .632755  1.465479
   8.49290   8.49290      1.00   .633365  1.466969
   8.49279   8.49279      1.00   .632425  1.464759
   8.49268   8.49268      1.00   .631295  1.462349
   8.49258   8.49258      1.00   .634335  1.468949
   8.49247   8.49247      1.00   .631135  1.462169
   8.49236   8.49236      1.00   .631005  1.463259
   8.49224   8.49224      1.00   .633365  1.468529
   8.49213   8.49213      1.00   .632305  1.465649
   8.49202   8.49202      1.00   .631865  1.464209
   8.49190   8.49190      1.00   .632705  1.465359
   8.49179   8.49179      1.00   .632565  1.467479
   8.49168   8.49168      1.00   .631875  1.464599
   8.49156   8.49156      1.00   .631055  1.463279
   8.49144   8.49144      1.00   .632315  1.465349
   8.49133   8.49133      1.00   .633445  1.468469
   8.49122   8.49122      1.00   .630845  1.462599
   8.49110   8.49110      1.00   .633735  1.469969
   8.49098   8.49098      1.00   .632565  1.467129
   8.49086   8.49086      1.00   .631035  1.463919
   8.49075   8.49075      1.00   .630655  1.462899
   8.49064   8.49064      1.00   .632225  1.467189
   8.49052   8.49052      1.00   .629755  1.461139
   8.49040   8.49040      1.00   .631735  1.465729
   8.49029   8.49029      1.00   .629725  1.461549
   8.49018   8.49018      1.00   .632345  1.467769
   8.49007   8.49007      1.00   .631965  1.465869
   8.48995   8.48995      1.00   .631825  1.466379
   8.48984   8.48984      1.00   .633025  1.470249
   8.48973   8.48973      1.00   .630335  1.462969
   8.48962   8.48962      1.00   .630125  1.462559
   8.48951   8.48951      1.00   .631175  1.465939
   8.48941   8.48941      1.00   .632625  1.468629
   8.48930   8.48930      1.00   .630545  1.464049
   8.48918   8.48918      1.00   .633125  1.469669
   8.48907   8.48907      1.00   .631585  1.466859
   8.48896   8.48896      1.00   .633325  1.471049
   8.48885   8.48885      1.00   .631295  1.465959
   8.48873   8.48873      1.00   .632455  1.468479
   8.48860   8.48860      1.00   .632915  1.469889
   8.48849   8.48849      1.00   .632895  1.470209
   8.48838   8.48838      1.00   .630175  1.464249
   8.48826   8.48826      1.00   .633445  1.471779
   8.48813   8.48813      1.00   .631165  1.466269
   8.48802   8.48802      1.00   .632495  1.469869
   8.48790   8.48790      1.00   .631915  1.468909
   8.48778   8.48778      1.00   .634655  1.475099
   8.48766   8.48766      1.00   .630565  1.465669
   8.48755   8.48755      1.00   .632205  1.470499
   8.48744   8.48744      1.00   .631995  1.468599
   8.48731   8.48731      1.00   .632375  1.470219
   8.48719   8.48719      1.00   .630705  1.466359
   8.48708   8.48708      1.00   .632105  1.469669
   8.48697   8.48697      1.00   .631175  1.467779
   8.48686   8.48686      1.00   .631925  1.469739
   8.48675   8.48675      1.00   .631915  1.468849
   8.48664   8.48664      1.00   .631265  1.468429
   8.48654   8.48654      1.00   .631125  1.467909
   8.48642   8.48642      1.00   .631865  1.469949
   8.48630   8.48630      1.00   .631935  1.469859
   8.48620   8.48620      1.00   .629595  1.464839
   8.48609   8.48609      1.00   .632825  1.473129
   8.48598   8.48598      1.00   .632325  1.471519
   8.48586   8.48586      1.00   .629165  1.464369
   8.48575   8.48575      1.00   .631605  1.469779
   8.48565   8.48565      1.00   .632385  1.472709
   8.48553   8.48553      1.00   .629475  1.465539
   8.48542   8.48542      1.00   .631885  1.470269
   8.48532   8.48532      1.00   .629215  1.464489
   8.48520   8.48520      1.00   .631685  1.470849
   8.48509   8.48509      1.00   .630425  1.466979
   8.48498   8.48498      1.00   .628195  1.462419
   8.48487   8.48487      1.00   .633985  1.476229
   8.48477   8.48477      1.00   .629325  1.465659
   8.48466   8.48466      1.00   .630685  1.468449
   8.48455   8.48455      1.00   .630065  1.467639
   8.48445   8.48445      1.00   .631885  1.471889
   8.48435   8.48435      1.00   .629885  1.466239
   8.48424   8.48424      1.00   .632525  1.474109
   8.48413   8.48413      1.00   .629655  1.466489
   8.48403   8.48403      1.00   .632385  1.474339
   8.48392   8.48392      1.00   .630235  1.468759
   8.48382   8.48382      1.00   .630785  1.469669
   8.48371   8.48371      1.00   .631595  1.471389
   8.48361   8.48361      1.00   .631035  1.470759
   8.48352   8.48352      1.00   .629765  1.467749
   8.48341   8.48341      1.00   .631385  1.472379
   8.48330   8.48330      1.00   .628275  1.464979
   8.48320   8.48320      1.00   .629235  1.467289
   8.48310   8.48310      1.00   .630415  1.470809
   8.48299   8.48299      1.00   .631595  1.473099
   8.48288   8.48288      1.00   .628825  1.466069
   8.48278   8.48278      1.00   .630935  1.471859
   8.48268   8.48268      1.00   .631345  1.472199
   8.48257   8.48257      1.00   .631585  1.473849
   8.48245   8.48245      1.00   .628675  1.466619
   8.48235   8.48235      1.00   .630245  1.469489
   8.48224   8.48224      1.00   .631945  1.473909
   8.48213   8.48213      1.00   .630935  1.472039
   8.48201   8.48201      1.00   .630105  1.470559
   8.48190   8.48190      1.00   .631425  1.472859
   8.48179   8.48179      1.00   .632915  1.476729
   8.48166   8.48166      1.00   .630115  1.470509
   8.48154   8.48154      1.00   .628885  1.467769
   8.48143   8.48143      1.00   .630735  1.472919
   8.48132   8.48132      1.00   .631905  1.474639
   8.48120   8.48120      1.00   .627265  1.463369
   8.48108   8.48108      1.00   .632465  1.476829
   8.48097   8.48097      1.00   .630115  1.471309
   8.48086   8.48086      1.00   .628795  1.468199
   8.48073   8.48073      1.00   .630335  1.471799
   8.48061   8.48061      1.00   .631845  1.475069
   8.48051   8.48051      1.00   .630325  1.472109
   8.48040   8.48040      1.00   .629235  1.469339
   8.48028   8.48028      1.00   .630955  1.473639
   8.48017   8.48017      1.00   .629795  1.471669
   8.48006   8.48006      1.00   .630565  1.473729
   8.47996   8.47996      1.00   .629625  1.470609
   8.47984   8.47984      1.00   .631505  1.475299
   8.47972   8.47972      1.00   .627015  1.464439
   8.47962   8.47962      1.00   .629895  1.472109
   8.47951   8.47951      1.00   .629205  1.470499
   8.47939   8.47939      1.00   .629525  1.472319
   8.47928   8.47928      1.00   .626345  1.463989
   8.47918   8.47918      1.00   .632285  1.478129
   8.47907   8.47907      1.00   .627645  1.467089
   8.47895   8.47895      1.00   .629695  1.472099
   8.47883   8.47883      1.00   .629185  1.471179
   8.47872   8.47872      1.00   .630555  1.474329
   8.47860   8.47860      1.00   .628925  1.469509
   8.47848   8.47848      1.00   .629805  1.473159
   8.47836   8.47836      1.00   .628045  1.468439
   8.47825   8.47825      1.00   .629845  1.473859
   8.47814   8.47814      1.00   .629335  1.473029
   8.47801   8.47801      1.00   .628455  1.470259
   8.47789   8.47789      1.00   .629915  1.474349
   8.47778   8.47778      1.00   .629105  1.471609
   8.47767   8.47767      1.00   .629685  1.473259
   8.47754   8.47754      1.00   .630255  1.474679
   8.47742   8.47742      1.00   .629495  1.473159
   8.47731   8.47731      1.00   .629575  1.473199
   8.47720   8.47720      1.00   .628785  1.472019
   8.47708   8.47708      1.00   .627225  1.467189
   8.47696   8.47696      1.00   .630865  1.476839
   8.47686   8.47686      1.00   .628625  1.471369
   8.47675   8.47675      1.00   .628795  1.472309
   8.47663   8.47663      1.00   .628895  1.472459
   8.47652   8.47652      1.00   .629345  1.473509
   8.47641   8.47641      1.00   .626875  1.467889
   8.47631   8.47631      1.00   .630015  1.475939
   8.47619   8.47619      1.00   .627635  1.469689
   8.47608   8.47608      1.00   .629525  1.474269
   8.47597   8.47597      1.00   .627795  1.470449
   8.47587   8.47587      1.00   .626905  1.468479
   8.47575   8.47575      1.00   .627255  1.470119
   8.47564   8.47564      1.00   .629575  1.474469
   8.47554   8.47554      1.00   .627855  1.470359
   8.47543   8.47543      1.00   .627455  1.469979
   8.47531   8.47531      1.00   .627285  1.470589
   8.47520   8.47520      1.00   .628075  1.471429
   8.47509   8.47509      1.00   .625855  1.467059
   8.47499   8.47499      1.00   .625635  1.466169
   8.47487   8.47487      1.00   .627745  1.471599
   8.47476   8.47476      1.00   .628575  1.472669
   8.47466   8.47466      1.00   .626825  1.469559
   8.47456   8.47456      1.00   .629095  1.474919
   8.47445   8.47445      1.00   .626245  1.468619
   8.47434   8.47434      1.00   .628075  1.473119
   8.47424   8.47424      1.00   .628125  1.472609
   8.47414   8.47414      1.00   .625835  1.467809
   8.47403   8.47403      1.00   .626725  1.469169
   8.47392   8.47392      1.00   .627555  1.472299
   8.47382   8.47382      1.00   .626335  1.469259
   8.47372   8.47372      1.00   .626695  1.470089
   8.47361   8.47361      1.00   .625865  1.468139
   8.47351   8.47351      1.00   .626735  1.470009
   8.47342   8.47342      1.00   .626065  1.468069
   8.47332   8.47332      1.00   .626475  1.469839
   8.47321   8.47321      1.00   .625495  1.468049
   8.47310   8.47310      1.00   .626455  1.471259
   8.47300   8.47300      1.00   .624685  1.465829
   8.47290   8.47290      1.00   .624955  1.466499
   8.47279   8.47279      1.00   .624515  1.465649
   8.47268   8.47268      1.00   .624045  1.465439
   8.47257   8.47257      1.00   .624055  1.466189
   8.47247   8.47247      1.00   .623585  1.464309
   8.47235   8.47235      1.00   .623715  1.464589
   8.47224   8.47224      1.00   .623445  1.464229
   8.47214   8.47214      1.00   .621945  1.460309
   8.47203   8.47203      1.00   .624175  1.466389
   8.47190   8.47190      1.00   .622665  1.461489
   8.47178   8.47178      1.00   .620385  1.457639
   8.47167   8.47167      1.00   .623415  1.465099
   8.47157   8.47157      1.00   .622335  1.462609
   8.47145   8.47145      1.00   .621385  1.460329
   8.47133   8.47133      1.00   .620845  1.459019
   8.47122   8.47122      1.00   .622805  1.464229
   8.47110   8.47110      1.00   .620205  1.457869
   8.47098   8.47098      1.00   .620865  1.459529
   8.47087   8.47087      1.00   .618995  1.454669
   8.47076   8.47076      1.00   .623885  1.467059
   8.47064   8.47064      1.00   .617295  1.450689
   8.47052   8.47052      1.00   .619575  1.457409
   8.47041   8.47041      1.00   .618765  1.455349
   8.47030   8.47030      1.00   .621165  1.460629
   8.47019   8.47019      1.00   .617695  1.451739
   8.47007   8.47007      1.00   .620995  1.460219
   8.46996   8.46996      1.00   .617275  1.452179
   8.46985   8.46985      1.00   .620425  1.458619
   8.46974   8.46974      1.00   .616845  1.450709
   8.46963   8.46963      1.00   .618915  1.455489
   8.46952   8.46952      1.00   .618425  1.455069
   8.46941   8.46941      1.00   .617895  1.453019
   8.46931   8.46931      1.00   .617845  1.454179
   8.46919   8.46919      1.00   .619695  1.458339
   8.46908   8.46908      1.00   .615695  1.448309
   8.46896   8.46896      1.00   .618935  1.455969
   8.46885   8.46885      1.00   .617865  1.453799
   8.46874   8.46874      1.00   .615925  1.449669
   8.46862   8.46862      1.00   .614895  1.446619
   8.46851   8.46851      1.00   .617325  1.453079
   8.46839   8.46839      1.00   .617055  1.452869
   8.46827   8.46827      1.00   .616885  1.451879
   8.46814   8.46814      1.00   .615545  1.449799
   8.46803   8.46803      1.00   .617385  1.453659
   8.46792   8.46792      1.00   .616175  1.451759
   8.46779   8.46779      1.00   .613385  1.444509
   8.46767   8.46767      1.00   .615615  1.450009
   8.46756   8.46756      1.00   .616345  1.452189
   8.46745   8.46745      1.00   .612425  1.442379
   8.46733   8.46733      1.00   .616095  1.452299
   8.46720   8.46720      1.00   .615985  1.451069
   8.46710   8.46710      1.00   .613815  1.446729
   8.46699   8.46699      1.00   .614515  1.448309
   8.46687   8.46687      1.00   .615825  1.451369
   8.46676   8.46676      1.00   .612465  1.443149
   8.46665   8.46665      1.00   .614945  1.449469
   8.46655   8.46655      1.00   .613965  1.447679
   8.46643   8.46643      1.00   .615825  1.451329
   8.46631   8.46631      1.00   .611765  1.442319
   8.46621   8.46621      1.00   .612725  1.443789
   8.46610   8.46610      1.00   .613365  1.445709
   8.46599   8.46599      1.00   .613215  1.446249
   8.46587   8.46587      1.00   .610425  1.440259
   8.46576   8.46576      1.00   .612735  1.446229
   8.46566   8.46566      1.00   .611895  1.443499
   8.46554   8.46554      1.00   .611295  1.441909
   8.46543   8.46543      1.00   .611235  1.442469
   8.46533   8.46533      1.00   .611515  1.441949
   8.46522   8.46522      1.00   .613515  1.446529
   8.46511   8.46511      1.00   .610315  1.439909
   8.46499   8.46499      1.00   .611415  1.442959
   8.46489   8.46489      1.00   .611735  1.442539
   8.46479   8.46479      1.00   .611975  1.443899
   8.46467   8.46467      1.00   .609675  1.437569
   8.46456   8.46456      1.00   .613115  1.446369
   8.46446   8.46446      1.00   .609875  1.439489
   8.46436   8.46436      1.00   .611415  1.442729
   8.46425   8.46425      1.00   .608665  1.437359
   8.46414   8.46414      1.00   .611705  1.443639
   8.46404   8.46404      1.00   .607955  1.435739
   8.46394   8.46394      1.00   .611305  1.444079
   8.46383   8.46383      1.00   .608495  1.437259
   8.46372   8.46372      1.00   .611235  1.442439
   8.46363   8.46363      1.00   .607215  1.433749
   8.46353   8.46353      1.00   .612185  1.446079
   8.46342   8.46342      1.00   .610255  1.441779
   8.46332   8.46332      1.00   .608665  1.437209
   8.46322   8.46322      1.00   .608975  1.438719
   8.46311   8.46311      1.00   .610955  1.443519
   8.46300   8.46300      1.00   .607985  1.436089
   8.46290   8.46290      1.00   .609115  1.438719
   8.46279   8.46279      1.00   .612145  1.446009
   8.46269   8.46269      1.00   .608025  1.436609
   8.46258   8.46258      1.00   .609695  1.440409
   8.46247   8.46247      1.00   .609365  1.439829
   8.46237   8.46237      1.00   .612275  1.446949
   8.46227   8.46227      1.00   .607805  1.437359
   8.46215   8.46215      1.00   .608995  1.439599
   8.46203   8.46203      1.00   .609625  1.441359
   8.46192   8.46192      1.00   .612265  1.447029
   8.46181   8.46181      1.00   .607885  1.436709
   8.46169   8.46169      1.00   .611665  1.446349
   8.46157   8.46157      1.00   .608575  1.439309
   8.46146   8.46146      1.00   .609745  1.442429
   8.46134   8.46134      1.00   .607675  1.438009
   8.46122   8.46122      1.00   .609875  1.442019
   8.46110   8.46110      1.00   .610855  1.444849
   8.46099   8.46099      1.00   .610185  1.443829
   8.46088   8.46088      1.00   .607935  1.439069
   8.46076   8.46076      1.00   .609735  1.443709
   8.46064   8.46064      1.00   .610515  1.444269
   8.46052   8.46052      1.00   .605915  1.432929
   8.46042   8.46042      1.00   .611835  1.448959
   8.46031   8.46031      1.00   .609365  1.442399
   8.46019   8.46019      1.00   .611185  1.445919
   8.46008   8.46008      1.00   .610115  1.444539
   8.45998   8.45998      1.00   .610445  1.445399
   8.45986   8.45986      1.00   .612125  1.449399
   8.45974   8.45974      1.00   .610995  1.446399
   8.45964   8.45964      1.00   .609645  1.443099
   8.45953   8.45953      1.00   .613185  1.451259
   8.45942   8.45942      1.00   .608415  1.441019
   8.45930   8.45930      1.00   .613285  1.452369
   8.45920   8.45920      1.00   .612095  1.449529
   8.45909   8.45909      1.00   .610085  1.445329
   8.45897   8.45897      1.00   .610625  1.446389
   8.45885   8.45885      1.00   .612745  1.451289
   8.45874   8.45874      1.00   .610775  1.447289
   8.45863   8.45863      1.00   .610535  1.446629
   8.45851   8.45851      1.00   .612475  1.451299
   8.45838   8.45838      1.00   .612715  1.451519
   8.45827   8.45827      1.00   .611205  1.448629
   8.45816   8.45816      1.00   .611655  1.449679
   8.45804   8.45804      1.00   .612815  1.452359
   8.45792   8.45792      1.00   .612635  1.452019
   8.45781   8.45781      1.00   .611635  1.450219
   8.45769   8.45769      1.00   .611815  1.450829
   8.45757   8.45757      1.00   .612055  1.451339
   8.45745   8.45745      1.00   .609265  1.444719
   8.45733   8.45733      1.00   .612325  1.452689
   8.45722   8.45722      1.00   .611955  1.450949
   8.45711   8.45711      1.00   .610725  1.448519
   8.45699   8.45699      1.00   .610855  1.450129
   8.45689   8.45689      1.00   .613075  1.454959
   8.45678   8.45678      1.00   .611185  1.449789
   8.45666   8.45666      1.00   .612505  1.452049
   8.45655   8.45655      1.00   .610695  1.448539
   8.45644   8.45644      1.00   .612245  1.453029
   8.45633   8.45633      1.00   .612215  1.452809
   8.45622   8.45622      1.00   .612135  1.452009
   8.45611   8.45611      1.00   .611425  1.451219
   8.45600   8.45600      1.00   .612705  1.454069
   8.45589   8.45589      1.00   .612095  1.452899
   8.45578   8.45578      1.00   .611685  1.452329
   8.45566   8.45566      1.00   .612145  1.453619
   8.45556   8.45556      1.00   .612175  1.453089
   8.45545   8.45545      1.00   .612385  1.454109
   8.45534   8.45534      1.00   .611575  1.453279
   8.45522   8.45522      1.00   .612115  1.454169
   8.45512   8.45512      1.00   .610165  1.449059
   8.45501   8.45501      1.00   .613075  1.456299
   8.45490   8.45490      1.00   .611755  1.452699
   8.45478   8.45478      1.00   .612275  1.454679
   8.45468   8.45468      1.00   .611125  1.451159
   8.45458   8.45458      1.00   .614845  1.460369
   8.45447   8.45447      1.00   .611975  1.454019
   8.45436   8.45436      1.00   .613645  1.457639
   8.45426   8.45426      1.00   .612005  1.454159
   8.45416   8.45416      1.00   .613095  1.456939
   8.45405   8.45405      1.00   .609745  1.448699
   8.45394   8.45394      1.00   .613345  1.457699
   8.45384   8.45384      1.00   .611595  1.453599
   8.45374   8.45374      1.00   .614805  1.461449
   8.45364   8.45364      1.00   .612415  1.456649
   8.45353   8.45353      1.00   .613955  1.459939
   8.45343   8.45343      1.00   .613465  1.458369
   8.45333   8.45333      1.00   .610635  1.452009
   8.45323   8.45323      1.00   .611375  1.455249
   8.45312   8.45312      1.00   .613135  1.458159
   8.45302   8.45302      1.00   .611845  1.455409
   8.45292   8.45292      1.00   .613845  1.458629
   8.45280   8.45280      1.00   .611485  1.455249
   8.45269   8.45269      1.00   .614925  1.461829
   8.45258   8.45258      1.00   .611245  1.453759
   8.45248   8.45248      1.00   .614495  1.461389
   8.45237   8.45237      1.00   .613605  1.459399
   8.45226   8.45226      1.00   .613605  1.459709
   8.45215   8.45215      1.00   .612385  1.457649
   8.45205   8.45205      1.00   .615365  1.463899
   8.45193   8.45193      1.00   .612905  1.458559
   8.45181   8.45181      1.00   .614115  1.460839
   8.45170   8.45170      1.00   .612645  1.457929
   8.45158   8.45158      1.00   .613875  1.461819
   8.45146   8.45146      1.00   .612875  1.459129
   8.45134   8.45134      1.00   .614245  1.462059
   8.45123   8.45123      1.00   .614445  1.463359
   8.45112   8.45112      1.00   .613345  1.460619
   8.45100   8.45100      1.00   .614375  1.463479
   8.45088   8.45088      1.00   .613015  1.460489
   8.45077   8.45077      1.00   .612935  1.460349
   8.45066   8.45066      1.00   .615165  1.465619
   8.45054   8.45054      1.00   .613825  1.462729
   8.45042   8.45042      1.00   .612535  1.460049
   8.45032   8.45032      1.00   .612615  1.460039
   8.45021   8.45021      1.00   .617495  1.471039
   8.45009   8.45009      1.00   .611825  1.458039
   8.44998   8.44998      1.00   .614665  1.464599
   8.44987   8.44987      1.00   .613175  1.460719
   8.44976   8.44976      1.00   .615205  1.466499
   8.44965   8.44965      1.00   .612325  1.459539
   8.44953   8.44953      1.00   .614095  1.463819
   8.44942   8.44942      1.00   .614455  1.464289
   8.44932   8.44932      1.00   .614715  1.465119
   8.44921   8.44921      1.00   .614975  1.466359
   8.44909   8.44909      1.00   .614895  1.465849
   8.44898   8.44898      1.00   .614625  1.465119
   8.44887   8.44887      1.00   .613825  1.463459
   8.44876   8.44876      1.00   .615715  1.468179
   8.44863   8.44863      1.00   .613485  1.463829
   8.44851   8.44851      1.00   .614845  1.467889
   8.44840   8.44840      1.00   .614025  1.464939
   8.44828   8.44828      1.00   .616085  1.469829
   8.44816   8.44816      1.00   .613545  1.463799
   8.44805   8.44805      1.00   .615755  1.468649
   8.44793   8.44793      1.00   .614385  1.465019
   8.44781   8.44781      1.00   .615725  1.468689
   8.44769   8.44769      1.00   .612055  1.460729
   8.44758   8.44758      1.00   .615525  1.470059
   8.44747   8.44747      1.00   .614355  1.466369
   8.44735   8.44735      1.00   .614125  1.466489
   8.44722   8.44722      1.00   .615395  1.468639
   8.44711   8.44711      1.00   .614275  1.466029
   8.44701   8.44701      1.00   .615155  1.468719
   8.44690   8.44690      1.00   .613985  1.466139
   8.44678   8.44678      1.00   .612775  1.462899
   8.44667   8.44667      1.00   .614055  1.467019
   8.44656   8.44656      1.00   .614225  1.466969
   8.44645   8.44645      1.00   .612155  1.462219
   8.44634   8.44634      1.00   .616925  1.473189
   8.44623   8.44623      1.00   .613125  1.464549
   8.44612   8.44612      1.00   .615505  1.469399
   8.44601   8.44601      1.00   .611195  1.459829
   8.44589   8.44589      1.00   .613795  1.466949
   8.44579   8.44579      1.00   .610405  1.458099
   8.44568   8.44568      1.00   .615095  1.470149
   8.44557   8.44557      1.00   .613455  1.465839
   8.44546   8.44546      1.00   .613785  1.466259
   8.44535   8.44535      1.00   .612505  1.464679
   8.44524   8.44524      1.00   .615325  1.471029
   8.44513   8.44513      1.00   .612625  1.463649
   8.44502   8.44502      1.00   .612895  1.465619
   8.44492   8.44492      1.00   .612885  1.465539
   8.44481   8.44481      1.00   .615535  1.472209
   8.44470   8.44470      1.00   .609795  1.457909
   8.44459   8.44459      1.00   .614565  1.469809
   8.44449   8.44449      1.00   .612775  1.465479
   8.44439   8.44439      1.00   .613085  1.466139
   8.44428   8.44428      1.00   .610415  1.460329
   8.44417   8.44417      1.00   .613645  1.467449
   8.44407   8.44407      1.00   .611335  1.461959
   8.44397   8.44397      1.00   .612045  1.463609
   8.44386   8.44386      1.00   .611245  1.462859
   8.44376   8.44376      1.00   .610195  1.459799
   8.44366   8.44366      1.00   .611515  1.462729
   8.44356   8.44356      1.00   .610695  1.461299
   8.44345   8.44345      1.00   .610495  1.460959
   8.44335   8.44335      1.00   .610555  1.461159
   8.44325   8.44325      1.00   .609275  1.458829
   8.44315   8.44315      1.00   .611385  1.464299
   8.44304   8.44304      1.00   .608565  1.456889
   8.44294   8.44294      1.00   .607675  1.454779
   8.44284   8.44284      1.00   .610235  1.460759
   8.44274   8.44274      1.00   .608665  1.457919
   8.44262   8.44262      1.00   .606735  1.452679
   8.44251   8.44251      1.00   .609785  1.460439
   8.44241   8.44241      1.00   .608355  1.457289
   8.44231   8.44231      1.00   .608225  1.457719
   8.44219   8.44219      1.00   .607085  1.454499
   8.44207   8.44207      1.00   .609455  1.459689
   8.44196   8.44196      1.00   .605945  1.451419
   8.44185   8.44185      1.00   .609395  1.459919
   8.44173   8.44173      1.00   .606525  1.453739
   8.44161   8.44161      1.00   .608975  1.459319
   8.44150   8.44150      1.00   .604865  1.449879
   8.44139   8.44139      1.00   .608545  1.458649
   8.44126   8.44126      1.00   .605805  1.451759
   8.44115   8.44115      1.00   .606315  1.453479
   8.44104   8.44104      1.00   .605445  1.450909
   8.44092   8.44092      1.00   .607905  1.457629
   8.44080   8.44080      1.00   .604835  1.450189
   8.44068   8.44068      1.00   .607015  1.454879
   8.44057   8.44057      1.00   .605715  1.452749
   8.44046   8.44046      1.00   .607625  1.457659
   8.44034   8.44034      1.00   .603715  1.447879
   8.44023   8.44023      1.00   .607515  1.457519
   8.44012   8.44012      1.00   .606385  1.454429
   8.44001   8.44001      1.00   .608035  1.458699
   8.43990   8.43990      1.00   .604925  1.451219
   8.43979   8.43979      1.00   .605755  1.452549
   8.43968   8.43968      1.00   .605985  1.453789
   8.43957   8.43957      1.00   .602185  1.445139
   8.43945   8.43945      1.00   .605685  1.454269
   8.43934   8.43934      1.00   .605165  1.451869
   8.43923   8.43923      1.00   .605995  1.453909
   8.43912   8.43912      1.00   .603875  1.449759
   8.43901   8.43901      1.00   .604755  1.451579
   8.43889   8.43889      1.00   .605915  1.454199
   8.43878   8.43878      1.00   .602015  1.445079
   8.43867   8.43867      1.00   .601815  1.444999
   8.43854   8.43854      1.00   .605365  1.452019
   8.43842   8.43842      1.00   .603195  1.447869
   8.43831   8.43831      1.00   .603675  1.449689
   8.43820   8.43820      1.00   .603505  1.449559
   8.43808   8.43808      1.00   .603095  1.448989
   8.43795   8.43795      1.00   .604465  1.451949
   8.43784   8.43784      1.00   .601375  1.445639
   8.43772   8.43772      1.00   .605285  1.454679
   8.43761   8.43761      1.00   .601415  1.444749
   8.43749   8.43749      1.00   .604225  1.451539
   8.43737   8.43737      1.00   .602035  1.446579
   8.43726   8.43726      1.00   .603755  1.450729
   8.43714   8.43714      1.00   .602365  1.447889
   8.43702   8.43702      1.00   .601605  1.446479
   8.43691   8.43691      1.00   .603565  1.451139
   8.43680   8.43680      1.00   .603345  1.450399
   8.43669   8.43669      1.00   .601335  1.445959
   8.43658   8.43658      1.00   .603945  1.451539
   8.43648   8.43648      1.00   .601175  1.444929
   8.43636   8.43636      1.00   .604305  1.452449
   8.43624   8.43624      1.00   .601205  1.445529
   8.43613   8.43613      1.00   .604035  1.452569
   8.43602   8.43602      1.00   .602185  1.448959
   8.43592   8.43592      1.00   .601815  1.448129
   8.43580   8.43580      1.00   .602305  1.449209
   8.43569   8.43569      1.00   .603685  1.452419
   8.43558   8.43558      1.00   .601755  1.447549
   8.43548   8.43548      1.00   .602975  1.450139
   8.43537   8.43537      1.00   .604005  1.453009
   8.43525   8.43525      1.00   .601475  1.446799
   8.43514   8.43514      1.00   .601075  1.446969
   8.43503   8.43503      1.00   .603145  1.451809
   8.43492   8.43492      1.00   .602725  1.450429
   8.43481   8.43481      1.00   .599635  1.443239
   8.43471   8.43471      1.00   .602575  1.450269
   8.43460   8.43460      1.00   .603265  1.451499
   8.43449   8.43449      1.00   .602295  1.450899
   8.43438   8.43438      1.00   .601265  1.448279
   8.43428   8.43428      1.00   .602865  1.451549
   8.43418   8.43418      1.00   .603735  1.453649
   8.43407   8.43407      1.00   .601265  1.448099
   8.43396   8.43396      1.00   .602895  1.452599
   8.43386   8.43386      1.00   .602395  1.450699
   8.43377   8.43377      1.00   .603455  1.453209
   8.43366   8.43366      1.00   .601725  1.449519
   8.43355   8.43355      1.00   .602235  1.451049
   8.43345   8.43345      1.00   .601945  1.449969
   8.43335   8.43335      1.00   .603065  1.452789
   8.43325   8.43325      1.00   .600355  1.446609
   8.43314   8.43314      1.00   .604425  1.456419
   8.43304   8.43304      1.00   .600605  1.447199
   8.43294   8.43294      1.00   .603515  1.454039
   8.43282   8.43282      1.00   .601295  1.449159
   8.43271   8.43271      1.00   .602825  1.452739
   8.43261   8.43261      1.00   .602075  1.451989
   8.43251   8.43251      1.00   .602705  1.452249
   8.43239   8.43239      1.00   .600495  1.448129
   8.43227   8.43227      1.00   .602375  1.452469
   8.43217   8.43217      1.00   .601375  1.449559
   8.43206   8.43206      1.00   .603705  1.455079
   8.43195   8.43195      1.00   .602245  1.451949
   8.43182   8.43182      1.00   .602635  1.452579
   8.43171   8.43171      1.00   .602385  1.452839
   8.43160   8.43160      1.00   .603935  1.456799
   8.43149   8.43149      1.00   .600715  1.449219
   8.43137   8.43137      1.00   .602645  1.453819
   8.43125   8.43125      1.00   .604515  1.458029
   8.43114   8.43114      1.00   .604805  1.458629
   8.43102   8.43102      1.00   .603975  1.456619
   8.43090   8.43090      1.00   .603675  1.455989
   8.43078   8.43078      1.00   .605065  1.459419
   8.43067   8.43067      1.00   .604155  1.458459
   8.43055   8.43055      1.00   .603605  1.457179
   8.43044   8.43044      1.00   .601615  1.452479
   8.43033   8.43033      1.00   .607455  1.466879
   8.43022   8.43022      1.00   .601885  1.453109
   8.43011   8.43011      1.00   .604085  1.458549
   8.42999   8.42999      1.00   .604465  1.459699
   8.42988   8.42988      1.00   .604895  1.460899
   8.42978   8.42978      1.00   .603595  1.457379
   8.42966   8.42966      1.00   .603755  1.457419
   8.42955   8.42955      1.00   .605355  1.462589
   8.42944   8.42944      1.00   .603325  1.457539
   8.42934   8.42934      1.00   .604265  1.459489
   8.42922   8.42922      1.00   .605275  1.461779
   8.42910   8.42910      1.00   .605575  1.463009
   8.42899   8.42899      1.00   .604565  1.460469
   8.42888   8.42888      1.00   .605875  1.463409
   8.42877   8.42877      1.00   .604825  1.461859
   8.42865   8.42865      1.00   .606925  1.466309
   8.42853   8.42853      1.00   .603265  1.457649
   8.42842   8.42842      1.00   .606705  1.466859
   8.42829   8.42829      1.00   .602815  1.457189
   8.42817   8.42817      1.00   .607245  1.468279
   8.42806   8.42806      1.00   .604095  1.460659
   8.42794   8.42794      1.00   .606785  1.466569
   8.42782   8.42782      1.00   .603565  1.460169
   8.42770   8.42770      1.00   .606515  1.467319
   8.42758   8.42758      1.00   .605135  1.463459
   8.42747   8.42747      1.00   .607455  1.469149
   8.42735   8.42735      1.00   .603825  1.459769
   8.42724   8.42724      1.00   .606335  1.466639
   8.42713   8.42713      1.00   .606035  1.466429
   8.42702   8.42702      1.00   .606425  1.466979
   8.42690   8.42690      1.00   .604495  1.463079
   8.42678   8.42678      1.00   .606335  1.466509
   8.42667   8.42667      1.00   .608395  1.471309
   8.42657   8.42657      1.00   .605485  1.465479
   8.42646   8.42646      1.00   .605675  1.466799
   8.42635   8.42635      1.00   .606675  1.468179
   8.42624   8.42624      1.00   .609255  1.475029
   8.42612   8.42612      1.00   .604295  1.462829
   8.42600   8.42600      1.00   .607915  1.471739
   8.42590   8.42590      1.00   .606335  1.468569
   8.42579   8.42579      1.00   .605215  1.466059
   8.42568   8.42568      1.00   .605555  1.466059
   8.42556   8.42556      1.00   .609735  1.476739
   8.42545   8.42545      1.00   .605115  1.466369
   8.42535   8.42535      1.00   .606785  1.469339
   8.42524   8.42524      1.00   .607225  1.471389
   8.42513   8.42513      1.00   .608505  1.473539
   8.42501   8.42501      1.00   .605045  1.465939
   8.42491   8.42491      1.00   .607555  1.471459
   8.42480   8.42480      1.00   .606605  1.469859
   8.42469   8.42469      1.00   .607845  1.472189
   8.42458   8.42458      1.00   .606165  1.469379
   8.42448   8.42448      1.00   .607605  1.472529
   8.42437   8.42437      1.00   .607765  1.473459
   8.42426   8.42426      1.00   .606235  1.469189
   8.42416   8.42416      1.00   .606745  1.469859
   8.42406   8.42406      1.00   .606695  1.470899
   8.42395   8.42395      1.00   .608115  1.474469
   8.42384   8.42384      1.00   .606805  1.470609
   8.42374   8.42374      1.00   .609595  1.478469
   8.42364   8.42364      1.00   .608125  1.474629
   8.42354   8.42354      1.00   .608625  1.475579
   8.42343   8.42343      1.00   .609045  1.476619
   8.42333   8.42333      1.00   .609015  1.476159
   8.42323   8.42323      1.00   .608435  1.475329
   8.42313   8.42313      1.00   .609515  1.478449
   8.42302   8.42302      1.00   .609065  1.477639
   8.42291   8.42291      1.00   .608935  1.478129
   8.42281   8.42281      1.00   .609825  1.479129
   8.42271   8.42271      1.00   .610265  1.479849
   8.42260   8.42260      1.00   .609405  1.479559
   8.42248   8.42248      1.00   .607095  1.474689
   8.42237   8.42237      1.00   .610775  1.481849
   8.42227   8.42227      1.00   .609365  1.478839
   8.42216   8.42216      1.00   .610395  1.481579
   8.42204   8.42204      1.00   .609365  1.478419
   8.42193   8.42193      1.00   .610095  1.481459
   8.42182   8.42182      1.00   .610425  1.481999
   8.42170   8.42170      1.00   .609735  1.480979
   8.42158   8.42158      1.00   .608525  1.477499
   8.42146   8.42146      1.00   .610565  1.482489
   8.42135   8.42135      1.00   .610215  1.480549
   8.42123   8.42123      1.00   .609985  1.481409
   8.42111   8.42111      1.00   .608065  1.477419
   8.42100   8.42100      1.00   .611025  1.483759
   8.42089   8.42089      1.00   .610235  1.482279
   8.42077   8.42077      1.00   .610005  1.481319
   8.42065   8.42065      1.00   .609945  1.482059
   8.42054   8.42054      1.00   .611445  1.486149
   8.42043   8.42043      1.00   .607525  1.475459
   8.42032   8.42032      1.00   .612195  1.487539
   8.42020   8.42020      1.00   .610465  1.483429
   8.42010   8.42010      1.00   .607285  1.475969
   8.41998   8.41998      1.00   .609615  1.481849
   8.41987   8.41987      1.00   .609835  1.481949
   8.41976   8.41976      1.00   .609375  1.481129
   8.41965   8.41965      1.00   .607375  1.476459
   8.41954   8.41954      1.00   .611115  1.485999
   8.41943   8.41943      1.00   .609085  1.480599
   8.41931   8.41931      1.00   .607935  1.478659
   8.41921   8.41921      1.00   .608765  1.480479
   8.41910   8.41910      1.00   .609445  1.482639
   8.41898   8.41898      1.00   .609965  1.482949
   8.41887   8.41887      1.00   .606585  1.475119
   8.41875   8.41875      1.00   .608765  1.480579
   8.41864   8.41864      1.00   .608865  1.481439
   8.41852   8.41852      1.00   .607745  1.477999
   8.41840   8.41840      1.00   .607035  1.478019
   8.41829   8.41829      1.00   .609845  1.483979
   8.41818   8.41818      1.00   .605735  1.474679
   8.41805   8.41805      1.00   .606075  1.475129
   8.41793   8.41793      1.00   .606025  1.474829
   8.41782   8.41782      1.00   .610095  1.485169
   8.41770   8.41770      1.00   .601875  1.464589
   8.41758   8.41758      1.00   .607105  1.477889
   8.41746   8.41746      1.00   .606775  1.476919
   8.41735   8.41735      1.00   .607235  1.478569
   8.41724   8.41724      1.00   .603855  1.470129
   8.41712   8.41712      1.00   .606185  1.476499
   8.41700   8.41700      1.00   .604855  1.473069
   8.41689   8.41689      1.00   .606255  1.476499
   8.41679   8.41679      1.00   .600525  1.462409
   8.41667   8.41667      1.00   .607325  1.479669
   8.41656   8.41656      1.00   .603495  1.470929
   8.41645   8.41645      1.00   .604565  1.472519
   8.41635   8.41635      1.00   .605145  1.473579
   8.41623   8.41623      1.00   .604655  1.473529
   8.41611   8.41611      1.00   .602175  1.467569
   8.41600   8.41600      1.00   .602535  1.468539
   8.41590   8.41590      1.00   .605635  1.476179
   8.41579   8.41579      1.00   .602835  1.469269
   8.41568   8.41568      1.00   .602245  1.467529
   8.41557   8.41557      1.00   .602375  1.468339
   8.41546   8.41546      1.00   .604445  1.474799
   8.41535   8.41535      1.00   .601175  1.465569
   8.41528   8.41528      1.00   .603395  1.470979
