# Supplementary material for: Direct Observation of Palladium Leaching from Pd/C by a Simple Method: X-ray Absorption Spectroscopy of Heterogeneous Mixtures
Source: ACS Omega. 2023 Jun 7;8(24):21787–92. doi: 10.1021/acsomega.3c01343 (PMC10286095; doi:10.1021/acsomega.3c01343)
Supplement: Supplementary file 2 — ao3c01343_si_002.zip [file ao3c01343_si_002.zip › FIgure 10/Pd_Lot_M_Acidwash_re_0.qd]

  9809     KEK-PF   NW10A
 t_M_Acidwash_re 20.12.11 23:16 - 20.12.11 23:19 Serial#KEKPF-NW10A_047536
 10_Pd_Lot_M_Acidwash_re                                                         
 Ring :   6.5 GeV    49.9 mA -   49.9 mA
 Mono :   Si(311)       D=  1.63747 A    Initial angle=  9.06856 deg
 NW10A     Transmission( 2)   Repetition=  0     Points= 5893
 Param file : QXAFS(SYNC)     angle axis (*)     Block =    1

 Block      Init-Ang  Final-Ang     Step/deg     Time/s       Num
     1        9.06856   8.41577          ***       1.00      5893
 Ortec(-1)     NDCH = 3
  Angle(c)  Angle(o)    time/s         2         3
      Mode         0         0         1         2
    Offset         0         0    .00490    .00307
   9.06856   9.06856      1.00  2.342057  1.636022
   9.06847   9.06847      1.00  2.348837  1.639602
   9.06837   9.06837      1.00  2.354957  1.644992
   9.06826   9.06826      1.00  2.356187  1.649062
   9.06815   9.06815      1.00  2.347997  1.643092
   9.06805   9.06805      1.00  2.355977  1.647152
   9.06795   9.06795      1.00  2.355367  1.648652
   9.06783   9.06783      1.00  2.352587  1.647692
   9.06773   9.06773      1.00  2.355777  1.650642
   9.06762   9.06762      1.00  2.353177  1.648392
   9.06752   9.06752      1.00  2.355207  1.650712
   9.06741   9.06741      1.00  2.353387  1.648742
   9.06729   9.06729      1.00  2.343737  1.642312
   9.06719   9.06719      1.00  2.354907  1.651502
   9.06708   9.06708      1.00  2.352737  1.650132
   9.06697   9.06697      1.00  2.352687  1.650132
   9.06686   9.06686      1.00  2.354137  1.650672
   9.06676   9.06676      1.00  2.351727  1.651012
   9.06666   9.06666      1.00  2.352967  1.650082
   9.06654   9.06654      1.00  2.352237  1.649842
   9.06644   9.06644      1.00  2.341467  1.644752
   9.06634   9.06634      1.00  2.355087  1.651082
   9.06624   9.06624      1.00  2.350077  1.650262
   9.06613   9.06613      1.00  2.355187  1.654112
   9.06602   9.06602      1.00  2.351027  1.652252
   9.06593   9.06593      1.00  2.353677  1.654242
   9.06583   9.06583      1.00  2.351437  1.651522
   9.06572   9.06572      1.00  2.352877  1.652992
   9.06562   9.06562      1.00  2.340337  1.645682
   9.06552   9.06552      1.00  2.354167  1.655062
   9.06542   9.06542      1.00  2.350907  1.654582
   9.06531   9.06531      1.00  2.352147  1.654492
   9.06521   9.06521      1.00  2.350437  1.653952
   9.06511   9.06511      1.00  2.350967  1.653992
   9.06500   9.06500      1.00  2.352387  1.652172
   9.06489   9.06489      1.00  2.347607  1.653522
   9.06478   9.06478      1.00  2.341717  1.650392
   9.06469   9.06469      1.00  2.353457  1.656452
   9.06458   9.06458      1.00  2.350977  1.654182
   9.06447   9.06447      1.00  2.349837  1.655292
   9.06436   9.06436      1.00  2.352787  1.656682
   9.06425   9.06425      1.00  2.348767  1.654802
   9.06414   9.06414      1.00  2.350827  1.656872
   9.06402   9.06402      1.00  2.347287  1.651222
   9.06390   9.06390      1.00  2.342837  1.651372
   9.06380   9.06380      1.00  2.344757  1.653882
   9.06369   9.06369      1.00  2.350317  1.654572
   9.06356   9.06356      1.00  2.348947  1.655782
   9.06345   9.06345      1.00  2.350757  1.657182
   9.06334   9.06334      1.00  2.343867  1.652212
   9.06322   9.06322      1.00  2.350087  1.657642
   9.06310   9.06310      1.00  2.346537  1.657782
   9.06299   9.06299      1.00  2.346277  1.654932
   9.06288   9.06288      1.00  2.340017  1.648502
   9.06277   9.06277      1.00  2.347917  1.657392
   9.06264   9.06264      1.00  2.346447  1.655212
   9.06253   9.06253      1.00  2.344757  1.654972
   9.06243   9.06243      1.00  2.348047  1.659222
   9.06231   9.06231      1.00  2.344067  1.655962
   9.06220   9.06220      1.00  2.347407  1.657522
   9.06209   9.06209      1.00  2.342687  1.655652
   9.06198   9.06198      1.00  2.339497  1.651792
   9.06187   9.06187      1.00  2.340977  1.653162
   9.06175   9.06175      1.00  2.346237  1.658112
   9.06164   9.06164      1.00  2.343697  1.654782
   9.06154   9.06154      1.00  2.345377  1.656732
   9.06143   9.06143      1.00  2.342047  1.656662
   9.06132   9.06132      1.00  2.344417  1.657082
   9.06120   9.06120      1.00  2.342837  1.656042
   9.06109   9.06109      1.00  2.333547  1.650772
   9.06098   9.06098      1.00  2.343217  1.657842
   9.06086   9.06086      1.00  2.343107  1.658232
   9.06075   9.06075      1.00  2.342697  1.656462
   9.06063   9.06063      1.00  2.341917  1.658012
   9.06051   9.06051      1.00  2.340937  1.657182
   9.06039   9.06039      1.00  2.341467  1.660012
   9.06027   9.06027      1.00  2.339727  1.657482
   9.06016   9.06016      1.00  2.332657  1.652672
   9.06005   9.06005      1.00  2.341147  1.658002
   9.05993   9.05993      1.00  2.339387  1.659452
   9.05981   9.05981      1.00  2.340547  1.658222
   9.05970   9.05970      1.00  2.339107  1.657662
   9.05958   9.05958      1.00  2.344597  1.660942
   9.05946   9.05946      1.00  2.336777  1.656682
   9.05935   9.05935      1.00  2.342197  1.661322
   9.05923   9.05923      1.00  2.331057  1.652782
   9.05913   9.05913      1.00  2.341807  1.661482
   9.05901   9.05901      1.00  2.336317  1.657592
   9.05890   9.05890      1.00  2.340187  1.660952
   9.05880   9.05880      1.00  2.337457  1.659152
   9.05868   9.05868      1.00  2.338177  1.659412
   9.05856   9.05856      1.00  2.342057  1.661402
   9.05845   9.05845      1.00  2.339187  1.660302
   9.05834   9.05834      1.00  2.329917  1.655062
   9.05823   9.05823      1.00  2.338377  1.658952
   9.05811   9.05811      1.00  2.340277  1.663142
   9.05801   9.05801      1.00  2.336777  1.659972
   9.05790   9.05790      1.00  2.338217  1.662862
   9.05780   9.05780      1.00  2.337907  1.662572
   9.05768   9.05768      1.00  2.338047  1.662352
   9.05757   9.05757      1.00  2.333887  1.659232
   9.05746   9.05746      1.00  2.330187  1.657972
   9.05735   9.05735      1.00  2.335637  1.662852
   9.05723   9.05723      1.00  2.339297  1.664712
   9.05712   9.05712      1.00  2.334997  1.663512
   9.05702   9.05702      1.00  2.338897  1.665182
   9.05691   9.05691      1.00  2.337127  1.664802
   9.05680   9.05680      1.00  2.336947  1.663452
   9.05669   9.05669      1.00  2.337477  1.665472
   9.05659   9.05659      1.00  2.329097  1.658182
   9.05649   9.05649      1.00  2.336817  1.665312
   9.05637   9.05637      1.00  2.336427  1.664592
   9.05627   9.05627      1.00  2.336767  1.665372
   9.05616   9.05616      1.00  2.338287  1.667212
   9.05606   9.05606      1.00  2.334877  1.664922
   9.05595   9.05595      1.00  2.336677  1.665522
   9.05585   9.05585      1.00  2.337917  1.666502
   9.05575   9.05575      1.00  2.335027  1.663572
   9.05565   9.05565      1.00  2.330427  1.663672
   9.05554   9.05554      1.00  2.335767  1.666732
   9.05544   9.05544      1.00  2.339257  1.668042
   9.05534   9.05534      1.00  2.333547  1.667252
   9.05524   9.05524      1.00  2.338747  1.668782
   9.05513   9.05513      1.00  2.331487  1.665102
   9.05503   9.05503      1.00  2.341087  1.671002
   9.05492   9.05492      1.00  2.330697  1.665112
   9.05482   9.05482      1.00  2.336777  1.669912
   9.05472   9.05472      1.00  2.335027  1.670732
   9.05461   9.05461      1.00  2.340227  1.670862
   9.05450   9.05450      1.00  2.336407  1.668162
   9.05439   9.05439      1.00  2.336307  1.671472
   9.05427   9.05427      1.00  2.335377  1.668482
   9.05416   9.05416      1.00  2.335037  1.667542
   9.05405   9.05405      1.00  2.336287  1.670732
   9.05394   9.05394      1.00  2.326907  1.663812
   9.05382   9.05382      1.00  2.335747  1.671822
   9.05370   9.05370      1.00  2.334417  1.673852
   9.05359   9.05359      1.00  2.337767  1.672692
   9.05348   9.05348      1.00  2.334877  1.671822
   9.05337   9.05337      1.00  2.335917  1.673042
   9.05325   9.05325      1.00  2.330067  1.671642
   9.05314   9.05314      1.00  2.335897  1.672942
   9.05302   9.05302      1.00  2.322277  1.662732
   9.05290   9.05290      1.00  2.336877  1.675382
   9.05278   9.05278      1.00  2.331807  1.672022
   9.05267   9.05267      1.00  2.338757  1.675632
   9.05256   9.05256      1.00  2.334427  1.673532
   9.05244   9.05244      1.00  2.333617  1.674372
   9.05233   9.05233      1.00  2.335357  1.674712
   9.05223   9.05223      1.00  2.334227  1.673202
   9.05212   9.05212      1.00  2.335697  1.673602
   9.05200   9.05200      1.00  2.326627  1.668992
   9.05189   9.05189      1.00  2.333877  1.675852
   9.05178   9.05178      1.00  2.333837  1.674312
   9.05167   9.05167      1.00  2.335587  1.676852
   9.05156   9.05156      1.00  2.332397  1.675682
   9.05145   9.05145      1.00  2.332027  1.673632
   9.05134   9.05134      1.00  2.333447  1.675312
   9.05123   9.05123      1.00  2.337977  1.678162
   9.05111   9.05111      1.00  2.325137  1.670162
   9.05100   9.05100      1.00  2.335327  1.676952
   9.05089   9.05089      1.00  2.335957  1.675312
   9.05077   9.05077      1.00  2.335927  1.675662
   9.05065   9.05065      1.00  2.330417  1.675092
   9.05053   9.05053      1.00  2.334117  1.676842
   9.05042   9.05042      1.00  2.331957  1.676142
   9.05030   9.05030      1.00  2.336047  1.676062
   9.05018   9.05018      1.00  2.323187  1.669702
   9.05007   9.05007      1.00  2.333947  1.679982
   9.04995   9.04995      1.00  2.333807  1.676772
   9.04984   9.04984      1.00  2.335237  1.678672
   9.04972   9.04972      1.00  2.333017  1.676972
   9.04959   9.04959      1.00  2.333577  1.679382
   9.04948   9.04948      1.00  2.335307  1.678852
   9.04937   9.04937      1.00  2.334727  1.680102
   9.04925   9.04925      1.00  2.324567  1.672462
   9.04913   9.04913      1.00  2.333397  1.678842
   9.04903   9.04903      1.00  2.336757  1.680862
   9.04892   9.04892      1.00  2.329847  1.677492
   9.04881   9.04881      1.00  2.333157  1.679972
   9.04870   9.04870      1.00  2.330227  1.677192
   9.04859   9.04859      1.00  2.337097  1.682642
   9.04847   9.04847      1.00  2.329527  1.678422
   9.04836   9.04836      1.00  2.326257  1.675362
   9.04825   9.04825      1.00  2.334657  1.679892
   9.04814   9.04814      1.00  2.334077  1.683822
   9.04803   9.04803      1.00  2.333987  1.682412
   9.04792   9.04792      1.00  2.335867  1.684072
   9.04781   9.04781      1.00  2.334027  1.681182
   9.04770   9.04770      1.00  2.332137  1.679922
   9.04759   9.04759      1.00  2.334587  1.682012
   9.04747   9.04747      1.00  2.325487  1.676452
   9.04737   9.04737      1.00  2.334887  1.683722
   9.04726   9.04726      1.00  2.336567  1.685572
   9.04715   9.04715      1.00  2.335817  1.684582
   9.04703   9.04703      1.00  2.335667  1.684122
   9.04692   9.04692      1.00  2.335527  1.685762
   9.04682   9.04682      1.00  2.332287  1.682062
   9.04672   9.04672      1.00  2.335127  1.685192
   9.04660   9.04660      1.00  2.333587  1.684132
   9.04650   9.04650      1.00  2.329687  1.682362
   9.04640   9.04640      1.00  2.332187  1.683022
   9.04629   9.04629      1.00  2.335747  1.687102
   9.04618   9.04618      1.00  2.332307  1.684942
   9.04608   9.04608      1.00  2.337007  1.687832
   9.04598   9.04598      1.00  2.329777  1.683172
   9.04588   9.04588      1.00  2.335477  1.687362
   9.04577   9.04577      1.00  2.336527  1.689142
   9.04567   9.04567      1.00  2.326827  1.682322
   9.04557   9.04557      1.00  2.333487  1.687562
   9.04547   9.04547      1.00  2.336187  1.687322
   9.04536   9.04536      1.00  2.333427  1.688412
   9.04525   9.04525      1.00  2.336267  1.689772
   9.04515   9.04515      1.00  2.336187  1.689862
   9.04505   9.04505      1.00  2.336447  1.690552
   9.04494   9.04494      1.00  2.336917  1.692402
   9.04484   9.04484      1.00  2.335967  1.692322
   9.04474   9.04474      1.00  2.329257  1.686162
   9.04463   9.04463      1.00  2.333557  1.690102
   9.04452   9.04452      1.00  2.338837  1.692102
   9.04441   9.04441      1.00  2.332837  1.691482
   9.04430   9.04430      1.00  2.338497  1.692922
   9.04419   9.04419      1.00  2.334117  1.692502
   9.04407   9.04407      1.00  2.340687  1.696672
   9.04396   9.04396      1.00  2.328677  1.691022
   9.04385   9.04385      1.00  2.338897  1.695662
   9.04373   9.04373      1.00  2.336467  1.694422
   9.04361   9.04361      1.00  2.338627  1.696902
   9.04350   9.04350      1.00  2.338147  1.694572
   9.04339   9.04339      1.00  2.337577  1.695842
   9.04328   9.04328      1.00  2.337717  1.696082
   9.04315   9.04315      1.00  2.337827  1.696142
   9.04304   9.04304      1.00  2.331547  1.695022
   9.04293   9.04293      1.00  2.337727  1.695002
   9.04281   9.04281      1.00  2.338017  1.697442
   9.04269   9.04269      1.00  2.336377  1.696882
   9.04257   9.04257      1.00  2.341867  1.700052
   9.04247   9.04247      1.00  2.339337  1.699232
   9.04236   9.04236      1.00  2.339667  1.699382
   9.04224   9.04224      1.00  2.337937  1.698882
   9.04213   9.04213      1.00  2.341847  1.701232
   9.04203   9.04203      1.00  2.329457  1.695622
   9.04191   9.04191      1.00  2.338257  1.697652
   9.04180   9.04180      1.00  2.339057  1.699822
   9.04169   9.04169      1.00  2.341307  1.702732
   9.04158   9.04158      1.00  2.336047  1.698392
   9.04147   9.04147      1.00  2.339877  1.701562
   9.04136   9.04136      1.00  2.337657  1.698432
   9.04124   9.04124      1.00  2.341407  1.702222
   9.04113   9.04113      1.00  2.330277  1.696982
   9.04103   9.04103      1.00  2.341077  1.702842
   9.04091   9.04091      1.00  2.339627  1.701432
   9.04079   9.04079      1.00  2.339847  1.702982
   9.04068   9.04068      1.00  2.341217  1.704302
   9.04056   9.04056      1.00  2.339217  1.702062
   9.04043   9.04043      1.00  2.340627  1.702882
   9.04032   9.04032      1.00  2.340267  1.705892
   9.04021   9.04021      1.00  2.337067  1.701992
   9.04009   9.04009      1.00  2.338207  1.704732
   9.03997   9.03997      1.00  2.341387  1.706432
   9.03985   9.03985      1.00  2.339007  1.706722
   9.03973   9.03973      1.00  2.342897  1.708612
   9.03962   9.03962      1.00  2.339527  1.706902
   9.03950   9.03950      1.00  2.339897  1.705232
   9.03938   9.03938      1.00  2.342117  1.706732
   9.03928   9.03928      1.00  2.343167  1.709292
   9.03917   9.03917      1.00  2.329407  1.700242
   9.03904   9.03904      1.00  2.342867  1.709032
   9.03893   9.03893      1.00  2.338957  1.705292
   9.03883   9.03883      1.00  2.342287  1.708412
   9.03871   9.03871      1.00  2.340577  1.707512
   9.03860   9.03860      1.00  2.341897  1.709322
   9.03849   9.03849      1.00  2.341697  1.706682
   9.03838   9.03838      1.00  2.337277  1.707982
   9.03827   9.03827      1.00  2.337657  1.707972
   9.03815   9.03815      1.00  2.340417  1.710992
   9.03804   9.03804      1.00  2.340807  1.709752
   9.03794   9.03794      1.00  2.342387  1.712602
   9.03783   9.03783      1.00  2.339877  1.711692
   9.03771   9.03771      1.00  2.339947  1.709112
   9.03760   9.03760      1.00  2.342607  1.710542
   9.03749   9.03749      1.00  2.339297  1.710432
   9.03738   9.03738      1.00  2.336927  1.708072
   9.03727   9.03727      1.00  2.340857  1.710082
   9.03716   9.03716      1.00  2.344357  1.714142
   9.03705   9.03705      1.00  2.341067  1.711152
   9.03695   9.03695      1.00  2.341187  1.713302
   9.03683   9.03683      1.00  2.337207  1.709652
   9.03673   9.03673      1.00  2.343847  1.715872
   9.03663   9.03663      1.00  2.337877  1.710772
   9.03652   9.03652      1.00  2.330307  1.707552
   9.03641   9.03641      1.00  2.342417  1.716922
   9.03630   9.03630      1.00  2.344927  1.714722
   9.03620   9.03620      1.00  2.340347  1.713692
   9.03609   9.03609      1.00  2.342967  1.717172
   9.03598   9.03598      1.00  2.342297  1.712612
   9.03588   9.03588      1.00  2.339597  1.713562
   9.03578   9.03578      1.00  2.341917  1.716312
   9.03568   9.03568      1.00  2.331317  1.707242
   9.03557   9.03557      1.00  2.342257  1.717712
   9.03547   9.03547      1.00  2.340197  1.716142
   9.03537   9.03537      1.00  2.342197  1.718092
   9.03527   9.03527      1.00  2.341747  1.719572
   9.03516   9.03516      1.00  2.342187  1.719822
   9.03506   9.03506      1.00  2.340877  1.716492
   9.03496   9.03496      1.00  2.343377  1.718012
   9.03486   9.03486      1.00  2.331687  1.709772
   9.03474   9.03474      1.00  2.341837  1.718072
   9.03464   9.03464      1.00  2.341067  1.716422
   9.03453   9.03453      1.00  2.343107  1.719842
   9.03442   9.03442      1.00  2.341497  1.718272
   9.03431   9.03431      1.00  2.341707  1.719652
   9.03419   9.03419      1.00  2.341257  1.718822
   9.03408   9.03408      1.00  2.340797  1.719772
   9.03397   9.03397      1.00  2.341477  1.719182
   9.03386   9.03386      1.00  2.332147  1.712742
   9.03374   9.03374      1.00  2.342317  1.720442
   9.03363   9.03363      1.00  2.342127  1.720902
   9.03352   9.03352      1.00  2.342987  1.721312
   9.03340   9.03340      1.00  2.340857  1.722142
   9.03328   9.03328      1.00  2.343017  1.721752
   9.03317   9.03317      1.00  2.340897  1.720822
   9.03305   9.03305      1.00  2.339957  1.722822
   9.03292   9.03292      1.00  2.334337  1.716972
   9.03280   9.03280      1.00  2.343107  1.723432
   9.03270   9.03270      1.00  2.340607  1.721612
   9.03260   9.03260      1.00  2.342787  1.724272
   9.03247   9.03247      1.00  2.340317  1.720862
   9.03236   9.03236      1.00  2.339827  1.723312
   9.03226   9.03226      1.00  2.337397  1.725612
   9.03214   9.03214      1.00  2.338977  1.721652
   9.03203   9.03203      1.00  2.337637  1.721252
   9.03192   9.03192      1.00  2.339067  1.724232
   9.03181   9.03181      1.00  2.338277  1.723002
   9.03170   9.03170      1.00  2.339477  1.721832
   9.03159   9.03159      1.00  2.340347  1.724472
   9.03147   9.03147      1.00  2.336707  1.724152
   9.03137   9.03137      1.00  2.341757  1.725562
   9.03126   9.03126      1.00  2.336517  1.721962
   9.03114   9.03114      1.00  2.338937  1.724832
   9.03103   9.03103      1.00  2.340107  1.727212
   9.03091   9.03091      1.00  2.340987  1.726592
   9.03080   9.03080      1.00  2.339267  1.724932
   9.03068   9.03068      1.00  2.336967  1.723952
   9.03056   9.03056      1.00  2.340307  1.723862
   9.03045   9.03045      1.00  2.343757  1.727972
   9.03033   9.03033      1.00  2.328147  1.720552
   9.03021   9.03021      1.00  2.341157  1.728592
   9.03010   9.03010      1.00  2.342907  1.726662
   9.02999   9.02999      1.00  2.341437  1.728802
   9.02987   9.02987      1.00  2.337987  1.726722
   9.02974   9.02974      1.00  2.338747  1.727642
   9.02962   9.02962      1.00  2.341547  1.728682
   9.02951   9.02951      1.00  2.338197  1.728972
   9.02939   9.02939      1.00  2.330137  1.720162
   9.02928   9.02928      1.00  2.340577  1.728852
   9.02917   9.02917      1.00  2.338617  1.730022
   9.02905   9.02905      1.00  2.338947  1.730412
   9.02894   9.02894      1.00  2.341407  1.731182
   9.02883   9.02883      1.00  2.340707  1.729952
   9.02872   9.02872      1.00  2.341067  1.732452
   9.02861   9.02861      1.00  2.337397  1.730312
   9.02850   9.02850      1.00  2.332377  1.725672
   9.02839   9.02839      1.00  2.338867  1.730602
   9.02827   9.02827      1.00  2.339427  1.730862
   9.02817   9.02817      1.00  2.337967  1.732002
   9.02807   9.02807      1.00  2.338037  1.729052
   9.02795   9.02795      1.00  2.337387  1.731732
   9.02784   9.02784      1.00  2.337227  1.731032
   9.02773   9.02773      1.00  2.340837  1.731822
   9.02762   9.02762      1.00  2.330067  1.726912
   9.02751   9.02751      1.00  2.338267  1.733392
   9.02739   9.02739      1.00  2.340097  1.732552
   9.02729   9.02729      1.00  2.338757  1.731852
   9.02718   9.02718      1.00  2.337917  1.733482
   9.02706   9.02706      1.00  2.337167  1.732562
   9.02695   9.02695      1.00  2.339047  1.734192
   9.02685   9.02685      1.00  2.337937  1.732912
   9.02674   9.02674      1.00  2.326227  1.726692
   9.02663   9.02663      1.00  2.341287  1.735832
   9.02652   9.02652      1.00  2.337497  1.734352
   9.02642   9.02642      1.00  2.339727  1.737762
   9.02632   9.02632      1.00  2.339497  1.734662
   9.02621   9.02621      1.00  2.339677  1.736352
   9.02610   9.02610      1.00  2.336867  1.734772
   9.02600   9.02600      1.00  2.331847  1.731322
   9.02590   9.02590      1.00  2.333757  1.731782
   9.02579   9.02579      1.00  2.339897  1.738282
   9.02570   9.02570      1.00  2.341097  1.739452
   9.02560   9.02560      1.00  2.341957  1.741012
   9.02549   9.02549      1.00  2.339777  1.738672
   9.02538   9.02538      1.00  2.340177  1.737492
   9.02528   9.02528      1.00  2.339857  1.739972
   9.02518   9.02518      1.00  2.340547  1.739422
   9.02507   9.02507      1.00  2.334257  1.734572
   9.02496   9.02496      1.00  2.338067  1.740152
   9.02486   9.02486      1.00  2.341457  1.742872
   9.02476   9.02476      1.00  2.341917  1.742082
   9.02465   9.02465      1.00  2.340247  1.739662
   9.02454   9.02454      1.00  2.340797  1.741592
   9.02444   9.02444      1.00  2.338877  1.740012
   9.02433   9.02433      1.00  2.335647  1.740562
   9.02422   9.02422      1.00  2.333517  1.736412
   9.02410   9.02410      1.00  2.338077  1.738202
   9.02399   9.02399      1.00  2.340397  1.743432
   9.02387   9.02387      1.00  2.336917  1.741152
   9.02376   9.02376      1.00  2.342707  1.741062
   9.02365   9.02365      1.00  2.337077  1.739952
   9.02353   9.02353      1.00  2.336787  1.741372
   9.02342   9.02342      1.00  2.338127  1.739502
   9.02331   9.02331      1.00  2.340097  1.744192
   9.02318   9.02318      1.00  2.327947  1.734172
   9.02306   9.02306      1.00  2.337287  1.741612
   9.02295   9.02295      1.00  2.338367  1.742652
   9.02283   9.02283      1.00  2.337337  1.743562
   9.02272   9.02272      1.00  2.337447  1.741632
   9.02260   9.02260      1.00  2.336967  1.741222
   9.02250   9.02250      1.00  2.336397  1.745972
   9.02239   9.02239      1.00  2.335287  1.741652
   9.02227   9.02227      1.00  2.336717  1.744102
   9.02216   9.02216      1.00  2.326657  1.737652
   9.02205   9.02205      1.00  2.336757  1.744502
   9.02194   9.02194      1.00  2.335147  1.741712
   9.02183   9.02183      1.00  2.335237  1.744242
   9.02172   9.02172      1.00  2.326847  1.740052
   9.02162   9.02162      1.00  2.338047  1.742652
   9.02151   9.02151      1.00  2.342977  1.747682
   9.02139   9.02139      1.00  2.339377  1.746442
   9.02128   9.02128      1.00  2.328507  1.739502
   9.02118   9.02118      1.00  2.338877  1.748662
   9.02106   9.02106      1.00  2.337057  1.747442
   9.02094   9.02094      1.00  2.336107  1.745982
   9.02083   9.02083      1.00  2.337397  1.747452
   9.02072   9.02072      1.00  2.337747  1.749192
   9.02060   9.02060      1.00  2.338657  1.747622
   9.02048   9.02048      1.00  2.336587  1.748722
   9.02036   9.02036      1.00  2.330107  1.744212
   9.02025   9.02025      1.00  2.337657  1.749852
   9.02013   9.02013      1.00  2.338457  1.750472
   9.02001   9.02001      1.00  2.339937  1.750622
   9.01989   9.01989      1.00  2.338707  1.749182
   9.01977   9.01977      1.00  2.336777  1.747592
   9.01966   9.01966      1.00  2.339497  1.752752
   9.01955   9.01955      1.00  2.334287  1.748242
   9.01943   9.01943      1.00  2.326857  1.743992
   9.01932   9.01932      1.00  2.336437  1.748422
   9.01921   9.01921      1.00  2.338047  1.752202
   9.01909   9.01909      1.00  2.338047  1.752692
   9.01898   9.01898      1.00  2.339917  1.752912
   9.01887   9.01887      1.00  2.337597  1.750842
   9.01876   9.01876      1.00  2.337367  1.751852
   9.01865   9.01865      1.00  2.335597  1.751712
   9.01854   9.01854      1.00  2.328267  1.745952
   9.01843   9.01843      1.00  2.337137  1.750702
   9.01832   9.01832      1.00  2.339187  1.752312
   9.01820   9.01820      1.00  2.338287  1.753602
   9.01809   9.01809      1.00  2.335567  1.751462
   9.01799   9.01799      1.00  2.339247  1.754132
   9.01787   9.01787      1.00  2.335157  1.751942
   9.01776   9.01776      1.00  2.337627  1.755622
   9.01765   9.01765      1.00  2.336487  1.752862
   9.01755   9.01755      1.00  2.334277  1.751352
   9.01744   9.01744      1.00  2.337927  1.755462
   9.01732   9.01732      1.00  2.339597  1.757092
   9.01721   9.01721      1.00  2.339307  1.755382
   9.01710   9.01710      1.00  2.339117  1.756022
   9.01700   9.01700      1.00  2.336397  1.756232
   9.01689   9.01689      1.00  2.337887  1.756792
   9.01678   9.01678      1.00  2.338597  1.756842
   9.01667   9.01667      1.00  2.327377  1.749272
   9.01657   9.01657      1.00  2.340217  1.757522
   9.01646   9.01646      1.00  2.340867  1.759332
   9.01635   9.01635      1.00  2.338317  1.757132
   9.01625   9.01625      1.00  2.338927  1.758332
   9.01614   9.01614      1.00  2.342977  1.758402
   9.01603   9.01603      1.00  2.338377  1.757322
   9.01593   9.01593      1.00  2.336577  1.756852
   9.01584   9.01584      1.00  2.338547  1.761732
   9.01573   9.01573      1.00  2.332367  1.752292
   9.01562   9.01562      1.00  2.336957  1.759242
   9.01552   9.01552      1.00  2.337467  1.760782
   9.01543   9.01543      1.00  2.339927  1.761892
   9.01532   9.01532      1.00  2.339817  1.759192
   9.01521   9.01521      1.00  2.335297  1.758892
   9.01511   9.01511      1.00  2.340747  1.761622
   9.01501   9.01501      1.00  2.339027  1.761742
   9.01490   9.01490      1.00  2.328497  1.753332
   9.01479   9.01479      1.00  2.337567  1.762032
   9.01469   9.01469      1.00  2.341197  1.762222
   9.01458   9.01458      1.00  2.336997  1.759442
   9.01448   9.01448      1.00  2.336587  1.762412
   9.01437   9.01437      1.00  2.338937  1.759692
   9.01425   9.01425      1.00  2.339187  1.762112
   9.01414   9.01414      1.00  2.336367  1.761372
   9.01403   9.01403      1.00  2.327717  1.757052
   9.01391   9.01391      1.00  2.341377  1.762212
   9.01379   9.01379      1.00  2.336877  1.763162
   9.01369   9.01369      1.00  2.336697  1.762292
   9.01357   9.01357      1.00  2.337117  1.761532
   9.01345   9.01345      1.00  2.337097  1.762732
   9.01333   9.01333      1.00  2.336717  1.761832
   9.01322   9.01322      1.00  2.335977  1.761242
   9.01311   9.01311      1.00  2.328377  1.756762
   9.01298   9.01298      1.00  2.339587  1.766302
   9.01286   9.01286      1.00  2.337117  1.762842
   9.01276   9.01276      1.00  2.338497  1.766302
   9.01265   9.01265      1.00  2.337757  1.764952
   9.01253   9.01253      1.00  2.336227  1.764192
   9.01242   9.01242      1.00  2.335857  1.763322
   9.01231   9.01231      1.00  2.336267  1.764552
   9.01220   9.01220      1.00  2.327757  1.759212
   9.01208   9.01208      1.00  2.333917  1.764352
   9.01197   9.01197      1.00  2.335627  1.763732
   9.01187   9.01187      1.00  2.336317  1.766192
   9.01176   9.01176      1.00  2.338577  1.766672
   9.01164   9.01164      1.00  2.336847  1.766952
   9.01153   9.01153      1.00  2.335457  1.766542
   9.01143   9.01143      1.00  2.336897  1.766712
   9.01131   9.01131      1.00  2.336667  1.766212
   9.01120   9.01120      1.00  2.327347  1.761922
   9.01109   9.01109      1.00  2.336857  1.767092
   9.01097   9.01097      1.00  2.335777  1.770012
   9.01086   9.01086      1.00  2.337127  1.767942
   9.01074   9.01074      1.00  2.332547  1.766842
   9.01062   9.01062      1.00  2.334287  1.764582
   9.01051   9.01051      1.00  2.335467  1.769392
   9.01040   9.01040      1.00  2.334337  1.766582
   9.01028   9.01028      1.00  2.329317  1.761492
   9.01016   9.01016      1.00  2.334957  1.769052
   9.01004   9.01004      1.00  2.335057  1.769472
   9.00993   9.00993      1.00  2.335877  1.770692
   9.00980   9.00980      1.00  2.335467  1.769092
   9.00969   9.00969      1.00  2.336127  1.770812
   9.00958   9.00958      1.00  2.334537  1.769872
   9.00946   9.00946      1.00  2.333887  1.769042
   9.00934   9.00934      1.00  2.334387  1.768692
   9.00923   9.00923      1.00  2.326187  1.764352
   9.00913   9.00913      1.00  2.335037  1.771972
   9.00901   9.00901      1.00  2.335507  1.773022
   9.00889   9.00889      1.00  2.335817  1.770242
   9.00878   9.00878      1.00  2.334707  1.773112
   9.00868   9.00868      1.00  2.334657  1.769922
   9.00856   9.00856      1.00  2.335057  1.771592
   9.00845   9.00845      1.00  2.334947  1.771352
   9.00834   9.00834      1.00  2.323067  1.762392
   9.00823   9.00823      1.00  2.336027  1.772852
   9.00812   9.00812      1.00  2.336767  1.773242
   9.00801   9.00801      1.00  2.335117  1.773322
   9.00790   9.00790      1.00  2.336757  1.775442
   9.00780   9.00780      1.00  2.335597  1.774312
   9.00769   9.00769      1.00  2.335897  1.776002
   9.00757   9.00757      1.00  2.334167  1.772212
   9.00746   9.00746      1.00  2.328037  1.768422
   9.00736   9.00736      1.00  2.335707  1.776492
   9.00724   9.00724      1.00  2.334877  1.773952
   9.00713   9.00713      1.00  2.334957  1.774832
   9.00702   9.00702      1.00  2.335027  1.774962
   9.00692   9.00692      1.00  2.331037  1.774372
   9.00681   9.00681      1.00  2.334787  1.777872
   9.00670   9.00670      1.00  2.335867  1.777372
   9.00659   9.00659      1.00  2.326827  1.771172
   9.00649   9.00649      1.00  2.334167  1.774572
   9.00639   9.00639      1.00  2.335067  1.777122
   9.00627   9.00627      1.00  2.332807  1.777042
   9.00617   9.00617      1.00  2.334187  1.775002
   9.00607   9.00607      1.00  2.331837  1.776162
   9.00597   9.00597      1.00  2.336637  1.778512
   9.00586   9.00586      1.00  2.334517  1.778002
   9.00576   9.00576      1.00  2.324687  1.769672
   9.00566   9.00566      1.00  2.334587  1.778302
   9.00556   9.00556      1.00  2.333967  1.778582
   9.00545   9.00545      1.00  2.334277  1.779542
   9.00535   9.00535      1.00  2.333457  1.779242
   9.00525   9.00525      1.00  2.336327  1.778992
   9.00515   9.00515      1.00  2.333177  1.780272
   9.00504   9.00504      1.00  2.333357  1.780202
   9.00493   9.00493      1.00  2.323037  1.774192
   9.00483   9.00483      1.00  2.332417  1.777582
   9.00473   9.00473      1.00  2.331947  1.779352
   9.00462   9.00462      1.00  2.333587  1.779172
   9.00451   9.00451      1.00  2.334067  1.780922
   9.00441   9.00441      1.00  2.334547  1.779252
   9.00429   9.00429      1.00  2.332327  1.781162
   9.00417   9.00417      1.00  2.335107  1.779842
   9.00406   9.00406      1.00  2.333537  1.781042
   9.00395   9.00395      1.00  2.324977  1.776802
   9.00384   9.00384      1.00  2.334857  1.782872
   9.00373   9.00373      1.00  2.333877  1.783752
   9.00361   9.00361      1.00  2.331847  1.779692
   9.00349   9.00349      1.00  2.333407  1.781412
   9.00338   9.00338      1.00  2.333237  1.783212
   9.00326   9.00326      1.00  2.331607  1.782152
   9.00315   9.00315      1.00  2.332527  1.784222
   9.00303   9.00303      1.00  2.333987  1.784042
   9.00292   9.00292      1.00  2.323777  1.777522
   9.00280   9.00280      1.00  2.333197  1.783342
   9.00268   9.00268      1.00  2.333947  1.783622
   9.00258   9.00258      1.00  2.332967  1.782832
   9.00246   9.00246      1.00  2.332387  1.785102
   9.00235   9.00235      1.00  2.331447  1.784152
   9.00224   9.00224      1.00  2.334537  1.787152
   9.00213   9.00213      1.00  2.329777  1.782812
   9.00202   9.00202      1.00  2.323327  1.778002
   9.00190   9.00190      1.00  2.332467  1.785762
   9.00179   9.00179      1.00  2.332277  1.783632
   9.00169   9.00169      1.00  2.331887  1.786042
   9.00158   9.00158      1.00  2.332307  1.787272
   9.00147   9.00147      1.00  2.331927  1.785822
   9.00136   9.00136      1.00  2.330687  1.785872
   9.00125   9.00125      1.00  2.331457  1.786652
   9.00114   9.00114      1.00  2.325827  1.784402
   9.00102   9.00102      1.00  2.333087  1.788782
   9.00090   9.00090      1.00  2.331387  1.788512
   9.00080   9.00080      1.00  2.332327  1.787092
   9.00068   9.00068      1.00  2.332547  1.788602
   9.00056   9.00056      1.00  2.331477  1.787612
   9.00044   9.00044      1.00  2.328297  1.786102
   9.00032   9.00032      1.00  2.333207  1.786792
   9.00021   9.00021      1.00  2.328757  1.787372
   9.00008   9.00008      1.00  2.329477  1.789152
   8.99997   8.99997      1.00  2.332847  1.789682
   8.99986   8.99986      1.00  2.330837  1.789152
   8.99974   8.99974      1.00  2.329087  1.787622
   8.99962   8.99962      1.00  2.331447  1.791232
   8.99950   8.99950      1.00  2.329167  1.787762
   8.99940   8.99940      1.00  2.331527  1.792512
   8.99928   8.99928      1.00  2.323067  1.783782
   8.99917   8.99917      1.00  2.331497  1.790462
   8.99905   8.99905      1.00  2.332877  1.792252
   8.99895   8.99895      1.00  2.330047  1.791762
   8.99883   8.99883      1.00  2.331757  1.792082
   8.99872   8.99872      1.00  2.329727  1.792062
   8.99861   8.99861      1.00  2.328227  1.790272
   8.99850   8.99850      1.00  2.330057  1.789302
   8.99839   8.99839      1.00  2.330817  1.792722
   8.99828   8.99828      1.00  2.320327  1.785302
   8.99817   8.99817      1.00  2.331387  1.793092
   8.99807   8.99807      1.00  2.330107  1.790472
   8.99795   8.99795      1.00  2.329807  1.794262
   8.99784   8.99784      1.00  2.329327  1.794832
   8.99773   8.99773      1.00  2.332537  1.792872
   8.99762   8.99762      1.00  2.329867  1.795082
   8.99751   8.99751      1.00  2.328827  1.792932
   8.99739   8.99739      1.00  2.321637  1.786132
   8.99729   8.99729      1.00  2.329337  1.793612
   8.99718   8.99718      1.00  2.327787  1.794292
   8.99708   8.99708      1.00  2.329467  1.793162
   8.99696   8.99696      1.00  2.330247  1.795412
   8.99685   8.99685      1.00  2.330847  1.795112
   8.99675   8.99675      1.00  2.329937  1.793512
   8.99665   8.99665      1.00  2.331167  1.793932
   8.99654   8.99654      1.00  2.322307  1.789632
   8.99643   8.99643      1.00  2.326387  1.795452
   8.99632   8.99632      1.00  2.330647  1.794762
   8.99622   8.99622      1.00  2.329907  1.796892
   8.99611   8.99611      1.00  2.327327  1.795032
   8.99601   8.99601      1.00  2.327087  1.794812
   8.99591   8.99591      1.00  2.331367  1.796682
   8.99581   8.99581      1.00  2.327537  1.794472
   8.99570   8.99570      1.00  2.329187  1.796422
   8.99560   8.99560      1.00  2.319407  1.791462
   8.99550   8.99550      1.00  2.331097  1.798202
   8.99540   8.99540      1.00  2.328837  1.799382
   8.99529   8.99529      1.00  2.331097  1.799552
   8.99518   8.99518      1.00  2.330937  1.798582
   8.99509   8.99509      1.00  2.326997  1.798312
   8.99498   8.99498      1.00  2.328307  1.798192
   8.99488   8.99488      1.00  2.328857  1.798432
   8.99477   8.99477      1.00  2.318517  1.791332
   8.99467   8.99467      1.00  2.326707  1.797702
   8.99456   8.99456      1.00  2.330427  1.799882
   8.99445   8.99445      1.00  2.329727  1.800682
   8.99434   8.99434      1.00  2.328987  1.800872
   8.99423   8.99423      1.00  2.326997  1.799032
   8.99412   8.99412      1.00  2.330387  1.798112
   8.99401   8.99401      1.00  2.328227  1.802372
   8.99389   8.99389      1.00  2.326427  1.799952
   8.99378   8.99378      1.00  2.321867  1.795162
   8.99367   8.99367      1.00  2.330677  1.802842
   8.99355   8.99355      1.00  2.328567  1.803702
   8.99343   8.99343      1.00  2.328067  1.801912
   8.99332   8.99332      1.00  2.326557  1.799332
   8.99321   8.99321      1.00  2.327907  1.802732
   8.99309   8.99309      1.00  2.327597  1.803002
   8.99297   8.99297      1.00  2.329037  1.802352
   8.99287   8.99287      1.00  2.320327  1.795572
   8.99276   8.99276      1.00  2.327607  1.802762
   8.99264   8.99264      1.00  2.326267  1.802762
   8.99253   8.99253      1.00  2.327277  1.803582
   8.99242   8.99242      1.00  2.327087  1.801592
   8.99231   8.99231      1.00  2.324617  1.801362
   8.99219   8.99219      1.00  2.327357  1.803462
   8.99208   8.99208      1.00  2.325987  1.803232
   8.99198   8.99198      1.00  2.323077  1.799342
   8.99187   8.99187      1.00  2.327907  1.804662
   8.99175   8.99175      1.00  2.327747  1.805622
   8.99164   8.99164      1.00  2.328327  1.803042
   8.99154   8.99154      1.00  2.327277  1.802722
   8.99143   8.99143      1.00  2.325547  1.803462
   8.99132   8.99132      1.00  2.327317  1.804632
   8.99120   8.99120      1.00  2.324077  1.802882
   8.99110   8.99110      1.00  2.320077  1.801022
   8.99099   8.99099      1.00  2.328037  1.806952
   8.99086   8.99086      1.00  2.327557  1.806412
   8.99075   8.99075      1.00  2.325887  1.806022
   8.99064   8.99064      1.00  2.327987  1.806702
   8.99053   8.99053      1.00  2.326917  1.804342
   8.99040   8.99040      1.00  2.325827  1.806062
   8.99028   8.99028      1.00  2.325287  1.803542
   8.99017   8.99017      1.00  2.320687  1.802042
   8.99006   8.99006      1.00  2.326167  1.805882
   8.98994   8.98994      1.00  2.325567  1.806262
   8.98981   8.98981      1.00  2.326917  1.806352
   8.98970   8.98970      1.00  2.324687  1.806602
   8.98958   8.98958      1.00  2.325797  1.806972
   8.98946   8.98946      1.00  2.326107  1.806372
   8.98935   8.98935      1.00  2.319287  1.802612
   8.98924   8.98924      1.00  2.325347  1.807812
   8.98913   8.98913      1.00  2.328707  1.808472
   8.98902   8.98902      1.00  2.325117  1.808882
   8.98890   8.98890      1.00  2.326327  1.809352
   8.98879   8.98879      1.00  2.325867  1.806822
   8.98868   8.98868      1.00  2.327647  1.809542
   8.98857   8.98857      1.00  2.322977  1.808232
   8.98846   8.98846      1.00  2.315047  1.800902
   8.98836   8.98836      1.00  2.326337  1.809082
   8.98825   8.98825      1.00  2.325027  1.811112
   8.98814   8.98814      1.00  2.326117  1.809912
   8.98802   8.98802      1.00  2.327747  1.808452
   8.98792   8.98792      1.00  2.326387  1.811522
   8.98781   8.98781      1.00  2.324517  1.810752
   8.98769   8.98769      1.00  2.326227  1.810522
   8.98757   8.98757      1.00  2.318067  1.804812
   8.98747   8.98747      1.00  2.323997  1.812532
   8.98735   8.98735      1.00  2.322767  1.808742
   8.98724   8.98724      1.00  2.324597  1.810872
   8.98714   8.98714      1.00  2.322107  1.808642
   8.98703   8.98703      1.00  2.321277  1.808872
   8.98692   8.98692      1.00  2.323727  1.811512
   8.98681   8.98681      1.00  2.326217  1.813002
   8.98670   8.98670      1.00  2.315477  1.804752
   8.98660   8.98660      1.00  2.326827  1.812302
   8.98650   8.98650      1.00  2.325357  1.813332
   8.98638   8.98638      1.00  2.324367  1.812092
   8.98628   8.98628      1.00  2.322127  1.812302
   8.98617   8.98617      1.00  2.322947  1.812012
   8.98607   8.98607      1.00  2.323847  1.812272
   8.98597   8.98597      1.00  2.322377  1.813322
   8.98586   8.98586      1.00  2.315677  1.805162
   8.98577   8.98577      1.00  2.323967  1.812682
   8.98567   8.98567      1.00  2.325217  1.813762
   8.98556   8.98556      1.00  2.322337  1.814222
   8.98545   8.98545      1.00  2.325777  1.815032
   8.98535   8.98535      1.00  2.321717  1.809942
   8.98525   8.98525      1.00  2.323927  1.815462
   8.98514   8.98514      1.00  2.323637  1.816272
   8.98504   8.98504      1.00  2.315507  1.807742
   8.98494   8.98494      1.00  2.323797  1.813422
   8.98483   8.98483      1.00  2.322647  1.815962
   8.98472   8.98472      1.00  2.321517  1.815012
   8.98461   8.98461      1.00  2.326007  1.816112
   8.98451   8.98451      1.00  2.320317  1.813612
   8.98440   8.98440      1.00  2.321887  1.814632
   8.98429   8.98429      1.00  2.324767  1.817182
   8.98417   8.98417      1.00  2.321187  1.815232
   8.98407   8.98407      1.00  2.313227  1.807252
   8.98396   8.98396      1.00  2.325467  1.815372
   8.98384   8.98384      1.00  2.322647  1.817122
   8.98372   8.98372      1.00  2.319447  1.815852
   8.98361   8.98361      1.00  2.322867  1.814642
   8.98350   8.98350      1.00  2.321247  1.815082
   8.98338   8.98338      1.00  2.320467  1.816422
   8.98326   8.98326      1.00  2.321847  1.817332
   8.98315   8.98315      1.00  2.316747  1.810792
   8.98303   8.98303      1.00  2.319257  1.815642
   8.98291   8.98291      1.00  2.320897  1.817632
   8.98279   8.98279      1.00  2.322187  1.819322
   8.98269   8.98269      1.00  2.322557  1.816802
   8.98257   8.98257      1.00  2.319137  1.814842
   8.98245   8.98245      1.00  2.321367  1.816442
   8.98234   8.98234      1.00  2.319607  1.819132
   8.98223   8.98223      1.00  2.320577  1.814162
   8.98212   8.98212      1.00  2.318127  1.814682
   8.98200   8.98200      1.00  2.323507  1.820282
   8.98189   8.98189      1.00  2.323217  1.818392
   8.98179   8.98179      1.00  2.320237  1.818752
   8.98168   8.98168      1.00  2.320267  1.817962
   8.98157   8.98157      1.00  2.321357  1.819572
   8.98146   8.98146      1.00  2.321547  1.818582
   8.98135   8.98135      1.00  2.311697  1.812102
   8.98124   8.98124      1.00  2.321187  1.819202
   8.98112   8.98112      1.00  2.321247  1.820562
   8.98101   8.98101      1.00  2.322387  1.821082
   8.98090   8.98090      1.00  2.320507  1.820272
   8.98078   8.98078      1.00  2.322897  1.820892
   8.98066   8.98066      1.00  2.322407  1.820842
   8.98054   8.98054      1.00  2.321677  1.819972
   8.98043   8.98043      1.00  2.320557  1.819242
   8.98032   8.98032      1.00  2.321037  1.818982
   8.98020   8.98020      1.00  2.312187  1.814292
   8.98008   8.98008      1.00  2.320767  1.819312
   8.97996   8.97996      1.00  2.318367  1.819042
   8.97984   8.97984      1.00  2.320347  1.820212
   8.97972   8.97972      1.00  2.319547  1.820502
   8.97960   8.97960      1.00  2.319217  1.820432
   8.97949   8.97949      1.00  2.321887  1.822692
   8.97938   8.97938      1.00  2.320847  1.821562
   8.97926   8.97926      1.00  2.312137  1.815732
   8.97915   8.97915      1.00  2.319967  1.821772
   8.97905   8.97905      1.00  2.320837  1.821522
   8.97894   8.97894      1.00  2.319077  1.819942
   8.97882   8.97882      1.00  2.319347  1.822022
   8.97871   8.97871      1.00  2.318507  1.823272
   8.97860   8.97860      1.00  2.321937  1.823362
   8.97848   8.97848      1.00  2.318937  1.822592
   8.97837   8.97837      1.00  2.320637  1.823732
   8.97826   8.97826      1.00  2.310717  1.816662
   8.97816   8.97816      1.00  2.319237  1.820822
   8.97804   8.97804      1.00  2.318527  1.823532
   8.97793   8.97793      1.00  2.317467  1.821762
   8.97782   8.97782      1.00  2.321727  1.823312
   8.97771   8.97771      1.00  2.320037  1.824022
   8.97760   8.97760      1.00  2.319407  1.823062
   8.97749   8.97749      1.00  2.319467  1.824122
   8.97738   8.97738      1.00  2.310937  1.816672
   8.97727   8.97727      1.00  2.315107  1.821592
   8.97716   8.97716      1.00  2.318887  1.822632
   8.97705   8.97705      1.00  2.317217  1.822792
   8.97694   8.97694      1.00  2.321747  1.826482
   8.97684   8.97684      1.00  2.314257  1.822422
   8.97673   8.97673      1.00  2.319477  1.823372
   8.97662   8.97662      1.00  2.317327  1.823262
   8.97651   8.97651      1.00  2.308237  1.816392
   8.97641   8.97641      1.00  2.315157  1.824882
   8.97630   8.97630      1.00  2.318147  1.825062
   8.97619   8.97619      1.00  2.318817  1.826152
   8.97609   8.97609      1.00  2.316107  1.825622
   8.97599   8.97599      1.00  2.315587  1.822342
   8.97589   8.97589      1.00  2.318247  1.823822
   8.97578   8.97578      1.00  2.316287  1.825842
   8.97568   8.97568      1.00  2.307487  1.817622
   8.97558   8.97558      1.00  2.318207  1.825762
   8.97548   8.97548      1.00  2.317157  1.824952
   8.97537   8.97537      1.00  2.316637  1.826722
   8.97527   8.97527      1.00  2.314707  1.823482
   8.97517   8.97517      1.00  2.316377  1.823382
   8.97506   8.97506      1.00  2.312537  1.823532
   8.97496   8.97496      1.00  2.315717  1.824892
   8.97485   8.97485      1.00  2.304887  1.816972
   8.97475   8.97475      1.00  2.317197  1.824332
   8.97464   8.97464      1.00  2.312747  1.824962
   8.97453   8.97453      1.00  2.316877  1.826872
   8.97442   8.97442      1.00  2.314767  1.827122
   8.97431   8.97431      1.00  2.314737  1.827122
   8.97420   8.97420      1.00  2.311687  1.820602
   8.97408   8.97408      1.00  2.314637  1.826602
   8.97397   8.97397      1.00  2.311667  1.825432
   8.97385   8.97385      1.00  2.305507  1.818292
   8.97374   8.97374      1.00  2.312547  1.823662
   8.97362   8.97362      1.00  2.313347  1.826292
   8.97350   8.97350      1.00  2.314697  1.826162
   8.97339   8.97339      1.00  2.315897  1.828202
   8.97328   8.97328      1.00  2.311047  1.824982
   8.97316   8.97316      1.00  2.313387  1.825402
   8.97304   8.97304      1.00  2.314037  1.825052
   8.97293   8.97293      1.00  2.303387  1.820612
   8.97282   8.97282      1.00  2.313277  1.827152
   8.97271   8.97271      1.00  2.312497  1.825352
   8.97259   8.97259      1.00  2.314267  1.829042
   8.97248   8.97248      1.00  2.308167  1.822852
   8.97236   8.97236      1.00  2.309827  1.823662
   8.97225   8.97225      1.00  2.311097  1.825312
   8.97214   8.97214      1.00  2.312967  1.827462
   8.97203   8.97203      1.00  2.303177  1.820262
   8.97192   8.97192      1.00  2.314147  1.827372
   8.97180   8.97180      1.00  2.310737  1.827022
   8.97169   8.97169      1.00  2.310977  1.826892
   8.97159   8.97159      1.00  2.310777  1.825462
   8.97148   8.97148      1.00  2.310067  1.825152
   8.97137   8.97137      1.00  2.308177  1.823302
   8.97125   8.97125      1.00  2.311757  1.828742
   8.97114   8.97114      1.00  2.302297  1.819432
   8.97103   8.97103      1.00  2.310827  1.827082
   8.97091   8.97091      1.00  2.310167  1.824732
   8.97079   8.97079      1.00  2.309767  1.826672
   8.97069   8.97069      1.00  2.311807  1.826442
   8.97057   8.97057      1.00  2.308217  1.825732
   8.97045   8.97045      1.00  2.310507  1.829082
   8.97033   8.97033      1.00  2.310447  1.827292
   8.97022   8.97022      1.00  2.303837  1.820862
   8.97010   8.97010      1.00  2.308617  1.825852
   8.96999   8.96999      1.00  2.308647  1.826282
   8.96987   8.96987      1.00  2.309767  1.826652
   8.96974   8.96974      1.00  2.309817  1.826262
   8.96963   8.96963      1.00  2.307107  1.824912
   8.96951   8.96951      1.00  2.312857  1.828952
   8.96939   8.96939      1.00  2.308587  1.827182
   8.96929   8.96929      1.00  2.301027  1.820352
   8.96918   8.96918      1.00  2.306677  1.825842
   8.96906   8.96906      1.00  2.310687  1.826612
   8.96895   8.96895      1.00  2.308647  1.827872
   8.96884   8.96884      1.00  2.309107  1.827262
   8.96873   8.96873      1.00  2.310207  1.828252
   8.96862   8.96862      1.00  2.307427  1.827692
   8.96850   8.96850      1.00  2.309077  1.827572
   8.96840   8.96840      1.00  2.299957  1.821622
   8.96829   8.96829      1.00  2.310017  1.828452
   8.96817   8.96817      1.00  2.306047  1.828022
   8.96806   8.96806      1.00  2.312017  1.828972
   8.96796   8.96796      1.00  2.306357  1.826192
   8.96785   8.96785      1.00  2.311477  1.827852
   8.96774   8.96774      1.00  2.306397  1.825442
   8.96762   8.96762      1.00  2.309137  1.829342
   8.96751   8.96751      1.00  2.308577  1.825042
   8.96740   8.96740      1.00  2.300527  1.820272
   8.96729   8.96729      1.00  2.306697  1.826792
   8.96718   8.96718      1.00  2.310867  1.830212
   8.96708   8.96708      1.00  2.308257  1.826822
   8.96697   8.96697      1.00  2.310037  1.829342
   8.96686   8.96686      1.00  2.307957  1.827382
   8.96675   8.96675      1.00  2.308157  1.827392
   8.96664   8.96664      1.00  2.309287  1.828472
   8.96654   8.96654      1.00  2.298317  1.820812
   8.96643   8.96643      1.00  2.307967  1.827342
   8.96632   8.96632      1.00  2.305177  1.826232
   8.96622   8.96622      1.00  2.308717  1.828632
   8.96612   8.96612      1.00  2.307917  1.826702
   8.96601   8.96601      1.00  2.308677  1.828262
   8.96591   8.96591      1.00  2.309077  1.827622
   8.96581   8.96581      1.00  2.309067  1.828752
   8.96571   8.96571      1.00  2.298287  1.819762
   8.96560   8.96560      1.00  2.308837  1.827112
   8.96550   8.96550      1.00  2.308587  1.828012
   8.96540   8.96540      1.00  2.307217  1.827242
   8.96529   8.96529      1.00  2.305517  1.827062
   8.96519   8.96519      1.00  2.306937  1.827772
   8.96509   8.96509      1.00  2.306707  1.827502
   8.96498   8.96498      1.00  2.306647  1.827552
   8.96488   8.96488      1.00  2.299227  1.819432
   8.96477   8.96477      1.00  2.310417  1.828322
   8.96466   8.96466      1.00  2.308607  1.829052
   8.96456   8.96456      1.00  2.307217  1.828272
   8.96445   8.96445      1.00  2.311797  1.827322
   8.96434   8.96434      1.00  2.306947  1.828062
   8.96422   8.96422      1.00  2.308377  1.829632
   8.96412   8.96412      1.00  2.306687  1.827202
   8.96401   8.96401      1.00  2.302467  1.820072
   8.96389   8.96389      1.00  2.308657  1.828022
   8.96377   8.96377      1.00  2.310437  1.829962
   8.96366   8.96366      1.00  2.308547  1.827632
   8.96355   8.96355      1.00  2.312187  1.829242
   8.96343   8.96343      1.00  2.306877  1.825542
   8.96331   8.96331      1.00  2.311037  1.830242
   8.96320   8.96320      1.00  2.308587  1.826742
   8.96308   8.96308      1.00  2.304247  1.824092
   8.96296   8.96296      1.00  2.311767  1.830832
   8.96284   8.96284      1.00  2.309337  1.829752
   8.96273   8.96273      1.00  2.309167  1.827752
   8.96262   8.96262      1.00  2.308297  1.826772
   8.96250   8.96250      1.00  2.308247  1.827792
   8.96239   8.96239      1.00  2.308587  1.827572
   8.96229   8.96229      1.00  2.309577  1.826562
   8.96217   8.96217      1.00  2.301917  1.822442
   8.96206   8.96206      1.00  2.311657  1.829642
   8.96194   8.96194      1.00  2.309647  1.828732
   8.96184   8.96184      1.00  2.309737  1.826372
   8.96173   8.96173      1.00  2.305917  1.825872
   8.96161   8.96161      1.00  2.311317  1.827862
   8.96151   8.96151      1.00  2.307997  1.827302
   8.96140   8.96140      1.00  2.300837  1.822492
   8.96129   8.96129      1.00  2.304137  1.824612
   8.96117   8.96117      1.00  2.309987  1.825872
   8.96105   8.96105      1.00  2.307187  1.826702
   8.96094   8.96094      1.00  2.309677  1.827772
   8.96083   8.96083      1.00  2.310207  1.825152
   8.96071   8.96071      1.00  2.309197  1.826912
   8.96059   8.96059      1.00  2.309567  1.827962
   8.96048   8.96048      1.00  2.305737  1.823472
   8.96036   8.96036      1.00  2.307287  1.822792
   8.96024   8.96024      1.00  2.308817  1.826372
   8.96012   8.96012      1.00  2.308887  1.824962
   8.96001   8.96001      1.00  2.306247  1.823442
   8.95989   8.95989      1.00  2.311037  1.826352
   8.95976   8.95976      1.00  2.308077  1.823562
   8.95965   8.95965      1.00  2.311797  1.827992
   8.95954   8.95954      1.00  2.306557  1.823352
   8.95942   8.95942      1.00  2.304087  1.820122
   8.95930   8.95930      1.00  2.308227  1.822732
   8.95919   8.95919      1.00  2.309147  1.824482
   8.95909   8.95909      1.00  2.308767  1.821582
   8.95897   8.95897      1.00  2.308877  1.823182
   8.95886   8.95886      1.00  2.307667  1.824002
   8.95875   8.95875      1.00  2.307437  1.823152
   8.95863   8.95863      1.00  2.307087  1.821522
   8.95852   8.95852      1.00  2.301267  1.818002
   8.95841   8.95841      1.00  2.308517  1.821482
   8.95830   8.95830      1.00  2.310517  1.824912
   8.95820   8.95820      1.00  2.311237  1.824002
   8.95808   8.95808      1.00  2.308147  1.822772
   8.95797   8.95797      1.00  2.308747  1.822302
   8.95786   8.95786      1.00  2.307527  1.818202
   8.95775   8.95775      1.00  2.308017  1.819772
   8.95764   8.95764      1.00  2.304637  1.817512
   8.95753   8.95753      1.00  2.302577  1.814572
   8.95742   8.95742      1.00  2.309397  1.821022
   8.95731   8.95731      1.00  2.307847  1.819822
   8.95720   8.95720      1.00  2.308567  1.819922
   8.95709   8.95709      1.00  2.310037  1.821332
   8.95698   8.95698      1.00  2.307017  1.818872
   8.95688   8.95688      1.00  2.307997  1.819322
   8.95677   8.95677      1.00  2.308857  1.819562
   8.95665   8.95665      1.00  2.300677  1.812752
   8.95655   8.95655      1.00  2.306087  1.816202
   8.95644   8.95644      1.00  2.308797  1.818022
   8.95634   8.95634      1.00  2.308067  1.814872
   8.95623   8.95623      1.00  2.305317  1.813802
   8.95612   8.95612      1.00  2.307797  1.816622
   8.95603   8.95603      1.00  2.308707  1.816402
   8.95592   8.95592      1.00  2.308407  1.815362
   8.95581   8.95581      1.00  2.303837  1.813482
   8.95571   8.95571      1.00  2.308607  1.815762
   8.95562   8.95562      1.00  2.307627  1.813762
   8.95551   8.95551      1.00  2.307957  1.814292
   8.95540   8.95540      1.00  2.306307  1.812992
   8.95530   8.95530      1.00  2.309327  1.812982
   8.95520   8.95520      1.00  2.306387  1.811712
   8.95510   8.95510      1.00  2.308057  1.812082
   8.95499   8.95499      1.00  2.304997  1.809792
   8.95489   8.95489      1.00  2.300707  1.804732
   8.95478   8.95478      1.00  2.305017  1.810092
   8.95468   8.95468      1.00  2.306587  1.809352
   8.95456   8.95456      1.00  2.305417  1.809072
   8.95445   8.95445      1.00  2.309657  1.811642
   8.95434   8.95434      1.00  2.306527  1.807942
   8.95423   8.95423      1.00  2.307437  1.807492
   8.95412   8.95412      1.00  2.305637  1.807012
   8.95401   8.95401      1.00  2.295817  1.799982
   8.95390   8.95390      1.00  2.307487  1.806032
   8.95378   8.95378      1.00  2.306427  1.804642
   8.95367   8.95367      1.00  2.307517  1.807652
   8.95355   8.95355      1.00  2.308157  1.805472
   8.95344   8.95344      1.00  2.309697  1.807192
   8.95332   8.95332      1.00  2.302197  1.800322
   8.95319   8.95319      1.00  2.307857  1.804402
   8.95308   8.95308      1.00  2.304437  1.799652
   8.95297   8.95297      1.00  2.297667  1.793552
   8.95285   8.95285      1.00  2.306997  1.801312
   8.95274   8.95274      1.00  2.305407  1.800132
   8.95263   8.95263      1.00  2.306767  1.800342
   8.95252   8.95252      1.00  2.305867  1.796542
   8.95240   8.95240      1.00  2.303967  1.796712
   8.95229   8.95229      1.00  2.307297  1.797502
   8.95217   8.95217      1.00  2.304357  1.795242
   8.95207   8.95207      1.00  2.297177  1.791032
   8.95196   8.95196      1.00  2.305637  1.794102
   8.95184   8.95184      1.00  2.305497  1.793642
   8.95173   8.95173      1.00  2.306117  1.793722
   8.95163   8.95163      1.00  2.305567  1.792952
   8.95152   8.95152      1.00  2.302747  1.791592
   8.95140   8.95140      1.00  2.303747  1.788892
   8.95129   8.95129      1.00  2.303877  1.789762
   8.95118   8.95118      1.00  2.296967  1.782712
   8.95107   8.95107      1.00  2.306187  1.790222
   8.95095   8.95095      1.00  2.303337  1.787322
   8.95083   8.95083      1.00  2.304957  1.786392
   8.95072   8.95072      1.00  2.305307  1.785762
   8.95062   8.95062      1.00  2.302767  1.783772
   8.95049   8.95049      1.00  2.302897  1.781892
   8.95037   8.95037      1.00  2.305577  1.781772
   8.95026   8.95026      1.00  2.294977  1.773802
   8.95014   8.95014      1.00  2.303757  1.780252
   8.95002   8.95002      1.00  2.306037  1.779902
   8.94990   8.94990      1.00  2.305217  1.777762
   8.94978   8.94978      1.00  2.302297  1.777372
   8.94966   8.94966      1.00  2.304227  1.774142
   8.94955   8.94955      1.00  2.304087  1.774392
   8.94943   8.94943      1.00  2.302127  1.772712
   8.94932   8.94932      1.00  2.304497  1.773722
   8.94921   8.94921      1.00  2.294047  1.761712
   8.94909   8.94909      1.00  2.305597  1.771052
   8.94898   8.94898      1.00  2.299597  1.765812
   8.94887   8.94887      1.00  2.300817  1.765172
   8.94876   8.94876      1.00  2.302447  1.764232
   8.94864   8.94864      1.00  2.303537  1.763222
   8.94853   8.94853      1.00  2.300727  1.761732
   8.94843   8.94843      1.00  2.304547  1.759522
   8.94832   8.94832      1.00  2.295157  1.753432
   8.94821   8.94821      1.00  2.301297  1.757832
   8.94810   8.94810      1.00  2.303077  1.755532
   8.94800   8.94800      1.00  2.301837  1.756052
   8.94789   8.94789      1.00  2.299057  1.750402
   8.94777   8.94777      1.00  2.302387  1.752222
   8.94766   8.94766      1.00  2.299877  1.746922
   8.94755   8.94755      1.00  2.297127  1.745352
   8.94744   8.94744      1.00  2.299727  1.745332
   8.94733   8.94733      1.00  2.289807  1.735412
   8.94721   8.94721      1.00  2.298917  1.742182
   8.94711   8.94711      1.00  2.297867  1.738992
   8.94700   8.94700      1.00  2.302277  1.739242
   8.94689   8.94689      1.00  2.298897  1.734572
   8.94678   8.94678      1.00  2.296347  1.731182
   8.94668   8.94668      1.00  2.297447  1.730252
   8.94657   8.94657      1.00  2.297037  1.728612
   8.94645   8.94645      1.00  2.287397  1.718522
   8.94635   8.94635      1.00  2.299147  1.725022
   8.94625   8.94625      1.00  2.295347  1.720442
   8.94614   8.94614      1.00  2.299287  1.718282
   8.94604   8.94604      1.00  2.297257  1.716532
   8.94594   8.94594      1.00  2.297787  1.714742
   8.94584   8.94584      1.00  2.293637  1.708622
   8.94574   8.94574      1.00  2.297747  1.706602
   8.94563   8.94563      1.00  2.295137  1.706042
   8.94552   8.94552      1.00  2.286257  1.695262
   8.94542   8.94542      1.00  2.295067  1.699002
   8.94532   8.94532      1.00  2.294307  1.695772
   8.94521   8.94521      1.00  2.294687  1.693542
   8.94512   8.94512      1.00  2.292077  1.688712
   8.94501   8.94501      1.00  2.297987  1.688422
   8.94491   8.94491      1.00  2.291937  1.681792
   8.94480   8.94480      1.00  2.296277  1.683202
   8.94469   8.94469      1.00  2.283397  1.669572
   8.94459   8.94459      1.00  2.295737  1.673142
   8.94448   8.94448      1.00  2.291097  1.666152
   8.94436   8.94436      1.00  2.293017  1.665592
   8.94425   8.94425      1.00  2.291307  1.658822
   8.94414   8.94414      1.00  2.295917  1.656872
   8.94404   8.94404      1.00  2.290917  1.650392
   8.94392   8.94392      1.00  2.294227  1.651092
   8.94380   8.94380      1.00  2.293007  1.643402
   8.94370   8.94370      1.00  2.284047  1.633602
   8.94357   8.94357      1.00  2.293407  1.636472
   8.94345   8.94345      1.00  2.291087  1.630402
   8.94333   8.94333      1.00  2.292617  1.625502
   8.94322   8.94322      1.00  2.293547  1.620642
   8.94311   8.94311      1.00  2.293137  1.612332
   8.94299   8.94299      1.00  2.287687  1.605582
   8.94288   8.94288      1.00  2.293087  1.602912
   8.94277   8.94277      1.00  2.279847  1.587822
   8.94266   8.94266      1.00  2.292467  1.589602
   8.94253   8.94253      1.00  2.291447  1.583502
   8.94242   8.94242      1.00  2.296477  1.579462
   8.94232   8.94232      1.00  2.291077  1.568252
   8.94221   8.94221      1.00  2.293757  1.562882
   8.94209   8.94209      1.00  2.288957  1.551492
   8.94197   8.94197      1.00  2.293277  1.544162
   8.94187   8.94187      1.00  2.284437  1.531122
   8.94176   8.94176      1.00  2.290737  1.525642
   8.94165   8.94165      1.00  2.291307  1.517262
   8.94154   8.94154      1.00  2.291137  1.508852
   8.94143   8.94143      1.00  2.292017  1.499132
   8.94132   8.94132      1.00  2.292137  1.489392
   8.94121   8.94121      1.00  2.289617  1.477432
   8.94109   8.94109      1.00  2.290057  1.463882
   8.94098   8.94098      1.00  2.285597  1.446802
   8.94087   8.94087      1.00  2.291347  1.438652
   8.94075   8.94075      1.00  2.291377  1.425072
   8.94063   8.94063      1.00  2.289717  1.408692
   8.94052   8.94052      1.00  2.293327  1.395092
   8.94040   8.94040      1.00  2.288227  1.376972
   8.94028   8.94028      1.00  2.290457  1.360032
   8.94016   8.94016      1.00  2.289927  1.342942
   8.94005   8.94005      1.00  2.287707  1.323422
   8.93993   8.93993      1.00  2.288587  1.305792
   8.93981   8.93981      1.00  2.294097  1.284662
   8.93969   8.93969      1.00  2.289847  1.261232
   8.93958   8.93958      1.00  2.290137  1.240692
   8.93947   8.93947      1.00  2.292677  1.219522
   8.93934   8.93934      1.00  2.290667  1.195712
   8.93923   8.93923      1.00  2.290767  1.170342
   8.93913   8.93913      1.00  2.288737  1.144632
   8.93902   8.93902      1.00  2.290747  1.118712
   8.93890   8.93890      1.00  2.288927  1.092852
   8.93878   8.93878      1.00  2.292297  1.063132
   8.93868   8.93868      1.00  2.291047  1.036732
   8.93857   8.93857      1.00  2.292847  1.006982
   8.93846   8.93846      1.00  2.288347   .975632
   8.93835   8.93835      1.00  2.295287   .946422
   8.93824   8.93824      1.00  2.291337   .915002
   8.93813   8.93813      1.00  2.282477   .882552
   8.93801   8.93801      1.00  2.290297   .852892
   8.93790   8.93790      1.00  2.294957   .820432
   8.93780   8.93780      1.00  2.290367   .791282
   8.93769   8.93769      1.00  2.291017   .758772
   8.93757   8.93757      1.00  2.292617   .726532
   8.93746   8.93746      1.00  2.292447   .693702
   8.93736   8.93736      1.00  2.283697   .661232
   8.93725   8.93725      1.00  2.292847   .634982
   8.93714   8.93714      1.00  2.291837   .603882
   8.93702   8.93702      1.00  2.288477   .573642
   8.93692   8.93692      1.00  2.293907   .545712
   8.93682   8.93682      1.00  2.292027   .518832
   8.93670   8.93670      1.00  2.291507   .490432
   8.93659   8.93659      1.00  2.289677   .463702
   8.93649   8.93649      1.00  2.291867   .437632
   8.93638   8.93638      1.00  2.285957   .413852
   8.93627   8.93627      1.00  2.293467   .390292
   8.93616   8.93616      1.00  2.293387   .367842
   8.93607   8.93607      1.00  2.293547   .346692
   8.93597   8.93597      1.00  2.291597   .326662
   8.93586   8.93586      1.00  2.292787   .306692
   8.93575   8.93575      1.00  2.292087   .287292
   8.93566   8.93566      1.00  2.291587   .271262
   8.93556   8.93556      1.00  2.283537   .255572
   8.93545   8.93545      1.00  2.293027   .239442
   8.93534   8.93534      1.00  2.292067   .224402
   8.93525   8.93525      1.00  2.291177   .212012
   8.93514   8.93514      1.00  2.293417   .199772
   8.93503   8.93503      1.00  2.292517   .188052
   8.93493   8.93493      1.00  2.291477   .176762
   8.93483   8.93483      1.00  2.292487   .167762
   8.93473   8.93473      1.00  2.286017   .157972
   8.93461   8.93461      1.00  2.290347   .150162
   8.93450   8.93450      1.00  2.294287   .141082
   8.93439   8.93439      1.00  2.291077   .134812
   8.93428   8.93428      1.00  2.294287   .128962
   8.93416   8.93416      1.00  2.288077   .122252
   8.93406   8.93406      1.00  2.291387   .116822
   8.93395   8.93395      1.00  2.293857   .111582
   8.93383   8.93383      1.00  2.285057   .107002
   8.93371   8.93371      1.00  2.289987   .102552
   8.93360   8.93360      1.00  2.292937   .098612
   8.93349   8.93349      1.00  2.291877   .095362
   8.93337   8.93337      1.00  2.291267   .092332
   8.93325   8.93325      1.00  2.291857   .089402
   8.93313   8.93313      1.00  2.291457   .086602
   8.93302   8.93302      1.00  2.290397   .084682
   8.93291   8.93291      1.00  2.288367   .082532
   8.93279   8.93279      1.00  2.281677   .080062
   8.93267   8.93267      1.00  2.289137   .079022
   8.93257   8.93257      1.00  2.290867   .077962
   8.93246   8.93246      1.00  2.288927   .076602
   8.93234   8.93234      1.00  2.292687   .075772
   8.93222   8.93222      1.00  2.288537   .074422
   8.93211   8.93211      1.00  2.288057   .073842
   8.93200   8.93200      1.00  2.289837   .073482
   8.93189   8.93189      1.00  2.290577   .073022
   8.93178   8.93178      1.00  2.278727   .072222
   8.93167   8.93167      1.00  2.288667   .072162
   8.93156   8.93156      1.00  2.289257   .071812
   8.93145   8.93145      1.00  2.290107   .071342
   8.93133   8.93133      1.00  2.287647   .071322
   8.93123   8.93123      1.00  2.288867   .071002
   8.93111   8.93111      1.00  2.289657   .071002
   8.93100   8.93100      1.00  2.286867   .070972
   8.93088   8.93088      1.00  2.280627   .070352
   8.93077   8.93077      1.00  2.288447   .070592
   8.93066   8.93066      1.00  2.288077   .070792
   8.93053   8.93053      1.00  2.287677   .070322
   8.93042   8.93042      1.00  2.289317   .070752
   8.93030   8.93030      1.00  2.285617   .070552
   8.93018   8.93018      1.00  2.285757   .070592
   8.93006   8.93006      1.00  2.286577   .070552
   8.92994   8.92994      1.00  2.288377   .070382
   8.92983   8.92983      1.00  2.277507   .070102
   8.92971   8.92971      1.00  2.291337   .070452
   8.92959   8.92959      1.00  2.288787   .070242
   8.92948   8.92948      1.00  2.286917   .070092
   8.92937   8.92937      1.00  2.282667   .069812
   8.92925   8.92925      1.00  2.288867   .069732
   8.92913   8.92913      1.00  2.285787   .069782
   8.92902   8.92902      1.00  2.285757   .069442
   8.92891   8.92891      1.00  2.278647   .069262
   8.92880   8.92880      1.00  2.290187   .069502
   8.92868   8.92868      1.00  2.286667   .068942
   8.92857   8.92857      1.00  2.287647   .069432
   8.92847   8.92847      1.00  2.288197   .068882
   8.92836   8.92836      1.00  2.284827   .068532
   8.92824   8.92824      1.00  2.285407   .068302
   8.92814   8.92814      1.00  2.285957   .067732
   8.92804   8.92804      1.00  2.281137   .067682
   8.92793   8.92793      1.00  2.284927   .067762
   8.92781   8.92781      1.00  2.289297   .067512
   8.92769   8.92769      1.00  2.285867   .067002
   8.92758   8.92758      1.00  2.289167   .066642
   8.92747   8.92747      1.00  2.288067   .066412
   8.92736   8.92736      1.00  2.286157   .066222
   8.92725   8.92725      1.00  2.287007   .065982
   8.92715   8.92715      1.00  2.285907   .065572
   8.92704   8.92704      1.00  2.286457   .065662
   8.92692   8.92692      1.00  2.287007   .064972
   8.92681   8.92681      1.00  2.285517   .065082
   8.92671   8.92671      1.00  2.288657   .064952
   8.92660   8.92660      1.00  2.287377   .064522
   8.92649   8.92649      1.00  2.283727   .064772
   8.92638   8.92638      1.00  2.291367   .064112
   8.92628   8.92628      1.00  2.281757   .063702
   8.92618   8.92618      1.00  2.288157   .063852
   8.92607   8.92607      1.00  2.285177   .063502
   8.92597   8.92597      1.00  2.289977   .063492
   8.92587   8.92587      1.00  2.287987   .063522
   8.92577   8.92577      1.00  2.288357   .063172
   8.92566   8.92566      1.00  2.286617   .063022
   8.92556   8.92556      1.00  2.288857   .062802
   8.92546   8.92546      1.00  2.275177   .062602
   8.92535   8.92535      1.00  2.288877   .062622
   8.92525   8.92525      1.00  2.287027   .062302
   8.92514   8.92514      1.00  2.289397   .062712
   8.92504   8.92504      1.00  2.288927   .062332
   8.92494   8.92494      1.00  2.287767   .062402
   8.92483   8.92483      1.00  2.288697   .062392
   8.92472   8.92472      1.00  2.284037   .062542
   8.92462   8.92462      1.00  2.281007   .062412
   8.92452   8.92452      1.00  2.287747   .062992
   8.92440   8.92440      1.00  2.286227   .063082
   8.92428   8.92428      1.00  2.283527   .063072
   8.92418   8.92418      1.00  2.288867   .063132
   8.92407   8.92407      1.00  2.288137   .063552
   8.92395   8.92395      1.00  2.286077   .063792
   8.92384   8.92384      1.00  2.284477   .064282
   8.92372   8.92372      1.00  2.283887   .063872
   8.92361   8.92361      1.00  2.285697   .064442
   8.92349   8.92349      1.00  2.286847   .065292
   8.92337   8.92337      1.00  2.289757   .065412
   8.92326   8.92326      1.00  2.290107   .066282
   8.92314   8.92314      1.00  2.282867   .066502
   8.92302   8.92302      1.00  2.286547   .066842
   8.92291   8.92291      1.00  2.287097   .067292
   8.92280   8.92280      1.00  2.277347   .067672
   8.92268   8.92268      1.00  2.285357   .068332
   8.92257   8.92257      1.00  2.289297   .069322
   8.92245   8.92245      1.00  2.289487   .070072
   8.92234   8.92234      1.00  2.283867   .070412
   8.92223   8.92223      1.00  2.284307   .070962
   8.92212   8.92212      1.00  2.287067   .071812
   8.92201   8.92201      1.00  2.284947   .072392
   8.92190   8.92190      1.00  2.274847   .073082
   8.92179   8.92179      1.00  2.288227   .073962
   8.92168   8.92168      1.00  2.286367   .074782
   8.92157   8.92157      1.00  2.285907   .074952
   8.92146   8.92146      1.00  2.285547   .075842
   8.92135   8.92135      1.00  2.286237   .076582
   8.92123   8.92123      1.00  2.282257   .077292
   8.92112   8.92112      1.00  2.286357   .078072
   8.92101   8.92101      1.00  2.277287   .078092
   8.92090   8.92090      1.00  2.286047   .079022
   8.92077   8.92077      1.00  2.282617   .079952
   8.92066   8.92066      1.00  2.285377   .080572
   8.92055   8.92055      1.00  2.286057   .080892
   8.92043   8.92043      1.00  2.281427   .081872
   8.92031   8.92031      1.00  2.286327   .082502
   8.92019   8.92019      1.00  2.285687   .082622
   8.92008   8.92008      1.00  2.274467   .083202
   8.91996   8.91996      1.00  2.284157   .083642
   8.91983   8.91983      1.00  2.286257   .084122
   8.91971   8.91971      1.00  2.283837   .084612
   8.91960   8.91960      1.00  2.284437   .084892
   8.91949   8.91949      1.00  2.283187   .085062
   8.91937   8.91937      1.00  2.283777   .085602
   8.91926   8.91926      1.00  2.283107   .085432
   8.91915   8.91915      1.00  2.283017   .086442
   8.91904   8.91904      1.00  2.277417   .086292
   8.91892   8.91892      1.00  2.285327   .086182
   8.91881   8.91881      1.00  2.285627   .086152
   8.91870   8.91870      1.00  2.283377   .086362
   8.91859   8.91859      1.00  2.284267   .086952
   8.91847   8.91847      1.00  2.283727   .086272
   8.91837   8.91837      1.00  2.283457   .086912
   8.91826   8.91826      1.00  2.282527   .086792
   8.91815   8.91815      1.00  2.274197   .086032
   8.91804   8.91804      1.00  2.283277   .086422
   8.91793   8.91793      1.00  2.281727   .086782
   8.91782   8.91782      1.00  2.281047   .086072
   8.91771   8.91771      1.00  2.283247   .086012
   8.91759   8.91759      1.00  2.281957   .085922
   8.91748   8.91748      1.00  2.282657   .085602
   8.91738   8.91738      1.00  2.279517   .085542
   8.91727   8.91727      1.00  2.281377   .085242
   8.91715   8.91715      1.00  2.282347   .085072
   8.91705   8.91705      1.00  2.282687   .084962
   8.91694   8.91694      1.00  2.282097   .084622
   8.91683   8.91683      1.00  2.282717   .084242
   8.91672   8.91672      1.00  2.281027   .084272
   8.91661   8.91661      1.00  2.283267   .084112
   8.91651   8.91651      1.00  2.281187   .083782
   8.91640   8.91640      1.00  2.275767   .082822
   8.91629   8.91629      1.00  2.283787   .083282
   8.91619   8.91619      1.00  2.281597   .082682
   8.91609   8.91609      1.00  2.282257   .082082
   8.91599   8.91599      1.00  2.282117   .081572
   8.91588   8.91588      1.00  2.280027   .081492
   8.91578   8.91578      1.00  2.282577   .081522
   8.91568   8.91568      1.00  2.282847   .081242
   8.91558   8.91558      1.00  2.271077   .080532
   8.91547   8.91547      1.00  2.280177   .080062
   8.91537   8.91537      1.00  2.282217   .080162
   8.91527   8.91527      1.00  2.282417   .079732
   8.91516   8.91516      1.00  2.279027   .079532
   8.91506   8.91506      1.00  2.283037   .079362
   8.91495   8.91495      1.00  2.280197   .078732
   8.91485   8.91485      1.00  2.281077   .078832
   8.91475   8.91475      1.00  2.273227   .077892
   8.91464   8.91464      1.00  2.282727   .077952
   8.91453   8.91453      1.00  2.281667   .077562
   8.91442   8.91442      1.00  2.278167   .077182
   8.91431   8.91431      1.00  2.280957   .077042
   8.91420   8.91420      1.00  2.281367   .076932
   8.91408   8.91408      1.00  2.279427   .076432
   8.91397   8.91397      1.00  2.281027   .075972
   8.91386   8.91386      1.00  2.281217   .075882
   8.91374   8.91374      1.00  2.272507   .075262
   8.91362   8.91362      1.00  2.281407   .075132
   8.91351   8.91351      1.00  2.280907   .074742
   8.91340   8.91340      1.00  2.279017   .074442
   8.91327   8.91327      1.00  2.277627   .074262
   8.91315   8.91315      1.00  2.280097   .073552
   8.91305   8.91305      1.00  2.277837   .073232
   8.91294   8.91294      1.00  2.278457   .072832
   8.91282   8.91282      1.00  2.279297   .072322
   8.91270   8.91270      1.00  2.275287   .071772
   8.91260   8.91260      1.00  2.279167   .071632
   8.91248   8.91248      1.00  2.280997   .071242
   8.91236   8.91236      1.00  2.281107   .070952
   8.91225   8.91225      1.00  2.278237   .070582
   8.91214   8.91214      1.00  2.275707   .070062
   8.91203   8.91203      1.00  2.280297   .069332
   8.91192   8.91192      1.00  2.278817   .068782
   8.91181   8.91181      1.00  2.268207   .068252
   8.91171   8.91171      1.00  2.279627   .068112
   8.91160   8.91160      1.00  2.280937   .067552
   8.91148   8.91148      1.00  2.279567   .067062
   8.91137   8.91137      1.00  2.277947   .066472
   8.91126   8.91126      1.00  2.281697   .066082
   8.91115   8.91115      1.00  2.280137   .065842
   8.91104   8.91104      1.00  2.279377   .065382
   8.91092   8.91092      1.00  2.274327   .064472
   8.91081   8.91081      1.00  2.278927   .064442
   8.91069   8.91069      1.00  2.277197   .063802
   8.91058   8.91058      1.00  2.280637   .063612
   8.91046   8.91046      1.00  2.278957   .062862
   8.91035   8.91035      1.00  2.281187   .062652
   8.91023   8.91023      1.00  2.280127   .061802
   8.91011   8.91011      1.00  2.280587   .061602
   8.90999   8.90999      1.00  2.277127   .061122
   8.90988   8.90988      1.00  2.276847   .060812
   8.90976   8.90976      1.00  2.281097   .060492
   8.90965   8.90965      1.00  2.278717   .060082
   8.90953   8.90953      1.00  2.278837   .059762
   8.90941   8.90941      1.00  2.280707   .059442
   8.90930   8.90930      1.00  2.278447   .059162
   8.90919   8.90919      1.00  2.276887   .058772
   8.90907   8.90907      1.00  2.278997   .058572
   8.90896   8.90896      1.00  2.271237   .058162
   8.90885   8.90885      1.00  2.280617   .058202
   8.90873   8.90873      1.00  2.280087   .058422
   8.90863   8.90863      1.00  2.281677   .057782
   8.90852   8.90852      1.00  2.280587   .057402
   8.90841   8.90841      1.00  2.280207   .057732
   8.90830   8.90830      1.00  2.279397   .057242
   8.90819   8.90819      1.00  2.278897   .057112
   8.90808   8.90808      1.00  2.270167   .057082
   8.90798   8.90798      1.00  2.280207   .057532
   8.90786   8.90786      1.00  2.281267   .057222
   8.90775   8.90775      1.00  2.280517   .057302
   8.90765   8.90765      1.00  2.281597   .057302
   8.90753   8.90753      1.00  2.278117   .057542
   8.90741   8.90741      1.00  2.278407   .057612
   8.90731   8.90731      1.00  2.281207   .057572
   8.90720   8.90720      1.00  2.273237   .057552
   8.90709   8.90709      1.00  2.278467   .058262
   8.90698   8.90698      1.00  2.280657   .058182
   8.90687   8.90687      1.00  2.279057   .058152
   8.90677   8.90677      1.00  2.280127   .058732
   8.90666   8.90666      1.00  2.278357   .058822
   8.90655   8.90655      1.00  2.280617   .058962
   8.90644   8.90644      1.00  2.279417   .059412
   8.90634   8.90634      1.00  2.270597   .059672
   8.90623   8.90623      1.00  2.281407   .059982
   8.90613   8.90613      1.00  2.283407   .060462
   8.90602   8.90602      1.00  2.279077   .060522
   8.90593   8.90593      1.00  2.278407   .061172
   8.90582   8.90582      1.00  2.281147   .061082
   8.90572   8.90572      1.00  2.279617   .061562
   8.90561   8.90561      1.00  2.278427   .061702
   8.90551   8.90551      1.00  2.281067   .062462
   8.90541   8.90541      1.00  2.274867   .062492
   8.90530   8.90530      1.00  2.280917   .063082
   8.90520   8.90520      1.00  2.280947   .063702
   8.90510   8.90510      1.00  2.281807   .064042
   8.90500   8.90500      1.00  2.281747   .064472
   8.90489   8.90489      1.00  2.277677   .064642
   8.90478   8.90478      1.00  2.281297   .065132
   8.90468   8.90468      1.00  2.278667   .065262
   8.90457   8.90457      1.00  2.273147   .065812
   8.90446   8.90446      1.00  2.278977   .066312
   8.90435   8.90435      1.00  2.282177   .066682
   8.90425   8.90425      1.00  2.283797   .067092
   8.90413   8.90413      1.00  2.279677   .067162
   8.90401   8.90401      1.00  2.281057   .067472
   8.90390   8.90390      1.00  2.282377   .067952
   8.90380   8.90380      1.00  2.281927   .068552
   8.90368   8.90368      1.00  2.276247   .068432
   8.90355   8.90355      1.00  2.277477   .068742
   8.90344   8.90344      1.00  2.280657   .069612
   8.90332   8.90332      1.00  2.279357   .069892
   8.90321   8.90321      1.00  2.276927   .070012
   8.90309   8.90309      1.00  2.282217   .070592
   8.90297   8.90297      1.00  2.280507   .070622
   8.90286   8.90286      1.00  2.280477   .070842
   8.90275   8.90275      1.00  2.276067   .071322
   8.90263   8.90263      1.00  2.281067   .071722
   8.90252   8.90252      1.00  2.280567   .071942
   8.90241   8.90241      1.00  2.279197   .072392
   8.90230   8.90230      1.00  2.280027   .072422
   8.90218   8.90218      1.00  2.279817   .072532
   8.90206   8.90206      1.00  2.275437   .072532
   8.90196   8.90196      1.00  2.279487   .073242
   8.90186   8.90186      1.00  2.280477   .073532
   8.90174   8.90174      1.00  2.270457   .073512
   8.90163   8.90163      1.00  2.280477   .073922
   8.90152   8.90152      1.00  2.278767   .073642
   8.90141   8.90141      1.00  2.277757   .074412
   8.90130   8.90130      1.00  2.278817   .074362
   8.90119   8.90119      1.00  2.280197   .074422
   8.90107   8.90107      1.00  2.277977   .074682
   8.90096   8.90096      1.00  2.279447   .075172
   8.90084   8.90084      1.00  2.271807   .074882
   8.90073   8.90073      1.00  2.278647   .075072
   8.90061   8.90061      1.00  2.274457   .074872
   8.90050   8.90050      1.00  2.278957   .075472
   8.90038   8.90038      1.00  2.278947   .075432
   8.90026   8.90026      1.00  2.278007   .075862
   8.90015   8.90015      1.00  2.274957   .075772
   8.90003   8.90003      1.00  2.281667   .075892
   8.89991   8.89991      1.00  2.270097   .075932
   8.89979   8.89979      1.00  2.274387   .076072
   8.89967   8.89967      1.00  2.278917   .076212
   8.89956   8.89956      1.00  2.278727   .076532
   8.89945   8.89945      1.00  2.276917   .076312
   8.89933   8.89933      1.00  2.276477   .076602
   8.89921   8.89921      1.00  2.277957   .076322
   8.89911   8.89911      1.00  2.276697   .076882
   8.89899   8.89899      1.00  2.269407   .076982
   8.89888   8.89888      1.00  2.276257   .077262
   8.89877   8.89877      1.00  2.279357   .077142
   8.89866   8.89866      1.00  2.274837   .076872
   8.89854   8.89854      1.00  2.277027   .076812
   8.89844   8.89844      1.00  2.274767   .077102
   8.89833   8.89833      1.00  2.275097   .077522
   8.89821   8.89821      1.00  2.276197   .077332
   8.89810   8.89810      1.00  2.273867   .077542
   8.89799   8.89799      1.00  2.267097   .077192
   8.89788   8.89788      1.00  2.275567   .077522
   8.89778   8.89778      1.00  2.276997   .077772
   8.89766   8.89766      1.00  2.276767   .077602
   8.89754   8.89754      1.00  2.274087   .077762
   8.89745   8.89745      1.00  2.275027   .077562
   8.89734   8.89734      1.00  2.278247   .077382
   8.89723   8.89723      1.00  2.273517   .077712
   8.89711   8.89711      1.00  2.267157   .077412
   8.89701   8.89701      1.00  2.274307   .077422
   8.89690   8.89690      1.00  2.275447   .077062
   8.89679   8.89679      1.00  2.273947   .078092
   8.89668   8.89668      1.00  2.277587   .077832
   8.89658   8.89658      1.00  2.276387   .077622
   8.89647   8.89647      1.00  2.275227   .077722
   8.89636   8.89636      1.00  2.274847   .077482
   8.89625   8.89625      1.00  2.270017   .077582
   8.89615   8.89615      1.00  2.274757   .077782
   8.89605   8.89605      1.00  2.273577   .077612
   8.89595   8.89595      1.00  2.275477   .077712
   8.89584   8.89584      1.00  2.274917   .077562
   8.89574   8.89574      1.00  2.273807   .077922
   8.89564   8.89564      1.00  2.276477   .077522
   8.89554   8.89554      1.00  2.274967   .077462
   8.89543   8.89543      1.00  2.273827   .077462
   8.89533   8.89533      1.00  2.274587   .077752
   8.89523   8.89523      1.00  2.274907   .077472
   8.89512   8.89512      1.00  2.277787   .077582
   8.89502   8.89502      1.00  2.273807   .077702
   8.89492   8.89492      1.00  2.273957   .077312
   8.89481   8.89481      1.00  2.277227   .077572
   8.89470   8.89470      1.00  2.275677   .077332
   8.89459   8.89459      1.00  2.262797   .076952
   8.89449   8.89449      1.00  2.274607   .077482
   8.89438   8.89438      1.00  2.273297   .077452
   8.89427   8.89427      1.00  2.275087   .077182
   8.89415   8.89415      1.00  2.272647   .077332
   8.89404   8.89404      1.00  2.275077   .077482
   8.89392   8.89392      1.00  2.276017   .077002
   8.89381   8.89381      1.00  2.273087   .076672
   8.89370   8.89370      1.00  2.264877   .076892
   8.89359   8.89359      1.00  2.273687   .076982
   8.89347   8.89347      1.00  2.271507   .076762
   8.89335   8.89335      1.00  2.271257   .076842
   8.89323   8.89323      1.00  2.274887   .076812
   8.89312   8.89312      1.00  2.273087   .077052
   8.89301   8.89301      1.00  2.273247   .076652
   8.89289   8.89289      1.00  2.271557   .076762
   8.89277   8.89277      1.00  2.272907   .076682
   8.89267   8.89267      1.00  2.263347   .076502
   8.89256   8.89256      1.00  2.273817   .076742
   8.89244   8.89244      1.00  2.271497   .076362
   8.89233   8.89233      1.00  2.275257   .076632
   8.89221   8.89221      1.00  2.274337   .076442
   8.89210   8.89210      1.00  2.273397   .076592
   8.89199   8.89199      1.00  2.268567   .076452
   8.89188   8.89188      1.00  2.272157   .076392
   8.89178   8.89178      1.00  2.263877   .076382
   8.89167   8.89167      1.00  2.271587   .076362
   8.89155   8.89155      1.00  2.270857   .076132
   8.89144   8.89144      1.00  2.274187   .076202
   8.89134   8.89134      1.00  2.272107   .076242
   8.89122   8.89122      1.00  2.267657   .076042
   8.89110   8.89110      1.00  2.272867   .076182
   8.89099   8.89099      1.00  2.271037   .076132
   8.89088   8.89088      1.00  2.260807   .075412
   8.89077   8.89077      1.00  2.269567   .075762
   8.89065   8.89065      1.00  2.274767   .076362
   8.89053   8.89053      1.00  2.270787   .076072
   8.89042   8.89042      1.00  2.270817   .075752
   8.89031   8.89031      1.00  2.269957   .075942
   8.89018   8.89018      1.00  2.274767   .075672
   8.89006   8.89006      1.00  2.268027   .075572
   8.88995   8.88995      1.00  2.261657   .075442
   8.88983   8.88983      1.00  2.272877   .075732
   8.88971   8.88971      1.00  2.272147   .075622
   8.88960   8.88960      1.00  2.267557   .075472
   8.88949   8.88949      1.00  2.273377   .075542
   8.88937   8.88937      1.00  2.273997   .075082
   8.88925   8.88925      1.00  2.268587   .075602
   8.88914   8.88914      1.00  2.271137   .075372
   8.88903   8.88903      1.00  2.264127   .075332
   8.88892   8.88892      1.00  2.274317   .075672
   8.88880   8.88880      1.00  2.269607   .075252
   8.88869   8.88869      1.00  2.271227   .075412
   8.88859   8.88859      1.00  2.271657   .075172
   8.88848   8.88848      1.00  2.268677   .075352
   8.88836   8.88836      1.00  2.267747   .075052
   8.88825   8.88825      1.00  2.273437   .075422
   8.88815   8.88815      1.00  2.264087   .075062
   8.88804   8.88804      1.00  2.271467   .075312
   8.88793   8.88793      1.00  2.273397   .074762
   8.88781   8.88781      1.00  2.274617   .075212
   8.88770   8.88770      1.00  2.272137   .075272
   8.88759   8.88759      1.00  2.271647   .075032
   8.88748   8.88748      1.00  2.269777   .074642
   8.88737   8.88737      1.00  2.270397   .074762
   8.88727   8.88727      1.00  2.263887   .074382
   8.88715   8.88715      1.00  2.271027   .074772
   8.88704   8.88704      1.00  2.272017   .074392
   8.88693   8.88693      1.00  2.271327   .074482
   8.88683   8.88683      1.00  2.273237   .074832
   8.88672   8.88672      1.00  2.272237   .074412
   8.88661   8.88661      1.00  2.271317   .074362
   8.88650   8.88650      1.00  2.270997   .073942
   8.88640   8.88640      1.00  2.271057   .073812
   8.88629   8.88629      1.00  2.267967   .073832
   8.88618   8.88618      1.00  2.271797   .074242
   8.88608   8.88608      1.00  2.272367   .073672
   8.88598   8.88598      1.00  2.270347   .073922
   8.88588   8.88588      1.00  2.268547   .073602
   8.88578   8.88578      1.00  2.270877   .073892
   8.88567   8.88567      1.00  2.271647   .073452
   8.88557   8.88557      1.00  2.269997   .073652
   8.88547   8.88547      1.00  2.263007   .072952
   8.88536   8.88536      1.00  2.271027   .073132
   8.88526   8.88526      1.00  2.271917   .073142
   8.88516   8.88516      1.00  2.268667   .073112
   8.88506   8.88506      1.00  2.271757   .073092
   8.88495   8.88495      1.00  2.271407   .072782
   8.88484   8.88484      1.00  2.268687   .073032
   8.88474   8.88474      1.00  2.268317   .072632
   8.88463   8.88463      1.00  2.262817   .071992
   8.88452   8.88452      1.00  2.272107   .072772
   8.88441   8.88441      1.00  2.271397   .072312
   8.88430   8.88430      1.00  2.271667   .072322
   8.88419   8.88419      1.00  2.270517   .072312
   8.88408   8.88408      1.00  2.266827   .071842
   8.88396   8.88396      1.00  2.270137   .071892
   8.88385   8.88385      1.00  2.270007   .071662
   8.88374   8.88374      1.00  2.260967   .071832
   8.88362   8.88362      1.00  2.270667   .071612
   8.88350   8.88350      1.00  2.270737   .071472
   8.88340   8.88340      1.00  2.269127   .071472
   8.88328   8.88328      1.00  2.269237   .071382
   8.88316   8.88316      1.00  2.269327   .071162
   8.88305   8.88305      1.00  2.268797   .071452
   8.88294   8.88294      1.00  2.271017   .071372
   8.88282   8.88282      1.00  2.262007   .070952
   8.88271   8.88271      1.00  2.269227   .071092
   8.88259   8.88259      1.00  2.269257   .070972
   8.88248   8.88248      1.00  2.268477   .070922
   8.88237   8.88237      1.00  2.267887   .071012
   8.88226   8.88226      1.00  2.268507   .070602
   8.88215   8.88215      1.00  2.265997   .070612
   8.88205   8.88205      1.00  2.271197   .070942
   8.88194   8.88194      1.00  2.263657   .070592
   8.88182   8.88182      1.00  2.267297   .070282
   8.88172   8.88172      1.00  2.271097   .070942
   8.88161   8.88161      1.00  2.270917   .070992
   8.88150   8.88150      1.00  2.267377   .069952
   8.88139   8.88139      1.00  2.268187   .070452
   8.88127   8.88127      1.00  2.268607   .070442
   8.88117   8.88117      1.00  2.268417   .070182
   8.88105   8.88105      1.00  2.265107   .070212
   8.88094   8.88094      1.00  2.262227   .069882
   8.88082   8.88082      1.00  2.270517   .070402
   8.88072   8.88072      1.00  2.268937   .070512
   8.88060   8.88060      1.00  2.268317   .070182
   8.88048   8.88048      1.00  2.269517   .070172
   8.88036   8.88036      1.00  2.270617   .070202
   8.88025   8.88025      1.00  2.264487   .070172
   8.88013   8.88013      1.00  2.267497   .070112
   8.88001   8.88001      1.00  2.267187   .070262
   8.87989   8.87989      1.00  2.259767   .069962
   8.87978   8.87978      1.00  2.265837   .070172
   8.87967   8.87967      1.00  2.266057   .070332
   8.87955   8.87955      1.00  2.266717   .070362
   8.87943   8.87943      1.00  2.268867   .070542
   8.87932   8.87932      1.00  2.265387   .070192
   8.87921   8.87921      1.00  2.270157   .070762
   8.87909   8.87909      1.00  2.269867   .070702
   8.87898   8.87898      1.00  2.257357   .070292
   8.87886   8.87886      1.00  2.269087   .070462
   8.87875   8.87875      1.00  2.268297   .070542
   8.87864   8.87864      1.00  2.267087   .070782
   8.87853   8.87853      1.00  2.262857   .070522
   8.87842   8.87842      1.00  2.266227   .070532
   8.87831   8.87831      1.00  2.268357   .070942
   8.87820   8.87820      1.00  2.266787   .070522
   8.87809   8.87809      1.00  2.257937   .070692
   8.87799   8.87799      1.00  2.266707   .071092
   8.87787   8.87787      1.00  2.266357   .071162
   8.87776   8.87776      1.00  2.267127   .071442
   8.87765   8.87765      1.00  2.265497   .071422
   8.87754   8.87754      1.00  2.268407   .071282
   8.87743   8.87743      1.00  2.264817   .071422
   8.87731   8.87731      1.00  2.263307   .071452
   8.87721   8.87721      1.00  2.259257   .071292
   8.87710   8.87710      1.00  2.266717   .071892
   8.87699   8.87699      1.00  2.265947   .071922
   8.87688   8.87688      1.00  2.264967   .071682
   8.87677   8.87677      1.00  2.265907   .072062
   8.87667   8.87667      1.00  2.267157   .072282
   8.87656   8.87656      1.00  2.266507   .072252
   8.87645   8.87645      1.00  2.263017   .072332
   8.87634   8.87634      1.00  2.266197   .072352
   8.87624   8.87624      1.00  2.257717   .072342
   8.87614   8.87614      1.00  2.263257   .072472
   8.87603   8.87603      1.00  2.263027   .072682
   8.87593   8.87593      1.00  2.267897   .072692
   8.87583   8.87583      1.00  2.263227   .072962
   8.87573   8.87573      1.00  2.263677   .073072
   8.87562   8.87562      1.00  2.263367   .072792
   8.87551   8.87551      1.00  2.264407   .072942
   8.87542   8.87542      1.00  2.255667   .072882
   8.87531   8.87531      1.00  2.263087   .073422
   8.87521   8.87521      1.00  2.264297   .073552
   8.87510   8.87510      1.00  2.264647   .073662
   8.87501   8.87501      1.00  2.261097   .073692
   8.87491   8.87491      1.00  2.265107   .073622
   8.87479   8.87479      1.00  2.262157   .074192
   8.87468   8.87468      1.00  2.260777   .074462
   8.87458   8.87458      1.00  2.264447   .074452
   8.87447   8.87447      1.00  2.254897   .074152
   8.87436   8.87436      1.00  2.264767   .074532
   8.87424   8.87424      1.00  2.263177   .074522
   8.87414   8.87414      1.00  2.262627   .074942
   8.87402   8.87402      1.00  2.262287   .074762
   8.87390   8.87390      1.00  2.260097   .075232
   8.87378   8.87378      1.00  2.260597   .074982
   8.87367   8.87367      1.00  2.262197   .075552
   8.87356   8.87356      1.00  2.252647   .074912
   8.87344   8.87344      1.00  2.264317   .075742
   8.87332   8.87332      1.00  2.262887   .075452
   8.87321   8.87321      1.00  2.262377   .075832
   8.87310   8.87310      1.00  2.263217   .076052
   8.87298   8.87298      1.00  2.258527   .075992
   8.87286   8.87286      1.00  2.261567   .076332
   8.87275   8.87275      1.00  2.261067   .076562
   8.87264   8.87264      1.00  2.252637   .076152
   8.87252   8.87252      1.00  2.259657   .076232
   8.87241   8.87241      1.00  2.262247   .076752
   8.87230   8.87230      1.00  2.259467   .076512
   8.87219   8.87219      1.00  2.262417   .076802
   8.87207   8.87207      1.00  2.259667   .077322
   8.87196   8.87196      1.00  2.262847   .077202
   8.87185   8.87185      1.00  2.259647   .077052
   8.87175   8.87175      1.00  2.250807   .077102
   8.87163   8.87163      1.00  2.260477   .077492
   8.87152   8.87152      1.00  2.263807   .078002
   8.87141   8.87141      1.00  2.261387   .078032
   8.87130   8.87130      1.00  2.258377   .077962
   8.87118   8.87118      1.00  2.259517   .078162
   8.87107   8.87107      1.00  2.257617   .078432
   8.87096   8.87096      1.00  2.259197   .078662
   8.87085   8.87085      1.00  2.260187   .078412
   8.87073   8.87073      1.00  2.253017   .078652
   8.87062   8.87062      1.00  2.260837   .078832
   8.87050   8.87050      1.00  2.261177   .078772
   8.87039   8.87039      1.00  2.260737   .078732
   8.87026   8.87026      1.00  2.261307   .079572
   8.87014   8.87014      1.00  2.257307   .078842
   8.87003   8.87003      1.00  2.259597   .079182
   8.86991   8.86991      1.00  2.259547   .079372
   8.86979   8.86979      1.00  2.255177   .079362
   8.86967   8.86967      1.00  2.260127   .079702
   8.86956   8.86956      1.00  2.263637   .079722
   8.86945   8.86945      1.00  2.260957   .079902
   8.86933   8.86933      1.00  2.261157   .080332
   8.86921   8.86921      1.00  2.259397   .079872
   8.86911   8.86911      1.00  2.261257   .080012
   8.86899   8.86899      1.00  2.259657   .080112
   8.86888   8.86888      1.00  2.256657   .080172
   8.86877   8.86877      1.00  2.262777   .080252
   8.86866   8.86866      1.00  2.259997   .080642
   8.86855   8.86855      1.00  2.261957   .080992
   8.86844   8.86844      1.00  2.259967   .080772
   8.86832   8.86832      1.00  2.259787   .081232
   8.86822   8.86822      1.00  2.259497   .081052
   8.86811   8.86811      1.00  2.261877   .081322
   8.86799   8.86799      1.00  2.254177   .081242
   8.86788   8.86788      1.00  2.261517   .081522
   8.86778   8.86778      1.00  2.261647   .081762
   8.86766   8.86766      1.00  2.262147   .081782
   8.86755   8.86755      1.00  2.259397   .081572
   8.86744   8.86744      1.00  2.260937   .081632
   8.86734   8.86734      1.00  2.262237   .081982
   8.86722   8.86722      1.00  2.262007   .082312
   8.86711   8.86711      1.00  2.253247   .081912
   8.86700   8.86700      1.00  2.262177   .082592
   8.86690   8.86690      1.00  2.262337   .082082
   8.86679   8.86679      1.00  2.260337   .082742
   8.86668   8.86668      1.00  2.261667   .082232
   8.86657   8.86657      1.00  2.261097   .082772
   8.86647   8.86647      1.00  2.261797   .082612
   8.86636   8.86636      1.00  2.258087   .082912
   8.86625   8.86625      1.00  2.251297   .083022
   8.86615   8.86615      1.00  2.260767   .083212
   8.86605   8.86605      1.00  2.262267   .082762
   8.86595   8.86595      1.00  2.259587   .083072
   8.86584   8.86584      1.00  2.262787   .083392
   8.86573   8.86573      1.00  2.261537   .083112
   8.86564   8.86564      1.00  2.259127   .083522
   8.86553   8.86553      1.00  2.259897   .083362
   8.86542   8.86542      1.00  2.255087   .083142
   8.86532   8.86532      1.00  2.259507   .083692
   8.86522   8.86522      1.00  2.257777   .083342
   8.86512   8.86512      1.00  2.261177   .084052
   8.86501   8.86501      1.00  2.261457   .083992
   8.86491   8.86491      1.00  2.258467   .084032
   8.86480   8.86480      1.00  2.258887   .083942
   8.86469   8.86469      1.00  2.261697   .084122
   8.86458   8.86458      1.00  2.260257   .084172
   8.86447   8.86447      1.00  2.250657   .084042
   8.86436   8.86436      1.00  2.260187   .084412
   8.86426   8.86426      1.00  2.262477   .084702
   8.86414   8.86414      1.00  2.257237   .084682
   8.86403   8.86403      1.00  2.255737   .084552
   8.86392   8.86392      1.00  2.257557   .084252
   8.86380   8.86380      1.00  2.255897   .084612
   8.86368   8.86368      1.00  2.256617   .084612
   8.86356   8.86356      1.00  2.252267   .084582
   8.86345   8.86345      1.00  2.259917   .084752
   8.86333   8.86333      1.00  2.256717   .084872
   8.86322   8.86322      1.00  2.258367   .084712
   8.86310   8.86310      1.00  2.259577   .084682
   8.86299   8.86299      1.00  2.256017   .084722
   8.86288   8.86288      1.00  2.255577   .084712
   8.86276   8.86276      1.00  2.258777   .084762
   8.86264   8.86264      1.00  2.256917   .085192
   8.86253   8.86253      1.00  2.251317   .085072
   8.86242   8.86242      1.00  2.257347   .085032
   8.86231   8.86231      1.00  2.257257   .084982
   8.86219   8.86219      1.00  2.257357   .085282
   8.86209   8.86209      1.00  2.256597   .085572
   8.86198   8.86198      1.00  2.256757   .085162
   8.86186   8.86186      1.00  2.257777   .085192
   8.86175   8.86175      1.00  2.249567   .085152
   8.86165   8.86165      1.00  2.256417   .085102
   8.86154   8.86154      1.00  2.256217   .085402
   8.86142   8.86142      1.00  2.257597   .085212
   8.86131   8.86131      1.00  2.254737   .084902
   8.86120   8.86120      1.00  2.254767   .085022
   8.86109   8.86109      1.00  2.255317   .085372
   8.86097   8.86097      1.00  2.258547   .085472
   8.86086   8.86086      1.00  2.255597   .085132
   8.86075   8.86075      1.00  2.248617   .084822
   8.86063   8.86063      1.00  2.256447   .085382
   8.86051   8.86051      1.00  2.257157   .085442
   8.86039   8.86039      1.00  2.253617   .085392
   8.86028   8.86028      1.00  2.255427   .085052
   8.86016   8.86016      1.00  2.254737   .085142
   8.86003   8.86003      1.00  2.255597   .085122
   8.85991   8.85991      1.00  2.248997   .085402
   8.85981   8.85981      1.00  2.254437   .084952
   8.85969   8.85969      1.00  2.257577   .085462
   8.85956   8.85956      1.00  2.254457   .085432
   8.85945   8.85945      1.00  2.255407   .085302
   8.85934   8.85934      1.00  2.257527   .084972
   8.85923   8.85923      1.00  2.253197   .085042
   8.85911   8.85911      1.00  2.254197   .085542
   8.85899   8.85899      1.00  2.253347   .084982
   8.85889   8.85889      1.00  2.246947   .084492
   8.85878   8.85878      1.00  2.252247   .085362
   8.85866   8.85866      1.00  2.253847   .085282
   8.85855   8.85855      1.00  2.254447   .084842
   8.85845   8.85845      1.00  2.254257   .085152
   8.85834   8.85834      1.00  2.251687   .084692
   8.85822   8.85822      1.00  2.252497   .085212
   8.85811   8.85811      1.00  2.252737   .084692
   8.85801   8.85801      1.00  2.242877   .084572
   8.85790   8.85790      1.00  2.252307   .085022
   8.85778   8.85778      1.00  2.253287   .084552
   8.85767   8.85767      1.00  2.252047   .084382
   8.85757   8.85757      1.00  2.251337   .084632
   8.85746   8.85746      1.00  2.250447   .084332
   8.85735   8.85735      1.00  2.250377   .084132
   8.85724   8.85724      1.00  2.252827   .084502
   8.85713   8.85713      1.00  2.250727   .084222
   8.85702   8.85702      1.00  2.242777   .083892
   8.85691   8.85691      1.00  2.253277   .084152
   8.85680   8.85680      1.00  2.250017   .083892
   8.85669   8.85669      1.00  2.252137   .083872
   8.85658   8.85658      1.00  2.250197   .084302
   8.85647   8.85647      1.00  2.248287   .083852
   8.85637   8.85637      1.00  2.247877   .083912
   8.85627   8.85627      1.00  2.249527   .083422
   8.85616   8.85616      1.00  2.240137   .083602
   8.85606   8.85606      1.00  2.250037   .083592
   8.85596   8.85596      1.00  2.249737   .083532
   8.85586   8.85586      1.00  2.252127   .083522
   8.85575   8.85575      1.00  2.248807   .083252
   8.85565   8.85565      1.00  2.248367   .083552
   8.85554   8.85554      1.00  2.249977   .083252
   8.85544   8.85544      1.00  2.246937   .083152
   8.85535   8.85535      1.00  2.239077   .082912
   8.85524   8.85524      1.00  2.246417   .083022
   8.85513   8.85513      1.00  2.246967   .082642
   8.85503   8.85503      1.00  2.247117   .082592
   8.85493   8.85493      1.00  2.248317   .083282
   8.85482   8.85482      1.00  2.247947   .082992
   8.85471   8.85471      1.00  2.247547   .082852
   8.85460   8.85460      1.00  2.249627   .082652
   8.85449   8.85449      1.00  2.239227   .082052
   8.85438   8.85438      1.00  2.246177   .082582
   8.85427   8.85427      1.00  2.247427   .082632
   8.85417   8.85417      1.00  2.248587   .082642
   8.85406   8.85406      1.00  2.246347   .082702
   8.85394   8.85394      1.00  2.243397   .082142
   8.85382   8.85382      1.00  2.247987   .082272
   8.85371   8.85371      1.00  2.248547   .082172
   8.85360   8.85360      1.00  2.234517   .081582
   8.85348   8.85348      1.00  2.245387   .081732
   8.85336   8.85336      1.00  2.250477   .081932
   8.85325   8.85325      1.00  2.245007   .082052
   8.85313   8.85313      1.00  2.244577   .081612
   8.85301   8.85301      1.00  2.246347   .081802
   8.85290   8.85290      1.00  2.245357   .081762
   8.85279   8.85279      1.00  2.242697   .081882
   8.85268   8.85268      1.00  2.236727   .081112
   8.85256   8.85256      1.00  2.247607   .081822
   8.85245   8.85245      1.00  2.244737   .081632
   8.85233   8.85233      1.00  2.244697   .081792
   8.85222   8.85222      1.00  2.245687   .081422
   8.85210   8.85210      1.00  2.246437   .081382
   8.85199   8.85199      1.00  2.243397   .081182
   8.85189   8.85189      1.00  2.243427   .081232
   8.85178   8.85178      1.00  2.248277   .081422
   8.85166   8.85166      1.00  2.242517   .081412
   8.85155   8.85155      1.00  2.245237   .081062
   8.85145   8.85145      1.00  2.247887   .081012
   8.85134   8.85134      1.00  2.246567   .081362
   8.85122   8.85122      1.00  2.244087   .081052
   8.85110   8.85110      1.00  2.245837   .081152
   8.85100   8.85100      1.00  2.247707   .081172
   8.85088   8.85088      1.00  2.239287   .081342
   8.85076   8.85076      1.00  2.242987   .081162
   8.85065   8.85065      1.00  2.245767   .081042
   8.85054   8.85054      1.00  2.247497   .081072
   8.85042   8.85042      1.00  2.241627   .081232
   8.85030   8.85030      1.00  2.243517   .081182
   8.85018   8.85018      1.00  2.248007   .081032
   8.85006   8.85006      1.00  2.243317   .080892
   8.84994   8.84994      1.00  2.242597   .080722
   8.84982   8.84982      1.00  2.246207   .081232
   8.84970   8.84970      1.00  2.241077   .080782
   8.84960   8.84960      1.00  2.244407   .081142
   8.84948   8.84948      1.00  2.244057   .081172
   8.84936   8.84936      1.00  2.246057   .081192
   8.84925   8.84925      1.00  2.244207   .080922
   8.84914   8.84914      1.00  2.243757   .080832
   8.84903   8.84903      1.00  2.242317   .081052
   8.84891   8.84891      1.00  2.236787   .080732
   8.84879   8.84879      1.00  2.241967   .080592
   8.84869   8.84869      1.00  2.241587   .080862
   8.84858   8.84858      1.00  2.246437   .080902
   8.84847   8.84847      1.00  2.245527   .080852
   8.84836   8.84836      1.00  2.242887   .081222
   8.84825   8.84825      1.00  2.243497   .081132
   8.84814   8.84814      1.00  2.245267   .081032
   8.84803   8.84803      1.00  2.235187   .080562
   8.84792   8.84792      1.00  2.241557   .081102
   8.84781   8.84781      1.00  2.242397   .080992
   8.84769   8.84769      1.00  2.244657   .080912
   8.84757   8.84757      1.00  2.241617   .081252
   8.84746   8.84746      1.00  2.240427   .081222
   8.84736   8.84736      1.00  2.243537   .081102
   8.84725   8.84725      1.00  2.243797   .081342
   8.84714   8.84714      1.00  2.233037   .080792
   8.84702   8.84702      1.00  2.242897   .081242
   8.84692   8.84692      1.00  2.243297   .080942
   8.84681   8.84681      1.00  2.243577   .080772
   8.84670   8.84670      1.00  2.239267   .080902
   8.84659   8.84659      1.00  2.241537   .081312
   8.84649   8.84649      1.00  2.242757   .080972
   8.84639   8.84639      1.00  2.240177   .081432
   8.84628   8.84628      1.00  2.231957   .081092
   8.84617   8.84617      1.00  2.242927   .081462
   8.84607   8.84607      1.00  2.242127   .081712
   8.84597   8.84597      1.00  2.239887   .081302
   8.84586   8.84586      1.00  2.240737   .081392
   8.84576   8.84576      1.00  2.241047   .081212
   8.84566   8.84566      1.00  2.240587   .081962
   8.84556   8.84556      1.00  2.239617   .081372
   8.84545   8.84545      1.00  2.233787   .081102
   8.84535   8.84535      1.00  2.242367   .081752
   8.84525   8.84525      1.00  2.238287   .081542
   8.84514   8.84514      1.00  2.239757   .081802
   8.84503   8.84503      1.00  2.243317   .081762
   8.84493   8.84493      1.00  2.237597   .082002
   8.84482   8.84482      1.00  2.238337   .082142
   8.84471   8.84471      1.00  2.241367   .081922
   8.84460   8.84460      1.00  2.235697   .081852
   8.84449   8.84449      1.00  2.237697   .082432
   8.84439   8.84439      1.00  2.238157   .082572
   8.84428   8.84428      1.00  2.242007   .082492
   8.84417   8.84417      1.00  2.239977   .082072
   8.84406   8.84406      1.00  2.236457   .082472
   8.84395   8.84395      1.00  2.238577   .082802
   8.84384   8.84384      1.00  2.241087   .082572
   8.84371   8.84371      1.00  2.231177   .082602
   8.84359   8.84359      1.00  2.237347   .082522
   8.84348   8.84348      1.00  2.241597   .083162
   8.84336   8.84336      1.00  2.242177   .083132
   8.84324   8.84324      1.00  2.236147   .082802
   8.84312   8.84312      1.00  2.236687   .082812
   8.84301   8.84301      1.00  2.241497   .083512
   8.84290   8.84290      1.00  2.237587   .083322
   8.84278   8.84278      1.00  2.227907   .082912
   8.84267   8.84267      1.00  2.238317   .083302
   8.84256   8.84256      1.00  2.241237   .083742
   8.84245   8.84245      1.00  2.239407   .083992
   8.84233   8.84233      1.00  2.237417   .083812
   8.84221   8.84221      1.00  2.243227   .083962
   8.84211   8.84211      1.00  2.237377   .084092
   8.84200   8.84200      1.00  2.234207   .084082
   8.84189   8.84189      1.00  2.230717   .083802
   8.84177   8.84177      1.00  2.239617   .084672
   8.84167   8.84167      1.00  2.236807   .084372
   8.84156   8.84156      1.00  2.234717   .084342
   8.84145   8.84145      1.00  2.240307   .084422
   8.84133   8.84133      1.00  2.239027   .084672
   8.84122   8.84122      1.00  2.233737   .084552
   8.84111   8.84111      1.00  2.240187   .084712
   8.84099   8.84099      1.00  2.232157   .084802
   8.84088   8.84088      1.00  2.236637   .085142
   8.84077   8.84077      1.00  2.236387   .085312
   8.84065   8.84065      1.00  2.241027   .085332
   8.84053   8.84053      1.00  2.239067   .085642
   8.84041   8.84041      1.00  2.235507   .085122
   8.84030   8.84030      1.00  2.236117   .085512
   8.84018   8.84018      1.00  2.237667   .085582
   8.84005   8.84005      1.00  2.236637   .085902
   8.83994   8.83994      1.00  2.230697   .085712
   8.83983   8.83983      1.00  2.241707   .086132
   8.83971   8.83971      1.00  2.240317   .086132
   8.83959   8.83959      1.00  2.236267   .086222
   8.83948   8.83948      1.00  2.237187   .086322
   8.83937   8.83937      1.00  2.239467   .086642
   8.83925   8.83925      1.00  2.235337   .086332
   8.83914   8.83914      1.00  2.235107   .086712
   8.83902   8.83902      1.00  2.230877   .086682
   8.83891   8.83891      1.00  2.239467   .086952
   8.83880   8.83880      1.00  2.235657   .087152
   8.83868   8.83868      1.00  2.236667   .087512
   8.83856   8.83856      1.00  2.239747   .087262
   8.83846   8.83846      1.00  2.236367   .087462
   8.83835   8.83835      1.00  2.234767   .087582
   8.83824   8.83824      1.00  2.240027   .087852
   8.83813   8.83813      1.00  2.229187   .087262
   8.83802   8.83802      1.00  2.234587   .087852
   8.83792   8.83792      1.00  2.238977   .088242
   8.83780   8.83780      1.00  2.238697   .088272
   8.83769   8.83769      1.00  2.237457   .088322
   8.83758   8.83758      1.00  2.235157   .088252
   8.83747   8.83747      1.00  2.239507   .088372
   8.83736   8.83736      1.00  2.238947   .088612
   8.83725   8.83725      1.00  2.228367   .088212
   8.83715   8.83715      1.00  2.238317   .088362
   8.83704   8.83704      1.00  2.238857   .088402
   8.83692   8.83692      1.00  2.236817   .088972
   8.83681   8.83681      1.00  2.240617   .089182
   8.83670   8.83670      1.00  2.239977   .089012
   8.83660   8.83660      1.00  2.239867   .089382
   8.83649   8.83649      1.00  2.237297   .089192
   8.83638   8.83638      1.00  2.230497   .088792
   8.83628   8.83628      1.00  2.240497   .089452
   8.83618   8.83618      1.00  2.236467   .089252
   8.83607   8.83607      1.00  2.240877   .089892
   8.83597   8.83597      1.00  2.240247   .089712
   8.83587   8.83587      1.00  2.239157   .089812
   8.83577   8.83577      1.00  2.238777   .090052
   8.83566   8.83566      1.00  2.239967   .090032
   8.83555   8.83555      1.00  2.239627   .090092
   8.83546   8.83546      1.00  2.229727   .089802
   8.83536   8.83536      1.00  2.239037   .090372
   8.83525   8.83525      1.00  2.238667   .090102
   8.83515   8.83515      1.00  2.239227   .090352
   8.83504   8.83504      1.00  2.237857   .090202
   8.83493   8.83493      1.00  2.241837   .090662
   8.83482   8.83482      1.00  2.239157   .090802
   8.83472   8.83472      1.00  2.238677   .090972
   8.83462   8.83462      1.00  2.231677   .090282
   8.83451   8.83451      1.00  2.237757   .090492
   8.83439   8.83439      1.00  2.239067   .091082
   8.83428   8.83428      1.00  2.239317   .091212
   8.83417   8.83417      1.00  2.237257   .090922
   8.83406   8.83406      1.00  2.237777   .091162
   8.83394   8.83394      1.00  2.238897   .091162
   8.83383   8.83383      1.00  2.237817   .091332
   8.83372   8.83372      1.00  2.238027   .090922
   8.83361   8.83361      1.00  2.231557   .090962
   8.83349   8.83349      1.00  2.237607   .091312
   8.83336   8.83336      1.00  2.237917   .091552
   8.83325   8.83325      1.00  2.237317   .091612
   8.83314   8.83314      1.00  2.240217   .091852
   8.83302   8.83302      1.00  2.235107   .091712
   8.83291   8.83291      1.00  2.234207   .091532
   8.83280   8.83280      1.00  2.238837   .092232
   8.83268   8.83268      1.00  2.227167   .091602
   8.83256   8.83256      1.00  2.236277   .092552
   8.83245   8.83245      1.00  2.240717   .091672
   8.83234   8.83234      1.00  2.238747   .092282
   8.83223   8.83223      1.00  2.236827   .092492
   8.83211   8.83211      1.00  2.233957   .092272
   8.83200   8.83200      1.00  2.239027   .092602
   8.83190   8.83190      1.00  2.235957   .092022
   8.83179   8.83179      1.00  2.233987   .092432
   8.83167   8.83167      1.00  2.230247   .092462
   8.83156   8.83156      1.00  2.238937   .092702
   8.83146   8.83146      1.00  2.234257   .092762
   8.83134   8.83134      1.00  2.235967   .092442
   8.83122   8.83122      1.00  2.239157   .092732
   8.83111   8.83111      1.00  2.237487   .093182
   8.83101   8.83101      1.00  2.234397   .092872
   8.83090   8.83090      1.00  2.238277   .092892
   8.83078   8.83078      1.00  2.235157   .093162
   8.83066   8.83066      1.00  2.235637   .092852
   8.83055   8.83055      1.00  2.234567   .093092
   8.83043   8.83043      1.00  2.238717   .092932
   8.83031   8.83031      1.00  2.238497   .093492
   8.83019   8.83019      1.00  2.231737   .093322
   8.83008   8.83008      1.00  2.237757   .093542
   8.82996   8.82996      1.00  2.239507   .093402
   8.82983   8.82983      1.00  2.231067   .093122
   8.82972   8.82972      1.00  2.234327   .093332
   8.82960   8.82960      1.00  2.239317   .093462
   8.82949   8.82949      1.00  2.238347   .093652
   8.82937   8.82937      1.00  2.233387   .093682
   8.82925   8.82925      1.00  2.235937   .093732
   8.82914   8.82914      1.00  2.241707   .093762
   8.82903   8.82903      1.00  2.233687   .093652
   8.82891   8.82891      1.00  2.224067   .093582
   8.82880   8.82880      1.00  2.242557   .094172
   8.82870   8.82870      1.00  2.240397   .093882
   8.82859   8.82859      1.00  2.233787   .093842
   8.82848   8.82848      1.00  2.238677   .093952
   8.82837   8.82837      1.00  2.241537   .094152
   8.82826   8.82826      1.00  2.233157   .094132
   8.82816   8.82816      1.00  2.233467   .093752
   8.82804   8.82804      1.00  2.232137   .093982
   8.82793   8.82793      1.00  2.240717   .094272
   8.82782   8.82782      1.00  2.232607   .093842
   8.82771   8.82771      1.00  2.238987   .094162
   8.82759   8.82759      1.00  2.242907   .094212
   8.82749   8.82749      1.00  2.236357   .093682
   8.82738   8.82738      1.00  2.232557   .094522
   8.82727   8.82727      1.00  2.240587   .094342
   8.82716   8.82716      1.00  2.231937   .093812
   8.82704   8.82704      1.00  2.231467   .094282
   8.82694   8.82694      1.00  2.237857   .094722
   8.82683   8.82683      1.00  2.242187   .094542
   8.82672   8.82672      1.00  2.235457   .094172
   8.82661   8.82661      1.00  2.231487   .094112
   8.82651   8.82651      1.00  2.240387   .094422
   8.82641   8.82641      1.00  2.238877   .094662
   8.82630   8.82630      1.00  2.234827   .094472
   8.82619   8.82619      1.00  2.229497   .093822
   8.82610   8.82610      1.00  2.241377   .094412
   8.82599   8.82599      1.00  2.238797   .094672
   8.82588   8.82588      1.00  2.233607   .094472
   8.82578   8.82578      1.00  2.239237   .094562
   8.82568   8.82568      1.00  2.239217   .094242
   8.82558   8.82558      1.00  2.232357   .094482
   8.82547   8.82547      1.00  2.233747   .093942
   8.82536   8.82536      1.00  2.232817   .094062
   8.82527   8.82527      1.00  2.237857   .094612
   8.82516   8.82516      1.00  2.232867   .094042
   8.82506   8.82506      1.00  2.240117   .094472
   8.82495   8.82495      1.00  2.239067   .094412
   8.82485   8.82485      1.00  2.233317   .094162
   8.82475   8.82475      1.00  2.234067   .094582
   8.82463   8.82463      1.00  2.239587   .094022
   8.82452   8.82452      1.00  2.228597   .093552
   8.82442   8.82442      1.00  2.232987   .093952
   8.82431   8.82431      1.00  2.236967   .093882
   8.82420   8.82420      1.00  2.241677   .094242
   8.82408   8.82408      1.00  2.233597   .093852
   8.82396   8.82396      1.00  2.232187   .094192
   8.82385   8.82385      1.00  2.239917   .094182
   8.82374   8.82374      1.00  2.238367   .093802
   8.82363   8.82363      1.00  2.224067   .093582
   8.82351   8.82351      1.00  2.235737   .093872
   8.82339   8.82339      1.00  2.242017   .093982
   8.82327   8.82327      1.00  2.235227   .094162
   8.82315   8.82315      1.00  2.232987   .094152
   8.82304   8.82304      1.00  2.238807   .094042
   8.82293   8.82293      1.00  2.238197   .093952
   8.82281   8.82281      1.00  2.223687   .093342
   8.82270   8.82270      1.00  2.232087   .094022
   8.82259   8.82259      1.00  2.238847   .093632
   8.82247   8.82247      1.00  2.236047   .093952
   8.82235   8.82235      1.00  2.231147   .093272
   8.82224   8.82224      1.00  2.239327   .093812
   8.82214   8.82214      1.00  2.239577   .093942
   8.82203   8.82203      1.00  2.231317   .093642
   8.82190   8.82190      1.00  2.225117   .092732
   8.82180   8.82180      1.00  2.236087   .093842
   8.82169   8.82169      1.00  2.234767   .093522
   8.82158   8.82158      1.00  2.230977   .093722
   8.82147   8.82147      1.00  2.235477   .093692
   8.82135   8.82135      1.00  2.238327   .093182
   8.82125   8.82125      1.00  2.231737   .093632
   8.82113   8.82113      1.00  2.232437   .093372
   8.82101   8.82101      1.00  2.231927   .093132
   8.82090   8.82090      1.00  2.235347   .093542
   8.82079   8.82079      1.00  2.230217   .093232
   8.82067   8.82067      1.00  2.235727   .093672
   8.82055   8.82055      1.00  2.239787   .093592
   8.82043   8.82043      1.00  2.231517   .092982
   8.82032   8.82032      1.00  2.227977   .092862
   8.82020   8.82020      1.00  2.239897   .093282
   8.82008   8.82008      1.00  2.232617   .093172
   8.81996   8.81996      1.00  2.226777   .092992
   8.81985   8.81985      1.00  2.234287   .093222
   8.81973   8.81973      1.00  2.238247   .092972
   8.81961   8.81961      1.00  2.231457   .093112
   8.81949   8.81949      1.00  2.227497   .093382
   8.81939   8.81939      1.00  2.236587   .092892
   8.81927   8.81927      1.00  2.235487   .093102
   8.81915   8.81915      1.00  2.223327   .092482
   8.81903   8.81903      1.00  2.230097   .092792
   8.81892   8.81892      1.00  2.238827   .093142
   8.81881   8.81881      1.00  2.231217   .093212
   8.81870   8.81870      1.00  2.228077   .092602
   8.81858   8.81858      1.00  2.236677   .092942
   8.81848   8.81848      1.00  2.235817   .092792
   8.81837   8.81837      1.00  2.224907   .092662
   8.81825   8.81825      1.00  2.233057   .093002
   8.81814   8.81814      1.00  2.228487   .092472
   8.81804   8.81804      1.00  2.229537   .092682
   8.81793   8.81793      1.00  2.227227   .092752
   8.81781   8.81781      1.00  2.234267   .092522
   8.81770   8.81770      1.00  2.235157   .092952
   8.81760   8.81760      1.00  2.227167   .092782
   8.81749   8.81749      1.00  2.234127   .092412
   8.81738   8.81738      1.00  2.237077   .092892
   8.81727   8.81727      1.00  2.221347   .091952
   8.81716   8.81716      1.00  2.228437   .092412
   8.81705   8.81705      1.00  2.234817   .093012
   8.81694   8.81694      1.00  2.232517   .092612
   8.81683   8.81683      1.00  2.227537   .092822
   8.81672   8.81672      1.00  2.230957   .092892
   8.81661   8.81661      1.00  2.233877   .092992
   8.81650   8.81650      1.00  2.229687   .092942
   8.81639   8.81639      1.00  2.219687   .091852
   8.81629   8.81629      1.00  2.233367   .092582
   8.81619   8.81619      1.00  2.233347   .092752
   8.81608   8.81608      1.00  2.229207   .092612
   8.81598   8.81598      1.00  2.232357   .092692
   8.81588   8.81588      1.00  2.234177   .092872
   8.81578   8.81578      1.00  2.230557   .092442
   8.81567   8.81567      1.00  2.228167   .092672
   8.81556   8.81556      1.00  2.223827   .092372
   8.81546   8.81546      1.00  2.232787   .092522
   8.81536   8.81536      1.00  2.228027   .092422
   8.81526   8.81526      1.00  2.231137   .092722
   8.81516   8.81516      1.00  2.234587   .093032
   8.81506   8.81506      1.00  2.229557   .092882
   8.81495   8.81495      1.00  2.229487   .093092
   8.81484   8.81484      1.00  2.231937   .093022
   8.81473   8.81473      1.00  2.227537   .092492
   8.81463   8.81463      1.00  2.226527   .092772
   8.81452   8.81452      1.00  2.230457   .093012
   8.81440   8.81440      1.00  2.232937   .092872
   8.81429   8.81429      1.00  2.230737   .093012
   8.81419   8.81419      1.00  2.227817   .092632
   8.81407   8.81407      1.00  2.229867   .093212
   8.81395   8.81395      1.00  2.231727   .093082
   8.81383   8.81383      1.00  2.219787   .092422
   8.81373   8.81373      1.00  2.227097   .092872
   8.81361   8.81361      1.00  2.230547   .093262
   8.81349   8.81349      1.00  2.231207   .093552
   8.81338   8.81338      1.00  2.227067   .092722
   8.81327   8.81327      1.00  2.229037   .093232
   8.81315   8.81315      1.00  2.231247   .093262
   8.81303   8.81303      1.00  2.226547   .093142
   8.81292   8.81292      1.00  2.223967   .092992
   8.81281   8.81281      1.00  2.225157   .093002
   8.81269   8.81269      1.00  2.230597   .093582
   8.81257   8.81257      1.00  2.226147   .093562
   8.81246   8.81246      1.00  2.229107   .093292
   8.81235   8.81235      1.00  2.233087   .093802
   8.81223   8.81223      1.00  2.224627   .093462
   8.81211   8.81211      1.00  2.224897   .093392
   8.81200   8.81200      1.00  2.230687   .093752
   8.81190   8.81190      1.00  2.222667   .093232
   8.81179   8.81179      1.00  2.223717   .093662
   8.81168   8.81168      1.00  2.227317   .093612
   8.81157   8.81157      1.00  2.234107   .093882
   8.81146   8.81146      1.00  2.226737   .093742
   8.81135   8.81135      1.00  2.226587   .093902
   8.81123   8.81123      1.00  2.227987   .094042
   8.81112   8.81112      1.00  2.231787   .094322
   8.81101   8.81101      1.00  2.220937   .094032
   8.81090   8.81090      1.00  2.225327   .093952
   8.81078   8.81078      1.00  2.231237   .094322
   8.81066   8.81066      1.00  2.226327   .094262
   8.81055   8.81055      1.00  2.222017   .093912
   8.81043   8.81043      1.00  2.229487   .094362
   8.81031   8.81031      1.00  2.229357   .094522
   8.81019   8.81019      1.00  2.226107   .094652
   8.81008   8.81008      1.00  2.221447   .094302
   8.80996   8.80996      1.00  2.229887   .094762
   8.80983   8.80983      1.00  2.227577   .094992
   8.80971   8.80971      1.00  2.224327   .094562
   8.80961   8.80961      1.00  2.229397   .094722
   8.80949   8.80949      1.00  2.229287   .094692
   8.80938   8.80938      1.00  2.220607   .095252
   8.80926   8.80926      1.00  2.224887   .094812
   8.80915   8.80915      1.00  2.229157   .095132
   8.80903   8.80903      1.00  2.219147   .095062
   8.80891   8.80891      1.00  2.224327   .095442
   8.80880   8.80880      1.00  2.230797   .095092
   8.80870   8.80870      1.00  2.230327   .095402
   8.80860   8.80860      1.00  2.223087   .095182
   8.80848   8.80848      1.00  2.224517   .095582
   8.80836   8.80836      1.00  2.230007   .095662
   8.80826   8.80826      1.00  2.225777   .096032
   8.80815   8.80815      1.00  2.216347   .095292
   8.80804   8.80804      1.00  2.229537   .095592
   8.80792   8.80792      1.00  2.227387   .095692
   8.80782   8.80782      1.00  2.222167   .095862
   8.80771   8.80771      1.00  2.226187   .096052
   8.80759   8.80759      1.00  2.231037   .096242
   8.80748   8.80748      1.00  2.223587   .095692
   8.80738   8.80738      1.00  2.224097   .096442
   8.80727   8.80727      1.00  2.228617   .095912
   8.80715   8.80715      1.00  2.219307   .095532
   8.80704   8.80704      1.00  2.222197   .096382
   8.80694   8.80694      1.00  2.224547   .096472
   8.80683   8.80683      1.00  2.229687   .096092
   8.80672   8.80672      1.00  2.223957   .096392
   8.80661   8.80661      1.00  2.220887   .096452
   8.80650   8.80650      1.00  2.229677   .096292
   8.80640   8.80640      1.00  2.226737   .096412
   8.80629   8.80629      1.00  2.214107   .096342
   8.80619   8.80619      1.00  2.223887   .096762
   8.80609   8.80609      1.00  2.228637   .096672
   8.80599   8.80599      1.00  2.224647   .096632
   8.80587   8.80587      1.00  2.224217   .096952
   8.80577   8.80577      1.00  2.226107   .096842
   8.80567   8.80567      1.00  2.223027   .096802
   8.80557   8.80557      1.00  2.223037   .096892
   8.80547   8.80547      1.00  2.226637   .096832
   8.80536   8.80536      1.00  2.218017   .096672
   8.80526   8.80526      1.00  2.223847   .096892
   8.80516   8.80516      1.00  2.226447   .096942
   8.80505   8.80505      1.00  2.227507   .097322
   8.80494   8.80494      1.00  2.223307   .096982
   8.80485   8.80485      1.00  2.222397   .097312
   8.80474   8.80474      1.00  2.228107   .097452
   8.80462   8.80462      1.00  2.221517   .097242
   8.80451   8.80451      1.00  2.214417   .096962
   8.80441   8.80441      1.00  2.228367   .097462
   8.80430   8.80430      1.00  2.226377   .097212
   8.80418   8.80418      1.00  2.222177   .097682
   8.80407   8.80407      1.00  2.225547   .097912
   8.80396   8.80396      1.00  2.228087   .097092
   8.80385   8.80385      1.00  2.220967   .097392
   8.80373   8.80373      1.00  2.222837   .097712
   8.80362   8.80362      1.00  2.227047   .097782
   8.80350   8.80350      1.00  2.213947   .097212
   8.80339   8.80339      1.00  2.221027   .097382
   8.80326   8.80326      1.00  2.226817   .098022
   8.80314   8.80314      1.00  2.224777   .097692
   8.80304   8.80304      1.00  2.219977   .097952
   8.80292   8.80292      1.00  2.223117   .098012
   8.80281   8.80281      1.00  2.228257   .097832
   8.80269   8.80269      1.00  2.217747   .097992
   8.80258   8.80258      1.00  2.219767   .097852
   8.80246   8.80246      1.00  2.228457   .098592
   8.80235   8.80235      1.00  2.223877   .098122
   8.80223   8.80223      1.00  2.221037   .098312
   8.80212   8.80212      1.00  2.224957   .098432
   8.80202   8.80202      1.00  2.223347   .098282
   8.80191   8.80191      1.00  2.221147   .097942
   8.80180   8.80180      1.00  2.216117   .098232
   8.80169   8.80169      1.00  2.222367   .098172
   8.80158   8.80158      1.00  2.225787   .098132
   8.80147   8.80147      1.00  2.221637   .098412
   8.80135   8.80135      1.00  2.225057   .098962
   8.80124   8.80124      1.00  2.226967   .098892
   8.80113   8.80113      1.00  2.219447   .098692
   8.80102   8.80102      1.00  2.222077   .098312
   8.80090   8.80090      1.00  2.223887   .098452
   8.80079   8.80079      1.00  2.215077   .098202
   8.80068   8.80068      1.00  2.219717   .098332
   8.80056   8.80056      1.00  2.223367   .098812
   8.80044   8.80044      1.00  2.226327   .098532
   8.80032   8.80032      1.00  2.221637   .099042
   8.80021   8.80021      1.00  2.221047   .098882
   8.80008   8.80008      1.00  2.225107   .098752
   8.79996   8.79996      1.00  2.219437   .099032
   8.79985   8.79985      1.00  2.215417   .098402
   8.79974   8.79974      1.00  2.225267   .099272
   8.79962   8.79962      1.00  2.224197   .099282
   8.79951   8.79951      1.00  2.218867   .098842
   8.79940   8.79940      1.00  2.221727   .099082
   8.79928   8.79928      1.00  2.223087   .099022
   8.79916   8.79916      1.00  2.220147   .098902
   8.79905   8.79905      1.00  2.218847   .099322
   8.79894   8.79894      1.00  2.214287   .099332
   8.79882   8.79882      1.00  2.221977   .099462
   8.79871   8.79871      1.00  2.217957   .099242
   8.79860   8.79860      1.00  2.221757   .099082
   8.79850   8.79850      1.00  2.225817   .099602
   8.79838   8.79838      1.00  2.219257   .099232
   8.79827   8.79827      1.00  2.215607   .099212
   8.79816   8.79816      1.00  2.224857   .099502
   8.79805   8.79805      1.00  2.212917   .099062
   8.79794   8.79794      1.00  2.217267   .099272
   8.79782   8.79782      1.00  2.222457   .099792
   8.79771   8.79771      1.00  2.226497   .100062
   8.79761   8.79761      1.00  2.216577   .099302
   8.79751   8.79751      1.00  2.218607   .099872
   8.79739   8.79739      1.00  2.227707   .100132
   8.79728   8.79728      1.00  2.218267   .099732
   8.79717   8.79717      1.00  2.213287   .099472
   8.79706   8.79706      1.00  2.222507   .099992
   8.79695   8.79695      1.00  2.216817   .099992
   8.79684   8.79684      1.00  2.215267   .099802
   8.79674   8.79674      1.00  2.219337   .100012
   8.79663   8.79663      1.00  2.226047   .100012
   8.79652   8.79652      1.00  2.219217   .100192
   8.79641   8.79641      1.00  2.214027   .099672
   8.79631   8.79631      1.00  2.224717   .100542
   8.79621   8.79621      1.00  2.220827   .100422
   8.79610   8.79610      1.00  2.204837   .099732
   8.79599   8.79599      1.00  2.219817   .100712
   8.79590   8.79590      1.00  2.225177   .100422
   8.79580   8.79580      1.00  2.216207   .099972
   8.79569   8.79569      1.00  2.215357   .100372
   8.79558   8.79558      1.00  2.222787   .100812
   8.79548   8.79548      1.00  2.221427   .100532
   8.79538   8.79538      1.00  2.213667   .100252
   8.79528   8.79528      1.00  2.221237   .100832
   8.79518   8.79518      1.00  2.215407   .100472
   8.79508   8.79508      1.00  2.214667   .100682
   8.79497   8.79497      1.00  2.216207   .100692
   8.79486   8.79486      1.00  2.222707   .100752
   8.79476   8.79476      1.00  2.219087   .101052
   8.79465   8.79465      1.00  2.214097   .100582
   8.79454   8.79454      1.00  2.217617   .100962
   8.79443   8.79443      1.00  2.221557   .100782
   8.79432   8.79432      1.00  2.206997   .100942
   8.79421   8.79421      1.00  2.215937   .101052
   8.79410   8.79410      1.00  2.221847   .101132
   8.79398   8.79398      1.00  2.220147   .101452
   8.79386   8.79386      1.00  2.214707   .101162
   8.79376   8.79376      1.00  2.218497   .101852
   8.79364   8.79364      1.00  2.220437   .101092
   8.79352   8.79352      1.00  2.214177   .100982
   8.79340   8.79340      1.00  2.205857   .101012
   8.79329   8.79329      1.00  2.219947   .101532
   8.79318   8.79318      1.00  2.217327   .101322
   8.79306   8.79306      1.00  2.212847   .101442
   8.79294   8.79294      1.00  2.217497   .101832
   8.79282   8.79282      1.00  2.223217   .101572
   8.79271   8.79271      1.00  2.212257   .101142
   8.79259   8.79259      1.00  2.213367   .101712
   8.79248   8.79248      1.00  2.222507   .101372
   8.79237   8.79237      1.00  2.210867   .100812
   8.79226   8.79226      1.00  2.208177   .101112
   8.79214   8.79214      1.00  2.217847   .101582
   8.79203   8.79203      1.00  2.220397   .101652
   8.79193   8.79193      1.00  2.211787   .101432
   8.79182   8.79182      1.00  2.211547   .101852
   8.79170   8.79170      1.00  2.222737   .101962
   8.79159   8.79159      1.00  2.209667   .101412
   8.79148   8.79148      1.00  2.209257   .101562
   8.79138   8.79138      1.00  2.220447   .102242
   8.79126   8.79126      1.00  2.221557   .101932
   8.79115   8.79115      1.00  2.209337   .101602
   8.79104   8.79104      1.00  2.213017   .101792
   8.79092   8.79092      1.00  2.222627   .102502
   8.79080   8.79080      1.00  2.214477   .101562
   8.79069   8.79069      1.00  2.202287   .101882
   8.79058   8.79058      1.00  2.220077   .102342
   8.79046   8.79046      1.00  2.221737   .101872
   8.79034   8.79034      1.00  2.209157   .102022
   8.79022   8.79022      1.00  2.216027   .102442
   8.79010   8.79010      1.00  2.224257   .101992
   8.78998   8.78998      1.00  2.213497   .102242
   8.78986   8.78986      1.00  2.210307   .102212
   8.78975   8.78975      1.00  2.214097   .101952
   8.78964   8.78964      1.00  2.219777   .101952
   8.78952   8.78952      1.00  2.210107   .102082
   8.78940   8.78940      1.00  2.216837   .102012
   8.78928   8.78928      1.00  2.223697   .102312
   8.78918   8.78918      1.00  2.214627   .102212
   8.78906   8.78906      1.00  2.210787   .102372
   8.78895   8.78895      1.00  2.222827   .102692
   8.78883   8.78883      1.00  2.212257   .102172
   8.78873   8.78873      1.00  2.208487   .102342
   8.78863   8.78863      1.00  2.218357   .102572
   8.78851   8.78851      1.00  2.223497   .102312
   8.78840   8.78840      1.00  2.211067   .102492
   8.78829   8.78829      1.00  2.211597   .102642
   8.78818   8.78818      1.00  2.221667   .102422
   8.78807   8.78807      1.00  2.218837   .102502
   8.78796   8.78796      1.00  2.208967   .102492
   8.78785   8.78785      1.00  2.215957   .102642
   8.78774   8.78774      1.00  2.223367   .102572
   8.78762   8.78762      1.00  2.208557   .102342
   8.78752   8.78752      1.00  2.213507   .102852
   8.78741   8.78741      1.00  2.225537   .103212
   8.78731   8.78731      1.00  2.213577   .102532
   8.78719   8.78719      1.00  2.209197   .102632
   8.78708   8.78708      1.00  2.221027   .103022
   8.78697   8.78697      1.00  2.211307   .102072
   8.78686   8.78686      1.00  2.206227   .102362
   8.78675   8.78675      1.00  2.216607   .102552
   8.78664   8.78664      1.00  2.224207   .103152
   8.78654   8.78654      1.00  2.211477   .102642
   8.78644   8.78644      1.00  2.208077   .102742
   8.78633   8.78633      1.00  2.221577   .103072
   8.78622   8.78622      1.00  2.218517   .103482
   8.78612   8.78612      1.00  2.196637   .102402
   8.78602   8.78602      1.00  2.216967   .102802
   8.78591   8.78591      1.00  2.221757   .102802
   8.78581   8.78581      1.00  2.209457   .102752
   8.78571   8.78571      1.00  2.208267   .103072
   8.78561   8.78561      1.00  2.224117   .103312
   8.78551   8.78551      1.00  2.214957   .102762
   8.78540   8.78540      1.00  2.205617   .103392
   8.78530   8.78530      1.00  2.217917   .103702
   8.78520   8.78520      1.00  2.217257   .102782
   8.78509   8.78509      1.00  2.206727   .102582
   8.78499   8.78499      1.00  2.212117   .103562
   8.78489   8.78489      1.00  2.223647   .103032
   8.78479   8.78479      1.00  2.212527   .102912
   8.78467   8.78467      1.00  2.203067   .102832
   8.78456   8.78456      1.00  2.220217   .103512
   8.78446   8.78446      1.00  2.221567   .103022
   8.78435   8.78435      1.00  2.195417   .102952
   8.78424   8.78424      1.00  2.214147   .103422
   8.78413   8.78413      1.00  2.223157   .103342
   8.78401   8.78401      1.00  2.209577   .102592
   8.78390   8.78390      1.00  2.207057   .103442
   8.78378   8.78378      1.00  2.220997   .103732
   8.78366   8.78366      1.00  2.216467   .102742
   8.78354   8.78354      1.00  2.202007   .103062
   8.78343   8.78343      1.00  2.205207   .102612
   8.78331   8.78331      1.00  2.223067   .103502
   8.78319   8.78319      1.00  2.204967   .103172
   8.78309   8.78309      1.00  2.207697   .103472
   8.78298   8.78298      1.00  2.222917   .103282
   8.78286   8.78286      1.00  2.213317   .103182
   8.78274   8.78274      1.00  2.204437   .103892
   8.78263   8.78263      1.00  2.217917   .103762
   8.78251   8.78251      1.00  2.213337   .102562
   8.78239   8.78239      1.00  2.204617   .103012
   8.78228   8.78228      1.00  2.207997   .103712
   8.78218   8.78218      1.00  2.223477   .103862
   8.78207   8.78207      1.00  2.212697   .103112
   8.78196   8.78196      1.00  2.202847   .103422
   8.78185   8.78185      1.00  2.218487   .103262
   8.78174   8.78174      1.00  2.219457   .103592
   8.78163   8.78163      1.00  2.202087   .103382
   8.78152   8.78152      1.00  2.204937   .103322
   8.78140   8.78140      1.00  2.222537   .103952
   8.78130   8.78130      1.00  2.210217   .103282
   8.78119   8.78119      1.00  2.202767   .103482
   8.78107   8.78107      1.00  2.218837   .103732
   8.78096   8.78096      1.00  2.214487   .103372
   8.78085   8.78085      1.00  2.201197   .103452
   8.78073   8.78073      1.00  2.206847   .103722
   8.78061   8.78061      1.00  2.222247   .103452
   8.78050   8.78050      1.00  2.206897   .103292
   8.78039   8.78039      1.00  2.205957   .104082
   8.78026   8.78026      1.00  2.218057   .104192
   8.78014   8.78014      1.00  2.212767   .103772
   8.78002   8.78002      1.00  2.200107   .103742
   8.77991   8.77991      1.00  2.216087   .103812
   8.77979   8.77979      1.00  2.220337   .103602
   8.77967   8.77967      1.00  2.194977   .103302
   8.77956   8.77956      1.00  2.204767   .103622
   8.77945   8.77945      1.00  2.221207   .103872
   8.77933   8.77933      1.00  2.210567   .103982
   8.77921   8.77921      1.00  2.202597   .103522
   8.77909   8.77909      1.00  2.217927   .104112
   8.77899   8.77899      1.00  2.216507   .103762
   8.77889   8.77889      1.00  2.201927   .103742
   8.77876   8.77876      1.00  2.207127   .103752
   8.77865   8.77865      1.00  2.217917   .103812
   8.77855   8.77855      1.00  2.205567   .103732
   8.77844   8.77844      1.00  2.202377   .103822
   8.77833   8.77833      1.00  2.216117   .103992
   8.77821   8.77821      1.00  2.216417   .104132
   8.77811   8.77811      1.00  2.200477   .103542
   8.77800   8.77800      1.00  2.214187   .103842
   8.77788   8.77788      1.00  2.213597   .103792
   8.77777   8.77777      1.00  2.205067   .103442
   8.77767   8.77767      1.00  2.203427   .103782
   8.77756   8.77756      1.00  2.219577   .104212
   8.77744   8.77744      1.00  2.212637   .103862
   8.77733   8.77733      1.00  2.200577   .104052
   8.77723   8.77723      1.00  2.213037   .104612
   8.77712   8.77712      1.00  2.217327   .104302
   8.77701   8.77701      1.00  2.194407   .103572
   8.77690   8.77690      1.00  2.206287   .104312
   8.77679   8.77679      1.00  2.219697   .104492
   8.77668   8.77668      1.00  2.210037   .104312
   8.77657   8.77657      1.00  2.201937   .104382
   8.77646   8.77646      1.00  2.216557   .104802
   8.77636   8.77636      1.00  2.216547   .104132
   8.77626   8.77626      1.00  2.200667   .104302
   8.77615   8.77615      1.00  2.205627   .104852
   8.77605   8.77605      1.00  2.213137   .103942
   8.77595   8.77595      1.00  2.206927   .104762
   8.77584   8.77584      1.00  2.200687   .104612
   8.77574   8.77574      1.00  2.218987   .104912
   8.77563   8.77563      1.00  2.216927   .104102
   8.77554   8.77554      1.00  2.198977   .104132
   8.77544   8.77544      1.00  2.210307   .104432
   8.77533   8.77533      1.00  2.219377   .104682
   8.77523   8.77523      1.00  2.196887   .104202
   8.77513   8.77513      1.00  2.202087   .105102
   8.77503   8.77503      1.00  2.218417   .105492
   8.77492   8.77492      1.00  2.214587   .105012
   8.77481   8.77481      1.00  2.198217   .104762
   8.77471   8.77471      1.00  2.209287   .105232
   8.77460   8.77460      1.00  2.218377   .104712
   8.77448   8.77448      1.00  2.201997   .104722
   8.77437   8.77437      1.00  2.196027   .104852
   8.77427   8.77427      1.00  2.215817   .105352
   8.77415   8.77415      1.00  2.209487   .104752
   8.77403   8.77403      1.00  2.197347   .105162
   8.77393   8.77393      1.00  2.213567   .105432
   8.77382   8.77382      1.00  2.215797   .104932
   8.77370   8.77370      1.00  2.198197   .104872
   8.77358   8.77358      1.00  2.205817   .105422
   8.77346   8.77346      1.00  2.215857   .105472
   8.77335   8.77335      1.00  2.200777   .105102
   8.77324   8.77324      1.00  2.201577   .106152
   8.77312   8.77312      1.00  2.216197   .105382
   8.77300   8.77300      1.00  2.212707   .105632
   8.77289   8.77289      1.00  2.200157   .105772
   8.77278   8.77278      1.00  2.210297   .106002
   8.77267   8.77267      1.00  2.218037   .106082
   8.77254   8.77254      1.00  2.197257   .105142
   8.77243   8.77243      1.00  2.201147   .105922
   8.77232   8.77232      1.00  2.215557   .105892
   8.77221   8.77221      1.00  2.209497   .105872
   8.77210   8.77210      1.00  2.195857   .105582
   8.77199   8.77199      1.00  2.212817   .106272
   8.77188   8.77188      1.00  2.217707   .106542
   8.77177   8.77177      1.00  2.199957   .106082
   8.77166   8.77166      1.00  2.197897   .105932
   8.77156   8.77156      1.00  2.214557   .105792
   8.77145   8.77145      1.00  2.206347   .105952
   8.77133   8.77133      1.00  2.198147   .106192
   8.77122   8.77122      1.00  2.212377   .105872
   8.77112   8.77112      1.00  2.211537   .105942
   8.77101   8.77101      1.00  2.197117   .106492
   8.77089   8.77089      1.00  2.206997   .106272
   8.77077   8.77077      1.00  2.208417   .106042
   8.77067   8.77067      1.00  2.201427   .106622
   8.77056   8.77056      1.00  2.200887   .106382
   8.77043   8.77043      1.00  2.214667   .106942
   8.77031   8.77031      1.00  2.209347   .106752
   8.77020   8.77020      1.00  2.200177   .107072
   8.77008   8.77008      1.00  2.208247   .106692
   8.76996   8.76996      1.00  2.212717   .106462
   8.76984   8.76984      1.00  2.190567   .106112
   8.76973   8.76973      1.00  2.199087   .106792
   8.76962   8.76962      1.00  2.213997   .106862
   8.76949   8.76949      1.00  2.205577   .106622
   8.76938   8.76938      1.00  2.198337   .107152
   8.76927   8.76927      1.00  2.212277   .107242
   8.76916   8.76916      1.00  2.210707   .106832
   8.76904   8.76904      1.00  2.198607   .107162
   8.76893   8.76893      1.00  2.204317   .107212
   8.76883   8.76883      1.00  2.206827   .106952
   8.76871   8.76871      1.00  2.202167   .106602
   8.76860   8.76860      1.00  2.198127   .107312
   8.76849   8.76849      1.00  2.212317   .107452
   8.76839   8.76839      1.00  2.207287   .107152
   8.76828   8.76828      1.00  2.196007   .106792
   8.76817   8.76817      1.00  2.208147   .107702
   8.76805   8.76805      1.00  2.211607   .107482
   8.76794   8.76794      1.00  2.188467   .106632
   8.76783   8.76783      1.00  2.202317   .107622
   8.76772   8.76772      1.00  2.211307   .107382
   8.76761   8.76761      1.00  2.204597   .106892
   8.76751   8.76751      1.00  2.196517   .107332
   8.76740   8.76740      1.00  2.207917   .107452
   8.76729   8.76729      1.00  2.206947   .107312
   8.76717   8.76717      1.00  2.196027   .107662
   8.76707   8.76707      1.00  2.195397   .107472
   8.76696   8.76696      1.00  2.210867   .107592
   8.76684   8.76684      1.00  2.201407   .107782
   8.76673   8.76673      1.00  2.195147   .107102
   8.76663   8.76663      1.00  2.206907   .107462
   8.76653   8.76653      1.00  2.204897   .107322
   8.76642   8.76642      1.00  2.194557   .107062
   8.76631   8.76631      1.00  2.202287   .107852
   8.76622   8.76622      1.00  2.208217   .107802
   8.76611   8.76611      1.00  2.190037   .106832
   8.76600   8.76600      1.00  2.197237   .107712
   8.76590   8.76590      1.00  2.206777   .107222
   8.76580   8.76580      1.00  2.204747   .107862
   8.76569   8.76569      1.00  2.195397   .107442
   8.76558   8.76558      1.00  2.203097   .108062
   8.76548   8.76548      1.00  2.205817   .107922
   8.76538   8.76538      1.00  2.195207   .107982
   8.76528   8.76528      1.00  2.190927   .107372
   8.76518   8.76518      1.00  2.208507   .107562
   8.76507   8.76507      1.00  2.200897   .107632
   8.76497   8.76497      1.00  2.194557   .107762
   8.76487   8.76487      1.00  2.203287   .107712
   8.76476   8.76476      1.00  2.205167   .107742
   8.76465   8.76465      1.00  2.196427   .107912
   8.76455   8.76455      1.00  2.201527   .107922
   8.76444   8.76444      1.00  2.204187   .107492
   8.76432   8.76432      1.00  2.193837   .107932
   8.76421   8.76421      1.00  2.196957   .107852
   8.76410   8.76410      1.00  2.203897   .107732
   8.76399   8.76399      1.00  2.203537   .107822
   8.76387   8.76387      1.00  2.196177   .107832
   8.76375   8.76375      1.00  2.201587   .107982
   8.76364   8.76364      1.00  2.202187   .107712
   8.76353   8.76353      1.00  2.197057   .108142
   8.76340   8.76340      1.00  2.190237   .107712
   8.76329   8.76329      1.00  2.205057   .107712
   8.76318   8.76318      1.00  2.200697   .107862
   8.76306   8.76306      1.00  2.198947   .108442
   8.76294   8.76294      1.00  2.204617   .108392
   8.76282   8.76282      1.00  2.201987   .108222
   8.76271   8.76271      1.00  2.195907   .107832
   8.76260   8.76260      1.00  2.200657   .107722
   8.76248   8.76248      1.00  2.198107   .108092
   8.76237   8.76237      1.00  2.197057   .107862
   8.76227   8.76227      1.00  2.199537   .107952
   8.76216   8.76216      1.00  2.202307   .108342
   8.76204   8.76204      1.00  2.200567   .108592
   8.76193   8.76193      1.00  2.197987   .108722
   8.76183   8.76183      1.00  2.200567   .108402
   8.76172   8.76172      1.00  2.202017   .108732
   8.76160   8.76160      1.00  2.198307   .108762
   8.76149   8.76149      1.00  2.193157   .108082
   8.76138   8.76138      1.00  2.202657   .108432
   8.76127   8.76127      1.00  2.196927   .108832
   8.76115   8.76115      1.00  2.197977   .108752
   8.76104   8.76104      1.00  2.204057   .108822
   8.76094   8.76094      1.00  2.199507   .108452
   8.76082   8.76082      1.00  2.195487   .108632
   8.76070   8.76070      1.00  2.203407   .108372
   8.76058   8.76058      1.00  2.195407   .108352
   8.76048   8.76048      1.00  2.195987   .108982
   8.76036   8.76036      1.00  2.199947   .108492
   8.76023   8.76023      1.00  2.204887   .108782
   8.76011   8.76011      1.00  2.196397   .108302
   8.76000   8.76000      1.00  2.196467   .108652
   8.75989   8.75989      1.00  2.203497   .109182
   8.75976   8.75976      1.00  2.199357   .108892
   8.75965   8.75965      1.00  2.189207   .108722
   8.75954   8.75954      1.00  2.203147   .108802
   8.75942   8.75942      1.00  2.203577   .109102
   8.75930   8.75930      1.00  2.195647   .108642
   8.75919   8.75919      1.00  2.198807   .108772
   8.75908   8.75908      1.00  2.205167   .109002
   8.75896   8.75896      1.00  2.196057   .108792
   8.75885   8.75885      1.00  2.194787   .109232
   8.75875   8.75875      1.00  2.204837   .109272
   8.75863   8.75863      1.00  2.193447   .108982
   8.75853   8.75853      1.00  2.194087   .108962
   8.75841   8.75841      1.00  2.202137   .109082
   8.75830   8.75830      1.00  2.206117   .109562
   8.75819   8.75819      1.00  2.196267   .109822
   8.75808   8.75808      1.00  2.198077   .109722
   8.75797   8.75797      1.00  2.204487   .109212
   8.75786   8.75786      1.00  2.197517   .109702
   8.75775   8.75775      1.00  2.183867   .108712
   8.75764   8.75764      1.00  2.204307   .109452
   8.75753   8.75753      1.00  2.201577   .109002
   8.75742   8.75742      1.00  2.193537   .108782
   8.75732   8.75732      1.00  2.199517   .109602
   8.75721   8.75721      1.00  2.203517   .109562
   8.75710   8.75710      1.00  2.196417   .109222
   8.75698   8.75698      1.00  2.196867   .109492
   8.75688   8.75688      1.00  2.195777   .109382
   8.75677   8.75677      1.00  2.200557   .109402
   8.75666   8.75666      1.00  2.196187   .109882
   8.75655   8.75655      1.00  2.201757   .109572
   8.75645   8.75645      1.00  2.201927   .109742
   8.75635   8.75635      1.00  2.193227   .109272
   8.75624   8.75624      1.00  2.195077   .109872
   8.75613   8.75613      1.00  2.200877   .109832
   8.75604   8.75604      1.00  2.187567   .109662
   8.75593   8.75593      1.00  2.196247   .109672
   8.75583   8.75583      1.00  2.204767   .110152
   8.75572   8.75572      1.00  2.200097   .110002
   8.75562   8.75562      1.00  2.194827   .109952
   8.75552   8.75552      1.00  2.199777   .110172
   8.75541   8.75541      1.00  2.203037   .109942
   8.75531   8.75531      1.00  2.195597   .110022
   8.75522   8.75522      1.00  2.187247   .109022
   8.75511   8.75511      1.00  2.200987   .109892
   8.75500   8.75500      1.00  2.196577   .110252
   8.75489   8.75489      1.00  2.192357   .109912
   8.75479   8.75479      1.00  2.201217   .110312
   8.75468   8.75468      1.00  2.201847   .109972
   8.75458   8.75458      1.00  2.192987   .110612
   8.75447   8.75447      1.00  2.197317   .109772
   8.75436   8.75436      1.00  2.200127   .110072
   8.75425   8.75425      1.00  2.188047   .109812
   8.75413   8.75413      1.00  2.192697   .109962
   8.75402   8.75402      1.00  2.201907   .110292
   8.75391   8.75391      1.00  2.199007   .110442
   8.75379   8.75379      1.00  2.190697   .110412
   8.75367   8.75367      1.00  2.197017   .111012
   8.75356   8.75356      1.00  2.200687   .110682
   8.75345   8.75345      1.00  2.193237   .110422
   8.75333   8.75333      1.00  2.188167   .110432
   8.75321   8.75321      1.00  2.201057   .111372
   8.75309   8.75309      1.00  2.196967   .110402
   8.75298   8.75298      1.00  2.192797   .110432
   8.75287   8.75287      1.00  2.199327   .110322
   8.75275   8.75275      1.00  2.198387   .110712
   8.75263   8.75263      1.00  2.191387   .110272
   8.75252   8.75252      1.00  2.195727   .110632
   8.75241   8.75241      1.00  2.200937   .110622
   8.75229   8.75229      1.00  2.188337   .110352
   8.75218   8.75218      1.00  2.193007   .110572
   8.75208   8.75208      1.00  2.200547   .110732
   8.75197   8.75197      1.00  2.197227   .110722
   8.75185   8.75185      1.00  2.189807   .110842
   8.75174   8.75174      1.00  2.195637   .110762
   8.75164   8.75164      1.00  2.199777   .110592
   8.75153   8.75153      1.00  2.190597   .110962
   8.75141   8.75141      1.00  2.188797   .110302
   8.75130   8.75130      1.00  2.198277   .111062
   8.75119   8.75119      1.00  2.194787   .111012
   8.75108   8.75108      1.00  2.191447   .110952
   8.75096   8.75096      1.00  2.200057   .111322
   8.75085   8.75085      1.00  2.198697   .111342
   8.75074   8.75074      1.00  2.189477   .111262
   8.75063   8.75063      1.00  2.194257   .111082
   8.75050   8.75050      1.00  2.192757   .110662
   8.75038   8.75038      1.00  2.193567   .111022
   8.75027   8.75027      1.00  2.188787   .111132
   8.75015   8.75015      1.00  2.199087   .111132
   8.75003   8.75003      1.00  2.197267   .111092
   8.74991   8.74991      1.00  2.187827   .110862
   8.74981   8.74981      1.00  2.194067   .111272
   8.74969   8.74969      1.00  2.199957   .111432
   8.74956   8.74956      1.00  2.188357   .111362
   8.74944   8.74944      1.00  2.192567   .111382
   8.74933   8.74933      1.00  2.201427   .112062
   8.74922   8.74922      1.00  2.194787   .111242
   8.74910   8.74910      1.00  2.188787   .111582
   8.74899   8.74899      1.00  2.194877   .111332
   8.74888   8.74888      1.00  2.196867   .111452
   8.74878   8.74878      1.00  2.189677   .111402
   8.74866   8.74866      1.00  2.182217   .111192
   8.74855   8.74855      1.00  2.201347   .112112
   8.74844   8.74844      1.00  2.194507   .112162
   8.74833   8.74833      1.00  2.188927   .112092
   8.74822   8.74822      1.00  2.198297   .111562
   8.74811   8.74811      1.00  2.196687   .112352
   8.74801   8.74801      1.00  2.187797   .111742
   8.74790   8.74790      1.00  2.194497   .112132
   8.74778   8.74778      1.00  2.190167   .111372
   8.74766   8.74766      1.00  2.187577   .112362
   8.74756   8.74756      1.00  2.187167   .111842
   8.74745   8.74745      1.00  2.197717   .112032
   8.74734   8.74734      1.00  2.195407   .112262
   8.74723   8.74723      1.00  2.188337   .111932
   8.74712   8.74712      1.00  2.196517   .112322
   8.74701   8.74701      1.00  2.197167   .112422
   8.74690   8.74690      1.00  2.181147   .111802
   8.74680   8.74680      1.00  2.192147   .112232
   8.74669   8.74669      1.00  2.198437   .112442
   8.74659   8.74659      1.00  2.191107   .112432
   8.74648   8.74648      1.00  2.189207   .112332
   8.74637   8.74637      1.00  2.195067   .112402
   8.74627   8.74627      1.00  2.193347   .112022
   8.74617   8.74617      1.00  2.186557   .112412
   8.74606   8.74606      1.00  2.185647   .112552
   8.74596   8.74596      1.00  2.196577   .112722
   8.74586   8.74586      1.00  2.191737   .112592
   8.74575   8.74575      1.00  2.191977   .112532
   8.74565   8.74565      1.00  2.197517   .112862
   8.74555   8.74555      1.00  2.191927   .112622
   8.74545   8.74545      1.00  2.187657   .112252
   8.74535   8.74535      1.00  2.194857   .113262
   8.74524   8.74524      1.00  2.185957   .112732
   8.74514   8.74514      1.00  2.189287   .113182
   8.74504   8.74504      1.00  2.192457   .112762
   8.74493   8.74493      1.00  2.195467   .113072
   8.74482   8.74482      1.00  2.191357   .112342
   8.74472   8.74472      1.00  2.187687   .112942
   8.74462   8.74462      1.00  2.193577   .113252
   8.74451   8.74451      1.00  2.193487   .113032
   8.74439   8.74439      1.00  2.179517   .112772
   8.74429   8.74429      1.00  2.192937   .113112
   8.74418   8.74418      1.00  2.192927   .113452
   8.74407   8.74407      1.00  2.186637   .113422
   8.74396   8.74396      1.00  2.189887   .113262
   8.74384   8.74384      1.00  2.191237   .113162
   8.74373   8.74373      1.00  2.190917   .113002
   8.74361   8.74361      1.00  2.188617   .113162
   8.74348   8.74348      1.00  2.184267   .113082
   8.74337   8.74337      1.00  2.192877   .113162
   8.74326   8.74326      1.00  2.187017   .113342
   8.74314   8.74314      1.00  2.190517   .113202
   8.74302   8.74302      1.00  2.193687   .113812
   8.74291   8.74291      1.00  2.186397   .112932
   8.74280   8.74280      1.00  2.189317   .113382
   8.74269   8.74269      1.00  2.185847   .113092
   8.74257   8.74257      1.00  2.188537   .113092
   8.74245   8.74245      1.00  2.189017   .113762
   8.74234   8.74234      1.00  2.192037   .113762
   8.74223   8.74223      1.00  2.191927   .114022
   8.74212   8.74212      1.00  2.188227   .113782
   8.74201   8.74201      1.00  2.188317   .113762
   8.74191   8.74191      1.00  2.192167   .113872
   8.74180   8.74180      1.00  2.188337   .113922
   8.74169   8.74169      1.00  2.182797   .113322
   8.74157   8.74157      1.00  2.190507   .114252
   8.74147   8.74147      1.00  2.189397   .113592
   8.74135   8.74135      1.00  2.187057   .113812
   8.74124   8.74124      1.00  2.188687   .113612
   8.74113   8.74113      1.00  2.190287   .113972
   8.74102   8.74102      1.00  2.188707   .113972
   8.74090   8.74090      1.00  2.187037   .114362
   8.74078   8.74078      1.00  2.180587   .113622
   8.74067   8.74067      1.00  2.191117   .114102
   8.74056   8.74056      1.00  2.185387   .114162
   8.74044   8.74044      1.00  2.186657   .114312
   8.74032   8.74032      1.00  2.188577   .114222
   8.74020   8.74020      1.00  2.186997   .113902
   8.74008   8.74008      1.00  2.182927   .114242
   8.73997   8.73997      1.00  2.190177   .114372
   8.73985   8.73985      1.00  2.185717   .114152
   8.73973   8.73973      1.00  2.183547   .114512
   8.73962   8.73962      1.00  2.186737   .114252
   8.73950   8.73950      1.00  2.188467   .114502
   8.73938   8.73938      1.00  2.187137   .114462
   8.73926   8.73926      1.00  2.183977   .114262
   8.73915   8.73915      1.00  2.188557   .114692
   8.73905   8.73905      1.00  2.187107   .114872
   8.73893   8.73893      1.00  2.177767   .114362
   8.73882   8.73882      1.00  2.184327   .114712
   8.73871   8.73871      1.00  2.187617   .114392
   8.73860   8.73860      1.00  2.183697   .114592
   8.73849   8.73849      1.00  2.185527   .115162
   8.73838   8.73838      1.00  2.188677   .114512
   8.73827   8.73827      1.00  2.184957   .114882
   8.73816   8.73816      1.00  2.183327   .115012
   8.73804   8.73804      1.00  2.178207   .114752
   8.73793   8.73793      1.00  2.185797   .115352
   8.73783   8.73783      1.00  2.181897   .115172
   8.73772   8.73772      1.00  2.185067   .115062
   8.73761   8.73761      1.00  2.186107   .115032
   8.73749   8.73749      1.00  2.184807   .114882
   8.73739   8.73739      1.00  2.182307   .115082
   8.73728   8.73728      1.00  2.185997   .115332
   8.73717   8.73717      1.00  2.184697   .115112
   8.73706   8.73706      1.00  2.180407   .114722
   8.73695   8.73695      1.00  2.184677   .115562
   8.73684   8.73684      1.00  2.186617   .115562
   8.73673   8.73673      1.00  2.184197   .115302
   8.73662   8.73662      1.00  2.181537   .114792
   8.73652   8.73652      1.00  2.186227   .115162
   8.73642   8.73642      1.00  2.185487   .115672
   8.73631   8.73631      1.00  2.181487   .115592
   8.73621   8.73621      1.00  2.178307   .114912
   8.73611   8.73611      1.00  2.184927   .115382
   8.73600   8.73600      1.00  2.184317   .115522
   8.73589   8.73589      1.00  2.184427   .115352
   8.73578   8.73578      1.00  2.186877   .115712
   8.73569   8.73569      1.00  2.183637   .115942
   8.73559   8.73559      1.00  2.183237   .115682
   8.73548   8.73548      1.00  2.185437   .115702
   8.73538   8.73538      1.00  2.174917   .115332
   8.73529   8.73529      1.00  2.182727   .116262
   8.73519   8.73519      1.00  2.182737   .115632
   8.73508   8.73508      1.00  2.188637   .116102
   8.73497   8.73497      1.00  2.185557   .115962
   8.73486   8.73486      1.00  2.184097   .115832
   8.73475   8.73475      1.00  2.184427   .115912
   8.73464   8.73464      1.00  2.184567   .116592
   8.73454   8.73454      1.00  2.178977   .116192
   8.73444   8.73444      1.00  2.180057   .115842
   8.73432   8.73432      1.00  2.185017   .116522
   8.73421   8.73421      1.00  2.185777   .116492
   8.73410   8.73410      1.00  2.184147   .116122
   8.73399   8.73399      1.00  2.184817   .116522
   8.73388   8.73388      1.00  2.186947   .116462
   8.73375   8.73375      1.00  2.181627   .116652
   8.73364   8.73364      1.00  2.184087   .116112
   8.73352   8.73352      1.00  2.180137   .116302
   8.73341   8.73341      1.00  2.182757   .116622
   8.73330   8.73330      1.00  2.183167   .116542
   8.73318   8.73318      1.00  2.184847   .116472
   8.73306   8.73306      1.00  2.184367   .116502
   8.73295   8.73295      1.00  2.180257   .116702
   8.73283   8.73283      1.00  2.182147   .116592
   8.73272   8.73272      1.00  2.184547   .117002
   8.73260   8.73260      1.00  2.182867   .116752
   8.73249   8.73249      1.00  2.176797   .116582
   8.73237   8.73237      1.00  2.185667   .117482
   8.73226   8.73226      1.00  2.184867   .117242
   8.73216   8.73216      1.00  2.182957   .116802
   8.73205   8.73205      1.00  2.184997   .117352
   8.73193   8.73193      1.00  2.184857   .117302
   8.73182   8.73182      1.00  2.181277   .116892
   8.73171   8.73171      1.00  2.182847   .117042
   8.73160   8.73160      1.00  2.175087   .116792
   8.73149   8.73149      1.00  2.183827   .117052
   8.73137   8.73137      1.00  2.182637   .117732
   8.73127   8.73127      1.00  2.186227   .117672
   8.73116   8.73116      1.00  2.186007   .117492
   8.73105   8.73105      1.00  2.181407   .117462
   8.73094   8.73094      1.00  2.185317   .117832
   8.73083   8.73083      1.00  2.185097   .117202
   8.73071   8.73071      1.00  2.174927   .116472
   8.73059   8.73059      1.00  2.183117   .117172
   8.73047   8.73047      1.00  2.183867   .117762
   8.73035   8.73035      1.00  2.181797   .117182
   8.73023   8.73023      1.00  2.180477   .117432
   8.73011   8.73011      1.00  2.185907   .117562
   8.73000   8.73000      1.00  2.181567   .117602
   8.72988   8.72988      1.00  2.181347   .117732
   8.72976   8.72976      1.00  2.185207   .117902
   8.72964   8.72964      1.00  2.176657   .117682
   8.72953   8.72953      1.00  2.182187   .117722
   8.72942   8.72942      1.00  2.183297   .118102
   8.72930   8.72930      1.00  2.185067   .118182
   8.72919   8.72919      1.00  2.182007   .117502
   8.72907   8.72907      1.00  2.182007   .118092
   8.72896   8.72896      1.00  2.184487   .118082
   8.72885   8.72885      1.00  2.183367   .117872
   8.72874   8.72874      1.00  2.172557   .117532
   8.72863   8.72863      1.00  2.184217   .117962
   8.72853   8.72853      1.00  2.185937   .117982
   8.72842   8.72842      1.00  2.181537   .118342
   8.72830   8.72830      1.00  2.182567   .118562
   8.72819   8.72819      1.00  2.185297   .118142
   8.72808   8.72808      1.00  2.181657   .118242
   8.72797   8.72797      1.00  2.182527   .118102
   8.72786   8.72786      1.00  2.175437   .118122
   8.72775   8.72775      1.00  2.184237   .118332
   8.72764   8.72764      1.00  2.182657   .118172
   8.72753   8.72753      1.00  2.183377   .118682
   8.72742   8.72742      1.00  2.185667   .118402
   8.72731   8.72731      1.00  2.180877   .118742
   8.72720   8.72720      1.00  2.179727   .118482
   8.72709   8.72709      1.00  2.184707   .118722
   8.72698   8.72698      1.00  2.172367   .118062
   8.72687   8.72687      1.00  2.178937   .118372
   8.72677   8.72677      1.00  2.183477   .118932
   8.72667   8.72667      1.00  2.183857   .118582
   8.72655   8.72655      1.00  2.178197   .118522
   8.72645   8.72645      1.00  2.179857   .118722
   8.72635   8.72635      1.00  2.184187   .118622
   8.72624   8.72624      1.00  2.180547   .118592
   8.72614   8.72614      1.00  2.174457   .118322
   8.72603   8.72603      1.00  2.184777   .118782
   8.72593   8.72593      1.00  2.183257   .118372
   8.72582   8.72582      1.00  2.179917   .118662
   8.72572   8.72572      1.00  2.182377   .118972
   8.72562   8.72562      1.00  2.181117   .118932
   8.72552   8.72552      1.00  2.179447   .118892
   8.72542   8.72542      1.00  2.180867   .118792
   8.72531   8.72531      1.00  2.174037   .118352
   8.72521   8.72521      1.00  2.181847   .119142
   8.72511   8.72511      1.00  2.181637   .119212
   8.72501   8.72501      1.00  2.182227   .118962
   8.72490   8.72490      1.00  2.180627   .119212
   8.72479   8.72479      1.00  2.181687   .119982
   8.72469   8.72469      1.00  2.180267   .119402
   8.72459   8.72459      1.00  2.182057   .119232
   8.72447   8.72447      1.00  2.172387   .118812
   8.72436   8.72436      1.00  2.180717   .119432
   8.72426   8.72426      1.00  2.180187   .119222
   8.72414   8.72414      1.00  2.178087   .119262
   8.72402   8.72402      1.00  2.180627   .119722
   8.72391   8.72391      1.00  2.183397   .119542
   8.72380   8.72380      1.00  2.179097   .119282
   8.72368   8.72368      1.00  2.181337   .119652
   8.72356   8.72356      1.00  2.178027   .118982
   8.72344   8.72344      1.00  2.178237   .119272
   8.72334   8.72334      1.00  2.179627   .119312
   8.72322   8.72322      1.00  2.179577   .119292
   8.72310   8.72310      1.00  2.181357   .119472
   8.72298   8.72298      1.00  2.179737   .119482
   8.72287   8.72287      1.00  2.178857   .119382
   8.72276   8.72276      1.00  2.181187   .119822
   8.72264   8.72264      1.00  2.180287   .119242
   8.72253   8.72253      1.00  2.173717   .119412
   8.72242   8.72242      1.00  2.182497   .120002
   8.72231   8.72231      1.00  2.181457   .119142
   8.72219   8.72219      1.00  2.180437   .119702
   8.72208   8.72208      1.00  2.182607   .119902
   8.72198   8.72198      1.00  2.179817   .119512
   8.72187   8.72187      1.00  2.176477   .120122
   8.72176   8.72176      1.00  2.177527   .119802
   8.72164   8.72164      1.00  2.174697   .119252
   8.72153   8.72153      1.00  2.178257   .119742
   8.72143   8.72143      1.00  2.180477   .120052
   8.72131   8.72131      1.00  2.180947   .119882
   8.72120   8.72120      1.00  2.180237   .119842
   8.72110   8.72110      1.00  2.177207   .120012
   8.72098   8.72098      1.00  2.179007   .120242
   8.72086   8.72086      1.00  2.183087   .119962
   8.72075   8.72075      1.00  2.177117   .119632
   8.72064   8.72064      1.00  2.172427   .120022
   8.72052   8.72052      1.00  2.182357   .120042
   8.72040   8.72040      1.00  2.178797   .119902
   8.72029   8.72029      1.00  2.179057   .120302
   8.72017   8.72017      1.00  2.178577   .120012
   8.72005   8.72005      1.00  2.180727   .120122
   8.71994   8.71994      1.00  2.177217   .119662
   8.71982   8.71982      1.00  2.179187   .120232
   8.71970   8.71970      1.00  2.172627   .119662
   8.71959   8.71959      1.00  2.177567   .120242
   8.71947   8.71947      1.00  2.177617   .120622
   8.71935   8.71935      1.00  2.181107   .120562
   8.71924   8.71924      1.00  2.177327   .120142
   8.71913   8.71913      1.00  2.175387   .120192
   8.71901   8.71901      1.00  2.178167   .120322
   8.71891   8.71891      1.00  2.180387   .120762
   8.71880   8.71880      1.00  2.177927   .120492
   8.71868   8.71868      1.00  2.168877   .120042
   8.71857   8.71857      1.00  2.179477   .119842
   8.71846   8.71846      1.00  2.178257   .120382
   8.71836   8.71836      1.00  2.176007   .120692
   8.71825   8.71825      1.00  2.178857   .120592
   8.71813   8.71813      1.00  2.177357   .120452
   8.71802   8.71802      1.00  2.175547   .120922
   8.71791   8.71791      1.00  2.176167   .121002
   8.71780   8.71780      1.00  2.171387   .120202
   8.71769   8.71769      1.00  2.176087   .120742
   8.71758   8.71758      1.00  2.177467   .121302
   8.71748   8.71748      1.00  2.177997   .120712
   8.71737   8.71737      1.00  2.177197   .120812
   8.71725   8.71725      1.00  2.175967   .120682
   8.71715   8.71715      1.00  2.177547   .121322
   8.71704   8.71704      1.00  2.175497   .120302
   8.71693   8.71693      1.00  2.174397   .121022
   8.71682   8.71682      1.00  2.169217   .120652
   8.71672   8.71672      1.00  2.173277   .120752
   8.71661   8.71661      1.00  2.174127   .120532
   8.71651   8.71651      1.00  2.175557   .120692
   8.71640   8.71640      1.00  2.177957   .120972
   8.71629   8.71629      1.00  2.176907   .120912
   8.71619   8.71619      1.00  2.175297   .121062
   8.71609   8.71609      1.00  2.175917   .121092
   8.71598   8.71598      1.00  2.165417   .120082
   8.71588   8.71588      1.00  2.173757   .120792
   8.71578   8.71578      1.00  2.175167   .121052
   8.71568   8.71568      1.00  2.174387   .120682
   8.71558   8.71558      1.00  2.173477   .120802
   8.71548   8.71548      1.00  2.172327   .120832
   8.71538   8.71538      1.00  2.174787   .120982
   8.71528   8.71528      1.00  2.172197   .121152
   8.71517   8.71517      1.00  2.173417   .121482
   8.71506   8.71506      1.00  2.164567   .120972
   8.71497   8.71497      1.00  2.174307   .120762
   8.71486   8.71486      1.00  2.174707   .121282
   8.71475   8.71475      1.00  2.170347   .120922
   8.71464   8.71464      1.00  2.173067   .120782
   8.71454   8.71454      1.00  2.171937   .121192
   8.71443   8.71443      1.00  2.170937   .121402
   8.71431   8.71431      1.00  2.172357   .120892
   8.71420   8.71420      1.00  2.165827   .120962
   8.71410   8.71410      1.00  2.170677   .121582
   8.71398   8.71398      1.00  2.173257   .121792
   8.71386   8.71386      1.00  2.171157   .121202
   8.71374   8.71374      1.00  2.171837   .121252
   8.71364   8.71364      1.00  2.171217   .121712
   8.71353   8.71353      1.00  2.171657   .121062
   8.71340   8.71340      1.00  2.172817   .121402
   8.71329   8.71329      1.00  2.162857   .120782
   8.71318   8.71318      1.00  2.170367   .121542
   8.71306   8.71306      1.00  2.172777   .121532
   8.71294   8.71294      1.00  2.172637   .121782
   8.71283   8.71283      1.00  2.170997   .121902
   8.71272   8.71272      1.00  2.170697   .121722
   8.71260   8.71260      1.00  2.172597   .122172
   8.71248   8.71248      1.00  2.169667   .121772
   8.71236   8.71236      1.00  2.162067   .121362
   8.71226   8.71226      1.00  2.170987   .121752
   8.71216   8.71216      1.00  2.172077   .121662
   8.71204   8.71204      1.00  2.169167   .121972
   8.71192   8.71192      1.00  2.170157   .122112
   8.71182   8.71182      1.00  2.169027   .121962
   8.71171   8.71171      1.00  2.170247   .121442
   8.71159   8.71159      1.00  2.169147   .121702
   8.71149   8.71149      1.00  2.163997   .121702
   8.71138   8.71138      1.00  2.168907   .121842
   8.71127   8.71127      1.00  2.168627   .121742
   8.71115   8.71115      1.00  2.170527   .122182
   8.71104   8.71104      1.00  2.169857   .121722
   8.71094   8.71094      1.00  2.166847   .121782
   8.71082   8.71082      1.00  2.166997   .121952
   8.71070   8.71070      1.00  2.161567   .121452
   8.71058   8.71058      1.00  2.168267   .122402
   8.71047   8.71047      1.00  2.167717   .121832
   8.71035   8.71035      1.00  2.170977   .122702
   8.71023   8.71023      1.00  2.171227   .122712
   8.71011   8.71011      1.00  2.169667   .121902
   8.71000   8.71000      1.00  2.168167   .122202
   8.70988   8.70988      1.00  2.170367   .122032
   8.70976   8.70976      1.00  2.161257   .121342
   8.70965   8.70965      1.00  2.166307   .121972
   8.70954   8.70954      1.00  2.169207   .122472
   8.70942   8.70942      1.00  2.166877   .121962
   8.70930   8.70930      1.00  2.168047   .122222
   8.70918   8.70918      1.00  2.168727   .122632
   8.70907   8.70907      1.00  2.169927   .122102
   8.70897   8.70897      1.00  2.169287   .122272
   8.70885   8.70885      1.00  2.162187   .122202
   8.70874   8.70874      1.00  2.169527   .122832
   8.70863   8.70863      1.00  2.168467   .122282
   8.70853   8.70853      1.00  2.169087   .122662
   8.70841   8.70841      1.00  2.166987   .122552
   8.70830   8.70830      1.00  2.168347   .122482
   8.70819   8.70819      1.00  2.165847   .122402
   8.70808   8.70808      1.00  2.167887   .122912
   8.70797   8.70797      1.00  2.157427   .121772
   8.70786   8.70786      1.00  2.166147   .122262
   8.70775   8.70775      1.00  2.169327   .122862
   8.70764   8.70764      1.00  2.167517   .122662
   8.70753   8.70753      1.00  2.167457   .122572
   8.70742   8.70742      1.00  2.169637   .122892
   8.70731   8.70731      1.00  2.167327   .122402
   8.70720   8.70720      1.00  2.164997   .122742
   8.70708   8.70708      1.00  2.158907   .121902
   8.70698   8.70698      1.00  2.167177   .123172
   8.70687   8.70687      1.00  2.167167   .122612
   8.70677   8.70677      1.00  2.165227   .122432
   8.70666   8.70666      1.00  2.168977   .122642
   8.70655   8.70655      1.00  2.168507   .123042
   8.70645   8.70645      1.00  2.165087   .122682
   8.70635   8.70635      1.00  2.165557   .122732
   8.70624   8.70624      1.00  2.168467   .123152
   8.70613   8.70613      1.00  2.156897   .122472
   8.70603   8.70603      1.00  2.167267   .122722
   8.70593   8.70593      1.00  2.168097   .123582
   8.70582   8.70582      1.00  2.164157   .123222
   8.70572   8.70572      1.00  2.162387   .123212
   8.70562   8.70562      1.00  2.166117   .123152
   8.70552   8.70552      1.00  2.168827   .123482
   8.70542   8.70542      1.00  2.162737   .122682
   8.70531   8.70531      1.00  2.158467   .122422
   8.70521   8.70521      1.00  2.167137   .123572
   8.70511   8.70511      1.00  2.161927   .122902
   8.70500   8.70500      1.00  2.163747   .122432
   8.70489   8.70489      1.00  2.169257   .123232
   8.70479   8.70479      1.00  2.164647   .123342
   8.70469   8.70469      1.00  2.163097   .123332
   8.70458   8.70458      1.00  2.166087   .123132
   8.70447   8.70447      1.00  2.157847   .122972
   8.70437   8.70437      1.00  2.160767   .123002
   8.70425   8.70425      1.00  2.165837   .123672
   8.70414   8.70414      1.00  2.167547   .123762
   8.70402   8.70402      1.00  2.164497   .123252
   8.70391   8.70391      1.00  2.161117   .123322
   8.70380   8.70380      1.00  2.166117   .124282
   8.70368   8.70368      1.00  2.163727   .123482
   8.70357   8.70357      1.00  2.152787   .123132
   8.70345   8.70345      1.00  2.162797   .123242
   8.70333   8.70333      1.00  2.163697   .123442
   8.70322   8.70322      1.00  2.162297   .123692
   8.70310   8.70310      1.00  2.162307   .123212
   8.70299   8.70299      1.00  2.166167   .124132
   8.70288   8.70288      1.00  2.163367   .123972
   8.70275   8.70275      1.00  2.160827   .123782
   8.70264   8.70264      1.00  2.165207   .123902
   8.70253   8.70253      1.00  2.157417   .123392
   8.70242   8.70242      1.00  2.159837   .123212
   8.70231   8.70231      1.00  2.162727   .123692
   8.70220   8.70220      1.00  2.163327   .124512
   8.70209   8.70209      1.00  2.162327   .123822
   8.70198   8.70198      1.00  2.159167   .124012
   8.70186   8.70186      1.00  2.162267   .124232
   8.70175   8.70175      1.00  2.161647   .123772
   8.70164   8.70164      1.00  2.151627   .123092
   8.70154   8.70154      1.00  2.163807   .123552
   8.70142   8.70142      1.00  2.164627   .123912
   8.70131   8.70131      1.00  2.163527   .124442
   8.70120   8.70120      1.00  2.159377   .124012
   8.70109   8.70109      1.00  2.163857   .124462
   8.70097   8.70097      1.00  2.160227   .123912
   8.70086   8.70086      1.00  2.158127   .124372
   8.70075   8.70075      1.00  2.152687   .124542
   8.70063   8.70063      1.00  2.162827   .124082
   8.70051   8.70051      1.00  2.159807   .123972
   8.70039   8.70039      1.00  2.161497   .124492
   8.70028   8.70028      1.00  2.163347   .124132
   8.70017   8.70017      1.00  2.160437   .124522
   8.70005   8.70005      1.00  2.160237   .124692
   8.69994   8.69994      1.00  2.163607   .124712
   8.69983   8.69983      1.00  2.157687   .124522
   8.69971   8.69971      1.00  2.157517   .124272
   8.69958   8.69958      1.00  2.159587   .124852
   8.69946   8.69946      1.00  2.163447   .124462
   8.69935   8.69935      1.00  2.159327   .124512
   8.69923   8.69923      1.00  2.161057   .124982
   8.69912   8.69912      1.00  2.166317   .125222
   8.69901   8.69901      1.00  2.164407   .125002
   8.69891   8.69891      1.00  2.159617   .124962
   8.69880   8.69880      1.00  2.156467   .124622
   8.69868   8.69868      1.00  2.164327   .125162
   8.69856   8.69856      1.00  2.159667   .125362
   8.69846   8.69846      1.00  2.160477   .124932
   8.69835   8.69835      1.00  2.164487   .124712
   8.69824   8.69824      1.00  2.161547   .125222
   8.69812   8.69812      1.00  2.159217   .125642
   8.69802   8.69802      1.00  2.165687   .125482
   8.69791   8.69791      1.00  2.153087   .124882
   8.69780   8.69780      1.00  2.163157   .125922
   8.69769   8.69769      1.00  2.162667   .125262
   8.69758   8.69758      1.00  2.166497   .125222
   8.69747   8.69747      1.00  2.158687   .125332
   8.69736   8.69736      1.00  2.163307   .125952
   8.69725   8.69725      1.00  2.163897   .125382
   8.69714   8.69714      1.00  2.162647   .125302
   8.69703   8.69703      1.00  2.162087   .126112
   8.69692   8.69692      1.00  2.157907   .125102
   8.69681   8.69681      1.00  2.164767   .125822
   8.69671   8.69671      1.00  2.164087   .125562
   8.69660   8.69660      1.00  2.164687   .126102
   8.69650   8.69650      1.00  2.163327   .125832
   8.69639   8.69639      1.00  2.163757   .125782
   8.69629   8.69629      1.00  2.162537   .125832
   8.69618   8.69618      1.00  2.165377   .126122
   8.69608   8.69608      1.00  2.155157   .125502
   8.69597   8.69597      1.00  2.163157   .126372
   8.69587   8.69587      1.00  2.162097   .126232
   8.69577   8.69577      1.00  2.163607   .125892
   8.69567   8.69567      1.00  2.162297   .126192
   8.69556   8.69556      1.00  2.165267   .127062
   8.69546   8.69546      1.00  2.161657   .126132
   8.69537   8.69537      1.00  2.162097   .125882
   8.69526   8.69526      1.00  2.162107   .126592
   8.69516   8.69516      1.00  2.162477   .126302
   8.69506   8.69506      1.00  2.163647   .126272
   8.69495   8.69495      1.00  2.164907   .126672
   8.69484   8.69484      1.00  2.163127   .126392
   8.69474   8.69474      1.00  2.163047   .126802
   8.69464   8.69464      1.00  2.161897   .126932
   8.69453   8.69453      1.00  2.165147   .126822
   8.69441   8.69441      1.00  2.164617   .126712
   8.69429   8.69429      1.00  2.157177   .126412
   8.69419   8.69419      1.00  2.164257   .126852
   8.69408   8.69408      1.00  2.166877   .127352
   8.69396   8.69396      1.00  2.162217   .126922
   8.69385   8.69385      1.00  2.163527   .127092
   8.69373   8.69373      1.00  2.166307   .127092
   8.69362   8.69362      1.00  2.161487   .127062
   8.69350   8.69350      1.00  2.162037   .127642
   8.69339   8.69339      1.00  2.157277   .127072
   8.69328   8.69328      1.00  2.162367   .126852
   8.69316   8.69316      1.00  2.162297   .127692
   8.69304   8.69304      1.00  2.162167   .126892
   8.69293   8.69293      1.00  2.166387   .127342
   8.69282   8.69282      1.00  2.164987   .127712
   8.69270   8.69270      1.00  2.161367   .127442
   8.69258   8.69258      1.00  2.165087   .127332
   8.69247   8.69247      1.00  2.162537   .127462
   8.69236   8.69236      1.00  2.151597   .126922
   8.69225   8.69225      1.00  2.163937   .127532
   8.69214   8.69214      1.00  2.164747   .127782
   8.69203   8.69203      1.00  2.161317   .127722
   8.69192   8.69192      1.00  2.162537   .128062
   8.69181   8.69181      1.00  2.164707   .127582
   8.69170   8.69170      1.00  2.161727   .127522
   8.69159   8.69159      1.00  2.160277   .127692
   8.69148   8.69148      1.00  2.162237   .127542
   8.69137   8.69137      1.00  2.160367   .127772
   8.69126   8.69126      1.00  2.161387   .128182
   8.69115   8.69115      1.00  2.163597   .127752
   8.69104   8.69104      1.00  2.164727   .127622
   8.69093   8.69093      1.00  2.159907   .128182
   8.69081   8.69081      1.00  2.159187   .128072
   8.69069   8.69069      1.00  2.162817   .128382
   8.69058   8.69058      1.00  2.163547   .127962
   8.69046   8.69046      1.00  2.151557   .127672
   8.69034   8.69034      1.00  2.163877   .128322
   8.69022   8.69022      1.00  2.160717   .127982
   8.69011   8.69011      1.00  2.161197   .128442
   8.69000   8.69000      1.00  2.162757   .128242
   8.68987   8.68987      1.00  2.162087   .128622
   8.68975   8.68975      1.00  2.159257   .128142
   8.68964   8.68964      1.00  2.160857   .128042
   8.68953   8.68953      1.00  2.158787   .128092
   8.68941   8.68941      1.00  2.152227   .128132
   8.68930   8.68930      1.00  2.162517   .128642
   8.68919   8.68919      1.00  2.162787   .128872
   8.68908   8.68908      1.00  2.161197   .127922
   8.68896   8.68896      1.00  2.161447   .128602
   8.68885   8.68885      1.00  2.158897   .128312
   8.68875   8.68875      1.00  2.158017   .128152
   8.68864   8.68864      1.00  2.158937   .128472
   8.68853   8.68853      1.00  2.149977   .127662
   8.68841   8.68841      1.00  2.159377   .128762
   8.68830   8.68830      1.00  2.158707   .128592
   8.68820   8.68820      1.00  2.160677   .128762
   8.68808   8.68808      1.00  2.159137   .128712
   8.68797   8.68797      1.00  2.159357   .128712
   8.68786   8.68786      1.00  2.158117   .128592
   8.68776   8.68776      1.00  2.158467   .129202
   8.68764   8.68764      1.00  2.149747   .128392
   8.68753   8.68753      1.00  2.160717   .129122
   8.68742   8.68742      1.00  2.158457   .128962
   8.68731   8.68731      1.00  2.159517   .128622
   8.68720   8.68720      1.00  2.156787   .129302
   8.68709   8.68709      1.00  2.156917   .128762
   8.68699   8.68699      1.00  2.158987   .129092
   8.68688   8.68688      1.00  2.158877   .129782
   8.68677   8.68677      1.00  2.150767   .128832
   8.68667   8.68667      1.00  2.158827   .128982
   8.68657   8.68657      1.00  2.159317   .129362
   8.68646   8.68646      1.00  2.156207   .129292
   8.68635   8.68635      1.00  2.158147   .129992
   8.68625   8.68625      1.00  2.156427   .129052
   8.68615   8.68615      1.00  2.157097   .129922
   8.68604   8.68604      1.00  2.153577   .129282
   8.68593   8.68593      1.00  2.147567   .128762
   8.68583   8.68583      1.00  2.156057   .129662
   8.68573   8.68573      1.00  2.159957   .129872
   8.68563   8.68563      1.00  2.154787   .129582
   8.68553   8.68553      1.00  2.156037   .129942
   8.68542   8.68542      1.00  2.157427   .129872
   8.68532   8.68532      1.00  2.156907   .129812
   8.68522   8.68522      1.00  2.155297   .130122
   8.68512   8.68512      1.00  2.147837   .129552
   8.68501   8.68501      1.00  2.157927   .130332
   8.68490   8.68490      1.00  2.155167   .130232
   8.68480   8.68480      1.00  2.153867   .129912
   8.68470   8.68470      1.00  2.157667   .130182
   8.68458   8.68458      1.00  2.158887   .130062
   8.68448   8.68448      1.00  2.151067   .129442
   8.68438   8.68438      1.00  2.156437   .129972
   8.68426   8.68426      1.00  2.158317   .130162
   8.68415   8.68415      1.00  2.144347   .129542
   8.68404   8.68404      1.00  2.154017   .130102
   8.68392   8.68392      1.00  2.158907   .130382
   8.68380   8.68380      1.00  2.156457   .130472
   8.68369   8.68369      1.00  2.150277   .130182
   8.68358   8.68358      1.00  2.154777   .130342
   8.68346   8.68346      1.00  2.156237   .130532
   8.68334   8.68334      1.00  2.149587   .129802
   8.68322   8.68322      1.00  2.145687   .130432
   8.68311   8.68311      1.00  2.157787   .130512
   8.68300   8.68300      1.00  2.152547   .130982
   8.68288   8.68288      1.00  2.150877   .130482
   8.68276   8.68276      1.00  2.155817   .130522
   8.68265   8.68265      1.00  2.155297   .130912
   8.68254   8.68254      1.00  2.147087   .130452
   8.68243   8.68243      1.00  2.155847   .130572
   8.68231   8.68231      1.00  2.149557   .129832
   8.68221   8.68221      1.00  2.146427   .130552
   8.68210   8.68210      1.00  2.152557   .130202
   8.68198   8.68198      1.00  2.157857   .130932
   8.68187   8.68187      1.00  2.152667   .130862
   8.68176   8.68176      1.00  2.150437   .130712
   8.68165   8.68165      1.00  2.156787   .130882
   8.68154   8.68154      1.00  2.154367   .130882
   8.68143   8.68143      1.00  2.140127   .130412
   8.68133   8.68133      1.00  2.152317   .131082
   8.68121   8.68121      1.00  2.156517   .130942
   8.68110   8.68110      1.00  2.149287   .130952
   8.68098   8.68098      1.00  2.149077   .130562
   8.68087   8.68087      1.00  2.154207   .131322
   8.68076   8.68076      1.00  2.154377   .131612
   8.68063   8.68063      1.00  2.150747   .131252
   8.68052   8.68052      1.00  2.145587   .130482
   8.68041   8.68041      1.00  2.152767   .131472
   8.68029   8.68029      1.00  2.148307   .131082
   8.68017   8.68017      1.00  2.152407   .131202
   8.68006   8.68006      1.00  2.155397   .131872
   8.67994   8.67994      1.00  2.146447   .131292
   8.67982   8.67982      1.00  2.151257   .131232
   8.67970   8.67970      1.00  2.151377   .131442
   8.67958   8.67958      1.00  2.142577   .130502
   8.67947   8.67947      1.00  2.147467   .131222
   8.67935   8.67935      1.00  2.153187   .131682
   8.67924   8.67924      1.00  2.154297   .131802
   8.67913   8.67913      1.00  2.148937   .131892
   8.67902   8.67902      1.00  2.152347   .131682
   8.67891   8.67891      1.00  2.151187   .131522
   8.67879   8.67879      1.00  2.149717   .131812
   8.67868   8.67868      1.00  2.141277   .131242
   8.67857   8.67857      1.00  2.150877   .132012
   8.67847   8.67847      1.00  2.149527   .131492
   8.67835   8.67835      1.00  2.147817   .132182
   8.67823   8.67823      1.00  2.149207   .131812
   8.67813   8.67813      1.00  2.151707   .131912
   8.67803   8.67803      1.00  2.148197   .132202
   8.67791   8.67791      1.00  2.148347   .132102
   8.67780   8.67780      1.00  2.150927   .132042
   8.67770   8.67770      1.00  2.143427   .131992
   8.67759   8.67759      1.00  2.147957   .131692
   8.67747   8.67747      1.00  2.152217   .132272
   8.67736   8.67736      1.00  2.147977   .132452
   8.67725   8.67725      1.00  2.148467   .132582
   8.67714   8.67714      1.00  2.147337   .132052
   8.67703   8.67703      1.00  2.148397   .132592
   8.67692   8.67692      1.00  2.146367   .132352
   8.67682   8.67682      1.00  2.139467   .132072
   8.67671   8.67671      1.00  2.146257   .131942
   8.67660   8.67660      1.00  2.149397   .132402
   8.67649   8.67649      1.00  2.148907   .132352
   8.67639   8.67639      1.00  2.148107   .132132
   8.67629   8.67629      1.00  2.146387   .132052
   8.67618   8.67618      1.00  2.146667   .132252
   8.67608   8.67608      1.00  2.146127   .132062
   8.67598   8.67598      1.00  2.140127   .131792
   8.67588   8.67588      1.00  2.142977   .132462
   8.67577   8.67577      1.00  2.145497   .132482
   8.67567   8.67567      1.00  2.145297   .132442
   8.67558   8.67558      1.00  2.142697   .132572
   8.67547   8.67547      1.00  2.148677   .132802
   8.67536   8.67536      1.00  2.145517   .132482
   8.67526   8.67526      1.00  2.141907   .132302
   8.67516   8.67516      1.00  2.136027   .132302
   8.67506   8.67506      1.00  2.146417   .132412
   8.67495   8.67495      1.00  2.142867   .132862
   8.67484   8.67484      1.00  2.144047   .132672
   8.67474   8.67474      1.00  2.148427   .133132
   8.67464   8.67464      1.00  2.145137   .132202
   8.67452   8.67452      1.00  2.140547   .132752
   8.67441   8.67441      1.00  2.147087   .133052
   8.67431   8.67431      1.00  2.137627   .132602
   8.67420   8.67420      1.00  2.139977   .132552
   8.67409   8.67409      1.00  2.143827   .132532
   8.67397   8.67397      1.00  2.143927   .132792
   8.67385   8.67385      1.00  2.143577   .132352
   8.67374   8.67374      1.00  2.139177   .132942
   8.67362   8.67362      1.00  2.146657   .133342
   8.67351   8.67351      1.00  2.145577   .132872
   8.67340   8.67340      1.00  2.133157   .133152
   8.67328   8.67328      1.00  2.144717   .132992
   8.67316   8.67316      1.00  2.146837   .133042
   8.67304   8.67304      1.00  2.142877   .133502
   8.67294   8.67294      1.00  2.141937   .132892
   8.67282   8.67282      1.00  2.147997   .133282
   8.67270   8.67270      1.00  2.141807   .133272
   8.67259   8.67259      1.00  2.142697   .132952
   8.67248   8.67248      1.00  2.141797   .133082
   8.67236   8.67236      1.00  2.142217   .132822
   8.67225   8.67225      1.00  2.139737   .133442
   8.67214   8.67214      1.00  2.145287   .133862
   8.67204   8.67204      1.00  2.145427   .133352
   8.67193   8.67193      1.00  2.146747   .133842
   8.67181   8.67181      1.00  2.143217   .133462
   8.67170   8.67170      1.00  2.146987   .133982
   8.67159   8.67159      1.00  2.145867   .134222
   8.67149   8.67149      1.00  2.137037   .133252
   8.67137   8.67137      1.00  2.142727   .133902
   8.67126   8.67126      1.00  2.147297   .134252
   8.67116   8.67116      1.00  2.143447   .133922
   8.67104   8.67104      1.00  2.144977   .133562
   8.67093   8.67093      1.00  2.149167   .133852
   8.67081   8.67081      1.00  2.142317   .134062
   8.67070   8.67070      1.00  2.142957   .134262
   8.67058   8.67058      1.00  2.146977   .133982
   8.67046   8.67046      1.00  2.139227   .133892
   8.67034   8.67034      1.00  2.143187   .134302
   8.67023   8.67023      1.00  2.149407   .134182
   8.67012   8.67012      1.00  2.149737   .135002
   8.67000   8.67000      1.00  2.144147   .134162
   8.66988   8.66988      1.00  2.142597   .133942
   8.66977   8.66977      1.00  2.148047   .134002
   8.66965   8.66965      1.00  2.143737   .134032
   8.66953   8.66953      1.00  2.136817   .134062
   8.66941   8.66941      1.00  2.150707   .134502
   8.66930   8.66930      1.00  2.150087   .134872
   8.66920   8.66920      1.00  2.144667   .134472
   8.66908   8.66908      1.00  2.146657   .134362
   8.66896   8.66896      1.00  2.150117   .134842
   8.66886   8.66886      1.00  2.144157   .134892
   8.66875   8.66875      1.00  2.142167   .134622
   8.66864   8.66864      1.00  2.146537   .134362
   8.66852   8.66852      1.00  2.150317   .134772
   8.66841   8.66841      1.00  2.145377   .134622
   8.66830   8.66830      1.00  2.149337   .134722
   8.66819   8.66819      1.00  2.147717   .135042
   8.66808   8.66808      1.00  2.147497   .134682
   8.66798   8.66798      1.00  2.143587   .134532
   8.66787   8.66787      1.00  2.148797   .134962
   8.66775   8.66775      1.00  2.144437   .134282
   8.66764   8.66764      1.00  2.147577   .134422
   8.66753   8.66753      1.00  2.148637   .134762
   8.66743   8.66743      1.00  2.149937   .135112
   8.66731   8.66731      1.00  2.145857   .134992
   8.66720   8.66720      1.00  2.146217   .134832
   8.66710   8.66710      1.00  2.151227   .135152
   8.66699   8.66699      1.00  2.148137   .135282
   8.66688   8.66688      1.00  2.144517   .135442
   8.66677   8.66677      1.00  2.148837   .135202
   8.66667   8.66667      1.00  2.150477   .135602
   8.66656   8.66656      1.00  2.147487   .135582
   8.66645   8.66645      1.00  2.148597   .135572
   8.66635   8.66635      1.00  2.148967   .135442
   8.66624   8.66624      1.00  2.151107   .135382
   8.66614   8.66614      1.00  2.141257   .134892
   8.66604   8.66604      1.00  2.149087   .135332
   8.66593   8.66593      1.00  2.151707   .136052
   8.66584   8.66584      1.00  2.149247   .136122
   8.66574   8.66574      1.00  2.149807   .135862
   8.66563   8.66563      1.00  2.153257   .135732
   8.66553   8.66553      1.00  2.150187   .135552
   8.66543   8.66543      1.00  2.148717   .136202
   8.66533   8.66533      1.00  2.149927   .135572
   8.66522   8.66522      1.00  2.144037   .134942
   8.66512   8.66512      1.00  2.148617   .135922
   8.66502   8.66502      1.00  2.149157   .135572
   8.66491   8.66491      1.00  2.154137   .136112
   8.66480   8.66480      1.00  2.152227   .135552
   8.66470   8.66470      1.00  2.149807   .136452
   8.66460   8.66460      1.00  2.151567   .135642
   8.66449   8.66449      1.00  2.152987   .135892
   8.66437   8.66437      1.00  2.140757   .135812
   8.66426   8.66426      1.00  2.150597   .135802
   8.66415   8.66415      1.00  2.155437   .136222
   8.66404   8.66404      1.00  2.151587   .136592
   8.66392   8.66392      1.00  2.149537   .136112
   8.66380   8.66380      1.00  2.151287   .136412
   8.66369   8.66369      1.00  2.151837   .136002
   8.66358   8.66358      1.00  2.149787   .136392
   8.66346   8.66346      1.00  2.151917   .136572
   8.66335   8.66335      1.00  2.143857   .136082
   8.66324   8.66324      1.00  2.152947   .136582
   8.66312   8.66312      1.00  2.150107   .136442
   8.66300   8.66300      1.00  2.155157   .136972
   8.66288   8.66288      1.00  2.153417   .136552
   8.66277   8.66277      1.00  2.147907   .136392
   8.66266   8.66266      1.00  2.149787   .136372
   8.66255   8.66255      1.00  2.152597   .136452
   8.66243   8.66243      1.00  2.141857   .136202
   8.66232   8.66232      1.00  2.148977   .135922
   8.66221   8.66221      1.00  2.154567   .136672
   8.66210   8.66210      1.00  2.153927   .137042
   8.66199   8.66199      1.00  2.149347   .136562
   8.66188   8.66188      1.00  2.151247   .136912
   8.66177   8.66177      1.00  2.154387   .136722
   8.66166   8.66166      1.00  2.149087   .137192
   8.66155   8.66155      1.00  2.139367   .136242
   8.66144   8.66144      1.00  2.153697   .136452
   8.66134   8.66134      1.00  2.148857   .136952
   8.66122   8.66122      1.00  2.147337   .136792
   8.66111   8.66111      1.00  2.151847   .137142
   8.66101   8.66101      1.00  2.153387   .137682
   8.66089   8.66089      1.00  2.149117   .137162
   8.66077   8.66077      1.00  2.150007   .136892
   8.66065   8.66065      1.00  2.152527   .137562
   8.66055   8.66055      1.00  2.140927   .136902
   8.66044   8.66044      1.00  2.147017   .137182
   8.66031   8.66031      1.00  2.152547   .137512
   8.66020   8.66020      1.00  2.151377   .137422
   8.66009   8.66009      1.00  2.147767   .137752
   8.65997   8.65997      1.00  2.148257   .137282
   8.65985   8.65985      1.00  2.153957   .137592
   8.65973   8.65973      1.00  2.149247   .137542
   8.65962   8.65962      1.00  2.140297   .137052
   8.65951   8.65951      1.00  2.154367   .137262
   8.65938   8.65938      1.00  2.151097   .138202
   8.65927   8.65927      1.00  2.148227   .137512
   8.65916   8.65916      1.00  2.148827   .137772
   8.65905   8.65905      1.00  2.151447   .137652
   8.65894   8.65894      1.00  2.147757   .137392
   8.65883   8.65883      1.00  2.148997   .137602
   8.65872   8.65872      1.00  2.142027   .137602
   8.65861   8.65861      1.00  2.148627   .137872
   8.65849   8.65849      1.00  2.148327   .137272
   8.65838   8.65838      1.00  2.151977   .137702
   8.65828   8.65828      1.00  2.150357   .137382
   8.65817   8.65817      1.00  2.148067   .138022
   8.65806   8.65806      1.00  2.148017   .137862
   8.65795   8.65795      1.00  2.152417   .137642
   8.65785   8.65785      1.00  2.147687   .137742
   8.65774   8.65774      1.00  2.137937   .137202
   8.65762   8.65762      1.00  2.151697   .138702
   8.65751   8.65751      1.00  2.148387   .137772
   8.65741   8.65741      1.00  2.147697   .137502
   8.65729   8.65729      1.00  2.148007   .138122
   8.65718   8.65718      1.00  2.151627   .138112
   8.65707   8.65707      1.00  2.147577   .137952
   8.65697   8.65697      1.00  2.147967   .138052
   8.65686   8.65686      1.00  2.143447   .137872
   8.65675   8.65675      1.00  2.148067   .138282
   8.65664   8.65664      1.00  2.146277   .137982
   8.65654   8.65654      1.00  2.150807   .138292
   8.65643   8.65643      1.00  2.148827   .138272
   8.65632   8.65632      1.00  2.147707   .138402
   8.65622   8.65622      1.00  2.143797   .138412
   8.65612   8.65612      1.00  2.149377   .138132
   8.65602   8.65602      1.00  2.145407   .138452
   8.65591   8.65591      1.00  2.142867   .138512
   8.65581   8.65581      1.00  2.151137   .138912
   8.65571   8.65571      1.00  2.150667   .138812
   8.65561   8.65561      1.00  2.145787   .138822
   8.65550   8.65550      1.00  2.148897   .139172
   8.65540   8.65540      1.00  2.148797   .138402
   8.65530   8.65530      1.00  2.143447   .138122
   8.65519   8.65519      1.00  2.144977   .138782
   8.65509   8.65509      1.00  2.138347   .138492
   8.65498   8.65498      1.00  2.149657   .138572
   8.65488   8.65488      1.00  2.146137   .138752
   8.65478   8.65478      1.00  2.149987   .139222
   8.65466   8.65466      1.00  2.150987   .139152
   8.65455   8.65455      1.00  2.145747   .138882
   8.65446   8.65446      1.00  2.144477   .138942
   8.65435   8.65435      1.00  2.150107   .138862
   8.65423   8.65423      1.00  2.143837   .138982
   8.65411   8.65411      1.00  2.140977   .138632
   8.65400   8.65400      1.00  2.148267   .139572
   8.65389   8.65389      1.00  2.149197   .139292
   8.65377   8.65377      1.00  2.143397   .139142
   8.65365   8.65365      1.00  2.147067   .139372
   8.65355   8.65355      1.00  2.148707   .139012
   8.65343   8.65343      1.00  2.145267   .139182
   8.65330   8.65330      1.00  2.144127   .139462
   8.65319   8.65319      1.00  2.137437   .138312
   8.65308   8.65308      1.00  2.147827   .139272
   8.65297   8.65297      1.00  2.142957   .138802
   8.65284   8.65284      1.00  2.146757   .139832
   8.65273   8.65273      1.00  2.147527   .139492
   8.65262   8.65262      1.00  2.142307   .139612
   8.65251   8.65251      1.00  2.144527   .139822
   8.65239   8.65239      1.00  2.145367   .139222
   8.65228   8.65228      1.00  2.142647   .139842
   8.65217   8.65217      1.00  2.144677   .139532
   8.65206   8.65206      1.00  2.146477   .139422
   8.65194   8.65194      1.00  2.148647   .139812
   8.65183   8.65183      1.00  2.142707   .139892
   8.65173   8.65173      1.00  2.142027   .139602
   8.65162   8.65162      1.00  2.147047   .139732
   8.65151   8.65151      1.00  2.137487   .139812
   8.65140   8.65140      1.00  2.141127   .140062
   8.65129   8.65129      1.00  2.147397   .140022
   8.65118   8.65118      1.00  2.147057   .139942
   8.65106   8.65106      1.00  2.142577   .140142
   8.65095   8.65095      1.00  2.144147   .140002
   8.65084   8.65084      1.00  2.143877   .139492
   8.65072   8.65072      1.00  2.143147   .139842
   8.65060   8.65060      1.00  2.137587   .139752
   8.65048   8.65048      1.00  2.144837   .139852
   8.65037   8.65037      1.00  2.142757   .140202
   8.65026   8.65026      1.00  2.143327   .140592
   8.65013   8.65013      1.00  2.143687   .140302
   8.65002   8.65002      1.00  2.144467   .139732
   8.64990   8.64990      1.00  2.141667   .140552
   8.64979   8.64979      1.00  2.145347   .140742
   8.64967   8.64967      1.00  2.144287   .140452
   8.64955   8.64955      1.00  2.135987   .139792
   8.64944   8.64944      1.00  2.145017   .140772
   8.64933   8.64933      1.00  2.144347   .140152
   8.64921   8.64921      1.00  2.144777   .140712
   8.64910   8.64910      1.00  2.139747   .140772
   8.64899   8.64899      1.00  2.142727   .140502
   8.64888   8.64888      1.00  2.139747   .140522
   8.64876   8.64876      1.00  2.133857   .140432
   8.64865   8.64865      1.00  2.140977   .140232
   8.64854   8.64854      1.00  2.144617   .141042
   8.64843   8.64843      1.00  2.141627   .141072
   8.64831   8.64831      1.00  2.143637   .141152
   8.64821   8.64821      1.00  2.142987   .140922
   8.64810   8.64810      1.00  2.142077   .141042
   8.64799   8.64799      1.00  2.141797   .141052
   8.64787   8.64787      1.00  2.135587   .141002
   8.64776   8.64776      1.00  2.143117   .141072
   8.64766   8.64766      1.00  2.140737   .140592
   8.64755   8.64755      1.00  2.142017   .140822
   8.64743   8.64743      1.00  2.139817   .140632
   8.64732   8.64732      1.00  2.140307   .141432
   8.64722   8.64722      1.00  2.141137   .141192
   8.64711   8.64711      1.00  2.146027   .141302
   8.64699   8.64699      1.00  2.132307   .140532
   8.64689   8.64689      1.00  2.141707   .141032
   8.64679   8.64679      1.00  2.141997   .141072
   8.64668   8.64668      1.00  2.141287   .141072
   8.64657   8.64657      1.00  2.138137   .142222
   8.64646   8.64646      1.00  2.140717   .141542
   8.64636   8.64636      1.00  2.142317   .141232
   8.64625   8.64625      1.00  2.138897   .141072
   8.64615   8.64615      1.00  2.130517   .140512
   8.64604   8.64604      1.00  2.143247   .141562
   8.64594   8.64594      1.00  2.140747   .141842
   8.64585   8.64585      1.00  2.138737   .141802
   8.64574   8.64574      1.00  2.140937   .141292
   8.64564   8.64564      1.00  2.142717   .141452
   8.64554   8.64554      1.00  2.138787   .142072
   8.64544   8.64544      1.00  2.138307   .141812
   8.64533   8.64533      1.00  2.134717   .141252
   8.64522   8.64522      1.00  2.137017   .141612
   8.64513   8.64513      1.00  2.140257   .141822
   8.64503   8.64503      1.00  2.139637   .141942
   8.64492   8.64492      1.00  2.142557   .142652
   8.64481   8.64481      1.00  2.137207   .141542
   8.64471   8.64471      1.00  2.140317   .141912
   8.64460   8.64460      1.00  2.140787   .141892
   8.64448   8.64448      1.00  2.139387   .142332
   8.64437   8.64437      1.00  2.129057   .142142
   8.64427   8.64427      1.00  2.143657   .141762
   8.64415   8.64415      1.00  2.141097   .142662
   8.64403   8.64403      1.00  2.135077   .142612
   8.64392   8.64392      1.00  2.139377   .142912
   8.64381   8.64381      1.00  2.140907   .142262
   8.64370   8.64370      1.00  2.138197   .143062
   8.64357   8.64357      1.00  2.137777   .142832
   8.64345   8.64345      1.00  2.134257   .142132
   8.64335   8.64335      1.00  2.139507   .142442
   8.64324   8.64324      1.00  2.137137   .142832
   8.64311   8.64311      1.00  2.138767   .142802
   8.64299   8.64299      1.00  2.140857   .142882
   8.64289   8.64289      1.00  2.133977   .142592
   8.64278   8.64278      1.00  2.138687   .142602
   8.64266   8.64266      1.00  2.139227   .142722
   8.64254   8.64254      1.00  2.131867   .142372
   8.64243   8.64243      1.00  2.135877   .142552
   8.64232   8.64232      1.00  2.141107   .142942
   8.64221   8.64221      1.00  2.137607   .142922
   8.64209   8.64209      1.00  2.134067   .143342
   8.64199   8.64199      1.00  2.139207   .142662
   8.64188   8.64188      1.00  2.138517   .143152
   8.64176   8.64176      1.00  2.135377   .143222
   8.64165   8.64165      1.00  2.127237   .142152
   8.64155   8.64155      1.00  2.139247   .143072
   8.64144   8.64144      1.00  2.135467   .142732
   8.64132   8.64132      1.00  2.134887   .143242
   8.64121   8.64121      1.00  2.138747   .143152
   8.64110   8.64110      1.00  2.139047   .143752
   8.64099   8.64099      1.00  2.134697   .143492
   8.64087   8.64087      1.00  2.138757   .143552
   8.64075   8.64075      1.00  2.128987   .143202
   8.64064   8.64064      1.00  2.136367   .143462
   8.64052   8.64052      1.00  2.133447   .143092
   8.64041   8.64041      1.00  2.138937   .143822
   8.64029   8.64029      1.00  2.134057   .143442
   8.64018   8.64018      1.00  2.133917   .143352
   8.64006   8.64006      1.00  2.138127   .143062
   8.63994   8.63994      1.00  2.135917   .143412
   8.63981   8.63981      1.00  2.126757   .142972
   8.63970   8.63970      1.00  2.135887   .143592
   8.63959   8.63959      1.00  2.137437   .144202
   8.63947   8.63947      1.00  2.132817   .143592
   8.63935   8.63935      1.00  2.134737   .143732
   8.63925   8.63925      1.00  2.134837   .144122
   8.63914   8.63914      1.00  2.135067   .143912
   8.63901   8.63901      1.00  2.130147   .143832
   8.63890   8.63890      1.00  2.135597   .143802
   8.63880   8.63880      1.00  2.126387   .143752
   8.63869   8.63869      1.00  2.135037   .144192
   8.63857   8.63857      1.00  2.131767   .143522
   8.63846   8.63846      1.00  2.139307   .144392
   8.63835   8.63835      1.00  2.130137   .143912
   8.63824   8.63824      1.00  2.133507   .144122
   8.63813   8.63813      1.00  2.134797   .144232
   8.63802   8.63802      1.00  2.135277   .144192
   8.63792   8.63792      1.00  2.125037   .143792
   8.63781   8.63781      1.00  2.131477   .144152
   8.63769   8.63769      1.00  2.135597   .144352
   8.63758   8.63758      1.00  2.130257   .144232
   8.63747   8.63747      1.00  2.133817   .144292
   8.63736   8.63736      1.00  2.135717   .144282
   8.63725   8.63725      1.00  2.131887   .144672
   8.63714   8.63714      1.00  2.129607   .144292
   8.63704   8.63704      1.00  2.128407   .143652
   8.63693   8.63693      1.00  2.131187   .144242
   8.63682   8.63682      1.00  2.131807   .144602
   8.63671   8.63671      1.00  2.130707   .144442
   8.63661   8.63661      1.00  2.136977   .144862
   8.63650   8.63650      1.00  2.130197   .144972
   8.63639   8.63639      1.00  2.129167   .144662
   8.63628   8.63628      1.00  2.136027   .144802
   8.63619   8.63619      1.00  2.130687   .144922
   8.63609   8.63609      1.00  2.125947   .144432
   8.63598   8.63598      1.00  2.132157   .144552
   8.63587   8.63587      1.00  2.136567   .145532
   8.63578   8.63578      1.00  2.127147   .144782
   8.63568   8.63568      1.00  2.133787   .145462
   8.63557   8.63557      1.00  2.133207   .144892
   8.63547   8.63547      1.00  2.130317   .145182
   8.63537   8.63537      1.00  2.120897   .144552
   8.63526   8.63526      1.00  2.133097   .145232
   8.63515   8.63515      1.00  2.130817   .145692
   8.63505   8.63505      1.00  2.130117   .145332
   8.63496   8.63496      1.00  2.131727   .145692
   8.63485   8.63485      1.00  2.135077   .145242
   8.63474   8.63474      1.00  2.129227   .145182
   8.63463   8.63463      1.00  2.129767   .145702
   8.63453   8.63453      1.00  2.133557   .145072
   8.63442   8.63442      1.00  2.126077   .144882
   8.63430   8.63430      1.00  2.128227   .145342
   8.63419   8.63419      1.00  2.132797   .145572
   8.63408   8.63408      1.00  2.134167   .145462
   8.63398   8.63398      1.00  2.127617   .146022
   8.63385   8.63385      1.00  2.132777   .145772
   8.63374   8.63374      1.00  2.134297   .146112
   8.63363   8.63363      1.00  2.132317   .146202
   8.63352   8.63352      1.00  2.128397   .145762
   8.63340   8.63340      1.00  2.128947   .145792
   8.63328   8.63328      1.00  2.133217   .146142
   8.63316   8.63316      1.00  2.129647   .146362
   8.63304   8.63304      1.00  2.130857   .146282
   8.63293   8.63293      1.00  2.132497   .146042
   8.63281   8.63281      1.00  2.129587   .146482
   8.63270   8.63270      1.00  2.130607   .146162
   8.63259   8.63259      1.00  2.134207   .146172
   8.63247   8.63247      1.00  2.132157   .146602
   8.63236   8.63236      1.00  2.120887   .146062
   8.63226   8.63226      1.00  2.134587   .146792
   8.63214   8.63214      1.00  2.133497   .146482
   8.63203   8.63203      1.00  2.127107   .146242
   8.63192   8.63192      1.00  2.133207   .146762
   8.63181   8.63181      1.00  2.132067   .146582
   8.63170   8.63170      1.00  2.129517   .146612
   8.63159   8.63159      1.00  2.125557   .146622
   8.63148   8.63148      1.00  2.125917   .146182
   8.63138   8.63138      1.00  2.130937   .146552
   8.63127   8.63127      1.00  2.128737   .146592
   8.63115   8.63115      1.00  2.131087   .146382
   8.63103   8.63103      1.00  2.134927   .147072
   8.63092   8.63092      1.00  2.128267   .147032
   8.63080   8.63080      1.00  2.129507   .147102
   8.63069   8.63069      1.00  2.132827   .146962
   8.63057   8.63057      1.00  2.120787   .146692
   8.63046   8.63046      1.00  2.128587   .146912
   8.63034   8.63034      1.00  2.133007   .147182
   8.63022   8.63022      1.00  2.134557   .147542
   8.63010   8.63010      1.00  2.126827   .147272
   8.62999   8.62999      1.00  2.131807   .147062
   8.62987   8.62987      1.00  2.133117   .147002
   8.62975   8.62975      1.00  2.128557   .147482
   8.62963   8.62963      1.00  2.116787   .147022
   8.62952   8.62952      1.00  2.136777   .147692
   8.62941   8.62941      1.00  2.128977   .147112
   8.62928   8.62928      1.00  2.126287   .147442
   8.62917   8.62917      1.00  2.130567   .147732
   8.62907   8.62907      1.00  2.133327   .147462
   8.62896   8.62896      1.00  2.125537   .148072
   8.62884   8.62884      1.00  2.130777   .147192
   8.62872   8.62872      1.00  2.127687   .147502
   8.62862   8.62862      1.00  2.127487   .147632
   8.62850   8.62850      1.00  2.125217   .148062
   8.62839   8.62839      1.00  2.131817   .148442
   8.62828   8.62828      1.00  2.133117   .147772
   8.62817   8.62817      1.00  2.123027   .148112
   8.62807   8.62807      1.00  2.128247   .147582
   8.62795   8.62795      1.00  2.134967   .147652
   8.62784   8.62784      1.00  2.124157   .148222
   8.62773   8.62773      1.00  2.117477   .147652
   8.62762   8.62762      1.00  2.136377   .148072
   8.62750   8.62750      1.00  2.128967   .148552
   8.62739   8.62739      1.00  2.124777   .148142
   8.62729   8.62729      1.00  2.131177   .147912
   8.62719   8.62719      1.00  2.132527   .148232
   8.62707   8.62707      1.00  2.124087   .148002
   8.62696   8.62696      1.00  2.127957   .148452
   8.62686   8.62686      1.00  2.125697   .148112
   8.62675   8.62675      1.00  2.127057   .147872
   8.62664   8.62664      1.00  2.122167   .148462
   8.62653   8.62653      1.00  2.133577   .148812
   8.62643   8.62643      1.00  2.131147   .148732
   8.62632   8.62632      1.00  2.123187   .148602
   8.62621   8.62621      1.00  2.131247   .148732
   8.62611   8.62611      1.00  2.132487   .147992
   8.62601   8.62601      1.00  2.116907   .147802
   8.62591   8.62591      1.00  2.126547   .148992
   8.62581   8.62581      1.00  2.133037   .149012
   8.62570   8.62570      1.00  2.126297   .149062
   8.62560   8.62560      1.00  2.123327   .148732
   8.62550   8.62550      1.00  2.130687   .148622
   8.62539   8.62539      1.00  2.130537   .148732
   8.62529   8.62529      1.00  2.119747   .148792
   8.62519   8.62519      1.00  2.123147   .148502
   8.62509   8.62509      1.00  2.132377   .149502
   8.62498   8.62498      1.00  2.126677   .149322
   8.62487   8.62487      1.00  2.123337   .149572
   8.62477   8.62477      1.00  2.132537   .149252
   8.62467   8.62467      1.00  2.126397   .149042
   8.62455   8.62455      1.00  2.122247   .148602
   8.62444   8.62444      1.00  2.120817   .148792
   8.62433   8.62433      1.00  2.129507   .149712
   8.62422   8.62422      1.00  2.124767   .149142
   8.62410   8.62410      1.00  2.123307   .149542
   8.62399   8.62399      1.00  2.132107   .149732
   8.62389   8.62389      1.00  2.126167   .149422
   8.62377   8.62377      1.00  2.120887   .149882
   8.62365   8.62365      1.00  2.128867   .148532
   8.62354   8.62354      1.00  2.122237   .148892
   8.62342   8.62342      1.00  2.121447   .149412
   8.62330   8.62330      1.00  2.127267   .149412
   8.62318   8.62318      1.00  2.129547   .149362
   8.62306   8.62306      1.00  2.128617   .149812
   8.62295   8.62295      1.00  2.120757   .149502
   8.62284   8.62284      1.00  2.129517   .149972
   8.62272   8.62272      1.00  2.129847   .150212
   8.62260   8.62260      1.00  2.114427   .149492
   8.62249   8.62249      1.00  2.127107   .149872
   8.62238   8.62238      1.00  2.130937   .150022
   8.62227   8.62227      1.00  2.126207   .149932
   8.62216   8.62216      1.00  2.122907   .150132
   8.62205   8.62205      1.00  2.128857   .149842
   8.62193   8.62193      1.00  2.126867   .149502
   8.62182   8.62182      1.00  2.121297   .149952
   8.62171   8.62171      1.00  2.117557   .148932
   8.62161   8.62161      1.00  2.130277   .150282
   8.62150   8.62150      1.00  2.125767   .150532
   8.62139   8.62139      1.00  2.126317   .149832
   8.62127   8.62127      1.00  2.132097   .151002
   8.62116   8.62116      1.00  2.125507   .150092
   8.62105   8.62105      1.00  2.120107   .150952
   8.62093   8.62093      1.00  2.128297   .150512
   8.62082   8.62082      1.00  2.120037   .150312
   8.62071   8.62071      1.00  2.123007   .150702
   8.62060   8.62060      1.00  2.123417   .150262
   8.62047   8.62047      1.00  2.128477   .150512
   8.62035   8.62035      1.00  2.125077   .150722
   8.62025   8.62025      1.00  2.123267   .150312
   8.62013   8.62013      1.00  2.127637   .150312
   8.62001   8.62001      1.00  2.126307   .151292
   8.61988   8.61988      1.00  2.123937   .151012
   8.61977   8.61977      1.00  2.119337   .150092
   8.61965   8.61965      1.00  2.130877   .151002
   8.61954   8.61954      1.00  2.122867   .151042
   8.61942   8.61942      1.00  2.124367   .150942
   8.61931   8.61931      1.00  2.126867   .150912
   8.61920   8.61920      1.00  2.125857   .151142
   8.61908   8.61908      1.00  2.119177   .150312
   8.61896   8.61896      1.00  2.128507   .151432
   8.61885   8.61885      1.00  2.120477   .150112
   8.61874   8.61874      1.00  2.124337   .151792
   8.61862   8.61862      1.00  2.123257   .151232
   8.61852   8.61852      1.00  2.129597   .151072
   8.61842   8.61842      1.00  2.124357   .151222
   8.61831   8.61831      1.00  2.120617   .151662
   8.61819   8.61819      1.00  2.129507   .151292
   8.61808   8.61808      1.00  2.126807   .151372
   8.61798   8.61798      1.00  2.112737   .150562
   8.61787   8.61787      1.00  2.121947   .150802
   8.61775   8.61775      1.00  2.128827   .151502
   8.61764   8.61764      1.00  2.120937   .150932
   8.61753   8.61753      1.00  2.122137   .151332
   8.61742   8.61742      1.00  2.128007   .151242
   8.61730   8.61730      1.00  2.125567   .151662
   8.61719   8.61719      1.00  2.119267   .151932
   8.61709   8.61709      1.00  2.117797   .151242
   8.61698   8.61698      1.00  2.123997   .151872
   8.61687   8.61687      1.00  2.119677   .151112
   8.61676   8.61676      1.00  2.121057   .151342
   8.61666   8.61666      1.00  2.126917   .151662
   8.61656   8.61656      1.00  2.122357   .151782
   8.61644   8.61644      1.00  2.121077   .152052
   8.61633   8.61633      1.00  2.124247   .151592
   8.61624   8.61624      1.00  2.117647   .151742
   8.61614   8.61614      1.00  2.119797   .151832
   8.61603   8.61603      1.00  2.120377   .151562
   8.61593   8.61593      1.00  2.127217   .152122
   8.61583   8.61583      1.00  2.120977   .151802
   8.61573   8.61573      1.00  2.121357   .152212
   8.61562   8.61562      1.00  2.122137   .152032
   8.61551   8.61551      1.00  2.124007   .152492
   8.61541   8.61541      1.00  2.116587   .152132
   8.61531   8.61531      1.00  2.116497   .151382
   8.61521   8.61521      1.00  2.124427   .152592
   8.61510   8.61510      1.00  2.124127   .152502
   8.61500   8.61500      1.00  2.118667   .152262
   8.61490   8.61490      1.00  2.124167   .152352
   8.61479   8.61479      1.00  2.119227   .151912
   8.61468   8.61468      1.00  2.117457   .151822
   8.61458   8.61458      1.00  2.121197   .152432
   8.61447   8.61447      1.00  2.114567   .151792
   8.61435   8.61435      1.00  2.119557   .152662
   8.61424   8.61424      1.00  2.119357   .152902
   8.61413   8.61413      1.00  2.125747   .152822
   8.61402   8.61402      1.00  2.119187   .152192
   8.61390   8.61390      1.00  2.118397   .152632
   8.61379   8.61379      1.00  2.117357   .152432
   8.61368   8.61368      1.00  2.125507   .153152
   8.61356   8.61356      1.00  2.111047   .152612
   8.61344   8.61344      1.00  2.118197   .152622
   8.61332   8.61332      1.00  2.122067   .152572
   8.61321   8.61321      1.00  2.120277   .153152
   8.61309   8.61309      1.00  2.115117   .152202
   8.61298   8.61298      1.00  2.121097   .153062
   8.61286   8.61286      1.00  2.120527   .152772
   8.61275   8.61275      1.00  2.117457   .153092
   8.61263   8.61263      1.00  2.112227   .151812
   8.61251   8.61251      1.00  2.123057   .152612
   8.61240   8.61240      1.00  2.120747   .153172
   8.61229   8.61229      1.00  2.115427   .152402
   8.61218   8.61218      1.00  2.124217   .153102
   8.61207   8.61207      1.00  2.118627   .153502
   8.61196   8.61196      1.00  2.116407   .152892
   8.61185   8.61185      1.00  2.118927   .152762
   8.61175   8.61175      1.00  2.115067   .152832
   8.61163   8.61163      1.00  2.113967   .153072
   8.61152   8.61152      1.00  2.119947   .153442
   8.61142   8.61142      1.00  2.122497   .153682
   8.61130   8.61130      1.00  2.121437   .153812
   8.61119   8.61119      1.00  2.114347   .153352
   8.61108   8.61108      1.00  2.122497   .153062
   8.61097   8.61097      1.00  2.121197   .153252
   8.61085   8.61085      1.00  2.108797   .152862
   8.61074   8.61074      1.00  2.117167   .153282
   8.61062   8.61062      1.00  2.122597   .153442
   8.61050   8.61050      1.00  2.118107   .154012
   8.61039   8.61039      1.00  2.116577   .154002
   8.61027   8.61027      1.00  2.121447   .154102
   8.61015   8.61015      1.00  2.118687   .153652
   8.61003   8.61003      1.00  2.115867   .153632
   8.60991   8.60991      1.00  2.117037   .153312
   8.60979   8.60979      1.00  2.120527   .153512
   8.60967   8.60967      1.00  2.117357   .153912
   8.60956   8.60956      1.00  2.118187   .154092
   8.60946   8.60946      1.00  2.121847   .153852
   8.60934   8.60934      1.00  2.119527   .154102
   8.60922   8.60922      1.00  2.112277   .154092
   8.60911   8.60911      1.00  2.121047   .153572
   8.60900   8.60900      1.00  2.123267   .153842
   8.60888   8.60888      1.00  2.111097   .153532
   8.60877   8.60877      1.00  2.119127   .153972
   8.60867   8.60867      1.00  2.123917   .154362
   8.60855   8.60855      1.00  2.117527   .153632
   8.60844   8.60844      1.00  2.115877   .154432
   8.60833   8.60833      1.00  2.121627   .154432
   8.60822   8.60822      1.00  2.121417   .154882
   8.60811   8.60811      1.00  2.117827   .154902
   8.60800   8.60800      1.00  2.119847   .154502
   8.60789   8.60789      1.00  2.114727   .154302
   8.60778   8.60778      1.00  2.117227   .154862
   8.60767   8.60767      1.00  2.117627   .154192
   8.60756   8.60756      1.00  2.120387   .154392
   8.60745   8.60745      1.00  2.122457   .154912
   8.60734   8.60734      1.00  2.116327   .154832
   8.60724   8.60724      1.00  2.120737   .154692
   8.60712   8.60712      1.00  2.122327   .154852
   8.60701   8.60701      1.00  2.109807   .154262
   8.60691   8.60691      1.00  2.115457   .154672
   8.60680   8.60680      1.00  2.123137   .155192
   8.60669   8.60669      1.00  2.119147   .154992
   8.60658   8.60658      1.00  2.116577   .154932
   8.60648   8.60648      1.00  2.121737   .155022
   8.60638   8.60638      1.00  2.121837   .155272
   8.60627   8.60627      1.00  2.117017   .155532
   8.60616   8.60616      1.00  2.115487   .154542
   8.60606   8.60606      1.00  2.116777   .155172
   8.60596   8.60596      1.00  2.119487   .155342
   8.60586   8.60586      1.00  2.115077   .155022
   8.60575   8.60575      1.00  2.118147   .155032
   8.60565   8.60565      1.00  2.121127   .155532
   8.60555   8.60555      1.00  2.113467   .155272
   8.60544   8.60544      1.00  2.118597   .155052
   8.60534   8.60534      1.00  2.124047   .154972
   8.60524   8.60524      1.00  2.112777   .155172
   8.60515   8.60515      1.00  2.115057   .155142
   8.60503   8.60503      1.00  2.119577   .155462
   8.60493   8.60493      1.00  2.120797   .155732
   8.60483   8.60483      1.00  2.113497   .155162
   8.60472   8.60472      1.00  2.116887   .155482
   8.60462   8.60462      1.00  2.119827   .155912
   8.60450   8.60450      1.00  2.118497   .156152
   8.60440   8.60440      1.00  2.103217   .154602
   8.60429   8.60429      1.00  2.119067   .155972
   8.60416   8.60416      1.00  2.119207   .155922
   8.60405   8.60405      1.00  2.114787   .156332
   8.60395   8.60395      1.00  2.116567   .155632
   8.60383   8.60383      1.00  2.123277   .156072
   8.60371   8.60371      1.00  2.114477   .155712
   8.60360   8.60360      1.00  2.114287   .156312
   8.60349   8.60349      1.00  2.120107   .155752
   8.60337   8.60337      1.00  2.113977   .156142
   8.60324   8.60324      1.00  2.110527   .155622
   8.60312   8.60312      1.00  2.116567   .155562
   8.60302   8.60302      1.00  2.119337   .155842
   8.60290   8.60290      1.00  2.116207   .156452
   8.60278   8.60278      1.00  2.113577   .155722
   8.60268   8.60268      1.00  2.120827   .156362
   8.60257   8.60257      1.00  2.118907   .156452
   8.60245   8.60245      1.00  2.105107   .155622
   8.60233   8.60233      1.00  2.116717   .156292
   8.60222   8.60222      1.00  2.119037   .156812
   8.60211   8.60211      1.00  2.112737   .156092
   8.60200   8.60200      1.00  2.110317   .156062
   8.60188   8.60188      1.00  2.119847   .156412
   8.60178   8.60178      1.00  2.114227   .156262
   8.60167   8.60167      1.00  2.111797   .156452
   8.60156   8.60156      1.00  2.107577   .155942
   8.60145   8.60145      1.00  2.119207   .156962
   8.60134   8.60134      1.00  2.109137   .156572
   8.60123   8.60123      1.00  2.114507   .157082
   8.60111   8.60111      1.00  2.118127   .156902
   8.60100   8.60100      1.00  2.113367   .156632
   8.60088   8.60088      1.00  2.110267   .156572
   8.60077   8.60077      1.00  2.117077   .156712
   8.60066   8.60066      1.00  2.110137   .156442
   8.60054   8.60054      1.00  2.108907   .156662
   8.60042   8.60042      1.00  2.113617   .157182
   8.60031   8.60031      1.00  2.118167   .157172
   8.60019   8.60019      1.00  2.115577   .156592
   8.60007   8.60007      1.00  2.109327   .156712
   8.59995   8.59995      1.00  2.119837   .158002
   8.59983   8.59983      1.00  2.114007   .156882
   8.59971   8.59971      1.00  2.101387   .156532
   8.59959   8.59959      1.00  2.111607   .157232
   8.59948   8.59948      1.00  2.118237   .157252
   8.59936   8.59936      1.00  2.110537   .156452
   8.59925   8.59925      1.00  2.111337   .157192
   8.59914   8.59914      1.00  2.117047   .157692
   8.59903   8.59903      1.00  2.115807   .157532
   8.59892   8.59892      1.00  2.107517   .156772
   8.59880   8.59880      1.00  2.107667   .157042
   8.59869   8.59869      1.00  2.115877   .157612
   8.59858   8.59858      1.00  2.112577   .157262
   8.59848   8.59848      1.00  2.110627   .157602
   8.59837   8.59837      1.00  2.118067   .157942
   8.59825   8.59825      1.00  2.114797   .157462
   8.59814   8.59814      1.00  2.104997   .157222
   8.59803   8.59803      1.00  2.115907   .158142
   8.59792   8.59792      1.00  2.107577   .157002
   8.59781   8.59781      1.00  2.109237   .157512
   8.59769   8.59769      1.00  2.110827   .157662
   8.59758   8.59758      1.00  2.118867   .158972
   8.59747   8.59747      1.00  2.111577   .157882
   8.59736   8.59736      1.00  2.107777   .157992
   8.59725   8.59725      1.00  2.114077   .158262
   8.59714   8.59714      1.00  2.116517   .158782
   8.59704   8.59704      1.00  2.104357   .157942
   8.59692   8.59692      1.00  2.104867   .158102
   8.59681   8.59681      1.00  2.115807   .158252
   8.59671   8.59671      1.00  2.110617   .157912
   8.59661   8.59661      1.00  2.107457   .157912
   8.59650   8.59650      1.00  2.115407   .158042
   8.59638   8.59638      1.00  2.113947   .159212
   8.59628   8.59628      1.00  2.106747   .157752
   8.59619   8.59619      1.00  2.111977   .158412
   8.59608   8.59608      1.00  2.107537   .158222
   8.59597   8.59597      1.00  2.111117   .158242
   8.59587   8.59587      1.00  2.104527   .157292
   8.59577   8.59577      1.00  2.116597   .158092
   8.59566   8.59566      1.00  2.111337   .158332
   8.59556   8.59556      1.00  2.108827   .158242
   8.59546   8.59546      1.00  2.110257   .158282
   8.59536   8.59536      1.00  2.118797   .159222
   8.59525   8.59525      1.00  2.107917   .158482
   8.59515   8.59515      1.00  2.100957   .157452
   8.59505   8.59505      1.00  2.117057   .158872
   8.59495   8.59495      1.00  2.112847   .158742
   8.59483   8.59483      1.00  2.106037   .158712
   8.59472   8.59472      1.00  2.112167   .158822
   8.59462   8.59462      1.00  2.115397   .159452
   8.59452   8.59452      1.00  2.105587   .158502
   8.59440   8.59440      1.00  2.099697   .158482
   8.59429   8.59429      1.00  2.112107   .159202
   8.59419   8.59419      1.00  2.112277   .159562
   8.59407   8.59407      1.00  2.103727   .158322
   8.59395   8.59395      1.00  2.113527   .159392
   8.59385   8.59385      1.00  2.113797   .159522
   8.59373   8.59373      1.00  2.105997   .159032
   8.59361   8.59361      1.00  2.105857   .158932
   8.59349   8.59349      1.00  2.113887   .159952
   8.59337   8.59337      1.00  2.103117   .158742
   8.59326   8.59326      1.00  2.103697   .159272
   8.59315   8.59315      1.00  2.110357   .159492
   8.59302   8.59302      1.00  2.113957   .159612
   8.59291   8.59291      1.00  2.105517   .159192
   8.59280   8.59280      1.00  2.107277   .159522
   8.59268   8.59268      1.00  2.114067   .159382
   8.59256   8.59256      1.00  2.104377   .159242
   8.59245   8.59245      1.00  2.101017   .159102
   8.59235   8.59235      1.00  2.112057   .160152
   8.59223   8.59223      1.00  2.112547   .160002
   8.59211   8.59211      1.00  2.102027   .159322
   8.59201   8.59201      1.00  2.109077   .159692
   8.59190   8.59190      1.00  2.108927   .160072
   8.59179   8.59179      1.00  2.107117   .160442
   8.59168   8.59168      1.00  2.103287   .159552
   8.59156   8.59156      1.00  2.103387   .159492
   8.59146   8.59146      1.00  2.110497   .160542
   8.59135   8.59135      1.00  2.106497   .160012
   8.59124   8.59124      1.00  2.105857   .160032
   8.59112   8.59112      1.00  2.110877   .160132
   8.59101   8.59101      1.00  2.102657   .159742
   8.59089   8.59089      1.00  2.102577   .159812
   8.59077   8.59077      1.00  2.108717   .160542
   8.59066   8.59066      1.00  2.099087   .159572
   8.59055   8.59055      1.00  2.103597   .159982
   8.59043   8.59043      1.00  2.108137   .160162
   8.59031   8.59031      1.00  2.110647   .161102
   8.59020   8.59020      1.00  2.103137   .160122
   8.59008   8.59008      1.00  2.103967   .160652
   8.58996   8.58996      1.00  2.109907   .161052
   8.58984   8.58984      1.00  2.107887   .160522
   8.58972   8.58972      1.00  2.098797   .160582
   8.58961   8.58961      1.00  2.103407   .160582
   8.58950   8.58950      1.00  2.104357   .160092
   8.58938   8.58938      1.00  2.102247   .160712
   8.58926   8.58926      1.00  2.101257   .160182
   8.58915   8.58915      1.00  2.109317   .160762
   8.58904   8.58904      1.00  2.104907   .160912
   8.58892   8.58892      1.00  2.100637   .160602
   8.58881   8.58881      1.00  2.105317   .160772
   8.58870   8.58870      1.00  2.108287   .161022
   8.58859   8.58859      1.00  2.092327   .160112
   8.58847   8.58847      1.00  2.103277   .160882
   8.58836   8.58836      1.00  2.106447   .161142
   8.58826   8.58826      1.00  2.103977   .161062
   8.58815   8.58815      1.00  2.101617   .161042
   8.58803   8.58803      1.00  2.105107   .160962
   8.58792   8.58792      1.00  2.106367   .161002
   8.58782   8.58782      1.00  2.101667   .161772
   8.58771   8.58771      1.00  2.098187   .160642
   8.58759   8.58759      1.00  2.106797   .161332
   8.58748   8.58748      1.00  2.101097   .161162
   8.58737   8.58737      1.00  2.099807   .161102
   8.58727   8.58727      1.00  2.106497   .161352
   8.58715   8.58715      1.00  2.102437   .161692
   8.58704   8.58704      1.00  2.099717   .161252
   8.58694   8.58694      1.00  2.103307   .161032
   8.58683   8.58683      1.00  2.097017   .161162
   8.58672   8.58672      1.00  2.100747   .161332
   8.58661   8.58661      1.00  2.103587   .161422
   8.58651   8.58651      1.00  2.104207   .161792
   8.58640   8.58640      1.00  2.101967   .161552
   8.58629   8.58629      1.00  2.100527   .161642
   8.58619   8.58619      1.00  2.102257   .161602
   8.58609   8.58609      1.00  2.102737   .161932
   8.58599   8.58599      1.00  2.097167   .161382
   8.58588   8.58588      1.00  2.099717   .161962
   8.58578   8.58578      1.00  2.103817   .162572
   8.58568   8.58568      1.00  2.102527   .161812
   8.58558   8.58558      1.00  2.098827   .161852
   8.58547   8.58547      1.00  2.106757   .161752
   8.58536   8.58536      1.00  2.101947   .162132
   8.58527   8.58527      1.00  2.101767   .162282
   8.58516   8.58516      1.00  2.101687   .161802
   8.58506   8.58506      1.00  2.098387   .162102
   8.58495   8.58495      1.00  2.099877   .161972
   8.58484   8.58484      1.00  2.101777   .162162
   8.58474   8.58474      1.00  2.103487   .162522
   8.58464   8.58464      1.00  2.102967   .162492
   8.58452   8.58452      1.00  2.098137   .161912
   8.58442   8.58442      1.00  2.104047   .162472
   8.58431   8.58431      1.00  2.106787   .163002
   8.58419   8.58419      1.00  2.090967   .161482
   8.58407   8.58407      1.00  2.099357   .162172
   8.58397   8.58397      1.00  2.102607   .162632
   8.58385   8.58385      1.00  2.102917   .163002
   8.58373   8.58373      1.00  2.098757   .162482
   8.58361   8.58361      1.00  2.103947   .162792
   8.58351   8.58351      1.00  2.102607   .162912
   8.58339   8.58339      1.00  2.100047   .163102
   8.58326   8.58326      1.00  2.089777   .162042
   8.58314   8.58314      1.00  2.105427   .163922
   8.58304   8.58304      1.00  2.100707   .163232
   8.58292   8.58292      1.00  2.100397   .163342
   8.58280   8.58280      1.00  2.103597   .163262
   8.58269   8.58269      1.00  2.102077   .163422
   8.58258   8.58258      1.00  2.099377   .162732
   8.58247   8.58247      1.00  2.100517   .162802
   8.58235   8.58235      1.00  2.094867   .162342
   8.58224   8.58224      1.00  2.098087   .163222
   8.58213   8.58213      1.00  2.099967   .163222
   8.58202   8.58202      1.00  2.100527   .163202
   8.58190   8.58190      1.00  2.102297   .163272
   8.58179   8.58179      1.00  2.097897   .163592
   8.58169   8.58169      1.00  2.102937   .163452
   8.58158   8.58158      1.00  2.102697   .163502
   8.58146   8.58146      1.00  2.092027   .163322
   8.58135   8.58135      1.00  2.100717   .163822
   8.58125   8.58125      1.00  2.104187   .163922
   8.58114   8.58114      1.00  2.102727   .164012
   8.58102   8.58102      1.00  2.098877   .163872
   8.58090   8.58090      1.00  2.097277   .163072
   8.58079   8.58079      1.00  2.102717   .163782
   8.58068   8.58068      1.00  2.098687   .163752
   8.58057   8.58057      1.00  2.090407   .163012
   8.58045   8.58045      1.00  2.104747   .164502
   8.58033   8.58033      1.00  2.102837   .163902
   8.58022   8.58022      1.00  2.097587   .164462
   8.58010   8.58010      1.00  2.099857   .163882
   8.57998   8.57998      1.00  2.103297   .164022
   8.57986   8.57986      1.00  2.098587   .164152
   8.57974   8.57974      1.00  2.097517   .164712
   8.57962   8.57962      1.00  2.093947   .163722
   8.57951   8.57951      1.00  2.103387   .164302
   8.57940   8.57940      1.00  2.096197   .164422
   8.57929   8.57929      1.00  2.101707   .164212
   8.57917   8.57917      1.00  2.099987   .164482
   8.57906   8.57906      1.00  2.100247   .164992
   8.57894   8.57894      1.00  2.096417   .164472
   8.57883   8.57883      1.00  2.099747   .164702
   8.57871   8.57871      1.00  2.098057   .164172
   8.57861   8.57861      1.00  2.100087   .165102
   8.57851   8.57851      1.00  2.100237   .164522
   8.57840   8.57840      1.00  2.100257   .164912
   8.57828   8.57828      1.00  2.098857   .164462
   8.57817   8.57817      1.00  2.094027   .164672
   8.57807   8.57807      1.00  2.102177   .164992
   8.57795   8.57795      1.00  2.098927   .164922
   8.57784   8.57784      1.00  2.089887   .164452
   8.57772   8.57772      1.00  2.095947   .165072
   8.57762   8.57762      1.00  2.103377   .164872
   8.57751   8.57751      1.00  2.094627   .164782
   8.57739   8.57739      1.00  2.097497   .165032
   8.57728   8.57728      1.00  2.097667   .164942
   8.57718   8.57718      1.00  2.099757   .165072
   8.57707   8.57707      1.00  2.095327   .165412
   8.57696   8.57696      1.00  2.095017   .164922
   8.57685   8.57685      1.00  2.094767   .164662
   8.57675   8.57675      1.00  2.097747   .164982
   8.57664   8.57664      1.00  2.096757   .165212
   8.57653   8.57653      1.00  2.098487   .165432
   8.57643   8.57643      1.00  2.099057   .165892
   8.57632   8.57632      1.00  2.098227   .165612
   8.57622   8.57622      1.00  2.096067   .165582
   8.57612   8.57612      1.00  2.093127   .165302
   8.57601   8.57601      1.00  2.095487   .165322
   8.57592   8.57592      1.00  2.094857   .165982
   8.57581   8.57581      1.00  2.099527   .165912
   8.57571   8.57571      1.00  2.098157   .165822
   8.57561   8.57561      1.00  2.099297   .166002
   8.57551   8.57551      1.00  2.095967   .165882
   8.57540   8.57540      1.00  2.098007   .166752
   8.57530   8.57530      1.00  2.089297   .165352
   8.57519   8.57519      1.00  2.098507   .165642
   8.57509   8.57509      1.00  2.096497   .165792
   8.57499   8.57499      1.00  2.097567   .166192
   8.57488   8.57488      1.00  2.097517   .166242
   8.57477   8.57477      1.00  2.095697   .166592
   8.57467   8.57467      1.00  2.095317   .166032
   8.57457   8.57457      1.00  2.098637   .166222
   8.57445   8.57445      1.00  2.097437   .166452
   8.57434   8.57434      1.00  2.090307   .165542
   8.57423   8.57423      1.00  2.099357   .166372
   8.57412   8.57412      1.00  2.097277   .166852
   8.57400   8.57400      1.00  2.096177   .166772
   8.57389   8.57389      1.00  2.096957   .166332
   8.57377   8.57377      1.00  2.100547   .166452
   8.57366   8.57366      1.00  2.092247   .166532
   8.57354   8.57354      1.00  2.098867   .166772
   8.57342   8.57342      1.00  2.088187   .166462
   8.57331   8.57331      1.00  2.097207   .166762
   8.57319   8.57319      1.00  2.092357   .166682
   8.57307   8.57307      1.00  2.101787   .167152
   8.57295   8.57295      1.00  2.098607   .166582
   8.57284   8.57284      1.00  2.096417   .166882
   8.57273   8.57273      1.00  2.095827   .166902
   8.57261   8.57261      1.00  2.100207   .167122
   8.57250   8.57250      1.00  2.090707   .166692
   8.57239   8.57239      1.00  2.092077   .167212
   8.57228   8.57228      1.00  2.097217   .167142
   8.57216   8.57216      1.00  2.096207   .167112
   8.57205   8.57205      1.00  2.095747   .167202
   8.57195   8.57195      1.00  2.097707   .167462
   8.57184   8.57184      1.00  2.097827   .167812
   8.57172   8.57172      1.00  2.097037   .167542
   8.57161   8.57161      1.00  2.091727   .167502
   8.57151   8.57151      1.00  2.094987   .167542
   8.57140   8.57140      1.00  2.100287   .167832
   8.57128   8.57128      1.00  2.095107   .167282
   8.57117   8.57117      1.00  2.097187   .167302
   8.57106   8.57106      1.00  2.096657   .167602
   8.57094   8.57094      1.00  2.098877   .167122
   8.57082   8.57082      1.00  2.094357   .167322
   8.57071   8.57071      1.00  2.096747   .168212
   8.57060   8.57060      1.00  2.096057   .167662
   8.57049   8.57049      1.00  2.095957   .167422
   8.57036   8.57036      1.00  2.095267   .167742
   8.57024   8.57024      1.00  2.097677   .167632
   8.57013   8.57013      1.00  2.099227   .168042
   8.57001   8.57001      1.00  2.096167   .167862
   8.56989   8.56989      1.00  2.096007   .167762
   8.56977   8.56977      1.00  2.097437   .168042
   8.56966   8.56966      1.00  2.098067   .168662
   8.56954   8.56954      1.00  2.084767   .167722
   8.56943   8.56943      1.00  2.098227   .168162
   8.56931   8.56931      1.00  2.098307   .168222
   8.56920   8.56920      1.00  2.097857   .168492
   8.56909   8.56909      1.00  2.094247   .168452
   8.56897   8.56897      1.00  2.099317   .168732
   8.56886   8.56886      1.00  2.094057   .167962
   8.56875   8.56875      1.00  2.097787   .168772
   8.56864   8.56864      1.00  2.087587   .167942
   8.56852   8.56852      1.00  2.097027   .168512
   8.56841   8.56841      1.00  2.095247   .169212
   8.56830   8.56830      1.00  2.095757   .168642
   8.56820   8.56820      1.00  2.097917   .168192
   8.56809   8.56809      1.00  2.098287   .169362
   8.56797   8.56797      1.00  2.097327   .168982
   8.56786   8.56786      1.00  2.096687   .168662
   8.56775   8.56775      1.00  2.095847   .168922
   8.56764   8.56764      1.00  2.092547   .168652
   8.56753   8.56753      1.00  2.095927   .168842
   8.56742   8.56742      1.00  2.094907   .169332
   8.56732   8.56732      1.00  2.098747   .169542
   8.56720   8.56720      1.00  2.095377   .168852
   8.56709   8.56709      1.00  2.095197   .169002
   8.56699   8.56699      1.00  2.096397   .169362
   8.56688   8.56688      1.00  2.100217   .169152
   8.56677   8.56677      1.00  2.088607   .168832
   8.56666   8.56666      1.00  2.098047   .169072
   8.56655   8.56655      1.00  2.097557   .170132
   8.56645   8.56645      1.00  2.099927   .170332
   8.56634   8.56634      1.00  2.096807   .169802
   8.56624   8.56624      1.00  2.096677   .169592
   8.56614   8.56614      1.00  2.097037   .169612
   8.56604   8.56604      1.00  2.095907   .169612
   8.56593   8.56593      1.00  2.087437   .169022
   8.56583   8.56583      1.00  2.096397   .169652
   8.56573   8.56573      1.00  2.098187   .170062
   8.56563   8.56563      1.00  2.096067   .169972
   8.56552   8.56552      1.00  2.100557   .170032
   8.56542   8.56542      1.00  2.099307   .169792
   8.56532   8.56532      1.00  2.097077   .170012
   8.56522   8.56522      1.00  2.096857   .169982
   8.56511   8.56511      1.00  2.095197   .170362
   8.56501   8.56501      1.00  2.094017   .170012
   8.56491   8.56491      1.00  2.097147   .170432
   8.56480   8.56480      1.00  2.096987   .169602
   8.56469   8.56469      1.00  2.098237   .170672
   8.56458   8.56458      1.00  2.094627   .170192
   8.56447   8.56447      1.00  2.098887   .170722
   8.56437   8.56437      1.00  2.100117   .170472
   8.56425   8.56425      1.00  2.089527   .170022
   8.56414   8.56414      1.00  2.096667   .169822
   8.56403   8.56403      1.00  2.097437   .170332
   8.56391   8.56391      1.00  2.098587   .170922
   8.56380   8.56380      1.00  2.096717   .170702
   8.56369   8.56369      1.00  2.096997   .170682
   8.56357   8.56357      1.00  2.097147   .170702
   8.56345   8.56345      1.00  2.096127   .170832
   8.56333   8.56333      1.00  2.091407   .170432
   8.56321   8.56321      1.00  2.097227   .170912
   8.56310   8.56310      1.00  2.096907   .170872
   8.56298   8.56298      1.00  2.098627   .170902
   8.56286   8.56286      1.00  2.097887   .170902
   8.56275   8.56275      1.00  2.098497   .170972
   8.56265   8.56265      1.00  2.097267   .171612
   8.56253   8.56253      1.00  2.098057   .171272
   8.56241   8.56241      1.00  2.095307   .170712
   8.56230   8.56230      1.00  2.090487   .170582
   8.56219   8.56219      1.00  2.095867   .171372
   8.56208   8.56208      1.00  2.095137   .171152
   8.56196   8.56196      1.00  2.097267   .172182
   8.56185   8.56185      1.00  2.099037   .171602
   8.56175   8.56175      1.00  2.098707   .171722
   8.56164   8.56164      1.00  2.094797   .171682
   8.56153   8.56153      1.00  2.097407   .171632
   8.56142   8.56142      1.00  2.089337   .171112
   8.56131   8.56131      1.00  2.095027   .171972
   8.56120   8.56120      1.00  2.094247   .171832
   8.56108   8.56108      1.00  2.097837   .171392
   8.56097   8.56097      1.00  2.095117   .171702
   8.56086   8.56086      1.00  2.096637   .171942
   8.56074   8.56074      1.00  2.098477   .171472
   8.56063   8.56063      1.00  2.096927   .172032
   8.56051   8.56051      1.00  2.089247   .171832
   8.56040   8.56040      1.00  2.097627   .172422
   8.56028   8.56028      1.00  2.096427   .172162
   8.56016   8.56016      1.00  2.093007   .171752
   8.56004   8.56004      1.00  2.096247   .171762
   8.55992   8.55992      1.00  2.097407   .172802
   8.55981   8.55981      1.00  2.096367   .171902
   8.55968   8.55968      1.00  2.095237   .172112
   8.55956   8.55956      1.00  2.090677   .171602
   8.55946   8.55946      1.00  2.094907   .172542
   8.55935   8.55935      1.00  2.094917   .171812
   8.55923   8.55923      1.00  2.097467   .172582
   8.55911   8.55911      1.00  2.098987   .172902
   8.55900   8.55900      1.00  2.093247   .172582
   8.55889   8.55889      1.00  2.095787   .172432
   8.55878   8.55878      1.00  2.095417   .172002
   8.55867   8.55867      1.00  2.089567   .172302
   8.55855   8.55855      1.00  2.094107   .172072
   8.55845   8.55845      1.00  2.097067   .173452
   8.55834   8.55834      1.00  2.096667   .172932
   8.55822   8.55822      1.00  2.097047   .172602
   8.55811   8.55811      1.00  2.094197   .172672
   8.55800   8.55800      1.00  2.097027   .172772
   8.55789   8.55789      1.00  2.097347   .172922
   8.55778   8.55778      1.00  2.086967   .171762
   8.55767   8.55767      1.00  2.097177   .172972
   8.55757   8.55757      1.00  2.096907   .172922
   8.55745   8.55745      1.00  2.095397   .173462
   8.55734   8.55734      1.00  2.092367   .173532
   8.55723   8.55723      1.00  2.096007   .173252
   8.55713   8.55713      1.00  2.095607   .173602
   8.55701   8.55701      1.00  2.092197   .173192
   8.55690   8.55690      1.00  2.085187   .172312
   8.55680   8.55680      1.00  2.098227   .173072
   8.55669   8.55669      1.00  2.093577   .173122
   8.55658   8.55658      1.00  2.093727   .173702
   8.55648   8.55648      1.00  2.097357   .173502
   8.55638   8.55638      1.00  2.096057   .173352
   8.55627   8.55627      1.00  2.092887   .173232
   8.55616   8.55616      1.00  2.091627   .173302
   8.55606   8.55606      1.00  2.092767   .173482
   8.55596   8.55596      1.00  2.094897   .173282
   8.55586   8.55586      1.00  2.091537   .173662
   8.55575   8.55575      1.00  2.097077   .173572
   8.55565   8.55565      1.00  2.098667   .173612
   8.55555   8.55555      1.00  2.090417   .173352
   8.55545   8.55545      1.00  2.094147   .174102
   8.55534   8.55534      1.00  2.091767   .173092
   8.55524   8.55524      1.00  2.095557   .174322
   8.55514   8.55514      1.00  2.090627   .174192
   8.55504   8.55504      1.00  2.096727   .173902
   8.55493   8.55493      1.00  2.096267   .174042
   8.55483   8.55483      1.00  2.091197   .173442
   8.55473   8.55473      1.00  2.091047   .173902
   8.55462   8.55462      1.00  2.097427   .174572
   8.55450   8.55450      1.00  2.094047   .173702
   8.55438   8.55438      1.00  2.085667   .174282
   8.55428   8.55428      1.00  2.093637   .174052
   8.55417   8.55417      1.00  2.097437   .174322
   8.55404   8.55404      1.00  2.091677   .175002
   8.55394   8.55394      1.00  2.091657   .174432
   8.55384   8.55384      1.00  2.093907   .174662
   8.55372   8.55372      1.00  2.091467   .174262
   8.55360   8.55360      1.00  2.090597   .174592
   8.55347   8.55347      1.00  2.085087   .174142
   8.55335   8.55335      1.00  2.096267   .174772
   8.55324   8.55324      1.00  2.092987   .174562
   8.55313   8.55313      1.00  2.095397   .174442
   8.55301   8.55301      1.00  2.093937   .174722
   8.55290   8.55290      1.00  2.093227   .175012
   8.55279   8.55279      1.00  2.089497   .174442
   8.55267   8.55267      1.00  2.089357   .174542
   8.55255   8.55255      1.00  2.089577   .174432
   8.55244   8.55244      1.00  2.091687   .174732
   8.55233   8.55233      1.00  2.091277   .175072
   8.55221   8.55221      1.00  2.094657   .175432
   8.55210   8.55210      1.00  2.093027   .175332
   8.55199   8.55199      1.00  2.092727   .175612
   8.55188   8.55188      1.00  2.090247   .175222
   8.55177   8.55177      1.00  2.092967   .174512
   8.55166   8.55166      1.00  2.088257   .174812
   8.55156   8.55156      1.00  2.089327   .175272
   8.55145   8.55145      1.00  2.094457   .174962
   8.55134   8.55134      1.00  2.094507   .175422
   8.55122   8.55122      1.00  2.092227   .175542
   8.55111   8.55111      1.00  2.088127   .174872
   8.55100   8.55100      1.00  2.091517   .174972
   8.55088   8.55088      1.00  2.093317   .175302
   8.55076   8.55076      1.00  2.091347   .176082
   8.55065   8.55065      1.00  2.083077   .175052
   8.55054   8.55054      1.00  2.096937   .176222
   8.55042   8.55042      1.00  2.091287   .175482
   8.55030   8.55030      1.00  2.090017   .175562
   8.55019   8.55019      1.00  2.092277   .176112
   8.55008   8.55008      1.00  2.091597   .175572
   8.54995   8.54995      1.00  2.089717   .176032
   8.54984   8.54984      1.00  2.090557   .175712
   8.54972   8.54972      1.00  2.085297   .175452
   8.54961   8.54961      1.00  2.092307   .176202
   8.54949   8.54949      1.00  2.089737   .175842
   8.54937   8.54937      1.00  2.091027   .175662
   8.54926   8.54926      1.00  2.093687   .176452
   8.54915   8.54915      1.00  2.089147   .176072
   8.54903   8.54903      1.00  2.089857   .176362
   8.54892   8.54892      1.00  2.091257   .175912
   8.54882   8.54882      1.00  2.084607   .175242
   8.54871   8.54871      1.00  2.088737   .176162
   8.54859   8.54859      1.00  2.091307   .176242
   8.54848   8.54848      1.00  2.091347   .176342
   8.54837   8.54837      1.00  2.092217   .176852
   8.54826   8.54826      1.00  2.089387   .176572
   8.54815   8.54815      1.00  2.091807   .176642
   8.54804   8.54804      1.00  2.089867   .176292
   8.54793   8.54793      1.00  2.079057   .175962
   8.54782   8.54782      1.00  2.091077   .176112
   8.54771   8.54771      1.00  2.092437   .176382
   8.54760   8.54760      1.00  2.089997   .176632
   8.54749   8.54749      1.00  2.090277   .176662
   8.54739   8.54739      1.00  2.092007   .176682
   8.54727   8.54727      1.00  2.087767   .176872
   8.54716   8.54716      1.00  2.090117   .176952
   8.54706   8.54706      1.00  2.091907   .176762
   8.54695   8.54695      1.00  2.082437   .175962
   8.54683   8.54683      1.00  2.088907   .177012
   8.54673   8.54673      1.00  2.090157   .177572
   8.54662   8.54662      1.00  2.091407   .177312
   8.54651   8.54651      1.00  2.090587   .177552
   8.54640   8.54640      1.00  2.086727   .176812
   8.54630   8.54630      1.00  2.091147   .177092
   8.54620   8.54620      1.00  2.088917   .177542
   8.54610   8.54610      1.00  2.080907   .176402
   8.54599   8.54599      1.00  2.090107   .177582
   8.54589   8.54589      1.00  2.091987   .177772
   8.54579   8.54579      1.00  2.090717   .177932
   8.54569   8.54569      1.00  2.089847   .177932
   8.54557   8.54557      1.00  2.091777   .177442
   8.54548   8.54548      1.00  2.092047   .177862
   8.54538   8.54538      1.00  2.089147   .177432
   8.54527   8.54527      1.00  2.080447   .177292
   8.54516   8.54516      1.00  2.090687   .177682
   8.54506   8.54506      1.00  2.088497   .177912
   8.54496   8.54496      1.00  2.089117   .177892
   8.54485   8.54485      1.00  2.089607   .177752
   8.54474   8.54474      1.00  2.090617   .178262
   8.54464   8.54464      1.00  2.087087   .177742
   8.54453   8.54453      1.00  2.089997   .178422
   8.54442   8.54442      1.00  2.082397   .177412
   8.54430   8.54430      1.00  2.089127   .177902
   8.54419   8.54419      1.00  2.087407   .177872
   8.54408   8.54408      1.00  2.090417   .178132
   8.54397   8.54397      1.00  2.089797   .178092
   8.54385   8.54385      1.00  2.087797   .178062
   8.54374   8.54374      1.00  2.087147   .178252
   8.54363   8.54363      1.00  2.090807   .178742
   8.54351   8.54351      1.00  2.079797   .177812
   8.54338   8.54338      1.00  2.088207   .178742
   8.54326   8.54326      1.00  2.091717   .178912
   8.54316   8.54316      1.00  2.090527   .179172
   8.54304   8.54304      1.00  2.089497   .178502
   8.54292   8.54292      1.00  2.089767   .178942
   8.54281   8.54281      1.00  2.089977   .178842
   8.54270   8.54270      1.00  2.088657   .178932
   8.54259   8.54259      1.00  2.087807   .178662
   8.54247   8.54247      1.00  2.081367   .178012
   8.54235   8.54235      1.00  2.088657   .179122
   8.54224   8.54224      1.00  2.091107   .179242
   8.54212   8.54212      1.00  2.090387   .178872
   8.54201   8.54201      1.00  2.089297   .178522
   8.54190   8.54190      1.00  2.090307   .178792
   8.54180   8.54180      1.00  2.087857   .178992
   8.54169   8.54169      1.00  2.087657   .179512
   8.54157   8.54157      1.00  2.081497   .178402
   8.54146   8.54146      1.00  2.089917   .178982
   8.54135   8.54135      1.00  2.090727   .179062
   8.54124   8.54124      1.00  2.088347   .179192
   8.54112   8.54112      1.00  2.090127   .179222
   8.54101   8.54101      1.00  2.088377   .179532
   8.54090   8.54090      1.00  2.088427   .179432
   8.54079   8.54079      1.00  2.089047   .180132
   8.54066   8.54066      1.00  2.083777   .179672
   8.54055   8.54055      1.00  2.088167   .178862
   8.54044   8.54044      1.00  2.089687   .180092
   8.54032   8.54032      1.00  2.088587   .180362
   8.54020   8.54020      1.00  2.090667   .180192
   8.54008   8.54008      1.00  2.086547   .178762
   8.53997   8.53997      1.00  2.087347   .179932
   8.53984   8.53984      1.00  2.089627   .179752
   8.53972   8.53972      1.00  2.080707   .179322
   8.53960   8.53960      1.00  2.086947   .180052
   8.53949   8.53949      1.00  2.090167   .179802
   8.53938   8.53938      1.00  2.090007   .180252
   8.53926   8.53926      1.00  2.088447   .179792
   8.53915   8.53915      1.00  2.087527   .179882
   8.53904   8.53904      1.00  2.088787   .180122
   8.53893   8.53893      1.00  2.088197   .180172
   8.53881   8.53881      1.00  2.078037   .179832
   8.53870   8.53870      1.00  2.088447   .180212
   8.53859   8.53859      1.00  2.085667   .179622
   8.53848   8.53848      1.00  2.087547   .180322
   8.53836   8.53836      1.00  2.088877   .180092
   8.53825   8.53825      1.00  2.090297   .180142
   8.53815   8.53815      1.00  2.086547   .180972
   8.53805   8.53805      1.00  2.087737   .180692
   8.53793   8.53793      1.00  2.079957   .179622
   8.53781   8.53781      1.00  2.087117   .180832
   8.53770   8.53770      1.00  2.085967   .180412
   8.53759   8.53759      1.00  2.088437   .180312
   8.53748   8.53748      1.00  2.088357   .181002
   8.53737   8.53737      1.00  2.085667   .180682
   8.53726   8.53726      1.00  2.086857   .180892
   8.53716   8.53716      1.00  2.089727   .181452
   8.53704   8.53704      1.00  2.078307   .180782
   8.53693   8.53693      1.00  2.085067   .181322
   8.53683   8.53683      1.00  2.088987   .181182
   8.53672   8.53672      1.00  2.086767   .180902
   8.53661   8.53661      1.00  2.085857   .181542
   8.53650   8.53650      1.00  2.087437   .181552
   8.53640   8.53640      1.00  2.087287   .180922
   8.53630   8.53630      1.00  2.084637   .181382
   8.53619   8.53619      1.00  2.083757   .181022
   8.53608   8.53608      1.00  2.078107   .179982
   8.53599   8.53599      1.00  2.086297   .180782
   8.53589   8.53589      1.00  2.083997   .181242
   8.53578   8.53578      1.00  2.089237   .181632
   8.53568   8.53568      1.00  2.088377   .182222
   8.53558   8.53558      1.00  2.084687   .181332
   8.53548   8.53548      1.00  2.086437   .181482
   8.53537   8.53537      1.00  2.087577   .181972
   8.53526   8.53526      1.00  2.077287   .180882
   8.53517   8.53517      1.00  2.082907   .181652
   8.53506   8.53506      1.00  2.085297   .181572
   8.53496   8.53496      1.00  2.087247   .181402
   8.53485   8.53485      1.00  2.084957   .181442
   8.53475   8.53475      1.00  2.085847   .181762
   8.53464   8.53464      1.00  2.087277   .181942
   8.53452   8.53452      1.00  2.086147   .181922
   8.53441   8.53441      1.00  2.076587   .181442
   8.53430   8.53430      1.00  2.084537   .181592
   8.53419   8.53419      1.00  2.089647   .182312
   8.53408   8.53408      1.00  2.084697   .182002
   8.53396   8.53396      1.00  2.084027   .182222
   8.53386   8.53386      1.00  2.086037   .182032
   8.53374   8.53374      1.00  2.084497   .182572
   8.53362   8.53362      1.00  2.084297   .182362
   8.53350   8.53350      1.00  2.077237   .181632
   8.53339   8.53339      1.00  2.086287   .182332
   8.53327   8.53327      1.00  2.084367   .182482
   8.53314   8.53314      1.00  2.085117   .182952
   8.53303   8.53303      1.00  2.085247   .182312
   8.53292   8.53292      1.00  2.085837   .182972
   8.53281   8.53281      1.00  2.084037   .182302
   8.53269   8.53269      1.00  2.086277   .183022
   8.53258   8.53258      1.00  2.075977   .181892
   8.53246   8.53246      1.00  2.084147   .182412
   8.53235   8.53235      1.00  2.082247   .182802
   8.53223   8.53223      1.00  2.084977   .183012
   8.53212   8.53212      1.00  2.083347   .183282
   8.53201   8.53201      1.00  2.084047   .183142
   8.53190   8.53190      1.00  2.084627   .183312
   8.53179   8.53179      1.00  2.086537   .182802
   8.53168   8.53168      1.00  2.074597   .182482
   8.53158   8.53158      1.00  2.083127   .182672
   8.53147   8.53147      1.00  2.083857   .183322
   8.53135   8.53135      1.00  2.082957   .183432
   8.53124   8.53124      1.00  2.082737   .183182
   8.53113   8.53113      1.00  2.083527   .183632
   8.53102   8.53102      1.00  2.084657   .183542
   8.53090   8.53090      1.00  2.083017   .183772
   8.53078   8.53078      1.00  2.079747   .183052
   8.53067   8.53067      1.00  2.083567   .183522
   8.53056   8.53056      1.00  2.084807   .183452
   8.53044   8.53044      1.00  2.081417   .183222
   8.53032   8.53032      1.00  2.083347   .183932
   8.53020   8.53020      1.00  2.082997   .183432
   8.53008   8.53008      1.00  2.082667   .183382
   8.52996   8.52996      1.00  2.076497   .183312
   8.52984   8.52984      1.00  2.081817   .183762
   8.52973   8.52973      1.00  2.083407   .183922
   8.52962   8.52962      1.00  2.083687   .184222
   8.52949   8.52949      1.00  2.082587   .184462
   8.52938   8.52938      1.00  2.084607   .183962
   8.52927   8.52927      1.00  2.083087   .184502
   8.52916   8.52916      1.00  2.080267   .184082
   8.52904   8.52904      1.00  2.073937   .182612
   8.52892   8.52892      1.00  2.080627   .183912
   8.52881   8.52881      1.00  2.082277   .183642
   8.52870   8.52870      1.00  2.081577   .184002
   8.52859   8.52859      1.00  2.081487   .183812
   8.52848   8.52848      1.00  2.083047   .184192
   8.52837   8.52837      1.00  2.081837   .185032
   8.52826   8.52826      1.00  2.080397   .184232
   8.52815   8.52815      1.00  2.075337   .184152
   8.52804   8.52804      1.00  2.080457   .184022
   8.52793   8.52793      1.00  2.080197   .184882
   8.52782   8.52782      1.00  2.080167   .184502
   8.52770   8.52770      1.00  2.083697   .184362
   8.52759   8.52759      1.00  2.080347   .184472
   8.52749   8.52749      1.00  2.080707   .185082
   8.52738   8.52738      1.00  2.078627   .184362
   8.52726   8.52726      1.00  2.076497   .184872
   8.52715   8.52715      1.00  2.076557   .184512
   8.52705   8.52705      1.00  2.081637   .184512
   8.52694   8.52694      1.00  2.083627   .185292
   8.52683   8.52683      1.00  2.080367   .185412
   8.52672   8.52672      1.00  2.081647   .185122
   8.52662   8.52662      1.00  2.082017   .185212
   8.52651   8.52651      1.00  2.080487   .185562
   8.52640   8.52640      1.00  2.077807   .185012
   8.52630   8.52630      1.00  2.073217   .184642
   8.52620   8.52620      1.00  2.080227   .185132
   8.52609   8.52609      1.00  2.080317   .185422
   8.52599   8.52599      1.00  2.079647   .185452
   8.52589   8.52589      1.00  2.083937   .185582
   8.52579   8.52579      1.00  2.079617   .185302
   8.52568   8.52568      1.00  2.078737   .185512
   8.52558   8.52558      1.00  2.079537   .185432
   8.52548   8.52548      1.00  2.074397   .185362
   8.52538   8.52538      1.00  2.078367   .185752
   8.52527   8.52527      1.00  2.080547   .186172
   8.52517   8.52517      1.00  2.082367   .186182
   8.52506   8.52506      1.00  2.078917   .185672
   8.52497   8.52497      1.00  2.074467   .185522
   8.52486   8.52486      1.00  2.079797   .185712
   8.52475   8.52475      1.00  2.080887   .185172
   8.52464   8.52464      1.00  2.070317   .185252
   8.52454   8.52454      1.00  2.079197   .185222
   8.52443   8.52443      1.00  2.081597   .185962
   8.52431   8.52431      1.00  2.080137   .185742
   8.52420   8.52420      1.00  2.078157   .185882
   8.52409   8.52409      1.00  2.078797   .186342
   8.52398   8.52398      1.00  2.078497   .185742
   8.52386   8.52386      1.00  2.079597   .186382
   8.52374   8.52374      1.00  2.069407   .185202
   8.52363   8.52363      1.00  2.081527   .186692
   8.52351   8.52351      1.00  2.080807   .186682
   8.52340   8.52340      1.00  2.080227   .186612
   8.52328   8.52328      1.00  2.078467   .186632
   8.52317   8.52317      1.00  2.080347   .185942
   8.52305   8.52305      1.00  2.080027   .186552
   8.52293   8.52293      1.00  2.077847   .186592
   8.52282   8.52282      1.00  2.072497   .185932
   8.52271   8.52271      1.00  2.079407   .186982
   8.52259   8.52259      1.00  2.079287   .186262
   8.52247   8.52247      1.00  2.078817   .186672
   8.52236   8.52236      1.00  2.081327   .186792
   8.52225   8.52225      1.00  2.081327   .186462
   8.52214   8.52214      1.00  2.078637   .186862
   8.52202   8.52202      1.00  2.081397   .186992
   8.52191   8.52191      1.00  2.080097   .186942
   8.52181   8.52181      1.00  2.076267   .186712
   8.52170   8.52170      1.00  2.080687   .187612
   8.52159   8.52159      1.00  2.079257   .187412
   8.52148   8.52148      1.00  2.079637   .186752
   8.52137   8.52137      1.00  2.078637   .187252
   8.52126   8.52126      1.00  2.079277   .187292
   8.52114   8.52114      1.00  2.078827   .186922
   8.52103   8.52103      1.00  2.081057   .187732
   8.52092   8.52092      1.00  2.079007   .187622
   8.52080   8.52080      1.00  2.071827   .187012
   8.52069   8.52069      1.00  2.079227   .187032
   8.52057   8.52057      1.00  2.079527   .187902
   8.52046   8.52046      1.00  2.080587   .187712
   8.52034   8.52034      1.00  2.078027   .187642
   8.52022   8.52022      1.00  2.077487   .187732
   8.52010   8.52010      1.00  2.077737   .187112
   8.51998   8.51998      1.00  2.078447   .187802
   8.51986   8.51986      1.00  2.068897   .186782
   8.51974   8.51974      1.00  2.077797   .188282
   8.51963   8.51963      1.00  2.078207   .188172
   8.51951   8.51951      1.00  2.079517   .188312
   8.51940   8.51940      1.00  2.078197   .188372
   8.51929   8.51929      1.00  2.077527   .187992
   8.51917   8.51917      1.00  2.078397   .187702
   8.51906   8.51906      1.00  2.075927   .187882
   8.51895   8.51895      1.00  2.069037   .187562
   8.51883   8.51883      1.00  2.077657   .187682
   8.51872   8.51872      1.00  2.078167   .188562
   8.51862   8.51862      1.00  2.075307   .188712
   8.51850   8.51850      1.00  2.077417   .188502
   8.51839   8.51839      1.00  2.076937   .188472
   8.51828   8.51828      1.00  2.077307   .188432
   8.51817   8.51817      1.00  2.076447   .188402
   8.51806   8.51806      1.00  2.070487   .187732
   8.51794   8.51794      1.00  2.078127   .188442
   8.51783   8.51783      1.00  2.076397   .188862
   8.51773   8.51773      1.00  2.076447   .188592
   8.51762   8.51762      1.00  2.076987   .188802
   8.51750   8.51750      1.00  2.075137   .188482
   8.51739   8.51739      1.00  2.074507   .188942
   8.51729   8.51729      1.00  2.078387   .188932
   8.51717   8.51717      1.00  2.068557   .188212
   8.51706   8.51706      1.00  2.075297   .189032
   8.51695   8.51695      1.00  2.075517   .188092
   8.51685   8.51685      1.00  2.077127   .188692
   8.51674   8.51674      1.00  2.074577   .189072
   8.51663   8.51663      1.00  2.075537   .189052
   8.51652   8.51652      1.00  2.074177   .189172
   8.51642   8.51642      1.00  2.075317   .188832
   8.51632   8.51632      1.00  2.065617   .188242
   8.51621   8.51621      1.00  2.074307   .188922
   8.51611   8.51611      1.00  2.075357   .189072
   8.51601   8.51601      1.00  2.074537   .189512
   8.51591   8.51591      1.00  2.074227   .189112
   8.51580   8.51580      1.00  2.075677   .189432
   8.51569   8.51569      1.00  2.073347   .189252
   8.51559   8.51559      1.00  2.075367   .189842
   8.51549   8.51549      1.00  2.069127   .188702
   8.51538   8.51538      1.00  2.072087   .189032
   8.51528   8.51528      1.00  2.072747   .189382
   8.51518   8.51518      1.00  2.073617   .189992
   8.51508   8.51508      1.00  2.073037   .189672
   8.51497   8.51497      1.00  2.074117   .189982
   8.51486   8.51486      1.00  2.074517   .189192
   8.51476   8.51476      1.00  2.075257   .190402
   8.51465   8.51465      1.00  2.073547   .189992
   8.51453   8.51453      1.00  2.063757   .189642
   8.51442   8.51442      1.00  2.073647   .189952
   8.51432   8.51432      1.00  2.074117   .189682
   8.51422   8.51422      1.00  2.073137   .189922
   8.51410   8.51410      1.00  2.073627   .190212
   8.51398   8.51398      1.00  2.074037   .190552
   8.51387   8.51387      1.00  2.071697   .189962
   8.51376   8.51376      1.00  2.073317   .190182
   8.51364   8.51364      1.00  2.072057   .190192
   8.51352   8.51352      1.00  2.065807   .189982
   8.51340   8.51340      1.00  2.074367   .190332
   8.51329   8.51329      1.00  2.073207   .190272
   8.51317   8.51317      1.00  2.073717   .190882
   8.51305   8.51305      1.00  2.072527   .190402
   8.51294   8.51294      1.00  2.071567   .190932
   8.51282   8.51282      1.00  2.072677   .191112
   8.51270   8.51270      1.00  2.071547   .190962
   8.51259   8.51259      1.00  2.062967   .189972
   8.51248   8.51248      1.00  2.070247   .190982
   8.51237   8.51237      1.00  2.074637   .190482
   8.51225   8.51225      1.00  2.072887   .190952
   8.51213   8.51213      1.00  2.071387   .190842
   8.51203   8.51203      1.00  2.071677   .190612
   8.51192   8.51192      1.00  2.070217   .191082
   8.51181   8.51181      1.00  2.070967   .190442
   8.51170   8.51170      1.00  2.070387   .190322
   8.51159   8.51159      1.00  2.064437   .190062
   8.51148   8.51148      1.00  2.070647   .191222
   8.51137   8.51137      1.00  2.070177   .191102
   8.51125   8.51125      1.00  2.072317   .190922
   8.51115   8.51115      1.00  2.070817   .190842
   8.51103   8.51103      1.00  2.069787   .191302
   8.51091   8.51091      1.00  2.068137   .190952
   8.51080   8.51080      1.00  2.072877   .191022
   8.51069   8.51069      1.00  2.066077   .190992
   8.51057   8.51057      1.00  2.070807   .192062
   8.51045   8.51045      1.00  2.072317   .191832
   8.51034   8.51034      1.00  2.070237   .191712
   8.51022   8.51022      1.00  2.069007   .191222
   8.51011   8.51011      1.00  2.068357   .191182
   8.50998   8.50998      1.00  2.071267   .191932
   8.50985   8.50985      1.00  2.067877   .191272
   8.50974   8.50974      1.00  2.066037   .191252
   8.50963   8.50963      1.00  2.070497   .191362
   8.50951   8.50951      1.00  2.070437   .191882
   8.50939   8.50939      1.00  2.068777   .192062
   8.50929   8.50929      1.00  2.070317   .191942
   8.50917   8.50917      1.00  2.068627   .191942
   8.50905   8.50905      1.00  2.068947   .191952
   8.50894   8.50894      1.00  2.068137   .191622
   8.50883   8.50883      1.00  2.064577   .191162
   8.50872   8.50872      1.00  2.066737   .191892
   8.50861   8.50861      1.00  2.069947   .192072
   8.50849   8.50849      1.00  2.070427   .192152
   8.50839   8.50839      1.00  2.067577   .192182
   8.50828   8.50828      1.00  2.067347   .192852
   8.50816   8.50816      1.00  2.068457   .192622
   8.50805   8.50805      1.00  2.067807   .192152
   8.50795   8.50795      1.00  2.058047   .191112
   8.50783   8.50783      1.00  2.068037   .192972
   8.50771   8.50771      1.00  2.067277   .192052
   8.50760   8.50760      1.00  2.066137   .192422
   8.50750   8.50750      1.00  2.065577   .191932
   8.50739   8.50739      1.00  2.067167   .192392
   8.50728   8.50728      1.00  2.065627   .192372
   8.50717   8.50717      1.00  2.066337   .192712
   8.50707   8.50707      1.00  2.059757   .192252
   8.50696   8.50696      1.00  2.066867   .192312
   8.50685   8.50685      1.00  2.065937   .192472
   8.50673   8.50673      1.00  2.067657   .192302
   8.50663   8.50663      1.00  2.065127   .192732
   8.50652   8.50652      1.00  2.062937   .192492
   8.50641   8.50641      1.00  2.063327   .193012
   8.50631   8.50631      1.00  2.066197   .192532
   8.50621   8.50621      1.00  2.056327   .192322
   8.50611   8.50611      1.00  2.065377   .192922
   8.50600   8.50600      1.00  2.069967   .193082
   8.50589   8.50589      1.00  2.066557   .193072
   8.50580   8.50580      1.00  2.065117   .193342
   8.50569   8.50569      1.00  2.064887   .193352
   8.50558   8.50558      1.00  2.065747   .193392
   8.50548   8.50548      1.00  2.064267   .193542
   8.50539   8.50539      1.00  2.062497   .192982
   8.50528   8.50528      1.00  2.059437   .192872
   8.50517   8.50517      1.00  2.064507   .193212
   8.50507   8.50507      1.00  2.060517   .193402
   8.50498   8.50498      1.00  2.064307   .193242
   8.50487   8.50487      1.00  2.066957   .193762
   8.50475   8.50475      1.00  2.062507   .193032
   8.50465   8.50465      1.00  2.061677   .194082
   8.50454   8.50454      1.00  2.066897   .193622
   8.50443   8.50443      1.00  2.055647   .192612
   8.50432   8.50432      1.00  2.060627   .193482
   8.50420   8.50420      1.00  2.063187   .194392
   8.50410   8.50410      1.00  2.063997   .193552
   8.50399   8.50399      1.00  2.061797   .193622
   8.50387   8.50387      1.00  2.060877   .193682
   8.50375   8.50375      1.00  2.065297   .193992
   8.50364   8.50364      1.00  2.062107   .193912
   8.50352   8.50352      1.00  2.052917   .193392
   8.50340   8.50340      1.00  2.061327   .193772
   8.50327   8.50327      1.00  2.065197   .194592
   8.50316   8.50316      1.00  2.061307   .194102
   8.50305   8.50305      1.00  2.060737   .194112
   8.50293   8.50293      1.00  2.064107   .194072
   8.50281   8.50281      1.00  2.063497   .194202
   8.50270   8.50270      1.00  2.059877   .195052
   8.50259   8.50259      1.00  2.051957   .193542
   8.50247   8.50247      1.00  2.063287   .194902
   8.50235   8.50235      1.00  2.060377   .194742
   8.50225   8.50225      1.00  2.063457   .194362
   8.50214   8.50214      1.00  2.062387   .194862
   8.50202   8.50202      1.00  2.061957   .194512
   8.50191   8.50191      1.00  2.058897   .194932
   8.50181   8.50181      1.00  2.061047   .194662
   8.50170   8.50170      1.00  2.053677   .193672
   8.50158   8.50158      1.00  2.060897   .195022
   8.50147   8.50147      1.00  2.062927   .195192
   8.50136   8.50136      1.00  2.060957   .195132
   8.50125   8.50125      1.00  2.061677   .194712
   8.50113   8.50113      1.00  2.060957   .195072
   8.50102   8.50102      1.00  2.059137   .194582
   8.50091   8.50091      1.00  2.060867   .194852
   8.50079   8.50079      1.00  2.053247   .193882
   8.50067   8.50067      1.00  2.060277   .195252
   8.50056   8.50056      1.00  2.060567   .194972
   8.50045   8.50045      1.00  2.061047   .194992
   8.50033   8.50033      1.00  2.059677   .195582
   8.50021   8.50021      1.00  2.059497   .195282
   8.50009   8.50009      1.00  2.057547   .195082
   8.49998   8.49998      1.00  2.060387   .195682
   8.49986   8.49986      1.00  2.060507   .195712
   8.49974   8.49974      1.00  2.052327   .194662
   8.49963   8.49963      1.00  2.060867   .195652
   8.49951   8.49951      1.00  2.061987   .195872
   8.49940   8.49940      1.00  2.060157   .195512
   8.49928   8.49928      1.00  2.057447   .195292
   8.49916   8.49916      1.00  2.061327   .195602
   8.49905   8.49905      1.00  2.058047   .195812
   8.49894   8.49894      1.00  2.058087   .196252
   8.49882   8.49882      1.00  2.051017   .195032
   8.49871   8.49871      1.00  2.060617   .195782
   8.49860   8.49860      1.00  2.058107   .195552
   8.49850   8.49850      1.00  2.056997   .196032
   8.49839   8.49839      1.00  2.059107   .195712
   8.49828   8.49828      1.00  2.059797   .196662
   8.49817   8.49817      1.00  2.055477   .195012
   8.49806   8.49806      1.00  2.056937   .195032
   8.49794   8.49794      1.00  2.061227   .196602
   8.49783   8.49783      1.00  2.046117   .194672
   8.49772   8.49772      1.00  2.057507   .196472
   8.49761   8.49761      1.00  2.055327   .196292
   8.49749   8.49749      1.00  2.057237   .196602
   8.49738   8.49738      1.00  2.054637   .195932
   8.49728   8.49728      1.00  2.056357   .196692
   8.49718   8.49718      1.00  2.057217   .196312
   8.49706   8.49706      1.00  2.057467   .196732
   8.49695   8.49695      1.00  2.048447   .195482
   8.49685   8.49685      1.00  2.059157   .197462
   8.49674   8.49674      1.00  2.055667   .195912
   8.49662   8.49662      1.00  2.057467   .196032
   8.49652   8.49652      1.00  2.055307   .196682
   8.49642   8.49642      1.00  2.056807   .196722
   8.49632   8.49632      1.00  2.053807   .196532
   8.49621   8.49621      1.00  2.055377   .196952
   8.49610   8.49610      1.00  2.049247   .195942
   8.49600   8.49600      1.00  2.055017   .196832
   8.49590   8.49590      1.00  2.055627   .196832
   8.49580   8.49580      1.00  2.055047   .196572
   8.49569   8.49569      1.00  2.058917   .196772
   8.49559   8.49559      1.00  2.051067   .196232
   8.49549   8.49549      1.00  2.055407   .196652
   8.49538   8.49538      1.00  2.054297   .196962
   8.49528   8.49528      1.00  2.049007   .196382
   8.49518   8.49518      1.00  2.053407   .196622
   8.49508   8.49508      1.00  2.054927   .197402
   8.49497   8.49497      1.00  2.053807   .197032
   8.49487   8.49487      1.00  2.054887   .197322
   8.49477   8.49477      1.00  2.051077   .196622
   8.49466   8.49466      1.00  2.056147   .198112
   8.49454   8.49454      1.00  2.052837   .197172
   8.49444   8.49444      1.00  2.045697   .196772
   8.49433   8.49433      1.00  2.053597   .197472
   8.49421   8.49421      1.00  2.052707   .196882
   8.49409   8.49409      1.00  2.050907   .197542
   8.49398   8.49398      1.00  2.051777   .197512
   8.49387   8.49387      1.00  2.053547   .197642
   8.49376   8.49376      1.00  2.051597   .197352
   8.49364   8.49364      1.00  2.051987   .197812
   8.49352   8.49352      1.00  2.043797   .196862
   8.49341   8.49341      1.00  2.053257   .197712
   8.49329   8.49329      1.00  2.049077   .197432
   8.49317   8.49317      1.00  2.054227   .197912
   8.49305   8.49305      1.00  2.051087   .198152
   8.49294   8.49294      1.00  2.051237   .197932
   8.49282   8.49282      1.00  2.051707   .197732
   8.49270   8.49270      1.00  2.050877   .197802
   8.49259   8.49259      1.00  2.050097   .197872
   8.49248   8.49248      1.00  2.043577   .197802
   8.49237   8.49237      1.00  2.051237   .197412
   8.49225   8.49225      1.00  2.053847   .198352
   8.49214   8.49214      1.00  2.049997   .197732
   8.49203   8.49203      1.00  2.051507   .198362
   8.49192   8.49192      1.00  2.050047   .197972
   8.49181   8.49181      1.00  2.049057   .198352
   8.49170   8.49170      1.00  2.050657   .198052
   8.49160   8.49160      1.00  2.044787   .197562
   8.49149   8.49149      1.00  2.050387   .198462
   8.49137   8.49137      1.00  2.048187   .198332
   8.49125   8.49125      1.00  2.051927   .198752
   8.49114   8.49114      1.00  2.049187   .198602
   8.49103   8.49103      1.00  2.048497   .198132
   8.49092   8.49092      1.00  2.051917   .198382
   8.49080   8.49080      1.00  2.050117   .198762
   8.49069   8.49069      1.00  2.040177   .198492
   8.49057   8.49057      1.00  2.048407   .198702
   8.49045   8.49045      1.00  2.048817   .198862
   8.49034   8.49034      1.00  2.048007   .198652
   8.49022   8.49022      1.00  2.044367   .198652
   8.49010   8.49010      1.00  2.047707   .198922
   8.48997   8.48997      1.00  2.048657   .198532
   8.48985   8.48985      1.00  2.048257   .198892
   8.48974   8.48974      1.00  2.041007   .198162
   8.48963   8.48963      1.00  2.050667   .199642
   8.48951   8.48951      1.00  2.048967   .198822
   8.48940   8.48940      1.00  2.046427   .199462
   8.48929   8.48929      1.00  2.048917   .198892
   8.48917   8.48917      1.00  2.045847   .199272
   8.48906   8.48906      1.00  2.047997   .199302
   8.48894   8.48894      1.00  2.046417   .199192
   8.48883   8.48883      1.00  2.039417   .198812
   8.48872   8.48872      1.00  2.045057   .198922
   8.48860   8.48860      1.00  2.048147   .199622
   8.48849   8.48849      1.00  2.047537   .199302
   8.48838   8.48838      1.00  2.048057   .199522
   8.48827   8.48827      1.00  2.045977   .199522
   8.48816   8.48816      1.00  2.047197   .199402
   8.48805   8.48805      1.00  2.041107   .198972
   8.48795   8.48795      1.00  2.044877   .199332
   8.48784   8.48784      1.00  2.045487   .199262
   8.48772   8.48772      1.00  2.046797   .199682
   8.48760   8.48760      1.00  2.047477   .200062
   8.48750   8.48750      1.00  2.043397   .199902
   8.48739   8.48739      1.00  2.046087   .199792
   8.48728   8.48728      1.00  2.043877   .199272
   8.48717   8.48717      1.00  2.040277   .198962
   8.48706   8.48706      1.00  2.042757   .199682
   8.48695   8.48695      1.00  2.046907   .200362
   8.48684   8.48684      1.00  2.046567   .200262
   8.48673   8.48673      1.00  2.048047   .200532
   8.48662   8.48662      1.00  2.043877   .200172
   8.48652   8.48652      1.00  2.046357   .200022
   8.48641   8.48641      1.00  2.046217   .200772
   8.48630   8.48630      1.00  2.035527   .199462
   8.48621   8.48621      1.00  2.046937   .200312
   8.48610   8.48610      1.00  2.045977   .200242
   8.48599   8.48599      1.00  2.046457   .201012
   8.48589   8.48589      1.00  2.045297   .200662
   8.48579   8.48579      1.00  2.044187   .201252
   8.48569   8.48569      1.00  2.045617   .200502
   8.48558   8.48558      1.00  2.045977   .200582
   8.48548   8.48548      1.00  2.037007   .200002
   8.48538   8.48538      1.00  2.044937   .201292
   8.48528   8.48528      1.00  2.042337   .200402
   8.48517   8.48517      1.00  2.048207   .201262
   8.48507   8.48507      1.00  2.041867   .201082
   8.48497   8.48497      1.00  2.046817   .201452
   8.48486   8.48486      1.00  2.043417   .201082
   8.48475   8.48475      1.00  2.043817   .201372
   8.48464   8.48464      1.00  2.044357   .201192
   8.48453   8.48453      1.00  2.037447   .200822
   8.48442   8.48442      1.00  2.042257   .201202
   8.48430   8.48430      1.00  2.045767   .201482
   8.48419   8.48419      1.00  2.045177   .201632
   8.48409   8.48409      1.00  2.044777   .201152
   8.48397   8.48397      1.00  2.044287   .201522
   8.48386   8.48386      1.00  2.042197   .201722
   8.48374   8.48374      1.00  2.047587   .201822
   8.48362   8.48362      1.00  2.044167   .202592
   8.48351   8.48351      1.00  2.039707   .201232
   8.48338   8.48338      1.00  2.044367   .201652
   8.48326   8.48326      1.00  2.048007   .201902
   8.48315   8.48315      1.00  2.044277   .201752
   8.48304   8.48304      1.00  2.044397   .202032
   8.48292   8.48292      1.00  2.042427   .201642
   8.48280   8.48280      1.00  2.046887   .202432
   8.48269   8.48269      1.00  2.043397   .202352
   8.48258   8.48258      1.00  2.037097   .200592
   8.48246   8.48246      1.00  2.044487   .202062
   8.48235   8.48235      1.00  2.045787   .202102
   8.48224   8.48224      1.00  2.044627   .202442
   8.48212   8.48212      1.00  2.044537   .201742
   8.48200   8.48200      1.00  2.046287   .202692
   8.48190   8.48190      1.00  2.042827   .201782
   8.48179   8.48179      1.00  2.044017   .202612
   8.48168   8.48168      1.00  2.036397   .201782
   8.48157   8.48157      1.00  2.042247   .202272
   8.48146   8.48146      1.00  2.040487   .202012
   8.48136   8.48136      1.00  2.044247   .203162
   8.48124   8.48124      1.00  2.043267   .203002
   8.48112   8.48112      1.00  2.042547   .202872
   8.48101   8.48101      1.00  2.043987   .202842
   8.48090   8.48090      1.00  2.043167   .202982
   8.48079   8.48079      1.00  2.042207   .202832
   8.48067   8.48067      1.00  2.036727   .201942
   8.48055   8.48055      1.00  2.042147   .202492
   8.48044   8.48044      1.00  2.043377   .202712
   8.48032   8.48032      1.00  2.043157   .203562
   8.48020   8.48020      1.00  2.040967   .202482
   8.48007   8.48007      1.00  2.045807   .203412
   8.47996   8.47996      1.00  2.041197   .202822
   8.47985   8.47985      1.00  2.039647   .202722
   8.47972   8.47972      1.00  2.039357   .202702
   8.47961   8.47961      1.00  2.041187   .203492
   8.47950   8.47950      1.00  2.043557   .202772
   8.47938   8.47938      1.00  2.042357   .203042
   8.47926   8.47926      1.00  2.042567   .203582
   8.47914   8.47914      1.00  2.042507   .203472
   8.47904   8.47904      1.00  2.040787   .202982
   8.47892   8.47892      1.00  2.039607   .203692
   8.47881   8.47881      1.00  2.045247   .203532
   8.47870   8.47870      1.00  2.033507   .203132
   8.47858   8.47858      1.00  2.041487   .203782
   8.47847   8.47847      1.00  2.043657   .203662
   8.47836   8.47836      1.00  2.041527   .203372
   8.47825   8.47825      1.00  2.043697   .203682
   8.47815   8.47815      1.00  2.038257   .203382
   8.47804   8.47804      1.00  2.043387   .203942
   8.47792   8.47792      1.00  2.040327   .203572
   8.47781   8.47781      1.00  2.033837   .203642
   8.47770   8.47770      1.00  2.044497   .203802
   8.47759   8.47759      1.00  2.040297   .204022
   8.47748   8.47748      1.00  2.041427   .204532
   8.47737   8.47737      1.00  2.044647   .205112
   8.47726   8.47726      1.00  2.040487   .203922
   8.47716   8.47716      1.00  2.039577   .204272
   8.47704   8.47704      1.00  2.043947   .204382
   8.47693   8.47693      1.00  2.033297   .203492
   8.47682   8.47682      1.00  2.041367   .204092
   8.47672   8.47672      1.00  2.040167   .204762
   8.47660   8.47660      1.00  2.043537   .204982
   8.47650   8.47650      1.00  2.041187   .204812
   8.47640   8.47640      1.00  2.040637   .204242
   8.47629   8.47629      1.00  2.039967   .204802
   8.47618   8.47618      1.00  2.042827   .205102
   8.47608   8.47608      1.00  2.032897   .204592
   8.47598   8.47598      1.00  2.042077   .205212
   8.47588   8.47588      1.00  2.041267   .204672
   8.47578   8.47578      1.00  2.042617   .205312
   8.47567   8.47567      1.00  2.043197   .204792
   8.47557   8.47557      1.00  2.038617   .205312
   8.47547   8.47547      1.00  2.040517   .205372
   8.47536   8.47536      1.00  2.038457   .204622
   8.47525   8.47525      1.00  2.032727   .204772
   8.47516   8.47516      1.00  2.039147   .205022
   8.47506   8.47506      1.00  2.041907   .205532
   8.47494   8.47494      1.00  2.042557   .205782
   8.47484   8.47484      1.00  2.043897   .205732
   8.47474   8.47474      1.00  2.039687   .205682
   8.47463   8.47463      1.00  2.043347   .206112
   8.47452   8.47452      1.00  2.040757   .205722
   8.47440   8.47440      1.00  2.032607   .205432
   8.47430   8.47430      1.00  2.039147   .205802
   8.47419   8.47419      1.00  2.042237   .205362
   8.47407   8.47407      1.00  2.039467   .205812
   8.47396   8.47396      1.00  2.040287   .206122
   8.47385   8.47385      1.00  2.041377   .206182
   8.47372   8.47372      1.00  2.042367   .205692
   8.47360   8.47360      1.00  2.040257   .205942
   8.47349   8.47349      1.00  2.040287   .205382
   8.47338   8.47338      1.00  2.033627   .205982
   8.47326   8.47326      1.00  2.040287   .206092
   8.47314   8.47314      1.00  2.043307   .206442
   8.47302   8.47302      1.00  2.040687   .206192
   8.47291   8.47291      1.00  2.041837   .206412
   8.47280   8.47280      1.00  2.037757   .205842
   8.47267   8.47267      1.00  2.040107   .205762
   8.47256   8.47256      1.00  2.037317   .206712
   8.47246   8.47246      1.00  2.032547   .205682
   8.47234   8.47234      1.00  2.038857   .205862
   8.47222   8.47222      1.00  2.043277   .207092
   8.47211   8.47211      1.00  2.039457   .206732
   8.47200   8.47200      1.00  2.040227   .206712
   8.47190   8.47190      1.00  2.038477   .206762
   8.47178   8.47178      1.00  2.036447   .206622
   8.47167   8.47167      1.00  2.038877   .207012
   8.47157   8.47157      1.00  2.037317   .206602
   8.47146   8.47146      1.00  2.032097   .206502
   8.47134   8.47134      1.00  2.037527   .206782
   8.47123   8.47123      1.00  2.041397   .207712
   8.47112   8.47112      1.00  2.037287   .206732
   8.47100   8.47100      1.00  2.042017   .207422
   8.47088   8.47088      1.00  2.036517   .207532
   8.47077   8.47077      1.00  2.038817   .207432
   8.47066   8.47066      1.00  2.035257   .207862
   8.47055   8.47055      1.00  2.032857   .207712
   8.47042   8.47042      1.00  2.035697   .207342
   8.47031   8.47031      1.00  2.037577   .207522
   8.47019   8.47019      1.00  2.036767   .207352
   8.47007   8.47007      1.00  2.038297   .207772
   8.46995   8.46995      1.00  2.036947   .206982
   8.46983   8.46983      1.00  2.037477   .207332
   8.46972   8.46972      1.00  2.039317   .208112
   8.46961   8.46961      1.00  2.030377   .207032
   8.46949   8.46949      1.00  2.036847   .207322
   8.46937   8.46937      1.00  2.036497   .207482
   8.46926   8.46926      1.00  2.036827   .207602
   8.46915   8.46915      1.00  2.035667   .207642
   8.46903   8.46903      1.00  2.037857   .208382
   8.46892   8.46892      1.00  2.033487   .207172
   8.46881   8.46881      1.00  2.036417   .207792
   8.46870   8.46870      1.00  2.029127   .207222
   8.46858   8.46858      1.00  2.038077   .208292
   8.46847   8.46847      1.00  2.037777   .207622
   8.46836   8.46836      1.00  2.037807   .208012
   8.46826   8.46826      1.00  2.036457   .208492
   8.46814   8.46814      1.00  2.037987   .208762
   8.46803   8.46803      1.00  2.035987   .208462
   8.46792   8.46792      1.00  2.033447   .208322
   8.46781   8.46781      1.00  2.036057   .208372
   8.46770   8.46770      1.00  2.029797   .207782
   8.46758   8.46758      1.00  2.036307   .208952
   8.46748   8.46748      1.00  2.036717   .208452
   8.46737   8.46737      1.00  2.036297   .208212
   8.46726   8.46726      1.00  2.037527   .208842
   8.46715   8.46715      1.00  2.035447   .209262
   8.46705   8.46705      1.00  2.037557   .208882
   8.46694   8.46694      1.00  2.035547   .208872
   8.46683   8.46683      1.00  2.026137   .207512
   8.46671   8.46671      1.00  2.038567   .209352
   8.46661   8.46661      1.00  2.037717   .208922
   8.46651   8.46651      1.00  2.035207   .208932
   8.46640   8.46640      1.00  2.033807   .209142
   8.46629   8.46629      1.00  2.037577   .209472
   8.46619   8.46619      1.00  2.034737   .209292
   8.46609   8.46609      1.00  2.038777   .210012
   8.46598   8.46598      1.00  2.026397   .208172
   8.46588   8.46588      1.00  2.040747   .209612
   8.46579   8.46579      1.00  2.033987   .209192
   8.46568   8.46568      1.00  2.037527   .209592
   8.46557   8.46557      1.00  2.038127   .210392
   8.46547   8.46547      1.00  2.036967   .209872
   8.46538   8.46538      1.00  2.037657   .209942
   8.46528   8.46528      1.00  2.034967   .209842
   8.46517   8.46517      1.00  2.030217   .209182
   8.46506   8.46506      1.00  2.035267   .210282
   8.46496   8.46496      1.00  2.039977   .210232
   8.46486   8.46486      1.00  2.036547   .210092
   8.46475   8.46475      1.00  2.038547   .210142
   8.46464   8.46464      1.00  2.036307   .211012
   8.46453   8.46453      1.00  2.039987   .209972
   8.46442   8.46442      1.00  2.035127   .210032
   8.46430   8.46430      1.00  2.031717   .209832
   8.46419   8.46419      1.00  2.036747   .209562
   8.46409   8.46409      1.00  2.038757   .211102
   8.46397   8.46397      1.00  2.037307   .210692
   8.46385   8.46385      1.00  2.038967   .210532
   8.46373   8.46373      1.00  2.040077   .210942
   8.46363   8.46363      1.00  2.037217   .211062
   8.46351   8.46351      1.00  2.037807   .211022
   8.46339   8.46339      1.00  2.035187   .210392
   8.46327   8.46327      1.00  2.036967   .210512
   8.46316   8.46316      1.00  2.037407   .211002
   8.46304   8.46304      1.00  2.040297   .212052
   8.46292   8.46292      1.00  2.037157   .210802
   8.46280   8.46280      1.00  2.038017   .211112
   8.46270   8.46270      1.00  2.035467   .210442
   8.46259   8.46259      1.00  2.040707   .211502
   8.46246   8.46246      1.00  2.038417   .211492
   8.46235   8.46235      1.00  2.031007   .210602
   8.46224   8.46224      1.00  2.039677   .211692
   8.46213   8.46213      1.00  2.041697   .211792
   8.46201   8.46201      1.00  2.036987   .211362
   8.46190   8.46190      1.00  2.040587   .212222
   8.46180   8.46180      1.00  2.036217   .211502
   8.46169   8.46169      1.00  2.039577   .211992
   8.46157   8.46157      1.00  2.036407   .211672
   8.46147   8.46147      1.00  2.032487   .211222
   8.46136   8.46136      1.00  2.039337   .212292
   8.46125   8.46125      1.00  2.039327   .212342
   8.46113   8.46113      1.00  2.040247   .212342
   8.46101   8.46101      1.00  2.040067   .211752
   8.46091   8.46091      1.00  2.039947   .212722
   8.46079   8.46079      1.00  2.039207   .212002
   8.46067   8.46067      1.00  2.040617   .212452
   8.46056   8.46056      1.00  2.031247   .211492
   8.46045   8.46045      1.00  2.036817   .212362
   8.46033   8.46033      1.00  2.039757   .211712
   8.46021   8.46021      1.00  2.040577   .212482
   8.46009   8.46009      1.00  2.038557   .212102
   8.45997   8.45997      1.00  2.042327   .213452
   8.45985   8.45985      1.00  2.039237   .212622
   8.45973   8.45973      1.00  2.042697   .213372
   8.45961   8.45961      1.00  2.041047   .213032
   8.45950   8.45950      1.00  2.036117   .212292
   8.45938   8.45938      1.00  2.041437   .212982
   8.45927   8.45927      1.00  2.040747   .213662
   8.45916   8.45916      1.00  2.043467   .213592
   8.45905   8.45905      1.00  2.040177   .213932
   8.45894   8.45894      1.00  2.039657   .213142
   8.45882   8.45882      1.00  2.041667   .213912
   8.45870   8.45870      1.00  2.041977   .213222
   8.45860   8.45860      1.00  2.036047   .212322
   8.45850   8.45850      1.00  2.041777   .213732
   8.45838   8.45838      1.00  2.039697   .213832
   8.45826   8.45826      1.00  2.042617   .213762
   8.45815   8.45815      1.00  2.038167   .213682
   8.45805   8.45805      1.00  2.041037   .214082
   8.45793   8.45793      1.00  2.042137   .214452
   8.45782   8.45782      1.00  2.039387   .214052
   8.45772   8.45772      1.00  2.031367   .213262
   8.45760   8.45760      1.00  2.041747   .214102
   8.45749   8.45749      1.00  2.041277   .214102
   8.45738   8.45738      1.00  2.040737   .214042
   8.45727   8.45727      1.00  2.040217   .213882
   8.45716   8.45716      1.00  2.041477   .213852
   8.45705   8.45705      1.00  2.039007   .214262
   8.45694   8.45694      1.00  2.041447   .214602
   8.45684   8.45684      1.00  2.033557   .213382
   8.45673   8.45673      1.00  2.041577   .215032
   8.45661   8.45661      1.00  2.040247   .214832
   8.45651   8.45651      1.00  2.040387   .214502
   8.45641   8.45641      1.00  2.042567   .214902
   8.45631   8.45631      1.00  2.038287   .213942
   8.45620   8.45620      1.00  2.040157   .214432
   8.45610   8.45610      1.00  2.040967   .214982
   8.45600   8.45600      1.00  2.041207   .214992
   8.45589   8.45589      1.00  2.032237   .213702
   8.45579   8.45579      1.00  2.040607   .215192
   8.45568   8.45568      1.00  2.038887   .215392
   8.45559   8.45559      1.00  2.040187   .214572
   8.45548   8.45548      1.00  2.040937   .215022
   8.45537   8.45537      1.00  2.040617   .214892
   8.45527   8.45527      1.00  2.039657   .215682
   8.45518   8.45518      1.00  2.040587   .216172
   8.45507   8.45507      1.00  2.035617   .214672
   8.45496   8.45496      1.00  2.038507   .215332
   8.45486   8.45486      1.00  2.041407   .216102
   8.45476   8.45476      1.00  2.041647   .216092
   8.45465   8.45465      1.00  2.040737   .215632
   8.45454   8.45454      1.00  2.038257   .215502
   8.45442   8.45442      1.00  2.037687   .215312
   8.45432   8.45432      1.00  2.040557   .215892
   8.45421   8.45421      1.00  2.029897   .214762
   8.45409   8.45409      1.00  2.038917   .215682
   8.45397   8.45397      1.00  2.042867   .215752
   8.45386   8.45386      1.00  2.041697   .216312
   8.45375   8.45375      1.00  2.038007   .216472
   8.45363   8.45363      1.00  2.038677   .215862
   8.45352   8.45352      1.00  2.040487   .216152
   8.45340   8.45340      1.00  2.039787   .216022
   8.45328   8.45328      1.00  2.028557   .214782
   8.45316   8.45316      1.00  2.040657   .216232
   8.45305   8.45305      1.00  2.039867   .216262
   8.45294   8.45294      1.00  2.037157   .216412
   8.45282   8.45282      1.00  2.038597   .216122
   8.45270   8.45270      1.00  2.038227   .216462
   8.45259   8.45259      1.00  2.036717   .216252
   8.45248   8.45248      1.00  2.038847   .216372
   8.45236   8.45236      1.00  2.033147   .215582
   8.45224   8.45224      1.00  2.039417   .216392
   8.45213   8.45213      1.00  2.038077   .216772
   8.45203   8.45203      1.00  2.038647   .216312
   8.45192   8.45192      1.00  2.037697   .216532
   8.45180   8.45180      1.00  2.035197   .216942
   8.45169   8.45169      1.00  2.037497   .216432
   8.45159   8.45159      1.00  2.037987   .216802
   8.45148   8.45148      1.00  2.030407   .215912
   8.45137   8.45137      1.00  2.037657   .216772
   8.45126   8.45126      1.00  2.038727   .216832
   8.45115   8.45115      1.00  2.037367   .216912
   8.45103   8.45103      1.00  2.037547   .217562
   8.45091   8.45091      1.00  2.039057   .217182
   8.45080   8.45080      1.00  2.038637   .217262
   8.45069   8.45069      1.00  2.036757   .217132
   8.45058   8.45058      1.00  2.037207   .217572
   8.45046   8.45046      1.00  2.031697   .216892
   8.45034   8.45034      1.00  2.036277   .217112
   8.45022   8.45022      1.00  2.035257   .217462
   8.45010   8.45010      1.00  2.038927   .217892
   8.44998   8.44998      1.00  2.038947   .217582
   8.44986   8.44986      1.00  2.035857   .217732
   8.44975   8.44975      1.00  2.036397   .217702
   8.44963   8.44963      1.00  2.037577   .216952
   8.44952   8.44952      1.00  2.030167   .217312
   8.44940   8.44940      1.00  2.036727   .217862
   8.44929   8.44929      1.00  2.037287   .217852
   8.44918   8.44918      1.00  2.037617   .218482
   8.44906   8.44906      1.00  2.038007   .218092
   8.44895   8.44895      1.00  2.037467   .218062
   8.44884   8.44884      1.00  2.036907   .218492
   8.44872   8.44872      1.00  2.037657   .217572
   8.44861   8.44861      1.00  2.030777   .217172
   8.44850   8.44850      1.00  2.034687   .217772
   8.44839   8.44839      1.00  2.037467   .218672
   8.44828   8.44828      1.00  2.037007   .218592
   8.44817   8.44817      1.00  2.036157   .218152
   8.44806   8.44806      1.00  2.036187   .218492
   8.44796   8.44796      1.00  2.034777   .218742
   8.44784   8.44784      1.00  2.036057   .218312
   8.44773   8.44773      1.00  2.027257   .217692
   8.44762   8.44762      1.00  2.037157   .218792
   8.44751   8.44751      1.00  2.035797   .218682
   8.44740   8.44740      1.00  2.037207   .218292
   8.44729   8.44729      1.00  2.035697   .219332
   8.44718   8.44718      1.00  2.035827   .218392
   8.44707   8.44707      1.00  2.035717   .218872
   8.44697   8.44697      1.00  2.035307   .218542
   8.44686   8.44686      1.00  2.034677   .219062
   8.44674   8.44674      1.00  2.026947   .218342
   8.44664   8.44664      1.00  2.035647   .218792
   8.44653   8.44653      1.00  2.036167   .218832
   8.44643   8.44643      1.00  2.035637   .219272
   8.44632   8.44632      1.00  2.036297   .219762
   8.44622   8.44622      1.00  2.035697   .218992
   8.44612   8.44612      1.00  2.033927   .219632
   8.44601   8.44601      1.00  2.036197   .219162
   8.44591   8.44591      1.00  2.028087   .219192
   8.44581   8.44581      1.00  2.035717   .219482
   8.44571   8.44571      1.00  2.036147   .219012
   8.44560   8.44560      1.00  2.035557   .219822
   8.44550   8.44550      1.00  2.034097   .219442
   8.44540   8.44540      1.00  2.032167   .219502
   8.44530   8.44530      1.00  2.035137   .219962
   8.44519   8.44519      1.00  2.034967   .220092
   8.44509   8.44509      1.00  2.026767   .219732
   8.44499   8.44499      1.00  2.035417   .220562
   8.44488   8.44488      1.00  2.036217   .219692
   8.44477   8.44477      1.00  2.034857   .220102
   8.44466   8.44466      1.00  2.033477   .220412
   8.44456   8.44456      1.00  2.033707   .219952
   8.44445   8.44445      1.00  2.034087   .220342
   8.44433   8.44433      1.00  2.032927   .220532
   8.44423   8.44423      1.00  2.026187   .219402
   8.44412   8.44412      1.00  2.036127   .220822
   8.44400   8.44400      1.00  2.034147   .220412
   8.44388   8.44388      1.00  2.033697   .220082
   8.44376   8.44376      1.00  2.035307   .220602
   8.44364   8.44364      1.00  2.035217   .221132
   8.44353   8.44353      1.00  2.033127   .220662
   8.44341   8.44341      1.00  2.034727   .220952
   8.44329   8.44329      1.00  2.027277   .220102
   8.44318   8.44318      1.00  2.033517   .221372
   8.44307   8.44307      1.00  2.034507   .221162
   8.44295   8.44295      1.00  2.033707   .220272
   8.44283   8.44283      1.00  2.033557   .220942
   8.44272   8.44272      1.00  2.033167   .221532
   8.44261   8.44261      1.00  2.033707   .221012
   8.44250   8.44250      1.00  2.036207   .221182
   8.44239   8.44239      1.00  2.031917   .221612
   8.44228   8.44228      1.00  2.026957   .220432
   8.44216   8.44216      1.00  2.035247   .221242
   8.44204   8.44204      1.00  2.031917   .221812
   8.44193   8.44193      1.00  2.032177   .221072
   8.44182   8.44182      1.00  2.033117   .221672
   8.44172   8.44172      1.00  2.034277   .221322
   8.44160   8.44160      1.00  2.034707   .221222
   8.44149   8.44149      1.00  2.031537   .221552
   8.44139   8.44139      1.00  2.026927   .220882
   8.44128   8.44128      1.00  2.033797   .221662
   8.44116   8.44116      1.00  2.032177   .221912
   8.44104   8.44104      1.00  2.032827   .221872
   8.44093   8.44093      1.00  2.034817   .221362
   8.44082   8.44082      1.00  2.032727   .221602
   8.44070   8.44070      1.00  2.032527   .221552
   8.44059   8.44059      1.00  2.033477   .222352
   8.44048   8.44048      1.00  2.026547   .221832
   8.44036   8.44036      1.00  2.029407   .221882
   8.44024   8.44024      1.00  2.033547   .222442
   8.44012   8.44012      1.00  2.034417   .222152
   8.44001   8.44001      1.00  2.031177   .222242
   8.43989   8.43989      1.00  2.031987   .222792
   8.43976   8.43976      1.00  2.031787   .222712
   8.43964   8.43964      1.00  2.030897   .222432
   8.43954   8.43954      1.00  2.026347   .222142
   8.43943   8.43943      1.00  2.033287   .223072
   8.43931   8.43931      1.00  2.032357   .223182
   8.43920   8.43920      1.00  2.031187   .222772
   8.43909   8.43909      1.00  2.030597   .222882
   8.43897   8.43897      1.00  2.030057   .222492
   8.43886   8.43886      1.00  2.032467   .222782
   8.43875   8.43875      1.00  2.032267   .223292
   8.43864   8.43864      1.00  2.025697   .222112
   8.43854   8.43854      1.00  2.032657   .223292
   8.43842   8.43842      1.00  2.032777   .222982
   8.43831   8.43831      1.00  2.032757   .223572
   8.43820   8.43820      1.00  2.029587   .222882
   8.43810   8.43810      1.00  2.030577   .223102
   8.43798   8.43798      1.00  2.032797   .223232
   8.43787   8.43787      1.00  2.028227   .223152
   8.43776   8.43776      1.00  2.021397   .222582
   8.43765   8.43765      1.00  2.032757   .223182
   8.43754   8.43754      1.00  2.031857   .223452
   8.43743   8.43743      1.00  2.030347   .223472
   8.43733   8.43733      1.00  2.033037   .223382
   8.43722   8.43722      1.00  2.030957   .223662
   8.43710   8.43710      1.00  2.031247   .223932
   8.43699   8.43699      1.00  2.024307   .222642
   8.43689   8.43689      1.00  2.030227   .224232
   8.43678   8.43678      1.00  2.028847   .223872
   8.43667   8.43667      1.00  2.029057   .223622
   8.43656   8.43656      1.00  2.032837   .224462
   8.43647   8.43647      1.00  2.031097   .223922
   8.43636   8.43636      1.00  2.029747   .223672
   8.43625   8.43625      1.00  2.032087   .224382
   8.43615   8.43615      1.00  2.023367   .223412
   8.43605   8.43605      1.00  2.028767   .224412
   8.43595   8.43595      1.00  2.031627   .224582
   8.43584   8.43584      1.00  2.030127   .224292
   8.43574   8.43574      1.00  2.030137   .224192
   8.43564   8.43564      1.00  2.029537   .224032
   8.43553   8.43553      1.00  2.029387   .223942
   8.43543   8.43543      1.00  2.028377   .223802
   8.43532   8.43532      1.00  2.024497   .224372
   8.43523   8.43523      1.00  2.028757   .224192
   8.43512   8.43512      1.00  2.030447   .224382
   8.43502   8.43502      1.00  2.029797   .224432
   8.43491   8.43491      1.00  2.028857   .224662
   8.43481   8.43481      1.00  2.029287   .224922
   8.43470   8.43470      1.00  2.028087   .225192
   8.43459   8.43459      1.00  2.028257   .224572
   8.43448   8.43448      1.00  2.021667   .224112
   8.43437   8.43437      1.00  2.027237   .225052
   8.43426   8.43426      1.00  2.028217   .225542
   8.43414   8.43414      1.00  2.028867   .224722
   8.43403   8.43403      1.00  2.028397   .224662
   8.43392   8.43392      1.00  2.028757   .225282
   8.43381   8.43381      1.00  2.025687   .224642
   8.43368   8.43368      1.00  2.028507   .225372
   8.43356   8.43356      1.00  2.023897   .224552
   8.43345   8.43345      1.00  2.026417   .224812
   8.43334   8.43334      1.00  2.027827   .225312
   8.43321   8.43321      1.00  2.028367   .225802
   8.43309   8.43309      1.00  2.027507   .225652
   8.43298   8.43298      1.00  2.028727   .225522
   8.43286   8.43286      1.00  2.028177   .225812
   8.43275   8.43275      1.00  2.027987   .225812
   8.43263   8.43263      1.00  2.026447   .225682
   8.43252   8.43252      1.00  2.020077   .224962
   8.43241   8.43241      1.00  2.027777   .226552
   8.43229   8.43229      1.00  2.026917   .225332
   8.43218   8.43218      1.00  2.026887   .226062
   8.43207   8.43207      1.00  2.027207   .225752
   8.43196   8.43196      1.00  2.027087   .226592
   8.43185   8.43185      1.00  2.024987   .225752
   8.43174   8.43174      1.00  2.026807   .225982
   8.43164   8.43164      1.00  2.020217   .225582
   8.43153   8.43153      1.00  2.027307   .226472
   8.43141   8.43141      1.00  2.025247   .226352
   8.43130   8.43130      1.00  2.028107   .226432
   8.43119   8.43119      1.00  2.026667   .226732
   8.43107   8.43107      1.00  2.024207   .226692
   8.43095   8.43095      1.00  2.024787   .226082
   8.43084   8.43084      1.00  2.026877   .226872
   8.43073   8.43073      1.00  2.017327   .225272
   8.43062   8.43062      1.00  2.025587   .226722
   8.43049   8.43049      1.00  2.026947   .226432
   8.43038   8.43038      1.00  2.024697   .226722
   8.43026   8.43026      1.00  2.025537   .226862
   8.43015   8.43015      1.00  2.025517   .226672
   8.43003   8.43003      1.00  2.027157   .227122
   8.42990   8.42990      1.00  2.023797   .227162
   8.42979   8.42979      1.00  2.018507   .225972
   8.42967   8.42967      1.00  2.025987   .227232
   8.42956   8.42956      1.00  2.024477   .226972
   8.42944   8.42944      1.00  2.023297   .227302
   8.42932   8.42932      1.00  2.026957   .227612
   8.42921   8.42921      1.00  2.023617   .226792
   8.42909   8.42909      1.00  2.023377   .227312
   8.42898   8.42898      1.00  2.025557   .227462
   8.42888   8.42888      1.00  2.018947   .226552
   8.42877   8.42877      1.00  2.023207   .228032
   8.42865   8.42865      1.00  2.025347   .227672
   8.42854   8.42854      1.00  2.025637   .227242
   8.42843   8.42843      1.00  2.022327   .227982
   8.42832   8.42832      1.00  2.024927   .228172
   8.42821   8.42821      1.00  2.024077   .227742
   8.42809   8.42809      1.00  2.025447   .228052
   8.42799   8.42799      1.00  2.021447   .228332
   8.42787   8.42787      1.00  2.017847   .227112
   8.42776   8.42776      1.00  2.023537   .227902
   8.42765   8.42765      1.00  2.024707   .228282
   8.42754   8.42754      1.00  2.024627   .227612
   8.42743   8.42743      1.00  2.023777   .228212
   8.42732   8.42732      1.00  2.022807   .227942
   8.42721   8.42721      1.00  2.025997   .229092
   8.42711   8.42711      1.00  2.022897   .228152
   8.42700   8.42700      1.00  2.014047   .227162
   8.42688   8.42688      1.00  2.022337   .227922
   8.42677   8.42677      1.00  2.024767   .228182
   8.42667   8.42667      1.00  2.021697   .228462
   8.42657   8.42657      1.00  2.025197   .228412
   8.42646   8.42646      1.00  2.024227   .228252
   8.42635   8.42635      1.00  2.022637   .228222
   8.42625   8.42625      1.00  2.023187   .228422
   8.42615   8.42615      1.00  2.015227   .228102
   8.42604   8.42604      1.00  2.023667   .229412
   8.42594   8.42594      1.00  2.023917   .228742
   8.42584   8.42584      1.00  2.024297   .228952
   8.42574   8.42574      1.00  2.023407   .229092
   8.42563   8.42563      1.00  2.021317   .228142
   8.42552   8.42552      1.00  2.022187   .229022
   8.42543   8.42543      1.00  2.023117   .229432
   8.42533   8.42533      1.00  2.015607   .228152
   8.42522   8.42522      1.00  2.024427   .229572
   8.42512   8.42512      1.00  2.023147   .228932
   8.42502   8.42502      1.00  2.024757   .229112
   8.42491   8.42491      1.00  2.023717   .229312
   8.42480   8.42480      1.00  2.023337   .229882
   8.42469   8.42469      1.00  2.021787   .229582
   8.42458   8.42458      1.00  2.023747   .230092
   8.42448   8.42448      1.00  2.022027   .229442
   8.42436   8.42436      1.00  2.011987   .228072
   8.42425   8.42425      1.00  2.023807   .229592
   8.42414   8.42414      1.00  2.022777   .229672
   8.42403   8.42403      1.00  2.023387   .229472
   8.42391   8.42391      1.00  2.022927   .229702
   8.42379   8.42379      1.00  2.022577   .229592
   8.42368   8.42368      1.00  2.021837   .230342
   8.42357   8.42357      1.00  2.019697   .229692
   8.42344   8.42344      1.00  2.014437   .229122
   8.42333   8.42333      1.00  2.022267   .231002
   8.42321   8.42321      1.00  2.018737   .229822
   8.42310   8.42310      1.00  2.022267   .230232
   8.42298   8.42298      1.00  2.022127   .229972
   8.42286   8.42286      1.00  2.020307   .230332
   8.42275   8.42275      1.00  2.022567   .230152
   8.42263   8.42263      1.00  2.022707   .230412
   8.42251   8.42251      1.00  2.015137   .228902
   8.42240   8.42240      1.00  2.022107   .230732
   8.42229   8.42229      1.00  2.020767   .230132
   8.42218   8.42218      1.00  2.020827   .230562
   8.42206   8.42206      1.00  2.021227   .230142
   8.42195   8.42195      1.00  2.020037   .230742
   8.42184   8.42184      1.00  2.020827   .230402
   8.42174   8.42174      1.00  2.019397   .230912
   8.42163   8.42163      1.00  2.011567   .229862
   8.42151   8.42151      1.00  2.021177   .231002
   8.42140   8.42140      1.00  2.021067   .231692
   8.42129   8.42129      1.00  2.019357   .230412
   8.42117   8.42117      1.00  2.021277   .231512
   8.42106   8.42106      1.00  2.020797   .231182
   8.42095   8.42095      1.00  2.018657   .231072
   8.42084   8.42084      1.00  2.019847   .231482
   8.42072   8.42072      1.00  2.012257   .230462
   8.42061   8.42061      1.00  2.016947   .231002
   8.42049   8.42049      1.00  2.018277   .231482
   8.42038   8.42038      1.00  2.021117   .231312
   8.42025   8.42025      1.00  2.019177   .231152
   8.42014   8.42014      1.00  2.019527   .231552
   8.42002   8.42002      1.00  2.017237   .232092
   8.41989   8.41989      1.00  2.019017   .231242
   8.41977   8.41977      1.00  2.018447   .231432
   8.41966   8.41966      1.00  2.011197   .230702
   8.41955   8.41955      1.00  2.019747   .231382
   8.41943   8.41943      1.00  2.018287   .231862
   8.41931   8.41931      1.00  2.016947   .232512
   8.41920   8.41920      1.00  2.017907   .232302
   8.41909   8.41909      1.00  2.016057   .231062
   8.41898   8.41898      1.00  2.018247   .232392
   8.41886   8.41886      1.00  2.012407   .231902
   8.41875   8.41875      1.00  2.016607   .231612
   8.41865   8.41865      1.00  2.016567   .231772
   8.41853   8.41853      1.00  2.016237   .232002
   8.41842   8.41842      1.00  2.018967   .232012
   8.41831   8.41831      1.00  2.016967   .232302
   8.41820   8.41820      1.00  2.015897   .232152
   8.41809   8.41809      1.00  2.017277   .232102
   8.41797   8.41797      1.00  2.010237   .231092
   8.41786   8.41786      1.00  2.014107   .231752
   8.41775   8.41775      1.00  2.016407   .232552
   8.41764   8.41764      1.00  2.017797   .232572
   8.41753   8.41753      1.00  2.015477   .232432
   8.41742   8.41742      1.00  2.016637   .233252
   8.41731   8.41731      1.00  2.014967   .232202
   8.41720   8.41720      1.00  2.014747   .232402
   8.41709   8.41709      1.00  2.007527   .231762
   8.41698   8.41698      1.00  2.013637   .232662
   8.41688   8.41688      1.00  2.015037   .232882
   8.41677   8.41677      1.00  2.014327   .232852
   8.41666   8.41666      1.00  2.015957   .233242
   8.41655   8.41655      1.00  2.015837   .233122
   8.41645   8.41645      1.00  2.012937   .233032
   8.41635   8.41635      1.00  2.015527   .233512
   8.41624   8.41624      1.00  2.005477   .231442
   8.41613   8.41613      1.00  2.015577   .233532
   8.41603   8.41603      1.00  2.014977   .233132
   8.41593   8.41593      1.00  2.014567   .233112
   8.41583   8.41583      1.00  2.014897   .233692
   8.41577   8.41577      1.00  2.011167   .232692
