# Supplementary material for: Direct Observation of Palladium Leaching from Pd/C by a Simple Method: X-ray Absorption Spectroscopy of Heterogeneous Mixtures
Source: ACS Omega. 2023 Jun 7;8(24):21787–92. doi: 10.1021/acsomega.3c01343 (PMC10286095; doi:10.1021/acsomega.3c01343)
Supplement: Supplementary file 2 — ao3c01343_si_002.zip [file ao3c01343_si_002.zip › FIgure 10/Pd_Lot_M_Initial_0.qd]

  9809     KEK-PF   NW10A
 d_Lot_M_Initial 20.12.11 22:45 - 20.12.11 22:48 Serial#KEKPF-NW10A_047530
 5_Pd_Lot_M_Initial                                                              
 Ring :   6.5 GeV    49.9 mA -   49.9 mA
 Mono :   Si(311)       D=  1.63747 A    Initial angle=  9.06872 deg
 NW10A     Transmission( 2)   Repetition=  0     Points= 5893
 Param file : QXAFS(SYNC)     angle axis (*)     Block =    1

 Block      Init-Ang  Final-Ang     Step/deg     Time/s       Num
     1        9.06872   8.41595          ***       1.00      5893
 Ortec(-1)     NDCH = 3
  Angle(c)  Angle(o)    time/s         2         3
      Mode         0         0         1         2
    Offset         0         0    .00492    .00306
   9.06872   9.06872      1.00  2.335632  2.041411
   9.06862   9.06862      1.00  2.347232  2.051581
   9.06851   9.06851      1.00  2.352592  2.056101
   9.06841   9.06841      1.00  2.356642  2.059971
   9.06831   9.06831      1.00  2.358682  2.062411
   9.06819   9.06819      1.00  2.359772  2.063651
   9.06808   9.06808      1.00  2.363152  2.066521
   9.06797   9.06797      1.00  2.354122  2.058381
   9.06788   9.06788      1.00  2.363952  2.067211
   9.06777   9.06777      1.00  2.364862  2.068961
   9.06766   9.06766      1.00  2.365782  2.070041
   9.06756   9.06756      1.00  2.364232  2.069091
   9.06745   9.06745      1.00  2.363952  2.068811
   9.06733   9.06733      1.00  2.363812  2.068171
   9.06722   9.06722      1.00  2.362762  2.068051
   9.06712   9.06712      1.00  2.355182  2.060821
   9.06702   9.06702      1.00  2.364952  2.070941
   9.06690   9.06690      1.00  2.365582  2.070861
   9.06679   9.06679      1.00  2.364452  2.070391
   9.06669   9.06669      1.00  2.364672  2.070081
   9.06659   9.06659      1.00  2.361892  2.067701
   9.06648   9.06648      1.00  2.362792  2.069551
   9.06638   9.06638      1.00  2.362462  2.069931
   9.06628   9.06628      1.00  2.354992  2.064011
   9.06617   9.06617      1.00  2.365312  2.071931
   9.06606   9.06606      1.00  2.364032  2.070581
   9.06596   9.06596      1.00  2.362652  2.069501
   9.06586   9.06586      1.00  2.363812  2.070861
   9.06576   9.06576      1.00  2.361162  2.068851
   9.06565   9.06565      1.00  2.364612  2.072181
   9.06555   9.06555      1.00  2.363102  2.071791
   9.06545   9.06545      1.00  2.357102  2.066581
   9.06535   9.06535      1.00  2.360812  2.069791
   9.06525   9.06525      1.00  2.362852  2.071911
   9.06514   9.06514      1.00  2.362322  2.071551
   9.06504   9.06504      1.00  2.362972  2.072421
   9.06494   9.06494      1.00  2.362362  2.071201
   9.06483   9.06483      1.00  2.361852  2.071871
   9.06472   9.06472      1.00  2.361992  2.071701
   9.06462   9.06462      1.00  2.355242  2.066311
   9.06451   9.06451      1.00  2.357722  2.068661
   9.06439   9.06439      1.00  2.363232  2.073691
   9.06428   9.06428      1.00  2.369172  2.078431
   9.06418   9.06418      1.00  2.364152  2.074971
   9.06407   9.06407      1.00  2.367402  2.078491
   9.06395   9.06395      1.00  2.363222  2.075041
   9.06384   9.06384      1.00  2.364932  2.076351
   9.06373   9.06373      1.00  2.364022  2.076211
   9.06362   9.06362      1.00  2.356002  2.069081
   9.06350   9.06350      1.00  2.362462  2.074421
   9.06338   9.06338      1.00  2.362952  2.075031
   9.06326   9.06326      1.00  2.364102  2.076191
   9.06315   9.06315      1.00  2.363682  2.076281
   9.06303   9.06303      1.00  2.362242  2.074901
   9.06291   9.06291      1.00  2.363752  2.076461
   9.06280   9.06280      1.00  2.363542  2.075941
   9.06269   9.06269      1.00  2.352422  2.067751
   9.06257   9.06257      1.00  2.360672  2.074931
   9.06246   9.06246      1.00  2.360602  2.074111
   9.06235   9.06235      1.00  2.360632  2.075301
   9.06224   9.06224      1.00  2.357862  2.072941
   9.06213   9.06213      1.00  2.359292  2.074211
   9.06202   9.06202      1.00  2.360562  2.075391
   9.06191   9.06191      1.00  2.362532  2.076871
   9.06180   9.06180      1.00  2.352792  2.069261
   9.06168   9.06168      1.00  2.360072  2.075321
   9.06157   9.06157      1.00  2.359532  2.075701
   9.06147   9.06147      1.00  2.360482  2.075381
   9.06136   9.06136      1.00  2.355622  2.072761
   9.06124   9.06124      1.00  2.359402  2.076701
   9.06113   9.06113      1.00  2.356982  2.073571
   9.06102   9.06102      1.00  2.357822  2.074581
   9.06091   9.06091      1.00  2.349502  2.068371
   9.06079   9.06079      1.00  2.357522  2.074621
   9.06067   9.06067      1.00  2.358452  2.076101
   9.06056   9.06056      1.00  2.356352  2.074811
   9.06044   9.06044      1.00  2.357572  2.075201
   9.06032   9.06032      1.00  2.358442  2.077321
   9.06020   9.06020      1.00  2.350072  2.069981
   9.06009   9.06009      1.00  2.354832  2.073211
   9.05998   9.05998      1.00  2.357392  2.076931
   9.05985   9.05985      1.00  2.346712  2.067171
   9.05974   9.05974      1.00  2.358832  2.077781
   9.05962   9.05962      1.00  2.354822  2.074671
   9.05950   9.05950      1.00  2.359772  2.079081
   9.05938   9.05938      1.00  2.356082  2.076261
   9.05927   9.05927      1.00  2.357212  2.076081
   9.05916   9.05916      1.00  2.354842  2.075161
   9.05905   9.05905      1.00  2.356982  2.077341
   9.05893   9.05893      1.00  2.348702  2.070941
   9.05883   9.05883      1.00  2.355492  2.076591
   9.05872   9.05872      1.00  2.355302  2.076891
   9.05861   9.05861      1.00  2.355602  2.077871
   9.05850   9.05850      1.00  2.355082  2.077011
   9.05838   9.05838      1.00  2.354242  2.076121
   9.05828   9.05828      1.00  2.356472  2.078601
   9.05817   9.05817      1.00  2.355402  2.077731
   9.05805   9.05805      1.00  2.347512  2.071321
   9.05793   9.05793      1.00  2.352782  2.076081
   9.05783   9.05783      1.00  2.354772  2.078061
   9.05772   9.05772      1.00  2.351942  2.075491
   9.05761   9.05761      1.00  2.355452  2.079211
   9.05750   9.05750      1.00  2.352042  2.076111
   9.05739   9.05739      1.00  2.354462  2.078031
   9.05728   9.05728      1.00  2.351342  2.075761
   9.05716   9.05716      1.00  2.353712  2.077911
   9.05705   9.05705      1.00  2.345832  2.070901
   9.05696   9.05696      1.00  2.352412  2.077501
   9.05685   9.05685      1.00  2.353882  2.078451
   9.05673   9.05673      1.00  2.354432  2.080271
   9.05663   9.05663      1.00  2.351632  2.077931
   9.05652   9.05652      1.00  2.354962  2.080961
   9.05642   9.05642      1.00  2.353602  2.078441
   9.05631   9.05631      1.00  2.352862  2.079401
   9.05620   9.05620      1.00  2.350712  2.077551
   9.05610   9.05610      1.00  2.349102  2.075901
   9.05599   9.05599      1.00  2.352682  2.079141
   9.05589   9.05589      1.00  2.349112  2.077161
   9.05579   9.05579      1.00  2.352412  2.079871
   9.05569   9.05569      1.00  2.353452  2.081741
   9.05559   9.05559      1.00  2.353822  2.081621
   9.05548   9.05548      1.00  2.352992  2.081341
   9.05538   9.05538      1.00  2.355762  2.083651
   9.05528   9.05528      1.00  2.342652  2.072221
   9.05517   9.05517      1.00  2.353292  2.081411
   9.05507   9.05507      1.00  2.353102  2.081001
   9.05496   9.05496      1.00  2.354542  2.083481
   9.05486   9.05486      1.00  2.350862  2.080031
   9.05476   9.05476      1.00  2.353462  2.082711
   9.05465   9.05465      1.00  2.353552  2.082831
   9.05454   9.05454      1.00  2.354322  2.084511
   9.05444   9.05444      1.00  2.344152  2.074931
   9.05432   9.05432      1.00  2.354692  2.084691
   9.05420   9.05420      1.00  2.353232  2.084491
   9.05409   9.05409      1.00  2.351922  2.082441
   9.05399   9.05399      1.00  2.354172  2.084771
   9.05387   9.05387      1.00  2.351492  2.082721
   9.05375   9.05375      1.00  2.349742  2.081101
   9.05364   9.05364      1.00  2.350522  2.082711
   9.05353   9.05353      1.00  2.353662  2.085221
   9.05341   9.05341      1.00  2.340722  2.073531
   9.05329   9.05329      1.00  2.353172  2.085301
   9.05317   9.05317      1.00  2.351732  2.084351
   9.05306   9.05306      1.00  2.354932  2.087071
   9.05295   9.05295      1.00  2.351572  2.084351
   9.05282   9.05282      1.00  2.353822  2.085891
   9.05271   9.05271      1.00  2.352592  2.085721
   9.05260   9.05260      1.00  2.352662  2.085981
   9.05249   9.05249      1.00  2.341572  2.076461
   9.05237   9.05237      1.00  2.354362  2.087791
   9.05226   9.05226      1.00  2.351292  2.085501
   9.05215   9.05215      1.00  2.355732  2.089291
   9.05205   9.05205      1.00  2.353052  2.087191
   9.05193   9.05193      1.00  2.352572  2.087601
   9.05182   9.05182      1.00  2.353882  2.087951
   9.05172   9.05172      1.00  2.351922  2.086631
   9.05161   9.05161      1.00  2.344962  2.081431
   9.05149   9.05149      1.00  2.346772  2.082381
   9.05138   9.05138      1.00  2.355942  2.091421
   9.05127   9.05127      1.00  2.356782  2.091281
   9.05116   9.05116      1.00  2.358902  2.094691
   9.05104   9.05104      1.00  2.353592  2.090231
   9.05093   9.05093      1.00  2.356342  2.092621
   9.05082   9.05082      1.00  2.355112  2.090651
   9.05070   9.05070      1.00  2.352942  2.089601
   9.05058   9.05058      1.00  2.351762  2.088491
   9.05046   9.05046      1.00  2.358742  2.096131
   9.05035   9.05035      1.00  2.355222  2.092081
   9.05024   9.05024      1.00  2.357302  2.093861
   9.05012   9.05012      1.00  2.355062  2.092521
   9.05000   9.05000      1.00  2.354852  2.093041
   9.04989   9.04989      1.00  2.355652  2.092621
   9.04977   9.04977      1.00  2.354742  2.092651
   9.04965   9.04965      1.00  2.349952  2.088131
   9.04953   9.04953      1.00  2.357442  2.095221
   9.04942   9.04942      1.00  2.359152  2.097841
   9.04930   9.04930      1.00  2.355732  2.094351
   9.04919   9.04919      1.00  2.357572  2.096221
   9.04907   9.04907      1.00  2.353292  2.092721
   9.04897   9.04897      1.00  2.359172  2.097511
   9.04886   9.04886      1.00  2.355472  2.095111
   9.04875   9.04875      1.00  2.351092  2.092281
   9.04863   9.04863      1.00  2.357832  2.097241
   9.04852   9.04852      1.00  2.358142  2.098261
   9.04841   9.04841      1.00  2.354342  2.094601
   9.04830   9.04830      1.00  2.357082  2.097321
   9.04819   9.04819      1.00  2.356522  2.095571
   9.04808   9.04808      1.00  2.359312  2.099501
   9.04797   9.04797      1.00  2.356102  2.097371
   9.04786   9.04786      1.00  2.352212  2.093881
   9.04775   9.04775      1.00  2.357342  2.098421
   9.04764   9.04764      1.00  2.359022  2.099831
   9.04753   9.04753      1.00  2.356302  2.098131
   9.04742   9.04742      1.00  2.356992  2.098631
   9.04731   9.04731      1.00  2.356202  2.098501
   9.04720   9.04720      1.00  2.356332  2.099121
   9.04709   9.04709      1.00  2.358192  2.100251
   9.04698   9.04698      1.00  2.349622  2.093841
   9.04687   9.04687      1.00  2.358412  2.101801
   9.04676   9.04676      1.00  2.358302  2.101141
   9.04666   9.04666      1.00  2.360232  2.103001
   9.04655   9.04655      1.00  2.355242  2.099531
   9.04644   9.04644      1.00  2.360222  2.103481
   9.04634   9.04634      1.00  2.356172  2.099641
   9.04623   9.04623      1.00  2.357932  2.102001
   9.04612   9.04612      1.00  2.353112  2.098291
   9.04602   9.04602      1.00  2.352632  2.098291
   9.04592   9.04592      1.00  2.357452  2.102231
   9.04582   9.04582      1.00  2.357872  2.102641
   9.04571   9.04571      1.00  2.357992  2.103091
   9.04561   9.04561      1.00  2.360502  2.104601
   9.04551   9.04551      1.00  2.356102  2.101651
   9.04541   9.04541      1.00  2.357332  2.103101
   9.04531   9.04531      1.00  2.356632  2.102641
   9.04520   9.04520      1.00  2.354862  2.100841
   9.04510   9.04510      1.00  2.359782  2.105631
   9.04499   9.04499      1.00  2.357682  2.104241
   9.04488   9.04488      1.00  2.359732  2.105421
   9.04477   9.04477      1.00  2.356172  2.103301
   9.04467   9.04467      1.00  2.359432  2.105411
   9.04457   9.04457      1.00  2.360392  2.106911
   9.04445   9.04445      1.00  2.361612  2.108651
   9.04434   9.04434      1.00  2.350352  2.098391
   9.04424   9.04424      1.00  2.360292  2.107681
   9.04413   9.04413      1.00  2.360462  2.108311
   9.04400   9.04400      1.00  2.360622  2.107981
   9.04388   9.04388      1.00  2.360992  2.109061
   9.04377   9.04377      1.00  2.359032  2.106921
   9.04367   9.04367      1.00  2.360122  2.108961
   9.04355   9.04355      1.00  2.361422  2.109441
   9.04343   9.04343      1.00  2.355762  2.105131
   9.04332   9.04332      1.00  2.361892  2.111341
   9.04321   9.04321      1.00  2.360862  2.109561
   9.04308   9.04308      1.00  2.359832  2.108951
   9.04297   9.04297      1.00  2.362472  2.112081
   9.04286   9.04286      1.00  2.358082  2.108721
   9.04274   9.04274      1.00  2.359732  2.110041
   9.04262   9.04262      1.00  2.359952  2.109691
   9.04251   9.04251      1.00  2.351862  2.103411
   9.04240   9.04240      1.00  2.358892  2.110321
   9.04229   9.04229      1.00  2.361502  2.111951
   9.04217   9.04217      1.00  2.361412  2.113201
   9.04206   9.04206      1.00  2.360722  2.112331
   9.04195   9.04195      1.00  2.359352  2.110751
   9.04184   9.04184      1.00  2.362052  2.114121
   9.04173   9.04173      1.00  2.359252  2.112011
   9.04162   9.04162      1.00  2.351332  2.104581
   9.04151   9.04151      1.00  2.361232  2.113321
   9.04140   9.04140      1.00  2.361022  2.114211
   9.04129   9.04129      1.00  2.359632  2.112571
   9.04118   9.04118      1.00  2.357952  2.111651
   9.04107   9.04107      1.00  2.358842  2.112491
   9.04096   9.04096      1.00  2.360502  2.113881
   9.04084   9.04084      1.00  2.359922  2.113361
   9.04072   9.04072      1.00  2.360992  2.114591
   9.04061   9.04061      1.00  2.353062  2.107811
   9.04049   9.04049      1.00  2.358922  2.113511
   9.04036   9.04036      1.00  2.359232  2.113571
   9.04024   9.04024      1.00  2.361612  2.115451
   9.04013   9.04013      1.00  2.358762  2.113951
   9.04002   9.04002      1.00  2.357882  2.112811
   9.03989   9.03989      1.00  2.360552  2.115141
   9.03978   9.03978      1.00  2.360412  2.115761
   9.03966   9.03966      1.00  2.351442  2.108231
   9.03955   9.03955      1.00  2.360222  2.116571
   9.03943   9.03943      1.00  2.361642  2.117091
   9.03931   9.03931      1.00  2.359262  2.116061
   9.03920   9.03920      1.00  2.359422  2.115561
   9.03909   9.03909      1.00  2.358942  2.115711
   9.03898   9.03898      1.00  2.359252  2.115831
   9.03887   9.03887      1.00  2.357752  2.114461
   9.03876   9.03876      1.00  2.352532  2.111071
   9.03865   9.03865      1.00  2.358162  2.116251
   9.03853   9.03853      1.00  2.357542  2.115811
   9.03842   9.03842      1.00  2.357022  2.115851
   9.03831   9.03831      1.00  2.358142  2.115751
   9.03820   9.03820      1.00  2.358922  2.117351
   9.03808   9.03808      1.00  2.359042  2.116561
   9.03797   9.03797      1.00  2.358342  2.117811
   9.03787   9.03787      1.00  2.350402  2.109981
   9.03776   9.03776      1.00  2.358632  2.118481
   9.03764   9.03764      1.00  2.357242  2.116791
   9.03754   9.03754      1.00  2.359182  2.119231
   9.03743   9.03743      1.00  2.357362  2.117011
   9.03732   9.03732      1.00  2.357452  2.117581
   9.03721   9.03721      1.00  2.357482  2.117871
   9.03710   9.03710      1.00  2.358582  2.119301
   9.03699   9.03699      1.00  2.350262  2.111961
   9.03688   9.03688      1.00  2.358512  2.119571
   9.03677   9.03677      1.00  2.358302  2.119551
   9.03666   9.03666      1.00  2.358822  2.120631
   9.03656   9.03656      1.00  2.358472  2.120201
   9.03646   9.03646      1.00  2.358082  2.119221
   9.03634   9.03634      1.00  2.354772  2.117041
   9.03624   9.03624      1.00  2.357062  2.118801
   9.03614   9.03614      1.00  2.349122  2.112241
   9.03603   9.03603      1.00  2.355732  2.118741
   9.03592   9.03592      1.00  2.357842  2.120761
   9.03582   9.03582      1.00  2.357692  2.120061
   9.03573   9.03573      1.00  2.357172  2.120581
   9.03562   9.03562      1.00  2.356582  2.119921
   9.03551   9.03551      1.00  2.357122  2.120621
   9.03541   9.03541      1.00  2.356902  2.120501
   9.03531   9.03531      1.00  2.348702  2.114051
   9.03521   9.03521      1.00  2.355532  2.119811
   9.03510   9.03510      1.00  2.359522  2.122851
   9.03499   9.03499      1.00  2.356112  2.120681
   9.03489   9.03489      1.00  2.356682  2.121851
   9.03479   9.03479      1.00  2.358372  2.122691
   9.03468   9.03468      1.00  2.357352  2.122401
   9.03457   9.03457      1.00  2.357782  2.122501
   9.03447   9.03447      1.00  2.349272  2.115381
   9.03436   9.03436      1.00  2.357222  2.122601
   9.03424   9.03424      1.00  2.356432  2.122401
   9.03413   9.03413      1.00  2.357112  2.122851
   9.03402   9.03402      1.00  2.355512  2.122581
   9.03390   9.03390      1.00  2.355152  2.122661
   9.03378   9.03378      1.00  2.354872  2.121541
   9.03367   9.03367      1.00  2.357352  2.124291
   9.03356   9.03356      1.00  2.356632  2.123611
   9.03345   9.03345      1.00  2.347672  2.115401
   9.03333   9.03333      1.00  2.355362  2.123431
   9.03321   9.03321      1.00  2.356742  2.124561
   9.03310   9.03310      1.00  2.355092  2.122991
   9.03298   9.03298      1.00  2.356412  2.124581
   9.03285   9.03285      1.00  2.355212  2.123811
   9.03274   9.03274      1.00  2.355282  2.123771
   9.03264   9.03264      1.00  2.354352  2.123581
   9.03252   9.03252      1.00  2.345712  2.116171
   9.03241   9.03241      1.00  2.352542  2.122521
   9.03230   9.03230      1.00  2.355002  2.124761
   9.03219   9.03219      1.00  2.356372  2.125761
   9.03208   9.03208      1.00  2.356982  2.127331
   9.03197   9.03197      1.00  2.355692  2.125961
   9.03186   9.03186      1.00  2.354612  2.124721
   9.03175   9.03175      1.00  2.355842  2.126231
   9.03164   9.03164      1.00  2.345222  2.117191
   9.03152   9.03152      1.00  2.354372  2.125311
   9.03141   9.03141      1.00  2.353552  2.124871
   9.03130   9.03130      1.00  2.353462  2.125181
   9.03119   9.03119      1.00  2.352952  2.124551
   9.03107   9.03107      1.00  2.350892  2.122751
   9.03096   9.03096      1.00  2.356302  2.127821
   9.03084   9.03084      1.00  2.355032  2.126411
   9.03073   9.03073      1.00  2.348712  2.121841
   9.03061   9.03061      1.00  2.354552  2.127261
   9.03049   9.03049      1.00  2.355922  2.127721
   9.03038   9.03038      1.00  2.352682  2.126471
   9.03027   9.03027      1.00  2.350482  2.124331
   9.03015   9.03015      1.00  2.351892  2.125831
   9.03002   9.03002      1.00  2.353672  2.127041
   9.02991   9.02991      1.00  2.344332  2.119711
   9.02980   9.02980      1.00  2.352202  2.126751
   9.02968   9.02968      1.00  2.353982  2.128421
   9.02956   9.02956      1.00  2.353452  2.127681
   9.02945   9.02945      1.00  2.351272  2.126691
   9.02934   9.02934      1.00  2.352172  2.127581
   9.02921   9.02921      1.00  2.352822  2.127041
   9.02909   9.02909      1.00  2.351772  2.127251
   9.02898   9.02898      1.00  2.344842  2.120281
   9.02887   9.02887      1.00  2.354232  2.129831
   9.02876   9.02876      1.00  2.351842  2.128861
   9.02865   9.02865      1.00  2.351042  2.127361
   9.02854   9.02854      1.00  2.348912  2.126211
   9.02843   9.02843      1.00  2.351152  2.127391
   9.02832   9.02832      1.00  2.352952  2.129341
   9.02821   9.02821      1.00  2.352452  2.129581
   9.02810   9.02810      1.00  2.343372  2.121751
   9.02799   9.02799      1.00  2.351842  2.128951
   9.02788   9.02788      1.00  2.353332  2.130731
   9.02777   9.02777      1.00  2.351222  2.129791
   9.02767   9.02767      1.00  2.351332  2.129611
   9.02756   9.02756      1.00  2.350872  2.129281
   9.02744   9.02744      1.00  2.352122  2.129981
   9.02733   9.02733      1.00  2.351802  2.130511
   9.02722   9.02722      1.00  2.341352  2.122481
   9.02711   9.02711      1.00  2.350512  2.130091
   9.02700   9.02700      1.00  2.351092  2.130391
   9.02689   9.02689      1.00  2.350592  2.129931
   9.02679   9.02679      1.00  2.350622  2.129911
   9.02668   9.02668      1.00  2.352012  2.131421
   9.02657   9.02657      1.00  2.350432  2.130581
   9.02646   9.02646      1.00  2.348232  2.129661
   9.02636   9.02636      1.00  2.350682  2.131051
   9.02625   9.02625      1.00  2.340462  2.122171
   9.02614   9.02614      1.00  2.348712  2.130301
   9.02604   9.02604      1.00  2.350122  2.130721
   9.02594   9.02594      1.00  2.350912  2.132511
   9.02584   9.02584      1.00  2.349822  2.131151
   9.02573   9.02573      1.00  2.350902  2.132471
   9.02563   9.02563      1.00  2.350522  2.132531
   9.02553   9.02553      1.00  2.349572  2.132011
   9.02544   9.02544      1.00  2.340362  2.123841
   9.02532   9.02532      1.00  2.348682  2.131421
   9.02522   9.02522      1.00  2.349482  2.131591
   9.02512   9.02512      1.00  2.347532  2.130601
   9.02502   9.02502      1.00  2.347272  2.131051
   9.02490   9.02490      1.00  2.349862  2.132981
   9.02480   9.02480      1.00  2.349972  2.133741
   9.02470   9.02470      1.00  2.348922  2.132351
   9.02459   9.02459      1.00  2.348462  2.132291
   9.02448   9.02448      1.00  2.339662  2.125161
   9.02437   9.02437      1.00  2.349742  2.133441
   9.02426   9.02426      1.00  2.348542  2.133341
   9.02415   9.02415      1.00  2.347162  2.132301
   9.02404   9.02404      1.00  2.348162  2.132421
   9.02391   9.02391      1.00  2.344112  2.130381
   9.02380   9.02380      1.00  2.345922  2.131831
   9.02369   9.02369      1.00  2.347572  2.133021
   9.02357   9.02357      1.00  2.338172  2.125161
   9.02346   9.02346      1.00  2.347572  2.133461
   9.02335   9.02335      1.00  2.347022  2.133271
   9.02324   9.02324      1.00  2.345072  2.131591
   9.02312   9.02312      1.00  2.345782  2.132561
   9.02300   9.02300      1.00  2.346912  2.134521
   9.02289   9.02289      1.00  2.345902  2.133401
   9.02277   9.02277      1.00  2.345392  2.133141
   9.02265   9.02265      1.00  2.346232  2.134001
   9.02254   9.02254      1.00  2.337112  2.125781
   9.02243   9.02243      1.00  2.342192  2.130701
   9.02232   9.02232      1.00  2.346132  2.134661
   9.02220   9.02220      1.00  2.345642  2.133561
   9.02209   9.02209      1.00  2.345642  2.134951
   9.02199   9.02199      1.00  2.343592  2.134021
   9.02188   9.02188      1.00  2.345832  2.134801
   9.02176   9.02176      1.00  2.346012  2.134241
   9.02165   9.02165      1.00  2.332462  2.123071
   9.02155   9.02155      1.00  2.345362  2.135001
   9.02144   9.02144      1.00  2.342922  2.132891
   9.02132   9.02132      1.00  2.342732  2.133151
   9.02121   9.02121      1.00  2.342112  2.133321
   9.02110   9.02110      1.00  2.343652  2.133961
   9.02100   9.02100      1.00  2.343372  2.134361
   9.02088   9.02088      1.00  2.342682  2.133321
   9.02076   9.02076      1.00  2.334492  2.126621
   9.02065   9.02065      1.00  2.344572  2.135451
   9.02053   9.02053      1.00  2.343352  2.135741
   9.02040   9.02040      1.00  2.341822  2.134531
   9.02029   9.02029      1.00  2.347412  2.139531
   9.02018   9.02018      1.00  2.341792  2.134401
   9.02006   9.02006      1.00  2.342372  2.134431
   9.01994   9.01994      1.00  2.341482  2.134131
   9.01982   9.01982      1.00  2.334682  2.128781
   9.01971   9.01971      1.00  2.342182  2.135711
   9.01959   9.01959      1.00  2.342782  2.136231
   9.01947   9.01947      1.00  2.345532  2.138861
   9.01935   9.01935      1.00  2.340962  2.134901
   9.01925   9.01925      1.00  2.342612  2.136681
   9.01914   9.01914      1.00  2.343812  2.138361
   9.01902   9.01902      1.00  2.342842  2.137481
   9.01892   9.01892      1.00  2.332602  2.128441
   9.01881   9.01881      1.00  2.342012  2.135761
   9.01870   9.01870      1.00  2.343592  2.137831
   9.01858   9.01858      1.00  2.342872  2.136731
   9.01847   9.01847      1.00  2.342752  2.137901
   9.01836   9.01836      1.00  2.342332  2.138061
   9.01825   9.01825      1.00  2.341662  2.137621
   9.01813   9.01813      1.00  2.340632  2.137281
   9.01802   9.01802      1.00  2.334712  2.131831
   9.01792   9.01792      1.00  2.341022  2.136921
   9.01781   9.01781      1.00  2.341292  2.137771
   9.01769   9.01769      1.00  2.340112  2.137661
   9.01758   9.01758      1.00  2.343262  2.140321
   9.01748   9.01748      1.00  2.339342  2.136361
   9.01737   9.01737      1.00  2.341522  2.138211
   9.01725   9.01725      1.00  2.343092  2.139951
   9.01714   9.01714      1.00  2.340312  2.138561
   9.01704   9.01704      1.00  2.333152  2.131811
   9.01693   9.01693      1.00  2.342212  2.139741
   9.01682   9.01682      1.00  2.343472  2.142201
   9.01671   9.01671      1.00  2.340242  2.138551
   9.01661   9.01661      1.00  2.342542  2.140441
   9.01650   9.01650      1.00  2.341062  2.140041
   9.01639   9.01639      1.00  2.339992  2.139281
   9.01629   9.01629      1.00  2.337702  2.136771
   9.01619   9.01619      1.00  2.338182  2.138231
   9.01608   9.01608      1.00  2.339782  2.138721
   9.01597   9.01597      1.00  2.343352  2.142241
   9.01587   9.01587      1.00  2.342042  2.141411
   9.01577   9.01577      1.00  2.341282  2.141651
   9.01567   9.01567      1.00  2.340572  2.140671
   9.01556   9.01556      1.00  2.339052  2.139791
   9.01546   9.01546      1.00  2.339982  2.141111
   9.01536   9.01536      1.00  2.338382  2.140371
   9.01526   9.01526      1.00  2.329472  2.131221
   9.01515   9.01515      1.00  2.341442  2.142831
   9.01504   9.01504      1.00  2.340322  2.142501
   9.01494   9.01494      1.00  2.338972  2.140071
   9.01484   9.01484      1.00  2.341502  2.142691
   9.01474   9.01474      1.00  2.337512  2.140551
   9.01463   9.01463      1.00  2.338642  2.141661
   9.01452   9.01452      1.00  2.334292  2.137491
   9.01442   9.01442      1.00  2.337402  2.140661
   9.01430   9.01430      1.00  2.339592  2.142981
   9.01419   9.01419      1.00  2.337012  2.140641
   9.01408   9.01408      1.00  2.337282  2.141731
   9.01397   9.01397      1.00  2.339632  2.143041
   9.01384   9.01384      1.00  2.333562  2.137051
   9.01373   9.01373      1.00  2.335512  2.139671
   9.01362   9.01362      1.00  2.332842  2.137341
   9.01351   9.01351      1.00  2.334132  2.138861
   9.01339   9.01339      1.00  2.336562  2.142321
   9.01327   9.01327      1.00  2.338132  2.143001
   9.01316   9.01316      1.00  2.335892  2.141451
   9.01304   9.01304      1.00  2.337582  2.143301
   9.01292   9.01292      1.00  2.334052  2.139681
   9.01280   9.01280      1.00  2.336222  2.142741
   9.01270   9.01270      1.00  2.329792  2.136421
   9.01259   9.01259      1.00  2.332282  2.139081
   9.01247   9.01247      1.00  2.339342  2.145501
   9.01236   9.01236      1.00  2.338022  2.144481
   9.01224   9.01224      1.00  2.334612  2.142091
   9.01213   9.01213      1.00  2.333922  2.140861
   9.01202   9.01202      1.00  2.333672  2.141561
   9.01191   9.01191      1.00  2.333942  2.142491
   9.01180   9.01180      1.00  2.335362  2.143151
   9.01169   9.01169      1.00  2.327182  2.135191
   9.01158   9.01158      1.00  2.336162  2.144201
   9.01146   9.01146      1.00  2.333462  2.141261
   9.01136   9.01136      1.00  2.335432  2.144001
   9.01125   9.01125      1.00  2.333642  2.142611
   9.01113   9.01113      1.00  2.334362  2.143011
   9.01102   9.01102      1.00  2.335412  2.145061
   9.01091   9.01091      1.00  2.334652  2.144261
   9.01080   9.01080      1.00  2.328112  2.137281
   9.01067   9.01067      1.00  2.335822  2.145381
   9.01056   9.01056      1.00  2.333732  2.144041
   9.01045   9.01045      1.00  2.335212  2.145261
   9.01033   9.01033      1.00  2.333262  2.144271
   9.01021   9.01021      1.00  2.333692  2.144471
   9.01009   9.01009      1.00  2.334612  2.145511
   9.00998   9.00998      1.00  2.335332  2.146031
   9.00986   9.00986      1.00  2.326152  2.138821
   9.00974   9.00974      1.00  2.336302  2.147771
   9.00961   9.00961      1.00  2.337422  2.148731
   9.00950   9.00950      1.00  2.333352  2.145531
   9.00939   9.00939      1.00  2.334722  2.146871
   9.00927   9.00927      1.00  2.331632  2.144421
   9.00916   9.00916      1.00  2.334852  2.147431
   9.00905   9.00905      1.00  2.333502  2.145971
   9.00894   9.00894      1.00  2.324572  2.137831
   9.00883   9.00883      1.00  2.335602  2.147951
   9.00872   9.00872      1.00  2.333192  2.146841
   9.00861   9.00861      1.00  2.337162  2.149131
   9.00850   9.00850      1.00  2.335102  2.148201
   9.00839   9.00839      1.00  2.334702  2.148041
   9.00828   9.00828      1.00  2.333612  2.147091
   9.00817   9.00817      1.00  2.336322  2.150291
   9.00806   9.00806      1.00  2.334022  2.148541
   9.00795   9.00795      1.00  2.329332  2.144231
   9.00785   9.00785      1.00  2.336672  2.150541
   9.00774   9.00774      1.00  2.335452  2.149761
   9.00763   9.00763      1.00  2.334012  2.148351
   9.00751   9.00751      1.00  2.334002  2.148871
   9.00740   9.00740      1.00  2.336292  2.150941
   9.00729   9.00729      1.00  2.334742  2.151001
   9.00718   9.00718      1.00  2.334972  2.149931
   9.00707   9.00707      1.00  2.329842  2.146641
   9.00696   9.00696      1.00  2.336162  2.151991
   9.00686   9.00686      1.00  2.334912  2.151781
   9.00675   9.00675      1.00  2.336112  2.151861
   9.00664   9.00664      1.00  2.335942  2.151801
   9.00653   9.00653      1.00  2.333692  2.149801
   9.00643   9.00643      1.00  2.334232  2.151771
   9.00633   9.00633      1.00  2.333442  2.151251
   9.00622   9.00622      1.00  2.327482  2.145971
   9.00611   9.00611      1.00  2.335122  2.152541
   9.00601   9.00601      1.00  2.337332  2.154491
   9.00591   9.00591      1.00  2.336612  2.154291
   9.00581   9.00581      1.00  2.336542  2.154571
   9.00570   9.00570      1.00  2.336272  2.154551
   9.00560   9.00560      1.00  2.335792  2.154581
   9.00550   9.00550      1.00  2.333502  2.152691
   9.00539   9.00539      1.00  2.330052  2.149351
   9.00529   9.00529      1.00  2.332172  2.151811
   9.00519   9.00519      1.00  2.334412  2.153531
   9.00509   9.00509      1.00  2.337252  2.156641
   9.00498   9.00498      1.00  2.335352  2.154431
   9.00487   9.00487      1.00  2.338292  2.157841
   9.00477   9.00477      1.00  2.333972  2.153701
   9.00467   9.00467      1.00  2.333832  2.153581
   9.00456   9.00456      1.00  2.334852  2.154961
   9.00445   9.00445      1.00  2.329452  2.151001
   9.00434   9.00434      1.00  2.335722  2.156431
   9.00423   9.00423      1.00  2.335832  2.156781
   9.00412   9.00412      1.00  2.336852  2.158211
   9.00400   9.00400      1.00  2.333962  2.155481
   9.00389   9.00389      1.00  2.334332  2.155121
   9.00378   9.00378      1.00  2.335832  2.157761
   9.00366   9.00366      1.00  2.337022  2.158741
   9.00354   9.00354      1.00  2.326652  2.149941
   9.00344   9.00344      1.00  2.335242  2.156851
   9.00333   9.00333      1.00  2.336092  2.159091
   9.00320   9.00320      1.00  2.336122  2.158401
   9.00308   9.00308      1.00  2.333802  2.156941
   9.00297   9.00297      1.00  2.336452  2.159021
   9.00286   9.00286      1.00  2.336512  2.158401
   9.00273   9.00273      1.00  2.333662  2.157881
   9.00262   9.00262      1.00  2.336012  2.159271
   9.00251   9.00251      1.00  2.332342  2.156461
   9.00240   9.00240      1.00  2.337012  2.160471
   9.00229   9.00229      1.00  2.336862  2.160401
   9.00217   9.00217      1.00  2.337042  2.161261
   9.00206   9.00206      1.00  2.336582  2.161101
   9.00196   9.00196      1.00  2.333902  2.159001
   9.00184   9.00184      1.00  2.337172  2.162471
   9.00173   9.00173      1.00  2.332492  2.157851
   9.00163   9.00163      1.00  2.333682  2.158591
   9.00152   9.00152      1.00  2.334352  2.160351
   9.00140   9.00140      1.00  2.335502  2.161381
   9.00129   9.00129      1.00  2.337502  2.162861
   9.00119   9.00119      1.00  2.337002  2.162531
   9.00108   9.00108      1.00  2.337312  2.163371
   9.00096   9.00096      1.00  2.336962  2.163111
   9.00084   9.00084      1.00  2.327872  2.155621
   9.00073   9.00073      1.00  2.335662  2.162561
   9.00061   9.00061      1.00  2.336832  2.163561
   9.00049   9.00049      1.00  2.336792  2.163771
   9.00037   9.00037      1.00  2.337052  2.164391
   9.00026   9.00026      1.00  2.334342  2.162271
   9.00015   9.00015      1.00  2.333532  2.161931
   9.00002   9.00002      1.00  2.335022  2.162641
   8.99990   8.99990      1.00  2.333522  2.161661
   8.99979   8.99979      1.00  2.334712  2.162531
   8.99967   8.99967      1.00  2.338012  2.166281
   8.99956   8.99956      1.00  2.339082  2.167281
   8.99944   8.99944      1.00  2.338732  2.166571
   8.99934   8.99934      1.00  2.335872  2.163821
   8.99922   8.99922      1.00  2.333742  2.162971
   8.99910   8.99910      1.00  2.335392  2.164771
   8.99899   8.99899      1.00  2.334642  2.164571
   8.99888   8.99888      1.00  2.328132  2.158331
   8.99877   8.99877      1.00  2.337202  2.166891
   8.99865   8.99865      1.00  2.338062  2.168211
   8.99855   8.99855      1.00  2.336162  2.166601
   8.99845   8.99845      1.00  2.336042  2.166871
   8.99833   8.99833      1.00  2.337142  2.167321
   8.99822   8.99822      1.00  2.336502  2.167871
   8.99811   8.99811      1.00  2.337402  2.168381
   8.99800   8.99800      1.00  2.328332  2.159581
   8.99790   8.99790      1.00  2.336602  2.167981
   8.99778   8.99778      1.00  2.337212  2.168161
   8.99767   8.99767      1.00  2.337282  2.167961
   8.99757   8.99757      1.00  2.336642  2.168651
   8.99746   8.99746      1.00  2.337712  2.169461
   8.99734   8.99734      1.00  2.337522  2.169971
   8.99723   8.99723      1.00  2.336082  2.168631
   8.99712   8.99712      1.00  2.335202  2.167981
   8.99702   8.99702      1.00  2.330792  2.163931
   8.99691   8.99691      1.00  2.336932  2.169581
   8.99680   8.99680      1.00  2.337742  2.170101
   8.99670   8.99670      1.00  2.336342  2.168651
   8.99659   8.99659      1.00  2.336302  2.169791
   8.99648   8.99648      1.00  2.335072  2.168851
   8.99637   8.99637      1.00  2.335442  2.169121
   8.99627   8.99627      1.00  2.328092  2.162411
   8.99616   8.99616      1.00  2.335362  2.169831
   8.99606   8.99606      1.00  2.335172  2.169611
   8.99595   8.99595      1.00  2.336972  2.171391
   8.99585   8.99585      1.00  2.337102  2.171151
   8.99575   8.99575      1.00  2.337382  2.171981
   8.99565   8.99565      1.00  2.334532  2.169201
   8.99555   8.99555      1.00  2.335092  2.170101
   8.99545   8.99545      1.00  2.328542  2.164081
   8.99535   8.99535      1.00  2.334782  2.170421
   8.99523   8.99523      1.00  2.335712  2.171231
   8.99513   8.99513      1.00  2.336522  2.172641
   8.99503   8.99503      1.00  2.336012  2.171931
   8.99493   8.99493      1.00  2.336852  2.172571
   8.99482   8.99482      1.00  2.335952  2.172341
   8.99472   8.99472      1.00  2.337112  2.174111
   8.99461   8.99461      1.00  2.326782  2.164341
   8.99450   8.99450      1.00  2.334262  2.171381
   8.99439   8.99439      1.00  2.338062  2.175521
   8.99428   8.99428      1.00  2.335642  2.172891
   8.99418   8.99418      1.00  2.335772  2.172441
   8.99406   8.99406      1.00  2.336282  2.173001
   8.99394   8.99394      1.00  2.334492  2.171941
   8.99383   8.99383      1.00  2.335312  2.172981
   8.99372   8.99372      1.00  2.329982  2.168751
   8.99360   8.99360      1.00  2.334762  2.172801
   8.99348   8.99348      1.00  2.336132  2.174651
   8.99337   8.99337      1.00  2.337222  2.175711
   8.99327   8.99327      1.00  2.335422  2.175161
   8.99315   8.99315      1.00  2.335072  2.173751
   8.99303   8.99303      1.00  2.331472  2.171191
   8.99292   8.99292      1.00  2.334092  2.173781
   8.99281   8.99281      1.00  2.332502  2.173261
   8.99270   8.99270      1.00  2.326032  2.166031
   8.99258   8.99258      1.00  2.337572  2.176831
   8.99247   8.99247      1.00  2.337472  2.176691
   8.99236   8.99236      1.00  2.335272  2.175091
   8.99225   8.99225      1.00  2.336582  2.176971
   8.99214   8.99214      1.00  2.337082  2.177411
   8.99202   8.99202      1.00  2.333622  2.173351
   8.99192   8.99192      1.00  2.332782  2.174291
   8.99181   8.99181      1.00  2.334972  2.175891
   8.99170   8.99170      1.00  2.326012  2.167021
   8.99159   8.99159      1.00  2.333932  2.175581
   8.99148   8.99148      1.00  2.335602  2.177701
   8.99137   8.99137      1.00  2.336362  2.177861
   8.99126   8.99126      1.00  2.335222  2.176601
   8.99114   8.99114      1.00  2.333562  2.176451
   8.99104   8.99104      1.00  2.335702  2.178341
   8.99093   8.99093      1.00  2.335512  2.177851
   8.99080   8.99080      1.00  2.326062  2.169611
   8.99069   8.99069      1.00  2.335502  2.177951
   8.99058   8.99058      1.00  2.336672  2.178611
   8.99046   8.99046      1.00  2.334302  2.177411
   8.99035   8.99035      1.00  2.333962  2.176891
   8.99023   8.99023      1.00  2.334882  2.178151
   8.99011   8.99011      1.00  2.335592  2.179091
   8.99000   8.99000      1.00  2.334502  2.178651
   8.98987   8.98987      1.00  2.327372  2.171391
   8.98976   8.98976      1.00  2.335172  2.179641
   8.98964   8.98964      1.00  2.334062  2.178111
   8.98953   8.98953      1.00  2.335382  2.179841
   8.98941   8.98941      1.00  2.335372  2.179371
   8.98930   8.98930      1.00  2.334182  2.178701
   8.98919   8.98919      1.00  2.332752  2.177461
   8.98908   8.98908      1.00  2.334422  2.179121
   8.98896   8.98896      1.00  2.332172  2.177861
   8.98885   8.98885      1.00  2.325382  2.172011
   8.98874   8.98874      1.00  2.333622  2.180411
   8.98862   8.98862      1.00  2.336292  2.181511
   8.98851   8.98851      1.00  2.334212  2.179721
   8.98840   8.98840      1.00  2.333602  2.180011
   8.98829   8.98829      1.00  2.334272  2.180531
   8.98819   8.98819      1.00  2.332102  2.179581
   8.98807   8.98807      1.00  2.332912  2.180121
   8.98796   8.98796      1.00  2.325472  2.173151
   8.98786   8.98786      1.00  2.335182  2.181991
   8.98775   8.98775      1.00  2.333712  2.181751
   8.98764   8.98764      1.00  2.333942  2.181371
   8.98752   8.98752      1.00  2.334192  2.181941
   8.98741   8.98741      1.00  2.333962  2.182601
   8.98730   8.98730      1.00  2.333032  2.181191
   8.98719   8.98719      1.00  2.333982  2.181861
   8.98708   8.98708      1.00  2.331962  2.181261
   8.98697   8.98697      1.00  2.324822  2.173801
   8.98687   8.98687      1.00  2.332582  2.180821
   8.98676   8.98676      1.00  2.333832  2.181901
   8.98665   8.98665      1.00  2.331042  2.179801
   8.98654   8.98654      1.00  2.333462  2.182521
   8.98644   8.98644      1.00  2.333922  2.182991
   8.98633   8.98633      1.00  2.333292  2.182901
   8.98622   8.98622      1.00  2.332662  2.182161
   8.98613   8.98613      1.00  2.327782  2.178011
   8.98603   8.98603      1.00  2.333002  2.182701
   8.98592   8.98592      1.00  2.332712  2.183211
   8.98581   8.98581      1.00  2.334092  2.183911
   8.98571   8.98571      1.00  2.331122  2.182881
   8.98561   8.98561      1.00  2.330292  2.181621
   8.98550   8.98550      1.00  2.329862  2.180781
   8.98540   8.98540      1.00  2.330472  2.181331
   8.98530   8.98530      1.00  2.322022  2.174101
   8.98520   8.98520      1.00  2.332832  2.184341
   8.98509   8.98509      1.00  2.332132  2.183171
   8.98498   8.98498      1.00  2.334142  2.186161
   8.98488   8.98488      1.00  2.331182  2.183291
   8.98478   8.98478      1.00  2.332082  2.183181
   8.98467   8.98467      1.00  2.330832  2.183111
   8.98456   8.98456      1.00  2.330782  2.183301
   8.98446   8.98446      1.00  2.325232  2.177811
   8.98435   8.98435      1.00  2.330392  2.182621
   8.98423   8.98423      1.00  2.328612  2.181931
   8.98411   8.98411      1.00  2.330882  2.183981
   8.98400   8.98400      1.00  2.330282  2.183701
   8.98389   8.98389      1.00  2.331852  2.185921
   8.98378   8.98378      1.00  2.330742  2.184621
   8.98366   8.98366      1.00  2.329922  2.182941
   8.98355   8.98355      1.00  2.324642  2.178581
   8.98344   8.98344      1.00  2.330702  2.184261
   8.98332   8.98332      1.00  2.330452  2.184561
   8.98320   8.98320      1.00  2.332082  2.185631
   8.98308   8.98308      1.00  2.331602  2.185671
   8.98297   8.98297      1.00  2.328832  2.183351
   8.98285   8.98285      1.00  2.329862  2.183961
   8.98274   8.98274      1.00  2.329362  2.184811
   8.98263   8.98263      1.00  2.330982  2.185741
   8.98251   8.98251      1.00  2.320012  2.175801
   8.98240   8.98240      1.00  2.331492  2.186611
   8.98229   8.98229      1.00  2.331682  2.187011
   8.98218   8.98218      1.00  2.330402  2.186321
   8.98207   8.98207      1.00  2.329202  2.185111
   8.98195   8.98195      1.00  2.329712  2.185451
   8.98184   8.98184      1.00  2.328922  2.184881
   8.98174   8.98174      1.00  2.327582  2.183861
   8.98163   8.98163      1.00  2.321132  2.178031
   8.98152   8.98152      1.00  2.330612  2.187161
   8.98140   8.98140      1.00  2.331292  2.187891
   8.98130   8.98130      1.00  2.330082  2.186441
   8.98119   8.98119      1.00  2.329222  2.185691
   8.98107   8.98107      1.00  2.330602  2.187321
   8.98095   8.98095      1.00  2.327672  2.184101
   8.98084   8.98084      1.00  2.328482  2.185951
   8.98073   8.98073      1.00  2.329782  2.188111
   8.98060   8.98060      1.00  2.322472  2.180041
   8.98048   8.98048      1.00  2.329502  2.187111
   8.98037   8.98037      1.00  2.329292  2.186771
   8.98026   8.98026      1.00  2.329702  2.187851
   8.98014   8.98014      1.00  2.328982  2.187191
   8.98002   8.98002      1.00  2.329902  2.187901
   8.97990   8.97990      1.00  2.329012  2.188161
   8.97978   8.97978      1.00  2.329872  2.187901
   8.97966   8.97966      1.00  2.319272  2.179801
   8.97954   8.97954      1.00  2.331062  2.189411
   8.97944   8.97944      1.00  2.327762  2.187161
   8.97932   8.97932      1.00  2.328202  2.187721
   8.97921   8.97921      1.00  2.329232  2.188521
   8.97910   8.97910      1.00  2.327552  2.187171
   8.97899   8.97899      1.00  2.329802  2.189411
   8.97888   8.97888      1.00  2.329062  2.189121
   8.97876   8.97876      1.00  2.322482  2.182701
   8.97865   8.97865      1.00  2.331542  2.190621
   8.97854   8.97854      1.00  2.331182  2.191791
   8.97843   8.97843      1.00  2.330102  2.189571
   8.97831   8.97831      1.00  2.326702  2.187841
   8.97821   8.97821      1.00  2.327142  2.187611
   8.97810   8.97810      1.00  2.328862  2.189311
   8.97799   8.97799      1.00  2.325872  2.187521
   8.97787   8.97787      1.00  2.320642  2.182691
   8.97777   8.97777      1.00  2.329952  2.190811
   8.97766   8.97766      1.00  2.330602  2.192531
   8.97754   8.97754      1.00  2.327492  2.188871
   8.97743   8.97743      1.00  2.330352  2.191061
   8.97732   8.97732      1.00  2.327772  2.189441
   8.97722   8.97722      1.00  2.328552  2.190201
   8.97711   8.97711      1.00  2.328092  2.189731
   8.97700   8.97700      1.00  2.321702  2.183811
   8.97689   8.97689      1.00  2.327072  2.189351
   8.97678   8.97678      1.00  2.327002  2.188751
   8.97668   8.97668      1.00  2.327372  2.189461
   8.97657   8.97657      1.00  2.327262  2.188841
   8.97646   8.97646      1.00  2.326932  2.189281
   8.97635   8.97635      1.00  2.327312  2.190711
   8.97625   8.97625      1.00  2.327632  2.190541
   8.97614   8.97614      1.00  2.322672  2.186341
   8.97604   8.97604      1.00  2.327482  2.190611
   8.97594   8.97594      1.00  2.326962  2.189651
   8.97584   8.97584      1.00  2.327352  2.190551
   8.97573   8.97573      1.00  2.325282  2.189571
   8.97563   8.97563      1.00  2.327202  2.190651
   8.97553   8.97553      1.00  2.325752  2.189621
   8.97542   8.97542      1.00  2.318042  2.183031
   8.97532   8.97532      1.00  2.324912  2.188881
   8.97521   8.97521      1.00  2.329282  2.192841
   8.97511   8.97511      1.00  2.326912  2.190981
   8.97501   8.97501      1.00  2.325722  2.189871
   8.97490   8.97490      1.00  2.326152  2.190971
   8.97480   8.97480      1.00  2.327062  2.192291
   8.97470   8.97470      1.00  2.325632  2.190471
   8.97459   8.97459      1.00  2.317542  2.182751
   8.97447   8.97447      1.00  2.325792  2.191181
   8.97436   8.97436      1.00  2.324062  2.189761
   8.97425   8.97425      1.00  2.323362  2.188271
   8.97413   8.97413      1.00  2.328152  2.193271
   8.97402   8.97402      1.00  2.325682  2.191431
   8.97391   8.97391      1.00  2.323912  2.189361
   8.97380   8.97380      1.00  2.326262  2.192201
   8.97368   8.97368      1.00  2.316092  2.182401
   8.97357   8.97357      1.00  2.324652  2.191471
   8.97345   8.97345      1.00  2.323572  2.190121
   8.97334   8.97334      1.00  2.327152  2.193021
   8.97322   8.97322      1.00  2.323092  2.189981
   8.97309   8.97309      1.00  2.321982  2.188561
   8.97298   8.97298      1.00  2.325842  2.192301
   8.97287   8.97287      1.00  2.325642  2.192161
   8.97276   8.97276      1.00  2.315452  2.183441
   8.97264   8.97264      1.00  2.324452  2.191621
   8.97253   8.97253      1.00  2.326122  2.193581
   8.97243   8.97243      1.00  2.323942  2.191501
   8.97231   8.97231      1.00  2.323772  2.191701
   8.97219   8.97219      1.00  2.322882  2.190361
   8.97208   8.97208      1.00  2.324582  2.192301
   8.97197   8.97197      1.00  2.322972  2.190081
   8.97186   8.97186      1.00  2.317092  2.185151
   8.97175   8.97175      1.00  2.323202  2.191501
   8.97164   8.97164      1.00  2.323192  2.191121
   8.97153   8.97153      1.00  2.325132  2.193331
   8.97142   8.97142      1.00  2.325962  2.194071
   8.97130   8.97130      1.00  2.324462  2.191861
   8.97119   8.97119      1.00  2.324242  2.191851
   8.97109   8.97109      1.00  2.323362  2.191811
   8.97097   8.97097      1.00  2.316292  2.184891
   8.97085   8.97085      1.00  2.320352  2.189251
   8.97074   8.97074      1.00  2.324182  2.192851
   8.97062   8.97062      1.00  2.322462  2.192641
   8.97051   8.97051      1.00  2.320922  2.189491
   8.97039   8.97039      1.00  2.323152  2.190941
   8.97027   8.97027      1.00  2.322002  2.192011
   8.97016   8.97016      1.00  2.323132  2.192971
   8.97005   8.97005      1.00  2.315072  2.184821
   8.96993   8.96993      1.00  2.323252  2.193111
   8.96980   8.96980      1.00  2.321272  2.191791
   8.96969   8.96969      1.00  2.322402  2.191671
   8.96957   8.96957      1.00  2.321832  2.191241
   8.96945   8.96945      1.00  2.320472  2.190531
   8.96934   8.96934      1.00  2.318252  2.189101
   8.96923   8.96923      1.00  2.323102  2.192161
   8.96912   8.96912      1.00  2.316112  2.185691
   8.96901   8.96901      1.00  2.322082  2.191251
   8.96889   8.96889      1.00  2.322812  2.192171
   8.96879   8.96879      1.00  2.322882  2.192211
   8.96868   8.96868      1.00  2.321632  2.192591
   8.96856   8.96856      1.00  2.321272  2.191131
   8.96845   8.96845      1.00  2.320722  2.191431
   8.96834   8.96834      1.00  2.321572  2.191581
   8.96824   8.96824      1.00  2.322202  2.192931
   8.96812   8.96812      1.00  2.313012  2.183581
   8.96801   8.96801      1.00  2.320542  2.190991
   8.96790   8.96790      1.00  2.322332  2.191991
   8.96779   8.96779      1.00  2.320422  2.190751
   8.96768   8.96768      1.00  2.321112  2.192651
   8.96757   8.96757      1.00  2.322302  2.193181
   8.96746   8.96746      1.00  2.319592  2.191441
   8.96735   8.96735      1.00  2.320732  2.192031
   8.96724   8.96724      1.00  2.312752  2.184921
   8.96713   8.96713      1.00  2.321062  2.192621
   8.96703   8.96703      1.00  2.320602  2.192051
   8.96692   8.96692      1.00  2.321692  2.193331
   8.96680   8.96680      1.00  2.320812  2.191771
   8.96670   8.96670      1.00  2.319742  2.191751
   8.96660   8.96660      1.00  2.319362  2.190181
   8.96649   8.96649      1.00  2.321482  2.192641
   8.96638   8.96638      1.00  2.320712  2.192561
   8.96627   8.96627      1.00  2.313392  2.184781
   8.96617   8.96617      1.00  2.320352  2.192311
   8.96607   8.96607      1.00  2.321422  2.193241
   8.96596   8.96596      1.00  2.319132  2.191531
   8.96586   8.96586      1.00  2.319822  2.191591
   8.96576   8.96576      1.00  2.321162  2.192141
   8.96566   8.96566      1.00  2.318662  2.190701
   8.96555   8.96555      1.00  2.320652  2.192321
   8.96545   8.96545      1.00  2.312352  2.185261
   8.96535   8.96535      1.00  2.320502  2.192611
   8.96525   8.96525      1.00  2.321072  2.193361
   8.96514   8.96514      1.00  2.320522  2.192721
   8.96504   8.96504      1.00  2.320922  2.192711
   8.96494   8.96494      1.00  2.320222  2.191931
   8.96483   8.96483      1.00  2.319812  2.192271
   8.96472   8.96472      1.00  2.321902  2.194131
   8.96461   8.96461      1.00  2.310902  2.183961
   8.96451   8.96451      1.00  2.319982  2.191501
   8.96440   8.96440      1.00  2.318402  2.190941
   8.96428   8.96428      1.00  2.321662  2.193591
   8.96416   8.96416      1.00  2.320102  2.192261
   8.96406   8.96406      1.00  2.321832  2.193451
   8.96395   8.96395      1.00  2.322102  2.194631
   8.96383   8.96383      1.00  2.320292  2.192751
   8.96371   8.96371      1.00  2.310322  2.183601
   8.96361   8.96361      1.00  2.320252  2.192531
   8.96350   8.96350      1.00  2.319812  2.191701
   8.96337   8.96337      1.00  2.318502  2.191151
   8.96325   8.96325      1.00  2.320312  2.192651
   8.96314   8.96314      1.00  2.318052  2.190171
   8.96303   8.96303      1.00  2.319632  2.192751
   8.96291   8.96291      1.00  2.320352  2.193161
   8.96279   8.96279      1.00  2.313522  2.186411
   8.96268   8.96268      1.00  2.319442  2.191551
   8.96257   8.96257      1.00  2.320632  2.192351
   8.96245   8.96245      1.00  2.320902  2.192751
   8.96234   8.96234      1.00  2.321922  2.193411
   8.96223   8.96223      1.00  2.318432  2.190611
   8.96212   8.96212      1.00  2.319122  2.190821
   8.96200   8.96200      1.00  2.318522  2.190191
   8.96189   8.96189      1.00  2.310112  2.182901
   8.96178   8.96178      1.00  2.314762  2.187191
   8.96167   8.96167      1.00  2.320542  2.192541
   8.96156   8.96156      1.00  2.320332  2.192041
   8.96145   8.96145      1.00  2.319552  2.191791
   8.96134   8.96134      1.00  2.320092  2.191881
   8.96124   8.96124      1.00  2.318212  2.189321
   8.96112   8.96112      1.00  2.320152  2.191391
   8.96100   8.96100      1.00  2.319002  2.189911
   8.96089   8.96089      1.00  2.308722  2.180851
   8.96077   8.96077      1.00  2.319182  2.191051
   8.96065   8.96065      1.00  2.317352  2.189651
   8.96054   8.96054      1.00  2.317862  2.188761
   8.96042   8.96042      1.00  2.320542  2.191561
   8.96031   8.96031      1.00  2.318722  2.190151
   8.96018   8.96018      1.00  2.319912  2.191581
   8.96007   8.96007      1.00  2.319002  2.189121
   8.95996   8.95996      1.00  2.310072  2.181281
   8.95984   8.95984      1.00  2.318522  2.189621
   8.95971   8.95971      1.00  2.319422  2.190151
   8.95960   8.95960      1.00  2.318842  2.190781
   8.95949   8.95949      1.00  2.318372  2.189091
   8.95937   8.95937      1.00  2.315272  2.186591
   8.95926   8.95926      1.00  2.317472  2.187971
   8.95914   8.95914      1.00  2.316802  2.187441
   8.95903   8.95903      1.00  2.309862  2.180731
   8.95892   8.95892      1.00  2.317442  2.188601
   8.95880   8.95880      1.00  2.319172  2.189211
   8.95869   8.95869      1.00  2.317592  2.187371
   8.95859   8.95859      1.00  2.316312  2.185901
   8.95847   8.95847      1.00  2.317742  2.187881
   8.95836   8.95836      1.00  2.317932  2.187891
   8.95825   8.95825      1.00  2.316972  2.186491
   8.95814   8.95814      1.00  2.309102  2.179621
   8.95804   8.95804      1.00  2.317652  2.187231
   8.95792   8.95792      1.00  2.317122  2.186011
   8.95781   8.95781      1.00  2.318252  2.187651
   8.95770   8.95770      1.00  2.317572  2.186631
   8.95759   8.95759      1.00  2.315512  2.184791
   8.95747   8.95747      1.00  2.317192  2.185521
   8.95736   8.95736      1.00  2.316642  2.185581
   8.95726   8.95726      1.00  2.308472  2.178041
   8.95715   8.95715      1.00  2.319142  2.186211
   8.95704   8.95704      1.00  2.316742  2.185071
   8.95693   8.95693      1.00  2.318792  2.185561
   8.95682   8.95682      1.00  2.316492  2.184281
   8.95672   8.95672      1.00  2.312772  2.181071
   8.95661   8.95661      1.00  2.317402  2.184101
   8.95650   8.95650      1.00  2.313032  2.181061
   8.95639   8.95639      1.00  2.312842  2.179891
   8.95629   8.95629      1.00  2.317682  2.184431
   8.95618   8.95618      1.00  2.317012  2.183061
   8.95607   8.95607      1.00  2.316162  2.182401
   8.95597   8.95597      1.00  2.315602  2.181571
   8.95587   8.95587      1.00  2.312642  2.179581
   8.95577   8.95577      1.00  2.314642  2.180511
   8.95566   8.95566      1.00  2.310932  2.177211
   8.95557   8.95557      1.00  2.314182  2.180161
   8.95546   8.95546      1.00  2.316872  2.181731
   8.95535   8.95535      1.00  2.316972  2.181511
   8.95525   8.95525      1.00  2.316212  2.180901
   8.95515   8.95515      1.00  2.316112  2.180261
   8.95505   8.95505      1.00  2.313202  2.176991
   8.95494   8.95494      1.00  2.314882  2.179751
   8.95484   8.95484      1.00  2.309072  2.173751
   8.95474   8.95474      1.00  2.314932  2.178561
   8.95463   8.95463      1.00  2.316182  2.178691
   8.95451   8.95451      1.00  2.314852  2.176831
   8.95441   8.95441      1.00  2.315122  2.177851
   8.95430   8.95430      1.00  2.313962  2.175081
   8.95418   8.95418      1.00  2.316182  2.177271
   8.95407   8.95407      1.00  2.316692  2.178121
   8.95395   8.95395      1.00  2.306632  2.167651
   8.95384   8.95384      1.00  2.315732  2.175651
   8.95373   8.95373      1.00  2.316112  2.176611
   8.95361   8.95361      1.00  2.314102  2.174191
   8.95350   8.95350      1.00  2.314072  2.173751
   8.95338   8.95338      1.00  2.314062  2.172791
   8.95326   8.95326      1.00  2.313782  2.172561
   8.95315   8.95315      1.00  2.314202  2.172841
   8.95303   8.95303      1.00  2.310382  2.168241
   8.95291   8.95291      1.00  2.312202  2.169981
   8.95280   8.95280      1.00  2.313922  2.172091
   8.95268   8.95268      1.00  2.314282  2.171331
   8.95257   8.95257      1.00  2.315642  2.172191
   8.95246   8.95246      1.00  2.314312  2.170151
   8.95235   8.95235      1.00  2.313712  2.169631
   8.95223   8.95223      1.00  2.315802  2.170461
   8.95212   8.95212      1.00  2.313302  2.168931
   8.95201   8.95201      1.00  2.304082  2.158641
   8.95190   8.95190      1.00  2.310872  2.164991
   8.95179   8.95179      1.00  2.314162  2.167441
   8.95168   8.95168      1.00  2.314162  2.166901
   8.95158   8.95158      1.00  2.313272  2.165571
   8.95147   8.95147      1.00  2.312532  2.163941
   8.95135   8.95135      1.00  2.314592  2.165601
   8.95124   8.95124      1.00  2.312952  2.163691
   8.95113   8.95113      1.00  2.304152  2.154061
   8.95102   8.95102      1.00  2.313202  2.162971
   8.95090   8.95090      1.00  2.312792  2.161831
   8.95078   8.95078      1.00  2.313292  2.160221
   8.95067   8.95067      1.00  2.313112  2.160181
   8.95056   8.95056      1.00  2.313102  2.159571
   8.95043   8.95043      1.00  2.314382  2.159851
   8.95031   8.95031      1.00  2.314672  2.160241
   8.95020   8.95020      1.00  2.304822  2.150601
   8.95009   8.95009      1.00  2.311172  2.155341
   8.94997   8.94997      1.00  2.313412  2.156261
   8.94984   8.94984      1.00  2.311422  2.154331
   8.94973   8.94973      1.00  2.310962  2.152901
   8.94961   8.94961      1.00  2.312522  2.153771
   8.94949   8.94949      1.00  2.311882  2.153141
   8.94938   8.94938      1.00  2.312742  2.152261
   8.94927   8.94927      1.00  2.304242  2.143391
   8.94916   8.94916      1.00  2.313322  2.150701
   8.94904   8.94904      1.00  2.312232  2.149071
   8.94893   8.94893      1.00  2.313322  2.149941
   8.94882   8.94882      1.00  2.309932  2.145321
   8.94871   8.94871      1.00  2.311612  2.145931
   8.94859   8.94859      1.00  2.309142  2.142751
   8.94848   8.94848      1.00  2.311352  2.144771
   8.94838   8.94838      1.00  2.311372  2.142981
   8.94827   8.94827      1.00  2.303232  2.134241
   8.94815   8.94815      1.00  2.310182  2.139771
   8.94804   8.94804      1.00  2.310422  2.139661
   8.94794   8.94794      1.00  2.313762  2.141051
   8.94783   8.94783      1.00  2.312502  2.138651
   8.94771   8.94771      1.00  2.310002  2.135271
   8.94760   8.94760      1.00  2.311292  2.135041
   8.94750   8.94750      1.00  2.311762  2.134551
   8.94739   8.94739      1.00  2.301492  2.124841
   8.94727   8.94727      1.00  2.311752  2.132771
   8.94716   8.94716      1.00  2.309562  2.128891
   8.94706   8.94706      1.00  2.310032  2.127731
   8.94695   8.94695      1.00  2.308652  2.125321
   8.94684   8.94684      1.00  2.311712  2.126081
   8.94673   8.94673      1.00  2.308592  2.122561
   8.94663   8.94663      1.00  2.312022  2.123981
   8.94652   8.94652      1.00  2.308272  2.119451
   8.94641   8.94641      1.00  2.307922  2.117461
   8.94630   8.94630      1.00  2.311532  2.118591
   8.94620   8.94620      1.00  2.311912  2.118191
   8.94610   8.94610      1.00  2.309842  2.114101
   8.94599   8.94599      1.00  2.311052  2.113491
   8.94589   8.94589      1.00  2.310612  2.111391
   8.94579   8.94579      1.00  2.308632  2.108441
   8.94569   8.94569      1.00  2.302682  2.099751
   8.94558   8.94558      1.00  2.309572  2.105121
   8.94548   8.94548      1.00  2.312252  2.104921
   8.94538   8.94538      1.00  2.310582  2.101141
   8.94528   8.94528      1.00  2.312362  2.101101
   8.94516   8.94516      1.00  2.308332  2.094581
   8.94506   8.94506      1.00  2.309742  2.093451
   8.94497   8.94497      1.00  2.309492  2.091371
   8.94486   8.94486      1.00  2.311022  2.090791
   8.94475   8.94475      1.00  2.300982  2.079161
   8.94464   8.94464      1.00  2.311252  2.085331
   8.94454   8.94454      1.00  2.307762  2.079751
   8.94443   8.94443      1.00  2.308982  2.078061
   8.94431   8.94431      1.00  2.308042  2.074341
   8.94420   8.94420      1.00  2.307862  2.071211
   8.94410   8.94410      1.00  2.308522  2.069651
   8.94399   8.94399      1.00  2.303322  2.061621
   8.94387   8.94387      1.00  2.309442  2.063901
   8.94375   8.94375      1.00  2.309612  2.059501
   8.94364   8.94364      1.00  2.308562  2.056291
   8.94353   8.94353      1.00  2.308192  2.052821
   8.94340   8.94340      1.00  2.308982  2.048511
   8.94328   8.94328      1.00  2.307832  2.044161
   8.94317   8.94317      1.00  2.308272  2.039951
   8.94306   8.94306      1.00  2.308962  2.036271
   8.94294   8.94294      1.00  2.301812  2.025161
   8.94282   8.94282      1.00  2.308182  2.026941
   8.94271   8.94271      1.00  2.310412  2.023671
   8.94260   8.94260      1.00  2.307072  2.015881
   8.94249   8.94249      1.00  2.310412  2.013441
   8.94237   8.94237      1.00  2.309162  2.005821
   8.94226   8.94226      1.00  2.308292  1.999981
   8.94215   8.94215      1.00  2.307982  1.994551
   8.94203   8.94203      1.00  2.300582  1.980081
   8.94193   8.94193      1.00  2.306772  1.979071
   8.94182   8.94182      1.00  2.309252  1.974191
   8.94171   8.94171      1.00  2.309752  1.967811
   8.94160   8.94160      1.00  2.309732  1.959541
   8.94149   8.94149      1.00  2.307922  1.948451
   8.94138   8.94138      1.00  2.306862  1.939551
   8.94127   8.94127      1.00  2.307132  1.930891
   8.94116   8.94116      1.00  2.304782  1.917981
   8.94104   8.94104      1.00  2.302972  1.905521
   8.94093   8.94093      1.00  2.308032  1.898521
   8.94081   8.94081      1.00  2.308172  1.886941
   8.94069   8.94069      1.00  2.303992  1.869981
   8.94057   8.94057      1.00  2.306262  1.857401
   8.94046   8.94046      1.00  2.307122  1.846021
   8.94035   8.94035      1.00  2.306962  1.830021
   8.94022   8.94022      1.00  2.298532  1.806661
   8.94011   8.94011      1.00  2.308792  1.797081
   8.94000   8.94000      1.00  2.305792  1.777501
   8.93988   8.93988      1.00  2.307532  1.759481
   8.93975   8.93975      1.00  2.305152  1.736871
   8.93964   8.93964      1.00  2.306132  1.715141
   8.93954   8.93954      1.00  2.303422  1.692951
   8.93942   8.93942      1.00  2.303672  1.670671
   8.93930   8.93930      1.00  2.300942  1.644141
   8.93919   8.93919      1.00  2.307582  1.623331
   8.93909   8.93909      1.00  2.307192  1.598771
   8.93897   8.93897      1.00  2.307122  1.574181
   8.93885   8.93885      1.00  2.307332  1.544751
   8.93874   8.93874      1.00  2.306702  1.516391
   8.93863   8.93863      1.00  2.305062  1.488511
   8.93852   8.93852      1.00  2.304422  1.459721
   8.93840   8.93840      1.00  2.300902  1.425631
   8.93829   8.93829      1.00  2.304292  1.399711
   8.93819   8.93819      1.00  2.306442  1.371011
   8.93808   8.93808      1.00  2.307202  1.345511
   8.93796   8.93796      1.00  2.307832  1.311041
   8.93786   8.93786      1.00  2.307632  1.282681
   8.93775   8.93775      1.00  2.305692  1.251431
   8.93764   8.93764      1.00  2.305742  1.224271
   8.93752   8.93752      1.00  2.304612  1.191511
   8.93741   8.93741      1.00  2.299112  1.158601
   8.93731   8.93731      1.00  2.307702  1.136101
   8.93720   8.93720      1.00  2.308182  1.108201
   8.93709   8.93709      1.00  2.305682  1.078281
   8.93697   8.93697      1.00  2.304862  1.049971
   8.93687   8.93687      1.00  2.303822  1.023651
   8.93676   8.93676      1.00  2.307522   .998941
   8.93665   8.93665      1.00  2.305062   .970631
   8.93655   8.93655      1.00  2.298272   .941761
   8.93645   8.93645      1.00  2.307472   .921701
   8.93634   8.93634      1.00  2.307032   .897281
   8.93623   8.93623      1.00  2.305982   .872141
   8.93612   8.93612      1.00  2.307072   .849051
   8.93602   8.93602      1.00  2.305242   .825891
   8.93592   8.93592      1.00  2.305622   .805411
   8.93582   8.93582      1.00  2.305192   .781731
   8.93571   8.93571      1.00  2.306322   .760731
   8.93561   8.93561      1.00  2.298402   .737911
   8.93551   8.93551      1.00  2.306172   .721591
   8.93540   8.93540      1.00  2.305882   .699781
   8.93530   8.93530      1.00  2.305542   .679771
   8.93520   8.93520      1.00  2.304432   .661011
   8.93510   8.93510      1.00  2.304272   .643931
   8.93499   8.93499      1.00  2.304732   .624731
   8.93488   8.93488      1.00  2.304642   .606561
   8.93478   8.93478      1.00  2.296462   .588931
   8.93468   8.93468      1.00  2.305262   .574341
   8.93457   8.93457      1.00  2.303382   .557311
   8.93445   8.93445      1.00  2.304582   .540991
   8.93434   8.93434      1.00  2.304472   .526191
   8.93423   8.93423      1.00  2.303762   .511721
   8.93411   8.93411      1.00  2.304962   .496251
   8.93400   8.93400      1.00  2.303642   .483261
   8.93390   8.93390      1.00  2.297012   .469051
   8.93379   8.93379      1.00  2.304502   .458961
   8.93366   8.93366      1.00  2.304822   .446031
   8.93355   8.93355      1.00  2.305002   .434741
   8.93343   8.93343      1.00  2.304232   .423701
   8.93332   8.93332      1.00  2.303112   .414681
   8.93319   8.93319      1.00  2.304422   .404051
   8.93307   8.93307      1.00  2.302722   .394891
   8.93297   8.93297      1.00  2.300662   .386461
   8.93286   8.93286      1.00  2.303612   .379671
   8.93274   8.93274      1.00  2.302872   .372371
   8.93262   8.93262      1.00  2.303202   .365651
   8.93252   8.93252      1.00  2.301612   .359641
   8.93240   8.93240      1.00  2.301342   .353981
   8.93228   8.93228      1.00  2.302002   .349201
   8.93217   8.93217      1.00  2.302452   .344391
   8.93206   8.93206      1.00  2.293652   .339451
   8.93195   8.93195      1.00  2.302912   .337191
   8.93184   8.93184      1.00  2.303342   .334321
   8.93173   8.93173      1.00  2.301852   .331541
   8.93162   8.93162      1.00  2.301962   .329471
   8.93151   8.93151      1.00  2.300442   .327761
   8.93140   8.93140      1.00  2.300032   .326141
   8.93128   8.93128      1.00  2.301822   .325071
   8.93118   8.93118      1.00  2.293032   .323201
   8.93106   8.93106      1.00  2.301522   .323861
   8.93094   8.93094      1.00  2.299812   .323741
   8.93083   8.93083      1.00  2.298472   .323401
   8.93071   8.93071      1.00  2.300102   .323781
   8.93060   8.93060      1.00  2.302292   .324451
   8.93048   8.93048      1.00  2.298822   .324701
   8.93036   8.93036      1.00  2.300462   .325771
   8.93025   8.93025      1.00  2.300742   .326481
   8.93014   8.93014      1.00  2.290252   .325791
   8.93001   8.93001      1.00  2.298132   .328041
   8.92989   8.92989      1.00  2.298922   .329361
   8.92977   8.92977      1.00  2.299232   .330481
   8.92966   8.92966      1.00  2.298832   .331571
   8.92954   8.92954      1.00  2.296742   .332761
   8.92942   8.92942      1.00  2.298822   .334101
   8.92931   8.92931      1.00  2.298612   .335391
   8.92920   8.92920      1.00  2.289992   .335311
   8.92908   8.92908      1.00  2.299462   .337971
   8.92897   8.92897      1.00  2.298432   .338901
   8.92887   8.92887      1.00  2.297062   .339561
   8.92876   8.92876      1.00  2.298672   .341081
   8.92864   8.92864      1.00  2.298082   .342151
   8.92852   8.92852      1.00  2.298822   .343091
   8.92842   8.92842      1.00  2.299692   .344071
   8.92832   8.92832      1.00  2.289162   .343281
   8.92820   8.92820      1.00  2.297342   .345031
   8.92809   8.92809      1.00  2.298962   .346021
   8.92798   8.92798      1.00  2.299592   .346671
   8.92787   8.92787      1.00  2.299342   .346841
   8.92776   8.92776      1.00  2.295922   .346881
   8.92765   8.92765      1.00  2.298722   .347401
   8.92754   8.92754      1.00  2.296742   .347121
   8.92743   8.92743      1.00  2.287782   .345791
   8.92731   8.92731      1.00  2.296592   .347341
   8.92720   8.92720      1.00  2.297672   .347231
   8.92710   8.92710      1.00  2.297312   .346741
   8.92699   8.92699      1.00  2.298412   .346631
   8.92687   8.92687      1.00  2.298632   .346531
   8.92676   8.92676      1.00  2.295042   .345371
   8.92666   8.92666      1.00  2.296162   .344861
   8.92656   8.92656      1.00  2.288682   .343051
   8.92644   8.92644      1.00  2.297492   .343941
   8.92633   8.92633      1.00  2.295182   .342891
   8.92623   8.92623      1.00  2.298622   .342391
   8.92613   8.92613      1.00  2.295932   .341211
   8.92603   8.92603      1.00  2.295742   .340241
   8.92592   8.92592      1.00  2.294382   .338961
   8.92582   8.92582      1.00  2.294602   .338041
   8.92572   8.92572      1.00  2.286882   .336031
   8.92561   8.92561      1.00  2.296962   .336281
   8.92551   8.92551      1.00  2.297062   .335411
   8.92541   8.92541      1.00  2.295032   .333921
   8.92531   8.92531      1.00  2.294912   .332951
   8.92520   8.92520      1.00  2.295582   .331601
   8.92509   8.92509      1.00  2.293362   .330421
   8.92500   8.92500      1.00  2.292762   .329161
   8.92489   8.92489      1.00  2.293022   .328461
   8.92478   8.92478      1.00  2.283802   .325981
   8.92467   8.92467      1.00  2.293212   .326291
   8.92457   8.92457      1.00  2.293502   .325541
   8.92446   8.92446      1.00  2.294922   .324461
   8.92434   8.92434      1.00  2.292922   .323351
   8.92423   8.92423      1.00  2.292882   .322751
   8.92413   8.92413      1.00  2.295002   .322131
   8.92402   8.92402      1.00  2.292832   .321411
   8.92390   8.92390      1.00  2.285392   .319581
   8.92378   8.92378      1.00  2.291902   .320191
   8.92367   8.92367      1.00  2.289852   .319601
   8.92356   8.92356      1.00  2.290212   .319521
   8.92344   8.92344      1.00  2.292722   .319531
   8.92332   8.92332      1.00  2.290832   .319371
   8.92321   8.92321      1.00  2.292252   .319881
   8.92309   8.92309      1.00  2.290822   .319861
   8.92297   8.92297      1.00  2.283322   .319131
   8.92285   8.92285      1.00  2.289812   .320721
   8.92274   8.92274      1.00  2.290262   .321341
   8.92263   8.92263      1.00  2.291622   .322471
   8.92251   8.92251      1.00  2.288642   .322851
   8.92240   8.92240      1.00  2.288572   .324131
   8.92230   8.92230      1.00  2.289382   .325391
   8.92218   8.92218      1.00  2.286562   .326151
   8.92207   8.92207      1.00  2.279142   .326901
   8.92196   8.92196      1.00  2.290382   .330161
   8.92185   8.92185      1.00  2.288852   .331831
   8.92174   8.92174      1.00  2.288912   .333321
   8.92162   8.92162      1.00  2.287982   .335581
   8.92152   8.92152      1.00  2.288382   .337561
   8.92141   8.92141      1.00  2.285602   .338981
   8.92130   8.92130      1.00  2.285622   .341521
   8.92118   8.92118      1.00  2.278082   .342841
   8.92107   8.92107      1.00  2.287382   .346301
   8.92096   8.92096      1.00  2.287982   .348551
   8.92084   8.92084      1.00  2.287232   .351011
   8.92072   8.92072      1.00  2.286502   .353261
   8.92061   8.92061      1.00  2.287142   .355691
   8.92049   8.92049      1.00  2.285672   .357471
   8.92038   8.92038      1.00  2.286982   .360041
   8.92026   8.92026      1.00  2.276342   .360811
   8.92014   8.92014      1.00  2.287342   .364831
   8.92002   8.92002      1.00  2.285412   .366411
   8.91991   8.91991      1.00  2.285762   .368591
   8.91978   8.91978      1.00  2.284642   .370191
   8.91966   8.91966      1.00  2.285352   .372381
   8.91955   8.91955      1.00  2.284252   .373671
   8.91944   8.91944      1.00  2.282902   .374951
   8.91933   8.91933      1.00  2.284162   .376881
   8.91922   8.91922      1.00  2.284722   .377961
   8.91910   8.91910      1.00  2.285582   .379311
   8.91899   8.91899      1.00  2.284692   .380161
   8.91887   8.91887      1.00  2.287112   .381351
   8.91876   8.91876      1.00  2.284992   .382181
   8.91865   8.91865      1.00  2.285062   .382661
   8.91854   8.91854      1.00  2.284152   .383181
   8.91843   8.91843      1.00  2.286352   .383611
   8.91832   8.91832      1.00  2.273192   .382001
   8.91821   8.91821      1.00  2.285662   .384531
   8.91810   8.91810      1.00  2.287422   .384141
   8.91799   8.91799      1.00  2.286252   .383681
   8.91788   8.91788      1.00  2.286382   .383761
   8.91777   8.91777      1.00  2.285682   .383341
   8.91766   8.91766      1.00  2.285022   .383091
   8.91755   8.91755      1.00  2.284412   .382331
   8.91744   8.91744      1.00  2.276712   .380341
   8.91733   8.91733      1.00  2.285482   .381241
   8.91722   8.91722      1.00  2.286462   .380761
   8.91711   8.91711      1.00  2.283342   .379221
   8.91700   8.91700      1.00  2.284082   .378661
   8.91689   8.91689      1.00  2.285612   .378051
   8.91679   8.91679      1.00  2.284272   .376731
   8.91668   8.91668      1.00  2.284092   .376161
   8.91657   8.91657      1.00  2.275792   .373541
   8.91646   8.91646      1.00  2.286292   .374181
   8.91636   8.91636      1.00  2.284802   .372691
   8.91625   8.91625      1.00  2.283102   .371391
   8.91614   8.91614      1.00  2.288342   .371051
   8.91604   8.91604      1.00  2.282062   .368971
   8.91594   8.91594      1.00  2.282802   .368211
   8.91583   8.91583      1.00  2.283432   .367051
   8.91573   8.91573      1.00  2.276052   .365141
   8.91563   8.91563      1.00  2.283252   .365251
   8.91553   8.91553      1.00  2.285302   .364251
   8.91542   8.91542      1.00  2.285762   .363221
   8.91532   8.91532      1.00  2.285122   .362391
   8.91522   8.91522      1.00  2.284412   .361081
   8.91512   8.91512      1.00  2.283222   .359961
   8.91501   8.91501      1.00  2.284342   .358881
   8.91491   8.91491      1.00  2.274662   .356471
   8.91481   8.91481      1.00  2.283262   .356951
   8.91470   8.91470      1.00  2.284702   .356081
   8.91459   8.91459      1.00  2.282672   .354871
   8.91447   8.91447      1.00  2.284212   .354141
   8.91437   8.91437      1.00  2.285512   .353831
   8.91426   8.91426      1.00  2.280802   .352041
   8.91415   8.91415      1.00  2.283582   .351701
   8.91404   8.91404      1.00  2.281992   .350241
   8.91393   8.91393      1.00  2.276042   .348911
   8.91381   8.91381      1.00  2.282352   .349121
   8.91369   8.91369      1.00  2.282932   .348001
   8.91357   8.91357      1.00  2.281932   .347091
   8.91346   8.91346      1.00  2.282282   .346051
   8.91335   8.91335      1.00  2.282352   .345451
   8.91322   8.91322      1.00  2.281642   .344561
   8.91310   8.91310      1.00  2.281532   .343401
   8.91299   8.91299      1.00  2.275792   .341941
   8.91288   8.91288      1.00  2.282062   .342101
   8.91277   8.91277      1.00  2.281212   .340751
   8.91265   8.91265      1.00  2.282242   .340141
   8.91254   8.91254      1.00  2.280972   .339021
   8.91243   8.91243      1.00  2.281902   .338061
   8.91231   8.91231      1.00  2.279242   .336981
   8.91221   8.91221      1.00  2.283362   .336481
   8.91210   8.91210      1.00  2.276132   .334601
   8.91199   8.91199      1.00  2.281802   .334371
   8.91187   8.91187      1.00  2.281122   .332741
   8.91176   8.91176      1.00  2.283912   .332471
   8.91166   8.91166      1.00  2.279582   .330731
   8.91155   8.91155      1.00  2.281072   .329951
   8.91144   8.91144      1.00  2.282612   .328721
   8.91133   8.91133      1.00  2.280722   .327461
   8.91122   8.91122      1.00  2.274882   .325531
   8.91111   8.91111      1.00  2.282062   .325601
   8.91098   8.91098      1.00  2.280102   .324041
   8.91087   8.91087      1.00  2.282502   .323131
   8.91076   8.91076      1.00  2.284552   .322451
   8.91065   8.91065      1.00  2.282372   .321291
   8.91052   8.91052      1.00  2.282342   .320141
   8.91041   8.91041      1.00  2.282492   .318911
   8.91030   8.91030      1.00  2.282342   .318051
   8.91019   8.91019      1.00  2.274982   .316091
   8.91007   8.91007      1.00  2.280832   .315911
   8.90995   8.90995      1.00  2.281312   .315161
   8.90983   8.90983      1.00  2.283592   .314851
   8.90971   8.90971      1.00  2.280792   .313481
   8.90959   8.90959      1.00  2.280492   .312641
   8.90947   8.90947      1.00  2.281482   .312341
   8.90937   8.90937      1.00  2.278352   .311051
   8.90925   8.90925      1.00  2.281982   .311331
   8.90913   8.90913      1.00  2.283422   .310751
   8.90902   8.90902      1.00  2.285072   .310651
   8.90891   8.90891      1.00  2.282042   .309601
   8.90880   8.90880      1.00  2.283882   .309741
   8.90869   8.90869      1.00  2.283122   .309381
   8.90858   8.90858      1.00  2.282432   .309261
   8.90848   8.90848      1.00  2.281392   .309311
   8.90837   8.90837      1.00  2.284092   .309551
   8.90825   8.90825      1.00  2.273892   .308371
   8.90814   8.90814      1.00  2.283842   .309871
   8.90804   8.90804      1.00  2.285952   .310341
   8.90793   8.90793      1.00  2.286102   .310401
   8.90782   8.90782      1.00  2.283902   .310731
   8.90771   8.90771      1.00  2.284402   .311231
   8.90760   8.90760      1.00  2.282792   .311711
   8.90748   8.90748      1.00  2.282852   .312221
   8.90737   8.90737      1.00  2.274622   .311841
   8.90726   8.90726      1.00  2.283772   .313771
   8.90716   8.90716      1.00  2.284672   .314331
   8.90704   8.90704      1.00  2.285432   .315551
   8.90693   8.90693      1.00  2.285422   .316401
   8.90683   8.90683      1.00  2.284522   .317231
   8.90672   8.90672      1.00  2.281992   .317901
   8.90661   8.90661      1.00  2.285902   .319411
   8.90650   8.90650      1.00  2.283622   .319801
   8.90639   8.90639      1.00  2.276432   .320031
   8.90630   8.90630      1.00  2.283712   .322021
   8.90619   8.90619      1.00  2.286762   .323131
   8.90609   8.90609      1.00  2.285092   .324501
   8.90598   8.90598      1.00  2.284482   .325281
   8.90589   8.90589      1.00  2.284362   .326251
   8.90578   8.90578      1.00  2.284612   .327481
   8.90567   8.90567      1.00  2.285482   .328851
   8.90557   8.90557      1.00  2.277722   .328861
   8.90547   8.90547      1.00  2.284512   .330931
   8.90537   8.90537      1.00  2.286502   .332241
   8.90526   8.90526      1.00  2.287522   .333351
   8.90516   8.90516      1.00  2.287422   .334221
   8.90506   8.90506      1.00  2.286192   .335261
   8.90496   8.90496      1.00  2.286132   .336351
   8.90484   8.90484      1.00  2.285162   .337141
   8.90473   8.90473      1.00  2.286532   .338231
   8.90463   8.90463      1.00  2.278502   .337981
   8.90453   8.90453      1.00  2.288632   .340141
   8.90441   8.90441      1.00  2.287592   .341261
   8.90430   8.90430      1.00  2.288282   .342291
   8.90419   8.90419      1.00  2.287992   .342931
   8.90408   8.90408      1.00  2.285782   .343391
   8.90397   8.90397      1.00  2.286152   .344231
   8.90385   8.90385      1.00  2.287742   .345111
   8.90374   8.90374      1.00  2.280412   .344711
   8.90363   8.90363      1.00  2.286212   .346241
   8.90351   8.90351      1.00  2.288792   .347611
   8.90340   8.90340      1.00  2.286642   .347541
   8.90328   8.90328      1.00  2.288042   .348481
   8.90316   8.90316      1.00  2.289292   .349121
   8.90304   8.90304      1.00  2.286612   .349281
   8.90293   8.90293      1.00  2.288262   .350111
   8.90282   8.90282      1.00  2.286842   .350241
   8.90270   8.90270      1.00  2.281772   .349911
   8.90258   8.90258      1.00  2.286572   .351091
   8.90247   8.90247      1.00  2.287032   .351441
   8.90236   8.90236      1.00  2.287222   .352211
   8.90225   8.90225      1.00  2.285932   .352281
   8.90214   8.90214      1.00  2.286312   .352381
   8.90202   8.90202      1.00  2.287902   .352641
   8.90192   8.90192      1.00  2.287312   .353341
   8.90181   8.90181      1.00  2.278902   .351971
   8.90169   8.90169      1.00  2.287442   .353441
   8.90158   8.90158      1.00  2.285552   .353341
   8.90148   8.90148      1.00  2.285862   .353271
   8.90137   8.90137      1.00  2.286102   .353631
   8.90125   8.90125      1.00  2.286342   .353611
   8.90114   8.90114      1.00  2.286232   .353781
   8.90103   8.90103      1.00  2.286402   .353821
   8.90092   8.90092      1.00  2.275622   .352381
   8.90079   8.90079      1.00  2.285712   .353811
   8.90068   8.90068      1.00  2.286502   .354221
   8.90056   8.90056      1.00  2.286572   .354121
   8.90045   8.90045      1.00  2.286842   .353971
   8.90033   8.90033      1.00  2.284702   .353571
   8.90021   8.90021      1.00  2.285842   .353781
   8.90010   8.90010      1.00  2.286422   .353601
   8.89998   8.89998      1.00  2.276932   .352151
   8.89986   8.89986      1.00  2.284042   .353421
   8.89974   8.89974      1.00  2.284652   .353101
   8.89963   8.89963      1.00  2.287102   .353381
   8.89951   8.89951      1.00  2.285542   .353171
   8.89939   8.89939      1.00  2.285922   .353071
   8.89928   8.89928      1.00  2.285562   .352941
   8.89917   8.89917      1.00  2.284812   .352641
   8.89906   8.89906      1.00  2.277252   .351551
   8.89894   8.89894      1.00  2.284502   .352561
   8.89883   8.89883      1.00  2.283762   .352071
   8.89872   8.89872      1.00  2.285262   .352261
   8.89861   8.89861      1.00  2.285302   .352151
   8.89850   8.89850      1.00  2.284222   .351691
   8.89839   8.89839      1.00  2.284292   .351561
   8.89828   8.89828      1.00  2.284012   .351411
   8.89817   8.89817      1.00  2.285522   .351671
   8.89806   8.89806      1.00  2.275282   .349611
   8.89795   8.89795      1.00  2.284582   .351061
   8.89784   8.89784      1.00  2.286302   .350921
   8.89773   8.89773      1.00  2.283312   .350471
   8.89761   8.89761      1.00  2.283102   .350251
   8.89750   8.89750      1.00  2.280232   .349541
   8.89740   8.89740      1.00  2.283462   .349631
   8.89729   8.89729      1.00  2.283902   .349581
   8.89718   8.89718      1.00  2.274862   .348141
   8.89707   8.89707      1.00  2.283002   .349011
   8.89696   8.89696      1.00  2.282932   .348741
   8.89686   8.89686      1.00  2.283732   .348651
   8.89674   8.89674      1.00  2.283792   .348431
   8.89663   8.89663      1.00  2.282792   .348171
   8.89653   8.89653      1.00  2.282332   .347821
   8.89642   8.89642      1.00  2.282162   .347801
   8.89632   8.89632      1.00  2.273632   .346231
   8.89621   8.89621      1.00  2.280542   .346931
   8.89611   8.89611      1.00  2.282922   .346751
   8.89601   8.89601      1.00  2.282302   .346751
   8.89590   8.89590      1.00  2.282172   .346551
   8.89580   8.89580      1.00  2.283492   .346401
   8.89570   8.89570      1.00  2.280872   .345921
   8.89560   8.89560      1.00  2.282442   .346001
   8.89549   8.89549      1.00  2.272182   .344191
   8.89539   8.89539      1.00  2.281482   .345301
   8.89529   8.89529      1.00  2.280112   .344701
   8.89519   8.89519      1.00  2.281272   .345041
   8.89508   8.89508      1.00  2.278962   .344341
   8.89498   8.89498      1.00  2.280052   .343911
   8.89488   8.89488      1.00  2.277202   .343661
   8.89477   8.89477      1.00  2.279882   .343681
   8.89466   8.89466      1.00  2.272302   .342431
   8.89455   8.89455      1.00  2.277792   .343241
   8.89445   8.89445      1.00  2.280852   .343501
   8.89434   8.89434      1.00  2.281402   .343401
   8.89422   8.89422      1.00  2.281612   .342941
   8.89410   8.89410      1.00  2.278072   .342291
   8.89400   8.89400      1.00  2.275462   .341871
   8.89388   8.89388      1.00  2.278772   .342471
   8.89376   8.89376      1.00  2.274442   .341751
   8.89365   8.89365      1.00  2.272442   .341031
   8.89354   8.89354      1.00  2.279792   .341871
   8.89343   8.89343      1.00  2.279772   .342201
   8.89330   8.89330      1.00  2.277832   .341481
   8.89318   8.89318      1.00  2.279732   .341381
   8.89307   8.89307      1.00  2.277582   .341531
   8.89296   8.89296      1.00  2.277972   .341051
   8.89284   8.89284      1.00  2.275472   .340531
   8.89273   8.89273      1.00  2.269992   .339801
   8.89262   8.89262      1.00  2.275452   .340681
   8.89251   8.89251      1.00  2.273332   .340341
   8.89239   8.89239      1.00  2.275852   .340611
   8.89227   8.89227      1.00  2.274512   .340501
   8.89217   8.89217      1.00  2.274642   .340721
   8.89206   8.89206      1.00  2.275432   .340631
   8.89195   8.89195      1.00  2.277082   .341201
   8.89184   8.89184      1.00  2.265692   .339581
   8.89173   8.89173      1.00  2.274132   .340851
   8.89162   8.89162      1.00  2.274872   .340981
   8.89151   8.89151      1.00  2.276562   .341421
   8.89139   8.89139      1.00  2.274562   .341421
   8.89129   8.89129      1.00  2.273612   .340981
   8.89118   8.89118      1.00  2.273542   .341311
   8.89105   8.89105      1.00  2.273992   .341401
   8.89094   8.89094      1.00  2.273962   .341841
   8.89083   8.89083      1.00  2.265232   .340601
   8.89072   8.89072      1.00  2.274932   .342331
   8.89060   8.89060      1.00  2.273452   .342481
   8.89048   8.89048      1.00  2.273192   .342691
   8.89037   8.89037      1.00  2.272892   .342961
   8.89026   8.89026      1.00  2.272142   .343151
   8.89013   8.89013      1.00  2.272742   .343211
   8.89001   8.89001      1.00  2.273752   .344311
   8.88990   8.88990      1.00  2.263192   .342451
   8.88979   8.88979      1.00  2.274122   .344911
   8.88966   8.88966      1.00  2.273272   .345281
   8.88954   8.88954      1.00  2.272182   .345301
   8.88943   8.88943      1.00  2.270252   .345271
   8.88932   8.88932      1.00  2.271232   .346061
   8.88920   8.88920      1.00  2.268312   .346001
   8.88908   8.88908      1.00  2.269812   .346491
   8.88898   8.88898      1.00  2.260862   .345721
   8.88887   8.88887      1.00  2.267692   .347041
   8.88875   8.88875      1.00  2.272222   .348021
   8.88864   8.88864      1.00  2.269772   .348451
   8.88853   8.88853      1.00  2.269812   .348861
   8.88843   8.88843      1.00  2.269832   .349071
   8.88832   8.88832      1.00  2.269392   .349561
   8.88821   8.88821      1.00  2.269432   .350041
   8.88810   8.88810      1.00  2.262552   .349531
   8.88799   8.88799      1.00  2.267712   .350461
   8.88787   8.88787      1.00  2.271352   .351861
   8.88776   8.88776      1.00  2.267052   .351651
   8.88765   8.88765      1.00  2.271682   .352591
   8.88754   8.88754      1.00  2.267282   .352601
   8.88744   8.88744      1.00  2.267842   .352851
   8.88732   8.88732      1.00  2.270012   .353501
   8.88721   8.88721      1.00  2.258722   .352571
   8.88711   8.88711      1.00  2.268592   .354111
   8.88699   8.88699      1.00  2.269632   .354791
   8.88688   8.88688      1.00  2.269552   .355261
   8.88678   8.88678      1.00  2.267632   .355381
   8.88667   8.88667      1.00  2.266022   .355401
   8.88656   8.88656      1.00  2.268732   .356211
   8.88645   8.88645      1.00  2.265552   .356041
   8.88635   8.88635      1.00  2.258972   .355621
   8.88625   8.88625      1.00  2.266982   .356761
   8.88614   8.88614      1.00  2.265782   .356981
   8.88604   8.88604      1.00  2.265922   .357271
   8.88594   8.88594      1.00  2.266912   .357771
   8.88584   8.88584      1.00  2.269902   .358471
   8.88573   8.88573      1.00  2.264472   .357941
   8.88563   8.88563      1.00  2.268762   .358651
   8.88552   8.88552      1.00  2.266522   .358381
   8.88542   8.88542      1.00  2.261562   .357991
   8.88532   8.88532      1.00  2.262942   .358231
   8.88521   8.88521      1.00  2.265622   .359081
   8.88511   8.88511      1.00  2.265232   .358901
   8.88501   8.88501      1.00  2.264212   .358981
   8.88490   8.88490      1.00  2.263512   .358991
   8.88479   8.88479      1.00  2.267002   .359581
   8.88469   8.88469      1.00  2.264192   .359371
   8.88459   8.88459      1.00  2.256222   .357921
   8.88448   8.88448      1.00  2.265292   .359391
   8.88436   8.88436      1.00  2.267282   .359771
   8.88426   8.88426      1.00  2.263122   .359201
   8.88415   8.88415      1.00  2.266592   .359561
   8.88403   8.88403      1.00  2.266542   .359631
   8.88392   8.88392      1.00  2.262112   .358351
   8.88381   8.88381      1.00  2.263662   .359081
   8.88370   8.88370      1.00  2.262862   .358701
   8.88357   8.88357      1.00  2.260532   .358161
   8.88346   8.88346      1.00  2.261232   .358371
   8.88335   8.88335      1.00  2.267842   .359301
   8.88323   8.88323      1.00  2.264122   .358261
   8.88311   8.88311      1.00  2.265062   .358451
   8.88300   8.88300      1.00  2.262252   .357711
   8.88288   8.88288      1.00  2.265342   .358071
   8.88277   8.88277      1.00  2.262982   .357541
   8.88266   8.88266      1.00  2.255512   .356141
   8.88254   8.88254      1.00  2.266542   .357911
   8.88244   8.88244      1.00  2.263072   .357011
   8.88233   8.88233      1.00  2.262502   .356951
   8.88221   8.88221      1.00  2.267602   .357441
   8.88210   8.88210      1.00  2.264802   .356581
   8.88200   8.88200      1.00  2.262992   .355981
   8.88189   8.88189      1.00  2.265872   .356431
   8.88178   8.88178      1.00  2.254992   .354071
   8.88167   8.88167      1.00  2.265832   .355501
   8.88157   8.88157      1.00  2.264612   .355381
   8.88146   8.88146      1.00  2.266562   .355271
   8.88134   8.88134      1.00  2.264382   .354751
   8.88123   8.88123      1.00  2.265132   .354341
   8.88112   8.88112      1.00  2.263972   .354041
   8.88101   8.88101      1.00  2.267452   .354391
   8.88089   8.88089      1.00  2.255882   .352081
   8.88078   8.88078      1.00  2.267822   .353921
   8.88066   8.88066      1.00  2.265962   .353211
   8.88055   8.88055      1.00  2.265002   .352771
   8.88043   8.88043      1.00  2.265472   .352491
   8.88032   8.88032      1.00  2.265422   .352171
   8.88020   8.88020      1.00  2.266332   .351961
   8.88008   8.88008      1.00  2.265332   .351721
   8.87996   8.87996      1.00  2.258272   .350211
   8.87985   8.87985      1.00  2.266932   .351321
   8.87973   8.87973      1.00  2.266702   .351141
   8.87962   8.87962      1.00  2.266392   .350611
   8.87950   8.87950      1.00  2.267832   .350631
   8.87938   8.87938      1.00  2.264712   .350111
   8.87927   8.87927      1.00  2.264612   .349551
   8.87916   8.87916      1.00  2.265572   .349741
   8.87904   8.87904      1.00  2.261992   .349181
   8.87893   8.87893      1.00  2.264012   .349041
   8.87882   8.87882      1.00  2.266542   .349271
   8.87871   8.87871      1.00  2.266302   .348561
   8.87860   8.87860      1.00  2.267582   .348831
   8.87849   8.87849      1.00  2.265872   .348511
   8.87838   8.87838      1.00  2.266892   .348021
   8.87827   8.87827      1.00  2.259852   .347111
   8.87815   8.87815      1.00  2.265622   .347591
   8.87805   8.87805      1.00  2.268262   .347961
   8.87794   8.87794      1.00  2.266092   .347351
   8.87783   8.87783      1.00  2.268492   .347741
   8.87771   8.87771      1.00  2.265522   .347141
   8.87760   8.87760      1.00  2.267432   .347201
   8.87750   8.87750      1.00  2.264802   .347011
   8.87739   8.87739      1.00  2.257592   .345601
   8.87727   8.87727      1.00  2.265572   .346401
   8.87716   8.87716      1.00  2.269672   .347121
   8.87706   8.87706      1.00  2.267582   .346911
   8.87695   8.87695      1.00  2.266632   .346641
   8.87684   8.87684      1.00  2.266322   .346471
   8.87673   8.87673      1.00  2.266212   .346221
   8.87663   8.87663      1.00  2.266492   .346321
   8.87652   8.87652      1.00  2.258332   .344941
   8.87641   8.87641      1.00  2.267802   .346821
   8.87630   8.87630      1.00  2.265652   .345831
   8.87620   8.87620      1.00  2.264992   .345931
   8.87610   8.87610      1.00  2.267952   .346291
   8.87599   8.87599      1.00  2.266102   .346141
   8.87589   8.87589      1.00  2.265002   .345951
   8.87579   8.87579      1.00  2.266822   .346261
   8.87568   8.87568      1.00  2.258922   .345001
   8.87557   8.87557      1.00  2.266842   .346311
   8.87547   8.87547      1.00  2.267322   .346301
   8.87537   8.87537      1.00  2.266242   .346241
   8.87527   8.87527      1.00  2.266712   .346081
   8.87516   8.87516      1.00  2.265142   .345881
   8.87506   8.87506      1.00  2.265922   .346121
   8.87497   8.87497      1.00  2.268342   .346631
   8.87486   8.87486      1.00  2.256152   .345111
   8.87475   8.87475      1.00  2.267572   .346611
   8.87464   8.87464      1.00  2.266552   .346781
   8.87453   8.87453      1.00  2.267392   .346531
   8.87442   8.87442      1.00  2.264222   .346611
   8.87431   8.87431      1.00  2.265772   .346691
   8.87420   8.87420      1.00  2.265852   .347171
   8.87409   8.87409      1.00  2.264342   .346631
   8.87398   8.87398      1.00  2.266412   .347091
   8.87386   8.87386      1.00  2.256902   .345971
   8.87374   8.87374      1.00  2.264252   .347211
   8.87363   8.87363      1.00  2.265692   .347311
   8.87352   8.87352      1.00  2.266452   .347841
   8.87339   8.87339      1.00  2.262322   .347231
   8.87328   8.87328      1.00  2.266012   .347831
   8.87317   8.87317      1.00  2.264172   .347801
   8.87305   8.87305      1.00  2.265062   .347951
   8.87293   8.87293      1.00  2.254582   .346541
   8.87281   8.87281      1.00  2.263772   .348361
   8.87271   8.87271      1.00  2.262182   .348251
   8.87260   8.87260      1.00  2.263652   .348531
   8.87248   8.87248      1.00  2.264842   .349191
   8.87236   8.87236      1.00  2.262982   .349181
   8.87225   8.87225      1.00  2.263522   .349251
   8.87214   8.87214      1.00  2.260922   .349081
   8.87202   8.87202      1.00  2.253862   .348291
   8.87192   8.87192      1.00  2.262562   .349771
   8.87181   8.87181      1.00  2.262812   .349951
   8.87170   8.87170      1.00  2.263232   .350151
   8.87159   8.87159      1.00  2.263082   .350421
   8.87147   8.87147      1.00  2.261372   .350421
   8.87137   8.87137      1.00  2.261392   .350471
   8.87126   8.87126      1.00  2.262942   .351271
   8.87114   8.87114      1.00  2.255132   .350201
   8.87103   8.87103      1.00  2.264722   .351981
   8.87092   8.87092      1.00  2.264542   .352041
   8.87080   8.87080      1.00  2.263192   .352161
   8.87068   8.87068      1.00  2.263992   .352351
   8.87057   8.87057      1.00  2.261792   .352491
   8.87046   8.87046      1.00  2.261472   .352481
   8.87034   8.87034      1.00  2.263092   .352931
   8.87022   8.87022      1.00  2.253582   .351901
   8.87010   8.87010      1.00  2.260102   .353341
   8.86999   8.86999      1.00  2.262712   .354001
   8.86986   8.86986      1.00  2.262992   .354321
   8.86975   8.86975      1.00  2.264212   .354751
   8.86963   8.86963      1.00  2.262112   .354861
   8.86951   8.86951      1.00  2.262842   .355021
   8.86939   8.86939      1.00  2.264372   .355611
   8.86928   8.86928      1.00  2.254452   .354501
   8.86916   8.86916      1.00  2.262132   .355821
   8.86906   8.86906      1.00  2.262842   .356131
   8.86895   8.86895      1.00  2.262952   .356351
   8.86883   8.86883      1.00  2.261402   .356521
   8.86872   8.86872      1.00  2.262632   .356831
   8.86862   8.86862      1.00  2.262272   .357221
   8.86851   8.86851      1.00  2.262862   .357491
   8.86839   8.86839      1.00  2.263852   .357701
   8.86828   8.86828      1.00  2.253602   .356661
   8.86818   8.86818      1.00  2.263322   .358311
   8.86807   8.86807      1.00  2.262562   .358611
   8.86795   8.86795      1.00  2.264072   .359471
   8.86784   8.86784      1.00  2.262132   .359201
   8.86773   8.86773      1.00  2.260752   .359231
   8.86762   8.86762      1.00  2.263942   .360101
   8.86751   8.86751      1.00  2.259422   .360031
   8.86740   8.86740      1.00  2.255662   .359361
   8.86729   8.86729      1.00  2.263112   .360921
   8.86718   8.86718      1.00  2.263622   .361281
   8.86707   8.86707      1.00  2.263492   .361311
   8.86696   8.86696      1.00  2.262372   .361781
   8.86685   8.86685      1.00  2.260602   .361731
   8.86675   8.86675      1.00  2.261362   .362201
   8.86663   8.86663      1.00  2.260692   .362161
   8.86653   8.86653      1.00  2.254202   .361501
   8.86643   8.86643      1.00  2.261022   .363121
   8.86632   8.86632      1.00  2.261522   .363531
   8.86621   8.86621      1.00  2.264252   .364221
   8.86611   8.86611      1.00  2.261232   .364111
   8.86601   8.86601      1.00  2.261872   .364641
   8.86591   8.86591      1.00  2.259762   .364451
   8.86580   8.86580      1.00  2.263422   .365231
   8.86570   8.86570      1.00  2.251362   .363991
   8.86560   8.86560      1.00  2.263822   .365971
   8.86550   8.86550      1.00  2.262382   .366101
   8.86539   8.86539      1.00  2.263902   .366821
   8.86528   8.86528      1.00  2.260372   .366431
   8.86518   8.86518      1.00  2.260762   .366861
   8.86508   8.86508      1.00  2.260202   .366961
   8.86497   8.86497      1.00  2.261182   .367301
   8.86486   8.86486      1.00  2.255712   .367051
   8.86477   8.86477      1.00  2.260142   .367901
   8.86466   8.86466      1.00  2.262162   .368381
   8.86454   8.86454      1.00  2.260092   .368421
   8.86443   8.86443      1.00  2.261602   .369151
   8.86433   8.86433      1.00  2.261232   .369061
   8.86422   8.86422      1.00  2.257992   .369251
   8.86411   8.86411      1.00  2.259552   .369611
   8.86399   8.86399      1.00  2.257262   .369441
   8.86387   8.86387      1.00  2.258432   .369551
   8.86376   8.86376      1.00  2.262852   .371001
   8.86365   8.86365      1.00  2.260332   .370651
   8.86353   8.86353      1.00  2.261152   .371131
   8.86341   8.86341      1.00  2.260692   .371691
   8.86330   8.86330      1.00  2.259842   .371471
   8.86318   8.86318      1.00  2.258232   .371341
   8.86306   8.86306      1.00  2.261252   .372171
   8.86294   8.86294      1.00  2.251312   .370891
   8.86283   8.86283      1.00  2.257802   .372211
   8.86271   8.86271      1.00  2.258342   .372381
   8.86260   8.86260      1.00  2.260792   .373221
   8.86249   8.86249      1.00  2.260752   .373221
   8.86238   8.86238      1.00  2.258302   .373051
   8.86226   8.86226      1.00  2.258312   .373181
   8.86215   8.86215      1.00  2.258902   .373491
   8.86205   8.86205      1.00  2.252352   .372551
   8.86193   8.86193      1.00  2.255792   .373881
   8.86182   8.86182      1.00  2.261092   .374341
   8.86171   8.86171      1.00  2.259042   .374381
   8.86161   8.86161      1.00  2.258662   .374561
   8.86150   8.86150      1.00  2.256582   .374331
   8.86138   8.86138      1.00  2.258622   .375081
   8.86127   8.86127      1.00  2.258002   .374971
   8.86116   8.86116      1.00  2.256832   .375111
   8.86105   8.86105      1.00  2.250062   .374071
   8.86093   8.86093      1.00  2.260512   .375981
   8.86081   8.86081      1.00  2.257322   .375791
   8.86070   8.86070      1.00  2.259312   .376201
   8.86059   8.86059      1.00  2.259642   .376221
   8.86047   8.86047      1.00  2.254142   .375301
   8.86035   8.86035      1.00  2.259442   .376181
   8.86024   8.86024      1.00  2.248082   .375061
   8.86012   8.86012      1.00  2.254632   .375931
   8.85999   8.85999      1.00  2.257102   .376711
   8.85987   8.85987      1.00  2.259552   .376991
   8.85976   8.85976      1.00  2.256772   .376721
   8.85965   8.85965      1.00  2.257432   .377261
   8.85953   8.85953      1.00  2.258102   .377011
   8.85941   8.85941      1.00  2.257122   .377241
   8.85930   8.85930      1.00  2.249042   .375911
   8.85919   8.85919      1.00  2.256072   .376941
   8.85907   8.85907      1.00  2.255552   .377231
   8.85895   8.85895      1.00  2.257252   .377111
   8.85885   8.85885      1.00  2.256552   .377041
   8.85873   8.85873      1.00  2.257452   .377971
   8.85862   8.85862      1.00  2.256852   .377421
   8.85851   8.85851      1.00  2.256702   .377421
   8.85840   8.85840      1.00  2.246462   .375781
   8.85829   8.85829      1.00  2.256662   .377631
   8.85818   8.85818      1.00  2.255712   .377421
   8.85807   8.85807      1.00  2.252772   .376931
   8.85797   8.85797      1.00  2.256352   .377721
   8.85786   8.85786      1.00  2.254642   .377431
   8.85774   8.85774      1.00  2.254522   .377291
   8.85763   8.85763      1.00  2.254232   .377211
   8.85752   8.85752      1.00  2.254732   .377041
   8.85741   8.85741      1.00  2.247192   .375931
   8.85730   8.85730      1.00  2.254552   .377431
   8.85719   8.85719      1.00  2.255982   .377331
   8.85709   8.85709      1.00  2.255372   .377371
   8.85698   8.85698      1.00  2.251062   .376341
   8.85687   8.85687      1.00  2.253762   .376931
   8.85676   8.85676      1.00  2.255872   .377281
   8.85665   8.85665      1.00  2.252252   .376441
   8.85655   8.85655      1.00  2.245732   .375481
   8.85644   8.85644      1.00  2.254772   .376581
   8.85633   8.85633      1.00  2.251712   .376141
   8.85623   8.85623      1.00  2.255822   .376691
   8.85613   8.85613      1.00  2.253932   .376051
   8.85602   8.85602      1.00  2.255462   .376561
   8.85592   8.85592      1.00  2.250712   .375661
   8.85582   8.85582      1.00  2.253002   .375831
   8.85571   8.85571      1.00  2.253362   .376001
   8.85561   8.85561      1.00  2.244022   .374291
   8.85551   8.85551      1.00  2.252312   .375831
   8.85541   8.85541      1.00  2.251732   .375221
   8.85531   8.85531      1.00  2.252122   .375271
   8.85520   8.85520      1.00  2.249432   .374611
   8.85510   8.85510      1.00  2.251622   .375101
   8.85500   8.85500      1.00  2.252822   .375031
   8.85489   8.85489      1.00  2.251112   .374711
   8.85478   8.85478      1.00  2.243862   .373231
   8.85467   8.85467      1.00  2.252862   .374971
   8.85457   8.85457      1.00  2.250852   .374131
   8.85446   8.85446      1.00  2.252052   .374171
   8.85435   8.85435      1.00  2.251882   .374081
   8.85424   8.85424      1.00  2.248542   .373391
   8.85413   8.85413      1.00  2.247482   .373381
   8.85402   8.85402      1.00  2.249602   .373541
   8.85390   8.85390      1.00  2.244292   .372171
   8.85378   8.85378      1.00  2.248782   .373071
   8.85367   8.85367      1.00  2.249162   .373091
   8.85356   8.85356      1.00  2.250772   .372941
   8.85344   8.85344      1.00  2.249992   .372941
   8.85332   8.85332      1.00  2.248572   .372581
   8.85321   8.85321      1.00  2.249882   .372701
   8.85309   8.85309      1.00  2.249352   .372541
   8.85297   8.85297      1.00  2.241962   .371291
   8.85286   8.85286      1.00  2.248342   .371871
   8.85275   8.85275      1.00  2.251142   .372221
   8.85264   8.85264      1.00  2.249522   .372051
   8.85252   8.85252      1.00  2.250172   .372041
   8.85240   8.85240      1.00  2.249692   .371741
   8.85229   8.85229      1.00  2.250612   .371921
   8.85218   8.85218      1.00  2.247692   .371471
   8.85206   8.85206      1.00  2.242192   .370171
   8.85196   8.85196      1.00  2.250332   .371371
   8.85185   8.85185      1.00  2.247552   .370951
   8.85174   8.85174      1.00  2.246252   .370611
   8.85162   8.85162      1.00  2.252242   .371771
   8.85152   8.85152      1.00  2.247792   .370881
   8.85141   8.85141      1.00  2.247762   .370711
   8.85130   8.85130      1.00  2.251382   .371201
   8.85118   8.85118      1.00  2.240902   .369711
   8.85107   8.85107      1.00  2.248292   .370411
   8.85096   8.85096      1.00  2.248202   .370681
   8.85085   8.85085      1.00  2.251952   .371181
   8.85072   8.85072      1.00  2.248672   .370201
   8.85061   8.85061      1.00  2.246532   .370151
   8.85050   8.85050      1.00  2.247192   .369871
   8.85038   8.85038      1.00  2.247612   .370071
   8.85026   8.85026      1.00  2.237342   .368021
   8.85014   8.85014      1.00  2.249212   .370121
   8.85002   8.85002      1.00  2.247772   .369951
   8.84990   8.84990      1.00  2.248452   .369651
   8.84978   8.84978      1.00  2.249782   .369981
   8.84966   8.84966      1.00  2.249602   .370111
   8.84955   8.84955      1.00  2.245172   .369081
   8.84944   8.84944      1.00  2.246302   .369491
   8.84932   8.84932      1.00  2.245872   .369491
   8.84920   8.84920      1.00  2.241522   .368471
   8.84909   8.84909      1.00  2.245522   .369131
   8.84898   8.84898      1.00  2.247572   .369341
   8.84887   8.84887      1.00  2.247662   .369191
   8.84876   8.84876      1.00  2.247812   .369401
   8.84865   8.84865      1.00  2.245582   .369201
   8.84855   8.84855      1.00  2.247512   .369361
   8.84843   8.84843      1.00  2.247952   .369271
   8.84832   8.84832      1.00  2.236802   .367761
   8.84821   8.84821      1.00  2.248132   .369211
   8.84810   8.84810      1.00  2.244222   .368881
   8.84799   8.84799      1.00  2.246772   .369121
   8.84787   8.84787      1.00  2.243932   .368591
   8.84776   8.84776      1.00  2.245172   .368921
   8.84766   8.84766      1.00  2.245482   .368711
   8.84754   8.84754      1.00  2.246892   .369131
   8.84743   8.84743      1.00  2.235722   .367321
   8.84732   8.84732      1.00  2.247492   .369241
   8.84721   8.84721      1.00  2.245932   .369101
   8.84710   8.84710      1.00  2.244262   .368751
   8.84699   8.84699      1.00  2.245432   .368891
   8.84688   8.84688      1.00  2.241812   .368511
   8.84677   8.84677      1.00  2.242722   .368741
   8.84667   8.84667      1.00  2.242832   .368621
   8.84656   8.84656      1.00  2.236652   .367841
   8.84645   8.84645      1.00  2.241082   .368721
   8.84635   8.84635      1.00  2.242762   .368921
   8.84624   8.84624      1.00  2.241372   .368681
   8.84614   8.84614      1.00  2.243572   .369411
   8.84604   8.84604      1.00  2.241462   .368691
   8.84594   8.84594      1.00  2.242292   .369291
   8.84583   8.84583      1.00  2.242252   .369271
   8.84572   8.84572      1.00  2.234222   .368121
   8.84562   8.84562      1.00  2.240552   .369071
   8.84552   8.84552      1.00  2.243232   .369891
   8.84541   8.84541      1.00  2.242392   .369591
   8.84531   8.84531      1.00  2.240932   .369461
   8.84521   8.84521      1.00  2.241502   .369671
   8.84511   8.84511      1.00  2.240942   .369631
   8.84500   8.84500      1.00  2.240832   .369931
   8.84489   8.84489      1.00  2.239762   .369611
   8.84479   8.84479      1.00  2.232282   .368601
   8.84468   8.84468      1.00  2.240112   .369941
   8.84456   8.84456      1.00  2.238292   .369871
   8.84445   8.84445      1.00  2.240202   .370481
   8.84435   8.84435      1.00  2.242062   .370841
   8.84424   8.84424      1.00  2.237302   .370391
   8.84413   8.84413      1.00  2.241812   .370971
   8.84402   8.84402      1.00  2.239452   .370771
   8.84391   8.84391      1.00  2.230572   .369941
   8.84380   8.84380      1.00  2.238112   .371081
   8.84368   8.84368      1.00  2.238842   .371501
   8.84355   8.84355      1.00  2.240042   .371901
   8.84344   8.84344      1.00  2.237452   .371571
   8.84332   8.84332      1.00  2.238492   .371851
   8.84320   8.84320      1.00  2.240002   .372281
   8.84309   8.84309      1.00  2.236432   .372381
   8.84297   8.84297      1.00  2.228052   .371051
   8.84286   8.84286      1.00  2.239282   .372931
   8.84275   8.84275      1.00  2.236192   .372611
   8.84263   8.84263      1.00  2.240482   .373661
   8.84252   8.84252      1.00  2.240272   .373931
   8.84241   8.84241      1.00  2.236792   .373641
   8.84229   8.84229      1.00  2.237112   .374031
   8.84218   8.84218      1.00  2.240212   .374821
   8.84207   8.84207      1.00  2.225892   .372701
   8.84196   8.84196      1.00  2.237692   .374921
   8.84185   8.84185      1.00  2.236782   .374991
   8.84173   8.84173      1.00  2.237652   .375231
   8.84163   8.84163      1.00  2.235122   .375391
   8.84152   8.84152      1.00  2.237332   .375751
   8.84140   8.84140      1.00  2.238732   .376631
   8.84129   8.84129      1.00  2.237732   .376281
   8.84119   8.84119      1.00  2.236772   .376611
   8.84107   8.84107      1.00  2.232422   .376311
   8.84095   8.84095      1.00  2.236792   .377371
   8.84084   8.84084      1.00  2.235052   .376781
   8.84073   8.84073      1.00  2.237152   .377981
   8.84061   8.84061      1.00  2.236832   .378231
   8.84049   8.84049      1.00  2.236322   .378381
   8.84037   8.84037      1.00  2.234042   .378091
   8.84026   8.84026      1.00  2.234362   .378391
   8.84014   8.84014      1.00  2.237512   .379411
   8.84001   8.84001      1.00  2.230602   .378511
   8.83989   8.83989      1.00  2.236552   .380041
   8.83978   8.83978      1.00  2.237952   .380451
   8.83967   8.83967      1.00  2.235972   .380701
   8.83955   8.83955      1.00  2.235792   .380481
   8.83944   8.83944      1.00  2.234662   .380751
   8.83933   8.83933      1.00  2.236222   .381191
   8.83921   8.83921      1.00  2.233752   .381061
   8.83909   8.83909      1.00  2.235322   .381721
   8.83898   8.83898      1.00  2.229252   .380861
   8.83887   8.83887      1.00  2.236552   .382421
   8.83876   8.83876      1.00  2.238132   .382731
   8.83864   8.83864      1.00  2.238852   .383031
   8.83853   8.83853      1.00  2.237242   .383301
   8.83843   8.83843      1.00  2.237532   .383571
   8.83832   8.83832      1.00  2.237652   .384101
   8.83820   8.83820      1.00  2.236192   .384021
   8.83810   8.83810      1.00  2.230302   .383151
   8.83799   8.83799      1.00  2.235852   .384231
   8.83788   8.83788      1.00  2.239982   .385151
   8.83777   8.83777      1.00  2.236072   .385071
   8.83765   8.83765      1.00  2.238472   .385351
   8.83754   8.83754      1.00  2.237922   .385611
   8.83744   8.83744      1.00  2.237812   .385641
   8.83733   8.83733      1.00  2.236082   .386041
   8.83721   8.83721      1.00  2.233952   .385731
   8.83711   8.83711      1.00  2.240292   .387041
   8.83700   8.83700      1.00  2.238742   .386911
   8.83688   8.83688      1.00  2.238322   .387041
   8.83678   8.83678      1.00  2.239322   .387391
   8.83667   8.83667      1.00  2.235482   .387121
   8.83656   8.83656      1.00  2.238902   .387701
   8.83645   8.83645      1.00  2.238622   .387981
   8.83635   8.83635      1.00  2.234082   .387111
   8.83625   8.83625      1.00  2.239792   .388351
   8.83614   8.83614      1.00  2.238642   .388551
   8.83604   8.83604      1.00  2.241692   .388951
   8.83593   8.83593      1.00  2.239862   .389011
   8.83583   8.83583      1.00  2.237322   .388761
   8.83573   8.83573      1.00  2.239432   .389511
   8.83562   8.83562      1.00  2.238442   .389441
   8.83552   8.83552      1.00  2.235712   .389101
   8.83542   8.83542      1.00  2.237472   .389581
   8.83532   8.83532      1.00  2.241962   .390361
   8.83521   8.83521      1.00  2.240202   .390271
   8.83511   8.83511      1.00  2.239222   .390311
   8.83501   8.83501      1.00  2.240442   .391011
   8.83490   8.83490      1.00  2.239432   .390641
   8.83479   8.83479      1.00  2.237712   .390251
   8.83468   8.83468      1.00  2.230412   .389301
   8.83458   8.83458      1.00  2.241052   .391281
   8.83447   8.83447      1.00  2.238972   .390991
   8.83436   8.83436      1.00  2.240552   .391791
   8.83425   8.83425      1.00  2.236872   .391141
   8.83413   8.83413      1.00  2.241042   .392141
   8.83402   8.83402      1.00  2.239092   .391821
   8.83390   8.83390      1.00  2.239332   .391911
   8.83379   8.83379      1.00  2.230192   .390301
   8.83368   8.83368      1.00  2.239802   .392171
   8.83357   8.83357      1.00  2.239252   .392221
   8.83344   8.83344      1.00  2.241462   .393041
   8.83332   8.83332      1.00  2.239782   .392661
   8.83321   8.83321      1.00  2.236602   .392291
   8.83310   8.83310      1.00  2.239182   .392591
   8.83298   8.83298      1.00  2.237512   .392751
   8.83287   8.83287      1.00  2.229792   .391331
   8.83276   8.83276      1.00  2.238012   .392851
   8.83264   8.83264      1.00  2.242662   .393851
   8.83252   8.83252      1.00  2.238762   .393331
   8.83241   8.83241      1.00  2.241382   .393861
   8.83230   8.83230      1.00  2.237422   .393211
   8.83219   8.83219      1.00  2.238452   .393411
   8.83207   8.83207      1.00  2.237952   .393381
   8.83197   8.83197      1.00  2.234292   .393141
   8.83186   8.83186      1.00  2.236362   .393681
   8.83175   8.83175      1.00  2.237612   .393771
   8.83164   8.83164      1.00  2.239322   .394021
   8.83152   8.83152      1.00  2.240942   .394541
   8.83142   8.83142      1.00  2.238732   .394551
   8.83131   8.83131      1.00  2.238102   .394231
   8.83119   8.83119      1.00  2.237952   .394041
   8.83107   8.83107      1.00  2.238532   .394611
   8.83097   8.83097      1.00  2.230812   .393131
   8.83086   8.83086      1.00  2.238792   .394721
   8.83074   8.83074      1.00  2.239702   .394861
   8.83062   8.83062      1.00  2.237302   .394661
   8.83051   8.83051      1.00  2.237372   .394821
   8.83039   8.83039      1.00  2.234672   .394531
   8.83027   8.83027      1.00  2.238502   .395271
   8.83015   8.83015      1.00  2.240332   .395321
   8.83003   8.83003      1.00  2.230942   .393931
   8.82991   8.82991      1.00  2.239082   .395281
   8.82979   8.82979      1.00  2.240762   .395751
   8.82967   8.82967      1.00  2.239592   .395561
   8.82956   8.82956      1.00  2.237592   .395331
   8.82945   8.82945      1.00  2.238652   .395611
   8.82933   8.82933      1.00  2.238052   .395821
   8.82922   8.82922      1.00  2.238322   .395661
   8.82911   8.82911      1.00  2.228362   .393821
   8.82900   8.82900      1.00  2.240202   .395731
   8.82888   8.82888      1.00  2.239842   .395941
   8.82877   8.82877      1.00  2.239182   .396071
   8.82866   8.82866      1.00  2.238392   .395511
   8.82856   8.82856      1.00  2.240752   .396111
   8.82844   8.82844      1.00  2.235842   .395271
   8.82834   8.82834      1.00  2.242672   .396571
   8.82823   8.82823      1.00  2.235202   .395371
   8.82812   8.82812      1.00  2.238862   .395791
   8.82800   8.82800      1.00  2.239132   .395781
   8.82789   8.82789      1.00  2.241962   .396521
   8.82778   8.82778      1.00  2.239472   .395901
   8.82768   8.82768      1.00  2.240272   .396031
   8.82756   8.82756      1.00  2.243412   .396711
   8.82745   8.82745      1.00  2.241392   .396201
   8.82734   8.82734      1.00  2.241802   .396331
   8.82724   8.82724      1.00  2.233192   .394871
   8.82712   8.82712      1.00  2.241742   .396381
   8.82701   8.82701      1.00  2.241112   .396041
   8.82691   8.82691      1.00  2.241542   .396001
   8.82680   8.82680      1.00  2.240192   .395861
   8.82668   8.82668      1.00  2.242262   .396331
   8.82657   8.82657      1.00  2.240442   .395811
   8.82647   8.82647      1.00  2.243162   .396291
   8.82637   8.82637      1.00  2.241942   .396041
   8.82626   8.82626      1.00  2.232892   .394481
   8.82616   8.82616      1.00  2.242842   .396351
   8.82606   8.82606      1.00  2.241302   .395781
   8.82596   8.82596      1.00  2.241782   .395911
   8.82585   8.82585      1.00  2.241462   .395571
   8.82574   8.82574      1.00  2.241942   .395691
   8.82565   8.82565      1.00  2.239052   .395031
   8.82554   8.82554      1.00  2.239142   .395221
   8.82544   8.82544      1.00  2.234152   .394111
   8.82533   8.82533      1.00  2.241492   .395221
   8.82523   8.82523      1.00  2.242772   .395391
   8.82513   8.82513      1.00  2.240602   .395101
   8.82502   8.82502      1.00  2.240372   .394761
   8.82492   8.82492      1.00  2.241702   .394841
   8.82482   8.82482      1.00  2.237872   .394531
   8.82471   8.82471      1.00  2.242032   .395221
   8.82459   8.82459      1.00  2.234812   .393771
   8.82449   8.82449      1.00  2.238712   .394511
   8.82438   8.82438      1.00  2.240742   .394591
   8.82428   8.82428      1.00  2.241002   .394401
   8.82416   8.82416      1.00  2.241182   .394421
   8.82405   8.82405      1.00  2.239472   .394241
   8.82394   8.82394      1.00  2.238502   .393911
   8.82382   8.82382      1.00  2.240642   .393891
   8.82370   8.82370      1.00  2.241732   .394171
   8.82358   8.82358      1.00  2.234072   .392831
   8.82347   8.82347      1.00  2.240662   .394031
   8.82336   8.82336      1.00  2.238652   .393501
   8.82324   8.82324      1.00  2.240452   .393751
   8.82311   8.82311      1.00  2.236892   .392971
   8.82300   8.82300      1.00  2.238242   .392961
   8.82289   8.82289      1.00  2.239652   .393471
   8.82278   8.82278      1.00  2.240862   .393471
   8.82266   8.82266      1.00  2.230902   .391781
   8.82255   8.82255      1.00  2.239692   .393231
   8.82244   8.82244      1.00  2.239492   .393091
   8.82232   8.82232      1.00  2.240212   .393211
   8.82220   8.82220      1.00  2.241462   .393401
   8.82210   8.82210      1.00  2.237082   .392521
   8.82199   8.82199      1.00  2.239522   .392991
   8.82187   8.82187      1.00  2.239542   .392751
   8.82176   8.82176      1.00  2.229692   .390881
   8.82166   8.82166      1.00  2.238212   .392581
   8.82155   8.82155      1.00  2.240262   .392671
   8.82143   8.82143      1.00  2.237312   .392491
   8.82132   8.82132      1.00  2.240642   .392701
   8.82121   8.82121      1.00  2.238832   .392261
   8.82110   8.82110      1.00  2.236822   .392031
   8.82098   8.82098      1.00  2.241142   .392491
   8.82086   8.82086      1.00  2.231462   .391121
   8.82075   8.82075      1.00  2.237042   .391751
   8.82064   8.82064      1.00  2.238982   .392061
   8.82052   8.82052      1.00  2.237732   .391981
   8.82040   8.82040      1.00  2.238832   .392021
   8.82028   8.82028      1.00  2.239872   .392031
   8.82017   8.82017      1.00  2.237862   .391541
   8.82005   8.82005      1.00  2.238022   .391731
   8.81993   8.81993      1.00  2.238402   .391701
   8.81981   8.81981      1.00  2.233232   .390411
   8.81969   8.81969      1.00  2.240042   .391881
   8.81957   8.81957      1.00  2.238362   .391601
   8.81946   8.81946      1.00  2.237432   .391441
   8.81935   8.81935      1.00  2.237632   .391191
   8.81924   8.81924      1.00  2.236432   .391261
   8.81912   8.81912      1.00  2.236932   .391391
   8.81900   8.81900      1.00  2.237922   .391451
   8.81889   8.81889      1.00  2.232172   .390391
   8.81878   8.81878      1.00  2.240122   .391871
   8.81867   8.81867      1.00  2.238002   .391391
   8.81855   8.81855      1.00  2.237142   .391341
   8.81845   8.81845      1.00  2.237182   .391391
   8.81835   8.81835      1.00  2.235912   .391101
   8.81822   8.81822      1.00  2.236882   .391291
   8.81811   8.81811      1.00  2.229192   .389881
   8.81801   8.81801      1.00  2.235762   .391141
   8.81790   8.81790      1.00  2.236252   .391371
   8.81777   8.81777      1.00  2.237242   .391391
   8.81766   8.81766      1.00  2.238932   .391741
   8.81756   8.81756      1.00  2.235012   .391241
   8.81746   8.81746      1.00  2.238872   .391591
   8.81734   8.81734      1.00  2.237502   .391621
   8.81723   8.81723      1.00  2.229852   .390581
   8.81712   8.81712      1.00  2.235332   .391411
   8.81701   8.81701      1.00  2.235952   .391451
   8.81690   8.81690      1.00  2.236872   .391611
   8.81679   8.81679      1.00  2.236162   .391671
   8.81669   8.81669      1.00  2.234442   .391441
   8.81658   8.81658      1.00  2.237202   .392121
   8.81647   8.81647      1.00  2.238272   .392321
   8.81636   8.81636      1.00  2.225652   .390251
   8.81626   8.81626      1.00  2.237932   .392641
   8.81616   8.81616      1.00  2.236872   .392311
   8.81605   8.81605      1.00  2.234682   .392251
   8.81595   8.81595      1.00  2.235822   .392411
   8.81585   8.81585      1.00  2.235152   .392181
   8.81574   8.81574      1.00  2.237002   .392771
   8.81563   8.81563      1.00  2.235102   .392711
   8.81553   8.81553      1.00  2.226042   .391031
   8.81544   8.81544      1.00  2.236142   .393121
   8.81534   8.81534      1.00  2.236202   .393121
   8.81523   8.81523      1.00  2.235112   .393221
   8.81512   8.81512      1.00  2.236552   .393271
   8.81502   8.81502      1.00  2.235762   .393661
   8.81492   8.81492      1.00  2.236492   .393751
   8.81481   8.81481      1.00  2.235122   .393431
   8.81470   8.81470      1.00  2.228952   .392291
   8.81459   8.81459      1.00  2.235182   .393891
   8.81449   8.81449      1.00  2.233952   .394081
   8.81437   8.81437      1.00  2.235802   .394391
   8.81426   8.81426      1.00  2.237792   .394611
   8.81415   8.81415      1.00  2.234252   .394611
   8.81404   8.81404      1.00  2.235792   .394971
   8.81392   8.81392      1.00  2.235242   .394851
   8.81381   8.81381      1.00  2.235392   .395201
   8.81370   8.81370      1.00  2.227462   .393991
   8.81358   8.81358      1.00  2.234902   .395301
   8.81345   8.81345      1.00  2.236582   .395931
   8.81334   8.81334      1.00  2.235382   .395641
   8.81323   8.81323      1.00  2.235952   .395921
   8.81312   8.81312      1.00  2.234592   .395871
   8.81300   8.81300      1.00  2.234702   .396391
   8.81288   8.81288      1.00  2.236192   .396831
   8.81277   8.81277      1.00  2.226982   .395551
   8.81266   8.81266      1.00  2.237042   .397461
   8.81254   8.81254      1.00  2.233982   .397211
   8.81242   8.81242      1.00  2.235812   .397921
   8.81231   8.81231      1.00  2.236052   .397731
   8.81220   8.81220      1.00  2.233032   .397431
   8.81209   8.81209      1.00  2.232472   .397611
   8.81197   8.81197      1.00  2.236672   .398611
   8.81187   8.81187      1.00  2.228902   .397561
   8.81176   8.81176      1.00  2.231542   .397981
   8.81165   8.81165      1.00  2.234332   .399161
   8.81153   8.81153      1.00  2.235202   .399381
   8.81143   8.81143      1.00  2.234252   .399261
   8.81132   8.81132      1.00  2.235522   .399771
   8.81120   8.81120      1.00  2.235192   .399851
   8.81109   8.81109      1.00  2.234072   .400031
   8.81098   8.81098      1.00  2.224532   .398611
   8.81086   8.81086      1.00  2.231772   .399891
   8.81074   8.81074      1.00  2.234792   .400781
   8.81062   8.81062      1.00  2.230582   .400221
   8.81052   8.81052      1.00  2.234622   .401251
   8.81040   8.81040      1.00  2.233942   .401391
   8.81028   8.81028      1.00  2.233082   .401521
   8.81016   8.81016      1.00  2.233232   .401701
   8.81005   8.81005      1.00  2.225392   .400661
   8.80993   8.80993      1.00  2.232182   .402141
   8.80980   8.80980      1.00  2.232272   .402391
   8.80969   8.80969      1.00  2.231582   .402191
   8.80957   8.80957      1.00  2.232312   .402771
   8.80945   8.80945      1.00  2.231412   .402581
   8.80933   8.80933      1.00  2.229222   .402461
   8.80923   8.80923      1.00  2.231722   .403321
   8.80912   8.80912      1.00  2.225662   .402531
   8.80900   8.80900      1.00  2.231452   .403971
   8.80888   8.80888      1.00  2.235342   .404511
   8.80877   8.80877      1.00  2.232372   .404641
   8.80867   8.80867      1.00  2.233852   .404921
   8.80856   8.80856      1.00  2.233262   .404991
   8.80845   8.80845      1.00  2.230432   .404821
   8.80834   8.80834      1.00  2.231562   .405291
   8.80824   8.80824      1.00  2.222072   .403641
   8.80813   8.80813      1.00  2.230902   .405481
   8.80801   8.80801      1.00  2.229072   .405311
   8.80789   8.80789      1.00  2.230922   .405901
   8.80778   8.80778      1.00  2.231272   .406231
   8.80767   8.80767      1.00  2.230712   .406221
   8.80756   8.80756      1.00  2.230462   .406321
   8.80744   8.80744      1.00  2.229822   .406521
   8.80734   8.80734      1.00  2.229182   .406801
   8.80723   8.80723      1.00  2.225052   .406031
   8.80712   8.80712      1.00  2.231372   .407411
   8.80701   8.80701      1.00  2.230162   .407481
   8.80690   8.80690      1.00  2.229442   .407651
   8.80680   8.80680      1.00  2.230872   .408001
   8.80668   8.80668      1.00  2.230262   .408251
   8.80658   8.80658      1.00  2.230752   .408511
   8.80647   8.80647      1.00  2.231012   .408311
   8.80637   8.80637      1.00  2.221202   .406981
   8.80626   8.80626      1.00  2.230492   .408531
   8.80615   8.80615      1.00  2.230212   .408741
   8.80606   8.80606      1.00  2.229172   .409011
   8.80595   8.80595      1.00  2.230432   .408911
   8.80585   8.80585      1.00  2.229982   .409341
   8.80574   8.80574      1.00  2.228262   .409251
   8.80565   8.80565      1.00  2.229712   .409461
   8.80554   8.80554      1.00  2.220052   .408181
   8.80543   8.80543      1.00  2.230892   .410081
   8.80533   8.80533      1.00  2.230212   .410121
   8.80523   8.80523      1.00  2.230772   .410251
   8.80512   8.80512      1.00  2.228912   .410351
   8.80502   8.80502      1.00  2.230402   .410631
   8.80491   8.80491      1.00  2.226212   .410031
   8.80481   8.80481      1.00  2.229092   .410381
   8.80471   8.80471      1.00  2.228202   .410601
   8.80460   8.80460      1.00  2.220342   .409371
   8.80448   8.80448      1.00  2.230172   .411101
   8.80438   8.80438      1.00  2.230532   .411141
   8.80427   8.80427      1.00  2.230572   .411591
   8.80415   8.80415      1.00  2.228462   .411521
   8.80404   8.80404      1.00  2.230192   .411411
   8.80393   8.80393      1.00  2.227142   .411181
   8.80382   8.80382      1.00  2.228222   .411671
   8.80369   8.80369      1.00  2.227882   .411441
   8.80358   8.80358      1.00  2.225312   .411111
   8.80347   8.80347      1.00  2.228642   .411781
   8.80335   8.80335      1.00  2.228922   .411731
   8.80322   8.80322      1.00  2.226842   .411661
   8.80311   8.80311      1.00  2.227262   .412131
   8.80300   8.80300      1.00  2.226212   .411771
   8.80288   8.80288      1.00  2.229612   .412711
   8.80277   8.80277      1.00  2.225372   .411651
   8.80265   8.80265      1.00  2.227882   .412491
   8.80254   8.80254      1.00  2.229552   .412441
   8.80243   8.80243      1.00  2.229242   .412921
   8.80231   8.80231      1.00  2.226842   .412401
   8.80220   8.80220      1.00  2.227702   .412771
   8.80210   8.80210      1.00  2.228042   .412921
   8.80199   8.80199      1.00  2.228442   .413011
   8.80187   8.80187      1.00  2.219812   .411361
   8.80176   8.80176      1.00  2.229372   .413021
   8.80166   8.80166      1.00  2.229352   .413091
   8.80155   8.80155      1.00  2.228922   .413231
   8.80144   8.80144      1.00  2.228702   .413091
   8.80132   8.80132      1.00  2.228592   .413051
   8.80121   8.80121      1.00  2.230972   .413681
   8.80110   8.80110      1.00  2.228112   .413431
   8.80098   8.80098      1.00  2.219552   .411841
   8.80087   8.80087      1.00  2.228832   .413041
   8.80076   8.80076      1.00  2.227522   .413271
   8.80064   8.80064      1.00  2.229192   .413711
   8.80052   8.80052      1.00  2.226932   .413391
   8.80041   8.80041      1.00  2.227012   .413591
   8.80030   8.80030      1.00  2.228862   .413901
   8.80018   8.80018      1.00  2.227722   .413581
   8.80005   8.80005      1.00  2.219482   .412231
   8.79993   8.79993      1.00  2.227032   .413711
   8.79982   8.79982      1.00  2.227622   .413681
   8.79971   8.79971      1.00  2.228222   .413891
   8.79959   8.79959      1.00  2.227412   .413811
   8.79947   8.79947      1.00  2.228082   .414051
   8.79936   8.79936      1.00  2.225702   .413461
   8.79924   8.79924      1.00  2.227902   .413911
   8.79913   8.79913      1.00  2.224832   .413421
   8.79901   8.79901      1.00  2.223942   .413631
   8.79890   8.79890      1.00  2.228832   .414541
   8.79879   8.79879      1.00  2.227672   .414271
   8.79867   8.79867      1.00  2.228162   .414341
   8.79857   8.79857      1.00  2.229292   .414821
   8.79846   8.79846      1.00  2.225942   .413941
   8.79836   8.79836      1.00  2.226972   .414261
   8.79825   8.79825      1.00  2.226892   .414591
   8.79813   8.79813      1.00  2.219392   .413261
   8.79802   8.79802      1.00  2.227582   .414641
   8.79791   8.79791      1.00  2.227282   .414851
   8.79780   8.79780      1.00  2.230002   .415101
   8.79769   8.79769      1.00  2.226852   .414701
   8.79758   8.79758      1.00  2.226922   .414891
   8.79747   8.79747      1.00  2.226172   .414621
   8.79735   8.79735      1.00  2.226242   .414731
   8.79725   8.79725      1.00  2.215522   .412691
   8.79714   8.79714      1.00  2.227292   .414951
   8.79703   8.79703      1.00  2.227452   .415441
   8.79692   8.79692      1.00  2.226432   .415241
   8.79681   8.79681      1.00  2.225782   .414611
   8.79671   8.79671      1.00  2.228182   .415391
   8.79660   8.79660      1.00  2.227132   .415421
   8.79649   8.79649      1.00  2.225012   .415001
   8.79638   8.79638      1.00  2.218082   .413961
   8.79628   8.79628      1.00  2.226592   .415501
   8.79618   8.79618      1.00  2.227042   .415851
   8.79607   8.79607      1.00  2.225542   .415411
   8.79597   8.79597      1.00  2.227882   .416161
   8.79587   8.79587      1.00  2.222072   .414641
   8.79577   8.79577      1.00  2.222552   .415201
   8.79566   8.79566      1.00  2.225802   .415831
   8.79556   8.79556      1.00  2.217472   .414061
   8.79546   8.79546      1.00  2.227342   .415861
   8.79536   8.79536      1.00  2.226352   .415861
   8.79525   8.79525      1.00  2.225612   .416001
   8.79515   8.79515      1.00  2.226332   .416041
   8.79505   8.79505      1.00  2.223372   .415311
   8.79494   8.79494      1.00  2.226502   .416121
   8.79483   8.79483      1.00  2.225632   .416191
   8.79472   8.79472      1.00  2.217192   .414311
   8.79462   8.79462      1.00  2.225712   .416201
   8.79451   8.79451      1.00  2.224132   .416111
   8.79440   8.79440      1.00  2.224422   .415821
   8.79428   8.79428      1.00  2.225272   .416451
   8.79417   8.79417      1.00  2.225242   .416181
   8.79406   8.79406      1.00  2.225962   .416491
   8.79394   8.79394      1.00  2.227192   .416521
   8.79383   8.79383      1.00  2.217682   .414961
   8.79372   8.79372      1.00  2.224512   .416231
   8.79360   8.79360      1.00  2.222392   .415621
   8.79348   8.79348      1.00  2.224022   .416501
   8.79336   8.79336      1.00  2.223692   .416131
   8.79325   8.79325      1.00  2.224422   .416331
   8.79313   8.79313      1.00  2.224462   .416141
   8.79302   8.79302      1.00  2.227512   .416961
   8.79291   8.79291      1.00  2.218902   .414951
   8.79280   8.79280      1.00  2.223782   .416401
   8.79269   8.79269      1.00  2.223342   .416181
   8.79256   8.79256      1.00  2.223122   .416191
   8.79245   8.79245      1.00  2.223272   .416071
   8.79234   8.79234      1.00  2.225932   .416741
   8.79223   8.79223      1.00  2.222392   .416021
   8.79211   8.79211      1.00  2.223922   .416321
   8.79200   8.79200      1.00  2.222972   .416141
   8.79190   8.79190      1.00  2.213722   .414341
   8.79179   8.79179      1.00  2.226282   .416651
   8.79167   8.79167      1.00  2.222912   .416021
   8.79157   8.79157      1.00  2.226552   .416751
   8.79146   8.79146      1.00  2.224522   .416671
   8.79135   8.79135      1.00  2.222292   .416201
   8.79123   8.79123      1.00  2.224162   .416231
   8.79111   8.79111      1.00  2.223692   .416351
   8.79101   8.79101      1.00  2.221492   .415951
   8.79090   8.79090      1.00  2.215152   .414561
   8.79078   8.79078      1.00  2.224202   .416591
   8.79066   8.79066      1.00  2.223012   .415941
   8.79055   8.79055      1.00  2.223132   .416331
   8.79043   8.79043      1.00  2.223772   .416201
   8.79031   8.79031      1.00  2.223582   .416091
   8.79019   8.79019      1.00  2.222392   .416151
   8.79007   8.79007      1.00  2.222132   .415861
   8.78995   8.78995      1.00  2.215622   .414571
   8.78984   8.78984      1.00  2.223822   .416281
   8.78972   8.78972      1.00  2.223722   .416111
   8.78960   8.78960      1.00  2.223402   .416261
   8.78949   8.78949      1.00  2.224122   .416151
   8.78937   8.78937      1.00  2.221732   .415591
   8.78926   8.78926      1.00  2.225552   .416211
   8.78915   8.78915      1.00  2.224622   .416211
   8.78903   8.78903      1.00  2.215412   .414391
   8.78891   8.78891      1.00  2.225042   .415761
   8.78880   8.78880      1.00  2.224312   .416201
   8.78870   8.78870      1.00  2.223432   .415951
   8.78860   8.78860      1.00  2.222922   .415851
   8.78848   8.78848      1.00  2.223922   .416001
   8.78837   8.78837      1.00  2.225342   .416101
   8.78827   8.78827      1.00  2.221332   .415441
   8.78816   8.78816      1.00  2.217172   .414931
   8.78804   8.78804      1.00  2.225162   .416061
   8.78793   8.78793      1.00  2.224082   .415691
   8.78782   8.78782      1.00  2.223522   .415681
   8.78771   8.78771      1.00  2.225872   .416261
   8.78759   8.78759      1.00  2.223992   .415941
   8.78748   8.78748      1.00  2.222372   .415521
   8.78738   8.78738      1.00  2.222332   .415691
   8.78727   8.78727      1.00  2.221852   .415661
   8.78716   8.78716      1.00  2.217162   .414661
   8.78705   8.78705      1.00  2.223952   .416021
   8.78694   8.78694      1.00  2.221612   .415391
   8.78683   8.78683      1.00  2.225222   .415981
   8.78672   8.78672      1.00  2.224742   .415681
   8.78662   8.78662      1.00  2.223422   .415771
   8.78651   8.78651      1.00  2.223802   .415501
   8.78641   8.78641      1.00  2.223942   .415621
   8.78630   8.78630      1.00  2.217302   .414531
   8.78620   8.78620      1.00  2.224452   .415451
   8.78610   8.78610      1.00  2.222942   .415541
   8.78600   8.78600      1.00  2.222962   .415481
   8.78589   8.78589      1.00  2.223052   .415621
   8.78579   8.78579      1.00  2.222832   .415401
   8.78569   8.78569      1.00  2.223632   .415431
   8.78558   8.78558      1.00  2.222302   .415501
   8.78547   8.78547      1.00  2.218622   .414431
   8.78537   8.78537      1.00  2.222012   .415211
   8.78528   8.78528      1.00  2.224712   .415801
   8.78518   8.78518      1.00  2.224212   .415511
   8.78507   8.78507      1.00  2.222282   .415451
   8.78497   8.78497      1.00  2.223342   .415271
   8.78486   8.78486      1.00  2.225102   .415651
   8.78475   8.78475      1.00  2.223012   .415381
   8.78464   8.78464      1.00  2.214342   .413961
   8.78454   8.78454      1.00  2.224952   .415831
   8.78443   8.78443      1.00  2.223682   .415361
   8.78433   8.78433      1.00  2.224012   .415591
   8.78421   8.78421      1.00  2.224002   .415621
   8.78410   8.78410      1.00  2.223162   .415241
   8.78399   8.78399      1.00  2.224872   .415641
   8.78387   8.78387      1.00  2.222802   .415431
   8.78375   8.78375      1.00  2.215852   .414011
   8.78363   8.78363      1.00  2.223032   .415401
   8.78353   8.78353      1.00  2.222272   .415231
   8.78341   8.78341      1.00  2.223262   .415511
   8.78328   8.78328      1.00  2.223232   .415421
   8.78317   8.78317      1.00  2.222992   .415671
   8.78306   8.78306      1.00  2.222552   .415551
   8.78295   8.78295      1.00  2.223152   .415331
   8.78283   8.78283      1.00  2.214922   .413891
   8.78271   8.78271      1.00  2.222792   .415401
   8.78260   8.78260      1.00  2.223892   .415851
   8.78249   8.78249      1.00  2.221932   .415361
   8.78237   8.78237      1.00  2.221882   .415311
   8.78226   8.78226      1.00  2.223832   .415621
   8.78215   8.78215      1.00  2.221252   .415631
   8.78204   8.78204      1.00  2.222792   .415571
   8.78193   8.78193      1.00  2.212682   .413891
   8.78182   8.78182      1.00  2.224272   .415651
   8.78171   8.78171      1.00  2.223422   .415581
   8.78160   8.78160      1.00  2.222102   .415341
   8.78149   8.78149      1.00  2.221792   .415791
   8.78138   8.78138      1.00  2.221882   .415481
   8.78127   8.78127      1.00  2.221342   .415631
   8.78116   8.78116      1.00  2.223072   .415841
   8.78104   8.78104      1.00  2.212062   .413821
   8.78093   8.78093      1.00  2.219452   .415351
   8.78082   8.78082      1.00  2.221362   .415731
   8.78070   8.78070      1.00  2.221822   .415821
   8.78058   8.78058      1.00  2.222422   .416221
   8.78047   8.78047      1.00  2.222172   .416121
   8.78036   8.78036      1.00  2.221452   .415901
   8.78024   8.78024      1.00  2.221612   .415961
   8.78011   8.78011      1.00  2.222122   .416051
   8.77999   8.77999      1.00  2.212402   .414691
   8.77988   8.77988      1.00  2.221982   .416121
   8.77977   8.77977      1.00  2.221452   .416341
   8.77964   8.77964      1.00  2.219782   .415961
   8.77953   8.77953      1.00  2.218972   .415701
   8.77942   8.77942      1.00  2.220772   .416461
   8.77930   8.77930      1.00  2.221632   .416391
   8.77918   8.77918      1.00  2.222212   .416621
   8.77908   8.77908      1.00  2.211572   .414791
   8.77897   8.77897      1.00  2.222942   .416991
   8.77885   8.77885      1.00  2.221702   .416821
   8.77874   8.77874      1.00  2.220382   .416671
   8.77862   8.77862      1.00  2.222252   .417091
   8.77852   8.77852      1.00  2.218302   .416551
   8.77842   8.77842      1.00  2.218582   .416251
   8.77830   8.77830      1.00  2.219442   .416731
   8.77819   8.77819      1.00  2.212122   .415521
   8.77808   8.77808      1.00  2.221332   .417361
   8.77797   8.77797      1.00  2.218792   .416821
   8.77786   8.77786      1.00  2.220562   .417371
   8.77775   8.77775      1.00  2.221322   .417581
   8.77764   8.77764      1.00  2.218132   .416961
   8.77753   8.77753      1.00  2.221272   .417931
   8.77742   8.77742      1.00  2.219092   .417641
   8.77731   8.77731      1.00  2.210962   .416241
   8.77721   8.77721      1.00  2.219402   .417911
   8.77709   8.77709      1.00  2.219222   .418101
   8.77698   8.77698      1.00  2.220182   .418251
   8.77687   8.77687      1.00  2.219102   .418211
   8.77676   8.77676      1.00  2.219082   .418131
   8.77665   8.77665      1.00  2.218822   .418051
   8.77654   8.77654      1.00  2.218912   .418571
   8.77644   8.77644      1.00  2.211842   .417421
   8.77634   8.77634      1.00  2.219192   .418931
   8.77623   8.77623      1.00  2.219532   .419161
   8.77613   8.77613      1.00  2.217912   .418841
   8.77602   8.77602      1.00  2.218952   .419031
   8.77592   8.77592      1.00  2.218512   .419211
   8.77582   8.77582      1.00  2.217032   .419191
   8.77571   8.77571      1.00  2.220402   .419741
   8.77561   8.77561      1.00  2.212432   .418611
   8.77551   8.77551      1.00  2.215772   .419491
   8.77541   8.77541      1.00  2.218602   .420141
   8.77531   8.77531      1.00  2.216722   .419791
   8.77520   8.77520      1.00  2.219282   .420351
   8.77510   8.77510      1.00  2.216412   .419981
   8.77500   8.77500      1.00  2.216942   .420381
   8.77489   8.77489      1.00  2.219142   .420841
   8.77478   8.77478      1.00  2.217542   .420871
   8.77468   8.77468      1.00  2.207822   .419081
   8.77457   8.77457      1.00  2.218662   .421021
   8.77446   8.77446      1.00  2.216892   .420931
   8.77435   8.77435      1.00  2.219342   .421741
   8.77425   8.77425      1.00  2.217682   .421781
   8.77414   8.77414      1.00  2.216382   .421611
   8.77402   8.77402      1.00  2.216592   .421611
   8.77390   8.77390      1.00  2.213652   .421541
   8.77379   8.77379      1.00  2.217032   .422151
   8.77368   8.77368      1.00  2.206622   .420651
   8.77356   8.77356      1.00  2.216932   .422781
   8.77344   8.77344      1.00  2.217092   .422591
   8.77333   8.77333      1.00  2.215232   .422611
   8.77321   8.77321      1.00  2.216542   .423131
   8.77309   8.77309      1.00  2.215092   .423251
   8.77297   8.77297      1.00  2.214462   .423041
   8.77287   8.77287      1.00  2.215042   .423361
   8.77276   8.77276      1.00  2.207302   .422191
   8.77264   8.77264      1.00  2.214892   .423691
   8.77252   8.77252      1.00  2.214822   .423601
   8.77241   8.77241      1.00  2.213622   .423611
   8.77230   8.77230      1.00  2.213312   .423921
   8.77218   8.77218      1.00  2.212642   .424041
   8.77207   8.77207      1.00  2.213332   .424461
   8.77197   8.77197      1.00  2.214942   .424851
   8.77186   8.77186      1.00  2.215552   .425221
   8.77175   8.77175      1.00  2.203772   .423141
   8.77164   8.77164      1.00  2.214192   .425291
   8.77153   8.77153      1.00  2.214012   .425571
   8.77142   8.77142      1.00  2.214252   .425821
   8.77131   8.77131      1.00  2.213242   .425731
   8.77120   8.77120      1.00  2.212562   .425751
   8.77109   8.77109      1.00  2.209872   .425421
   8.77098   8.77098      1.00  2.213132   .425851
   8.77087   8.77087      1.00  2.204252   .424571
   8.77075   8.77075      1.00  2.213032   .426371
   8.77064   8.77064      1.00  2.212012   .426151
   8.77053   8.77053      1.00  2.213432   .426801
   8.77040   8.77040      1.00  2.212882   .427031
   8.77029   8.77029      1.00  2.211252   .426931
   8.77017   8.77017      1.00  2.213422   .427191
   8.77006   8.77006      1.00  2.211372   .426871
   8.76994   8.76994      1.00  2.201632   .425641
   8.76982   8.76982      1.00  2.210132   .427081
   8.76971   8.76971      1.00  2.209962   .427481
   8.76959   8.76959      1.00  2.210752   .427711
   8.76947   8.76947      1.00  2.211792   .428191
   8.76936   8.76936      1.00  2.209912   .427711
   8.76925   8.76925      1.00  2.213322   .428731
   8.76914   8.76914      1.00  2.207442   .427561
   8.76902   8.76902      1.00  2.201482   .426751
   8.76890   8.76890      1.00  2.212952   .428871
   8.76879   8.76879      1.00  2.209362   .428641
   8.76869   8.76869      1.00  2.210442   .428891
   8.76859   8.76859      1.00  2.208492   .428651
   8.76847   8.76847      1.00  2.209592   .428761
   8.76836   8.76836      1.00  2.209032   .429021
   8.76825   8.76825      1.00  2.210462   .429301
   8.76813   8.76813      1.00  2.201572   .427651
   8.76803   8.76803      1.00  2.211172   .429651
   8.76792   8.76792      1.00  2.207992   .429311
   8.76781   8.76781      1.00  2.211032   .429761
   8.76770   8.76770      1.00  2.206142   .429461
   8.76758   8.76758      1.00  2.206862   .429331
   8.76748   8.76748      1.00  2.206422   .429711
   8.76737   8.76737      1.00  2.207882   .430171
   8.76726   8.76726      1.00  2.198122   .428291
   8.76715   8.76715      1.00  2.207992   .430121
   8.76705   8.76705      1.00  2.206952   .430111
   8.76693   8.76693      1.00  2.208292   .430411
   8.76682   8.76682      1.00  2.207552   .430261
   8.76671   8.76671      1.00  2.206792   .430401
   8.76661   8.76661      1.00  2.205862   .430141
   8.76650   8.76650      1.00  2.206712   .430551
   8.76639   8.76639      1.00  2.199362   .429221
   8.76629   8.76629      1.00  2.206242   .430561
   8.76619   8.76619      1.00  2.206852   .430521
   8.76608   8.76608      1.00  2.204562   .430651
   8.76598   8.76598      1.00  2.205352   .430781
   8.76587   8.76587      1.00  2.207202   .431091
   8.76577   8.76577      1.00  2.206692   .431031
   8.76567   8.76567      1.00  2.206532   .431341
   8.76556   8.76556      1.00  2.202072   .430611
   8.76546   8.76546      1.00  2.207312   .431341
   8.76536   8.76536      1.00  2.206522   .431581
   8.76526   8.76526      1.00  2.205702   .431831
   8.76515   8.76515      1.00  2.208082   .432011
   8.76504   8.76504      1.00  2.203322   .431211
   8.76494   8.76494      1.00  2.205432   .431671
   8.76484   8.76484      1.00  2.205592   .431881
   8.76473   8.76473      1.00  2.206952   .432251
   8.76463   8.76463      1.00  2.198142   .430511
   8.76452   8.76452      1.00  2.206972   .432261
   8.76441   8.76441      1.00  2.207902   .432471
   8.76430   8.76430      1.00  2.205662   .431971
   8.76419   8.76419      1.00  2.207382   .432631
   8.76408   8.76408      1.00  2.204422   .432211
   8.76396   8.76396      1.00  2.206772   .432431
   8.76384   8.76384      1.00  2.204682   .432141
   8.76372   8.76372      1.00  2.196642   .430691
   8.76361   8.76361      1.00  2.203312   .432001
   8.76350   8.76350      1.00  2.207832   .432911
   8.76338   8.76338      1.00  2.206342   .432851
   8.76327   8.76327      1.00  2.206082   .432871
   8.76315   8.76315      1.00  2.207412   .433011
   8.76304   8.76304      1.00  2.206482   .433231
   8.76292   8.76292      1.00  2.207462   .433181
   8.76280   8.76280      1.00  2.197812   .431711
   8.76269   8.76269      1.00  2.205962   .433031
   8.76258   8.76258      1.00  2.208632   .433621
   8.76246   8.76246      1.00  2.205922   .433071
   8.76235   8.76235      1.00  2.204212   .433081
   8.76224   8.76224      1.00  2.209072   .433911
   8.76213   8.76213      1.00  2.205212   .433191
   8.76202   8.76202      1.00  2.207192   .433481
   8.76191   8.76191      1.00  2.206342   .433831
   8.76180   8.76180      1.00  2.200482   .432421
   8.76170   8.76170      1.00  2.206292   .433611
   8.76158   8.76158      1.00  2.207202   .433901
   8.76147   8.76147      1.00  2.206512   .433851
   8.76136   8.76136      1.00  2.207292   .434251
   8.76125   8.76125      1.00  2.205592   .433991
   8.76113   8.76113      1.00  2.206932   .434321
   8.76102   8.76102      1.00  2.206202   .434201
   8.76091   8.76091      1.00  2.197522   .432851
   8.76080   8.76080      1.00  2.207692   .434301
   8.76067   8.76067      1.00  2.208612   .434891
   8.76056   8.76056      1.00  2.206052   .434401
   8.76045   8.76045      1.00  2.206852   .434341
   8.76033   8.76033      1.00  2.206592   .434851
   8.76021   8.76021      1.00  2.206932   .434601
   8.76009   8.76009      1.00  2.205382   .434451
   8.75997   8.75997      1.00  2.206432   .434761
   8.75986   8.75986      1.00  2.197322   .432991
   8.75974   8.75974      1.00  2.206822   .435051
   8.75962   8.75962      1.00  2.206782   .434971
   8.75951   8.75951      1.00  2.208872   .435481
   8.75940   8.75940      1.00  2.206632   .435161
   8.75928   8.75928      1.00  2.205332   .434931
   8.75916   8.75916      1.00  2.209052   .435541
   8.75905   8.75905      1.00  2.205232   .434731
   8.75894   8.75894      1.00  2.199382   .433551
   8.75883   8.75883      1.00  2.205002   .434921
   8.75872   8.75872      1.00  2.206572   .435251
   8.75861   8.75861      1.00  2.206762   .435421
   8.75850   8.75850      1.00  2.206202   .435171
   8.75839   8.75839      1.00  2.205892   .435381
   8.75829   8.75829      1.00  2.208532   .436041
   8.75818   8.75818      1.00  2.207282   .435761
   8.75807   8.75807      1.00  2.198752   .434291
   8.75794   8.75794      1.00  2.206632   .435801
   8.75783   8.75783      1.00  2.205532   .435161
   8.75773   8.75773      1.00  2.207242   .435961
   8.75762   8.75762      1.00  2.205832   .435811
   8.75751   8.75751      1.00  2.206742   .436201
   8.75740   8.75740      1.00  2.204892   .435631
   8.75729   8.75729      1.00  2.205692   .435891
   8.75718   8.75718      1.00  2.197662   .434331
   8.75707   8.75707      1.00  2.205512   .436171
   8.75696   8.75696      1.00  2.207352   .436231
   8.75685   8.75685      1.00  2.208182   .436331
   8.75675   8.75675      1.00  2.207772   .436541
   8.75664   8.75664      1.00  2.207082   .436561
   8.75653   8.75653      1.00  2.205002   .436111
   8.75643   8.75643      1.00  2.206292   .436401
   8.75632   8.75632      1.00  2.199632   .434741
   8.75621   8.75621      1.00  2.202402   .435981
   8.75611   8.75611      1.00  2.205592   .436311
   8.75601   8.75601      1.00  2.206612   .437051
   8.75591   8.75591      1.00  2.205542   .436561
   8.75580   8.75580      1.00  2.206452   .437001
   8.75569   8.75569      1.00  2.206052   .436841
   8.75560   8.75560      1.00  2.203872   .436211
   8.75550   8.75550      1.00  2.200462   .435451
   8.75539   8.75539      1.00  2.204862   .436541
   8.75529   8.75529      1.00  2.204432   .436501
   8.75519   8.75519      1.00  2.206272   .436681
   8.75509   8.75509      1.00  2.205892   .436941
   8.75498   8.75498      1.00  2.204782   .436661
   8.75487   8.75487      1.00  2.204002   .436591
   8.75477   8.75477      1.00  2.204082   .436661
   8.75466   8.75466      1.00  2.201522   .436311
   8.75455   8.75455      1.00  2.202632   .436531
   8.75444   8.75444      1.00  2.206432   .437431
   8.75434   8.75434      1.00  2.207872   .437511
   8.75422   8.75422      1.00  2.205552   .437211
   8.75410   8.75410      1.00  2.204592   .436831
   8.75399   8.75399      1.00  2.204662   .436721
   8.75388   8.75388      1.00  2.203722   .436971
   8.75377   8.75377      1.00  2.194012   .435181
   8.75365   8.75365      1.00  2.204792   .437271
   8.75353   8.75353      1.00  2.206982   .437501
   8.75342   8.75342      1.00  2.204862   .437241
   8.75331   8.75331      1.00  2.203572   .437271
   8.75318   8.75318      1.00  2.206342   .437531
   8.75307   8.75307      1.00  2.202812   .436881
   8.75296   8.75296      1.00  2.201902   .436891
   8.75285   8.75285      1.00  2.203612   .437051
   8.75273   8.75273      1.00  2.198722   .436281
   8.75261   8.75261      1.00  2.202122   .437071
   8.75250   8.75250      1.00  2.204092   .437481
   8.75239   8.75239      1.00  2.204142   .437281
   8.75227   8.75227      1.00  2.204792   .437501
   8.75216   8.75216      1.00  2.202172   .437051
   8.75205   8.75205      1.00  2.203882   .437491
   8.75194   8.75194      1.00  2.205362   .437911
   8.75183   8.75183      1.00  2.197492   .436091
   8.75172   8.75172      1.00  2.202852   .437091
   8.75162   8.75162      1.00  2.203162   .437521
   8.75151   8.75151      1.00  2.203452   .437551
   8.75139   8.75139      1.00  2.201102   .437121
   8.75128   8.75128      1.00  2.204132   .437781
   8.75117   8.75117      1.00  2.201372   .436831
   8.75106   8.75106      1.00  2.205092   .437691
   8.75094   8.75094      1.00  2.200402   .437081
   8.75083   8.75083      1.00  2.202712   .437321
   8.75072   8.75072      1.00  2.202532   .437851
   8.75060   8.75060      1.00  2.202312   .437761
   8.75048   8.75048      1.00  2.204202   .437711
   8.75036   8.75036      1.00  2.202852   .437521
   8.75025   8.75025      1.00  2.201862   .437371
   8.75013   8.75013      1.00  2.201542   .437201
   8.75001   8.75001      1.00  2.195022   .436401
   8.74989   8.74989      1.00  2.202482   .437701
   8.74978   8.74978      1.00  2.202312   .437801
   8.74966   8.74966      1.00  2.203902   .438181
   8.74954   8.74954      1.00  2.204542   .438351
   8.74943   8.74943      1.00  2.200692   .437601
   8.74932   8.74932      1.00  2.205352   .438261
   8.74920   8.74920      1.00  2.201432   .437601
   8.74908   8.74908      1.00  2.191882   .435941
   8.74897   8.74897      1.00  2.199732   .437431
   8.74886   8.74886      1.00  2.200892   .437901
   8.74875   8.74875      1.00  2.200662   .437411
   8.74864   8.74864      1.00  2.199122   .437661
   8.74854   8.74854      1.00  2.199312   .437341
   8.74843   8.74843      1.00  2.202112   .438371
   8.74832   8.74832      1.00  2.200572   .437711
   8.74820   8.74820      1.00  2.193252   .436141
   8.74809   8.74809      1.00  2.200912   .438081
   8.74798   8.74798      1.00  2.201212   .437791
   8.74788   8.74788      1.00  2.201602   .438001
   8.74776   8.74776      1.00  2.200302   .437751
   8.74765   8.74765      1.00  2.200192   .438181
   8.74754   8.74754      1.00  2.198412   .437451
   8.74744   8.74744      1.00  2.199992   .438151
   8.74732   8.74732      1.00  2.190442   .436051
   8.74721   8.74721      1.00  2.199082   .437701
   8.74711   8.74711      1.00  2.200022   .438161
   8.74700   8.74700      1.00  2.200702   .438231
   8.74688   8.74688      1.00  2.201622   .438531
   8.74677   8.74677      1.00  2.201252   .438461
   8.74667   8.74667      1.00  2.199582   .437861
   8.74657   8.74657      1.00  2.197772   .437811
   8.74646   8.74646      1.00  2.191452   .436561
   8.74635   8.74635      1.00  2.197202   .438111
   8.74625   8.74625      1.00  2.199722   .438101
   8.74615   8.74615      1.00  2.197832   .438351
   8.74604   8.74604      1.00  2.197852   .438081
   8.74594   8.74594      1.00  2.199472   .438501
   8.74584   8.74584      1.00  2.197862   .438131
   8.74574   8.74574      1.00  2.200112   .438551
   8.74563   8.74563      1.00  2.197552   .438131
   8.74553   8.74553      1.00  2.190452   .436621
   8.74543   8.74543      1.00  2.197662   .438331
   8.74533   8.74533      1.00  2.197862   .438401
   8.74523   8.74523      1.00  2.198822   .438641
   8.74512   8.74512      1.00  2.196072   .438101
   8.74502   8.74502      1.00  2.197422   .438351
   8.74492   8.74492      1.00  2.198612   .438421
   8.74481   8.74481      1.00  2.197222   .438531
   8.74470   8.74470      1.00  2.190172   .437071
   8.74459   8.74459      1.00  2.197502   .438681
   8.74449   8.74449      1.00  2.198272   .438801
   8.74437   8.74437      1.00  2.197692   .438891
   8.74426   8.74426      1.00  2.196072   .438281
   8.74415   8.74415      1.00  2.195632   .438541
   8.74404   8.74404      1.00  2.195112   .438261
   8.74392   8.74392      1.00  2.196072   .438611
   8.74381   8.74381      1.00  2.190652   .437241
   8.74370   8.74370      1.00  2.195662   .438651
   8.74358   8.74358      1.00  2.197372   .438881
   8.74345   8.74345      1.00  2.195262   .438581
   8.74334   8.74334      1.00  2.197492   .439101
   8.74323   8.74323      1.00  2.195132   .438811
   8.74312   8.74312      1.00  2.195982   .438561
   8.74301   8.74301      1.00  2.194902   .438651
   8.74289   8.74289      1.00  2.193142   .438551
   8.74277   8.74277      1.00  2.186872   .437311
   8.74266   8.74266      1.00  2.195202   .439241
   8.74254   8.74254      1.00  2.192662   .438571
   8.74242   8.74242      1.00  2.196322   .439291
   8.74232   8.74232      1.00  2.193882   .438951
   8.74221   8.74221      1.00  2.193482   .439021
   8.74210   8.74210      1.00  2.194382   .439121
   8.74199   8.74199      1.00  2.192492   .438931
   8.74188   8.74188      1.00  2.186562   .437771
   8.74178   8.74178      1.00  2.193352   .439341
   8.74166   8.74166      1.00  2.192282   .439451
   8.74155   8.74155      1.00  2.191172   .439051
   8.74144   8.74144      1.00  2.194202   .439441
   8.74133   8.74133      1.00  2.188952   .438871
   8.74121   8.74121      1.00  2.192412   .439581
   8.74110   8.74110      1.00  2.193302   .439381
   8.74099   8.74099      1.00  2.191312   .439431
   8.74088   8.74088      1.00  2.184942   .438301
   8.74076   8.74076      1.00  2.194162   .439991
   8.74065   8.74065      1.00  2.191212   .439651
   8.74054   8.74054      1.00  2.190362   .439371
   8.74042   8.74042      1.00  2.191332   .439811
   8.74029   8.74029      1.00  2.190322   .439821
   8.74017   8.74017      1.00  2.190162   .439731
   8.74006   8.74006      1.00  2.187692   .439111
   8.73995   8.73995      1.00  2.185342   .438461
   8.73982   8.73982      1.00  2.191492   .439851
   8.73971   8.73971      1.00  2.191072   .439971
   8.73960   8.73960      1.00  2.188702   .439831
   8.73948   8.73948      1.00  2.191472   .440491
   8.73936   8.73936      1.00  2.187792   .439621
   8.73925   8.73925      1.00  2.191782   .440521
   8.73914   8.73914      1.00  2.181422   .438711
   8.73902   8.73902      1.00  2.188472   .440211
   8.73890   8.73890      1.00  2.189172   .440281
   8.73879   8.73879      1.00  2.187402   .439971
   8.73869   8.73869      1.00  2.189792   .440501
   8.73858   8.73858      1.00  2.188242   .440601
   8.73847   8.73847      1.00  2.188402   .440531
   8.73836   8.73836      1.00  2.189092   .440551
   8.73825   8.73825      1.00  2.187512   .440391
   8.73814   8.73814      1.00  2.180352   .438911
   8.73802   8.73802      1.00  2.187952   .440491
   8.73791   8.73791      1.00  2.186972   .440711
   8.73781   8.73781      1.00  2.187622   .441031
   8.73771   8.73771      1.00  2.186942   .440941
   8.73759   8.73759      1.00  2.189492   .441531
   8.73748   8.73748      1.00  2.184222   .440331
   8.73737   8.73737      1.00  2.188782   .441481
   8.73726   8.73726      1.00  2.180362   .439891
   8.73715   8.73715      1.00  2.188162   .441721
   8.73703   8.73703      1.00  2.188312   .441531
   8.73693   8.73693      1.00  2.189132   .441891
   8.73682   8.73682      1.00  2.187662   .441471
   8.73671   8.73671      1.00  2.188232   .441861
   8.73660   8.73660      1.00  2.186392   .441501
   8.73650   8.73650      1.00  2.185812   .441761
   8.73640   8.73640      1.00  2.184772   .441661
   8.73629   8.73629      1.00  2.180622   .440631
   8.73618   8.73618      1.00  2.188302   .442501
   8.73608   8.73608      1.00  2.186972   .441981
   8.73598   8.73598      1.00  2.188452   .442661
   8.73587   8.73587      1.00  2.186232   .442191
   8.73577   8.73577      1.00  2.189092   .442941
   8.73567   8.73567      1.00  2.184892   .442081
   8.73557   8.73557      1.00  2.186632   .442741
   8.73547   8.73547      1.00  2.178602   .441181
   8.73536   8.73536      1.00  2.187522   .443321
   8.73526   8.73526      1.00  2.184632   .442351
   8.73516   8.73516      1.00  2.188752   .443241
   8.73505   8.73505      1.00  2.186922   .443331
   8.73495   8.73495      1.00  2.186792   .443251
   8.73485   8.73485      1.00  2.188402   .443371
   8.73474   8.73474      1.00  2.187002   .443541
   8.73463   8.73463      1.00  2.180032   .442341
   8.73451   8.73451      1.00  2.186262   .443961
   8.73441   8.73441      1.00  2.189142   .444691
   8.73431   8.73431      1.00  2.182392   .442981
   8.73419   8.73419      1.00  2.186332   .444131
   8.73407   8.73407      1.00  2.183152   .443391
   8.73396   8.73396      1.00  2.186202   .444071
   8.73385   8.73385      1.00  2.183992   .443701
   8.73373   8.73373      1.00  2.183772   .444151
   8.73362   8.73362      1.00  2.186552   .444621
   8.73350   8.73350      1.00  2.186642   .444781
   8.73339   8.73339      1.00  2.186882   .444671
   8.73326   8.73326      1.00  2.187922   .445231
   8.73315   8.73315      1.00  2.184542   .444421
   8.73305   8.73305      1.00  2.186022   .444681
   8.73293   8.73293      1.00  2.186582   .445341
   8.73281   8.73281      1.00  2.175232   .443161
   8.73269   8.73269      1.00  2.185712   .445281
   8.73258   8.73258      1.00  2.186452   .445221
   8.73247   8.73247      1.00  2.188862   .446131
   8.73235   8.73235      1.00  2.185382   .445341
   8.73224   8.73224      1.00  2.185072   .445351
   8.73213   8.73213      1.00  2.185312   .445951
   8.73202   8.73202      1.00  2.187762   .446431
   8.73191   8.73191      1.00  2.176292   .444071
   8.73180   8.73180      1.00  2.189632   .446721
   8.73169   8.73169      1.00  2.184922   .446041
   8.73159   8.73159      1.00  2.186592   .446651
   8.73147   8.73147      1.00  2.184362   .446111
   8.73136   8.73136      1.00  2.186972   .446811
   8.73125   8.73125      1.00  2.183282   .446511
   8.73114   8.73114      1.00  2.186672   .447341
   8.73102   8.73102      1.00  2.178362   .445341
   8.73091   8.73091      1.00  2.187692   .447191
   8.73080   8.73080      1.00  2.184172   .446981
   8.73069   8.73069      1.00  2.185912   .447441
   8.73056   8.73056      1.00  2.185902   .447211
   8.73044   8.73044      1.00  2.188462   .447961
   8.73033   8.73033      1.00  2.184772   .447381
   8.73021   8.73021      1.00  2.188162   .448361
   8.73009   8.73009      1.00  2.189502   .448601
   8.72998   8.72998      1.00  2.179802   .446701
   8.72986   8.72986      1.00  2.189572   .449041
   8.72974   8.72974      1.00  2.187382   .448211
   8.72962   8.72962      1.00  2.188292   .449021
   8.72950   8.72950      1.00  2.186012   .448061
   8.72940   8.72940      1.00  2.187952   .448921
   8.72929   8.72929      1.00  2.185932   .448621
   8.72917   8.72917      1.00  2.187062   .448791
   8.72905   8.72905      1.00  2.177792   .447151
   8.72895   8.72895      1.00  2.187562   .449181
   8.72884   8.72884      1.00  2.185792   .449021
   8.72872   8.72872      1.00  2.190502   .450121
   8.72861   8.72861      1.00  2.188602   .450141
   8.72851   8.72851      1.00  2.186862   .449791
   8.72840   8.72840      1.00  2.188452   .449981
   8.72828   8.72828      1.00  2.185252   .449541
   8.72817   8.72817      1.00  2.181522   .448931
   8.72806   8.72806      1.00  2.183962   .449461
   8.72795   8.72795      1.00  2.188592   .450611
   8.72784   8.72784      1.00  2.187382   .450541
   8.72773   8.72773      1.00  2.187982   .450821
   8.72762   8.72762      1.00  2.182832   .449631
   8.72751   8.72751      1.00  2.188922   .451071
   8.72740   8.72740      1.00  2.185712   .450081
   8.72729   8.72729      1.00  2.181602   .449431
   8.72719   8.72719      1.00  2.187072   .451011
   8.72708   8.72708      1.00  2.187782   .451091
   8.72696   8.72696      1.00  2.185512   .450411
   8.72685   8.72685      1.00  2.186142   .450941
   8.72675   8.72675      1.00  2.187452   .451261
   8.72665   8.72665      1.00  2.185672   .451141
   8.72654   8.72654      1.00  2.184482   .451051
   8.72643   8.72643      1.00  2.180922   .450481
   8.72633   8.72633      1.00  2.187672   .452091
   8.72623   8.72623      1.00  2.187612   .451851
   8.72612   8.72612      1.00  2.186612   .451781
   8.72601   8.72601      1.00  2.186952   .451871
   8.72591   8.72591      1.00  2.187062   .452201
   8.72581   8.72581      1.00  2.186182   .452261
   8.72571   8.72571      1.00  2.186272   .452091
   8.72560   8.72560      1.00  2.179332   .450591
   8.72550   8.72550      1.00  2.187102   .452971
   8.72540   8.72540      1.00  2.185132   .451971
   8.72529   8.72529      1.00  2.185972   .452191
   8.72519   8.72519      1.00  2.184512   .452181
   8.72509   8.72509      1.00  2.187052   .452591
   8.72499   8.72499      1.00  2.185802   .452381
   8.72488   8.72488      1.00  2.187392   .452951
   8.72477   8.72477      1.00  2.178152   .451431
   8.72467   8.72467      1.00  2.186322   .452851
   8.72456   8.72456      1.00  2.186902   .453121
   8.72445   8.72445      1.00  2.184852   .452961
   8.72434   8.72434      1.00  2.185732   .453101
   8.72424   8.72424      1.00  2.181952   .452331
   8.72412   8.72412      1.00  2.184902   .453091
   8.72400   8.72400      1.00  2.183982   .452811
   8.72389   8.72389      1.00  2.180072   .452061
   8.72378   8.72378      1.00  2.183602   .453171
   8.72366   8.72366      1.00  2.186992   .453941
   8.72354   8.72354      1.00  2.184362   .453321
   8.72343   8.72343      1.00  2.188242   .454371
   8.72332   8.72332      1.00  2.184412   .453491
   8.72320   8.72320      1.00  2.184142   .453631
   8.72308   8.72308      1.00  2.187182   .454431
   8.72296   8.72296      1.00  2.181892   .453331
   8.72285   8.72285      1.00  2.183092   .453781
   8.72274   8.72274      1.00  2.186142   .454491
   8.72262   8.72262      1.00  2.187082   .454541
   8.72250   8.72250      1.00  2.184822   .454551
   8.72240   8.72240      1.00  2.188512   .454811
   8.72229   8.72229      1.00  2.183952   .454191
   8.72217   8.72217      1.00  2.186402   .454681
   8.72206   8.72206      1.00  2.183552   .454341
   8.72196   8.72196      1.00  2.179182   .453571
   8.72185   8.72185      1.00  2.184012   .454361
   8.72173   8.72173      1.00  2.181672   .454171
   8.72162   8.72162      1.00  2.182772   .454421
   8.72152   8.72152      1.00  2.184912   .455051
   8.72140   8.72140      1.00  2.184882   .454951
   8.72129   8.72129      1.00  2.185822   .455371
   8.72118   8.72118      1.00  2.186552   .455751
   8.72107   8.72107      1.00  2.177372   .453371
   8.72096   8.72096      1.00  2.182742   .455161
   8.72084   8.72084      1.00  2.185652   .455781
   8.72073   8.72073      1.00  2.184822   .455621
   8.72062   8.72062      1.00  2.182432   .455101
   8.72050   8.72050      1.00  2.184022   .455471
   8.72038   8.72038      1.00  2.184512   .455181
   8.72026   8.72026      1.00  2.185332   .456021
   8.72015   8.72015      1.00  2.177002   .454201
   8.72004   8.72004      1.00  2.183072   .455791
   8.71992   8.71992      1.00  2.187262   .456271
   8.71979   8.71979      1.00  2.184202   .455881
   8.71968   8.71968      1.00  2.183832   .455841
   8.71957   8.71957      1.00  2.184082   .456061
   8.71944   8.71944      1.00  2.180322   .455631
   8.71933   8.71933      1.00  2.183262   .455951
   8.71922   8.71922      1.00  2.180712   .455781
   8.71912   8.71912      1.00  2.179772   .455341
   8.71900   8.71900      1.00  2.184302   .456341
   8.71888   8.71888      1.00  2.183582   .456571
   8.71878   8.71878      1.00  2.183942   .456551
   8.71867   8.71867      1.00  2.183262   .456091
   8.71856   8.71856      1.00  2.183872   .456461
   8.71845   8.71845      1.00  2.182952   .456471
   8.71834   8.71834      1.00  2.182552   .456621
   8.71823   8.71823      1.00  2.175282   .455051
   8.71811   8.71811      1.00  2.183572   .457001
   8.71800   8.71800      1.00  2.182772   .456731
   8.71790   8.71790      1.00  2.181282   .456421
   8.71779   8.71779      1.00  2.180342   .456611
   8.71768   8.71768      1.00  2.180842   .456821
   8.71757   8.71757      1.00  2.182042   .456621
   8.71746   8.71746      1.00  2.183422   .457401
   8.71735   8.71735      1.00  2.174282   .455251
   8.71724   8.71724      1.00  2.183682   .457521
   8.71713   8.71713      1.00  2.183642   .457461
   8.71702   8.71702      1.00  2.180842   .457061
   8.71691   8.71691      1.00  2.181382   .457101
   8.71680   8.71680      1.00  2.178062   .456711
   8.71669   8.71669      1.00  2.182552   .457611
   8.71659   8.71659      1.00  2.179532   .456871
   8.71649   8.71649      1.00  2.173642   .455891
   8.71638   8.71638      1.00  2.180522   .457221
   8.71628   8.71628      1.00  2.180402   .457201
   8.71618   8.71618      1.00  2.178622   .457081
   8.71607   8.71607      1.00  2.178452   .457021
   8.71596   8.71596      1.00  2.177692   .457111
   8.71586   8.71586      1.00  2.179182   .457481
   8.71576   8.71576      1.00  2.180732   .457631
   8.71566   8.71566      1.00  2.170622   .455831
   8.71556   8.71556      1.00  2.178062   .457291
   8.71546   8.71546      1.00  2.179162   .457391
   8.71536   8.71536      1.00  2.178562   .457411
   8.71525   8.71525      1.00  2.177892   .457561
   8.71514   8.71514      1.00  2.178232   .457371
   8.71504   8.71504      1.00  2.178812   .457951
   8.71494   8.71494      1.00  2.178492   .457911
   8.71484   8.71484      1.00  2.170722   .455841
   8.71473   8.71473      1.00  2.179092   .457841
   8.71462   8.71462      1.00  2.176672   .457411
   8.71451   8.71451      1.00  2.177192   .457701
   8.71440   8.71440      1.00  2.176442   .457771
   8.71429   8.71429      1.00  2.177792   .458021
   8.71417   8.71417      1.00  2.178022   .457971
   8.71407   8.71407      1.00  2.178502   .458131
   8.71396   8.71396      1.00  2.170392   .456581
   8.71384   8.71384      1.00  2.177692   .458221
   8.71373   8.71373      1.00  2.176012   .457781
   8.71361   8.71361      1.00  2.176402   .458061
   8.71350   8.71350      1.00  2.175072   .457691
   8.71338   8.71338      1.00  2.177632   .458231
   8.71327   8.71327      1.00  2.176882   .458211
   8.71316   8.71316      1.00  2.175322   .458171
   8.71304   8.71304      1.00  2.168682   .456631
   8.71292   8.71292      1.00  2.176382   .458271
   8.71280   8.71280      1.00  2.179112   .458711
   8.71269   8.71269      1.00  2.175052   .458231
   8.71258   8.71258      1.00  2.177552   .459141
   8.71246   8.71246      1.00  2.176732   .458401
   8.71235   8.71235      1.00  2.176992   .458861
   8.71224   8.71224      1.00  2.173272   .458001
   8.71213   8.71213      1.00  2.176632   .458891
   8.71202   8.71202      1.00  2.165132   .456331
   8.71191   8.71191      1.00  2.174452   .458531
   8.71180   8.71180      1.00  2.173382   .458351
   8.71169   8.71169      1.00  2.176672   .458821
   8.71158   8.71158      1.00  2.176012   .458911
   8.71147   8.71147      1.00  2.175412   .459071
   8.71136   8.71136      1.00  2.176012   .458961
   8.71125   8.71125      1.00  2.175302   .458451
   8.71113   8.71113      1.00  2.165232   .457041
   8.71102   8.71102      1.00  2.173612   .458581
   8.71091   8.71091      1.00  2.176652   .459291
   8.71080   8.71080      1.00  2.174272   .458681
   8.71068   8.71068      1.00  2.176442   .459481
   8.71056   8.71056      1.00  2.173632   .459071
   8.71045   8.71045      1.00  2.175432   .459401
   8.71033   8.71033      1.00  2.174432   .459341
   8.71021   8.71021      1.00  2.169672   .457991
   8.71009   8.71009      1.00  2.173152   .459031
   8.70998   8.70998      1.00  2.176312   .459891
   8.70986   8.70986      1.00  2.174932   .459651
   8.70974   8.70974      1.00  2.176672   .459791
   8.70963   8.70963      1.00  2.172282   .458801
   8.70952   8.70952      1.00  2.173542   .459121
   8.70940   8.70940      1.00  2.173642   .459491
   8.70927   8.70927      1.00  2.164842   .457641
   8.70916   8.70916      1.00  2.171792   .459081
   8.70906   8.70906      1.00  2.173212   .459751
   8.70894   8.70894      1.00  2.173662   .459591
   8.70883   8.70883      1.00  2.173692   .459391
   8.70872   8.70872      1.00  2.173402   .459751
   8.70862   8.70862      1.00  2.171142   .459101
   8.70851   8.70851      1.00  2.173702   .459611
   8.70839   8.70839      1.00  2.171152   .459151
   8.70828   8.70828      1.00  2.166092   .458581
   8.70817   8.70817      1.00  2.171052   .459081
   8.70806   8.70806      1.00  2.172922   .459891
   8.70795   8.70795      1.00  2.171272   .459521
   8.70784   8.70784      1.00  2.171232   .459661
   8.70773   8.70773      1.00  2.171082   .459581
   8.70762   8.70762      1.00  2.172232   .460081
   8.70751   8.70751      1.00  2.171802   .459991
   8.70740   8.70740      1.00  2.171352   .459761
   8.70729   8.70729      1.00  2.163952   .458221
   8.70718   8.70718      1.00  2.172102   .460031
   8.70707   8.70707      1.00  2.171142   .459851
   8.70696   8.70696      1.00  2.169462   .459471
   8.70686   8.70686      1.00  2.170202   .459581
   8.70675   8.70675      1.00  2.170102   .459811
   8.70664   8.70664      1.00  2.169662   .459951
   8.70654   8.70654      1.00  2.168772   .459601
   8.70643   8.70643      1.00  2.171482   .460221
   8.70633   8.70633      1.00  2.162442   .458321
   8.70622   8.70622      1.00  2.171582   .460291
   8.70611   8.70611      1.00  2.167192   .459791
   8.70601   8.70601      1.00  2.169602   .459971
   8.70591   8.70591      1.00  2.167252   .459711
   8.70580   8.70580      1.00  2.169462   .460011
   8.70570   8.70570      1.00  2.168832   .459811
   8.70561   8.70561      1.00  2.166532   .459621
   8.70551   8.70551      1.00  2.163252   .458601
   8.70540   8.70540      1.00  2.169222   .460391
   8.70530   8.70530      1.00  2.169542   .460161
   8.70520   8.70520      1.00  2.166112   .459671
   8.70510   8.70510      1.00  2.169562   .460711
   8.70499   8.70499      1.00  2.165672   .459741
   8.70488   8.70488      1.00  2.167722   .460391
   8.70478   8.70478      1.00  2.164142   .459421
   8.70467   8.70467      1.00  2.160682   .458551
   8.70456   8.70456      1.00  2.164692   .459751
   8.70445   8.70445      1.00  2.166392   .460281
   8.70435   8.70435      1.00  2.166332   .460201
   8.70424   8.70424      1.00  2.168342   .460911
   8.70412   8.70412      1.00  2.163402   .459691
   8.70400   8.70400      1.00  2.168042   .461071
   8.70389   8.70389      1.00  2.165802   .460271
   8.70378   8.70378      1.00  2.157162   .458511
   8.70366   8.70366      1.00  2.164872   .460161
   8.70355   8.70355      1.00  2.167232   .460791
   8.70344   8.70344      1.00  2.163782   .460221
   8.70332   8.70332      1.00  2.162202   .459701
   8.70320   8.70320      1.00  2.164092   .460411
   8.70308   8.70308      1.00  2.166052   .460791
   8.70297   8.70297      1.00  2.162332   .460201
   8.70286   8.70286      1.00  2.157092   .459141
   8.70274   8.70274      1.00  2.165232   .461041
   8.70262   8.70262      1.00  2.163192   .460411
   8.70251   8.70251      1.00  2.163732   .460341
   8.70240   8.70240      1.00  2.162132   .460491
   8.70229   8.70229      1.00  2.163932   .460721
   8.70217   8.70217      1.00  2.160002   .459991
   8.70207   8.70207      1.00  2.164272   .461081
   8.70196   8.70196      1.00  2.152562   .458671
   8.70185   8.70185      1.00  2.161472   .460441
   8.70174   8.70174      1.00  2.161502   .460551
   8.70163   8.70163      1.00  2.164572   .461661
   8.70152   8.70152      1.00  2.161772   .460591
   8.70140   8.70140      1.00  2.163112   .461101
   8.70129   8.70129      1.00  2.161672   .461041
   8.70119   8.70119      1.00  2.162232   .461011
   8.70108   8.70108      1.00  2.158772   .460711
   8.70096   8.70096      1.00  2.157072   .460051
   8.70084   8.70084      1.00  2.162872   .461481
   8.70073   8.70073      1.00  2.159132   .460951
   8.70062   8.70062      1.00  2.159612   .460981
   8.70050   8.70050      1.00  2.162002   .461701
   8.70038   8.70038      1.00  2.161032   .461281
   8.70027   8.70027      1.00  2.158362   .461141
   8.70015   8.70015      1.00  2.162472   .461831
   8.70003   8.70003      1.00  2.151172   .459701
   8.69991   8.69991      1.00  2.159402   .461531
   8.69979   8.69979      1.00  2.158032   .461471
   8.69968   8.69968      1.00  2.161752   .461811
   8.69956   8.69956      1.00  2.159462   .461381
   8.69944   8.69944      1.00  2.158672   .461371
   8.69933   8.69933      1.00  2.160772   .461881
   8.69922   8.69922      1.00  2.158872   .461531
   8.69910   8.69910      1.00  2.154642   .460871
   8.69899   8.69899      1.00  2.158122   .461641
   8.69888   8.69888      1.00  2.162922   .462681
   8.69877   8.69877      1.00  2.160752   .462421
   8.69865   8.69865      1.00  2.162642   .463111
   8.69855   8.69855      1.00  2.161992   .462561
   8.69845   8.69845      1.00  2.161522   .462841
   8.69834   8.69834      1.00  2.158812   .462351
   8.69822   8.69822      1.00  2.163832   .463561
   8.69810   8.69810      1.00  2.152972   .461321
   8.69800   8.69800      1.00  2.163572   .463551
   8.69790   8.69790      1.00  2.165152   .464101
   8.69778   8.69778      1.00  2.162512   .463491
   8.69767   8.69767      1.00  2.163552   .464061
   8.69756   8.69756      1.00  2.162652   .463721
   8.69746   8.69746      1.00  2.164262   .464221
   8.69734   8.69734      1.00  2.161802   .463821
   8.69723   8.69723      1.00  2.156722   .462781
   8.69713   8.69713      1.00  2.160632   .463931
   8.69702   8.69702      1.00  2.163992   .464521
   8.69690   8.69690      1.00  2.161842   .463831
   8.69679   8.69679      1.00  2.166542   .465131
   8.69669   8.69669      1.00  2.159862   .464071
   8.69659   8.69659      1.00  2.162382   .464431
   8.69648   8.69648      1.00  2.164642   .464991
   8.69637   8.69637      1.00  2.155492   .463231
   8.69627   8.69627      1.00  2.163262   .464901
   8.69617   8.69617      1.00  2.161492   .464501
   8.69606   8.69606      1.00  2.163282   .464901
   8.69596   8.69596      1.00  2.162682   .465011
   8.69586   8.69586      1.00  2.161172   .464601
   8.69575   8.69575      1.00  2.160582   .464441
   8.69565   8.69565      1.00  2.164732   .466261
   8.69555   8.69555      1.00  2.155532   .463741
   8.69545   8.69545      1.00  2.163272   .465641
   8.69535   8.69535      1.00  2.165862   .466171
   8.69525   8.69525      1.00  2.164912   .466111
   8.69514   8.69514      1.00  2.163122   .465531
   8.69504   8.69504      1.00  2.164882   .466111
   8.69493   8.69493      1.00  2.162792   .465541
   8.69483   8.69483      1.00  2.163402   .466281
   8.69472   8.69472      1.00  2.155192   .464541
   8.69462   8.69462      1.00  2.164332   .466351
   8.69451   8.69451      1.00  2.163082   .466431
   8.69440   8.69440      1.00  2.164402   .466391
   8.69428   8.69428      1.00  2.166282   .466881
   8.69418   8.69418      1.00  2.165042   .466991
   8.69406   8.69406      1.00  2.161222   .466491
   8.69395   8.69395      1.00  2.166002   .467051
   8.69383   8.69383      1.00  2.166202   .467321
   8.69372   8.69372      1.00  2.153682   .464801
   8.69361   8.69361      1.00  2.164832   .467411
   8.69348   8.69348      1.00  2.162302   .466691
   8.69337   8.69337      1.00  2.167122   .467931
   8.69326   8.69326      1.00  2.161202   .466711
   8.69314   8.69314      1.00  2.164612   .467371
   8.69302   8.69302      1.00  2.163332   .467191
   8.69291   8.69291      1.00  2.165492   .467871
   8.69280   8.69280      1.00  2.155232   .466001
   8.69268   8.69268      1.00  2.165942   .468011
   8.69256   8.69256      1.00  2.165932   .468211
   8.69245   8.69245      1.00  2.162272   .467391
   8.69234   8.69234      1.00  2.162142   .467791
   8.69223   8.69223      1.00  2.161562   .467411
   8.69212   8.69212      1.00  2.160472   .467411
   8.69201   8.69201      1.00  2.163532   .468041
   8.69190   8.69190      1.00  2.163472   .468541
   8.69180   8.69180      1.00  2.160332   .467401
   8.69168   8.69168      1.00  2.165732   .468911
   8.69157   8.69157      1.00  2.163922   .468521
   8.69147   8.69147      1.00  2.162262   .468541
   8.69136   8.69136      1.00  2.161692   .468001
   8.69124   8.69124      1.00  2.161572   .468501
   8.69113   8.69113      1.00  2.162612   .468811
   8.69102   8.69102      1.00  2.159232   .468041
   8.69091   8.69091      1.00  2.158162   .467691
   8.69079   8.69079      1.00  2.161322   .468591
   8.69068   8.69068      1.00  2.161242   .468871
   8.69056   8.69056      1.00  2.160752   .468531
   8.69045   8.69045      1.00  2.160802   .468751
   8.69032   8.69032      1.00  2.159612   .468561
   8.69021   8.69021      1.00  2.164482   .469811
   8.69009   8.69009      1.00  2.152902   .467171
   8.68998   8.68998      1.00  2.159442   .469561
   8.68986   8.68986      1.00  2.159962   .468911
   8.68974   8.68974      1.00  2.159062   .469011
   8.68963   8.68963      1.00  2.159352   .468771
   8.68952   8.68952      1.00  2.158812   .468981
   8.68939   8.68939      1.00  2.160612   .469571
   8.68927   8.68927      1.00  2.160052   .469311
   8.68917   8.68917      1.00  2.153392   .468101
   8.68906   8.68906      1.00  2.158052   .469091
   8.68895   8.68895      1.00  2.159652   .469831
   8.68883   8.68883      1.00  2.157662   .469241
   8.68873   8.68873      1.00  2.154622   .468831
   8.68862   8.68862      1.00  2.160022   .469971
   8.68851   8.68851      1.00  2.156152   .469311
   8.68839   8.68839      1.00  2.152832   .468791
   8.68829   8.68829      1.00  2.158492   .469811
   8.68818   8.68818      1.00  2.146702   .467681
   8.68807   8.68807      1.00  2.159052   .470211
   8.68796   8.68796      1.00  2.157112   .470031
   8.68785   8.68785      1.00  2.156392   .469891
   8.68774   8.68774      1.00  2.158592   .470261
   8.68763   8.68763      1.00  2.154132   .469371
   8.68752   8.68752      1.00  2.155142   .469831
   8.68741   8.68741      1.00  2.151782   .468911
   8.68730   8.68730      1.00  2.150902   .469251
   8.68718   8.68718      1.00  2.156902   .470601
   8.68708   8.68708      1.00  2.154362   .470051
   8.68697   8.68697      1.00  2.157142   .470491
   8.68687   8.68687      1.00  2.155972   .470531
   8.68676   8.68676      1.00  2.157442   .471031
   8.68665   8.68665      1.00  2.152342   .470001
   8.68655   8.68655      1.00  2.155382   .470721
   8.68644   8.68644      1.00  2.156252   .471041
   8.68633   8.68633      1.00  2.152402   .470291
   8.68623   8.68623      1.00  2.156052   .470861
   8.68613   8.68613      1.00  2.156222   .471281
   8.68602   8.68602      1.00  2.154802   .471031
   8.68592   8.68592      1.00  2.153572   .470731
   8.68582   8.68582      1.00  2.153392   .470671
   8.68572   8.68572      1.00  2.155862   .471551
   8.68562   8.68562      1.00  2.154482   .471541
   8.68551   8.68551      1.00  2.146392   .469751
   8.68540   8.68540      1.00  2.155952   .471671
   8.68530   8.68530      1.00  2.153392   .471321
   8.68521   8.68521      1.00  2.154472   .471601
   8.68510   8.68510      1.00  2.156202   .471841
   8.68499   8.68499      1.00  2.155042   .472331
   8.68490   8.68490      1.00  2.150242   .470921
   8.68479   8.68479      1.00  2.155932   .472361
   8.68468   8.68468      1.00  2.154872   .472091
   8.68458   8.68458      1.00  2.147202   .470671
   8.68447   8.68447      1.00  2.152412   .472011
   8.68436   8.68436      1.00  2.156242   .472791
   8.68424   8.68424      1.00  2.154472   .472381
   8.68413   8.68413      1.00  2.152442   .472161
   8.68402   8.68402      1.00  2.153312   .472401
   8.68391   8.68391      1.00  2.152392   .472311
   8.68379   8.68379      1.00  2.154432   .472661
   8.68367   8.68367      1.00  2.143802   .470431
   8.68356   8.68356      1.00  2.152792   .472671
   8.68344   8.68344      1.00  2.153702   .472621
   8.68333   8.68333      1.00  2.154662   .473051
   8.68321   8.68321      1.00  2.153462   .472861
   8.68310   8.68310      1.00  2.152472   .472831
   8.68298   8.68298      1.00  2.151322   .472571
   8.68286   8.68286      1.00  2.155542   .473801
   8.68274   8.68274      1.00  2.143602   .471191
   8.68263   8.68263      1.00  2.153402   .473591
   8.68252   8.68252      1.00  2.151592   .473191
   8.68241   8.68241      1.00  2.152732   .473391
   8.68230   8.68230      1.00  2.151372   .473441
   8.68219   8.68219      1.00  2.153992   .473821
   8.68208   8.68208      1.00  2.150912   .473421
   8.68197   8.68197      1.00  2.155042   .474221
   8.68186   8.68186      1.00  2.152932   .474001
   8.68175   8.68175      1.00  2.146682   .472781
   8.68164   8.68164      1.00  2.153792   .474481
   8.68152   8.68152      1.00  2.150172   .473571
   8.68141   8.68141      1.00  2.154222   .474631
   8.68131   8.68131      1.00  2.150962   .474091
   8.68120   8.68120      1.00  2.153012   .474451
   8.68108   8.68108      1.00  2.150842   .474201
   8.68097   8.68097      1.00  2.151062   .474311
   8.68086   8.68086      1.00  2.143932   .472971
   8.68074   8.68074      1.00  2.153192   .474661
   8.68062   8.68062      1.00  2.150612   .474521
   8.68050   8.68050      1.00  2.154582   .475601
   8.68039   8.68039      1.00  2.152012   .474991
   8.68028   8.68028      1.00  2.153502   .475571
   8.68015   8.68015      1.00  2.151492   .474971
   8.68004   8.68004      1.00  2.150382   .475161
   8.67993   8.67993      1.00  2.149792   .474501
   8.67981   8.67981      1.00  2.145542   .474161
   8.67969   8.67969      1.00  2.151052   .475161
   8.67957   8.67957      1.00  2.151182   .475321
   8.67946   8.67946      1.00  2.152742   .476131
   8.67934   8.67934      1.00  2.151042   .475511
   8.67922   8.67922      1.00  2.153782   .476281
   8.67911   8.67911      1.00  2.150652   .475471
   8.67900   8.67900      1.00  2.150642   .475851
   8.67889   8.67889      1.00  2.144482   .474581
   8.67877   8.67877      1.00  2.153182   .476211
   8.67866   8.67866      1.00  2.150832   .475891
   8.67856   8.67856      1.00  2.150412   .476031
   8.67845   8.67845      1.00  2.150142   .476111
   8.67833   8.67833      1.00  2.151892   .476521
   8.67822   8.67822      1.00  2.149762   .476271
   8.67812   8.67812      1.00  2.142862   .474541
   8.67801   8.67801      1.00  2.150652   .476541
   8.67790   8.67790      1.00  2.150812   .476701
   8.67779   8.67779      1.00  2.151632   .476511
   8.67768   8.67768      1.00  2.151812   .476751
   8.67757   8.67757      1.00  2.150572   .476961
   8.67746   8.67746      1.00  2.148492   .476231
   8.67735   8.67735      1.00  2.149842   .476931
   8.67724   8.67724      1.00  2.137572   .474291
   8.67713   8.67713      1.00  2.150382   .477151
   8.67702   8.67702      1.00  2.148712   .476551
   8.67691   8.67691      1.00  2.154262   .478081
   8.67680   8.67680      1.00  2.147742   .476761
   8.67670   8.67670      1.00  2.150152   .477391
   8.67659   8.67659      1.00  2.145702   .476431
   8.67648   8.67648      1.00  2.148712   .477301
   8.67638   8.67638      1.00  2.147572   .477111
   8.67628   8.67628      1.00  2.143182   .475901
   8.67617   8.67617      1.00  2.148422   .477471
   8.67606   8.67606      1.00  2.149392   .477891
   8.67597   8.67597      1.00  2.147032   .477321
   8.67587   8.67587      1.00  2.149112   .477931
   8.67576   8.67576      1.00  2.148492   .477421
   8.67566   8.67566      1.00  2.146912   .477651
   8.67556   8.67556      1.00  2.149202   .478161
   8.67546   8.67546      1.00  2.137642   .475301
   8.67535   8.67535      1.00  2.150542   .478071
   8.67525   8.67525      1.00  2.145072   .477171
   8.67515   8.67515      1.00  2.149702   .478491
   8.67504   8.67504      1.00  2.146712   .477881
   8.67493   8.67493      1.00  2.147152   .477911
   8.67483   8.67483      1.00  2.146432   .477851
   8.67473   8.67473      1.00  2.148972   .478421
   8.67462   8.67462      1.00  2.140032   .476361
   8.67451   8.67451      1.00  2.148642   .478011
   8.67441   8.67441      1.00  2.147732   .478681
   8.67430   8.67430      1.00  2.150112   .478731
   8.67419   8.67419      1.00  2.147422   .478591
   8.67406   8.67406      1.00  2.144402   .477681
   8.67395   8.67395      1.00  2.148482   .478981
   8.67384   8.67384      1.00  2.144362   .478081
   8.67372   8.67372      1.00  2.145852   .478761
   8.67361   8.67361      1.00  2.139222   .477171
   8.67350   8.67350      1.00  2.150042   .479581
   8.67338   8.67338      1.00  2.147882   .479551
   8.67327   8.67327      1.00  2.147562   .478891
   8.67314   8.67314      1.00  2.148002   .479391
   8.67303   8.67303      1.00  2.147582   .479201
   8.67292   8.67292      1.00  2.145902   .478891
   8.67280   8.67280      1.00  2.147692   .479421
   8.67268   8.67268      1.00  2.141432   .478161
   8.67257   8.67257      1.00  2.147172   .479701
   8.67246   8.67246      1.00  2.144462   .479161
   8.67235   8.67235      1.00  2.149412   .480091
   8.67224   8.67224      1.00  2.147652   .479891
   8.67212   8.67212      1.00  2.148402   .480061
   8.67202   8.67202      1.00  2.149922   .480691
   8.67191   8.67191      1.00  2.146602   .479781
   8.67180   8.67180      1.00  2.144332   .479401
   8.67169   8.67169      1.00  2.150582   .480841
   8.67158   8.67158      1.00  2.149632   .481101
   8.67147   8.67147      1.00  2.146462   .480361
   8.67136   8.67136      1.00  2.149912   .480771
   8.67125   8.67125      1.00  2.146182   .479901
   8.67114   8.67114      1.00  2.149932   .481301
   8.67103   8.67103      1.00  2.146722   .480671
   8.67091   8.67091      1.00  2.142492   .479551
   8.67080   8.67080      1.00  2.148582   .480951
   8.67069   8.67069      1.00  2.150642   .481551
   8.67057   8.67057      1.00  2.149802   .481461
   8.67045   8.67045      1.00  2.150132   .481691
   8.67033   8.67033      1.00  2.148932   .481291
   8.67022   8.67022      1.00  2.148512   .481321
   8.67011   8.67011      1.00  2.148362   .481291
   8.66998   8.66998      1.00  2.140982   .479921
   8.66986   8.66986      1.00  2.149952   .481571
   8.66975   8.66975      1.00  2.148752   .481491
   8.66963   8.66963      1.00  2.154212   .482851
   8.66951   8.66951      1.00  2.149662   .482031
   8.66940   8.66940      1.00  2.152482   .482701
   8.66929   8.66929      1.00  2.146732   .481361
   8.66918   8.66918      1.00  2.153012   .482911
   8.66906   8.66906      1.00  2.144792   .481101
   8.66895   8.66895      1.00  2.149742   .482521
   8.66885   8.66885      1.00  2.149632   .482681
   8.66874   8.66874      1.00  2.152662   .483241
   8.66863   8.66863      1.00  2.149452   .482701
   8.66851   8.66851      1.00  2.150432   .482971
   8.66840   8.66840      1.00  2.153432   .483411
   8.66829   8.66829      1.00  2.152182   .483531
   8.66818   8.66818      1.00  2.152142   .483191
   8.66806   8.66806      1.00  2.143632   .481521
   8.66797   8.66797      1.00  2.152682   .483691
   8.66786   8.66786      1.00  2.150432   .483381
   8.66774   8.66774      1.00  2.151512   .483371
   8.66763   8.66763      1.00  2.149112   .482861
   8.66752   8.66752      1.00  2.152702   .483931
   8.66741   8.66741      1.00  2.150502   .483501
   8.66730   8.66730      1.00  2.152732   .483891
   8.66718   8.66718      1.00  2.146012   .482641
   8.66708   8.66708      1.00  2.152732   .484201
   8.66698   8.66698      1.00  2.153072   .484271
   8.66687   8.66687      1.00  2.152982   .484141
   8.66676   8.66676      1.00  2.152712   .484381
   8.66666   8.66666      1.00  2.151672   .484151
   8.66655   8.66655      1.00  2.151242   .484311
   8.66644   8.66644      1.00  2.153732   .484561
   8.66634   8.66634      1.00  2.144162   .482611
   8.66624   8.66624      1.00  2.150832   .484361
   8.66613   8.66613      1.00  2.156012   .485431
   8.66602   8.66602      1.00  2.153012   .484761
   8.66592   8.66592      1.00  2.154852   .485421
   8.66582   8.66582      1.00  2.152402   .485281
   8.66572   8.66572      1.00  2.154782   .485491
   8.66562   8.66562      1.00  2.154732   .485631
   8.66552   8.66552      1.00  2.146832   .483781
   8.66542   8.66542      1.00  2.155072   .485261
   8.66532   8.66532      1.00  2.153622   .485641
   8.66521   8.66521      1.00  2.153812   .485781
   8.66511   8.66511      1.00  2.153072   .485511
   8.66501   8.66501      1.00  2.154232   .485941
   8.66490   8.66490      1.00  2.155652   .486231
   8.66479   8.66479      1.00  2.157082   .486691
   8.66469   8.66469      1.00  2.147952   .484971
   8.66459   8.66459      1.00  2.157382   .486781
   8.66448   8.66448      1.00  2.156462   .486651
   8.66436   8.66436      1.00  2.157212   .486661
   8.66424   8.66424      1.00  2.155052   .486441
   8.66413   8.66413      1.00  2.157342   .487101
   8.66402   8.66402      1.00  2.155852   .486701
   8.66390   8.66390      1.00  2.155812   .486961
   8.66378   8.66378      1.00  2.153552   .486491
   8.66368   8.66368      1.00  2.154992   .486641
   8.66357   8.66357      1.00  2.155132   .486731
   8.66345   8.66345      1.00  2.156442   .486901
   8.66333   8.66333      1.00  2.157772   .487531
   8.66322   8.66322      1.00  2.157332   .487001
   8.66311   8.66311      1.00  2.154972   .486961
   8.66299   8.66299      1.00  2.158202   .487941
   8.66286   8.66286      1.00  2.158192   .487901
   8.66275   8.66275      1.00  2.146622   .485291
   8.66265   8.66265      1.00  2.156962   .487831
   8.66253   8.66253      1.00  2.155232   .487431
   8.66242   8.66242      1.00  2.158472   .487981
   8.66231   8.66231      1.00  2.156012   .487681
   8.66220   8.66220      1.00  2.158682   .488691
   8.66209   8.66209      1.00  2.155362   .487411
   8.66198   8.66198      1.00  2.158262   .488621
   8.66187   8.66187      1.00  2.156732   .488321
   8.66176   8.66176      1.00  2.150782   .486611
   8.66165   8.66165      1.00  2.157342   .488411
   8.66154   8.66154      1.00  2.157602   .488541
   8.66143   8.66143      1.00  2.157242   .488551
   8.66132   8.66132      1.00  2.155312   .488261
   8.66121   8.66121      1.00  2.156912   .488851
   8.66110   8.66110      1.00  2.158042   .488921
   8.66099   8.66099      1.00  2.159622   .489281
   8.66088   8.66088      1.00  2.147612   .486981
   8.66076   8.66076      1.00  2.158032   .489281
   8.66064   8.66064      1.00  2.158502   .489121
   8.66053   8.66053      1.00  2.157732   .489531
   8.66042   8.66042      1.00  2.156122   .488781
   8.66030   8.66030      1.00  2.157882   .489501
   8.66019   8.66019      1.00  2.155872   .488911
   8.66008   8.66008      1.00  2.156092   .488911
   8.65996   8.65996      1.00  2.156792   .489481
   8.65984   8.65984      1.00  2.157812   .489561
   8.65972   8.65972      1.00  2.152882   .488481
   8.65961   8.65961      1.00  2.157062   .489871
   8.65950   8.65950      1.00  2.159752   .490441
   8.65938   8.65938      1.00  2.158532   .489991
   8.65926   8.65926      1.00  2.156772   .489611
   8.65915   8.65915      1.00  2.155972   .489911
   8.65904   8.65904      1.00  2.156872   .489811
   8.65892   8.65892      1.00  2.149272   .488301
   8.65882   8.65882      1.00  2.157072   .489991
   8.65871   8.65871      1.00  2.158862   .490551
   8.65860   8.65860      1.00  2.158252   .490331
   8.65849   8.65849      1.00  2.158432   .490601
   8.65838   8.65838      1.00  2.158912   .490931
   8.65827   8.65827      1.00  2.157032   .490291
   8.65816   8.65816      1.00  2.156122   .490281
   8.65805   8.65805      1.00  2.157372   .490541
   8.65794   8.65794      1.00  2.149202   .488961
   8.65784   8.65784      1.00  2.156522   .490551
   8.65773   8.65773      1.00  2.156132   .490891
   8.65761   8.65761      1.00  2.156672   .490831
   8.65750   8.65750      1.00  2.156212   .490931
   8.65739   8.65739      1.00  2.156332   .490771
   8.65728   8.65728      1.00  2.155962   .490881
   8.65717   8.65717      1.00  2.155062   .490761
   8.65706   8.65706      1.00  2.151322   .489701
   8.65695   8.65695      1.00  2.158902   .491481
   8.65685   8.65685      1.00  2.158682   .491621
   8.65674   8.65674      1.00  2.157222   .491321
   8.65663   8.65663      1.00  2.156772   .491631
   8.65653   8.65653      1.00  2.155672   .491191
   8.65642   8.65642      1.00  2.156122   .491471
   8.65631   8.65631      1.00  2.156262   .491701
   8.65621   8.65621      1.00  2.149402   .490001
   8.65611   8.65611      1.00  2.157842   .492051
   8.65601   8.65601      1.00  2.156572   .491671
   8.65590   8.65590      1.00  2.156172   .491731
   8.65580   8.65580      1.00  2.156072   .491931
   8.65570   8.65570      1.00  2.153582   .491291
   8.65560   8.65560      1.00  2.157002   .492321
   8.65549   8.65549      1.00  2.156772   .492101
   8.65539   8.65539      1.00  2.148782   .490491
   8.65529   8.65529      1.00  2.154742   .492101
   8.65518   8.65518      1.00  2.156722   .492311
   8.65507   8.65507      1.00  2.157212   .492491
   8.65497   8.65497      1.00  2.155202   .492211
   8.65487   8.65487      1.00  2.156922   .492561
   8.65477   8.65477      1.00  2.155122   .492471
   8.65466   8.65466      1.00  2.155342   .492531
   8.65455   8.65455      1.00  2.149122   .491591
   8.65444   8.65444      1.00  2.154712   .492511
   8.65434   8.65434      1.00  2.154702   .492471
   8.65422   8.65422      1.00  2.155112   .492841
   8.65410   8.65410      1.00  2.154572   .492811
   8.65399   8.65399      1.00  2.156312   .493051
   8.65388   8.65388      1.00  2.155212   .492611
   8.65376   8.65376      1.00  2.156442   .493471
   8.65365   8.65365      1.00  2.148552   .491881
   8.65354   8.65354      1.00  2.153962   .492901
   8.65342   8.65342      1.00  2.154312   .492941
   8.65329   8.65329      1.00  2.157202   .493611
   8.65317   8.65317      1.00  2.155142   .493421
   8.65306   8.65306      1.00  2.153902   .493051
   8.65296   8.65296      1.00  2.155732   .493651
   8.65283   8.65283      1.00  2.156112   .494031
   8.65272   8.65272      1.00  2.153992   .493751
   8.65261   8.65261      1.00  2.145372   .491361
   8.65250   8.65250      1.00  2.156832   .494461
   8.65238   8.65238      1.00  2.154702   .494071
   8.65226   8.65226      1.00  2.154442   .493931
   8.65216   8.65216      1.00  2.155422   .494381
   8.65205   8.65205      1.00  2.156322   .494781
   8.65193   8.65193      1.00  2.152752   .494371
   8.65182   8.65182      1.00  2.154152   .494171
   8.65172   8.65172      1.00  2.144752   .492571
   8.65161   8.65161      1.00  2.153362   .494271
   8.65150   8.65150      1.00  2.154452   .494591
   8.65139   8.65139      1.00  2.154392   .494601
   8.65128   8.65128      1.00  2.156082   .495031
   8.65117   8.65117      1.00  2.152962   .494521
   8.65105   8.65105      1.00  2.154632   .495081
   8.65094   8.65094      1.00  2.155172   .495241
   8.65083   8.65083      1.00  2.145052   .493071
   8.65071   8.65071      1.00  2.153682   .494731
   8.65059   8.65059      1.00  2.153942   .495121
   8.65047   8.65047      1.00  2.154062   .495321
   8.65036   8.65036      1.00  2.154702   .495321
   8.65024   8.65024      1.00  2.150292   .494571
   8.65012   8.65012      1.00  2.153052   .495171
   8.65001   8.65001      1.00  2.154992   .495751
   8.64990   8.64990      1.00  2.147072   .494221
   8.64978   8.64978      1.00  2.155842   .496311
   8.64965   8.64965      1.00  2.154772   .496131
   8.64953   8.64953      1.00  2.154592   .496141
   8.64942   8.64942      1.00  2.153752   .496241
   8.64931   8.64931      1.00  2.154252   .496241
   8.64920   8.64920      1.00  2.151252   .495831
   8.64908   8.64908      1.00  2.152482   .496121
   8.64898   8.64898      1.00  2.145572   .494351
   8.64888   8.64888      1.00  2.151422   .495891
   8.64876   8.64876      1.00  2.154372   .496421
   8.64863   8.64863      1.00  2.153312   .496591
   8.64853   8.64853      1.00  2.152442   .496641
   8.64842   8.64842      1.00  2.152802   .496411
   8.64830   8.64830      1.00  2.152702   .496551
   8.64819   8.64819      1.00  2.154272   .497251
   8.64809   8.64809      1.00  2.148492   .495961
   8.64798   8.64798      1.00  2.151932   .496781
   8.64786   8.64786      1.00  2.155602   .497441
   8.64775   8.64775      1.00  2.152752   .497261
   8.64765   8.64765      1.00  2.152832   .497111
   8.64754   8.64754      1.00  2.154072   .497301
   8.64742   8.64742      1.00  2.153112   .497211
   8.64732   8.64732      1.00  2.153862   .497551
   8.64721   8.64721      1.00  2.143782   .495471
   8.64710   8.64710      1.00  2.151662   .497801
   8.64699   8.64699      1.00  2.154622   .498021
   8.64688   8.64688      1.00  2.151562   .497391
   8.64678   8.64678      1.00  2.153272   .498071
   8.64667   8.64667      1.00  2.153092   .497901
   8.64656   8.64656      1.00  2.151992   .497801
   8.64645   8.64645      1.00  2.152942   .498171
   8.64635   8.64635      1.00  2.144132   .496401
   8.64625   8.64625      1.00  2.153692   .498211
   8.64614   8.64614      1.00  2.153042   .498161
   8.64604   8.64604      1.00  2.151962   .498221
   8.64594   8.64594      1.00  2.153702   .498861
   8.64584   8.64584      1.00  2.150952   .497931
   8.64573   8.64573      1.00  2.151842   .498621
   8.64563   8.64563      1.00  2.151642   .498181
   8.64553   8.64553      1.00  2.145402   .497011
   8.64543   8.64543      1.00  2.152382   .498581
   8.64532   8.64532      1.00  2.151522   .498741
   8.64522   8.64522      1.00  2.153222   .499271
   8.64512   8.64512      1.00  2.150812   .498661
   8.64501   8.64501      1.00  2.152052   .499061
   8.64491   8.64491      1.00  2.153452   .499601
   8.64480   8.64480      1.00  2.150292   .498941
   8.64470   8.64470      1.00  2.141452   .496991
   8.64459   8.64459      1.00  2.151302   .499481
   8.64448   8.64448      1.00  2.150822   .499091
   8.64436   8.64436      1.00  2.151392   .499461
   8.64425   8.64425      1.00  2.150952   .499511
   8.64414   8.64414      1.00  2.149962   .499661
   8.64403   8.64403      1.00  2.151332   .499801
   8.64391   8.64391      1.00  2.151452   .500001
   8.64380   8.64380      1.00  2.142802   .498281
   8.64369   8.64369      1.00  2.151832   .500171
   8.64357   8.64357      1.00  2.151202   .500171
   8.64345   8.64345      1.00  2.151062   .500271
   8.64333   8.64333      1.00  2.150942   .500291
   8.64323   8.64323      1.00  2.150102   .500071
   8.64311   8.64311      1.00  2.150352   .500511
   8.64298   8.64298      1.00  2.147062   .499571
   8.64288   8.64288      1.00  2.140342   .498171
   8.64276   8.64276      1.00  2.148932   .500141
   8.64264   8.64264      1.00  2.152462   .500981
   8.64253   8.64253      1.00  2.150762   .500481
   8.64243   8.64243      1.00  2.152052   .501191
   8.64231   8.64231      1.00  2.149722   .500921
   8.64219   8.64219      1.00  2.151142   .500951
   8.64208   8.64208      1.00  2.148622   .500851
   8.64198   8.64198      1.00  2.140972   .499171
   8.64186   8.64186      1.00  2.150112   .500831
   8.64175   8.64175      1.00  2.149312   .500961
   8.64164   8.64164      1.00  2.148012   .500801
   8.64154   8.64154      1.00  2.148952   .501341
   8.64143   8.64143      1.00  2.148722   .501311
   8.64131   8.64131      1.00  2.150032   .501391
   8.64120   8.64120      1.00  2.149582   .501691
   8.64109   8.64109      1.00  2.140072   .499701
   8.64098   8.64098      1.00  2.150982   .502041
   8.64086   8.64086      1.00  2.146942   .501261
   8.64074   8.64074      1.00  2.149022   .501811
   8.64063   8.64063      1.00  2.147332   .501571
   8.64052   8.64052      1.00  2.148312   .501511
   8.64040   8.64040      1.00  2.146932   .501671
   8.64028   8.64028      1.00  2.148682   .502061
   8.64017   8.64017      1.00  2.141652   .500531
   8.64005   8.64005      1.00  2.148152   .501941
   8.63993   8.63993      1.00  2.149052   .502341
   8.63981   8.63981      1.00  2.149542   .502521
   8.63969   8.63969      1.00  2.148052   .502141
   8.63958   8.63958      1.00  2.148412   .502571
   8.63946   8.63946      1.00  2.149202   .502531
   8.63934   8.63934      1.00  2.146412   .502171
   8.63923   8.63923      1.00  2.141192   .501321
   8.63912   8.63912      1.00  2.148652   .502781
   8.63901   8.63901      1.00  2.149342   .503051
   8.63889   8.63889      1.00  2.147102   .502681
   8.63878   8.63878      1.00  2.150392   .503531
   8.63867   8.63867      1.00  2.147912   .502981
   8.63856   8.63856      1.00  2.145412   .502681
   8.63845   8.63845      1.00  2.147642   .503011
   8.63834   8.63834      1.00  2.141562   .501591
   8.63824   8.63824      1.00  2.146042   .502971
   8.63813   8.63813      1.00  2.148352   .503651
   8.63801   8.63801      1.00  2.147512   .503631
   8.63791   8.63791      1.00  2.146282   .503131
   8.63780   8.63780      1.00  2.146782   .503601
   8.63768   8.63768      1.00  2.147352   .503801
   8.63757   8.63757      1.00  2.147492   .503841
   8.63747   8.63747      1.00  2.147492   .504061
   8.63736   8.63736      1.00  2.141502   .502641
   8.63724   8.63724      1.00  2.146292   .503731
   8.63713   8.63713      1.00  2.146862   .504291
   8.63703   8.63703      1.00  2.144912   .503641
   8.63692   8.63692      1.00  2.146462   .503921
   8.63681   8.63681      1.00  2.146042   .503921
   8.63670   8.63670      1.00  2.144072   .503881
   8.63660   8.63660      1.00  2.146012   .504351
   8.63649   8.63649      1.00  2.145532   .504331
   8.63638   8.63638      1.00  2.143672   .503661
   8.63628   8.63628      1.00  2.146972   .504591
   8.63618   8.63618      1.00  2.148402   .505041
   8.63608   8.63608      1.00  2.147062   .505091
   8.63597   8.63597      1.00  2.145932   .504681
   8.63587   8.63587      1.00  2.146242   .504791
   8.63577   8.63577      1.00  2.146072   .505271
   8.63567   8.63567      1.00  2.143512   .504531
   8.63556   8.63556      1.00  2.136872   .502971
   8.63546   8.63546      1.00  2.146012   .505321
   8.63536   8.63536      1.00  2.146892   .505321
   8.63526   8.63526      1.00  2.147652   .506041
   8.63515   8.63515      1.00  2.147312   .506171
   8.63505   8.63505      1.00  2.145002   .505471
   8.63495   8.63495      1.00  2.144652   .505291
   8.63484   8.63484      1.00  2.145592   .505731
   8.63473   8.63473      1.00  2.136752   .503601
   8.63462   8.63462      1.00  2.143052   .505451
   8.63452   8.63452      1.00  2.147282   .506291
   8.63441   8.63441      1.00  2.145312   .505961
   8.63430   8.63430      1.00  2.143232   .505721
   8.63418   8.63418      1.00  2.145292   .505861
   8.63408   8.63408      1.00  2.145352   .506231
   8.63397   8.63397      1.00  2.144912   .506401
   8.63384   8.63384      1.00  2.142732   .505811
   8.63372   8.63372      1.00  2.137382   .504471
   8.63362   8.63362      1.00  2.144352   .506501
   8.63350   8.63350      1.00  2.145942   .506801
   8.63338   8.63338      1.00  2.144912   .506581
   8.63326   8.63326      1.00  2.143972   .506931
   8.63315   8.63315      1.00  2.141862   .506021
   8.63304   8.63304      1.00  2.144012   .506571
   8.63292   8.63292      1.00  2.142042   .506211
   8.63281   8.63281      1.00  2.136872   .505031
   8.63269   8.63269      1.00  2.143962   .506821
   8.63258   8.63258      1.00  2.146672   .507531
   8.63247   8.63247      1.00  2.145002   .507411
   8.63235   8.63235      1.00  2.144562   .507601
   8.63224   8.63224      1.00  2.143602   .507271
   8.63213   8.63213      1.00  2.143852   .507251
   8.63202   8.63202      1.00  2.142342   .506991
   8.63191   8.63191      1.00  2.134632   .505661
   8.63180   8.63180      1.00  2.145112   .507721
   8.63169   8.63169      1.00  2.144932   .508081
   8.63158   8.63158      1.00  2.146902   .508421
   8.63147   8.63147      1.00  2.144642   .508171
   8.63137   8.63137      1.00  2.147052   .508601
   8.63125   8.63125      1.00  2.141352   .507691
   8.63114   8.63114      1.00  2.142832   .507831
   8.63102   8.63102      1.00  2.142412   .507511
   8.63091   8.63091      1.00  2.138822   .506941
   8.63080   8.63080      1.00  2.143572   .508351
   8.63068   8.63068      1.00  2.143892   .508691
   8.63056   8.63056      1.00  2.142732   .508201
   8.63045   8.63045      1.00  2.144022   .509011
   8.63033   8.63033      1.00  2.142732   .508521
   8.63021   8.63021      1.00  2.145462   .509321
   8.63010   8.63010      1.00  2.145572   .509311
   8.62998   8.62998      1.00  2.136032   .507241
   8.62986   8.62986      1.00  2.143772   .509021
   8.62974   8.62974      1.00  2.141832   .509141
   8.62962   8.62962      1.00  2.142852   .509131
   8.62951   8.62951      1.00  2.140602   .508511
   8.62939   8.62939      1.00  2.143652   .509431
   8.62928   8.62928      1.00  2.141872   .509171
   8.62916   8.62916      1.00  2.143242   .509551
   8.62905   8.62905      1.00  2.135982   .507931
   8.62894   8.62894      1.00  2.143212   .509851
   8.62883   8.62883      1.00  2.143442   .509941
   8.62872   8.62872      1.00  2.143522   .509741
   8.62861   8.62861      1.00  2.143422   .510031
   8.62850   8.62850      1.00  2.142722   .509961
   8.62839   8.62839      1.00  2.141882   .509741
   8.62828   8.62828      1.00  2.140652   .509851
   8.62816   8.62816      1.00  2.134502   .508111
   8.62805   8.62805      1.00  2.141772   .509451
   8.62794   8.62794      1.00  2.140252   .509821
   8.62783   8.62783      1.00  2.142072   .510161
   8.62773   8.62773      1.00  2.144382   .510801
   8.62761   8.62761      1.00  2.138792   .509891
   8.62750   8.62750      1.00  2.143362   .510561
   8.62739   8.62739      1.00  2.143312   .510891
   8.62728   8.62728      1.00  2.135242   .508941
   8.62718   8.62718      1.00  2.141172   .510531
   8.62706   8.62706      1.00  2.143072   .510961
   8.62695   8.62695      1.00  2.139922   .510081
   8.62685   8.62685      1.00  2.141232   .511011
   8.62674   8.62674      1.00  2.140512   .510711
   8.62663   8.62663      1.00  2.141742   .511041
   8.62652   8.62652      1.00  2.142712   .511171
   8.62642   8.62642      1.00  2.134212   .509491
   8.62632   8.62632      1.00  2.142582   .511641
   8.62621   8.62621      1.00  2.142482   .511371
   8.62610   8.62610      1.00  2.143162   .511771
   8.62600   8.62600      1.00  2.142392   .511841
   8.62590   8.62590      1.00  2.141822   .511501
   8.62580   8.62580      1.00  2.139452   .511191
   8.62569   8.62569      1.00  2.142542   .512151
   8.62559   8.62559      1.00  2.130842   .509771
   8.62549   8.62549      1.00  2.141772   .511951
   8.62538   8.62538      1.00  2.141302   .511931
   8.62528   8.62528      1.00  2.141372   .512331
   8.62518   8.62518      1.00  2.141692   .512151
   8.62508   8.62508      1.00  2.141642   .512271
   8.62497   8.62497      1.00  2.141532   .512501
   8.62487   8.62487      1.00  2.139612   .512261
   8.62477   8.62477      1.00  2.131842   .510401
   8.62466   8.62466      1.00  2.140802   .512331
   8.62454   8.62454      1.00  2.140082   .512511
   8.62443   8.62443      1.00  2.138302   .512071
   8.62433   8.62433      1.00  2.143332   .513481
   8.62421   8.62421      1.00  2.140472   .512551
   8.62409   8.62409      1.00  2.141372   .512831
   8.62399   8.62399      1.00  2.140522   .513091
   8.62388   8.62388      1.00  2.140602   .512731
   8.62376   8.62376      1.00  2.134042   .511491
   8.62365   8.62365      1.00  2.140362   .512971
   8.62353   8.62353      1.00  2.139162   .512781
   8.62341   8.62341      1.00  2.139982   .513231
   8.62329   8.62329      1.00  2.137982   .512821
   8.62316   8.62316      1.00  2.137982   .512821
   8.62305   8.62305      1.00  2.139122   .513421
   8.62294   8.62294      1.00  2.140852   .513891
   8.62283   8.62283      1.00  2.131432   .511551
   8.62271   8.62271      1.00  2.139622   .513621
   8.62259   8.62259      1.00  2.140872   .513771
   8.62249   8.62249      1.00  2.139582   .513911
   8.62238   8.62238      1.00  2.140412   .514031
   8.62226   8.62226      1.00  2.140122   .514121
   8.62215   8.62215      1.00  2.137342   .513621
   8.62204   8.62204      1.00  2.138862   .514401
   8.62193   8.62193      1.00  2.132502   .512441
   8.62181   8.62181      1.00  2.137952   .513761
   8.62170   8.62170      1.00  2.141242   .514791
   8.62160   8.62160      1.00  2.142112   .515111
   8.62149   8.62149      1.00  2.138922   .514351
   8.62138   8.62138      1.00  2.140172   .514731
   8.62126   8.62126      1.00  2.138442   .514361
   8.62116   8.62116      1.00  2.138452   .514461
   8.62104   8.62104      1.00  2.137092   .514241
   8.62092   8.62092      1.00  2.130232   .512511
   8.62081   8.62081      1.00  2.139332   .514831
   8.62070   8.62070      1.00  2.137662   .514371
   8.62058   8.62058      1.00  2.135792   .514251
   8.62046   8.62046      1.00  2.139932   .515231
   8.62035   8.62035      1.00  2.138562   .514951
   8.62023   8.62023      1.00  2.138952   .514831
   8.62012   8.62012      1.00  2.141022   .515721
   8.62000   8.62000      1.00  2.138852   .515021
   8.61988   8.61988      1.00  2.130942   .513261
   8.61976   8.61976      1.00  2.138002   .515271
   8.61964   8.61964      1.00  2.137142   .515331
   8.61952   8.61952      1.00  2.138222   .515621
   8.61941   8.61941      1.00  2.136242   .515131
   8.61930   8.61930      1.00  2.137822   .515221
   8.61918   8.61918      1.00  2.138982   .516061
   8.61907   8.61907      1.00  2.137412   .515401
   8.61896   8.61896      1.00  2.129952   .514181
   8.61885   8.61885      1.00  2.137012   .515831
   8.61873   8.61873      1.00  2.137422   .515691
   8.61862   8.61862      1.00  2.138372   .516151
   8.61851   8.61851      1.00  2.136192   .515951
   8.61840   8.61840      1.00  2.136782   .516191
   8.61830   8.61830      1.00  2.135692   .515811
   8.61818   8.61818      1.00  2.136762   .515531
   8.61807   8.61807      1.00  2.133292   .515301
   8.61797   8.61797      1.00  2.132942   .515491
   8.61786   8.61786      1.00  2.135792   .515991
   8.61774   8.61774      1.00  2.137442   .516531
   8.61763   8.61763      1.00  2.136952   .516451
   8.61752   8.61752      1.00  2.134922   .516221
   8.61741   8.61741      1.00  2.135652   .516241
   8.61729   8.61729      1.00  2.135252   .516511
   8.61718   8.61718      1.00  2.133662   .516011
   8.61708   8.61708      1.00  2.128422   .514661
   8.61698   8.61698      1.00  2.136532   .516621
   8.61687   8.61687      1.00  2.136742   .516871
   8.61676   8.61676      1.00  2.134072   .516731
   8.61665   8.61665      1.00  2.134952   .516491
   8.61655   8.61655      1.00  2.135772   .516661
   8.61643   8.61643      1.00  2.135162   .516811
   8.61633   8.61633      1.00  2.134392   .516941
   8.61623   8.61623      1.00  2.129202   .515211
   8.61613   8.61613      1.00  2.134482   .517031
   8.61602   8.61602      1.00  2.135842   .517441
   8.61592   8.61592      1.00  2.134632   .517181
   8.61582   8.61582      1.00  2.133462   .517081
   8.61572   8.61572      1.00  2.132342   .516821
   8.61561   8.61561      1.00  2.131832   .516571
   8.61551   8.61551      1.00  2.135972   .518101
   8.61541   8.61541      1.00  2.131232   .516861
   8.61531   8.61531      1.00  2.133382   .517181
   8.61520   8.61520      1.00  2.135922   .517851
   8.61509   8.61509      1.00  2.133972   .517801
   8.61499   8.61499      1.00  2.133892   .517461
   8.61489   8.61489      1.00  2.132812   .517541
   8.61478   8.61478      1.00  2.130942   .517401
   8.61468   8.61468      1.00  2.135062   .518061
   8.61457   8.61457      1.00  2.132932   .517881
   8.61446   8.61446      1.00  2.126422   .516321
   8.61435   8.61435      1.00  2.134872   .518141
   8.61423   8.61423      1.00  2.134102   .517941
   8.61412   8.61412      1.00  2.135742   .518761
   8.61401   8.61401      1.00  2.135012   .518511
   8.61389   8.61389      1.00  2.132102   .517971
   8.61378   8.61378      1.00  2.134212   .518311
   8.61367   8.61367      1.00  2.133512   .518161
   8.61355   8.61355      1.00  2.124072   .516291
   8.61343   8.61343      1.00  2.133002   .518601
   8.61331   8.61331      1.00  2.133682   .518991
   8.61319   8.61319      1.00  2.133842   .518651
   8.61308   8.61308      1.00  2.133392   .518821
   8.61297   8.61297      1.00  2.132622   .518731
   8.61285   8.61285      1.00  2.134142   .519011
   8.61274   8.61274      1.00  2.132432   .519061
   8.61263   8.61263      1.00  2.125232   .517171
   8.61251   8.61251      1.00  2.134992   .519571
   8.61240   8.61240      1.00  2.130392   .518831
   8.61229   8.61229      1.00  2.131492   .518881
   8.61218   8.61218      1.00  2.132972   .519281
   8.61206   8.61206      1.00  2.129822   .518841
   8.61195   8.61195      1.00  2.130112   .518901
   8.61184   8.61184      1.00  2.133292   .519941
   8.61173   8.61173      1.00  2.125322   .517811
   8.61162   8.61162      1.00  2.132662   .519961
   8.61151   8.61151      1.00  2.131052   .519321
   8.61141   8.61141      1.00  2.132862   .519861
   8.61130   8.61130      1.00  2.133852   .520341
   8.61118   8.61118      1.00  2.131032   .519441
   8.61107   8.61107      1.00  2.133172   .520371
   8.61096   8.61096      1.00  2.124752   .518501
   8.61084   8.61084      1.00  2.129602   .519451
   8.61072   8.61072      1.00  2.131832   .520111
   8.61061   8.61061      1.00  2.132882   .520161
   8.61050   8.61050      1.00  2.131652   .520161
   8.61038   8.61038      1.00  2.134242   .520841
   8.61026   8.61026      1.00  2.131982   .520531
   8.61014   8.61014      1.00  2.133302   .520881
   8.61003   8.61003      1.00  2.123122   .518391
   8.60991   8.60991      1.00  2.129842   .519971
   8.60978   8.60978      1.00  2.131952   .520641
   8.60967   8.60967      1.00  2.130172   .520601
   8.60956   8.60956      1.00  2.130742   .520571
   8.60945   8.60945      1.00  2.130912   .520571
   8.60933   8.60933      1.00  2.130152   .520991
   8.60921   8.60921      1.00  2.131242   .520801
   8.60911   8.60911      1.00  2.124162   .519511
   8.60900   8.60900      1.00  2.130072   .520801
   8.60888   8.60888      1.00  2.132032   .521091
   8.60876   8.60876      1.00  2.130602   .521051
   8.60866   8.60866      1.00  2.132582   .521491
   8.60855   8.60855      1.00  2.131272   .521471
   8.60843   8.60843      1.00  2.130562   .521461
   8.60832   8.60832      1.00  2.131992   .522051
   8.60821   8.60821      1.00  2.125312   .519551
   8.60810   8.60810      1.00  2.132272   .521981
   8.60799   8.60799      1.00  2.134412   .522781
   8.60788   8.60788      1.00  2.131812   .522021
   8.60778   8.60778      1.00  2.131572   .522201
   8.60766   8.60766      1.00  2.131372   .521671
   8.60755   8.60755      1.00  2.131092   .522151
   8.60744   8.60744      1.00  2.131332   .522171
   8.60733   8.60733      1.00  2.122952   .520231
   8.60722   8.60722      1.00  2.130732   .522361
   8.60711   8.60711      1.00  2.132392   .522561
   8.60701   8.60701      1.00  2.130202   .522331
   8.60690   8.60690      1.00  2.131912   .522731
   8.60679   8.60679      1.00  2.134552   .523451
   8.60668   8.60668      1.00  2.129032   .522221
   8.60657   8.60657      1.00  2.132182   .523091
   8.60647   8.60647      1.00  2.130672   .522871
   8.60637   8.60637      1.00  2.122092   .521021
   8.60626   8.60626      1.00  2.129392   .522651
   8.60615   8.60615      1.00  2.130782   .522671
   8.60605   8.60605      1.00  2.131332   .523531
   8.60595   8.60595      1.00  2.130242   .523041
   8.60585   8.60585      1.00  2.128082   .522531
   8.60575   8.60575      1.00  2.131502   .523161
   8.60565   8.60565      1.00  2.130182   .523361
   8.60555   8.60555      1.00  2.122512   .521491
   8.60544   8.60544      1.00  2.132942   .524211
   8.60533   8.60533      1.00  2.131932   .523891
   8.60523   8.60523      1.00  2.131482   .524081
   8.60513   8.60513      1.00  2.130122   .523761
   8.60502   8.60502      1.00  2.130862   .524051
   8.60492   8.60492      1.00  2.128372   .523751
   8.60482   8.60482      1.00  2.127032   .522991
   8.60472   8.60472      1.00  2.120952   .522061
   8.60460   8.60460      1.00  2.129542   .523931
   8.60449   8.60449      1.00  2.129122   .523901
   8.60438   8.60438      1.00  2.131332   .524551
   8.60427   8.60427      1.00  2.130422   .524561
   8.60415   8.60415      1.00  2.128712   .523801
   8.60404   8.60404      1.00  2.129272   .524201
   8.60394   8.60394      1.00  2.129512   .524401
   8.60383   8.60383      1.00  2.122432   .522961
   8.60370   8.60370      1.00  2.128792   .524301
   8.60358   8.60358      1.00  2.128502   .524501
   8.60347   8.60347      1.00  2.129812   .524801
   8.60336   8.60336      1.00  2.127252   .523951
   8.60323   8.60323      1.00  2.128242   .524661
   8.60311   8.60311      1.00  2.132252   .525561
   8.60301   8.60301      1.00  2.130392   .525031
   8.60290   8.60290      1.00  2.129082   .525111
   8.60278   8.60278      1.00  2.120422   .523001
   8.60266   8.60266      1.00  2.131592   .525481
   8.60255   8.60255      1.00  2.128502   .525801
   8.60244   8.60244      1.00  2.129102   .525261
   8.60232   8.60232      1.00  2.130132   .525611
   8.60221   8.60221      1.00  2.127612   .525221
   8.60210   8.60210      1.00  2.128062   .525361
   8.60199   8.60199      1.00  2.131372   .525961
   8.60187   8.60187      1.00  2.122642   .524221
   8.60176   8.60176      1.00  2.128722   .525961
   8.60166   8.60166      1.00  2.129242   .525841
   8.60155   8.60155      1.00  2.130222   .526171
   8.60144   8.60144      1.00  2.128852   .526161
   8.60132   8.60132      1.00  2.128292   .526121
   8.60122   8.60122      1.00  2.128292   .526311
   8.60111   8.60111      1.00  2.128442   .525941
   8.60099   8.60099      1.00  2.129132   .526541
   8.60087   8.60087      1.00  2.119672   .524371
   8.60076   8.60076      1.00  2.128972   .526971
   8.60065   8.60065      1.00  2.129502   .526951
   8.60053   8.60053      1.00  2.130732   .526791
   8.60041   8.60041      1.00  2.130152   .527071
   8.60030   8.60030      1.00  2.126892   .526361
   8.60018   8.60018      1.00  2.127912   .526671
   8.60006   8.60006      1.00  2.127452   .526781
   8.59994   8.59994      1.00  2.119672   .524971
   8.59982   8.59982      1.00  2.126212   .526751
   8.59971   8.59971      1.00  2.128762   .527211
   8.59958   8.59958      1.00  2.127842   .527351
   8.59947   8.59947      1.00  2.126642   .527201
   8.59936   8.59936      1.00  2.128312   .527341
   8.59925   8.59925      1.00  2.127792   .527451
   8.59913   8.59913      1.00  2.126102   .527011
   8.59902   8.59902      1.00  2.121362   .525701
   8.59891   8.59891      1.00  2.126502   .527211
   8.59880   8.59880      1.00  2.127302   .527551
   8.59868   8.59868      1.00  2.127292   .527701
   8.59856   8.59856      1.00  2.125452   .527331
   8.59846   8.59846      1.00  2.124712   .527361
   8.59835   8.59835      1.00  2.124182   .527121
   8.59824   8.59824      1.00  2.126732   .527591
   8.59813   8.59813      1.00  2.128972   .528491
   8.59803   8.59803      1.00  2.119202   .525881
   8.59791   8.59791      1.00  2.127732   .528401
   8.59779   8.59779      1.00  2.127222   .528071
   8.59768   8.59768      1.00  2.127082   .528381
   8.59758   8.59758      1.00  2.126662   .528151
   8.59746   8.59746      1.00  2.125152   .528601
   8.59735   8.59735      1.00  2.126192   .528501
   8.59724   8.59724      1.00  2.124552   .528531
   8.59713   8.59713      1.00  2.115972   .526131
   8.59702   8.59702      1.00  2.127642   .529061
   8.59691   8.59691      1.00  2.126762   .528811
   8.59680   8.59680      1.00  2.126502   .529011
   8.59670   8.59670      1.00  2.127702   .529481
   8.59659   8.59659      1.00  2.126452   .529501
   8.59648   8.59648      1.00  2.126072   .529311
   8.59638   8.59638      1.00  2.126782   .529571
   8.59628   8.59628      1.00  2.117822   .527371
   8.59617   8.59617      1.00  2.126152   .529281
   8.59606   8.59606      1.00  2.126592   .529681
   8.59596   8.59596      1.00  2.126122   .529721
   8.59586   8.59586      1.00  2.124712   .529071
   8.59576   8.59576      1.00  2.125582   .529251
   8.59566   8.59566      1.00  2.123822   .529421
   8.59555   8.59555      1.00  2.126272   .529871
   8.59545   8.59545      1.00  2.117092   .527931
   8.59535   8.59535      1.00  2.126322   .530351
   8.59524   8.59524      1.00  2.127532   .530471
   8.59514   8.59514      1.00  2.127262   .530571
   8.59504   8.59504      1.00  2.124992   .530301
   8.59494   8.59494      1.00  2.125292   .530571
   8.59483   8.59483      1.00  2.122332   .529611
   8.59472   8.59472      1.00  2.125272   .530261
   8.59462   8.59462      1.00  2.125442   .530501
   8.59450   8.59450      1.00  2.119222   .529441
   8.59438   8.59438      1.00  2.126932   .531101
   8.59428   8.59428      1.00  2.124342   .530571
   8.59418   8.59418      1.00  2.125742   .531121
   8.59407   8.59407      1.00  2.124592   .531011
   8.59395   8.59395      1.00  2.124322   .530911
   8.59383   8.59383      1.00  2.123562   .531161
   8.59371   8.59371      1.00  2.125762   .531801
   8.59360   8.59360      1.00  2.116222   .529111
   8.59348   8.59348      1.00  2.124732   .531401
   8.59336   8.59336      1.00  2.124882   .531811
   8.59325   8.59325      1.00  2.124522   .531751
   8.59313   8.59313      1.00  2.125892   .531871
   8.59301   8.59301      1.00  2.124402   .531561
   8.59290   8.59290      1.00  2.124782   .531781
   8.59279   8.59279      1.00  2.124272   .531771
   8.59267   8.59267      1.00  2.115462   .529591
   8.59255   8.59255      1.00  2.123922   .531751
   8.59244   8.59244      1.00  2.123532   .531891
   8.59233   8.59233      1.00  2.123342   .531871
   8.59222   8.59222      1.00  2.123562   .531721
   8.59210   8.59210      1.00  2.125292   .532351
   8.59199   8.59199      1.00  2.124102   .532161
   8.59188   8.59188      1.00  2.124332   .532511
   8.59178   8.59178      1.00  2.124782   .532891
   8.59167   8.59167      1.00  2.116532   .530531
   8.59156   8.59156      1.00  2.123112   .532251
   8.59145   8.59145      1.00  2.123042   .532411
   8.59134   8.59134      1.00  2.123012   .532781
   8.59122   8.59122      1.00  2.122142   .532391
   8.59111   8.59111      1.00  2.122652   .532451
   8.59100   8.59100      1.00  2.123852   .532731
   8.59088   8.59088      1.00  2.121742   .532581
   8.59077   8.59077      1.00  2.115402   .531211
   8.59065   8.59065      1.00  2.123922   .533101
   8.59054   8.59054      1.00  2.122452   .533111
   8.59042   8.59042      1.00  2.123242   .533081
   8.59030   8.59030      1.00  2.123172   .533461
   8.59018   8.59018      1.00  2.121722   .533251
   8.59007   8.59007      1.00  2.122652   .533501
   8.58995   8.58995      1.00  2.121132   .533091
   8.58982   8.58982      1.00  2.114182   .531701
   8.58971   8.58971      1.00  2.121272   .532981
   8.58959   8.58959      1.00  2.120222   .533331
   8.58948   8.58948      1.00  2.123512   .534131
   8.58936   8.58936      1.00  2.123262   .533991
   8.58925   8.58925      1.00  2.121452   .533611
   8.58914   8.58914      1.00  2.121982   .533881
   8.58903   8.58903      1.00  2.121032   .533941
   8.58891   8.58891      1.00  2.113162   .531811
   8.58880   8.58880      1.00  2.121822   .534001
   8.58869   8.58869      1.00  2.121752   .534311
   8.58858   8.58858      1.00  2.120832   .534061
   8.58847   8.58847      1.00  2.119652   .533781
   8.58836   8.58836      1.00  2.120122   .533991
   8.58825   8.58825      1.00  2.120402   .534461
   8.58814   8.58814      1.00  2.121812   .534741
   8.58802   8.58802      1.00  2.111342   .532511
   8.58792   8.58792      1.00  2.119482   .534291
   8.58781   8.58781      1.00  2.120142   .534451
   8.58769   8.58769      1.00  2.120532   .534831
   8.58758   8.58758      1.00  2.119402   .534441
   8.58747   8.58747      1.00  2.121732   .534931
   8.58737   8.58737      1.00  2.119442   .534621
   8.58725   8.58725      1.00  2.119912   .535191
   8.58714   8.58714      1.00  2.118162   .534621
   8.58703   8.58703      1.00  2.111702   .533131
   8.58693   8.58693      1.00  2.119242   .534991
   8.58682   8.58682      1.00  2.121152   .535201
   8.58671   8.58671      1.00  2.119252   .535331
   8.58660   8.58660      1.00  2.120022   .535581
   8.58650   8.58650      1.00  2.118752   .535231
   8.58639   8.58639      1.00  2.119102   .535601
   8.58628   8.58628      1.00  2.118802   .535591
   8.58617   8.58617      1.00  2.110572   .533321
   8.58608   8.58608      1.00  2.117842   .535331
   8.58598   8.58598      1.00  2.118842   .536031
   8.58587   8.58587      1.00  2.118692   .535861
   8.58577   8.58577      1.00  2.119362   .535721
   8.58567   8.58567      1.00  2.118152   .536161
   8.58557   8.58557      1.00  2.115842   .535321
   8.58545   8.58545      1.00  2.119382   .536531
   8.58535   8.58535      1.00  2.108932   .533841
   8.58526   8.58526      1.00  2.117902   .536071
   8.58516   8.58516      1.00  2.117952   .536111
   8.58505   8.58505      1.00  2.116962   .535961
   8.58494   8.58494      1.00  2.116772   .536041
   8.58484   8.58484      1.00  2.114992   .535581
   8.58473   8.58473      1.00  2.118772   .536911
   8.58463   8.58463      1.00  2.117642   .536831
   8.58452   8.58452      1.00  2.108932   .534371
   8.58440   8.58440      1.00  2.117992   .536961
   8.58429   8.58429      1.00  2.117492   .536781
   8.58418   8.58418      1.00  2.116872   .536651
   8.58406   8.58406      1.00  2.118232   .536791
   8.58396   8.58396      1.00  2.115202   .536481
   8.58384   8.58384      1.00  2.116742   .536721
   8.58372   8.58372      1.00  2.116802   .537151
   8.58360   8.58360      1.00  2.107372   .534791
   8.58348   8.58348      1.00  2.117672   .537221
   8.58337   8.58337      1.00  2.116722   .537391
   8.58326   8.58326      1.00  2.118022   .537331
   8.58313   8.58313      1.00  2.117412   .537741
   8.58302   8.58302      1.00  2.114982   .537281
   8.58291   8.58291      1.00  2.116402   .537711
   8.58279   8.58279      1.00  2.116522   .537911
   8.58268   8.58268      1.00  2.107882   .535521
   8.58257   8.58257      1.00  2.116442   .537931
   8.58246   8.58246      1.00  2.116642   .537721
   8.58234   8.58234      1.00  2.114372   .537551
   8.58223   8.58223      1.00  2.115812   .538181
   8.58212   8.58212      1.00  2.116602   .538351
   8.58200   8.58200      1.00  2.115482   .537651
   8.58189   8.58189      1.00  2.117082   .538771
   8.58178   8.58178      1.00  2.115012   .538171
   8.58167   8.58167      1.00  2.109582   .536761
   8.58157   8.58157      1.00  2.116802   .538771
   8.58146   8.58146      1.00  2.116082   .538891
   8.58134   8.58134      1.00  2.114832   .538631
   8.58124   8.58124      1.00  2.115332   .538721
   8.58112   8.58112      1.00  2.114882   .538501
   8.58100   8.58100      1.00  2.116612   .538861
   8.58089   8.58089      1.00  2.115892   .538981
   8.58078   8.58078      1.00  2.109202   .537231
   8.58067   8.58067      1.00  2.116552   .539221
   8.58055   8.58055      1.00  2.117122   .539321
   8.58044   8.58044      1.00  2.115812   .539211
   8.58032   8.58032      1.00  2.115012   .539441
   8.58020   8.58020      1.00  2.116712   .539661
   8.58008   8.58008      1.00  2.116612   .539661
   8.57996   8.57996      1.00  2.116072   .539841
   8.57985   8.57985      1.00  2.118912   .540561
   8.57973   8.57973      1.00  2.107372   .537991
   8.57961   8.57961      1.00  2.115962   .540471
   8.57950   8.57950      1.00  2.117462   .540551
   8.57938   8.57938      1.00  2.115712   .540441
   8.57926   8.57926      1.00  2.116932   .540761
   8.57915   8.57915      1.00  2.114512   .540191
   8.57904   8.57904      1.00  2.117772   .540781
   8.57894   8.57894      1.00  2.117242   .540911
   8.57883   8.57883      1.00  2.106402   .538311
   8.57871   8.57871      1.00  2.115652   .540951
   8.57860   8.57860      1.00  2.115432   .540881
   8.57849   8.57849      1.00  2.116402   .541341
   8.57838   8.57838      1.00  2.118152   .541401
   8.57827   8.57827      1.00  2.118972   .541671
   8.57816   8.57816      1.00  2.116702   .541281
   8.57805   8.57805      1.00  2.117692   .541941
   8.57794   8.57794      1.00  2.114072   .541001
   8.57783   8.57783      1.00  2.110472   .540361
   8.57771   8.57771      1.00  2.116142   .541471
   8.57761   8.57761      1.00  2.117472   .541901
   8.57750   8.57750      1.00  2.115842   .541841
   8.57738   8.57738      1.00  2.116422   .541761
   8.57727   8.57727      1.00  2.113292   .541301
   8.57717   8.57717      1.00  2.114642   .541551
   8.57706   8.57706      1.00  2.117602   .542171
   8.57695   8.57695      1.00  2.109102   .540071
   8.57684   8.57684      1.00  2.116822   .542281
   8.57674   8.57674      1.00  2.117692   .542731
   8.57663   8.57663      1.00  2.116782   .542701
   8.57652   8.57652      1.00  2.115942   .542471
   8.57642   8.57642      1.00  2.112452   .541651
   8.57631   8.57631      1.00  2.114372   .542471
   8.57621   8.57621      1.00  2.114122   .542561
   8.57611   8.57611      1.00  2.104322   .540031
   8.57600   8.57600      1.00  2.117912   .543391
   8.57591   8.57591      1.00  2.116682   .543411
   8.57580   8.57580      1.00  2.116792   .543351
   8.57570   8.57570      1.00  2.115892   .543171
   8.57559   8.57559      1.00  2.116642   .542941
   8.57549   8.57549      1.00  2.113952   .542731
   8.57539   8.57539      1.00  2.115332   .543231
   8.57529   8.57529      1.00  2.115182   .543201
   8.57518   8.57518      1.00  2.108582   .541621
   8.57508   8.57508      1.00  2.113992   .542971
   8.57498   8.57498      1.00  2.114532   .543521
   8.57487   8.57487      1.00  2.114982   .543521
   8.57477   8.57477      1.00  2.112782   .543491
   8.57466   8.57466      1.00  2.115872   .544041
   8.57455   8.57455      1.00  2.115502   .544051
   8.57444   8.57444      1.00  2.118142   .544771
   8.57433   8.57433      1.00  2.106882   .541961
   8.57422   8.57422      1.00  2.114882   .544211
   8.57411   8.57411      1.00  2.112602   .543381
   8.57399   8.57399      1.00  2.112972   .544051
   8.57387   8.57387      1.00  2.112552   .543981
   8.57376   8.57376      1.00  2.112872   .544031
   8.57365   8.57365      1.00  2.113392   .544291
   8.57353   8.57353      1.00  2.115752   .544721
   8.57341   8.57341      1.00  2.105932   .542801
   8.57330   8.57330      1.00  2.112672   .544431
   8.57318   8.57318      1.00  2.113922   .544281
   8.57306   8.57306      1.00  2.113262   .544651
   8.57294   8.57294      1.00  2.112652   .544801
   8.57283   8.57283      1.00  2.111872   .544551
   8.57272   8.57272      1.00  2.115752   .545421
   8.57260   8.57260      1.00  2.113722   .545001
   8.57249   8.57249      1.00  2.104042   .543001
   8.57238   8.57238      1.00  2.112842   .544871
   8.57227   8.57227      1.00  2.115582   .545581
   8.57215   8.57215      1.00  2.112152   .545091
   8.57204   8.57204      1.00  2.113352   .545441
   8.57193   8.57193      1.00  2.113022   .545601
   8.57182   8.57182      1.00  2.114452   .546111
   8.57171   8.57171      1.00  2.111812   .545521
   8.57160   8.57160      1.00  2.106422   .544141
   8.57150   8.57150      1.00  2.113462   .546101
   8.57139   8.57139      1.00  2.110702   .545231
   8.57127   8.57127      1.00  2.112972   .545911
   8.57116   8.57116      1.00  2.111502   .545731
   8.57105   8.57105      1.00  2.112542   .546391
   8.57094   8.57094      1.00  2.113092   .546251
   8.57081   8.57081      1.00  2.110892   .545811
   8.57070   8.57070      1.00  2.104312   .543891
   8.57059   8.57059      1.00  2.112532   .546321
   8.57048   8.57048      1.00  2.111562   .546181
   8.57035   8.57035      1.00  2.113112   .546631
   8.57023   8.57023      1.00  2.112602   .546521
   8.57012   8.57012      1.00  2.111792   .546291
   8.57000   8.57000      1.00  2.110142   .546491
   8.56988   8.56988      1.00  2.112002   .546341
   8.56976   8.56976      1.00  2.102362   .544151
   8.56965   8.56965      1.00  2.112912   .547011
   8.56953   8.56953      1.00  2.114022   .547271
   8.56941   8.56941      1.00  2.112422   .547221
   8.56929   8.56929      1.00  2.110212   .546791
   8.56919   8.56919      1.00  2.110282   .546861
   8.56908   8.56908      1.00  2.110042   .546891
   8.56896   8.56896      1.00  2.110342   .547161
   8.56885   8.56885      1.00  2.103802   .545511
   8.56874   8.56874      1.00  2.110162   .546961
   8.56863   8.56863      1.00  2.111862   .547541
   8.56852   8.56852      1.00  2.110252   .547141
   8.56840   8.56840      1.00  2.111852   .548011
   8.56829   8.56829      1.00  2.112532   .548481
   8.56819   8.56819      1.00  2.109932   .547401
   8.56807   8.56807      1.00  2.110932   .547501
   8.56796   8.56796      1.00  2.106002   .546881
   8.56786   8.56786      1.00  2.108262   .547121
   8.56774   8.56774      1.00  2.110292   .547641
   8.56763   8.56763      1.00  2.110512   .547931
   8.56752   8.56752      1.00  2.109632   .547811
   8.56741   8.56741      1.00  2.108772   .548101
   8.56730   8.56730      1.00  2.108332   .547801
   8.56719   8.56719      1.00  2.110292   .548341
   8.56708   8.56708      1.00  2.109382   .548201
   8.56698   8.56698      1.00  2.106422   .547671
   8.56687   8.56687      1.00  2.110612   .548421
   8.56676   8.56676      1.00  2.111562   .549221
   8.56665   8.56665      1.00  2.108662   .548711
   8.56655   8.56655      1.00  2.107632   .548221
   8.56644   8.56644      1.00  2.107572   .548071
   8.56633   8.56633      1.00  2.107792   .548411
   8.56623   8.56623      1.00  2.106822   .548241
   8.56613   8.56613      1.00  2.101572   .546941
   8.56603   8.56603      1.00  2.109922   .549341
   8.56592   8.56592      1.00  2.109062   .549151
   8.56582   8.56582      1.00  2.109102   .549331
   8.56572   8.56572      1.00  2.108572   .549181
   8.56562   8.56562      1.00  2.107702   .549051
   8.56551   8.56551      1.00  2.109402   .549671
   8.56541   8.56541      1.00  2.108322   .549261
   8.56531   8.56531      1.00  2.099872   .547271
   8.56520   8.56520      1.00  2.109162   .549831
   8.56510   8.56510      1.00  2.108662   .549661
   8.56500   8.56500      1.00  2.107822   .549741
   8.56490   8.56490      1.00  2.109372   .549831
   8.56479   8.56479      1.00  2.107232   .549391
   8.56468   8.56468      1.00  2.108422   .550121
   8.56457   8.56457      1.00  2.108582   .549921
   8.56446   8.56446      1.00  2.099882   .548041
   8.56436   8.56436      1.00  2.110322   .550491
   8.56424   8.56424      1.00  2.105742   .549891
   8.56413   8.56413      1.00  2.107972   .550281
   8.56402   8.56402      1.00  2.108242   .550181
   8.56391   8.56391      1.00  2.106782   .550211
   8.56378   8.56378      1.00  2.106762   .549991
   8.56366   8.56366      1.00  2.107432   .550601
   8.56356   8.56356      1.00  2.107132   .550641
   8.56344   8.56344      1.00  2.101532   .548851
   8.56331   8.56331      1.00  2.106832   .550551
   8.56319   8.56319      1.00  2.108762   .550961
   8.56309   8.56309      1.00  2.106092   .550521
   8.56298   8.56298      1.00  2.106042   .550571
   8.56286   8.56286      1.00  2.105912   .550521
   8.56274   8.56274      1.00  2.106632   .551031
   8.56263   8.56263      1.00  2.105212   .550521
   8.56252   8.56252      1.00  2.097932   .548561
   8.56240   8.56240      1.00  2.110002   .552021
   8.56229   8.56229      1.00  2.106242   .551231
   8.56218   8.56218      1.00  2.108162   .551691
   8.56207   8.56207      1.00  2.107042   .551111
   8.56195   8.56195      1.00  2.105412   .551381
   8.56184   8.56184      1.00  2.108512   .552201
   8.56174   8.56174      1.00  2.105582   .551201
   8.56163   8.56163      1.00  2.097402   .549611
   8.56152   8.56152      1.00  2.106192   .551621
   8.56140   8.56140      1.00  2.105692   .551681
   8.56130   8.56130      1.00  2.104092   .551431
   8.56119   8.56119      1.00  2.105272   .551831
   8.56107   8.56107      1.00  2.105992   .552041
   8.56096   8.56096      1.00  2.107192   .552131
   8.56084   8.56084      1.00  2.105762   .552381
   8.56073   8.56073      1.00  2.098572   .550451
   8.56062   8.56062      1.00  2.104632   .551821
   8.56050   8.56050      1.00  2.105182   .552621
   8.56039   8.56039      1.00  2.103982   .552241
   8.56027   8.56027      1.00  2.104762   .552411
   8.56014   8.56014      1.00  2.103052   .552191
   8.56003   8.56003      1.00  2.104652   .552321
   8.55991   8.55991      1.00  2.104172   .552441
   8.55979   8.55979      1.00  2.107582   .553441
   8.55967   8.55967      1.00  2.096852   .550581
   8.55956   8.55956      1.00  2.106802   .553441
   8.55945   8.55945      1.00  2.106172   .553131
   8.55933   8.55933      1.00  2.105012   .553231
   8.55921   8.55921      1.00  2.103642   .552951
   8.55910   8.55910      1.00  2.104532   .553151
   8.55900   8.55900      1.00  2.104362   .553061
   8.55888   8.55888      1.00  2.103602   .553151
   8.55876   8.55876      1.00  2.093932   .550371
   8.55865   8.55865      1.00  2.104662   .553541
   8.55855   8.55855      1.00  2.103672   .553221
   8.55844   8.55844      1.00  2.103652   .553611
   8.55832   8.55832      1.00  2.106412   .554331
   8.55821   8.55821      1.00  2.103702   .553541
   8.55811   8.55811      1.00  2.104342   .553641
   8.55800   8.55800      1.00  2.104882   .554001
   8.55788   8.55788      1.00  2.096302   .551851
   8.55777   8.55777      1.00  2.102952   .553741
   8.55766   8.55766      1.00  2.102112   .553911
   8.55755   8.55755      1.00  2.103792   .554251
   8.55744   8.55744      1.00  2.106412   .554871
   8.55733   8.55733      1.00  2.103472   .554011
   8.55722   8.55722      1.00  2.101612   .553791
   8.55712   8.55712      1.00  2.105042   .554771
   8.55700   8.55700      1.00  2.099242   .553341
   8.55689   8.55689      1.00  2.099002   .553491
   8.55679   8.55679      1.00  2.104212   .554711
   8.55668   8.55668      1.00  2.104572   .554761
   8.55657   8.55657      1.00  2.101722   .554501
   8.55646   8.55646      1.00  2.102432   .554781
   8.55636   8.55636      1.00  2.102282   .554631
   8.55626   8.55626      1.00  2.103042   .554821
   8.55616   8.55616      1.00  2.095692   .552951
   8.55605   8.55605      1.00  2.102522   .554781
   8.55595   8.55595      1.00  2.102422   .554651
   8.55585   8.55585      1.00  2.102362   .555101
   8.55575   8.55575      1.00  2.103072   .555421
   8.55564   8.55564      1.00  2.103772   .555631
   8.55554   8.55554      1.00  2.102342   .555231
   8.55544   8.55544      1.00  2.101252   .555371
   8.55533   8.55533      1.00  2.096102   .554111
   8.55523   8.55523      1.00  2.100532   .555301
   8.55513   8.55513      1.00  2.101742   .555671
   8.55503   8.55503      1.00  2.103252   .555661
   8.55492   8.55492      1.00  2.104822   .556561
   8.55481   8.55481      1.00  2.102352   .556031
   8.55471   8.55471      1.00  2.100292   .555801
   8.55460   8.55460      1.00  2.101892   .556111
   8.55449   8.55449      1.00  2.100862   .555671
   8.55438   8.55438      1.00  2.097072   .555051
   8.55427   8.55427      1.00  2.100292   .556131
   8.55416   8.55416      1.00  2.104032   .556681
   8.55405   8.55405      1.00  2.101412   .556051
   8.55394   8.55394      1.00  2.100142   .556231
   8.55382   8.55382      1.00  2.102632   .556981
   8.55370   8.55370      1.00  2.101542   .556751
   8.55358   8.55358      1.00  2.102822   .556761
   8.55346   8.55346      1.00  2.095152   .555271
   8.55335   8.55335      1.00  2.100432   .556721
   8.55324   8.55324      1.00  2.100922   .556541
   8.55311   8.55311      1.00  2.100552   .556541
   8.55300   8.55300      1.00  2.101682   .557261
   8.55289   8.55289      1.00  2.101252   .556871
   8.55277   8.55277      1.00  2.098882   .556731
   8.55265   8.55265      1.00  2.101002   .557431
   8.55254   8.55254      1.00  2.093452   .555221
   8.55243   8.55243      1.00  2.099762   .557611
   8.55231   8.55231      1.00  2.102662   .557561
   8.55220   8.55220      1.00  2.099762   .557281
   8.55209   8.55209      1.00  2.101952   .557741
   8.55198   8.55198      1.00  2.101622   .558231
   8.55187   8.55187      1.00  2.099182   .557481
   8.55176   8.55176      1.00  2.099942   .557351
   8.55165   8.55165      1.00  2.098612   .557521
   8.55154   8.55154      1.00  2.095292   .556751
   8.55144   8.55144      1.00  2.099052   .557911
   8.55132   8.55132      1.00  2.098442   .557661
   8.55121   8.55121      1.00  2.101792   .558731
   8.55110   8.55110      1.00  2.100722   .558141
   8.55099   8.55099      1.00  2.099732   .558101
   8.55087   8.55087      1.00  2.101282   .558561
   8.55076   8.55076      1.00  2.093102   .556691
   8.55064   8.55064      1.00  2.099182   .558241
   8.55053   8.55053      1.00  2.098362   .558341
   8.55041   8.55041      1.00  2.101012   .559311
   8.55029   8.55029      1.00  2.098922   .558561
   8.55018   8.55018      1.00  2.099162   .558471
   8.55006   8.55006      1.00  2.098722   .558841
   8.54994   8.54994      1.00  2.099362   .558921
   8.54982   8.54982      1.00  2.099392   .558551
   8.54971   8.54971      1.00  2.092662   .557461
   8.54960   8.54960      1.00  2.100152   .559221
   8.54948   8.54948      1.00  2.101312   .559631
   8.54937   8.54937      1.00  2.098702   .559211
   8.54926   8.54926      1.00  2.101062   .559531
   8.54914   8.54914      1.00  2.098602   .558911
   8.54903   8.54903      1.00  2.098342   .558821
   8.54892   8.54892      1.00  2.098512   .559231
   8.54881   8.54881      1.00  2.094282   .558161
   8.54870   8.54870      1.00  2.098702   .559741
   8.54858   8.54858      1.00  2.100682   .560151
   8.54847   8.54847      1.00  2.101942   .560321
   8.54836   8.54836      1.00  2.098142   .559531
   8.54825   8.54825      1.00  2.095732   .559291
   8.54815   8.54815      1.00  2.099362   .560171
   8.54803   8.54803      1.00  2.097522   .559791
   8.54792   8.54792      1.00  2.088422   .557601
   8.54782   8.54782      1.00  2.099842   .560571
   8.54770   8.54770      1.00  2.100462   .560631
   8.54758   8.54758      1.00  2.098722   .560351
   8.54748   8.54748      1.00  2.098572   .560551
   8.54737   8.54737      1.00  2.099912   .561021
   8.54726   8.54726      1.00  2.097812   .560401
   8.54715   8.54715      1.00  2.097402   .560461
   8.54705   8.54705      1.00  2.093322   .559931
   8.54694   8.54694      1.00  2.098732   .561131
   8.54683   8.54683      1.00  2.098512   .560971
   8.54672   8.54672      1.00  2.098522   .561171
   8.54661   8.54661      1.00  2.098332   .561461
   8.54651   8.54651      1.00  2.095972   .560661
   8.54639   8.54639      1.00  2.096602   .561121
   8.54629   8.54629      1.00  2.097512   .561161
   8.54619   8.54619      1.00  2.098452   .561651
   8.54609   8.54609      1.00  2.093132   .560431
   8.54598   8.54598      1.00  2.097942   .561941
   8.54588   8.54588      1.00  2.097112   .561851
   8.54578   8.54578      1.00  2.096122   .561651
   8.54567   8.54567      1.00  2.096022   .561431
   8.54557   8.54557      1.00  2.096902   .561611
   8.54547   8.54547      1.00  2.096522   .561511
   8.54537   8.54537      1.00  2.096922   .561701
   8.54526   8.54526      1.00  2.095862   .561571
   8.54516   8.54516      1.00  2.092642   .561071
   8.54506   8.54506      1.00  2.096502   .562131
   8.54496   8.54496      1.00  2.097442   .562401
   8.54485   8.54485      1.00  2.096512   .562241
   8.54474   8.54474      1.00  2.097192   .562501
   8.54463   8.54463      1.00  2.098032   .562591
   8.54452   8.54452      1.00  2.096462   .562631
   8.54442   8.54442      1.00  2.097852   .563181
   8.54430   8.54430      1.00  2.086822   .560081
   8.54418   8.54418      1.00  2.096992   .563031
   8.54407   8.54407      1.00  2.094462   .562481
   8.54395   8.54395      1.00  2.094822   .562641
   8.54384   8.54384      1.00  2.095932   .562681
   8.54372   8.54372      1.00  2.096862   .563391
   8.54361   8.54361      1.00  2.094352   .563131
   8.54350   8.54350      1.00  2.097352   .563411
   8.54338   8.54338      1.00  2.090402   .561621
   8.54326   8.54326      1.00  2.096802   .564021
   8.54315   8.54315      1.00  2.094762   .563621
   8.54303   8.54303      1.00  2.095252   .563331
   8.54290   8.54290      1.00  2.097222   .563861
   8.54279   8.54279      1.00  2.095902   .563711
   8.54268   8.54268      1.00  2.094232   .563541
   8.54257   8.54257      1.00  2.098862   .564551
   8.54245   8.54245      1.00  2.096622   .564141
   8.54234   8.54234      1.00  2.088612   .562211
   8.54223   8.54223      1.00  2.095102   .563561
   8.54211   8.54211      1.00  2.097492   .564621
   8.54200   8.54200      1.00  2.094512   .564011
   8.54189   8.54189      1.00  2.095052   .564521
   8.54178   8.54178      1.00  2.095972   .564461
   8.54167   8.54167      1.00  2.094672   .564201
   8.54156   8.54156      1.00  2.094892   .564411
   8.54145   8.54145      1.00  2.086762   .562531
   8.54134   8.54134      1.00  2.096232   .564581
   8.54123   8.54123      1.00  2.094942   .564781
   8.54111   8.54111      1.00  2.095822   .564781
   8.54100   8.54100      1.00  2.095832   .565221
   8.54089   8.54089      1.00  2.097112   .565311
   8.54078   8.54078      1.00  2.092012   .564321
   8.54066   8.54066      1.00  2.095612   .565181
   8.54054   8.54054      1.00  2.088732   .563791
   8.54043   8.54043      1.00  2.093232   .565141
   8.54031   8.54031      1.00  2.095172   .565521
   8.54019   8.54019      1.00  2.096462   .565571
   8.54007   8.54007      1.00  2.098102   .566841
   8.53995   8.53995      1.00  2.094082   .565251
   8.53983   8.53983      1.00  2.096002   .566251
   8.53971   8.53971      1.00  2.093032   .565531
   8.53959   8.53959      1.00  2.086542   .563851
   8.53948   8.53948      1.00  2.093822   .565751
   8.53937   8.53937      1.00  2.094142   .566011
   8.53925   8.53925      1.00  2.094442   .566141
   8.53914   8.53914      1.00  2.093582   .566261
   8.53903   8.53903      1.00  2.093532   .566011
   8.53892   8.53892      1.00  2.095002   .566581
   8.53880   8.53880      1.00  2.093712   .566031
   8.53869   8.53869      1.00  2.086802   .564501
   8.53858   8.53858      1.00  2.094942   .567081
   8.53848   8.53848      1.00  2.094332   .567041
   8.53836   8.53836      1.00  2.094342   .566941
   8.53825   8.53825      1.00  2.094692   .567051
   8.53814   8.53814      1.00  2.092122   .566181
   8.53803   8.53803      1.00  2.093582   .567021
   8.53791   8.53791      1.00  2.091932   .566891
   8.53780   8.53780      1.00  2.086932   .564861
   8.53769   8.53769      1.00  2.093592   .567391
   8.53758   8.53758      1.00  2.093582   .567521
   8.53747   8.53747      1.00  2.095272   .567991
   8.53736   8.53736      1.00  2.094532   .567841
   8.53726   8.53726      1.00  2.093442   .567451
   8.53715   8.53715      1.00  2.092952   .567361
   8.53703   8.53703      1.00  2.093822   .567741
   8.53692   8.53692      1.00  2.085432   .565501
   8.53682   8.53682      1.00  2.093612   .567521
   8.53671   8.53671      1.00  2.093462   .567851
   8.53660   8.53660      1.00  2.092532   .567651
   8.53649   8.53649      1.00  2.092612   .567691
   8.53639   8.53639      1.00  2.092862   .568311
   8.53629   8.53629      1.00  2.092162   .567871
   8.53618   8.53618      1.00  2.094402   .568711
   8.53608   8.53608      1.00  2.088362   .566881
   8.53598   8.53598      1.00  2.093472   .568501
   8.53587   8.53587      1.00  2.091942   .568211
   8.53577   8.53577      1.00  2.093982   .568511
   8.53566   8.53566      1.00  2.093022   .568691
   8.53556   8.53556      1.00  2.091522   .568461
   8.53546   8.53546      1.00  2.089902   .567881
   8.53536   8.53536      1.00  2.092652   .568661
   8.53525   8.53525      1.00  2.092172   .568691
   8.53516   8.53516      1.00  2.087182   .567861
   8.53505   8.53505      1.00  2.094152   .569471
   8.53495   8.53495      1.00  2.094242   .569911
   8.53484   8.53484      1.00  2.094062   .569671
   8.53474   8.53474      1.00  2.090792   .569031
   8.53463   8.53463      1.00  2.093162   .569511
   8.53451   8.53451      1.00  2.092142   .569431
   8.53440   8.53440      1.00  2.092032   .569671
   8.53430   8.53430      1.00  2.083242   .567541
   8.53418   8.53418      1.00  2.092112   .569861
   8.53407   8.53407      1.00  2.091862   .569691
   8.53396   8.53396      1.00  2.092972   .570091
   8.53384   8.53384      1.00  2.093522   .570181
   8.53373   8.53373      1.00  2.091812   .570061
   8.53360   8.53360      1.00  2.091362   .570121
   8.53348   8.53348      1.00  2.093302   .570571
   8.53337   8.53337      1.00  2.085752   .568621
   8.53326   8.53326      1.00  2.091372   .570411
   8.53314   8.53314      1.00  2.091482   .570441
   8.53302   8.53302      1.00  2.092442   .570931
   8.53291   8.53291      1.00  2.091202   .570531
   8.53279   8.53279      1.00  2.091982   .570681
   8.53267   8.53267      1.00  2.092322   .571041
   8.53256   8.53256      1.00  2.093532   .571591
   8.53245   8.53245      1.00  2.089732   .570451
   8.53234   8.53234      1.00  2.086852   .569821
   8.53222   8.53222      1.00  2.093092   .571471
   8.53211   8.53211      1.00  2.090692   .570901
   8.53200   8.53200      1.00  2.091252   .571401
   8.53189   8.53189      1.00  2.092132   .571211
   8.53178   8.53178      1.00  2.091822   .571101
   8.53167   8.53167      1.00  2.088822   .570931
   8.53157   8.53157      1.00  2.089732   .571341
   8.53146   8.53146      1.00  2.089512   .571121
   8.53134   8.53134      1.00  2.091742   .571981
   8.53122   8.53122      1.00  2.090902   .571901
   8.53112   8.53112      1.00  2.092842   .572251
   8.53100   8.53100      1.00  2.089632   .571591
   8.53089   8.53089      1.00  2.088542   .571871
   8.53077   8.53077      1.00  2.090742   .572011
   8.53066   8.53066      1.00  2.091082   .572311
   8.53054   8.53054      1.00  2.080722   .569541
   8.53042   8.53042      1.00  2.090612   .572601
   8.53030   8.53030      1.00  2.091802   .572601
   8.53020   8.53020      1.00  2.089602   .572481
   8.53008   8.53008      1.00  2.090612   .572711
   8.52995   8.52995      1.00  2.090072   .572641
   8.52983   8.52983      1.00  2.091752   .573071
   8.52972   8.52972      1.00  2.091392   .572761
   8.52960   8.52960      1.00  2.080932   .570321
   8.52948   8.52948      1.00  2.091532   .573411
   8.52936   8.52936      1.00  2.090162   .573221
   8.52926   8.52926      1.00  2.088562   .572491
   8.52915   8.52915      1.00  2.088772   .572861
   8.52903   8.52903      1.00  2.089302   .572921
   8.52891   8.52891      1.00  2.089042   .573171
   8.52881   8.52881      1.00  2.089902   .573551
   8.52870   8.52870      1.00  2.089622   .573361
   8.52859   8.52859      1.00  2.083102   .571861
   8.52847   8.52847      1.00  2.090392   .573851
   8.52837   8.52837      1.00  2.091702   .574561
   8.52826   8.52826      1.00  2.089232   .573551
   8.52814   8.52814      1.00  2.090732   .574241
   8.52802   8.52802      1.00  2.088142   .573831
   8.52792   8.52792      1.00  2.089672   .573901
   8.52780   8.52780      1.00  2.087322   .573481
   8.52768   8.52768      1.00  2.081552   .572291
   8.52758   8.52758      1.00  2.087952   .574051
   8.52747   8.52747      1.00  2.089472   .574321
   8.52736   8.52736      1.00  2.090052   .574721
   8.52725   8.52725      1.00  2.089022   .574621
   8.52714   8.52714      1.00  2.086542   .574131
   8.52704   8.52704      1.00  2.089422   .574761
   8.52694   8.52694      1.00  2.088182   .574501
   8.52682   8.52682      1.00  2.079982   .572301
   8.52671   8.52671      1.00  2.087962   .574811
   8.52661   8.52661      1.00  2.087932   .574821
   8.52650   8.52650      1.00  2.088812   .574961
   8.52639   8.52639      1.00  2.088362   .574911
   8.52628   8.52628      1.00  2.086072   .574751
   8.52619   8.52619      1.00  2.087682   .575041
   8.52608   8.52608      1.00  2.087382   .575001
   8.52598   8.52598      1.00  2.079832   .573451
   8.52587   8.52587      1.00  2.088912   .575851
   8.52578   8.52578      1.00  2.087662   .575371
   8.52567   8.52567      1.00  2.087692   .575481
   8.52557   8.52557      1.00  2.085962   .575191
   8.52547   8.52547      1.00  2.087942   .575601
   8.52537   8.52537      1.00  2.086482   .575761
   8.52526   8.52526      1.00  2.086762   .575611
   8.52516   8.52516      1.00  2.081252   .574131
   8.52505   8.52505      1.00  2.088172   .576271
   8.52496   8.52496      1.00  2.087242   .576131
   8.52485   8.52485      1.00  2.087742   .575801
   8.52474   8.52474      1.00  2.086592   .576161
   8.52463   8.52463      1.00  2.087002   .576001
   8.52453   8.52453      1.00  2.084262   .575991
   8.52441   8.52441      1.00  2.088362   .576731
   8.52429   8.52429      1.00  2.079362   .574501
   8.52418   8.52418      1.00  2.086392   .576231
   8.52408   8.52408      1.00  2.087262   .576951
   8.52397   8.52397      1.00  2.088322   .577021
   8.52385   8.52385      1.00  2.086602   .576571
   8.52373   8.52373      1.00  2.087272   .576951
   8.52362   8.52362      1.00  2.085432   .576911
   8.52350   8.52350      1.00  2.086872   .577101
   8.52338   8.52338      1.00  2.080572   .575721
   8.52326   8.52326      1.00  2.082402   .576081
   8.52316   8.52316      1.00  2.086052   .576781
   8.52304   8.52304      1.00  2.084742   .577251
   8.52292   8.52292      1.00  2.086002   .577271
   8.52280   8.52280      1.00  2.087722   .577961
   8.52269   8.52269      1.00  2.085972   .577571
   8.52258   8.52258      1.00  2.086952   .577581
   8.52246   8.52246      1.00  2.084882   .577791
   8.52235   8.52235      1.00  2.077452   .575291
   8.52224   8.52224      1.00  2.085602   .577881
   8.52212   8.52212      1.00  2.085532   .577901
   8.52201   8.52201      1.00  2.086362   .578451
   8.52190   8.52190      1.00  2.085782   .578461
   8.52180   8.52180      1.00  2.084112   .577511
   8.52169   8.52169      1.00  2.083802   .577691
   8.52157   8.52157      1.00  2.085272   .578351
   8.52146   8.52146      1.00  2.083782   .578111
   8.52136   8.52136      1.00  2.079932   .576751
   8.52125   8.52125      1.00  2.085752   .578461
   8.52113   8.52113      1.00  2.085722   .578671
   8.52102   8.52102      1.00  2.086222   .578581
   8.52091   8.52091      1.00  2.083792   .578881
   8.52079   8.52079      1.00  2.082332   .578021
   8.52068   8.52068      1.00  2.084252   .578671
   8.52056   8.52056      1.00  2.079692   .577641
   8.52045   8.52045      1.00  2.079232   .577571
   8.52033   8.52033      1.00  2.083882   .578801
   8.52021   8.52021      1.00  2.085562   .579481
   8.52009   8.52009      1.00  2.083452   .578661
   8.51997   8.51997      1.00  2.083092   .578891
   8.51985   8.51985      1.00  2.083592   .579021
   8.51973   8.51973      1.00  2.084122   .579451
   8.51961   8.51961      1.00  2.074382   .576651
   8.51950   8.51950      1.00  2.081492   .578471
   8.51939   8.51939      1.00  2.082112   .578981
   8.51927   8.51927      1.00  2.081172   .579021
   8.51915   8.51915      1.00  2.080832   .579021
   8.51904   8.51904      1.00  2.079932   .578931
   8.51893   8.51893      1.00  2.084522   .579821
   8.51881   8.51881      1.00  2.081072   .579301
   8.51870   8.51870      1.00  2.082352   .579701
   8.51860   8.51860      1.00  2.072602   .577321
   8.51849   8.51849      1.00  2.080562   .579571
   8.51838   8.51838      1.00  2.081232   .579511
   8.51827   8.51827      1.00  2.080182   .579251
   8.51816   8.51816      1.00  2.079852   .579461
   8.51805   8.51805      1.00  2.080052   .579631
   8.51793   8.51793      1.00  2.080492   .579771
   8.51782   8.51782      1.00  2.079302   .579651
   8.51771   8.51771      1.00  2.073652   .577861
   8.51760   8.51760      1.00  2.078652   .579641
   8.51749   8.51749      1.00  2.081022   .580391
   8.51738   8.51738      1.00  2.080172   .580401
   8.51727   8.51727      1.00  2.080052   .580341
   8.51716   8.51716      1.00  2.076372   .579061
   8.51705   8.51705      1.00  2.078652   .580191
   8.51694   8.51694      1.00  2.079272   .579841
   8.51684   8.51684      1.00  2.069332   .577171
   8.51673   8.51673      1.00  2.080222   .580581
   8.51662   8.51662      1.00  2.080192   .581081
   8.51651   8.51651      1.00  2.081692   .581381
   8.51641   8.51641      1.00  2.078872   .580551
   8.51631   8.51631      1.00  2.078192   .580571
   8.51620   8.51620      1.00  2.079112   .580911
   8.51609   8.51609      1.00  2.077312   .580511
   8.51600   8.51600      1.00  2.069012   .578631
   8.51589   8.51589      1.00  2.079102   .581201
   8.51578   8.51578      1.00  2.078582   .581201
   8.51568   8.51568      1.00  2.078652   .580951
   8.51558   8.51558      1.00  2.079712   .581611
   8.51548   8.51548      1.00  2.076552   .580541
   8.51537   8.51537      1.00  2.078062   .581421
   8.51527   8.51527      1.00  2.078922   .581791
   8.51517   8.51517      1.00  2.071442   .579541
   8.51507   8.51507      1.00  2.078722   .581991
   8.51496   8.51496      1.00  2.079192   .581871
   8.51486   8.51486      1.00  2.078392   .581961
   8.51475   8.51475      1.00  2.076502   .581501
   8.51465   8.51465      1.00  2.077812   .582001
   8.51453   8.51453      1.00  2.076432   .581801
   8.51442   8.51442      1.00  2.078262   .582271
   8.51431   8.51431      1.00  2.067532   .578981
   8.51420   8.51420      1.00  2.077592   .582431
   8.51409   8.51409      1.00  2.077642   .582181
   8.51397   8.51397      1.00  2.077692   .582231
   8.51386   8.51386      1.00  2.075372   .581951
   8.51374   8.51374      1.00  2.077402   .582401
   8.51362   8.51362      1.00  2.077932   .582551
   8.51350   8.51350      1.00  2.076412   .582221
   8.51339   8.51339      1.00  2.067722   .580111
   8.51328   8.51328      1.00  2.077202   .582811
   8.51315   8.51315      1.00  2.077142   .582641
   8.51303   8.51303      1.00  2.074802   .582541
   8.51293   8.51293      1.00  2.076302   .582951
   8.51281   8.51281      1.00  2.076802   .583211
   8.51269   8.51269      1.00  2.075892   .582851
   8.51258   8.51258      1.00  2.074602   .582901
   8.51246   8.51246      1.00  2.069052   .580971
   8.51235   8.51235      1.00  2.074742   .582661
   8.51224   8.51224      1.00  2.077282   .583601
   8.51212   8.51212      1.00  2.074522   .582891
   8.51202   8.51202      1.00  2.076432   .583421
   8.51191   8.51191      1.00  2.075742   .583591
   8.51180   8.51180      1.00  2.073672   .583111
   8.51169   8.51169      1.00  2.076532   .583771
   8.51159   8.51159      1.00  2.070832   .582211
   8.51147   8.51147      1.00  2.073262   .583091
   8.51135   8.51135      1.00  2.075432   .584021
   8.51124   8.51124      1.00  2.077532   .584531
   8.51113   8.51113      1.00  2.076432   .584051
   8.51102   8.51102      1.00  2.075992   .584181
   8.51090   8.51090      1.00  2.073812   .583681
   8.51079   8.51079      1.00  2.073822   .583981
   8.51068   8.51068      1.00  2.073532   .583661
   8.51056   8.51056      1.00  2.067122   .581891
   8.51044   8.51044      1.00  2.074912   .584451
   8.51032   8.51032      1.00  2.074842   .584471
   8.51021   8.51021      1.00  2.072922   .584171
   8.51009   8.51009      1.00  2.075752   .584961
   8.50997   8.50997      1.00  2.073332   .584471
   8.50985   8.50985      1.00  2.073962   .584381
   8.50973   8.50973      1.00  2.072492   .584141
   8.50962   8.50962      1.00  2.066262   .582611
   8.50950   8.50950      1.00  2.072452   .584391
   8.50939   8.50939      1.00  2.072612   .584701
   8.50927   8.50927      1.00  2.071912   .584501
   8.50916   8.50916      1.00  2.073432   .584991
   8.50904   8.50904      1.00  2.072502   .584911
   8.50893   8.50893      1.00  2.068632   .583651
   8.50882   8.50882      1.00  2.073452   .585061
   8.50871   8.50871      1.00  2.069812   .584281
   8.50860   8.50860      1.00  2.067282   .583401
   8.50848   8.50848      1.00  2.069362   .584551
   8.50837   8.50837      1.00  2.070582   .585141
   8.50827   8.50827      1.00  2.069332   .584651
   8.50815   8.50815      1.00  2.068662   .584391
   8.50804   8.50804      1.00  2.069422   .584741
   8.50794   8.50794      1.00  2.069772   .584801
   8.50783   8.50783      1.00  2.069092   .584721
   8.50771   8.50771      1.00  2.063182   .583361
   8.50759   8.50759      1.00  2.071522   .585811
   8.50749   8.50749      1.00  2.068312   .584821
   8.50738   8.50738      1.00  2.070172   .585531
   8.50727   8.50727      1.00  2.066312   .584421
   8.50716   8.50716      1.00  2.068032   .585511
   8.50706   8.50706      1.00  2.067242   .585271
   8.50695   8.50695      1.00  2.068892   .585451
   8.50684   8.50684      1.00  2.059802   .582901
   8.50673   8.50673      1.00  2.068412   .585761
   8.50662   8.50662      1.00  2.065982   .585211
   8.50651   8.50651      1.00  2.066992   .585421
   8.50640   8.50640      1.00  2.067222   .585361
   8.50630   8.50630      1.00  2.066062   .585321
   8.50620   8.50620      1.00  2.067812   .585771
   8.50609   8.50609      1.00  2.068602   .586191
   8.50599   8.50599      1.00  2.058862   .583301
   8.50588   8.50588      1.00  2.065492   .585321
   8.50579   8.50579      1.00  2.062672   .584751
   8.50568   8.50568      1.00  2.066122   .585821
   8.50558   8.50558      1.00  2.065472   .585561
   8.50547   8.50547      1.00  2.064362   .585641
   8.50538   8.50538      1.00  2.065462   .586041
   8.50528   8.50528      1.00  2.066112   .585951
   8.50517   8.50517      1.00  2.057592   .583641
   8.50506   8.50506      1.00  2.064972   .585581
   8.50496   8.50496      1.00  2.065082   .585941
   8.50486   8.50486      1.00  2.064352   .586091
   8.50474   8.50474      1.00  2.064932   .586271
   8.50464   8.50464      1.00  2.063972   .586151
   8.50453   8.50453      1.00  2.061742   .585781
   8.50442   8.50442      1.00  2.062022   .585771
   8.50431   8.50431      1.00  2.058542   .585201
   8.50419   8.50419      1.00  2.062012   .585691
   8.50408   8.50408      1.00  2.063952   .586661
   8.50397   8.50397      1.00  2.062792   .586731
   8.50385   8.50385      1.00  2.065862   .587481
   8.50374   8.50374      1.00  2.064272   .586641
   8.50362   8.50362      1.00  2.061762   .586271
   8.50351   8.50351      1.00  2.062312   .586411
   8.50338   8.50338      1.00  2.063712   .586831
   8.50326   8.50326      1.00  2.054012   .584281
   8.50315   8.50315      1.00  2.059742   .586021
   8.50304   8.50304      1.00  2.065392   .587561
   8.50292   8.50292      1.00  2.061462   .586571
   8.50280   8.50280      1.00  2.063582   .587431
   8.50270   8.50270      1.00  2.056292   .585541
   8.50258   8.50258      1.00  2.064702   .587861
   8.50246   8.50246      1.00  2.059212   .586501
   8.50234   8.50234      1.00  2.053072   .584711
   8.50223   8.50223      1.00  2.059952   .586961
   8.50212   8.50212      1.00  2.064292   .587911
   8.50201   8.50201      1.00  2.058652   .586451
   8.50190   8.50190      1.00  2.062242   .587481
   8.50179   8.50179      1.00  2.058112   .586661
   8.50168   8.50168      1.00  2.061262   .587871
   8.50157   8.50157      1.00  2.061732   .588031
   8.50146   8.50146      1.00  2.050202   .584921
   8.50135   8.50135      1.00  2.063272   .588491
   8.50124   8.50124      1.00  2.056552   .586941
   8.50112   8.50112      1.00  2.061102   .588061
   8.50101   8.50101      1.00  2.058852   .587521
   8.50090   8.50090      1.00  2.058092   .587891
   8.50078   8.50078      1.00  2.056982   .586991
   8.50067   8.50067      1.00  2.060142   .587721
   8.50055   8.50055      1.00  2.048852   .585141
   8.50044   8.50044      1.00  2.060452   .588371
   8.50032   8.50032      1.00  2.060562   .588661
   8.50020   8.50020      1.00  2.060222   .588221
   8.50008   8.50008      1.00  2.057872   .588181
   8.49997   8.49997      1.00  2.059132   .588191
   8.49985   8.49985      1.00  2.058662   .588841
   8.49972   8.49972      1.00  2.060212   .588741
   8.49961   8.49961      1.00  2.048152   .585591
   8.49949   8.49949      1.00  2.057442   .588341
   8.49938   8.49938      1.00  2.057752   .588521
   8.49926   8.49926      1.00  2.056392   .588251
   8.49915   8.49915      1.00  2.060302   .589521
   8.49904   8.49904      1.00  2.055642   .588141
   8.49893   8.49893      1.00  2.060792   .590091
   8.49881   8.49881      1.00  2.056752   .588871
   8.49870   8.49870      1.00  2.049542   .586701
   8.49859   8.49859      1.00  2.057702   .588911
   8.49848   8.49848      1.00  2.055592   .588431
   8.49837   8.49837      1.00  2.056012   .589141
   8.49826   8.49826      1.00  2.056422   .589411
   8.49815   8.49815      1.00  2.056122   .588921
   8.49804   8.49804      1.00  2.058452   .589611
   8.49793   8.49793      1.00  2.053772   .588691
   8.49782   8.49782      1.00  2.049842   .587831
   8.49771   8.49771      1.00  2.054952   .588971
   8.49760   8.49760      1.00  2.056452   .589921
   8.49748   8.49748      1.00  2.055642   .589511
   8.49737   8.49737      1.00  2.057812   .590161
   8.49727   8.49727      1.00  2.055132   .589481
   8.49716   8.49716      1.00  2.054662   .589221
   8.49705   8.49705      1.00  2.057202   .590161
   8.49694   8.49694      1.00  2.050112   .587971
   8.49683   8.49683      1.00  2.049432   .588191
   8.49673   8.49673      1.00  2.050282   .588371
   8.49661   8.49661      1.00  2.057482   .590741
   8.49650   8.49650      1.00  2.054062   .589671
   8.49641   8.49641      1.00  2.056002   .590471
   8.49631   8.49631      1.00  2.053062   .589451
   8.49620   8.49620      1.00  2.055892   .590381
   8.49609   8.49609      1.00  2.052982   .589911
   8.49599   8.49599      1.00  2.053932   .590211
   8.49589   8.49589      1.00  2.043032   .586861
   8.49578   8.49578      1.00  2.055562   .590861
   8.49568   8.49568      1.00  2.051142   .589801
   8.49558   8.49558      1.00  2.050582   .589451
   8.49548   8.49548      1.00  2.052682   .590541
   8.49537   8.49537      1.00  2.052332   .590341
   8.49527   8.49527      1.00  2.053512   .590661
   8.49517   8.49517      1.00  2.046822   .589001
   8.49507   8.49507      1.00  2.051872   .590181
   8.49496   8.49496      1.00  2.051442   .590111
   8.49485   8.49485      1.00  2.051312   .590371
   8.49475   8.49475      1.00  2.050042   .589991
   8.49464   8.49464      1.00  2.051102   .590631
   8.49452   8.49452      1.00  2.049592   .590021
   8.49442   8.49442      1.00  2.050792   .590481
   8.49431   8.49431      1.00  2.051732   .590801
   8.49420   8.49420      1.00  2.041282   .587791
   8.49408   8.49408      1.00  2.049402   .590441
   8.49397   8.49397      1.00  2.053062   .592001
   8.49386   8.49386      1.00  2.045472   .589681
   8.49375   8.49375      1.00  2.051272   .591351
   8.49362   8.49362      1.00  2.046702   .590011
   8.49350   8.49350      1.00  2.053482   .592151
   8.49339   8.49339      1.00  2.047572   .590401
   8.49327   8.49327      1.00  2.041402   .589021
   8.49316   8.49316      1.00  2.048172   .591261
   8.49304   8.49304      1.00  2.049122   .591151
   8.49293   8.49293      1.00  2.048842   .590891
   8.49282   8.49282      1.00  2.047022   .590931
   8.49269   8.49269      1.00  2.049732   .591841
   8.49258   8.49258      1.00  2.046542   .591011
   8.49247   8.49247      1.00  2.049062   .591641
   8.49235   8.49235      1.00  2.036202   .588081
   8.49224   8.49224      1.00  2.049002   .591591
   8.49213   8.49213      1.00  2.041212   .589841
   8.49202   8.49202      1.00  2.049012   .592261
   8.49191   8.49191      1.00  2.044582   .590741
   8.49179   8.49179      1.00  2.046312   .591301
   8.49169   8.49169      1.00  2.044062   .591001
   8.49158   8.49158      1.00  2.045692   .591341
   8.49147   8.49147      1.00  2.035732   .588721
   8.49135   8.49135      1.00  2.046702   .591781
   8.49124   8.49124      1.00  2.044092   .591211
   8.49113   8.49113      1.00  2.045412   .591701
   8.49102   8.49102      1.00  2.045352   .591981
   8.49090   8.49090      1.00  2.044562   .592001
   8.49078   8.49078      1.00  2.040082   .590731
   8.49067   8.49067      1.00  2.043462   .591771
   8.49056   8.49056      1.00  2.038242   .590621
   8.49044   8.49044      1.00  2.040332   .591111
   8.49032   8.49032      1.00  2.045592   .592391
   8.49020   8.49020      1.00  2.044362   .591861
   8.49009   8.49009      1.00  2.042912   .591771
   8.48996   8.48996      1.00  2.042772   .592271
   8.48984   8.48984      1.00  2.042802   .592111
   8.48973   8.48973      1.00  2.041752   .591931
   8.48961   8.48961      1.00  2.035432   .590101
   8.48949   8.48949      1.00  2.038022   .591301
   8.48938   8.48938      1.00  2.043322   .592381
   8.48927   8.48927      1.00  2.041052   .592281
   8.48916   8.48916      1.00  2.042142   .592601
   8.48904   8.48904      1.00  2.043672   .592611
   8.48892   8.48892      1.00  2.040662   .592171
   8.48881   8.48881      1.00  2.041992   .592831
   8.48871   8.48871      1.00  2.036752   .591061
   8.48859   8.48859      1.00  2.041112   .592391
   8.48848   8.48848      1.00  2.040122   .592391
   8.48837   8.48837      1.00  2.044192   .593591
   8.48827   8.48827      1.00  2.039832   .592551
   8.48815   8.48815      1.00  2.040822   .592901
   8.48803   8.48803      1.00  2.037292   .591771
   8.48793   8.48793      1.00  2.044432   .594091
   8.48782   8.48782      1.00  2.031372   .589951
   8.48770   8.48770      1.00  2.043432   .594141
   8.48759   8.48759      1.00  2.038762   .592731
   8.48748   8.48748      1.00  2.041042   .593291
   8.48738   8.48738      1.00  2.040572   .593621
   8.48726   8.48726      1.00  2.040522   .593441
   8.48715   8.48715      1.00  2.040352   .593911
   8.48705   8.48705      1.00  2.038252   .593581
   8.48694   8.48694      1.00  2.040092   .593491
   8.48682   8.48682      1.00  2.028192   .590661
   8.48671   8.48671      1.00  2.041412   .594421
   8.48661   8.48661      1.00  2.037672   .593431
   8.48650   8.48650      1.00  2.041812   .594141
   8.48640   8.48640      1.00  2.039942   .593971
   8.48629   8.48629      1.00  2.039352   .594181
   8.48619   8.48619      1.00  2.038382   .593871
   8.48609   8.48609      1.00  2.040022   .594161
   8.48598   8.48598      1.00  2.025932   .590541
   8.48587   8.48587      1.00  2.040452   .595041
   8.48578   8.48578      1.00  2.036762   .593781
   8.48567   8.48567      1.00  2.038912   .594451
   8.48557   8.48557      1.00  2.038152   .594531
   8.48546   8.48546      1.00  2.040862   .595581
   8.48536   8.48536      1.00  2.037202   .594291
   8.48526   8.48526      1.00  2.035892   .593701
   8.48516   8.48516      1.00  2.040072   .595091
   8.48505   8.48505      1.00  2.025982   .591481
   8.48495   8.48495      1.00  2.037792   .594961
   8.48485   8.48485      1.00  2.035522   .594281
   8.48474   8.48474      1.00  2.037892   .595511
   8.48463   8.48463      1.00  2.036322   .594191
   8.48451   8.48451      1.00  2.034002   .593951
   8.48440   8.48440      1.00  2.034222   .594411
   8.48429   8.48429      1.00  2.038052   .595281
   8.48417   8.48417      1.00  2.026312   .592271
   8.48407   8.48407      1.00  2.037762   .595451
   8.48396   8.48396      1.00  2.037932   .595411
   8.48383   8.48383      1.00  2.037932   .595351
   8.48372   8.48372      1.00  2.033532   .594651
   8.48361   8.48361      1.00  2.038072   .596311
   8.48349   8.48349      1.00  2.031402   .594151
   8.48336   8.48336      1.00  2.035912   .595201
   8.48325   8.48325      1.00  2.026802   .592751
   8.48314   8.48314      1.00  2.035822   .595541
   8.48302   8.48302      1.00  2.035602   .595561
   8.48290   8.48290      1.00  2.037502   .596491
   8.48278   8.48278      1.00  2.036312   .596351
   8.48267   8.48267      1.00  2.033402   .595271
   8.48257   8.48257      1.00  2.037452   .596551
   8.48245   8.48245      1.00  2.032312   .595381
   8.48233   8.48233      1.00  2.028012   .593741
   8.48222   8.48222      1.00  2.034002   .595881
   8.48211   8.48211      1.00  2.035192   .596441
   8.48199   8.48199      1.00  2.031312   .595271
   8.48188   8.48188      1.00  2.036302   .596801
   8.48178   8.48178      1.00  2.032352   .595721
   8.48167   8.48167      1.00  2.035612   .596941
   8.48155   8.48155      1.00  2.032422   .595541
   8.48144   8.48144      1.00  2.029702   .595241
   8.48134   8.48134      1.00  2.032522   .596151
   8.48122   8.48122      1.00  2.032642   .596351
   8.48110   8.48110      1.00  2.033892   .596651
   8.48099   8.48099      1.00  2.034772   .597241
   8.48088   8.48088      1.00  2.032112   .596741
   8.48077   8.48077      1.00  2.030082   .595941
   8.48065   8.48065      1.00  2.034202   .597291
   8.48054   8.48054      1.00  2.024472   .594251
   8.48042   8.48042      1.00  2.032982   .596931
   8.48031   8.48031      1.00  2.031332   .596581
   8.48018   8.48018      1.00  2.035872   .598391
   8.48006   8.48006      1.00  2.030362   .596371
   8.47995   8.47995      1.00  2.031382   .597011
   8.47983   8.47983      1.00  2.031912   .596791
   8.47970   8.47970      1.00  2.032882   .597521
   8.47958   8.47958      1.00  2.021252   .594031
   8.47947   8.47947      1.00  2.032252   .597571
   8.47936   8.47936      1.00  2.032342   .597741
   8.47924   8.47924      1.00  2.032912   .598271
   8.47913   8.47913      1.00  2.031242   .597571
   8.47901   8.47901      1.00  2.032972   .598161
   8.47891   8.47891      1.00  2.030422   .597621
   8.47879   8.47879      1.00  2.031282   .597791
   8.47868   8.47868      1.00  2.024262   .595681
   8.47857   8.47857      1.00  2.033382   .598501
   8.47846   8.47846      1.00  2.031692   .598411
   8.47835   8.47835      1.00  2.030442   .598281
   8.47824   8.47824      1.00  2.035212   .599531
   8.47813   8.47813      1.00  2.030192   .598051
   8.47802   8.47802      1.00  2.030562   .598391
   8.47790   8.47790      1.00  2.034482   .599661
   8.47779   8.47779      1.00  2.034662   .599671
   8.47769   8.47769      1.00  2.027402   .597471
   8.47757   8.47757      1.00  2.035572   .600051
   8.47746   8.47746      1.00  2.031842   .599391
   8.47735   8.47735      1.00  2.032982   .599671
   8.47724   8.47724      1.00  2.028222   .598621
   8.47714   8.47714      1.00  2.036062   .600871
   8.47702   8.47702      1.00  2.031972   .599011
   8.47691   8.47691      1.00  2.031092   .599611
   8.47681   8.47681      1.00  2.030192   .599391
   8.47670   8.47670      1.00  2.030802   .599781
   8.47658   8.47658      1.00  2.032132   .599981
   8.47648   8.47648      1.00  2.031022   .599971
   8.47638   8.47638      1.00  2.033632   .601121
   8.47628   8.47628      1.00  2.031712   .600101
   8.47617   8.47617      1.00  2.031072   .600261
   8.47607   8.47607      1.00  2.031182   .600261
   8.47597   8.47597      1.00  2.025412   .597971
   8.47587   8.47587      1.00  2.027462   .599521
   8.47576   8.47576      1.00  2.031972   .600911
   8.47566   8.47566      1.00  2.033202   .601031
   8.47556   8.47556      1.00  2.031322   .601091
   8.47545   8.47545      1.00  2.032022   .601381
   8.47534   8.47534      1.00  2.032762   .601481
   8.47524   8.47524      1.00  2.033232   .601371
   8.47514   8.47514      1.00  2.023072   .598661
   8.47504   8.47504      1.00  2.031312   .601151
   8.47493   8.47493      1.00  2.033092   .602441
   8.47482   8.47482      1.00  2.032812   .601741
   8.47472   8.47472      1.00  2.028512   .600391
   8.47461   8.47461      1.00  2.035562   .602711
   8.47449   8.47449      1.00  2.030152   .601131
   8.47438   8.47438      1.00  2.033192   .602611
   8.47428   8.47428      1.00  2.024582   .599741
   8.47417   8.47417      1.00  2.033282   .602611
   8.47405   8.47405      1.00  2.033932   .602531
   8.47394   8.47394      1.00  2.030642   .602081
   8.47382   8.47382      1.00  2.033212   .602621
   8.47371   8.47371      1.00  2.031042   .602111
   8.47359   8.47359      1.00  2.031302   .602461
   8.47347   8.47347      1.00  2.033452   .603201
   8.47335   8.47335      1.00  2.028072   .601431
   8.47323   8.47323      1.00  2.027942   .601981
   8.47311   8.47311      1.00  2.029732   .602611
   8.47300   8.47300      1.00  2.034862   .604241
   8.47288   8.47288      1.00  2.028522   .602041
   8.47277   8.47277      1.00  2.032582   .603201
   8.47265   8.47265      1.00  2.031512   .603151
   8.47254   8.47254      1.00  2.033022   .603511
   8.47243   8.47243      1.00  2.031712   .603401
   8.47232   8.47232      1.00  2.020632   .600631
   8.47220   8.47220      1.00  2.033882   .604451
   8.47209   8.47209      1.00  2.028832   .602851
   8.47198   8.47198      1.00  2.034132   .604571
   8.47187   8.47187      1.00  2.029922   .603261
   8.47176   8.47176      1.00  2.034582   .604711
   8.47165   8.47165      1.00  2.026522   .602591
   8.47155   8.47155      1.00  2.033572   .604751
   8.47144   8.47144      1.00  2.028212   .603191
   8.47132   8.47132      1.00  2.022352   .601691
   8.47121   8.47121      1.00  2.027432   .603221
   8.47110   8.47110      1.00  2.033672   .605181
   8.47099   8.47099      1.00  2.029192   .604211
   8.47087   8.47087      1.00  2.030642   .604721
   8.47075   8.47075      1.00  2.030792   .604491
   8.47064   8.47064      1.00  2.030902   .604711
   8.47052   8.47052      1.00  2.030592   .604941
   8.47040   8.47040      1.00  2.020992   .602101
   8.47028   8.47028      1.00  2.033942   .605631
   8.47017   8.47017      1.00  2.030052   .604661
   8.47005   8.47005      1.00  2.033432   .606131
   8.46993   8.46993      1.00  2.027212   .604001
   8.46981   8.46981      1.00  2.033982   .606521
   8.46970   8.46970      1.00  2.026342   .603671
   8.46959   8.46959      1.00  2.032342   .605771
   8.46946   8.46946      1.00  2.030882   .605821
   8.46934   8.46934      1.00  2.025712   .604421
   8.46924   8.46924      1.00  2.030642   .605871
   8.46913   8.46913      1.00  2.032472   .606661
   8.46902   8.46902      1.00  2.030752   .605861
   8.46890   8.46890      1.00  2.032812   .606511
   8.46878   8.46878      1.00  2.026112   .605381
   8.46867   8.46867      1.00  2.032652   .607191
   8.46856   8.46856      1.00  2.023972   .604541
   8.46845   8.46845      1.00  2.030332   .606341
   8.46834   8.46834      1.00  2.033292   .607451
   8.46824   8.46824      1.00  2.033302   .607271
   8.46812   8.46812      1.00  2.031222   .606911
   8.46801   8.46801      1.00  2.031932   .607151
   8.46790   8.46790      1.00  2.033502   .608211
   8.46779   8.46779      1.00  2.032582   .607321
   8.46768   8.46768      1.00  2.030292   .606941
   8.46757   8.46757      1.00  2.029732   .606911
   8.46746   8.46746      1.00  2.033672   .608281
   8.46735   8.46735      1.00  2.029482   .607171
   8.46724   8.46724      1.00  2.035332   .608851
   8.46713   8.46713      1.00  2.031432   .607661
   8.46702   8.46702      1.00  2.031852   .608231
   8.46692   8.46692      1.00  2.032152   .608241
   8.46681   8.46681      1.00  2.028832   .607481
   8.46670   8.46670      1.00  2.030442   .607881
   8.46659   8.46659      1.00  2.034482   .609231
   8.46648   8.46648      1.00  2.033562   .608881
   8.46638   8.46638      1.00  2.036132   .610411
   8.46627   8.46627      1.00  2.033782   .609191
   8.46618   8.46618      1.00  2.033882   .609641
   8.46607   8.46607      1.00  2.034442   .609361
   8.46597   8.46597      1.00  2.031802   .609141
   8.46586   8.46586      1.00  2.030272   .608881
   8.46577   8.46577      1.00  2.032762   .609051
   8.46567   8.46567      1.00  2.038242   .610831
   8.46556   8.46556      1.00  2.032652   .609741
   8.46545   8.46545      1.00  2.038672   .611621
   8.46535   8.46535      1.00  2.033722   .610321
   8.46525   8.46525      1.00  2.034982   .610271
   8.46515   8.46515      1.00  2.035552   .610841
   8.46505   8.46505      1.00  2.031262   .609841
   8.46494   8.46494      1.00  2.034592   .610621
   8.46484   8.46484      1.00  2.037192   .611521
   8.46472   8.46472      1.00  2.037852   .611771
   8.46461   8.46461      1.00  2.036392   .611791
   8.46450   8.46450      1.00  2.035082   .611381
   8.46440   8.46440      1.00  2.039922   .612841
   8.46429   8.46429      1.00  2.036552   .612361
   8.46418   8.46418      1.00  2.039572   .612711
   8.46406   8.46406      1.00  2.028462   .610031
   8.46395   8.46395      1.00  2.040772   .613441
   8.46383   8.46383      1.00  2.038992   .612731
   8.46371   8.46371      1.00  2.038252   .612971
   8.46360   8.46360      1.00  2.042122   .613911
   8.46349   8.46349      1.00  2.036672   .612861
   8.46336   8.46336      1.00  2.038072   .613441
   8.46324   8.46324      1.00  2.042072   .614391
   8.46314   8.46314      1.00  2.034182   .612091
   8.46302   8.46302      1.00  2.041442   .614141
   8.46290   8.46290      1.00  2.040062   .614231
   8.46278   8.46278      1.00  2.042082   .615041
   8.46267   8.46267      1.00  2.040062   .614141
   8.46256   8.46256      1.00  2.039932   .614661
   8.46244   8.46244      1.00  2.042262   .615491
   8.46233   8.46233      1.00  2.040532   .614731
   8.46222   8.46222      1.00  2.033062   .613071
   8.46211   8.46211      1.00  2.042422   .615641
   8.46199   8.46199      1.00  2.043402   .615781
   8.46188   8.46188      1.00  2.042582   .615981
   8.46178   8.46178      1.00  2.040812   .615231
   8.46167   8.46167      1.00  2.042772   .616211
   8.46155   8.46155      1.00  2.042102   .616021
   8.46144   8.46144      1.00  2.041932   .616311
   8.46134   8.46134      1.00  2.034332   .613821
   8.46123   8.46123      1.00  2.047732   .618231
   8.46111   8.46111      1.00  2.043172   .616421
   8.46099   8.46099      1.00  2.045412   .617441
   8.46088   8.46088      1.00  2.043122   .616601
   8.46077   8.46077      1.00  2.043822   .617101
   8.46065   8.46065      1.00  2.044322   .617251
   8.46053   8.46053      1.00  2.047152   .618341
   8.46042   8.46042      1.00  2.037082   .615821
   8.46031   8.46031      1.00  2.048162   .618811
   8.46018   8.46018      1.00  2.047182   .618201
   8.46007   8.46007      1.00  2.047432   .618941
   8.45995   8.45995      1.00  2.044212   .618111
   8.45983   8.45983      1.00  2.044772   .617951
   8.45970   8.45970      1.00  2.048592   .619701
   8.45959   8.45959      1.00  2.045982   .618741
   8.45947   8.45947      1.00  2.040282   .616911
   8.45936   8.45936      1.00  2.048822   .619481
   8.45925   8.45925      1.00  2.048302   .620011
   8.45913   8.45913      1.00  2.047122   .619111
   8.45902   8.45902      1.00  2.047752   .619801
   8.45891   8.45891      1.00  2.050572   .620701
   8.45880   8.45880      1.00  2.046022   .619581
   8.45869   8.45869      1.00  2.049202   .620301
   8.45858   8.45858      1.00  2.047522   .620211
   8.45847   8.45847      1.00  2.045262   .618911
   8.45835   8.45835      1.00  2.046152   .619951
   8.45824   8.45824      1.00  2.050892   .621551
   8.45814   8.45814      1.00  2.049502   .621351
   8.45803   8.45803      1.00  2.048682   .620841
   8.45792   8.45792      1.00  2.049772   .621311
   8.45780   8.45780      1.00  2.050112   .621271
   8.45769   8.45769      1.00  2.046632   .620681
   8.45758   8.45758      1.00  2.044492   .620161
   8.45747   8.45747      1.00  2.049942   .621661
   8.45736   8.45736      1.00  2.050002   .622111
   8.45726   8.45726      1.00  2.047112   .621071
   8.45715   8.45715      1.00  2.049012   .621741
   8.45703   8.45703      1.00  2.048972   .621751
   8.45692   8.45692      1.00  2.049112   .621941
   8.45681   8.45681      1.00  2.046812   .621631
   8.45671   8.45671      1.00  2.045922   .620981
   8.45660   8.45660      1.00  2.048012   .622291
   8.45649   8.45649      1.00  2.049572   .622481
   8.45639   8.45639      1.00  2.048322   .622681
   8.45629   8.45629      1.00  2.049602   .622711
   8.45618   8.45618      1.00  2.047332   .622231
   8.45608   8.45608      1.00  2.048042   .622761
   8.45598   8.45598      1.00  2.049272   .622951
   8.45588   8.45588      1.00  2.040912   .620801
   8.45577   8.45577      1.00  2.049112   .623141
   8.45567   8.45567      1.00  2.052472   .624081
   8.45556   8.45556      1.00  2.050022   .623651
   8.45546   8.45546      1.00  2.049142   .623191
   8.45536   8.45536      1.00  2.049212   .623801
   8.45525   8.45525      1.00  2.048232   .623221
   8.45516   8.45516      1.00  2.048212   .623001
   8.45505   8.45505      1.00  2.046542   .622851
   8.45494   8.45494      1.00  2.041742   .621971
   8.45484   8.45484      1.00  2.047492   .623821
   8.45474   8.45474      1.00  2.047842   .623641
   8.45463   8.45463      1.00  2.049952   .624411
   8.45451   8.45451      1.00  2.050222   .624431
   8.45440   8.45440      1.00  2.050622   .624481
   8.45429   8.45429      1.00  2.047952   .624181
   8.45418   8.45418      1.00  2.049202   .624681
   8.45407   8.45407      1.00  2.040742   .622211
   8.45396   8.45396      1.00  2.047592   .624361
   8.45385   8.45385      1.00  2.048072   .624611
   8.45373   8.45373      1.00  2.048252   .624561
   8.45361   8.45361      1.00  2.048912   .624731
   8.45349   8.45349      1.00  2.046592   .624581
   8.45337   8.45337      1.00  2.047842   .625001
   8.45326   8.45326      1.00  2.048772   .625291
   8.45314   8.45314      1.00  2.048882   .625421
   8.45302   8.45302      1.00  2.043592   .623911
   8.45291   8.45291      1.00  2.048732   .625841
   8.45280   8.45280      1.00  2.049662   .625921
   8.45268   8.45268      1.00  2.046532   .624961
   8.45256   8.45256      1.00  2.047292   .625691
   8.45246   8.45246      1.00  2.047232   .625291
   8.45234   8.45234      1.00  2.047662   .625961
   8.45222   8.45222      1.00  2.046052   .625301
   8.45211   8.45211      1.00  2.040472   .623651
   8.45201   8.45201      1.00  2.046182   .626011
   8.45190   8.45190      1.00  2.047832   .625991
   8.45178   8.45178      1.00  2.047852   .626141
   8.45168   8.45168      1.00  2.048402   .626591
   8.45157   8.45157      1.00  2.047962   .626251
   8.45146   8.45146      1.00  2.047792   .626201
   8.45135   8.45135      1.00  2.048082   .626741
   8.45123   8.45123      1.00  2.042922   .625291
   8.45113   8.45113      1.00  2.044972   .626071
   8.45101   8.45101      1.00  2.048032   .626831
   8.45089   8.45089      1.00  2.049052   .626931
   8.45078   8.45078      1.00  2.047192   .627071
   8.45067   8.45067      1.00  2.048162   .627431
   8.45055   8.45055      1.00  2.045952   .626841
   8.45043   8.45043      1.00  2.048832   .627321
   8.45032   8.45032      1.00  2.046252   .626821
   8.45020   8.45020      1.00  2.045192   .627001
   8.45008   8.45008      1.00  2.049062   .628181
   8.44996   8.44996      1.00  2.047992   .627711
   8.44983   8.44983      1.00  2.048642   .628281
   8.44972   8.44972      1.00  2.046602   .627361
   8.44961   8.44961      1.00  2.046702   .627751
   8.44949   8.44949      1.00  2.049222   .628181
   8.44938   8.44938      1.00  2.050062   .628691
   8.44927   8.44927      1.00  2.041162   .625951
   8.44916   8.44916      1.00  2.048212   .628521
   8.44904   8.44904      1.00  2.048492   .628721
   8.44893   8.44893      1.00  2.048582   .628321
   8.44882   8.44882      1.00  2.045402   .628331
   8.44870   8.44870      1.00  2.048082   .628601
   8.44859   8.44859      1.00  2.047162   .628381
   8.44848   8.44848      1.00  2.046002   .628371
   8.44838   8.44838      1.00  2.042022   .627241
   8.44827   8.44827      1.00  2.049392   .629701
   8.44815   8.44815      1.00  2.049232   .629791
   8.44804   8.44804      1.00  2.048142   .629471
   8.44793   8.44793      1.00  2.047562   .629091
   8.44782   8.44782      1.00  2.046662   .628881
   8.44770   8.44770      1.00  2.048392   .629611
   8.44759   8.44759      1.00  2.047142   .629661
   8.44749   8.44749      1.00  2.037132   .626491
   8.44738   8.44738      1.00  2.046992   .629991
   8.44726   8.44726      1.00  2.047102   .629971
   8.44716   8.44716      1.00  2.046152   .629401
   8.44705   8.44705      1.00  2.047442   .629801
   8.44694   8.44694      1.00  2.046872   .629981
   8.44683   8.44683      1.00  2.048222   .630201
   8.44672   8.44672      1.00  2.046082   .629901
   8.44662   8.44662      1.00  2.039402   .627981
   8.44651   8.44651      1.00  2.047602   .630671
   8.44640   8.44640      1.00  2.046102   .629901
   8.44630   8.44630      1.00  2.046562   .630711
   8.44620   8.44620      1.00  2.045782   .630321
   8.44610   8.44610      1.00  2.046812   .630921
   8.44599   8.44599      1.00  2.046142   .630711
   8.44589   8.44589      1.00  2.047282   .631391
   8.44579   8.44579      1.00  2.039892   .629151
   8.44569   8.44569      1.00  2.046412   .631171
   8.44558   8.44558      1.00  2.047792   .631321
   8.44548   8.44548      1.00  2.048452   .631541
   8.44538   8.44538      1.00  2.046302   .631191
   8.44528   8.44528      1.00  2.046062   .631181
   8.44517   8.44517      1.00  2.046582   .631491
   8.44507   8.44507      1.00  2.047932   .632211
   8.44497   8.44497      1.00  2.037852   .628961
   8.44486   8.44486      1.00  2.044552   .631361
   8.44475   8.44475      1.00  2.047032   .632041
   8.44464   8.44464      1.00  2.046482   .631831
   8.44453   8.44453      1.00  2.045882   .631621
   8.44442   8.44442      1.00  2.049132   .632891
   8.44431   8.44431      1.00  2.045992   .632371
   8.44420   8.44420      1.00  2.046942   .632431
   8.44409   8.44409      1.00  2.048722   .633511
   8.44397   8.44397      1.00  2.038272   .630071
   8.44385   8.44385      1.00  2.046342   .632741
   8.44374   8.44374      1.00  2.044782   .632121
   8.44363   8.44363      1.00  2.046302   .632691
   8.44351   8.44351      1.00  2.044942   .632511
   8.44339   8.44339      1.00  2.045632   .632651
   8.44327   8.44327      1.00  2.048252   .633781
   8.44316   8.44316      1.00  2.047422   .633511
   8.44305   8.44305      1.00  2.038742   .631061
   8.44292   8.44292      1.00  2.045322   .632971
   8.44281   8.44281      1.00  2.047672   .633691
   8.44270   8.44270      1.00  2.045762   .633301
   8.44259   8.44259      1.00  2.046932   .633691
   8.44247   8.44247      1.00  2.047322   .633941
   8.44235   8.44235      1.00  2.045992   .633801
   8.44224   8.44224      1.00  2.044482   .633201
   8.44213   8.44213      1.00  2.047432   .634661
   8.44202   8.44202      1.00  2.037822   .631651
   8.44191   8.44191      1.00  2.046292   .634611
   8.44180   8.44180      1.00  2.045412   .634461
   8.44169   8.44169      1.00  2.044732   .634111
   8.44158   8.44158      1.00  2.045742   .634751
   8.44147   8.44147      1.00  2.043772   .634291
   8.44137   8.44137      1.00  2.045022   .634081
   8.44125   8.44125      1.00  2.046242   .634921
   8.44114   8.44114      1.00  2.038962   .632941
   8.44102   8.44102      1.00  2.046652   .635081
   8.44091   8.44091      1.00  2.045932   .634991
   8.44080   8.44080      1.00  2.047092   .635401
   8.44068   8.44068      1.00  2.045992   .635511
   8.44056   8.44056      1.00  2.043772   .635061
   8.44045   8.44045      1.00  2.045292   .635371
   8.44033   8.44033      1.00  2.046142   .635271
   8.44021   8.44021      1.00  2.039642   .634171
   8.44009   8.44009      1.00  2.044442   .635211
   8.43998   8.43998      1.00  2.045932   .635731
   8.43986   8.43986      1.00  2.044722   .635031
   8.43974   8.43974      1.00  2.042402   .634951
   8.43962   8.43962      1.00  2.043732   .635541
   8.43951   8.43951      1.00  2.045942   .636081
   8.43940   8.43940      1.00  2.045552   .636221
   8.43928   8.43928      1.00  2.045422   .636031
   8.43916   8.43916      1.00  2.040872   .634391
   8.43906   8.43906      1.00  2.043672   .636291
   8.43895   8.43895      1.00  2.042892   .635741
   8.43883   8.43883      1.00  2.043842   .636291
   8.43872   8.43872      1.00  2.042992   .635381
   8.43861   8.43861      1.00  2.042552   .635951
   8.43851   8.43851      1.00  2.046302   .637051
   8.43840   8.43840      1.00  2.043812   .636391
   8.43828   8.43828      1.00  2.037722   .634661
   8.43818   8.43818      1.00  2.042912   .636391
   8.43808   8.43808      1.00  2.045722   .637431
   8.43796   8.43796      1.00  2.043762   .636781
   8.43784   8.43784      1.00  2.044342   .637461
   8.43774   8.43774      1.00  2.041772   .636551
   8.43763   8.43763      1.00  2.041942   .636921
   8.43751   8.43751      1.00  2.043762   .636961
   8.43740   8.43740      1.00  2.034472   .634851
   8.43730   8.43730      1.00  2.038962   .636191
   8.43719   8.43719      1.00  2.043862   .637741
   8.43708   8.43708      1.00  2.044402   .637881
   8.43697   8.43697      1.00  2.043152   .637581
   8.43686   8.43686      1.00  2.043772   .637661
   8.43676   8.43676      1.00  2.042192   .637471
   8.43665   8.43665      1.00  2.042232   .637851
   8.43654   8.43654      1.00  2.037962   .636101
   8.43644   8.43644      1.00  2.041832   .637611
   8.43634   8.43634      1.00  2.041172   .637491
   8.43623   8.43623      1.00  2.041782   .637841
   8.43612   8.43612      1.00  2.041242   .637931
   8.43602   8.43602      1.00  2.041902   .637871
   8.43592   8.43592      1.00  2.040472   .637671
   8.43582   8.43582      1.00  2.042772   .638631
   8.43571   8.43571      1.00  2.036982   .636951
   8.43561   8.43561      1.00  2.041022   .638401
   8.43551   8.43551      1.00  2.042812   .638981
   8.43540   8.43540      1.00  2.042052   .638941
   8.43530   8.43530      1.00  2.039682   .638441
   8.43520   8.43520      1.00  2.041442   .638551
   8.43510   8.43510      1.00  2.039922   .638351
   8.43499   8.43499      1.00  2.040672   .638731
   8.43488   8.43488      1.00  2.040102   .638701
   8.43478   8.43478      1.00  2.034802   .637021
   8.43468   8.43468      1.00  2.042952   .639691
   8.43456   8.43456      1.00  2.041692   .639441
   8.43445   8.43445      1.00  2.042082   .639621
   8.43434   8.43434      1.00  2.039802   .639131
   8.43424   8.43424      1.00  2.039342   .638831
   8.43412   8.43412      1.00  2.040082   .639511
   8.43400   8.43400      1.00  2.041462   .639711
   8.43389   8.43389      1.00  2.031602   .636911
   8.43378   8.43378      1.00  2.040482   .639811
   8.43365   8.43365      1.00  2.038962   .639801
   8.43354   8.43354      1.00  2.043292   .640771
   8.43342   8.43342      1.00  2.040002   .639431
   8.43330   8.43330      1.00  2.039142   .639731
   8.43318   8.43318      1.00  2.039222   .639781
   8.43307   8.43307      1.00  2.033482   .638241
   8.43295   8.43295      1.00  2.039262   .639971
   8.43284   8.43284      1.00  2.039982   .640571
   8.43272   8.43272      1.00  2.040112   .640411
   8.43261   8.43261      1.00  2.039532   .640451
   8.43249   8.43249      1.00  2.038242   .639631
   8.43238   8.43238      1.00  2.037622   .640101
   8.43226   8.43226      1.00  2.040752   .640941
   8.43215   8.43215      1.00  2.030682   .638001
   8.43205   8.43205      1.00  2.039492   .640731
   8.43194   8.43194      1.00  2.039682   .641041
   8.43182   8.43182      1.00  2.041142   .641461
   8.43171   8.43171      1.00  2.038022   .640651
   8.43161   8.43161      1.00  2.038492   .641251
   8.43150   8.43150      1.00  2.038352   .640681
   8.43138   8.43138      1.00  2.038272   .641421
   8.43127   8.43127      1.00  2.031532   .639081
   8.43116   8.43116      1.00  2.038592   .641361
   8.43104   8.43104      1.00  2.038572   .641511
   8.43093   8.43093      1.00  2.039272   .641961
   8.43081   8.43081      1.00  2.039892   .641851
   8.43070   8.43070      1.00  2.037112   .641681
   8.43058   8.43058      1.00  2.037472   .641381
   8.43046   8.43046      1.00  2.038412   .642011
   8.43035   8.43035      1.00  2.030532   .639861
   8.43023   8.43023      1.00  2.036792   .641701
   8.43012   8.43012      1.00  2.037312   .642261
   8.42999   8.42999      1.00  2.037512   .641841
   8.42987   8.42987      1.00  2.037742   .641941
   8.42975   8.42975      1.00  2.035352   .641971
   8.42964   8.42964      1.00  2.038262   .642611
   8.42953   8.42953      1.00  2.038092   .642781
   8.42941   8.42941      1.00  2.033152   .641291
   8.42930   8.42930      1.00  2.035342   .642141
   8.42918   8.42918      1.00  2.039632   .643531
   8.42907   8.42907      1.00  2.036662   .642591
   8.42895   8.42895      1.00  2.036732   .642731
   8.42884   8.42884      1.00  2.038292   .643091
   8.42873   8.42873      1.00  2.037712   .643151
   8.42862   8.42862      1.00  2.036932   .643041
   8.42851   8.42851      1.00  2.035042   .642681
   8.42841   8.42841      1.00  2.031262   .641211
   8.42829   8.42829      1.00  2.037072   .643311
   8.42818   8.42818      1.00  2.036332   .643271
   8.42807   8.42807      1.00  2.037722   .643781
   8.42796   8.42796      1.00  2.037702   .643831
   8.42785   8.42785      1.00  2.036942   .643641
   8.42773   8.42773      1.00  2.038392   .643991
   8.42762   8.42762      1.00  2.036462   .643861
   8.42751   8.42751      1.00  2.028422   .641191
   8.42741   8.42741      1.00  2.034052   .643101
   8.42729   8.42729      1.00  2.038352   .644501
   8.42718   8.42718      1.00  2.036552   .644291
   8.42708   8.42708      1.00  2.037132   .644601
   8.42697   8.42697      1.00  2.035662   .643961
   8.42685   8.42685      1.00  2.037682   .644771
   8.42674   8.42674      1.00  2.036092   .644371
   8.42664   8.42664      1.00  2.029342   .642561
   8.42653   8.42653      1.00  2.035702   .644461
   8.42642   8.42642      1.00  2.036612   .645141
   8.42632   8.42632      1.00  2.036262   .645051
   8.42622   8.42622      1.00  2.035342   .645041
   8.42611   8.42611      1.00  2.035502   .644831
   8.42600   8.42600      1.00  2.036192   .645371
   8.42591   8.42591      1.00  2.036362   .645491
   8.42581   8.42581      1.00  2.026572   .641951
   8.42570   8.42570      1.00  2.039132   .646371
   8.42559   8.42559      1.00  2.034212   .645011
   8.42549   8.42549      1.00  2.037332   .646101
   8.42540   8.42540      1.00  2.036372   .645931
   8.42530   8.42530      1.00  2.035772   .645731
   8.42519   8.42519      1.00  2.034292   .645181
   8.42508   8.42508      1.00  2.034482   .645391
   8.42498   8.42498      1.00  2.028342   .643651
   8.42488   8.42488      1.00  2.034792   .646121
   8.42477   8.42477      1.00  2.036772   .646631
   8.42466   8.42466      1.00  2.038602   .646981
   8.42455   8.42455      1.00  2.036982   .646331
   8.42444   8.42444      1.00  2.035432   .646401
   8.42432   8.42432      1.00  2.034752   .646441
   8.42421   8.42421      1.00  2.034522   .646591
   8.42410   8.42410      1.00  2.031112   .645101
   8.42399   8.42399      1.00  2.032572   .645851
   8.42387   8.42387      1.00  2.036782   .647231
   8.42376   8.42376      1.00  2.034992   .646921
   8.42365   8.42365      1.00  2.037382   .647801
   8.42353   8.42353      1.00  2.035102   .647181
   8.42341   8.42341      1.00  2.035732   .647341
   8.42329   8.42329      1.00  2.034852   .647081
   8.42317   8.42317      1.00  2.036502   .647911
   8.42306   8.42306      1.00  2.029112   .644961
   8.42294   8.42294      1.00  2.034012   .647451
   8.42282   8.42282      1.00  2.035262   .647891
   8.42271   8.42271      1.00  2.035482   .647801
   8.42260   8.42260      1.00  2.032762   .647191
   8.42248   8.42248      1.00  2.033902   .647611
   8.42237   8.42237      1.00  2.034282   .647651
   8.42226   8.42226      1.00  2.034782   .648341
   8.42215   8.42215      1.00  2.034772   .648301
   8.42203   8.42203      1.00  2.029162   .646721
   8.42191   8.42191      1.00  2.035052   .648811
   8.42181   8.42181      1.00  2.033892   .648251
   8.42170   8.42170      1.00  2.034742   .648671
   8.42159   8.42159      1.00  2.033492   .648421
   8.42148   8.42148      1.00  2.033182   .648471
   8.42137   8.42137      1.00  2.033422   .648241
   8.42126   8.42126      1.00  2.033972   .648671
   8.42114   8.42114      1.00  2.024432   .645791
   8.42102   8.42102      1.00  2.034232   .648971
   8.42092   8.42092      1.00  2.034862   .649251
   8.42081   8.42081      1.00  2.034052   .648821
   8.42068   8.42068      1.00  2.033282   .649021
   8.42057   8.42057      1.00  2.034582   .649211
   8.42046   8.42046      1.00  2.034682   .649841
   8.42034   8.42034      1.00  2.033222   .649491
   8.42022   8.42022      1.00  2.026182   .647391
   8.42010   8.42010      1.00  2.034542   .649721
   8.41998   8.41998      1.00  2.031422   .648791
   8.41987   8.41987      1.00  2.032752   .649201
   8.41975   8.41975      1.00  2.032242   .649541
   8.41963   8.41963      1.00  2.030512   .649171
   8.41951   8.41951      1.00  2.032452   .649341
   8.41940   8.41940      1.00  2.033412   .649911
   8.41928   8.41928      1.00  2.026352   .647881
   8.41917   8.41917      1.00  2.033772   .650471
   8.41906   8.41906      1.00  2.031052   .649791
   8.41895   8.41895      1.00  2.032342   .650331
   8.41883   8.41883      1.00  2.032382   .650741
   8.41872   8.41872      1.00  2.029932   .649761
   8.41861   8.41861      1.00  2.031822   .650431
   8.41850   8.41850      1.00  2.032922   .650811
   8.41838   8.41838      1.00  2.033112   .650781
   8.41827   8.41827      1.00  2.024132   .648141
   8.41817   8.41817      1.00  2.033702   .650811
   8.41806   8.41806      1.00  2.031812   .650851
   8.41794   8.41794      1.00  2.029972   .650371
   8.41783   8.41783      1.00  2.030752   .650771
   8.41771   8.41771      1.00  2.031412   .650711
   8.41761   8.41761      1.00  2.029732   .650671
   8.41749   8.41749      1.00  2.031382   .651121
   8.41738   8.41738      1.00  2.023502   .649281
   8.41728   8.41728      1.00  2.031432   .651261
   8.41717   8.41717      1.00  2.031192   .651511
   8.41706   8.41706      1.00  2.030562   .650871
   8.41695   8.41695      1.00  2.031072   .651331
   8.41684   8.41684      1.00  2.029342   .651181
   8.41674   8.41674      1.00  2.030072   .651321
   8.41662   8.41662      1.00  2.031282   .651541
   8.41652   8.41652      1.00  2.029592   .651521
   8.41642   8.41642      1.00  2.023672   .649681
   8.41631   8.41631      1.00  2.030302   .651651
   8.41620   8.41620      1.00  2.028992   .651691
   8.41610   8.41610      1.00  2.031072   .652221
   8.41600   8.41600      1.00  2.032372   .652621
   8.41595   8.41595      1.00  2.032042   .652821
