# Supplementary material for: Direct Observation of Palladium Leaching from Pd/C by a Simple Method: X-ray Absorption Spectroscopy of Heterogeneous Mixtures
Source: ACS Omega. 2023 Jun 7;8(24):21787–92. doi: 10.1021/acsomega.3c01343 (PMC10286095; doi:10.1021/acsomega.3c01343)
Supplement: Supplementary file 2 — ao3c01343_si_002.zip [file ao3c01343_si_002.zip › Figure 4,S4/36_PP_H2O_blank_5cm_0.qd]

  9809     KEK-PF   NW10A
 P_H2O_blank_5cm 19.11.01 20:40 - 19.11.01 20:43 Serial#KEKPF-NW10A_031463
 36_PP_H2O_blank_5cm                                                             
 Ring :   6.5 GeV    49.8 mA -   50.0 mA
 Mono :   Si(311)       D=  1.63747 A    Initial angle=  9.06873 deg
 NW10A     Transmission( 2)   Repetition=  0     Points= 5893
 Param file : QXAFS(SYNC)     angle axis (*)     Block =    1

 Block      Init-Ang  Final-Ang     Step/deg     Time/s       Num
     1        9.06873   8.41541          ***       1.00      5893
 Ortec(-1)     NDCH = 3
  Angle(c)  Angle(o)    time/s         2         3
      Mode         0         0         1         2
    Offset         0         0    .01465    .00365
   9.06873   9.06873      1.00  1.382221   .722156
   9.06863   9.06863      1.00  1.379091   .720476
   9.06853   9.06853      1.00  1.378791   .719886
   9.06843   9.06843      1.00  1.373121   .717406
   9.06831   9.06831      1.00  1.370451   .715986
   9.06819   9.06819      1.00  1.364141   .713176
   9.06807   9.06807      1.00  1.364481   .712986
   9.06797   9.06797      1.00  1.360151   .710706
   9.06786   9.06786      1.00  1.354591   .708436
   9.06774   9.06774      1.00  1.356001   .708956
   9.06763   9.06763      1.00  1.355821   .708766
   9.06752   9.06752      1.00  1.349741   .705266
   9.06741   9.06741      1.00  1.351551   .706586
   9.06730   9.06730      1.00  1.348691   .705206
   9.06719   9.06719      1.00  1.350061   .706196
   9.06709   9.06709      1.00  1.346821   .704536
   9.06697   9.06697      1.00  1.345521   .703726
   9.06686   9.06686      1.00  1.348131   .705256
   9.06675   9.06675      1.00  1.341581   .702026
   9.06664   9.06664      1.00  1.345951   .704206
   9.06653   9.06653      1.00  1.341101   .701816
   9.06642   9.06642      1.00  1.341711   .702096
   9.06631   9.06631      1.00  1.340481   .701746
   9.06621   9.06621      1.00  1.343821   .703466
   9.06609   9.06609      1.00  1.338521   .700436
   9.06598   9.06598      1.00  1.339901   .701626
   9.06586   9.06586      1.00  1.339091   .701486
   9.06576   9.06576      1.00  1.339681   .701566
   9.06564   9.06564      1.00  1.334491   .698946
   9.06552   9.06552      1.00  1.334351   .699066
   9.06540   9.06540      1.00  1.334131   .699026
   9.06529   9.06529      1.00  1.336091   .699856
   9.06517   9.06517      1.00  1.330491   .697086
   9.06505   9.06505      1.00  1.333391   .698616
   9.06494   9.06494      1.00  1.333471   .698926
   9.06483   9.06483      1.00  1.328051   .696016
   9.06470   9.06470      1.00  1.332391   .698596
   9.06458   9.06458      1.00  1.327181   .695496
   9.06447   9.06447      1.00  1.330401   .697566
   9.06435   9.06435      1.00  1.324691   .694796
   9.06424   9.06424      1.00  1.330101   .697656
   9.06412   9.06412      1.00  1.324011   .694476
   9.06401   9.06401      1.00  1.328441   .696356
   9.06390   9.06390      1.00  1.322511   .694206
   9.06379   9.06379      1.00  1.328341   .696926
   9.06368   9.06368      1.00  1.321861   .693516
   9.06357   9.06357      1.00  1.324431   .695246
   9.06346   9.06346      1.00  1.320751   .693256
   9.06335   9.06335      1.00  1.326861   .696036
   9.06324   9.06324      1.00  1.318991   .692516
   9.06312   9.06312      1.00  1.322491   .694416
   9.06302   9.06302      1.00  1.321161   .693326
   9.06291   9.06291      1.00  1.323231   .694756
   9.06279   9.06279      1.00  1.320631   .693926
   9.06269   9.06269      1.00  1.318621   .691976
   9.06258   9.06258      1.00  1.322931   .694916
   9.06247   9.06247      1.00  1.317441   .692106
   9.06235   9.06235      1.00  1.319141   .692936
   9.06224   9.06224      1.00  1.320391   .693486
   9.06213   9.06213      1.00  1.320281   .693466
   9.06202   9.06202      1.00  1.315121   .690886
   9.06191   9.06191      1.00  1.319961   .693486
   9.06181   9.06181      1.00  1.317701   .692366
   9.06170   9.06170      1.00  1.316481   .691776
   9.06159   9.06159      1.00  1.316141   .691856
   9.06148   9.06148      1.00  1.319071   .693106
   9.06138   9.06138      1.00  1.313871   .690776
   9.06127   9.06127      1.00  1.315421   .691766
   9.06116   9.06116      1.00  1.314281   .691116
   9.06105   9.06105      1.00  1.318141   .693296
   9.06095   9.06095      1.00  1.310481   .688976
   9.06085   9.06085      1.00  1.316071   .692466
   9.06075   9.06075      1.00  1.314431   .691776
   9.06064   9.06064      1.00  1.313321   .690736
   9.06054   9.06054      1.00  1.312141   .690316
   9.06045   9.06045      1.00  1.314681   .692126
   9.06034   9.06034      1.00  1.312001   .690736
   9.06023   9.06023      1.00  1.311141   .690276
   9.06013   9.06013      1.00  1.314351   .692196
   9.06003   9.06003      1.00  1.312031   .690836
   9.05992   9.05992      1.00  1.313231   .691096
   9.05981   9.05981      1.00  1.308701   .688686
   9.05971   9.05971      1.00  1.315661   .692706
   9.05961   9.05961      1.00  1.310591   .690216
   9.05950   9.05950      1.00  1.309191   .689556
   9.05939   9.05939      1.00  1.310281   .690016
   9.05928   9.05928      1.00  1.312581   .691266
   9.05917   9.05917      1.00  1.307461   .688706
   9.05906   9.05906      1.00  1.308601   .689666
   9.05894   9.05894      1.00  1.308721   .689676
   9.05882   9.05882      1.00  1.310341   .690916
   9.05872   9.05872      1.00  1.306111   .688356
   9.05861   9.05861      1.00  1.309501   .690266
   9.05848   9.05848      1.00  1.308691   .689866
   9.05836   9.05836      1.00  1.307121   .689476
   9.05826   9.05826      1.00  1.305101   .688566
   9.05815   9.05815      1.00  1.307391   .689516
   9.05803   9.05803      1.00  1.306921   .689386
   9.05791   9.05791      1.00  1.304191   .688186
   9.05780   9.05780      1.00  1.307931   .690616
   9.05768   9.05768      1.00  1.305741   .688936
   9.05756   9.05756      1.00  1.303501   .688066
   9.05745   9.05745      1.00  1.305611   .689286
   9.05734   9.05734      1.00  1.305641   .689276
   9.05723   9.05723      1.00  1.305461   .689196
   9.05711   9.05711      1.00  1.301441   .687076
   9.05700   9.05700      1.00  1.308081   .690626
   9.05690   9.05690      1.00  1.301781   .687116
   9.05679   9.05679      1.00  1.303841   .688656
   9.05667   9.05667      1.00  1.302101   .687946
   9.05656   9.05656      1.00  1.301471   .687146
   9.05645   9.05645      1.00  1.301301   .687366
   9.05635   9.05635      1.00  1.303881   .688746
   9.05623   9.05623      1.00  1.301121   .687056
   9.05612   9.05612      1.00  1.303041   .688426
   9.05601   9.05601      1.00  1.301151   .687176
   9.05590   9.05590      1.00  1.303261   .688946
   9.05578   9.05578      1.00  1.300441   .687476
   9.05566   9.05566      1.00  1.300051   .687356
   9.05555   9.05555      1.00  1.302961   .688756
   9.05543   9.05543      1.00  1.301171   .688026
   9.05531   9.05531      1.00  1.301171   .687746
   9.05519   9.05519      1.00  1.300361   .687606
   9.05508   9.05508      1.00  1.302051   .688536
   9.05496   9.05496      1.00  1.301001   .688116
   9.05484   9.05484      1.00  1.296271   .685716
   9.05472   9.05472      1.00  1.302521   .689056
   9.05461   9.05461      1.00  1.300451   .687886
   9.05449   9.05449      1.00  1.299691   .687496
   9.05437   9.05437      1.00  1.299681   .688136
   9.05425   9.05425      1.00  1.301971   .689206
   9.05414   9.05414      1.00  1.299891   .688096
   9.05403   9.05403      1.00  1.299441   .687636
   9.05392   9.05392      1.00  1.300921   .688686
   9.05380   9.05380      1.00  1.300251   .688266
   9.05370   9.05370      1.00  1.299291   .688226
   9.05359   9.05359      1.00  1.299391   .688136
   9.05347   9.05347      1.00  1.301751   .689366
   9.05336   9.05336      1.00  1.298001   .687776
   9.05326   9.05326      1.00  1.296941   .686836
   9.05314   9.05314      1.00  1.303441   .690626
   9.05303   9.05303      1.00  1.298671   .688366
   9.05292   9.05292      1.00  1.297591   .687876
   9.05282   9.05282      1.00  1.301091   .689646
   9.05270   9.05270      1.00  1.303031   .690836
   9.05259   9.05259      1.00  1.296381   .687516
   9.05248   9.05248      1.00  1.300631   .690036
   9.05238   9.05238      1.00  1.300311   .689346
   9.05226   9.05226      1.00  1.302221   .690486
   9.05214   9.05214      1.00  1.296831   .687306
   9.05204   9.05204      1.00  1.301521   .690336
   9.05193   9.05193      1.00  1.298181   .688926
   9.05182   9.05182      1.00  1.300741   .689616
   9.05171   9.05171      1.00  1.298041   .688486
   9.05160   9.05160      1.00  1.301401   .690206
   9.05150   9.05150      1.00  1.299841   .689796
   9.05139   9.05139      1.00  1.298501   .688876
   9.05128   9.05128      1.00  1.299141   .689716
   9.05117   9.05117      1.00  1.299171   .689466
   9.05107   9.05107      1.00  1.298111   .689356
   9.05097   9.05097      1.00  1.299071   .689706
   9.05086   9.05086      1.00  1.297381   .688906
   9.05076   9.05076      1.00  1.298401   .689256
   9.05066   9.05066      1.00  1.301441   .691056
   9.05056   9.05056      1.00  1.297831   .689226
   9.05045   9.05045      1.00  1.302861   .692046
   9.05035   9.05035      1.00  1.294401   .687586
   9.05025   9.05025      1.00  1.304921   .693516
   9.05014   9.05014      1.00  1.297981   .689776
   9.05004   9.05004      1.00  1.301591   .691336
   9.04993   9.04993      1.00  1.295901   .688546
   9.04983   9.04983      1.00  1.304531   .693196
   9.04973   9.04973      1.00  1.297321   .689556
   9.04962   9.04962      1.00  1.301231   .691926
   9.04951   9.04951      1.00  1.299021   .690906
   9.04941   9.04941      1.00  1.301211   .691966
   9.04930   9.04930      1.00  1.299381   .690866
   9.04918   9.04918      1.00  1.299551   .690926
   9.04907   9.04907      1.00  1.297951   .690366
   9.04896   9.04896      1.00  1.303251   .693206
   9.04884   9.04884      1.00  1.298251   .690646
   9.04873   9.04873      1.00  1.300601   .691876
   9.04862   9.04862      1.00  1.301901   .692936
   9.04850   9.04850      1.00  1.297611   .690466
   9.04839   9.04839      1.00  1.301851   .692976
   9.04827   9.04827      1.00  1.298251   .691066
   9.04815   9.04815      1.00  1.300071   .692246
   9.04804   9.04804      1.00  1.300101   .692026
   9.04792   9.04792      1.00  1.299181   .691786
   9.04780   9.04780      1.00  1.298171   .690996
   9.04769   9.04769      1.00  1.301531   .693236
   9.04758   9.04758      1.00  1.296631   .690616
   9.04746   9.04746      1.00  1.301171   .692866
   9.04735   9.04735      1.00  1.297181   .691136
   9.04724   9.04724      1.00  1.300851   .693186
   9.04713   9.04713      1.00  1.298551   .692296
   9.04702   9.04702      1.00  1.300911   .693156
   9.04690   9.04690      1.00  1.298121   .691616
   9.04679   9.04679      1.00  1.298951   .692566
   9.04669   9.04669      1.00  1.299081   .692746
   9.04657   9.04657      1.00  1.300821   .693246
   9.04646   9.04646      1.00  1.299141   .692556
   9.04635   9.04635      1.00  1.297931   .692266
   9.04624   9.04624      1.00  1.300781   .693566
   9.04613   9.04613      1.00  1.300681   .693386
   9.04601   9.04601      1.00  1.297651   .691886
   9.04591   9.04591      1.00  1.301241   .693886
   9.04579   9.04579      1.00  1.299881   .693586
   9.04567   9.04567      1.00  1.298841   .692666
   9.04555   9.04555      1.00  1.299781   .693616
   9.04543   9.04543      1.00  1.299241   .693086
   9.04532   9.04532      1.00  1.297671   .692516
   9.04520   9.04520      1.00  1.299401   .693426
   9.04508   9.04508      1.00  1.299291   .693356
   9.04496   9.04496      1.00  1.299131   .693586
   9.04485   9.04485      1.00  1.298231   .693066
   9.04473   9.04473      1.00  1.300511   .694326
   9.04461   9.04461      1.00  1.296541   .692106
   9.04450   9.04450      1.00  1.300281   .694356
   9.04438   9.04438      1.00  1.295811   .692246
   9.04426   9.04426      1.00  1.304181   .696756
   9.04415   9.04415      1.00  1.294681   .691846
   9.04404   9.04404      1.00  1.300331   .694926
   9.04393   9.04393      1.00  1.298961   .694456
   9.04381   9.04381      1.00  1.300521   .695286
   9.04370   9.04370      1.00  1.297361   .693176
   9.04359   9.04359      1.00  1.302101   .696366
   9.04348   9.04348      1.00  1.295921   .692546
   9.04337   9.04337      1.00  1.300851   .695356
   9.04325   9.04325      1.00  1.296821   .693556
   9.04315   9.04315      1.00  1.305421   .698286
   9.04304   9.04304      1.00  1.297351   .694236
   9.04293   9.04293      1.00  1.299991   .695096
   9.04281   9.04281      1.00  1.301281   .695916
   9.04271   9.04271      1.00  1.303201   .697166
   9.04260   9.04260      1.00  1.299711   .695096
   9.04249   9.04249      1.00  1.300231   .695556
   9.04237   9.04237      1.00  1.302191   .696946
   9.04226   9.04226      1.00  1.299731   .695736
   9.04216   9.04216      1.00  1.300121   .695736
   9.04204   9.04204      1.00  1.301641   .696866
   9.04193   9.04193      1.00  1.297841   .694966
   9.04182   9.04182      1.00  1.301381   .696406
   9.04172   9.04172      1.00  1.299651   .695976
   9.04161   9.04161      1.00  1.304461   .698736
   9.04150   9.04150      1.00  1.299791   .696096
   9.04139   9.04139      1.00  1.302231   .697476
   9.04129   9.04129      1.00  1.302641   .697576
   9.04118   9.04118      1.00  1.303201   .698036
   9.04107   9.04107      1.00  1.301181   .697156
   9.04096   9.04096      1.00  1.302211   .697576
   9.04087   9.04087      1.00  1.301971   .697736
   9.04077   9.04077      1.00  1.304101   .699006
   9.04066   9.04066      1.00  1.299171   .696446
   9.04056   9.04056      1.00  1.306881   .700436
   9.04046   9.04046      1.00  1.298361   .695876
   9.04036   9.04036      1.00  1.304591   .699166
   9.04025   9.04025      1.00  1.301531   .697536
   9.04015   9.04015      1.00  1.304711   .699326
   9.04005   9.04005      1.00  1.301001   .697856
   9.03994   9.03994      1.00  1.302921   .698686
   9.03983   9.03983      1.00  1.301881   .698006
   9.03972   9.03972      1.00  1.305891   .700256
   9.03962   9.03962      1.00  1.297981   .696486
   9.03951   9.03951      1.00  1.306721   .701146
   9.03940   9.03940      1.00  1.301821   .698646
   9.03930   9.03930      1.00  1.304261   .699796
   9.03919   9.03919      1.00  1.300831   .697976
   9.03908   9.03908      1.00  1.307211   .701696
   9.03896   9.03896      1.00  1.302891   .699416
   9.03884   9.03884      1.00  1.301581   .698606
   9.03873   9.03873      1.00  1.304151   .700276
   9.03862   9.03862      1.00  1.302981   .699846
   9.03850   9.03850      1.00  1.304921   .700666
   9.03839   9.03839      1.00  1.297541   .697286
   9.03828   9.03828      1.00  1.307601   .702606
   9.03816   9.03816      1.00  1.300621   .698916
   9.03804   9.03804      1.00  1.302301   .699966
   9.03792   9.03792      1.00  1.303181   .700126
   9.03781   9.03781      1.00  1.307431   .702616
   9.03769   9.03769      1.00  1.300371   .699046
   9.03757   9.03757      1.00  1.304801   .701026
   9.03746   9.03746      1.00  1.302501   .700346
   9.03736   9.03736      1.00  1.307851   .703116
   9.03724   9.03724      1.00  1.298241   .697736
   9.03712   9.03712      1.00  1.308301   .703506
   9.03701   9.03701      1.00  1.303301   .700906
   9.03691   9.03691      1.00  1.306641   .703146
   9.03680   9.03680      1.00  1.301221   .699876
   9.03668   9.03668      1.00  1.308001   .703446
   9.03657   9.03657      1.00  1.301491   .700436
   9.03647   9.03647      1.00  1.305431   .702796
   9.03635   9.03635      1.00  1.302791   .701226
   9.03624   9.03624      1.00  1.306791   .703436
   9.03613   9.03613      1.00  1.301121   .700246
   9.03602   9.03602      1.00  1.307021   .703756
   9.03591   9.03591      1.00  1.305031   .702896
   9.03579   9.03579      1.00  1.306161   .702966
   9.03567   9.03567      1.00  1.302931   .701656
   9.03556   9.03556      1.00  1.306281   .703606
   9.03544   9.03544      1.00  1.306721   .703926
   9.03531   9.03531      1.00  1.302311   .701706
   9.03520   9.03520      1.00  1.306911   .703686
   9.03509   9.03509      1.00  1.308151   .704716
   9.03497   9.03497      1.00  1.303521   .701996
   9.03485   9.03485      1.00  1.305981   .703166
   9.03473   9.03473      1.00  1.305501   .703126
   9.03462   9.03462      1.00  1.308731   .705866
   9.03450   9.03450      1.00  1.303131   .702636
   9.03437   9.03437      1.00  1.308541   .705346
   9.03425   9.03425      1.00  1.305971   .704206
   9.03415   9.03415      1.00  1.310001   .706306
   9.03404   9.03404      1.00  1.305571   .703886
   9.03392   9.03392      1.00  1.309951   .706356
   9.03381   9.03381      1.00  1.306011   .704526
   9.03371   9.03371      1.00  1.309981   .706576
   9.03359   9.03359      1.00  1.306971   .705166
   9.03348   9.03348      1.00  1.310841   .707526
   9.03337   9.03337      1.00  1.304631   .704016
   9.03326   9.03326      1.00  1.309661   .706196
   9.03314   9.03314      1.00  1.308741   .706306
   9.03304   9.03304      1.00  1.308891   .706296
   9.03293   9.03293      1.00  1.303451   .704056
   9.03282   9.03282      1.00  1.313101   .708876
   9.03271   9.03271      1.00  1.307441   .705606
   9.03259   9.03259      1.00  1.308121   .706416
   9.03249   9.03249      1.00  1.306991   .706336
   9.03238   9.03238      1.00  1.313541   .709786
   9.03227   9.03227      1.00  1.306931   .706016
   9.03215   9.03215      1.00  1.307211   .706276
   9.03204   9.03204      1.00  1.311101   .708446
   9.03193   9.03193      1.00  1.312461   .709096
   9.03182   9.03182      1.00  1.305881   .705816
   9.03171   9.03171      1.00  1.308521   .706866
   9.03161   9.03161      1.00  1.312551   .709436
   9.03151   9.03151      1.00  1.309911   .708116
   9.03140   9.03140      1.00  1.307131   .706426
   9.03128   9.03128      1.00  1.308061   .706986
   9.03118   9.03118      1.00  1.310391   .708586
   9.03108   9.03108      1.00  1.308021   .706966
   9.03097   9.03097      1.00  1.306181   .706416
   9.03087   9.03087      1.00  1.309111   .707546
   9.03076   9.03076      1.00  1.307281   .707156
   9.03067   9.03067      1.00  1.306181   .706856
   9.03056   9.03056      1.00  1.307921   .707286
   9.03046   9.03046      1.00  1.307891   .707536
   9.03035   9.03035      1.00  1.305091   .706036
   9.03025   9.03025      1.00  1.308201   .707856
   9.03015   9.03015      1.00  1.307981   .707536
   9.03004   9.03004      1.00  1.306111   .706916
   9.02994   9.02994      1.00  1.306031   .706816
   9.02984   9.02984      1.00  1.307951   .707936
   9.02973   9.02973      1.00  1.306611   .707396
   9.02962   9.02962      1.00  1.305151   .706436
   9.02952   9.02952      1.00  1.303421   .705746
   9.02941   9.02941      1.00  1.308551   .708766
   9.02930   9.02930      1.00  1.302171   .705586
   9.02918   9.02918      1.00  1.302671   .705886
   9.02908   9.02908      1.00  1.305891   .707446
   9.02896   9.02896      1.00  1.304641   .707276
   9.02885   9.02885      1.00  1.302481   .705576
   9.02874   9.02874      1.00  1.306991   .708496
   9.02862   9.02862      1.00  1.304181   .706836
   9.02851   9.02851      1.00  1.304821   .707186
   9.02839   9.02839      1.00  1.303811   .706806
   9.02827   9.02827      1.00  1.305431   .707546
   9.02816   9.02816      1.00  1.305201   .707706
   9.02805   9.02805      1.00  1.301571   .705756
   9.02793   9.02793      1.00  1.306811   .708466
   9.02781   9.02781      1.00  1.304881   .708186
   9.02769   9.02769      1.00  1.302571   .706796
   9.02758   9.02758      1.00  1.305231   .708366
   9.02747   9.02747      1.00  1.303101   .707346
   9.02735   9.02735      1.00  1.302931   .707166
   9.02724   9.02724      1.00  1.305491   .708606
   9.02714   9.02714      1.00  1.303331   .707646
   9.02703   9.02703      1.00  1.308011   .709966
   9.02691   9.02691      1.00  1.301511   .706156
   9.02680   9.02680      1.00  1.304911   .708396
   9.02670   9.02670      1.00  1.306101   .709216
   9.02659   9.02659      1.00  1.304531   .708256
   9.02647   9.02647      1.00  1.301721   .706926
   9.02636   9.02636      1.00  1.307941   .710936
   9.02625   9.02625      1.00  1.304561   .708556
   9.02614   9.02614      1.00  1.303921   .708706
   9.02603   9.02603      1.00  1.306551   .709846
   9.02592   9.02592      1.00  1.305621   .709656
   9.02581   9.02581      1.00  1.306911   .710396
   9.02569   9.02569      1.00  1.304051   .708576
   9.02557   9.02557      1.00  1.306201   .709736
   9.02545   9.02545      1.00  1.308941   .711606
   9.02534   9.02534      1.00  1.306421   .709936
   9.02522   9.02522      1.00  1.304281   .708766
   9.02510   9.02510      1.00  1.310501   .712046
   9.02498   9.02498      1.00  1.303941   .709036
   9.02487   9.02487      1.00  1.310791   .712736
   9.02475   9.02475      1.00  1.306141   .709866
   9.02463   9.02463      1.00  1.309121   .712046
   9.02451   9.02451      1.00  1.304891   .709756
   9.02441   9.02441      1.00  1.310001   .712706
   9.02429   9.02429      1.00  1.305881   .710936
   9.02417   9.02417      1.00  1.310221   .712876
   9.02406   9.02406      1.00  1.305691   .710736
   9.02395   9.02395      1.00  1.309291   .712646
   9.02384   9.02384      1.00  1.309101   .712756
   9.02372   9.02372      1.00  1.307691   .712066
   9.02361   9.02361      1.00  1.308921   .712856
   9.02351   9.02351      1.00  1.310491   .713966
   9.02340   9.02340      1.00  1.307541   .712076
   9.02328   9.02328      1.00  1.313611   .715506
   9.02317   9.02317      1.00  1.308681   .712596
   9.02307   9.02307      1.00  1.312631   .715136
   9.02295   9.02295      1.00  1.310651   .714016
   9.02284   9.02284      1.00  1.312401   .714756
   9.02273   9.02273      1.00  1.313181   .715316
   9.02263   9.02263      1.00  1.311451   .714666
   9.02251   9.02251      1.00  1.310791   .714386
   9.02240   9.02240      1.00  1.314561   .716516
   9.02230   9.02230      1.00  1.310421   .714506
   9.02219   9.02219      1.00  1.311511   .714716
   9.02207   9.02207      1.00  1.313701   .716566
   9.02196   9.02196      1.00  1.312681   .715716
   9.02185   9.02185      1.00  1.311741   .714826
   9.02175   9.02175      1.00  1.313241   .716336
   9.02164   9.02164      1.00  1.312461   .715916
   9.02153   9.02153      1.00  1.313691   .716846
   9.02142   9.02142      1.00  1.313001   .716506
   9.02132   9.02132      1.00  1.317091   .718366
   9.02121   9.02121      1.00  1.316071   .718246
   9.02110   9.02110      1.00  1.313971   .717116
   9.02100   9.02100      1.00  1.314441   .717316
   9.02090   9.02090      1.00  1.321381   .721226
   9.02080   9.02080      1.00  1.310641   .715306
   9.02069   9.02069      1.00  1.316611   .719006
   9.02059   9.02059      1.00  1.319051   .719676
   9.02049   9.02049      1.00  1.316171   .718416
   9.02039   9.02039      1.00  1.317811   .719306
   9.02028   9.02028      1.00  1.315791   .718566
   9.02018   9.02018      1.00  1.318551   .720106
   9.02007   9.02007      1.00  1.317801   .719386
   9.01997   9.01997      1.00  1.316931   .719226
   9.01986   9.01986      1.00  1.320271   .721426
   9.01976   9.01976      1.00  1.319301   .721116
   9.01966   9.01966      1.00  1.316551   .719196
   9.01955   9.01955      1.00  1.321671   .722356
   9.01943   9.01943      1.00  1.321221   .722236
   9.01933   9.01933      1.00  1.316991   .719656
   9.01923   9.01923      1.00  1.320091   .721356
   9.01911   9.01911      1.00  1.323741   .723576
   9.01899   9.01899      1.00  1.317251   .720256
   9.01888   9.01888      1.00  1.321021   .722766
   9.01877   9.01877      1.00  1.320781   .722376
   9.01866   9.01866      1.00  1.322261   .723326
   9.01854   9.01854      1.00  1.318471   .721396
   9.01842   9.01842      1.00  1.321581   .723006
   9.01831   9.01831      1.00  1.324431   .724636
   9.01819   9.01819      1.00  1.319061   .722026
   9.01807   9.01807      1.00  1.321061   .722796
   9.01795   9.01795      1.00  1.321981   .723726
   9.01784   9.01784      1.00  1.322801   .723656
   9.01773   9.01773      1.00  1.320061   .722946
   9.01761   9.01761      1.00  1.323401   .724116
   9.01749   9.01749      1.00  1.323541   .724576
   9.01739   9.01739      1.00  1.321951   .723586
   9.01728   9.01728      1.00  1.321801   .723796
   9.01716   9.01716      1.00  1.325111   .725766
   9.01705   9.01705      1.00  1.321801   .723806
   9.01694   9.01694      1.00  1.323141   .724946
   9.01683   9.01683      1.00  1.323101   .724876
   9.01671   9.01671      1.00  1.325611   .726426
   9.01661   9.01661      1.00  1.320441   .723836
   9.01650   9.01650      1.00  1.323931   .725676
   9.01639   9.01639      1.00  1.325431   .726866
   9.01628   9.01628      1.00  1.321641   .724496
   9.01616   9.01616      1.00  1.324681   .726036
   9.01606   9.01606      1.00  1.326591   .727386
   9.01595   9.01595      1.00  1.324061   .726586
   9.01583   9.01583      1.00  1.322551   .725266
   9.01571   9.01571      1.00  1.324661   .726676
   9.01560   9.01560      1.00  1.329361   .729096
   9.01548   9.01548      1.00  1.324271   .726466
   9.01536   9.01536      1.00  1.322841   .725706
   9.01524   9.01524      1.00  1.325141   .727136
   9.01513   9.01513      1.00  1.327051   .728616
   9.01501   9.01501      1.00  1.324551   .727116
   9.01489   9.01489      1.00  1.321881   .725286
   9.01477   9.01477      1.00  1.327421   .728616
   9.01466   9.01466      1.00  1.323631   .726646
   9.01454   9.01454      1.00  1.321911   .725696
   9.01442   9.01442      1.00  1.324691   .727386
   9.01430   9.01430      1.00  1.322791   .726256
   9.01420   9.01420      1.00  1.324471   .727486
   9.01408   9.01408      1.00  1.322501   .726336
   9.01397   9.01397      1.00  1.325471   .728076
   9.01386   9.01386      1.00  1.324781   .728106
   9.01376   9.01376      1.00  1.323121   .726836
   9.01364   9.01364      1.00  1.325551   .728496
   9.01353   9.01353      1.00  1.324321   .727646
   9.01342   9.01342      1.00  1.322261   .726686
   9.01331   9.01331      1.00  1.324561   .727936
   9.01319   9.01319      1.00  1.323761   .727696
   9.01307   9.01307      1.00  1.323001   .727176
   9.01296   9.01296      1.00  1.322391   .727396
   9.01287   9.01287      1.00  1.324731   .728656
   9.01276   9.01276      1.00  1.322641   .727326
   9.01264   9.01264      1.00  1.323901   .727976
   9.01253   9.01253      1.00  1.322801   .727526
   9.01242   9.01242      1.00  1.324201   .728516
   9.01231   9.01231      1.00  1.322991   .727926
   9.01220   9.01220      1.00  1.321761   .727316
   9.01209   9.01209      1.00  1.325311   .729346
   9.01199   9.01199      1.00  1.322761   .727596
   9.01188   9.01188      1.00  1.321271   .727126
   9.01176   9.01176      1.00  1.325821   .729766
   9.01166   9.01166      1.00  1.320091   .727026
   9.01156   9.01156      1.00  1.321891   .727586
   9.01145   9.01145      1.00  1.322991   .728296
   9.01134   9.01134      1.00  1.322801   .728346
   9.01124   9.01124      1.00  1.320521   .727286
   9.01113   9.01113      1.00  1.321161   .727326
   9.01102   9.01102      1.00  1.323331   .729176
   9.01092   9.01092      1.00  1.320531   .727346
   9.01082   9.01082      1.00  1.318401   .726186
   9.01072   9.01072      1.00  1.322811   .728876
   9.01061   9.01061      1.00  1.321991   .728296
   9.01051   9.01051      1.00  1.318681   .726536
   9.01041   9.01041      1.00  1.320291   .727636
   9.01031   9.01031      1.00  1.321671   .728706
   9.01021   9.01021      1.00  1.318341   .726736
   9.01009   9.01009      1.00  1.318181   .726466
   9.00999   9.00999      1.00  1.320811   .728096
   9.00989   9.00989      1.00  1.318981   .727416
   9.00979   9.00979      1.00  1.318251   .726746
   9.00968   9.00968      1.00  1.317571   .726686
   9.00957   9.00957      1.00  1.321011   .728566
   9.00947   9.00947      1.00  1.317501   .726946
   9.00937   9.00937      1.00  1.314881   .725536
   9.00925   9.00925      1.00  1.320671   .728926
   9.00913   9.00913      1.00  1.315261   .725566
   9.00903   9.00903      1.00  1.317861   .726976
   9.00891   9.00891      1.00  1.313461   .724786
   9.00879   9.00879      1.00  1.320051   .728436
   9.00868   9.00868      1.00  1.312201   .724406
   9.00857   9.00857      1.00  1.316881   .726916
   9.00845   9.00845      1.00  1.316271   .726496
   9.00834   9.00834      1.00  1.315201   .726546
   9.00822   9.00822      1.00  1.311581   .724186
   9.00811   9.00811      1.00  1.315781   .726556
   9.00800   9.00800      1.00  1.314901   .726146
   9.00787   9.00787      1.00  1.310521   .723896
   9.00775   9.00775      1.00  1.312921   .725256
   9.00765   9.00765      1.00  1.313661   .725956
   9.00754   9.00754      1.00  1.310771   .724216
   9.00742   9.00742      1.00  1.310821   .724346
   9.00731   9.00731      1.00  1.311421   .724826
   9.00720   9.00720      1.00  1.311611   .724696
   9.00709   9.00709      1.00  1.309321   .723916
   9.00698   9.00698      1.00  1.307521   .722806
   9.00687   9.00687      1.00  1.313091   .725516
   9.00676   9.00676      1.00  1.308541   .723366
   9.00665   9.00665      1.00  1.307061   .722776
   9.00654   9.00654      1.00  1.309791   .724446
   9.00643   9.00643      1.00  1.309661   .724446
   9.00632   9.00632      1.00  1.305511   .722146
   9.00621   9.00621      1.00  1.306201   .722656
   9.00609   9.00609      1.00  1.310461   .725106
   9.00598   9.00598      1.00  1.305011   .722206
   9.00587   9.00587      1.00  1.301521   .720196
   9.00576   9.00576      1.00  1.305881   .722356
   9.00564   9.00564      1.00  1.304841   .721786
   9.00552   9.00552      1.00  1.300841   .720496
   9.00541   9.00541      1.00  1.303091   .721586
   9.00529   9.00529      1.00  1.305841   .723276
   9.00517   9.00517      1.00  1.303981   .722236
   9.00506   9.00506      1.00  1.298951   .719466
   9.00494   9.00494      1.00  1.303841   .722426
   9.00482   9.00482      1.00  1.303401   .722366
   9.00470   9.00470      1.00  1.299271   .719966
   9.00459   9.00459      1.00  1.298581   .719356
   9.00447   9.00447      1.00  1.303061   .722066
   9.00435   9.00435      1.00  1.297721   .719186
   9.00424   9.00424      1.00  1.296001   .718386
   9.00412   9.00412      1.00  1.298661   .720046
   9.00401   9.00401      1.00  1.300341   .720756
   9.00390   9.00390      1.00  1.294221   .717506
   9.00378   9.00378      1.00  1.296971   .718826
   9.00368   9.00368      1.00  1.299581   .720786
   9.00358   9.00358      1.00  1.292161   .716596
   9.00347   9.00347      1.00  1.293641   .717396
   9.00335   9.00335      1.00  1.296251   .718956
   9.00324   9.00324      1.00  1.294851   .718626
   9.00313   9.00313      1.00  1.290181   .715856
   9.00303   9.00303      1.00  1.293201   .717736
   9.00291   9.00291      1.00  1.293941   .718096
   9.00280   9.00280      1.00  1.288831   .715166
   9.00269   9.00269      1.00  1.288951   .715426
   9.00258   9.00258      1.00  1.292951   .717556
   9.00247   9.00247      1.00  1.290281   .716706
   9.00236   9.00236      1.00  1.284931   .713726
   9.00225   9.00225      1.00  1.289751   .716206
   9.00214   9.00214      1.00  1.291801   .717296
   9.00203   9.00203      1.00  1.284041   .713356
   9.00192   9.00192      1.00  1.284501   .713516
   9.00181   9.00181      1.00  1.292761   .718016
   9.00171   9.00171      1.00  1.285651   .714316
   9.00159   9.00159      1.00  1.282541   .712516
   9.00149   9.00149      1.00  1.287681   .715766
   9.00139   9.00139      1.00  1.286671   .714986
   9.00128   9.00128      1.00  1.283491   .713316
   9.00117   9.00117      1.00  1.281661   .712706
   9.00106   9.00106      1.00  1.285761   .714686
   9.00097   9.00097      1.00  1.285421   .714656
   9.00086   9.00086      1.00  1.279401   .711396
   9.00076   9.00076      1.00  1.285971   .714986
   9.00065   9.00065      1.00  1.281871   .712736
   9.00055   9.00055      1.00  1.281421   .712886
   9.00046   9.00046      1.00  1.279901   .711906
   9.00035   9.00035      1.00  1.284271   .714696
   9.00025   9.00025      1.00  1.280311   .712026
   9.00015   9.00015      1.00  1.276001   .709816
   9.00004   9.00004      1.00  1.282961   .713636
   8.99993   8.99993      1.00  1.277691   .711136
   8.99983   8.99983      1.00  1.278951   .711866
   8.99973   8.99973      1.00  1.275501   .710146
   8.99962   8.99962      1.00  1.282491   .713856
   8.99951   8.99951      1.00  1.275481   .710386
   8.99940   8.99940      1.00  1.277251   .710946
   8.99929   8.99929      1.00  1.277171   .711106
   8.99918   8.99918      1.00  1.280241   .713036
   8.99907   8.99907      1.00  1.271491   .708296
   8.99896   8.99896      1.00  1.277831   .712056
   8.99885   8.99885      1.00  1.275761   .710716
   8.99873   8.99873      1.00  1.277421   .711456
   8.99862   8.99862      1.00  1.271131   .708146
   8.99851   8.99851      1.00  1.274691   .710196
   8.99840   8.99840      1.00  1.276621   .711286
   8.99828   8.99828      1.00  1.275031   .710496
   8.99815   8.99815      1.00  1.272171   .709146
   8.99804   8.99804      1.00  1.275771   .711756
   8.99793   8.99793      1.00  1.271821   .709566
   8.99782   8.99782      1.00  1.271331   .709016
   8.99769   8.99769      1.00  1.271111   .709096
   8.99758   8.99758      1.00  1.273911   .710636
   8.99747   8.99747      1.00  1.268991   .707686
   8.99737   8.99737      1.00  1.271051   .708826
   8.99725   8.99725      1.00  1.272351   .710086
   8.99714   8.99714      1.00  1.268541   .707606
   8.99703   8.99703      1.00  1.269141   .708586
   8.99692   8.99692      1.00  1.272041   .709576
   8.99680   8.99680      1.00  1.268681   .707956
   8.99669   8.99669      1.00  1.266491   .706996
   8.99659   8.99659      1.00  1.270291   .709216
   8.99649   8.99649      1.00  1.269891   .708856
   8.99637   8.99637      1.00  1.265341   .705996
   8.99627   8.99627      1.00  1.267031   .707376
   8.99616   8.99616      1.00  1.270971   .709726
   8.99605   8.99605      1.00  1.269831   .709316
   8.99593   8.99593      1.00  1.261041   .704736
   8.99582   8.99582      1.00  1.268091   .708586
   8.99571   8.99571      1.00  1.266991   .708106
   8.99559   8.99559      1.00  1.263741   .706296
   8.99547   8.99547      1.00  1.260201   .704166
   8.99536   8.99536      1.00  1.267801   .708386
   8.99525   8.99525      1.00  1.262071   .705546
   8.99513   8.99513      1.00  1.260491   .704056
   8.99501   8.99501      1.00  1.261941   .705466
   8.99489   8.99489      1.00  1.263631   .706516
   8.99477   8.99477      1.00  1.258441   .703726
   8.99465   8.99465      1.00  1.260591   .704916
   8.99454   8.99454      1.00  1.262131   .705776
   8.99443   8.99443      1.00  1.257171   .703426
   8.99431   8.99431      1.00  1.259621   .704586
   8.99420   8.99420      1.00  1.258561   .704456
   8.99408   8.99408      1.00  1.261391   .705936
   8.99397   8.99397      1.00  1.252531   .700636
   8.99386   8.99386      1.00  1.261551   .705886
   8.99375   8.99375      1.00  1.257601   .703456
   8.99363   8.99363      1.00  1.256811   .703596
   8.99352   8.99352      1.00  1.250441   .699956
   8.99342   8.99342      1.00  1.261771   .706046
   8.99331   8.99331      1.00  1.251781   .700436
   8.99320   8.99320      1.00  1.253671   .701796
   8.99309   8.99309      1.00  1.252961   .701696
   8.99298   8.99298      1.00  1.260321   .705966
   8.99287   8.99287      1.00  1.249111   .699256
   8.99276   8.99276      1.00  1.252101   .701396
   8.99264   8.99264      1.00  1.253421   .701986
   8.99254   8.99254      1.00  1.257321   .704806
   8.99243   8.99243      1.00  1.245671   .697696
   8.99231   8.99231      1.00  1.253411   .702096
   8.99220   8.99220      1.00  1.251831   .701446
   8.99210   8.99210      1.00  1.252551   .702046
   8.99199   8.99199      1.00  1.249211   .699976
   8.99188   8.99188      1.00  1.250751   .701156
   8.99177   8.99177      1.00  1.252051   .701756
   8.99167   8.99167      1.00  1.247401   .699366
   8.99156   8.99156      1.00  1.248531   .699836
   8.99144   8.99144      1.00  1.250151   .701066
   8.99134   8.99134      1.00  1.249171   .700636
   8.99124   8.99124      1.00  1.244301   .697996
   8.99113   8.99113      1.00  1.250881   .701336
   8.99102   8.99102      1.00  1.244781   .698426
   8.99092   8.99092      1.00  1.246891   .699456
   8.99082   8.99082      1.00  1.248421   .700276
   8.99072   8.99072      1.00  1.251591   .702546
   8.99061   8.99061      1.00  1.241831   .697176
   8.99051   8.99051      1.00  1.247891   .700166
   8.99041   8.99041      1.00  1.250481   .701776
   8.99031   8.99031      1.00  1.245361   .699376
   8.99020   8.99020      1.00  1.245011   .698976
   8.99010   8.99010      1.00  1.245721   .699576
   8.99000   8.99000      1.00  1.252731   .703706
   8.98989   8.98989      1.00  1.240421   .696416
   8.98978   8.98978      1.00  1.244591   .699336
   8.98968   8.98968      1.00  1.247081   .700526
   8.98958   8.98958      1.00  1.248391   .701796
   8.98947   8.98947      1.00  1.236881   .694896
   8.98936   8.98936      1.00  1.249641   .702666
   8.98925   8.98925      1.00  1.245321   .699746
   8.98913   8.98913      1.00  1.243611   .698596
   8.98902   8.98902      1.00  1.240581   .697636
   8.98890   8.98890      1.00  1.248661   .702116
   8.98879   8.98879      1.00  1.241861   .698476
   8.98869   8.98869      1.00  1.242001   .698486
   8.98857   8.98857      1.00  1.244941   .699846
   8.98845   8.98845      1.00  1.246611   .700816
   8.98833   8.98833      1.00  1.239291   .697006
   8.98821   8.98821      1.00  1.243631   .699266
   8.98810   8.98810      1.00  1.246381   .700906
   8.98798   8.98798      1.00  1.238911   .696916
   8.98787   8.98787      1.00  1.241591   .698506
   8.98776   8.98776      1.00  1.243271   .699846
   8.98764   8.98764      1.00  1.244181   .700226
   8.98752   8.98752      1.00  1.238081   .696766
   8.98741   8.98741      1.00  1.242841   .699566
   8.98730   8.98730      1.00  1.248021   .702496
   8.98719   8.98719      1.00  1.239561   .697916
   8.98707   8.98707      1.00  1.240121   .698436
   8.98697   8.98697      1.00  1.245871   .701706
   8.98686   8.98686      1.00  1.240721   .699166
   8.98675   8.98675      1.00  1.240511   .698846
   8.98663   8.98663      1.00  1.241061   .699096
   8.98652   8.98652      1.00  1.244851   .701416
   8.98642   8.98642      1.00  1.239131   .698146
   8.98631   8.98631      1.00  1.240151   .698376
   8.98619   8.98619      1.00  1.244741   .701586
   8.98608   8.98608      1.00  1.239001   .698106
   8.98597   8.98597      1.00  1.238751   .698536
   8.98586   8.98586      1.00  1.240411   .698846
   8.98574   8.98574      1.00  1.243111   .700826
   8.98562   8.98562      1.00  1.235421   .696616
   8.98551   8.98551      1.00  1.239581   .699166
   8.98539   8.98539      1.00  1.242521   .700886
   8.98527   8.98527      1.00  1.240841   .700096
   8.98515   8.98515      1.00  1.234451   .696336
   8.98504   8.98504      1.00  1.243551   .701436
   8.98492   8.98492      1.00  1.240841   .700176
   8.98480   8.98480      1.00  1.237901   .698736
   8.98468   8.98468      1.00  1.236131   .697676
   8.98457   8.98457      1.00  1.243871   .702296
   8.98445   8.98445      1.00  1.233621   .696436
   8.98433   8.98433      1.00  1.237451   .698296
   8.98421   8.98421      1.00  1.240091   .699746
   8.98411   8.98411      1.00  1.238381   .699216
   8.98400   8.98400      1.00  1.238591   .699266
   8.98388   8.98388      1.00  1.233101   .696166
   8.98377   8.98377      1.00  1.241251   .700886
   8.98367   8.98367      1.00  1.236271   .698076
   8.98355   8.98355      1.00  1.235061   .697736
   8.98343   8.98343      1.00  1.238591   .699656
   8.98333   8.98333      1.00  1.237201   .698916
   8.98323   8.98323      1.00  1.232251   .696496
   8.98311   8.98311      1.00  1.237731   .699496
   8.98300   8.98300      1.00  1.235431   .698596
   8.98289   8.98289      1.00  1.233931   .697206
   8.98278   8.98278      1.00  1.229291   .694986
   8.98267   8.98267      1.00  1.237881   .700386
   8.98255   8.98255      1.00  1.231091   .696246
   8.98244   8.98244      1.00  1.231061   .696246
   8.98234   8.98234      1.00  1.231731   .696856
   8.98223   8.98223      1.00  1.236651   .699316
   8.98211   8.98211      1.00  1.227261   .694126
   8.98201   8.98201      1.00  1.230771   .696066
   8.98190   8.98190      1.00  1.232641   .697486
   8.98179   8.98179      1.00  1.231221   .696386
   8.98168   8.98168      1.00  1.229501   .695506
   8.98157   8.98157      1.00  1.229391   .695746
   8.98147   8.98147      1.00  1.233921   .698166
   8.98136   8.98136      1.00  1.222991   .692286
   8.98125   8.98125      1.00  1.233431   .698026
   8.98115   8.98115      1.00  1.227751   .695186
   8.98105   8.98105      1.00  1.228611   .696036
   8.98094   8.98094      1.00  1.225131   .693696
   8.98083   8.98083      1.00  1.233011   .698296
   8.98074   8.98074      1.00  1.226401   .694666
   8.98064   8.98064      1.00  1.225131   .694336
   8.98053   8.98053      1.00  1.227811   .695126
   8.98042   8.98042      1.00  1.227451   .695626
   8.98032   8.98032      1.00  1.222881   .692926
   8.98022   8.98022      1.00  1.224101   .693796
   8.98012   8.98012      1.00  1.225771   .694876
   8.98001   8.98001      1.00  1.222601   .693196
   8.97991   8.97991      1.00  1.223041   .693216
   8.97980   8.97980      1.00  1.222291   .692386
   8.97969   8.97969      1.00  1.228171   .696656
   8.97958   8.97958      1.00  1.218391   .690926
   8.97948   8.97948      1.00  1.221641   .692796
   8.97938   8.97938      1.00  1.225141   .695136
   8.97926   8.97926      1.00  1.223901   .693986
   8.97915   8.97915      1.00  1.216601   .689866
   8.97903   8.97903      1.00  1.225081   .695026
   8.97893   8.97893      1.00  1.220191   .692676
   8.97882   8.97882      1.00  1.222041   .693266
   8.97870   8.97870      1.00  1.217411   .691046
   8.97858   8.97858      1.00  1.222151   .693846
   8.97847   8.97847      1.00  1.218431   .691606
   8.97835   8.97835      1.00  1.217971   .690846
   8.97824   8.97824      1.00  1.220201   .692126
   8.97812   8.97812      1.00  1.218631   .691616
   8.97801   8.97801      1.00  1.218021   .691356
   8.97789   8.97789      1.00  1.213701   .688876
   8.97777   8.97777      1.00  1.225811   .696186
   8.97765   8.97765      1.00  1.210561   .687526
   8.97755   8.97755      1.00  1.220351   .693186
   8.97744   8.97744      1.00  1.212751   .688936
   8.97732   8.97732      1.00  1.219221   .693006
   8.97721   8.97721      1.00  1.211331   .688356
   8.97710   8.97710      1.00  1.216331   .691636
   8.97699   8.97699      1.00  1.214491   .690386
   8.97687   8.97687      1.00  1.214901   .690596
   8.97676   8.97676      1.00  1.207431   .686226
   8.97666   8.97666      1.00  1.218141   .692576
   8.97655   8.97655      1.00  1.211941   .689356
   8.97643   8.97643      1.00  1.209471   .688206
   8.97632   8.97632      1.00  1.210341   .688556
   8.97622   8.97622      1.00  1.215391   .691316
   8.97610   8.97610      1.00  1.211251   .688716
   8.97599   8.97599      1.00  1.205461   .685796
   8.97587   8.97587      1.00  1.212381   .689986
   8.97576   8.97576      1.00  1.210141   .688806
   8.97565   8.97565      1.00  1.209021   .688166
   8.97553   8.97553      1.00  1.205441   .685826
   8.97541   8.97541      1.00  1.210941   .688866
   8.97530   8.97530      1.00  1.207931   .687596
   8.97517   8.97517      1.00  1.208401   .688096
   8.97505   8.97505      1.00  1.206331   .686696
   8.97493   8.97493      1.00  1.209761   .688496
   8.97482   8.97482      1.00  1.202801   .684856
   8.97470   8.97470      1.00  1.208131   .687996
   8.97459   8.97459      1.00  1.204821   .686486
   8.97447   8.97447      1.00  1.206561   .687136
   8.97436   8.97436      1.00  1.203011   .685076
   8.97425   8.97425      1.00  1.207331   .687846
   8.97413   8.97413      1.00  1.204691   .686296
   8.97402   8.97402      1.00  1.200321   .683716
   8.97391   8.97391      1.00  1.205321   .686666
   8.97380   8.97380      1.00  1.204361   .686236
   8.97368   8.97368      1.00  1.203181   .685706
   8.97357   8.97357      1.00  1.197471   .682516
   8.97347   8.97347      1.00  1.209041   .689546
   8.97335   8.97335      1.00  1.199001   .683776
   8.97323   8.97323      1.00  1.201651   .684926
   8.97313   8.97313      1.00  1.198931   .683716
   8.97303   8.97303      1.00  1.206051   .687866
   8.97291   8.97291      1.00  1.198151   .683436
   8.97279   8.97279      1.00  1.202131   .685826
   8.97269   8.97269      1.00  1.196821   .682846
   8.97258   8.97258      1.00  1.206521   .688346
   8.97247   8.97247      1.00  1.195161   .681856
   8.97235   8.97235      1.00  1.200211   .685316
   8.97224   8.97224      1.00  1.199741   .684516
   8.97214   8.97214      1.00  1.202321   .686216
   8.97203   8.97203      1.00  1.194081   .681826
   8.97192   8.97192      1.00  1.201401   .686116
   8.97181   8.97181      1.00  1.199681   .684706
   8.97171   8.97171      1.00  1.198651   .684966
   8.97160   8.97160      1.00  1.196361   .683216
   8.97149   8.97149      1.00  1.201891   .686416
   8.97138   8.97138      1.00  1.194931   .682736
   8.97128   8.97128      1.00  1.197321   .683746
   8.97117   8.97117      1.00  1.197751   .684586
   8.97107   8.97107      1.00  1.196841   .683576
   8.97096   8.97096      1.00  1.193411   .682016
   8.97087   8.97087      1.00  1.197331   .684566
   8.97076   8.97076      1.00  1.201441   .686326
   8.97065   8.97065      1.00  1.192521   .681486
   8.97055   8.97055      1.00  1.195551   .683576
   8.97046   8.97046      1.00  1.202181   .687386
   8.97035   8.97035      1.00  1.197171   .684866
   8.97025   8.97025      1.00  1.192781   .682266
   8.97014   8.97014      1.00  1.198561   .685596
   8.97004   8.97004      1.00  1.200251   .686586
   8.96994   8.96994      1.00  1.194661   .683616
   8.96983   8.96983      1.00  1.197581   .684836
   8.96973   8.96973      1.00  1.196631   .684806
   8.96963   8.96963      1.00  1.199781   .686686
   8.96952   8.96952      1.00  1.193631   .683006
   8.96940   8.96940      1.00  1.196021   .684526
   8.96929   8.96929      1.00  1.202691   .688246
   8.96918   8.96918      1.00  1.193281   .683326
   8.96907   8.96907      1.00  1.200581   .687396
   8.96896   8.96896      1.00  1.199761   .686676
   8.96885   8.96885      1.00  1.199581   .686786
   8.96874   8.96874      1.00  1.198931   .686596
   8.96862   8.96862      1.00  1.203511   .689736
   8.96850   8.96850      1.00  1.197251   .685636
   8.96838   8.96838      1.00  1.202661   .688556
   8.96827   8.96827      1.00  1.197791   .686266
   8.96816   8.96816      1.00  1.206881   .691546
   8.96804   8.96804      1.00  1.198401   .686936
   8.96792   8.96792      1.00  1.201561   .688696
   8.96781   8.96781      1.00  1.203691   .689946
   8.96770   8.96770      1.00  1.205861   .691066
   8.96758   8.96758      1.00  1.197611   .686606
   8.96747   8.96747      1.00  1.207381   .692426
   8.96736   8.96736      1.00  1.201351   .688616
   8.96724   8.96724      1.00  1.209281   .693416
   8.96712   8.96712      1.00  1.197821   .686826
   8.96702   8.96702      1.00  1.208951   .693296
   8.96691   8.96691      1.00  1.205441   .690916
   8.96680   8.96680      1.00  1.203531   .690236
   8.96668   8.96668      1.00  1.204311   .691026
   8.96657   8.96657      1.00  1.208841   .693536
   8.96647   8.96647      1.00  1.203601   .690826
   8.96636   8.96636      1.00  1.205911   .692236
   8.96624   8.96624      1.00  1.205801   .692316
   8.96613   8.96613      1.00  1.209451   .694396
   8.96603   8.96603      1.00  1.205411   .691916
   8.96591   8.96591      1.00  1.206711   .692936
   8.96579   8.96579      1.00  1.207951   .693446
   8.96567   8.96567      1.00  1.210981   .695106
   8.96556   8.96556      1.00  1.206301   .692956
   8.96545   8.96545      1.00  1.208101   .693586
   8.96532   8.96532      1.00  1.210771   .695516
   8.96521   8.96521      1.00  1.207521   .693886
   8.96510   8.96510      1.00  1.208951   .694376
   8.96497   8.96497      1.00  1.211271   .696326
   8.96485   8.96485      1.00  1.208421   .694096
   8.96474   8.96474      1.00  1.212261   .696956
   8.96462   8.96462      1.00  1.209631   .695586
   8.96450   8.96450      1.00  1.211911   .696906
   8.96438   8.96438      1.00  1.208861   .694716
   8.96427   8.96427      1.00  1.210021   .695566
   8.96416   8.96416      1.00  1.212961   .697806
   8.96405   8.96405      1.00  1.212241   .697386
   8.96393   8.96393      1.00  1.206731   .694156
   8.96381   8.96381      1.00  1.214061   .698256
   8.96371   8.96371      1.00  1.209031   .695626
   8.96360   8.96360      1.00  1.213051   .697586
   8.96348   8.96348      1.00  1.207821   .695096
   8.96337   8.96337      1.00  1.215171   .699206
   8.96326   8.96326      1.00  1.213621   .698176
   8.96316   8.96316      1.00  1.211111   .696846
   8.96305   8.96305      1.00  1.213231   .698176
   8.96293   8.96293      1.00  1.215821   .700016
   8.96283   8.96283      1.00  1.214201   .699066
   8.96271   8.96271      1.00  1.211501   .697586
   8.96260   8.96260      1.00  1.218671   .701506
   8.96249   8.96249      1.00  1.211691   .698316
   8.96238   8.96238      1.00  1.216981   .701266
   8.96228   8.96228      1.00  1.212471   .698346
   8.96216   8.96216      1.00  1.218801   .702136
   8.96205   8.96205      1.00  1.215431   .700276
   8.96194   8.96194      1.00  1.218741   .702396
   8.96183   8.96183      1.00  1.216111   .700836
   8.96172   8.96172      1.00  1.220801   .703336
   8.96161   8.96161      1.00  1.214091   .699806
   8.96151   8.96151      1.00  1.222281   .704496
   8.96140   8.96140      1.00  1.219131   .702896
   8.96128   8.96128      1.00  1.220151   .703056
   8.96118   8.96118      1.00  1.216671   .701916
   8.96108   8.96108      1.00  1.224091   .705916
   8.96098   8.96098      1.00  1.218431   .702946
   8.96087   8.96087      1.00  1.221291   .704496
   8.96077   8.96077      1.00  1.221041   .704066
   8.96067   8.96067      1.00  1.225171   .706946
   8.96057   8.96057      1.00  1.218891   .702896
   8.96046   8.96046      1.00  1.221041   .704606
   8.96035   8.96035      1.00  1.224181   .706616
   8.96026   8.96026      1.00  1.223991   .706296
   8.96016   8.96016      1.00  1.219721   .703746
   8.96004   8.96004      1.00  1.223681   .706236
   8.95994   8.95994      1.00  1.225501   .707246
   8.95984   8.95984      1.00  1.220991   .705016
   8.95973   8.95973      1.00  1.225621   .707726
   8.95962   8.95962      1.00  1.223831   .706676
   8.95951   8.95951      1.00  1.226841   .708746
   8.95941   8.95941      1.00  1.223131   .706206
   8.95929   8.95929      1.00  1.225861   .708376
   8.95918   8.95918      1.00  1.229061   .709996
   8.95908   8.95908      1.00  1.224041   .706986
   8.95897   8.95897      1.00  1.226031   .708526
   8.95886   8.95886      1.00  1.227551   .709186
   8.95873   8.95873      1.00  1.230071   .710906
   8.95862   8.95862      1.00  1.224851   .708026
   8.95851   8.95851      1.00  1.231111   .711616
   8.95839   8.95839      1.00  1.228001   .709916
   8.95827   8.95827      1.00  1.231391   .712016
   8.95816   8.95816      1.00  1.226831   .709436
   8.95804   8.95804      1.00  1.233051   .713226
   8.95792   8.95792      1.00  1.230051   .711156
   8.95780   8.95780      1.00  1.230101   .710986
   8.95769   8.95769      1.00  1.231301   .712676
   8.95759   8.95759      1.00  1.236741   .715456
   8.95747   8.95747      1.00  1.227751   .710636
   8.95735   8.95735      1.00  1.236351   .715276
   8.95724   8.95724      1.00  1.234271   .714346
   8.95713   8.95713      1.00  1.229931   .711686
   8.95702   8.95702      1.00  1.233801   .714016
   8.95690   8.95690      1.00  1.234491   .714446
   8.95679   8.95679      1.00  1.235811   .715426
   8.95669   8.95669      1.00  1.231751   .713186
   8.95658   8.95658      1.00  1.233771   .714156
   8.95646   8.95646      1.00  1.234621   .714496
   8.95636   8.95636      1.00  1.234701   .715006
   8.95625   8.95625      1.00  1.232401   .713996
   8.95614   8.95614      1.00  1.236331   .716606
   8.95602   8.95602      1.00  1.233581   .714556
   8.95591   8.95591      1.00  1.235331   .715976
   8.95580   8.95580      1.00  1.235371   .716006
   8.95568   8.95568      1.00  1.238321   .717576
   8.95555   8.95555      1.00  1.232561   .714176
   8.95544   8.95544      1.00  1.237331   .717206
   8.95533   8.95533      1.00  1.237441   .717376
   8.95521   8.95521      1.00  1.238061   .717706
   8.95509   8.95509      1.00  1.233881   .715706
   8.95497   8.95497      1.00  1.236381   .716966
   8.95486   8.95486      1.00  1.238281   .718276
   8.95474   8.95474      1.00  1.234501   .716536
   8.95462   8.95462      1.00  1.235151   .716886
   8.95451   8.95451      1.00  1.237061   .717906
   8.95439   8.95439      1.00  1.238111   .718546
   8.95428   8.95428      1.00  1.237191   .717696
   8.95416   8.95416      1.00  1.237181   .718056
   8.95405   8.95405      1.00  1.237431   .718106
   8.95394   8.95394      1.00  1.238991   .719036
   8.95382   8.95382      1.00  1.237631   .718106
   8.95371   8.95371      1.00  1.238491   .718736
   8.95359   8.95359      1.00  1.236991   .718276
   8.95349   8.95349      1.00  1.237001   .718276
   8.95338   8.95338      1.00  1.237971   .719046
   8.95327   8.95327      1.00  1.240271   .720336
   8.95316   8.95316      1.00  1.237191   .719266
   8.95305   8.95305      1.00  1.236451   .718476
   8.95294   8.95294      1.00  1.240681   .720606
   8.95282   8.95282      1.00  1.237381   .718396
   8.95272   8.95272      1.00  1.237211   .718716
   8.95261   8.95261      1.00  1.238421   .719606
   8.95250   8.95250      1.00  1.238731   .720096
   8.95238   8.95238      1.00  1.233381   .716986
   8.95227   8.95227      1.00  1.238921   .720276
   8.95217   8.95217      1.00  1.238821   .720446
   8.95206   8.95206      1.00  1.237041   .719336
   8.95194   8.95194      1.00  1.233761   .717086
   8.95183   8.95183      1.00  1.238731   .720466
   8.95174   8.95174      1.00  1.239631   .720456
   8.95163   8.95163      1.00  1.236761   .719366
   8.95151   8.95151      1.00  1.232531   .716836
   8.95140   8.95140      1.00  1.238711   .720606
   8.95130   8.95130      1.00  1.236521   .719546
   8.95119   8.95119      1.00  1.233031   .717206
   8.95108   8.95108      1.00  1.236791   .719386
   8.95098   8.95098      1.00  1.234621   .718596
   8.95089   8.95089      1.00  1.236231   .719606
   8.95078   8.95078      1.00  1.231741   .716686
   8.95067   8.95067      1.00  1.237251   .720326
   8.95057   8.95057      1.00  1.231711   .716936
   8.95047   8.95047      1.00  1.237311   .720436
   8.95037   8.95037      1.00  1.230731   .716866
   8.95026   8.95026      1.00  1.236491   .720456
   8.95016   8.95016      1.00  1.227441   .715056
   8.95006   8.95006      1.00  1.238331   .721386
   8.94996   8.94996      1.00  1.228851   .716316
   8.94985   8.94985      1.00  1.233841   .718896
   8.94974   8.94974      1.00  1.228391   .715966
   8.94964   8.94964      1.00  1.234451   .719096
   8.94953   8.94953      1.00  1.228901   .716356
   8.94941   8.94941      1.00  1.231841   .718096
   8.94931   8.94931      1.00  1.226971   .715176
   8.94921   8.94921      1.00  1.231801   .718396
   8.94909   8.94909      1.00  1.229391   .716766
   8.94897   8.94897      1.00  1.226441   .715106
   8.94886   8.94886      1.00  1.231671   .717916
   8.94876   8.94876      1.00  1.230071   .717376
   8.94864   8.94864      1.00  1.229531   .717076
   8.94852   8.94852      1.00  1.227481   .715736
   8.94840   8.94840      1.00  1.231681   .718536
   8.94829   8.94829      1.00  1.227001   .716256
   8.94817   8.94817      1.00  1.226791   .716206
   8.94805   8.94805      1.00  1.226551   .715876
   8.94794   8.94794      1.00  1.231611   .718886
   8.94783   8.94783      1.00  1.227391   .716226
   8.94771   8.94771      1.00  1.225881   .716036
   8.94760   8.94760      1.00  1.229831   .718016
   8.94748   8.94748      1.00  1.229961   .718266
   8.94738   8.94738      1.00  1.229001   .717936
   8.94726   8.94726      1.00  1.230421   .718696
   8.94714   8.94714      1.00  1.228311   .717076
   8.94703   8.94703      1.00  1.229121   .718196
   8.94693   8.94693      1.00  1.231521   .719526
   8.94682   8.94682      1.00  1.229191   .717956
   8.94670   8.94670      1.00  1.228721   .718286
   8.94660   8.94660      1.00  1.226851   .717076
   8.94649   8.94649      1.00  1.235751   .722056
   8.94637   8.94637      1.00  1.227131   .717246
   8.94626   8.94626      1.00  1.228821   .718346
   8.94615   8.94615      1.00  1.230551   .719456
   8.94604   8.94604      1.00  1.233791   .721476
   8.94593   8.94593      1.00  1.225841   .716746
   8.94581   8.94581      1.00  1.229421   .718926
   8.94569   8.94569      1.00  1.231151   .720286
   8.94559   8.94559      1.00  1.233381   .721636
   8.94547   8.94547      1.00  1.225721   .717106
   8.94535   8.94535      1.00  1.233881   .721856
   8.94523   8.94523      1.00  1.230381   .719966
   8.94512   8.94512      1.00  1.232571   .721416
   8.94501   8.94501      1.00  1.228461   .719156
   8.94488   8.94488      1.00  1.232981   .721976
   8.94476   8.94476      1.00  1.230621   .720206
   8.94464   8.94464      1.00  1.228481   .719086
   8.94453   8.94453      1.00  1.233791   .722296
   8.94440   8.94440      1.00  1.232251   .721606
   8.94429   8.94429      1.00  1.230901   .721116
   8.94418   8.94418      1.00  1.230251   .721126
   8.94408   8.94408      1.00  1.236621   .724676
   8.94396   8.94396      1.00  1.229391   .719996
   8.94384   8.94384      1.00  1.232221   .721636
   8.94374   8.94374      1.00  1.233711   .722846
   8.94362   8.94362      1.00  1.235201   .723606
   8.94351   8.94351      1.00  1.231141   .721396
   8.94340   8.94340      1.00  1.232391   .722256
   8.94330   8.94330      1.00  1.238911   .726146
   8.94319   8.94319      1.00  1.230551   .721146
   8.94307   8.94307      1.00  1.235211   .723946
   8.94296   8.94296      1.00  1.234611   .724156
   8.94285   8.94285      1.00  1.238591   .726176
   8.94274   8.94274      1.00  1.228811   .720666
   8.94263   8.94263      1.00  1.238531   .726616
   8.94252   8.94252      1.00  1.234631   .724126
   8.94241   8.94241      1.00  1.235581   .724946
   8.94230   8.94230      1.00  1.233391   .723426
   8.94219   8.94219      1.00  1.237321   .726056
   8.94208   8.94208      1.00  1.235071   .724786
   8.94197   8.94197      1.00  1.234151   .724216
   8.94187   8.94187      1.00  1.235451   .725056
   8.94176   8.94176      1.00  1.239371   .727096
   8.94165   8.94165      1.00  1.232761   .724016
   8.94154   8.94154      1.00  1.236811   .725916
   8.94143   8.94143      1.00  1.237961   .726866
   8.94132   8.94132      1.00  1.236051   .725316
   8.94122   8.94122      1.00  1.235551   .725446
   8.94112   8.94112      1.00  1.237461   .726516
   8.94101   8.94101      1.00  1.241471   .728706
   8.94091   8.94091      1.00  1.230811   .722896
   8.94080   8.94080      1.00  1.237281   .726606
   8.94070   8.94070      1.00  1.241821   .729566
   8.94060   8.94060      1.00  1.233331   .724696
   8.94049   8.94049      1.00  1.235251   .725946
   8.94039   8.94039      1.00  1.235351   .726116
   8.94030   8.94030      1.00  1.240321   .728916
   8.94019   8.94019      1.00  1.234801   .726006
   8.94008   8.94008      1.00  1.236321   .726726
   8.93998   8.93998      1.00  1.241541   .729656
   8.93988   8.93988      1.00  1.235321   .726246
   8.93977   8.93977      1.00  1.236021   .727056
   8.93966   8.93966      1.00  1.240071   .729566
   8.93956   8.93956      1.00  1.238901   .728506
   8.93945   8.93945      1.00  1.233911   .725706
   8.93934   8.93934      1.00  1.238801   .728346
   8.93923   8.93923      1.00  1.238761   .729236
   8.93911   8.93911      1.00  1.234281   .726326
   8.93901   8.93901      1.00  1.239571   .729546
   8.93889   8.93889      1.00  1.235611   .727316
   8.93878   8.93878      1.00  1.241211   .730256
   8.93867   8.93867      1.00  1.232881   .725556
   8.93856   8.93856      1.00  1.240931   .730676
   8.93844   8.93844      1.00  1.238441   .729286
   8.93832   8.93832      1.00  1.235311   .727646
   8.93819   8.93819      1.00  1.236121   .728026
   8.93809   8.93809      1.00  1.242161   .731786
   8.93797   8.93797      1.00  1.235391   .727556
   8.93785   8.93785      1.00  1.233721   .726886
   8.93774   8.93774      1.00  1.239481   .730146
   8.93762   8.93762      1.00  1.238641   .729906
   8.93751   8.93751      1.00  1.235961   .728316
   8.93740   8.93740      1.00  1.234251   .727446
   8.93729   8.93729      1.00  1.240011   .730926
   8.93718   8.93718      1.00  1.235401   .728416
   8.93706   8.93706      1.00  1.235231   .728506
   8.93694   8.93694      1.00  1.236151   .728756
   8.93683   8.93683      1.00  1.240471   .731406
   8.93673   8.93673      1.00  1.230651   .725336
   8.93662   8.93662      1.00  1.238091   .729936
   8.93651   8.93651      1.00  1.239611   .731206
   8.93640   8.93640      1.00  1.235231   .728856
   8.93629   8.93629      1.00  1.233811   .727696
   8.93618   8.93618      1.00  1.238311   .730796
   8.93606   8.93606      1.00  1.235121   .729076
   8.93595   8.93595      1.00  1.235951   .729706
   8.93584   8.93584      1.00  1.231541   .726626
   8.93572   8.93572      1.00  1.240031   .731786
   8.93560   8.93560      1.00  1.232441   .727766
   8.93549   8.93549      1.00  1.233711   .728406
   8.93538   8.93538      1.00  1.237961   .730916
   8.93526   8.93526      1.00  1.235811   .729476
   8.93513   8.93513      1.00  1.231841   .727056
   8.93501   8.93501      1.00  1.234771   .729626
   8.93490   8.93490      1.00  1.240071   .732716
   8.93478   8.93478      1.00  1.228531   .725426
   8.93466   8.93466      1.00  1.233221   .728436
   8.93454   8.93454      1.00  1.237421   .731266
   8.93443   8.93443      1.00  1.234441   .729376
   8.93431   8.93431      1.00  1.233101   .728336
   8.93420   8.93420      1.00  1.235151   .730166
   8.93409   8.93409      1.00  1.238301   .731816
   8.93398   8.93398      1.00  1.234001   .729496
   8.93386   8.93386      1.00  1.232361   .728336
   8.93375   8.93375      1.00  1.240861   .733586
   8.93364   8.93364      1.00  1.233191   .728866
   8.93353   8.93353      1.00  1.234501   .729946
   8.93342   8.93342      1.00  1.234231   .729826
   8.93330   8.93330      1.00  1.237991   .732516
   8.93319   8.93319      1.00  1.235041   .730486
   8.93309   8.93309      1.00  1.232211   .729286
   8.93298   8.93298      1.00  1.236331   .731596
   8.93286   8.93286      1.00  1.234521   .730796
   8.93275   8.93275      1.00  1.237071   .732046
   8.93265   8.93265      1.00  1.237291   .731926
   8.93254   8.93254      1.00  1.238181   .732376
   8.93242   8.93242      1.00  1.231501   .729266
   8.93231   8.93231      1.00  1.235651   .731686
   8.93220   8.93220      1.00  1.239751   .734096
   8.93209   8.93209      1.00  1.234211   .730876
   8.93198   8.93198      1.00  1.233631   .730516
   8.93187   8.93187      1.00  1.239721   .733836
   8.93177   8.93177      1.00  1.235681   .732216
   8.93166   8.93166      1.00  1.235441   .731616
   8.93155   8.93155      1.00  1.234891   .731126
   8.93144   8.93144      1.00  1.238251   .733566
   8.93134   8.93134      1.00  1.235001   .732166
   8.93123   8.93123      1.00  1.234321   .731396
   8.93112   8.93112      1.00  1.240421   .734866
   8.93102   8.93102      1.00  1.235671   .732286
   8.93092   8.93092      1.00  1.235791   .732276
   8.93081   8.93081      1.00  1.240301   .735136
   8.93071   8.93071      1.00  1.239961   .734946
   8.93060   8.93060      1.00  1.232681   .730916
   8.93051   8.93051      1.00  1.238601   .734236
   8.93041   8.93041      1.00  1.240931   .736136
   8.93030   8.93030      1.00  1.235931   .733466
   8.93019   8.93019      1.00  1.239331   .735206
   8.93009   8.93009      1.00  1.240591   .736086
   8.92999   8.92999      1.00  1.238661   .735126
   8.92988   8.92988      1.00  1.236511   .733836
   8.92977   8.92977      1.00  1.239741   .736056
   8.92968   8.92968      1.00  1.241481   .736436
   8.92957   8.92957      1.00  1.238801   .735296
   8.92945   8.92945      1.00  1.233991   .732746
   8.92935   8.92935      1.00  1.246441   .739506
   8.92924   8.92924      1.00  1.237471   .734656
   8.92913   8.92913      1.00  1.240631   .736736
   8.92900   8.92900      1.00  1.238711   .735426
   8.92889   8.92889      1.00  1.242241   .737836
   8.92879   8.92879      1.00  1.238971   .736426
   8.92867   8.92867      1.00  1.240981   .737716
   8.92855   8.92855      1.00  1.242091   .737786
   8.92844   8.92844      1.00  1.240811   .736896
   8.92833   8.92833      1.00  1.238781   .736326
   8.92821   8.92821      1.00  1.242641   .738696
   8.92809   8.92809      1.00  1.242061   .738596
   8.92797   8.92797      1.00  1.238961   .736686
   8.92786   8.92786      1.00  1.240321   .737376
   8.92774   8.92774      1.00  1.244121   .739526
   8.92763   8.92763      1.00  1.239451   .736916
   8.92752   8.92752      1.00  1.236631   .735156
   8.92741   8.92741      1.00  1.247161   .742006
   8.92730   8.92730      1.00  1.238041   .736216
   8.92718   8.92718      1.00  1.243251   .739496
   8.92707   8.92707      1.00  1.238941   .736866
   8.92696   8.92696      1.00  1.246911   .741606
   8.92685   8.92685      1.00  1.237721   .736446
   8.92673   8.92673      1.00  1.242681   .739366
   8.92663   8.92663      1.00  1.242531   .739326
   8.92652   8.92652      1.00  1.243991   .740186
   8.92641   8.92641      1.00  1.234221   .734316
   8.92629   8.92629      1.00  1.246711   .741966
   8.92618   8.92618      1.00  1.239921   .738046
   8.92608   8.92608      1.00  1.242741   .739896
   8.92596   8.92596      1.00  1.237471   .736536
   8.92585   8.92585      1.00  1.244521   .741166
   8.92573   8.92573      1.00  1.239441   .738056
   8.92562   8.92562      1.00  1.242061   .739656
   8.92550   8.92550      1.00  1.241921   .739626
   8.92539   8.92539      1.00  1.244611   .741316
   8.92527   8.92527      1.00  1.238131   .737876
   8.92516   8.92516      1.00  1.242921   .740676
   8.92504   8.92504      1.00  1.242961   .740746
   8.92491   8.92491      1.00  1.241011   .739606
   8.92479   8.92479      1.00  1.239011   .738486
   8.92468   8.92468      1.00  1.243761   .741206
   8.92456   8.92456      1.00  1.242321   .740696
   8.92444   8.92444      1.00  1.238701   .738506
   8.92432   8.92432      1.00  1.239971   .739476
   8.92422   8.92422      1.00  1.244561   .742216
   8.92410   8.92410      1.00  1.242481   .741006
   8.92399   8.92399      1.00  1.234771   .736366
   8.92387   8.92387      1.00  1.247551   .744376
   8.92377   8.92377      1.00  1.241111   .740546
   8.92366   8.92366      1.00  1.238411   .739496
   8.92354   8.92354      1.00  1.240021   .740186
   8.92344   8.92344      1.00  1.241761   .741336
   8.92333   8.92333      1.00  1.241741   .741356
   8.92321   8.92321      1.00  1.238091   .738886
   8.92310   8.92310      1.00  1.239681   .739886
   8.92300   8.92300      1.00  1.239411   .740286
   8.92289   8.92289      1.00  1.236631   .738916
   8.92277   8.92277      1.00  1.237331   .739386
   8.92266   8.92266      1.00  1.240361   .741246
   8.92255   8.92255      1.00  1.236041   .738816
   8.92245   8.92245      1.00  1.233841   .737256
   8.92233   8.92233      1.00  1.241871   .742236
   8.92222   8.92222      1.00  1.233081   .736746
   8.92210   8.92210      1.00  1.236951   .739186
   8.92200   8.92200      1.00  1.235101   .738536
   8.92189   8.92189      1.00  1.238761   .740426
   8.92178   8.92178      1.00  1.232311   .736696
   8.92167   8.92167      1.00  1.235531   .738706
   8.92157   8.92157      1.00  1.236891   .739296
   8.92146   8.92146      1.00  1.235831   .738736
   8.92135   8.92135      1.00  1.227011   .733606
   8.92124   8.92124      1.00  1.240871   .741946
   8.92114   8.92114      1.00  1.231651   .736866
   8.92104   8.92104      1.00  1.233061   .737436
   8.92093   8.92093      1.00  1.229651   .735226
   8.92083   8.92083      1.00  1.237941   .740686
   8.92073   8.92073      1.00  1.228421   .735066
   8.92063   8.92063      1.00  1.231621   .736956
   8.92052   8.92052      1.00  1.229241   .735846
   8.92042   8.92042      1.00  1.233101   .738186
   8.92032   8.92032      1.00  1.225931   .733606
   8.92021   8.92021      1.00  1.228761   .735836
   8.92011   8.92011      1.00  1.229841   .736126
   8.92001   8.92001      1.00  1.228351   .735686
   8.91990   8.91990      1.00  1.224321   .733316
   8.91979   8.91979      1.00  1.232651   .738116
   8.91968   8.91968      1.00  1.227341   .735086
   8.91958   8.91958      1.00  1.224811   .733526
   8.91948   8.91948      1.00  1.229451   .736686
   8.91937   8.91937      1.00  1.226561   .734606
   8.91925   8.91925      1.00  1.224881   .733916
   8.91914   8.91914      1.00  1.221061   .731886
   8.91904   8.91904      1.00  1.227181   .735036
   8.91893   8.91893      1.00  1.225811   .734756
   8.91881   8.91881      1.00  1.221891   .732556
   8.91869   8.91869      1.00  1.219031   .730776
   8.91859   8.91859      1.00  1.227331   .735886
   8.91847   8.91847      1.00  1.217881   .730396
   8.91835   8.91835      1.00  1.222081   .732986
   8.91823   8.91823      1.00  1.223351   .733566
   8.91812   8.91812      1.00  1.221191   .733166
   8.91799   8.91799      1.00  1.218971   .731196
   8.91787   8.91787      1.00  1.222561   .733176
   8.91777   8.91777      1.00  1.221461   .733096
   8.91766   8.91766      1.00  1.217701   .730556
   8.91755   8.91755      1.00  1.218171   .731096
   8.91743   8.91743      1.00  1.219301   .731506
   8.91732   8.91732      1.00  1.218471   .731016
   8.91721   8.91721      1.00  1.213311   .728506
   8.91710   8.91710      1.00  1.219451   .732226
   8.91698   8.91698      1.00  1.215591   .729776
   8.91687   8.91687      1.00  1.212491   .728166
   8.91677   8.91677      1.00  1.214221   .729246
   8.91666   8.91666      1.00  1.216911   .730816
   8.91655   8.91655      1.00  1.212961   .728736
   8.91644   8.91644      1.00  1.212601   .728476
   8.91633   8.91633      1.00  1.211101   .727856
   8.91622   8.91622      1.00  1.214791   .730006
   8.91610   8.91610      1.00  1.208051   .725546
   8.91599   8.91599      1.00  1.210101   .726826
   8.91588   8.91588      1.00  1.211311   .728016
   8.91576   8.91576      1.00  1.208561   .726456
   8.91564   8.91564      1.00  1.207511   .725736
   8.91553   8.91553      1.00  1.209171   .726556
   8.91542   8.91542      1.00  1.209161   .726776
   8.91530   8.91530      1.00  1.201731   .722506
   8.91518   8.91518      1.00  1.207911   .726176
   8.91506   8.91506      1.00  1.203711   .723916
   8.91495   8.91495      1.00  1.203441   .723626
   8.91483   8.91483      1.00  1.197761   .720446
   8.91471   8.91471      1.00  1.204971   .724716
   8.91460   8.91460      1.00  1.203231   .723786
   8.91449   8.91449      1.00  1.197781   .720176
   8.91437   8.91437      1.00  1.200621   .722466
   8.91425   8.91425      1.00  1.201991   .723746
   8.91414   8.91414      1.00  1.195851   .719716
   8.91403   8.91403      1.00  1.197111   .720706
   8.91392   8.91392      1.00  1.199101   .721606
   8.91381   8.91381      1.00  1.196731   .720636
   8.91369   8.91369      1.00  1.191961   .717726
   8.91359   8.91359      1.00  1.195501   .720126
   8.91347   8.91347      1.00  1.195671   .720406
   8.91336   8.91336      1.00  1.191731   .717706
   8.91325   8.91325      1.00  1.188161   .715886
   8.91314   8.91314      1.00  1.195621   .720516
   8.91303   8.91303      1.00  1.190231   .717286
   8.91292   8.91292      1.00  1.184421   .713606
   8.91281   8.91281      1.00  1.189361   .716516
   8.91271   8.91271      1.00  1.189531   .717116
   8.91260   8.91260      1.00  1.185231   .714466
   8.91248   8.91248      1.00  1.182941   .712956
   8.91237   8.91237      1.00  1.190911   .718036
   8.91227   8.91227      1.00  1.180481   .711766
   8.91216   8.91216      1.00  1.182101   .713176
   8.91204   8.91204      1.00  1.182891   .713116
   8.91194   8.91194      1.00  1.182681   .713816
   8.91183   8.91183      1.00  1.177041   .710196
   8.91172   8.91172      1.00  1.178351   .710666
   8.91161   8.91161      1.00  1.181961   .713006
   8.91150   8.91150      1.00  1.173981   .708246
   8.91140   8.91140      1.00  1.176511   .709816
   8.91129   8.91129      1.00  1.175181   .709396
   8.91119   8.91119      1.00  1.174451   .709076
   8.91108   8.91108      1.00  1.172141   .707876
   8.91098   8.91098      1.00  1.172691   .708116
   8.91088   8.91088      1.00  1.175791   .709796
   8.91077   8.91077      1.00  1.169861   .706236
   8.91067   8.91067      1.00  1.167891   .705086
   8.91057   8.91057      1.00  1.173681   .708876
   8.91046   8.91046      1.00  1.169221   .706266
   8.91036   8.91036      1.00  1.164301   .703076
   8.91025   8.91025      1.00  1.168061   .705596
   8.91016   8.91016      1.00  1.167111   .705066
   8.91005   8.91005      1.00  1.166521   .704986
   8.90995   8.90995      1.00  1.159881   .700776
   8.90984   8.90984      1.00  1.167171   .705316
   8.90975   8.90975      1.00  1.161951   .701966
   8.90964   8.90964      1.00  1.163251   .702956
   8.90952   8.90952      1.00  1.157751   .699816
   8.90942   8.90942      1.00  1.164661   .703976
   8.90932   8.90932      1.00  1.157791   .700146
   8.90920   8.90920      1.00  1.159681   .701046
   8.90908   8.90908      1.00  1.159451   .701196
   8.90897   8.90897      1.00  1.157401   .700196
   8.90886   8.90886      1.00  1.155971   .699056
   8.90874   8.90874      1.00  1.160971   .702396
   8.90863   8.90863      1.00  1.152321   .697206
   8.90852   8.90852      1.00  1.156221   .699916
   8.90840   8.90840      1.00  1.151801   .697086
   8.90829   8.90829      1.00  1.157321   .700416
   8.90817   8.90817      1.00  1.151511   .696926
   8.90805   8.90805      1.00  1.150211   .696266
   8.90794   8.90794      1.00  1.155791   .699866
   8.90783   8.90783      1.00  1.155231   .699896
   8.90770   8.90770      1.00  1.149071   .695906
   8.90759   8.90759      1.00  1.148471   .695466
   8.90749   8.90749      1.00  1.158261   .700906
   8.90737   8.90737      1.00  1.147241   .694486
   8.90725   8.90725      1.00  1.149141   .696146
   8.90714   8.90714      1.00  1.147991   .695206
   8.90703   8.90703      1.00  1.151471   .697846
   8.90692   8.90692      1.00  1.148351   .695876
   8.90681   8.90681      1.00  1.147001   .695216
   8.90670   8.90670      1.00  1.144061   .693386
   8.90659   8.90659      1.00  1.153821   .699576
   8.90648   8.90648      1.00  1.140961   .691556
   8.90637   8.90637      1.00  1.150461   .697356
   8.90626   8.90626      1.00  1.139891   .691156
   8.90615   8.90615      1.00  1.149151   .696606
   8.90604   8.90604      1.00  1.142371   .692946
   8.90592   8.90592      1.00  1.145411   .694986
   8.90581   8.90581      1.00  1.141171   .692116
   8.90570   8.90570      1.00  1.140521   .692066
   8.90558   8.90558      1.00  1.143761   .693976
   8.90546   8.90546      1.00  1.140061   .691616
   8.90535   8.90535      1.00  1.143081   .693656
   8.90523   8.90523      1.00  1.141521   .692636
   8.90512   8.90512      1.00  1.143821   .694076
   8.90499   8.90499      1.00  1.141531   .692576
   8.90487   8.90487      1.00  1.141371   .692796
   8.90476   8.90476      1.00  1.140831   .692946
   8.90464   8.90464      1.00  1.141941   .693296
   8.90452   8.90452      1.00  1.136191   .689876
   8.90441   8.90441      1.00  1.143801   .694346
   8.90430   8.90430      1.00  1.136981   .690496
   8.90419   8.90419      1.00  1.140161   .692466
   8.90406   8.90406      1.00  1.136961   .690516
   8.90395   8.90395      1.00  1.139711   .692326
   8.90384   8.90384      1.00  1.142681   .693896
   8.90373   8.90373      1.00  1.135421   .689716
   8.90361   8.90361      1.00  1.140391   .693156
   8.90351   8.90351      1.00  1.141351   .693636
   8.90340   8.90340      1.00  1.139331   .692546
   8.90329   8.90329      1.00  1.137431   .691626
   8.90318   8.90318      1.00  1.136121   .690696
   8.90307   8.90307      1.00  1.138091   .691966
   8.90297   8.90297      1.00  1.137881   .692116
   8.90285   8.90285      1.00  1.136691   .691526
   8.90273   8.90273      1.00  1.138321   .692516
   8.90262   8.90262      1.00  1.134351   .690186
   8.90252   8.90252      1.00  1.136221   .691396
   8.90240   8.90240      1.00  1.134461   .690256
   8.90229   8.90229      1.00  1.138441   .692356
   8.90218   8.90218      1.00  1.130351   .688166
   8.90207   8.90207      1.00  1.139911   .694076
   8.90196   8.90196      1.00  1.134561   .690396
   8.90185   8.90185      1.00  1.133491   .690136
   8.90175   8.90175      1.00  1.133381   .690126
   8.90164   8.90164      1.00  1.137211   .692336
   8.90153   8.90153      1.00  1.131711   .689396
   8.90142   8.90142      1.00  1.136751   .692306
   8.90132   8.90132      1.00  1.130731   .688676
   8.90122   8.90122      1.00  1.139441   .694156
   8.90111   8.90111      1.00  1.131711   .688776
   8.90101   8.90101      1.00  1.133431   .690666
   8.90090   8.90090      1.00  1.139281   .693816
   8.90080   8.90080      1.00  1.134501   .691036
   8.90070   8.90070      1.00  1.131751   .690006
   8.90059   8.90059      1.00  1.136481   .692476
   8.90049   8.90049      1.00  1.136241   .692706
   8.90039   8.90039      1.00  1.133111   .690336
   8.90029   8.90029      1.00  1.135541   .692136
   8.90018   8.90018      1.00  1.135881   .692626
   8.90008   8.90008      1.00  1.135621   .692546
   8.89998   8.89998      1.00  1.136471   .692816
   8.89988   8.89988      1.00  1.132331   .690786
   8.89977   8.89977      1.00  1.144401   .698026
   8.89966   8.89966      1.00  1.130591   .689516
   8.89956   8.89956      1.00  1.140001   .695456
   8.89945   8.89945      1.00  1.136891   .693516
   8.89933   8.89933      1.00  1.138271   .694566
   8.89923   8.89923      1.00  1.135271   .692666
   8.89912   8.89912      1.00  1.143641   .697666
   8.89901   8.89901      1.00  1.133191   .691696
   8.89889   8.89889      1.00  1.138921   .695516
   8.89878   8.89878      1.00  1.134101   .691986
   8.89867   8.89867      1.00  1.139581   .696246
   8.89855   8.89855      1.00  1.134901   .693116
   8.89842   8.89842      1.00  1.138391   .695336
   8.89831   8.89831      1.00  1.136711   .694326
   8.89820   8.89820      1.00  1.140851   .696936
   8.89808   8.89808      1.00  1.136201   .694196
   8.89796   8.89796      1.00  1.140551   .697036
   8.89785   8.89785      1.00  1.139561   .696316
   8.89774   8.89774      1.00  1.137421   .695216
   8.89762   8.89762      1.00  1.137731   .695036
   8.89750   8.89750      1.00  1.140581   .696836
   8.89740   8.89740      1.00  1.139351   .696076
   8.89729   8.89729      1.00  1.139601   .696566
   8.89717   8.89717      1.00  1.135291   .694266
   8.89706   8.89706      1.00  1.143231   .698556
   8.89695   8.89695      1.00  1.135351   .694376
   8.89684   8.89684      1.00  1.139151   .696236
   8.89673   8.89673      1.00  1.143131   .699116
   8.89662   8.89662      1.00  1.137801   .696336
   8.89651   8.89651      1.00  1.138291   .696686
   8.89641   8.89641      1.00  1.143991   .699766
   8.89630   8.89630      1.00  1.138381   .696416
   8.89618   8.89618      1.00  1.139751   .697396
   8.89607   8.89607      1.00  1.139521   .697586
   8.89596   8.89596      1.00  1.142881   .699256
   8.89584   8.89584      1.00  1.139291   .697246
   8.89572   8.89572      1.00  1.139021   .697146
   8.89561   8.89561      1.00  1.141571   .698556
   8.89550   8.89550      1.00  1.144701   .700786
   8.89538   8.89538      1.00  1.138611   .696946
   8.89525   8.89525      1.00  1.141421   .698756
   8.89514   8.89514      1.00  1.143431   .700136
   8.89503   8.89503      1.00  1.141371   .699126
   8.89491   8.89491      1.00  1.140491   .699106
   8.89479   8.89479      1.00  1.145051   .701716
   8.89467   8.89467      1.00  1.140841   .698956
   8.89456   8.89456      1.00  1.143721   .701076
   8.89444   8.89444      1.00  1.141601   .699616
   8.89432   8.89432      1.00  1.147371   .703226
   8.89421   8.89421      1.00  1.140741   .699296
   8.89410   8.89410      1.00  1.143521   .700926
   8.89398   8.89398      1.00  1.148791   .704246
   8.89387   8.89387      1.00  1.144001   .701526
   8.89376   8.89376      1.00  1.140221   .699266
   8.89365   8.89365      1.00  1.147561   .703986
   8.89354   8.89354      1.00  1.147011   .703586
   8.89342   8.89342      1.00  1.140631   .699956
   8.89332   8.89332      1.00  1.146981   .703436
   8.89321   8.89321      1.00  1.145601   .702456
   8.89310   8.89310      1.00  1.149441   .705286
   8.89298   8.89298      1.00  1.139491   .699246
   8.89288   8.89288      1.00  1.148971   .705646
   8.89277   8.89277      1.00  1.148171   .704496
   8.89266   8.89266      1.00  1.147491   .704496
   8.89254   8.89254      1.00  1.137621   .698386
   8.89243   8.89243      1.00  1.155901   .709886
   8.89233   8.89233      1.00  1.142511   .701396
   8.89222   8.89222      1.00  1.150271   .706546
   8.89211   8.89211      1.00  1.143591   .701936
   8.89200   8.89200      1.00  1.153841   .709026
   8.89189   8.89189      1.00  1.144041   .702796
   8.89178   8.89178      1.00  1.152531   .708156
   8.89167   8.89167      1.00  1.143701   .702956
   8.89156   8.89156      1.00  1.153731   .708616
   8.89146   8.89146      1.00  1.144561   .703656
   8.89135   8.89135      1.00  1.155851   .710496
   8.89124   8.89124      1.00  1.143241   .702296
   8.89114   8.89114      1.00  1.149861   .706786
   8.89104   8.89104      1.00  1.148401   .705986
   8.89094   8.89094      1.00  1.155691   .710906
   8.89083   8.89083      1.00  1.145891   .704346
   8.89073   8.89073      1.00  1.154181   .709436
   8.89063   8.89063      1.00  1.149141   .706746
   8.89052   8.89052      1.00  1.157191   .711816
   8.89041   8.89041      1.00  1.148971   .706626
   8.89031   8.89031      1.00  1.151361   .708356
   8.89022   8.89022      1.00  1.149681   .707466
   8.89011   8.89011      1.00  1.156711   .711486
   8.89000   8.89000      1.00  1.147321   .706066
   8.88990   8.88990      1.00  1.154041   .710126
   8.88980   8.88980      1.00  1.149141   .707116
   8.88969   8.88969      1.00  1.151041   .708406
   8.88958   8.88958      1.00  1.150661   .708616
   8.88947   8.88947      1.00  1.151991   .709426
   8.88937   8.88937      1.00  1.150331   .708086
   8.88926   8.88926      1.00  1.152801   .709606
   8.88914   8.88914      1.00  1.149211   .707156
   8.88903   8.88903      1.00  1.152911   .710076
   8.88892   8.88892      1.00  1.148151   .707166
   8.88881   8.88881      1.00  1.155651   .711906
   8.88869   8.88869      1.00  1.146561   .705836
   8.88858   8.88858      1.00  1.154391   .711446
   8.88847   8.88847      1.00  1.148171   .707676
   8.88835   8.88835      1.00  1.154561   .711616
   8.88823   8.88823      1.00  1.146791   .707106
   8.88811   8.88811      1.00  1.152741   .710716
   8.88800   8.88800      1.00  1.151411   .709756
   8.88789   8.88789      1.00  1.153101   .710516
   8.88777   8.88777      1.00  1.149671   .709206
   8.88765   8.88765      1.00  1.148821   .708396
   8.88755   8.88755      1.00  1.155111   .712206
   8.88744   8.88744      1.00  1.149741   .708756
   8.88732   8.88732      1.00  1.151331   .709996
   8.88721   8.88721      1.00  1.146201   .707546
   8.88710   8.88710      1.00  1.155261   .713286
   8.88699   8.88699      1.00  1.149181   .708876
   8.88688   8.88688      1.00  1.151271   .710376
   8.88677   8.88677      1.00  1.145741   .706916
   8.88667   8.88667      1.00  1.154421   .713046
   8.88656   8.88656      1.00  1.146581   .707976
   8.88644   8.88644      1.00  1.150901   .710266
   8.88633   8.88633      1.00  1.144181   .706236
   8.88623   8.88623      1.00  1.156531   .714096
   8.88611   8.88611      1.00  1.143461   .705916
   8.88600   8.88600      1.00  1.149451   .709636
   8.88589   8.88589      1.00  1.144051   .706726
   8.88578   8.88578      1.00  1.151701   .711556
   8.88567   8.88567      1.00  1.143411   .706426
   8.88555   8.88555      1.00  1.148891   .709776
   8.88544   8.88544      1.00  1.144471   .707616
   8.88532   8.88532      1.00  1.149931   .711056
   8.88521   8.88521      1.00  1.142601   .706456
   8.88509   8.88509      1.00  1.146241   .708256
   8.88497   8.88497      1.00  1.145191   .707656
   8.88485   8.88485      1.00  1.143281   .706686
   8.88474   8.88474      1.00  1.144051   .707046
   8.88462   8.88462      1.00  1.143571   .707336
   8.88450   8.88450      1.00  1.144061   .707686
   8.88439   8.88439      1.00  1.140081   .705196
   8.88427   8.88427      1.00  1.146781   .709596
   8.88415   8.88415      1.00  1.139951   .705516
   8.88404   8.88404      1.00  1.143031   .707206
   8.88393   8.88393      1.00  1.140031   .705046
   8.88382   8.88382      1.00  1.145381   .709086
   8.88371   8.88371      1.00  1.136391   .703136
   8.88360   8.88360      1.00  1.142501   .707246
   8.88349   8.88349      1.00  1.143071   .707746
   8.88338   8.88338      1.00  1.145351   .708506
   8.88327   8.88327      1.00  1.135481   .703046
   8.88316   8.88316      1.00  1.145001   .708496
   8.88306   8.88306      1.00  1.144261   .708356
   8.88294   8.88294      1.00  1.139961   .706016
   8.88283   8.88283      1.00  1.136591   .704066
   8.88272   8.88272      1.00  1.142751   .708166
   8.88261   8.88261      1.00  1.141601   .707286
   8.88250   8.88250      1.00  1.136441   .704216
   8.88239   8.88239      1.00  1.138461   .705626
   8.88228   8.88228      1.00  1.139261   .705876
   8.88217   8.88217      1.00  1.140361   .706466
   8.88206   8.88206      1.00  1.136151   .704086
   8.88195   8.88195      1.00  1.140241   .706986
   8.88184   8.88184      1.00  1.140681   .707316
   8.88174   8.88174      1.00  1.136781   .704686
   8.88162   8.88162      1.00  1.140511   .707166
   8.88151   8.88151      1.00  1.139171   .706206
   8.88141   8.88141      1.00  1.140481   .706936
   8.88131   8.88131      1.00  1.139791   .707086
   8.88120   8.88120      1.00  1.140021   .707006
   8.88110   8.88110      1.00  1.139251   .706486
   8.88100   8.88100      1.00  1.138001   .705916
   8.88089   8.88089      1.00  1.140611   .707836
   8.88079   8.88079      1.00  1.142731   .709366
   8.88068   8.88068      1.00  1.134061   .703426
   8.88058   8.88058      1.00  1.141461   .708386
   8.88048   8.88048      1.00  1.141571   .708486
   8.88037   8.88037      1.00  1.139501   .707386
   8.88027   8.88027      1.00  1.136591   .705666
   8.88017   8.88017      1.00  1.140701   .708326
   8.88007   8.88007      1.00  1.143781   .710626
   8.87996   8.87996      1.00  1.136781   .706286
   8.87985   8.87985      1.00  1.138321   .706686
   8.87974   8.87974      1.00  1.141251   .709116
   8.87965   8.87965      1.00  1.143591   .710556
   8.87953   8.87953      1.00  1.134071   .704326
   8.87942   8.87942      1.00  1.140441   .708726
   8.87931   8.87931      1.00  1.140551   .709246
   8.87921   8.87921      1.00  1.140771   .709136
   8.87910   8.87910      1.00  1.136081   .706116
   8.87898   8.87898      1.00  1.146411   .712376
   8.87887   8.87887      1.00  1.136301   .706356
   8.87876   8.87876      1.00  1.144171   .711796
   8.87864   8.87864      1.00  1.137611   .707606
   8.87853   8.87853      1.00  1.147491   .713876
   8.87841   8.87841      1.00  1.133241   .704646
   8.87829   8.87829      1.00  1.146211   .712926
   8.87817   8.87817      1.00  1.140861   .709396
   8.87805   8.87805      1.00  1.147291   .713886
   8.87794   8.87794      1.00  1.137391   .707456
   8.87783   8.87783      1.00  1.149921   .715216
   8.87771   8.87771      1.00  1.143381   .711396
   8.87759   8.87759      1.00  1.145351   .712806
   8.87748   8.87748      1.00  1.142481   .710926
   8.87737   8.87737      1.00  1.150801   .716196
   8.87726   8.87726      1.00  1.143761   .712016
   8.87714   8.87714      1.00  1.143301   .711776
   8.87703   8.87703      1.00  1.149501   .715706
   8.87693   8.87693      1.00  1.149681   .716406
   8.87682   8.87682      1.00  1.143941   .712726
   8.87670   8.87670      1.00  1.148341   .715056
   8.87659   8.87659      1.00  1.154131   .718776
   8.87649   8.87649      1.00  1.146531   .714496
   8.87638   8.87638      1.00  1.149981   .716416
   8.87626   8.87626      1.00  1.153311   .718086
   8.87615   8.87615      1.00  1.151211   .717436
   8.87604   8.87604      1.00  1.151761   .717876
   8.87593   8.87593      1.00  1.152971   .718576
   8.87581   8.87581      1.00  1.152771   .718436
   8.87569   8.87569      1.00  1.155411   .719846
   8.87558   8.87558      1.00  1.153631   .719566
   8.87547   8.87547      1.00  1.155931   .720576
   8.87534   8.87534      1.00  1.154331   .719746
   8.87523   8.87523      1.00  1.153761   .719816
   8.87512   8.87512      1.00  1.155881   .721236
   8.87500   8.87500      1.00  1.154321   .719806
   8.87487   8.87487      1.00  1.157111   .721936
   8.87475   8.87475      1.00  1.155831   .721116
   8.87464   8.87464      1.00  1.162361   .725136
   8.87452   8.87452      1.00  1.154651   .720396
   8.87440   8.87440      1.00  1.162881   .725786
   8.87429   8.87429      1.00  1.157591   .722576
   8.87418   8.87418      1.00  1.162251   .725556
   8.87407   8.87407      1.00  1.157391   .722696
   8.87395   8.87395      1.00  1.159991   .724196
   8.87384   8.87384      1.00  1.161881   .725586
   8.87373   8.87373      1.00  1.162001   .725726
   8.87361   8.87361      1.00  1.158801   .723746
   8.87350   8.87350      1.00  1.165381   .727706
   8.87339   8.87339      1.00  1.158941   .723996
   8.87329   8.87329      1.00  1.162071   .725746
   8.87318   8.87318      1.00  1.164681   .727916
   8.87306   8.87306      1.00  1.161451   .726086
   8.87296   8.87296      1.00  1.163581   .727216
   8.87285   8.87285      1.00  1.160441   .725876
   8.87273   8.87273      1.00  1.166231   .728886
   8.87262   8.87262      1.00  1.160211   .725416
   8.87251   8.87251      1.00  1.165171   .728446
   8.87240   8.87240      1.00  1.162481   .726546
   8.87229   8.87229      1.00  1.168181   .730166
   8.87218   8.87218      1.00  1.159831   .725476
   8.87207   8.87207      1.00  1.167151   .729996
   8.87197   8.87197      1.00  1.165801   .729376
   8.87186   8.87186      1.00  1.164371   .728436
   8.87175   8.87175      1.00  1.161741   .727086
   8.87164   8.87164      1.00  1.168051   .731146
   8.87154   8.87154      1.00  1.165021   .729396
   8.87142   8.87142      1.00  1.163851   .728096
   8.87131   8.87131      1.00  1.168201   .730576
   8.87121   8.87121      1.00  1.166821   .730416
   8.87111   8.87111      1.00  1.167831   .730826
   8.87101   8.87101      1.00  1.164131   .728896
   8.87090   8.87090      1.00  1.170101   .732896
   8.87080   8.87080      1.00  1.164781   .729576
   8.87070   8.87070      1.00  1.166131   .730586
   8.87060   8.87060      1.00  1.169011   .731876
   8.87049   8.87049      1.00  1.168341   .731806
   8.87039   8.87039      1.00  1.165261   .730226
   8.87029   8.87029      1.00  1.169931   .733036
   8.87018   8.87018      1.00  1.165541   .729866
   8.87007   8.87007      1.00  1.169231   .733206
   8.86998   8.86998      1.00  1.166091   .730826
   8.86987   8.86987      1.00  1.169871   .733086
   8.86976   8.86976      1.00  1.166801   .731036
   8.86965   8.86965      1.00  1.167591   .732536
   8.86955   8.86955      1.00  1.163541   .729516
   8.86945   8.86945      1.00  1.170301   .733886
   8.86933   8.86933      1.00  1.165781   .731096
   8.86922   8.86922      1.00  1.166201   .731456
   8.86911   8.86911      1.00  1.168441   .733006
   8.86900   8.86900      1.00  1.169781   .733566
   8.86888   8.86888      1.00  1.168301   .733026
   8.86877   8.86877      1.00  1.167381   .732506
   8.86865   8.86865      1.00  1.167741   .733146
   8.86853   8.86853      1.00  1.167941   .733186
   8.86842   8.86842      1.00  1.168281   .733186
   8.86831   8.86831      1.00  1.170141   .734306
   8.86819   8.86819      1.00  1.163931   .730676
   8.86808   8.86808      1.00  1.170651   .734886
   8.86796   8.86796      1.00  1.169211   .734146
   8.86784   8.86784      1.00  1.169801   .734176
   8.86772   8.86772      1.00  1.167291   .732846
   8.86762   8.86762      1.00  1.171051   .735476
   8.86751   8.86751      1.00  1.171891   .736236
   8.86739   8.86739      1.00  1.168121   .734186
   8.86727   8.86727      1.00  1.169541   .734656
   8.86716   8.86716      1.00  1.172791   .736886
   8.86705   8.86705      1.00  1.172431   .736926
   8.86694   8.86694      1.00  1.169971   .734776
   8.86683   8.86683      1.00  1.170221   .735506
   8.86672   8.86672      1.00  1.174581   .738246
   8.86661   8.86661      1.00  1.170781   .736016
   8.86650   8.86650      1.00  1.171761   .736476
   8.86639   8.86639      1.00  1.174721   .738826
   8.86629   8.86629      1.00  1.171221   .736466
   8.86617   8.86617      1.00  1.174291   .738476
   8.86605   8.86605      1.00  1.171021   .736516
   8.86594   8.86594      1.00  1.175181   .738996
   8.86584   8.86584      1.00  1.173901   .738336
   8.86572   8.86572      1.00  1.176051   .739796
   8.86559   8.86559      1.00  1.172001   .737076
   8.86548   8.86548      1.00  1.179061   .742066
   8.86537   8.86537      1.00  1.175031   .739366
   8.86525   8.86525      1.00  1.181051   .743116
   8.86513   8.86513      1.00  1.172801   .738276
   8.86501   8.86501      1.00  1.177621   .741296
   8.86490   8.86490      1.00  1.177441   .740966
   8.86477   8.86477      1.00  1.185341   .746286
   8.86465   8.86465      1.00  1.173231   .738116
   8.86454   8.86454      1.00  1.183231   .744966
   8.86443   8.86443      1.00  1.179451   .742846
   8.86431   8.86431      1.00  1.183031   .745046
   8.86419   8.86419      1.00  1.173261   .738956
   8.86407   8.86407      1.00  1.181831   .744136
   8.86397   8.86397      1.00  1.183691   .745576
   8.86386   8.86386      1.00  1.179501   .743166
   8.86375   8.86375      1.00  1.176551   .741416
   8.86363   8.86363      1.00  1.186231   .747356
   8.86353   8.86353      1.00  1.179031   .742856
   8.86342   8.86342      1.00  1.180711   .744326
   8.86330   8.86330      1.00  1.180181   .744156
   8.86320   8.86320      1.00  1.183921   .746456
   8.86309   8.86309      1.00  1.180181   .744236
   8.86298   8.86298      1.00  1.182201   .745366
   8.86286   8.86286      1.00  1.183941   .747146
   8.86275   8.86275      1.00  1.182211   .745716
   8.86264   8.86264      1.00  1.185131   .747716
   8.86253   8.86253      1.00  1.180681   .744826
   8.86242   8.86242      1.00  1.185551   .748076
   8.86231   8.86231      1.00  1.184081   .746726
   8.86221   8.86221      1.00  1.183891   .746996
   8.86209   8.86209      1.00  1.185851   .748486
   8.86198   8.86198      1.00  1.183851   .747376
   8.86187   8.86187      1.00  1.184721   .747646
   8.86177   8.86177      1.00  1.188161   .749936
   8.86166   8.86166      1.00  1.185431   .748146
   8.86155   8.86155      1.00  1.186581   .749106
   8.86144   8.86144      1.00  1.185781   .748886
   8.86134   8.86134      1.00  1.190191   .751386
   8.86123   8.86123      1.00  1.187241   .749496
   8.86112   8.86112      1.00  1.183781   .747386
   8.86102   8.86102      1.00  1.190091   .751776
   8.86092   8.86092      1.00  1.186381   .749206
   8.86082   8.86082      1.00  1.187411   .750146
   8.86071   8.86071      1.00  1.184611   .748936
   8.86061   8.86061      1.00  1.187911   .750366
   8.86051   8.86051      1.00  1.185521   .749096
   8.86040   8.86040      1.00  1.188501   .751266
   8.86030   8.86030      1.00  1.186781   .750186
   8.86020   8.86020      1.00  1.189071   .751896
   8.86010   8.86010      1.00  1.186891   .750596
   8.86000   8.86000      1.00  1.189461   .752346
   8.85989   8.85989      1.00  1.186641   .749836
   8.85979   8.85979      1.00  1.190031   .752726
   8.85968   8.85968      1.00  1.185821   .750026
   8.85957   8.85957      1.00  1.191231   .753696
   8.85946   8.85946      1.00  1.187221   .751066
   8.85936   8.85936      1.00  1.187061   .750916
   8.85925   8.85925      1.00  1.191581   .754386
   8.85913   8.85913      1.00  1.186451   .751516
   8.85902   8.85902      1.00  1.191621   .754066
   8.85892   8.85892      1.00  1.184971   .749846
   8.85881   8.85881      1.00  1.192451   .754966
   8.85869   8.85869      1.00  1.186901   .751756
   8.85857   8.85857      1.00  1.190381   .753796
   8.85845   8.85845      1.00  1.187971   .752216
   8.85834   8.85834      1.00  1.192791   .755436
   8.85822   8.85822      1.00  1.186421   .750916
   8.85810   8.85810      1.00  1.192341   .754876
   8.85799   8.85799      1.00  1.186261   .751406
   8.85788   8.85788      1.00  1.193861   .756576
   8.85776   8.85776      1.00  1.184911   .750896
   8.85764   8.85764      1.00  1.193041   .755946
   8.85752   8.85752      1.00  1.186731   .752566
   8.85742   8.85742      1.00  1.193581   .756466
   8.85731   8.85731      1.00  1.186041   .751826
   8.85719   8.85719      1.00  1.190131   .754386
   8.85708   8.85708      1.00  1.188591   .753696
   8.85697   8.85697      1.00  1.189271   .754116
   8.85686   8.85686      1.00  1.187731   .753046
   8.85675   8.85675      1.00  1.191851   .756076
   8.85664   8.85664      1.00  1.189791   .754486
   8.85653   8.85653      1.00  1.188091   .753246
   8.85642   8.85642      1.00  1.191821   .756326
   8.85630   8.85630      1.00  1.190251   .754956
   8.85619   8.85619      1.00  1.190201   .755136
   8.85608   8.85608      1.00  1.189461   .754496
   8.85597   8.85597      1.00  1.193731   .757546
   8.85585   8.85585      1.00  1.188591   .754146
   8.85574   8.85574      1.00  1.190481   .755806
   8.85563   8.85563      1.00  1.188611   .754666
   8.85552   8.85552      1.00  1.192371   .757346
   8.85539   8.85539      1.00  1.188241   .754526
   8.85528   8.85528      1.00  1.191411   .756956
   8.85516   8.85516      1.00  1.190081   .755826
   8.85504   8.85504      1.00  1.190931   .756346
   8.85491   8.85491      1.00  1.186071   .753706
   8.85480   8.85480      1.00  1.191651   .757106
   8.85469   8.85469      1.00  1.189201   .755596
   8.85457   8.85457      1.00  1.189681   .755796
   8.85446   8.85446      1.00  1.190431   .756726
   8.85434   8.85434      1.00  1.192131   .757836
   8.85423   8.85423      1.00  1.191351   .757896
   8.85411   8.85411      1.00  1.190311   .756876
   8.85400   8.85400      1.00  1.192861   .758436
   8.85388   8.85388      1.00  1.191531   .757396
   8.85377   8.85377      1.00  1.191501   .757876
   8.85366   8.85366      1.00  1.190771   .757156
   8.85354   8.85354      1.00  1.195061   .760436
   8.85343   8.85343      1.00  1.188751   .756276
   8.85334   8.85334      1.00  1.191221   .758086
   8.85322   8.85322      1.00  1.193101   .759146
   8.85311   8.85311      1.00  1.193291   .758936
   8.85300   8.85300      1.00  1.189321   .757236
   8.85289   8.85289      1.00  1.193291   .759556
   8.85277   8.85277      1.00  1.194791   .760256
   8.85266   8.85266      1.00  1.192461   .758916
   8.85255   8.85255      1.00  1.192131   .759066
   8.85245   8.85245      1.00  1.195621   .760806
   8.85234   8.85234      1.00  1.196031   .761546
   8.85222   8.85222      1.00  1.191471   .758866
   8.85211   8.85211      1.00  1.195231   .761156
   8.85201   8.85201      1.00  1.197081   .761876
   8.85190   8.85190      1.00  1.194721   .761166
   8.85178   8.85178      1.00  1.194101   .760826
   8.85167   8.85167      1.00  1.197581   .762766
   8.85157   8.85157      1.00  1.196461   .761996
   8.85146   8.85146      1.00  1.195871   .762396
   8.85134   8.85134      1.00  1.197801   .763346
   8.85124   8.85124      1.00  1.196051   .762786
   8.85114   8.85114      1.00  1.198581   .763686
   8.85104   8.85104      1.00  1.198361   .763866
   8.85093   8.85093      1.00  1.199231   .764416
   8.85083   8.85083      1.00  1.198701   .764416
   8.85073   8.85073      1.00  1.197021   .763376
   8.85062   8.85062      1.00  1.200141   .765706
   8.85051   8.85051      1.00  1.199111   .764836
   8.85041   8.85041      1.00  1.197571   .763426
   8.85032   8.85032      1.00  1.198001   .763936
   8.85021   8.85021      1.00  1.199691   .765546
   8.85011   8.85011      1.00  1.197641   .764186
   8.85001   8.85001      1.00  1.195561   .763196
   8.84991   8.84991      1.00  1.200701   .766486
   8.84980   8.84980      1.00  1.197011   .763666
   8.84969   8.84969      1.00  1.199021   .764816
   8.84958   8.84958      1.00  1.197541   .764406
   8.84948   8.84948      1.00  1.201451   .767096
   8.84937   8.84937      1.00  1.196761   .764336
   8.84925   8.84925      1.00  1.199221   .765716
   8.84914   8.84914      1.00  1.197211   .764466
   8.84903   8.84903      1.00  1.202061   .767876
   8.84891   8.84891      1.00  1.196271   .764256
   8.84879   8.84879      1.00  1.202501   .768146
   8.84869   8.84869      1.00  1.197261   .765056
   8.84857   8.84857      1.00  1.200821   .767216
   8.84845   8.84845      1.00  1.200801   .767086
   8.84833   8.84833      1.00  1.200131   .766746
   8.84822   8.84822      1.00  1.200711   .766886
   8.84811   8.84811      1.00  1.200231   .766886
   8.84800   8.84800      1.00  1.201121   .768196
   8.84787   8.84787      1.00  1.199921   .767066
   8.84776   8.84776      1.00  1.200411   .767426
   8.84765   8.84765      1.00  1.199571   .767386
   8.84753   8.84753      1.00  1.203951   .769726
   8.84741   8.84741      1.00  1.199201   .767076
   8.84730   8.84730      1.00  1.202051   .769276
   8.84719   8.84719      1.00  1.199761   .767416
   8.84708   8.84708      1.00  1.201991   .769256
   8.84696   8.84696      1.00  1.201761   .769376
   8.84686   8.84686      1.00  1.200921   .768456
   8.84675   8.84675      1.00  1.202251   .769336
   8.84664   8.84664      1.00  1.203311   .770296
   8.84653   8.84653      1.00  1.198661   .767476
   8.84642   8.84642      1.00  1.203131   .770086
   8.84631   8.84631      1.00  1.201481   .769566
   8.84620   8.84620      1.00  1.202161   .769796
   8.84608   8.84608      1.00  1.198781   .767256
   8.84597   8.84597      1.00  1.201101   .769056
   8.84586   8.84586      1.00  1.205441   .771926
   8.84574   8.84574      1.00  1.201981   .769426
   8.84562   8.84562      1.00  1.203151   .770686
   8.84551   8.84551      1.00  1.203041   .770646
   8.84540   8.84540      1.00  1.206741   .773056
   8.84529   8.84529      1.00  1.201131   .769506
   8.84516   8.84516      1.00  1.207831   .774056
   8.84504   8.84504      1.00  1.202491   .770916
   8.84493   8.84493      1.00  1.206761   .773686
   8.84481   8.84481      1.00  1.203221   .771006
   8.84468   8.84468      1.00  1.207211   .773746
   8.84457   8.84457      1.00  1.204601   .772286
   8.84446   8.84446      1.00  1.206801   .773756
   8.84434   8.84434      1.00  1.206591   .773986
   8.84422   8.84422      1.00  1.206431   .773896
   8.84411   8.84411      1.00  1.207421   .774536
   8.84400   8.84400      1.00  1.203961   .772546
   8.84389   8.84389      1.00  1.210251   .776776
   8.84377   8.84377      1.00  1.204061   .772586
   8.84366   8.84366      1.00  1.207991   .775106
   8.84355   8.84355      1.00  1.206791   .774386
   8.84345   8.84345      1.00  1.210321   .776856
   8.84333   8.84333      1.00  1.204101   .772996
   8.84322   8.84322      1.00  1.208511   .776216
   8.84311   8.84311      1.00  1.207091   .775126
   8.84301   8.84301      1.00  1.209011   .776246
   8.84289   8.84289      1.00  1.207371   .775456
   8.84278   8.84278      1.00  1.208851   .776376
   8.84267   8.84267      1.00  1.208291   .775866
   8.84256   8.84256      1.00  1.209801   .777406
   8.84244   8.84244      1.00  1.206091   .774866
   8.84233   8.84233      1.00  1.210951   .777846
   8.84223   8.84223      1.00  1.208081   .776186
   8.84212   8.84212      1.00  1.207951   .776266
   8.84201   8.84201      1.00  1.209131   .777046
   8.84190   8.84190      1.00  1.205111   .774416
   8.84179   8.84179      1.00  1.208681   .777366
   8.84168   8.84168      1.00  1.207181   .775866
   8.84157   8.84157      1.00  1.206831   .776046
   8.84146   8.84146      1.00  1.206391   .775186
   8.84136   8.84136      1.00  1.210011   .777936
   8.84126   8.84126      1.00  1.205221   .774726
   8.84115   8.84115      1.00  1.208681   .776976
   8.84104   8.84104      1.00  1.206131   .775936
   8.84095   8.84095      1.00  1.209691   .778166
   8.84084   8.84084      1.00  1.203711   .774656
   8.84073   8.84073      1.00  1.207871   .777126
   8.84063   8.84063      1.00  1.204751   .775256
   8.84053   8.84053      1.00  1.209411   .778236
   8.84043   8.84043      1.00  1.201201   .772886
   8.84032   8.84032      1.00  1.207491   .777006
   8.84022   8.84022      1.00  1.204391   .775516
   8.84012   8.84012      1.00  1.208031   .777916
   8.84001   8.84001      1.00  1.206041   .776706
   8.83990   8.83990      1.00  1.204491   .775936
   8.83980   8.83980      1.00  1.207281   .777776
   8.83970   8.83970      1.00  1.204291   .775876
   8.83959   8.83959      1.00  1.208261   .778246
   8.83948   8.83948      1.00  1.203501   .775066
   8.83937   8.83937      1.00  1.206611   .777456
   8.83926   8.83926      1.00  1.204451   .776316
   8.83915   8.83915      1.00  1.206181   .777366
   8.83904   8.83904      1.00  1.203971   .776046
   8.83892   8.83892      1.00  1.205411   .777166
   8.83881   8.83881      1.00  1.202561   .775266
   8.83870   8.83870      1.00  1.206011   .777416
   8.83858   8.83858      1.00  1.204211   .776636
   8.83846   8.83846      1.00  1.205001   .776866
   8.83835   8.83835      1.00  1.206991   .778216
   8.83823   8.83823      1.00  1.204851   .777076
   8.83810   8.83810      1.00  1.203291   .776146
   8.83799   8.83799      1.00  1.206001   .778186
   8.83789   8.83789      1.00  1.205701   .777756
   8.83777   8.83777      1.00  1.202621   .775906
   8.83765   8.83765      1.00  1.205181   .777946
   8.83754   8.83754      1.00  1.202281   .776166
   8.83743   8.83743      1.00  1.207381   .779296
   8.83732   8.83732      1.00  1.199371   .774446
   8.83720   8.83720      1.00  1.205831   .778636
   8.83709   8.83709      1.00  1.201531   .776106
   8.83698   8.83698      1.00  1.206541   .778666
   8.83687   8.83687      1.00  1.200831   .775346
   8.83676   8.83676      1.00  1.207401   .779696
   8.83665   8.83665      1.00  1.198551   .774016
   8.83654   8.83654      1.00  1.205011   .778516
   8.83643   8.83643      1.00  1.202141   .776656
   8.83632   8.83632      1.00  1.204801   .778166
   8.83621   8.83621      1.00  1.200301   .775796
   8.83610   8.83610      1.00  1.202741   .776596
   8.83598   8.83598      1.00  1.201051   .775706
   8.83586   8.83586      1.00  1.202041   .777006
   8.83575   8.83575      1.00  1.199811   .775756
   8.83564   8.83564      1.00  1.202691   .777536
   8.83552   8.83552      1.00  1.204641   .779046
   8.83541   8.83541      1.00  1.199231   .774906
   8.83529   8.83529      1.00  1.204341   .778736
   8.83517   8.83517      1.00  1.201181   .776566
   8.83505   8.83505      1.00  1.202451   .777906
   8.83493   8.83493      1.00  1.200661   .776616
   8.83482   8.83482      1.00  1.202801   .778176
   8.83470   8.83470      1.00  1.203861   .779256
   8.83459   8.83459      1.00  1.200421   .777176
   8.83446   8.83446      1.00  1.201561   .777486
   8.83435   8.83435      1.00  1.203601   .778966
   8.83424   8.83424      1.00  1.201461   .777616
   8.83413   8.83413      1.00  1.203541   .779046
   8.83401   8.83401      1.00  1.201251   .777756
   8.83389   8.83389      1.00  1.200921   .777686
   8.83379   8.83379      1.00  1.201661   .778036
   8.83367   8.83367      1.00  1.202131   .778216
   8.83356   8.83356      1.00  1.202101   .778286
   8.83345   8.83345      1.00  1.201411   .777666
   8.83334   8.83334      1.00  1.200781   .777976
   8.83324   8.83324      1.00  1.201661   .778456
   8.83312   8.83312      1.00  1.201371   .778406
   8.83301   8.83301      1.00  1.198471   .776586
   8.83291   8.83291      1.00  1.201581   .778556
   8.83280   8.83280      1.00  1.201811   .778856
   8.83268   8.83268      1.00  1.200221   .777816
   8.83257   8.83257      1.00  1.199851   .777476
   8.83247   8.83247      1.00  1.202471   .779366
   8.83236   8.83236      1.00  1.199021   .777266
   8.83224   8.83224      1.00  1.200061   .778536
   8.83213   8.83213      1.00  1.200571   .778746
   8.83203   8.83203      1.00  1.201521   .779066
   8.83192   8.83192      1.00  1.198251   .777056
   8.83180   8.83180      1.00  1.201491   .779436
   8.83170   8.83170      1.00  1.199321   .778296
   8.83160   8.83160      1.00  1.198181   .777746
   8.83149   8.83149      1.00  1.199271   .778436
   8.83138   8.83138      1.00  1.196991   .776466
   8.83127   8.83127      1.00  1.202281   .780076
   8.83117   8.83117      1.00  1.196871   .776606
   8.83107   8.83107      1.00  1.200941   .779456
   8.83096   8.83096      1.00  1.199381   .778786
   8.83086   8.83086      1.00  1.202481   .780626
   8.83076   8.83076      1.00  1.197251   .777566
   8.83065   8.83065      1.00  1.202971   .780736
   8.83055   8.83055      1.00  1.199031   .778366
   8.83044   8.83044      1.00  1.200281   .779346
   8.83034   8.83034      1.00  1.197771   .778126
   8.83024   8.83024      1.00  1.203391   .782116
   8.83013   8.83013      1.00  1.199841   .779806
   8.83004   8.83004      1.00  1.199021   .779006
   8.82994   8.82994      1.00  1.202671   .781276
   8.82983   8.82983      1.00  1.202331   .781556
   8.82972   8.82972      1.00  1.198481   .779306
   8.82961   8.82961      1.00  1.199681   .779816
   8.82951   8.82951      1.00  1.204641   .783176
   8.82940   8.82940      1.00  1.200681   .780656
   8.82928   8.82928      1.00  1.202051   .782016
   8.82918   8.82918      1.00  1.200871   .780726
   8.82907   8.82907      1.00  1.205201   .783726
   8.82895   8.82895      1.00  1.200471   .780986
   8.82884   8.82884      1.00  1.203931   .783126
   8.82872   8.82872      1.00  1.203441   .783006
   8.82861   8.82861      1.00  1.204421   .783556
   8.82850   8.82850      1.00  1.199711   .780466
   8.82837   8.82837      1.00  1.205321   .784176
   8.82825   8.82825      1.00  1.203981   .783616
   8.82814   8.82814      1.00  1.202401   .782806
   8.82803   8.82803      1.00  1.202411   .782116
   8.82791   8.82791      1.00  1.205881   .784696
   8.82779   8.82779      1.00  1.203251   .782766
   8.82769   8.82769      1.00  1.203051   .783206
   8.82757   8.82757      1.00  1.205401   .784906
   8.82745   8.82745      1.00  1.204701   .784326
   8.82734   8.82734      1.00  1.202851   .783406
   8.82723   8.82723      1.00  1.204231   .784796
   8.82712   8.82712      1.00  1.208721   .787066
   8.82700   8.82700      1.00  1.202171   .783166
   8.82689   8.82689      1.00  1.206611   .786056
   8.82679   8.82679      1.00  1.207481   .786726
   8.82668   8.82668      1.00  1.205931   .785886
   8.82656   8.82656      1.00  1.203941   .784606
   8.82645   8.82645      1.00  1.208871   .787906
   8.82635   8.82635      1.00  1.205261   .785656
   8.82624   8.82624      1.00  1.206791   .787036
   8.82612   8.82612      1.00  1.204241   .785176
   8.82601   8.82601      1.00  1.209451   .788726
   8.82590   8.82590      1.00  1.204191   .785246
   8.82578   8.82578      1.00  1.204211   .785536
   8.82567   8.82567      1.00  1.208221   .788266
   8.82555   8.82555      1.00  1.206851   .787646
   8.82544   8.82544      1.00  1.207391   .787376
   8.82532   8.82532      1.00  1.206261   .786656
   8.82519   8.82519      1.00  1.210061   .789706
   8.82508   8.82508      1.00  1.205421   .786646
   8.82497   8.82497      1.00  1.209031   .789066
   8.82484   8.82484      1.00  1.207261   .787456
   8.82472   8.82472      1.00  1.209871   .789816
   8.82460   8.82460      1.00  1.206911   .788176
   8.82449   8.82449      1.00  1.208991   .789016
   8.82438   8.82438      1.00  1.208141   .789106
   8.82425   8.82425      1.00  1.209981   .790046
   8.82414   8.82414      1.00  1.201501   .784756
   8.82403   8.82403      1.00  1.213621   .793026
   8.82391   8.82391      1.00  1.207701   .788596
   8.82380   8.82380      1.00  1.208401   .789176
   8.82369   8.82369      1.00  1.207621   .789406
   8.82359   8.82359      1.00  1.212031   .791906
   8.82348   8.82348      1.00  1.208351   .789416
   8.82336   8.82336      1.00  1.208551   .790216
   8.82325   8.82325      1.00  1.211221   .792406
   8.82315   8.82315      1.00  1.212121   .792596
   8.82304   8.82304      1.00  1.206741   .789436
   8.82292   8.82292      1.00  1.212401   .792706
   8.82281   8.82281      1.00  1.212301   .792606
   8.82270   8.82270      1.00  1.208311   .790386
   8.82259   8.82259      1.00  1.210481   .791776
   8.82247   8.82247      1.00  1.211501   .792286
   8.82237   8.82237      1.00  1.212491   .793206
   8.82226   8.82226      1.00  1.210401   .791876
   8.82215   8.82215      1.00  1.213001   .793496
   8.82203   8.82203      1.00  1.210141   .791746
   8.82193   8.82193      1.00  1.212731   .793666
   8.82182   8.82182      1.00  1.210041   .791966
   8.82171   8.82171      1.00  1.211651   .793266
   8.82160   8.82160      1.00  1.211811   .792896
   8.82149   8.82149      1.00  1.208471   .791106
   8.82139   8.82139      1.00  1.212431   .794176
   8.82128   8.82128      1.00  1.211031   .792736
   8.82117   8.82117      1.00  1.208601   .791696
   8.82107   8.82107      1.00  1.212301   .793666
   8.82097   8.82097      1.00  1.210191   .793286
   8.82087   8.82087      1.00  1.209181   .792076
   8.82076   8.82076      1.00  1.210791   .793186
   8.82065   8.82065      1.00  1.209291   .792296
   8.82055   8.82055      1.00  1.212261   .794576
   8.82045   8.82045      1.00  1.208201   .791656
   8.82034   8.82034      1.00  1.211341   .794036
   8.82024   8.82024      1.00  1.210271   .793576
   8.82014   8.82014      1.00  1.209711   .792776
   8.82003   8.82003      1.00  1.205961   .790516
   8.81993   8.81993      1.00  1.213111   .795806
   8.81983   8.81983      1.00  1.207921   .791786
   8.81973   8.81973      1.00  1.208861   .792796
   8.81961   8.81961      1.00  1.208411   .792516
   8.81950   8.81950      1.00  1.208301   .792736
   8.81939   8.81939      1.00  1.209451   .793046
   8.81929   8.81929      1.00  1.207251   .792556
   8.81918   8.81918      1.00  1.208591   .793236
   8.81906   8.81906      1.00  1.209491   .794256
   8.81895   8.81895      1.00  1.206431   .791766
   8.81885   8.81885      1.00  1.208241   .792916
   8.81873   8.81873      1.00  1.208961   .793416
   8.81861   8.81861      1.00  1.204241   .790656
   8.81849   8.81849      1.00  1.207961   .793386
   8.81838   8.81838      1.00  1.206001   .791916
   8.81826   8.81826      1.00  1.208981   .793856
   8.81813   8.81813      1.00  1.204431   .790966
   8.81803   8.81803      1.00  1.209151   .794236
   8.81791   8.81791      1.00  1.203831   .790866
   8.81779   8.81779      1.00  1.211191   .796326
   8.81768   8.81768      1.00  1.200111   .788276
   8.81757   8.81757      1.00  1.211591   .796216
   8.81746   8.81746      1.00  1.203421   .790596
   8.81734   8.81734      1.00  1.206841   .793186
   8.81722   8.81722      1.00  1.203281   .790786
   8.81711   8.81711      1.00  1.210151   .795536
   8.81700   8.81700      1.00  1.197951   .787216
   8.81690   8.81690      1.00  1.207021   .793466
   8.81678   8.81678      1.00  1.204841   .791866
   8.81668   8.81668      1.00  1.205991   .792806
   8.81657   8.81657      1.00  1.203061   .791136
   8.81646   8.81646      1.00  1.206191   .793516
   8.81634   8.81634      1.00  1.204471   .792406
   8.81623   8.81623      1.00  1.202861   .791626
   8.81612   8.81612      1.00  1.204371   .792266
   8.81601   8.81601      1.00  1.206001   .793856
   8.81589   8.81589      1.00  1.203541   .792316
   8.81578   8.81578      1.00  1.203031   .791486
   8.81567   8.81567      1.00  1.204751   .792816
   8.81555   8.81555      1.00  1.209291   .796206
   8.81543   8.81543      1.00  1.200021   .790806
   8.81532   8.81532      1.00  1.203981   .792696
   8.81521   8.81521      1.00  1.206151   .794076
   8.81508   8.81508      1.00  1.204651   .793146
   8.81496   8.81496      1.00  1.200421   .790196
   8.81484   8.81484      1.00  1.205561   .794096
   8.81473   8.81473      1.00  1.206421   .794706
   8.81461   8.81461      1.00  1.201501   .791766
   8.81449   8.81449      1.00  1.203721   .793046
   8.81438   8.81438      1.00  1.205281   .793986
   8.81427   8.81427      1.00  1.202801   .792506
   8.81415   8.81415      1.00  1.203961   .793296
   8.81404   8.81404      1.00  1.203461   .793376
   8.81392   8.81392      1.00  1.203281   .793256
   8.81381   8.81381      1.00  1.201221   .792126
   8.81370   8.81370      1.00  1.204131   .794046
   8.81359   8.81359      1.00  1.202271   .792756
   8.81347   8.81347      1.00  1.202561   .793276
   8.81336   8.81336      1.00  1.200531   .791716
   8.81325   8.81325      1.00  1.208721   .797106
   8.81314   8.81314      1.00  1.199881   .790966
   8.81303   8.81303      1.00  1.203171   .793766
   8.81293   8.81293      1.00  1.203861   .794216
   8.81281   8.81281      1.00  1.204551   .794706
   8.81270   8.81270      1.00  1.199641   .791526
   8.81259   8.81259      1.00  1.202221   .793726
   8.81249   8.81249      1.00  1.203931   .794806
   8.81238   8.81238      1.00  1.203521   .794756
   8.81226   8.81226      1.00  1.199931   .792106
   8.81215   8.81215      1.00  1.204221   .794896
   8.81205   8.81205      1.00  1.204581   .795616
   8.81193   8.81193      1.00  1.198861   .791336
   8.81182   8.81182      1.00  1.202431   .794466
   8.81171   8.81171      1.00  1.203561   .795236
   8.81161   8.81161      1.00  1.200711   .793066
   8.81150   8.81150      1.00  1.200251   .793086
   8.81138   8.81138      1.00  1.204421   .795936
   8.81128   8.81128      1.00  1.200981   .793626
   8.81118   8.81118      1.00  1.200881   .793216
   8.81108   8.81108      1.00  1.201241   .794156
   8.81097   8.81097      1.00  1.204921   .796376
   8.81087   8.81087      1.00  1.200461   .793636
   8.81077   8.81077      1.00  1.201521   .794726
   8.81066   8.81066      1.00  1.204951   .796966
   8.81055   8.81055      1.00  1.201481   .794386
   8.81045   8.81045      1.00  1.200601   .793706
   8.81035   8.81035      1.00  1.203841   .796526
   8.81025   8.81025      1.00  1.203981   .796506
   8.81014   8.81014      1.00  1.200421   .794366
   8.81004   8.81004      1.00  1.202301   .795246
   8.80994   8.80994      1.00  1.204711   .796756
   8.80984   8.80984      1.00  1.204411   .796736
   8.80973   8.80973      1.00  1.197971   .792736
   8.80962   8.80962      1.00  1.204901   .797166
   8.80951   8.80951      1.00  1.204891   .797406
   8.80941   8.80941      1.00  1.206211   .798086
   8.80929   8.80929      1.00  1.201341   .795186
   8.80918   8.80918      1.00  1.205781   .798346
   8.80907   8.80907      1.00  1.205681   .798556
   8.80896   8.80896      1.00  1.203031   .796556
   8.80884   8.80884      1.00  1.204941   .797996
   8.80873   8.80873      1.00  1.205811   .798386
   8.80862   8.80862      1.00  1.202281   .796766
   8.80850   8.80850      1.00  1.204721   .798236
   8.80839   8.80839      1.00  1.206141   .799366
   8.80827   8.80827      1.00  1.202201   .796806
   8.80815   8.80815      1.00  1.205661   .799086
   8.80804   8.80804      1.00  1.206241   .799446
   8.80792   8.80792      1.00  1.207821   .800416
   8.80780   8.80780      1.00  1.200591   .795956
   8.80770   8.80770      1.00  1.207391   .800756
   8.80758   8.80758      1.00  1.205051   .799216
   8.80745   8.80745      1.00  1.208351   .801496
   8.80734   8.80734      1.00  1.199651   .794956
   8.80723   8.80723      1.00  1.209661   .802426
   8.80712   8.80712      1.00  1.203921   .798546
   8.80701   8.80701      1.00  1.205751   .799926
   8.80690   8.80690      1.00  1.202621   .797906
   8.80680   8.80680      1.00  1.209331   .802446
   8.80669   8.80669      1.00  1.203571   .798806
   8.80657   8.80657      1.00  1.204121   .798956
   8.80646   8.80646      1.00  1.205781   .800746
   8.80636   8.80636      1.00  1.206691   .801166
   8.80625   8.80625      1.00  1.204931   .799676
   8.80613   8.80613      1.00  1.204131   .799406
   8.80602   8.80602      1.00  1.207651   .802016
   8.80591   8.80591      1.00  1.204831   .799876
   8.80579   8.80579      1.00  1.205231   .800476
   8.80568   8.80568      1.00  1.205381   .800836
   8.80556   8.80556      1.00  1.209401   .803516
   8.80545   8.80545      1.00  1.202741   .798866
   8.80533   8.80533      1.00  1.206871   .801836
   8.80521   8.80521      1.00  1.204771   .800516
   8.80509   8.80509      1.00  1.208281   .803026
   8.80498   8.80498      1.00  1.202151   .799096
   8.80486   8.80486      1.00  1.208351   .803126
   8.80473   8.80473      1.00  1.203251   .799656
   8.80462   8.80462      1.00  1.207311   .802576
   8.80451   8.80451      1.00  1.203731   .800266
   8.80439   8.80439      1.00  1.208041   .802936
   8.80427   8.80427      1.00  1.203201   .800096
   8.80416   8.80416      1.00  1.206771   .802226
   8.80405   8.80405      1.00  1.205311   .801536
   8.80394   8.80394      1.00  1.207211   .802876
   8.80382   8.80382      1.00  1.202131   .799586
   8.80371   8.80371      1.00  1.206901   .803166
   8.80360   8.80360      1.00  1.207831   .803596
   8.80349   8.80349      1.00  1.206141   .802416
   8.80338   8.80338      1.00  1.205261   .802206
   8.80327   8.80327      1.00  1.208461   .804406
   8.80316   8.80316      1.00  1.210201   .805666
   8.80305   8.80305      1.00  1.204431   .801976
   8.80294   8.80294      1.00  1.207471   .804196
   8.80283   8.80283      1.00  1.207951   .803906
   8.80272   8.80272      1.00  1.207821   .804416
   8.80261   8.80261      1.00  1.206791   .803826
   8.80249   8.80249      1.00  1.210991   .806616
   8.80239   8.80239      1.00  1.204571   .802326
   8.80228   8.80228      1.00  1.210411   .805966
   8.80217   8.80217      1.00  1.208341   .805166
   8.80205   8.80205      1.00  1.209621   .806006
   8.80195   8.80195      1.00  1.207221   .804806
   8.80185   8.80185      1.00  1.210101   .806716
   8.80173   8.80173      1.00  1.210441   .806566
   8.80162   8.80162      1.00  1.208171   .805766
   8.80151   8.80151      1.00  1.208571   .805646
   8.80141   8.80141      1.00  1.211021   .807576
   8.80131   8.80131      1.00  1.209751   .806276
   8.80120   8.80120      1.00  1.212401   .808236
   8.80109   8.80109      1.00  1.208451   .805806
   8.80099   8.80099      1.00  1.215111   .810376
   8.80089   8.80089      1.00  1.208971   .805526
   8.80078   8.80078      1.00  1.210651   .807866
   8.80068   8.80068      1.00  1.213511   .809906
   8.80058   8.80058      1.00  1.213311   .809726
   8.80048   8.80048      1.00  1.209521   .807076
   8.80037   8.80037      1.00  1.212151   .808956
   8.80027   8.80027      1.00  1.215861   .811716
   8.80017   8.80017      1.00  1.213351   .809416
   8.80006   8.80006      1.00  1.209521   .807416
   8.79996   8.79996      1.00  1.215621   .811546
   8.79986   8.79986      1.00  1.210951   .808436
   8.79975   8.79975      1.00  1.213101   .810026
   8.79964   8.79964      1.00  1.209251   .807516
   8.79953   8.79953      1.00  1.215501   .812216
   8.79942   8.79942      1.00  1.209831   .808256
   8.79932   8.79932      1.00  1.213101   .810306
   8.79921   8.79921      1.00  1.213561   .810386
   8.79910   8.79910      1.00  1.213631   .810736
   8.79898   8.79898      1.00  1.209941   .808226
   8.79888   8.79888      1.00  1.216381   .812776
   8.79876   8.79876      1.00  1.211481   .809546
   8.79864   8.79864      1.00  1.214181   .811856
   8.79852   8.79852      1.00  1.210551   .809306
   8.79840   8.79840      1.00  1.217741   .814556
   8.79828   8.79828      1.00  1.212451   .810566
   8.79816   8.79816      1.00  1.213091   .811066
   8.79805   8.79805      1.00  1.213891   .811816
   8.79795   8.79795      1.00  1.214671   .812416
   8.79783   8.79783      1.00  1.214271   .812306
   8.79770   8.79770      1.00  1.213991   .811876
   8.79759   8.79759      1.00  1.215091   .813286
   8.79749   8.79749      1.00  1.215191   .813266
   8.79737   8.79737      1.00  1.213461   .811836
   8.79725   8.79725      1.00  1.215051   .813076
   8.79714   8.79714      1.00  1.217241   .814616
   8.79704   8.79704      1.00  1.213351   .812056
   8.79693   8.79693      1.00  1.216621   .814356
   8.79681   8.79681      1.00  1.214511   .812866
   8.79670   8.79670      1.00  1.216221   .814536
   8.79660   8.79660      1.00  1.214241   .813626
   8.79648   8.79648      1.00  1.218661   .816026
   8.79637   8.79637      1.00  1.216571   .815146
   8.79626   8.79626      1.00  1.215781   .813876
   8.79615   8.79615      1.00  1.218791   .815886
   8.79603   8.79603      1.00  1.220261   .817876
   8.79592   8.79592      1.00  1.216461   .815526
   8.79581   8.79581      1.00  1.216871   .815586
   8.79570   8.79570      1.00  1.220771   .818246
   8.79558   8.79558      1.00  1.219701   .817586
   8.79545   8.79545      1.00  1.215741   .814416
   8.79534   8.79534      1.00  1.219721   .817816
   8.79523   8.79523      1.00  1.221561   .819186
   8.79511   8.79511      1.00  1.215171   .814726
   8.79499   8.79499      1.00  1.216591   .815926
   8.79487   8.79487      1.00  1.222211   .819896
   8.79476   8.79476      1.00  1.221041   .818766
   8.79464   8.79464      1.00  1.216931   .816176
   8.79452   8.79452      1.00  1.220551   .818896
   8.79441   8.79441      1.00  1.222211   .819676
   8.79430   8.79430      1.00  1.219811   .817946
   8.79418   8.79418      1.00  1.218521   .817166
   8.79406   8.79406      1.00  1.222881   .820816
   8.79395   8.79395      1.00  1.220941   .819236
   8.79384   8.79384      1.00  1.218891   .818246
   8.79372   8.79372      1.00  1.222281   .820686
   8.79361   8.79361      1.00  1.220421   .819606
   8.79350   8.79350      1.00  1.219531   .818796
   8.79339   8.79339      1.00  1.221341   .819826
   8.79328   8.79328      1.00  1.222511   .820966
   8.79317   8.79317      1.00  1.218621   .818796
   8.79306   8.79306      1.00  1.220081   .819286
   8.79296   8.79296      1.00  1.222141   .821086
   8.79285   8.79285      1.00  1.221881   .820576
   8.79273   8.79273      1.00  1.216641   .817016
   8.79262   8.79262      1.00  1.222311   .821176
   8.79251   8.79251      1.00  1.220191   .820026
   8.79240   8.79240      1.00  1.221131   .820606
   8.79228   8.79228      1.00  1.214921   .816716
   8.79218   8.79218      1.00  1.224021   .822636
   8.79207   8.79207      1.00  1.218841   .819526
   8.79197   8.79197      1.00  1.217671   .819296
   8.79185   8.79185      1.00  1.219631   .820406
   8.79174   8.79174      1.00  1.220851   .821066
   8.79164   8.79164      1.00  1.217571   .818836
   8.79153   8.79153      1.00  1.217181   .818746
   8.79142   8.79142      1.00  1.219791   .821136
   8.79132   8.79132      1.00  1.217261   .818986
   8.79122   8.79122      1.00  1.218191   .819686
   8.79111   8.79111      1.00  1.217691   .819516
   8.79100   8.79100      1.00  1.219901   .821036
   8.79090   8.79090      1.00  1.215191   .818176
   8.79080   8.79080      1.00  1.216361   .818936
   8.79070   8.79070      1.00  1.217851   .819856
   8.79059   8.79059      1.00  1.216811   .818906
   8.79049   8.79049      1.00  1.212661   .816656
   8.79039   8.79039      1.00  1.218061   .819956
   8.79029   8.79029      1.00  1.217181   .819346
   8.79018   8.79018      1.00  1.211671   .816186
   8.79008   8.79008      1.00  1.215501   .818786
   8.78998   8.78998      1.00  1.217061   .819956
   8.78987   8.78987      1.00  1.214471   .818376
   8.78976   8.78976      1.00  1.208991   .814686
   8.78966   8.78966      1.00  1.215941   .819336
   8.78955   8.78955      1.00  1.213371   .817736
   8.78944   8.78944      1.00  1.210961   .816226
   8.78933   8.78933      1.00  1.209751   .815746
   8.78923   8.78923      1.00  1.217941   .820676
   8.78912   8.78912      1.00  1.210221   .816126
   8.78900   8.78900      1.00  1.212051   .816776
   8.78888   8.78888      1.00  1.212571   .817146
   8.78877   8.78877      1.00  1.214051   .818436
   8.78867   8.78867      1.00  1.208781   .815266
   8.78855   8.78855      1.00  1.211491   .816916
   8.78842   8.78842      1.00  1.210801   .816826
   8.78831   8.78831      1.00  1.211621   .817626
   8.78820   8.78820      1.00  1.206041   .813466
   8.78808   8.78808      1.00  1.214001   .819066
   8.78797   8.78797      1.00  1.207501   .814706
   8.78785   8.78785      1.00  1.206721   .814506
   8.78774   8.78774      1.00  1.210321   .817236
   8.78762   8.78762      1.00  1.212611   .818106
   8.78750   8.78750      1.00  1.206771   .814956
   8.78739   8.78739      1.00  1.209431   .816776
   8.78728   8.78728      1.00  1.211911   .818516
   8.78717   8.78717      1.00  1.210961   .817566
   8.78705   8.78705      1.00  1.203181   .812716
   8.78695   8.78695      1.00  1.210711   .817616
   8.78684   8.78684      1.00  1.211881   .818526
   8.78673   8.78673      1.00  1.204621   .813816
   8.78662   8.78662      1.00  1.207491   .815936
   8.78651   8.78651      1.00  1.211601   .818106
   8.78640   8.78640      1.00  1.208191   .816606
   8.78629   8.78629      1.00  1.204971   .814266
   8.78617   8.78617      1.00  1.210281   .818166
   8.78606   8.78606      1.00  1.207401   .816276
   8.78595   8.78595      1.00  1.208041   .816836
   8.78584   8.78584      1.00  1.206151   .815656
   8.78572   8.78572      1.00  1.211741   .819476
   8.78561   8.78561      1.00  1.206431   .816056
   8.78550   8.78550      1.00  1.206321   .815986
   8.78538   8.78538      1.00  1.210531   .818686
   8.78526   8.78526      1.00  1.208971   .818086
   8.78515   8.78515      1.00  1.204501   .815556
   8.78503   8.78503      1.00  1.209971   .818626
   8.78490   8.78490      1.00  1.210051   .819026
   8.78478   8.78478      1.00  1.206581   .816556
   8.78467   8.78467      1.00  1.206361   .816416
   8.78456   8.78456      1.00  1.211191   .820126
   8.78444   8.78444      1.00  1.209431   .818786
   8.78432   8.78432      1.00  1.205411   .815976
   8.78421   8.78421      1.00  1.208801   .818186
   8.78411   8.78411      1.00  1.212761   .821226
   8.78399   8.78399      1.00  1.207931   .817636
   8.78387   8.78387      1.00  1.205791   .816236
   8.78375   8.78375      1.00  1.213351   .822256
   8.78365   8.78365      1.00  1.210751   .820176
   8.78354   8.78354      1.00  1.206061   .817246
   8.78342   8.78342      1.00  1.210511   .820186
   8.78331   8.78331      1.00  1.213901   .822586
   8.78321   8.78321      1.00  1.208351   .819056
   8.78310   8.78310      1.00  1.209711   .819976
   8.78299   8.78299      1.00  1.208591   .819496
   8.78288   8.78288      1.00  1.215381   .823946
   8.78277   8.78277      1.00  1.205001   .816826
   8.78265   8.78265      1.00  1.211271   .821216
   8.78254   8.78254      1.00  1.213841   .823246
   8.78243   8.78243      1.00  1.206671   .818396
   8.78233   8.78233      1.00  1.209531   .820766
   8.78222   8.78222      1.00  1.212981   .822386
   8.78210   8.78210      1.00  1.210981   .821796
   8.78199   8.78199      1.00  1.205961   .817986
   8.78189   8.78189      1.00  1.213031   .823076
   8.78178   8.78178      1.00  1.212231   .822916
   8.78167   8.78167      1.00  1.210011   .821266
   8.78156   8.78156      1.00  1.209701   .820736
   8.78146   8.78146      1.00  1.214871   .824576
   8.78135   8.78135      1.00  1.213051   .823576
   8.78124   8.78124      1.00  1.210921   .821586
   8.78114   8.78114      1.00  1.214021   .824236
   8.78104   8.78104      1.00  1.215621   .825486
   8.78094   8.78094      1.00  1.209871   .821256
   8.78083   8.78083      1.00  1.213111   .824126
   8.78072   8.78072      1.00  1.217161   .826846
   8.78063   8.78063      1.00  1.208851   .821086
   8.78052   8.78052      1.00  1.212931   .824276
   8.78041   8.78041      1.00  1.212671   .823966
   8.78032   8.78032      1.00  1.218211   .828116
   8.78022   8.78022      1.00  1.210001   .821846
   8.78011   8.78011      1.00  1.215771   .826126
   8.78000   8.78000      1.00  1.213551   .825276
   8.77990   8.77990      1.00  1.216251   .826596
   8.77980   8.77980      1.00  1.208521   .821736
   8.77969   8.77969      1.00  1.219141   .828716
   8.77958   8.77958      1.00  1.212801   .824476
   8.77947   8.77947      1.00  1.214451   .826226
   8.77937   8.77937      1.00  1.212351   .824396
   8.77926   8.77926      1.00  1.218411   .829226
   8.77915   8.77915      1.00  1.211981   .824486
   8.77903   8.77903      1.00  1.214291   .826096
   8.77893   8.77893      1.00  1.215671   .827186
   8.77881   8.77881      1.00  1.215961   .827286
   8.77869   8.77869      1.00  1.210951   .823796
   8.77857   8.77857      1.00  1.216811   .828596
   8.77847   8.77847      1.00  1.216231   .827886
   8.77835   8.77835      1.00  1.213951   .826726
   8.77822   8.77822      1.00  1.211641   .824836
   8.77811   8.77811      1.00  1.217901   .829006
   8.77800   8.77800      1.00  1.215641   .827936
   8.77788   8.77788      1.00  1.211351   .824846
   8.77776   8.77776      1.00  1.216451   .828516
   8.77765   8.77765      1.00  1.215911   .828096
   8.77754   8.77754      1.00  1.214001   .827286
   8.77743   8.77743      1.00  1.211951   .825696
   8.77731   8.77731      1.00  1.217291   .829936
   8.77720   8.77720      1.00  1.212781   .826756
   8.77709   8.77709      1.00  1.213351   .827076
   8.77698   8.77698      1.00  1.214271   .827516
   8.77687   8.77687      1.00  1.217351   .829706
   8.77676   8.77676      1.00  1.212801   .826856
   8.77666   8.77666      1.00  1.213891   .827436
   8.77655   8.77655      1.00  1.218141   .830476
   8.77643   8.77643      1.00  1.213451   .827536
   8.77632   8.77632      1.00  1.214401   .828116
   8.77622   8.77622      1.00  1.215171   .828636
   8.77610   8.77610      1.00  1.217181   .830296
   8.77598   8.77598      1.00  1.211991   .826906
   8.77587   8.77587      1.00  1.215081   .828786
   8.77576   8.77576      1.00  1.216361   .829946
   8.77565   8.77565      1.00  1.216021   .829726
   8.77553   8.77553      1.00  1.211211   .827156
   8.77542   8.77542      1.00  1.217211   .830916
   8.77530   8.77530      1.00  1.214711   .828956
   8.77518   8.77518      1.00  1.215231   .829116
   8.77506   8.77506      1.00  1.212631   .827826
   8.77495   8.77495      1.00  1.217501   .831296
   8.77484   8.77484      1.00  1.213551   .828656
   8.77472   8.77472      1.00  1.212131   .828016
   8.77460   8.77460      1.00  1.217861   .831476
   8.77449   8.77449      1.00  1.216401   .830816
   8.77437   8.77437      1.00  1.214361   .828966
   8.77426   8.77426      1.00  1.215121   .829956
   8.77415   8.77415      1.00  1.218441   .832176
   8.77403   8.77403      1.00  1.214211   .829616
   8.77392   8.77392      1.00  1.214061   .829396
   8.77381   8.77381      1.00  1.217551   .832006
   8.77370   8.77370      1.00  1.216541   .831366
   8.77359   8.77359      1.00  1.211551   .828546
   8.77349   8.77349      1.00  1.216791   .831846
   8.77337   8.77337      1.00  1.216301   .831636
   8.77326   8.77326      1.00  1.215151   .830896
   8.77315   8.77315      1.00  1.212991   .829326
   8.77304   8.77304      1.00  1.220951   .834926
   8.77293   8.77293      1.00  1.214671   .830846
   8.77282   8.77282      1.00  1.214901   .830956
   8.77271   8.77271      1.00  1.215621   .831566
   8.77260   8.77260      1.00  1.219901   .834746
   8.77249   8.77249      1.00  1.214591   .831096
   8.77238   8.77238      1.00  1.216151   .832686
   8.77227   8.77227      1.00  1.218841   .834336
   8.77218   8.77218      1.00  1.218231   .833836
   8.77206   8.77206      1.00  1.212571   .830046
   8.77194   8.77194      1.00  1.220461   .834886
   8.77184   8.77184      1.00  1.216311   .833006
   8.77173   8.77173      1.00  1.216461   .833306
   8.77162   8.77162      1.00  1.215141   .832186
   8.77151   8.77151      1.00  1.219191   .835096
   8.77140   8.77140      1.00  1.217501   .833706
   8.77130   8.77130      1.00  1.215261   .832226
   8.77120   8.77120      1.00  1.217421   .833876
   8.77109   8.77109      1.00  1.219791   .835646
   8.77098   8.77098      1.00  1.213071   .831576
   8.77089   8.77089      1.00  1.218381   .835436
   8.77078   8.77078      1.00  1.216681   .833916
   8.77067   8.77067      1.00  1.216401   .834026
   8.77057   8.77057      1.00  1.214221   .831896
   8.77047   8.77047      1.00  1.219521   .836036
   8.77037   8.77037      1.00  1.218711   .835326
   8.77026   8.77026      1.00  1.214411   .832146
   8.77016   8.77016      1.00  1.215571   .833406
   8.77006   8.77006      1.00  1.219961   .836876
   8.76996   8.76996      1.00  1.215511   .833356
   8.76985   8.76985      1.00  1.214671   .833436
   8.76975   8.76975      1.00  1.217551   .835436
   8.76964   8.76964      1.00  1.218161   .835526
   8.76952   8.76952      1.00  1.212141   .832016
   8.76941   8.76941      1.00  1.216971   .835266
   8.76931   8.76931      1.00  1.218021   .836076
   8.76921   8.76921      1.00  1.216451   .834766
   8.76909   8.76909      1.00  1.213971   .833186
   8.76897   8.76897      1.00  1.218091   .836006
   8.76886   8.76886      1.00  1.217181   .835056
   8.76875   8.76875      1.00  1.213711   .833336
   8.76863   8.76863      1.00  1.216341   .835216
   8.76852   8.76852      1.00  1.216741   .835436
   8.76840   8.76840      1.00  1.214151   .833916
   8.76828   8.76828      1.00  1.213701   .833656
   8.76816   8.76816      1.00  1.218631   .837216
   8.76805   8.76805      1.00  1.213911   .834086
   8.76793   8.76793      1.00  1.213261   .833796
   8.76782   8.76782      1.00  1.214341   .834036
   8.76771   8.76771      1.00  1.216651   .836266
   8.76759   8.76759      1.00  1.210211   .831856
   8.76748   8.76748      1.00  1.213741   .834856
   8.76737   8.76737      1.00  1.215891   .835976
   8.76725   8.76725      1.00  1.214471   .835406
   8.76713   8.76713      1.00  1.209821   .831766
   8.76703   8.76703      1.00  1.216351   .836666
   8.76692   8.76692      1.00  1.212551   .834016
   8.76681   8.76681      1.00  1.212801   .834226
   8.76669   8.76669      1.00  1.212091   .833536
   8.76659   8.76659      1.00  1.215341   .836016
   8.76648   8.76648      1.00  1.211441   .833126
   8.76637   8.76637      1.00  1.213291   .834776
   8.76625   8.76625      1.00  1.210411   .833036
   8.76614   8.76614      1.00  1.212831   .834876
   8.76603   8.76603      1.00  1.209321   .832726
   8.76592   8.76592      1.00  1.213441   .835736
   8.76580   8.76580      1.00  1.212291   .834756
   8.76569   8.76569      1.00  1.212181   .834686
   8.76558   8.76558      1.00  1.209901   .833116
   8.76546   8.76546      1.00  1.211191   .833896
   8.76534   8.76534      1.00  1.212831   .835346
   8.76522   8.76522      1.00  1.207971   .832226
   8.76511   8.76511      1.00  1.210531   .833486
   8.76499   8.76499      1.00  1.210611   .834116
   8.76487   8.76487      1.00  1.211411   .834676
   8.76476   8.76476      1.00  1.207081   .831706
   8.76465   8.76465      1.00  1.210301   .834046
   8.76452   8.76452      1.00  1.210481   .834276
   8.76440   8.76440      1.00  1.208941   .832946
   8.76428   8.76428      1.00  1.207811   .832356
   8.76418   8.76418      1.00  1.211011   .834466
   8.76407   8.76407      1.00  1.208451   .833176
   8.76394   8.76394      1.00  1.207921   .832846
   8.76384   8.76384      1.00  1.207821   .832736
   8.76373   8.76373      1.00  1.208691   .833616
   8.76362   8.76362      1.00  1.206261   .831866
   8.76350   8.76350      1.00  1.206381   .832206
   8.76340   8.76340      1.00  1.209751   .834236
   8.76330   8.76330      1.00  1.205711   .831956
   8.76318   8.76318      1.00  1.205851   .832096
   8.76306   8.76306      1.00  1.208251   .833476
   8.76295   8.76295      1.00  1.206651   .833196
   8.76285   8.76285      1.00  1.202481   .830116
   8.76273   8.76273      1.00  1.206761   .833156
   8.76262   8.76262      1.00  1.205221   .832016
   8.76251   8.76251      1.00  1.201881   .829656
   8.76240   8.76240      1.00  1.204401   .831556
   8.76229   8.76229      1.00  1.204911   .832066
   8.76218   8.76218      1.00  1.204191   .831586
   8.76207   8.76207      1.00  1.201601   .830006
   8.76196   8.76196      1.00  1.205311   .832236
   8.76185   8.76185      1.00  1.204801   .832656
   8.76174   8.76174      1.00  1.202171   .830426
   8.76164   8.76164      1.00  1.202221   .830516
   8.76153   8.76153      1.00  1.206681   .834106
   8.76143   8.76143      1.00  1.202321   .830966
   8.76132   8.76132      1.00  1.202501   .831206
   8.76121   8.76121      1.00  1.203421   .831636
   8.76111   8.76111      1.00  1.205471   .833416
   8.76101   8.76101      1.00  1.200481   .829976
   8.76090   8.76090      1.00  1.204851   .833236
   8.76080   8.76080      1.00  1.201361   .831216
   8.76070   8.76070      1.00  1.203361   .832906
   8.76060   8.76060      1.00  1.199051   .829676
   8.76049   8.76049      1.00  1.203721   .832946
   8.76039   8.76039      1.00  1.201391   .831346
   8.76029   8.76029      1.00  1.199241   .829606
   8.76018   8.76018      1.00  1.204261   .833646
   8.76008   8.76008      1.00  1.205491   .833976
   8.75997   8.75997      1.00  1.200711   .831096
   8.75987   8.75987      1.00  1.201721   .831896
   8.75976   8.75976      1.00  1.204541   .833646
   8.75965   8.75965      1.00  1.202971   .833036
   8.75955   8.75955      1.00  1.200591   .831086
   8.75945   8.75945      1.00  1.203021   .832846
   8.75934   8.75934      1.00  1.204891   .834406
   8.75922   8.75922      1.00  1.201381   .831956
   8.75911   8.75911      1.00  1.202741   .833056
   8.75900   8.75900      1.00  1.200141   .831166
   8.75889   8.75889      1.00  1.204881   .834586
   8.75877   8.75877      1.00  1.197501   .830036
   8.75866   8.75866      1.00  1.204831   .834806
   8.75855   8.75855      1.00  1.203201   .833646
   8.75843   8.75843      1.00  1.201401   .832866
   8.75831   8.75831      1.00  1.201311   .832706
   8.75820   8.75820      1.00  1.207171   .836746
   8.75808   8.75808      1.00  1.200741   .832276
   8.75797   8.75797      1.00  1.202801   .833496
   8.75784   8.75784      1.00  1.202581   .833876
   8.75773   8.75773      1.00  1.204651   .835066
   8.75762   8.75762      1.00  1.200371   .832496
   8.75750   8.75750      1.00  1.203501   .834986
   8.75739   8.75739      1.00  1.204451   .835566
   8.75727   8.75727      1.00  1.202171   .833826
   8.75717   8.75717      1.00  1.201761   .833936
   8.75705   8.75705      1.00  1.205211   .836216
   8.75694   8.75694      1.00  1.204431   .835486
   8.75683   8.75683      1.00  1.200931   .833566
   8.75673   8.75673      1.00  1.204111   .835686
   8.75662   8.75662      1.00  1.205751   .836876
   8.75650   8.75650      1.00  1.203061   .835006
   8.75639   8.75639      1.00  1.201891   .834646
   8.75628   8.75628      1.00  1.204931   .836796
   8.75617   8.75617      1.00  1.205851   .837426
   8.75605   8.75605      1.00  1.201521   .834476
   8.75594   8.75594      1.00  1.204051   .836146
   8.75583   8.75583      1.00  1.205301   .837456
   8.75572   8.75572      1.00  1.202681   .835806
   8.75560   8.75560      1.00  1.202911   .835596
   8.75549   8.75549      1.00  1.205251   .837336
   8.75537   8.75537      1.00  1.202541   .835606
   8.75525   8.75525      1.00  1.203651   .836276
   8.75513   8.75513      1.00  1.201561   .835256
   8.75501   8.75501      1.00  1.207591   .839156
   8.75490   8.75490      1.00  1.199721   .833816
   8.75479   8.75479      1.00  1.204591   .837266
   8.75466   8.75466      1.00  1.204111   .837346
   8.75454   8.75454      1.00  1.205281   .838496
   8.75443   8.75443      1.00  1.200541   .835196
   8.75432   8.75432      1.00  1.205241   .838296
   8.75420   8.75420      1.00  1.205771   .838616
   8.75408   8.75408      1.00  1.203841   .837266
   8.75398   8.75398      1.00  1.201641   .835876
   8.75386   8.75386      1.00  1.207001   .839816
   8.75374   8.75374      1.00  1.204741   .837956
   8.75364   8.75364      1.00  1.202401   .836886
   8.75353   8.75353      1.00  1.205541   .839806
   8.75341   8.75341      1.00  1.206721   .839756
   8.75330   8.75330      1.00  1.202171   .837256
   8.75319   8.75319      1.00  1.202871   .837716
   8.75309   8.75309      1.00  1.206941   .840556
   8.75298   8.75298      1.00  1.203711   .838496
   8.75286   8.75286      1.00  1.204751   .839046
   8.75275   8.75275      1.00  1.204911   .838686
   8.75265   8.75265      1.00  1.207651   .841296
   8.75254   8.75254      1.00  1.205431   .839996
   8.75242   8.75242      1.00  1.203841   .838996
   8.75231   8.75231      1.00  1.207751   .841796
   8.75221   8.75221      1.00  1.207111   .841266
   8.75210   8.75210      1.00  1.205211   .839586
   8.75198   8.75198      1.00  1.206831   .840726
   8.75187   8.75187      1.00  1.208791   .842586
   8.75177   8.75177      1.00  1.203541   .838916
   8.75166   8.75166      1.00  1.208341   .842656
   8.75155   8.75155      1.00  1.204151   .839426
   8.75144   8.75144      1.00  1.207051   .841686
   8.75134   8.75134      1.00  1.205551   .840536
   8.75124   8.75124      1.00  1.209111   .842996
   8.75113   8.75113      1.00  1.206061   .841276
   8.75103   8.75103      1.00  1.207781   .842186
   8.75093   8.75093      1.00  1.206951   .841886
   8.75082   8.75082      1.00  1.210611   .844406
   8.75071   8.75071      1.00  1.205571   .840976
   8.75061   8.75061      1.00  1.208011   .843136
   8.75052   8.75052      1.00  1.209121   .844306
   8.75041   8.75041      1.00  1.210121   .844526
   8.75031   8.75031      1.00  1.206531   .841746
   8.75021   8.75021      1.00  1.208341   .843426
   8.75011   8.75011      1.00  1.209661   .844516
   8.75000   8.75000      1.00  1.210431   .845656
   8.74989   8.74989      1.00  1.206521   .842466
   8.74979   8.74979      1.00  1.209181   .844806
   8.74969   8.74969      1.00  1.210081   .844966
   8.74958   8.74958      1.00  1.209131   .844566
   8.74946   8.74946      1.00  1.207641   .843616
   8.74936   8.74936      1.00  1.209031   .844906
   8.74925   8.74925      1.00  1.210351   .845676
   8.74914   8.74914      1.00  1.209161   .844876
   8.74902   8.74902      1.00  1.208881   .845016
   8.74891   8.74891      1.00  1.208691   .844436
   8.74881   8.74881      1.00  1.210921   .846316
   8.74869   8.74869      1.00  1.207831   .844296
   8.74857   8.74857      1.00  1.211021   .846716
   8.74845   8.74845      1.00  1.207721   .844086
   8.74834   8.74834      1.00  1.212001   .847486
   8.74823   8.74823      1.00  1.209041   .845436
   8.74811   8.74811      1.00  1.207601   .844416
   8.74800   8.74800      1.00  1.209301   .845946
   8.74789   8.74789      1.00  1.215751   .850696
   8.74777   8.74777      1.00  1.209791   .846366
   8.74765   8.74765      1.00  1.213351   .849166
   8.74754   8.74754      1.00  1.209211   .846326
   8.74743   8.74743      1.00  1.215241   .850896
   8.74731   8.74731      1.00  1.209601   .847056
   8.74719   8.74719      1.00  1.213071   .849106
   8.74708   8.74708      1.00  1.211771   .848256
   8.74697   8.74697      1.00  1.214031   .849886
   8.74687   8.74687      1.00  1.211381   .848466
   8.74675   8.74675      1.00  1.213811   .849996
   8.74664   8.74664      1.00  1.213311   .849566
   8.74654   8.74654      1.00  1.212741   .849566
   8.74643   8.74643      1.00  1.212301   .849506
   8.74631   8.74631      1.00  1.213721   .850756
   8.74620   8.74620      1.00  1.212091   .849196
   8.74609   8.74609      1.00  1.212591   .849596
   8.74598   8.74598      1.00  1.213211   .850006
   8.74587   8.74587      1.00  1.210721   .849026
   8.74575   8.74575      1.00  1.213061   .850306
   8.74565   8.74565      1.00  1.212281   .850086
   8.74553   8.74553      1.00  1.213521   .850716
   8.74540   8.74540      1.00  1.212391   .849846
   8.74528   8.74528      1.00  1.211591   .849906
   8.74517   8.74517      1.00  1.213591   .850876
   8.74505   8.74505      1.00  1.212061   .850096
   8.74493   8.74493      1.00  1.212451   .850836
   8.74481   8.74481      1.00  1.212321   .850996
   8.74470   8.74470      1.00  1.213871   .851466
   8.74459   8.74459      1.00  1.212041   .850996
   8.74446   8.74446      1.00  1.213441   .851396
   8.74435   8.74435      1.00  1.209051   .848616
   8.74424   8.74424      1.00  1.214961   .852216
   8.74413   8.74413      1.00  1.215031   .852866
   8.74401   8.74401      1.00  1.216011   .853876
   8.74389   8.74389      1.00  1.215161   .853106
   8.74379   8.74379      1.00  1.217111   .855056
   8.74368   8.74368      1.00  1.213431   .852496
   8.74356   8.74356      1.00  1.217361   .855046
   8.74345   8.74345      1.00  1.216931   .854506
   8.74335   8.74335      1.00  1.217211   .854956
   8.74324   8.74324      1.00  1.214541   .853126
   8.74312   8.74312      1.00  1.217221   .855876
   8.74301   8.74301      1.00  1.215241   .853856
   8.74290   8.74290      1.00  1.215511   .853996
   8.74279   8.74279      1.00  1.216831   .854916
   8.74267   8.74267      1.00  1.216251   .854846
   8.74257   8.74257      1.00  1.216411   .855176
   8.74246   8.74246      1.00  1.215821   .854866
   8.74235   8.74235      1.00  1.216701   .855516
   8.74224   8.74224      1.00  1.214811   .854206
   8.74213   8.74213      1.00  1.216471   .855146
   8.74202   8.74202      1.00  1.215871   .855426
   8.74191   8.74191      1.00  1.215741   .855356
   8.74179   8.74179      1.00  1.214521   .854476
   8.74169   8.74169      1.00  1.216101   .855526
   8.74159   8.74159      1.00  1.215161   .854746
   8.74148   8.74148      1.00  1.215951   .855216
   8.74137   8.74137      1.00  1.215491   .855146
   8.74127   8.74127      1.00  1.214901   .854996
   8.74117   8.74117      1.00  1.214851   .854706
   8.74106   8.74106      1.00  1.215791   .856126
   8.74095   8.74095      1.00  1.214311   .855126
   8.74085   8.74085      1.00  1.213721   .854956
   8.74075   8.74075      1.00  1.212241   .853646
   8.74064   8.74064      1.00  1.215081   .855406
   8.74053   8.74053      1.00  1.214791   .855976
   8.74043   8.74043      1.00  1.215531   .855816
   8.74034   8.74034      1.00  1.213431   .854716
   8.74023   8.74023      1.00  1.216001   .856556
   8.74012   8.74012      1.00  1.213941   .855076
   8.74002   8.74002      1.00  1.214361   .855616
   8.73992   8.73992      1.00  1.214681   .856106
   8.73981   8.73981      1.00  1.213911   .855456
   8.73971   8.73971      1.00  1.213291   .855436
   8.73960   8.73960      1.00  1.212101   .854686
   8.73950   8.73950      1.00  1.214061   .855896
   8.73939   8.73939      1.00  1.214841   .856206
   8.73927   8.73927      1.00  1.211661   .853986
   8.73917   8.73917      1.00  1.213361   .855536
   8.73906   8.73906      1.00  1.213491   .855826
   8.73894   8.73894      1.00  1.213201   .855576
   8.73883   8.73883      1.00  1.209991   .853346
   8.73871   8.73871      1.00  1.211971   .855046
   8.73860   8.73860      1.00  1.212781   .855516
   8.73848   8.73848      1.00  1.211591   .855226
   8.73835   8.73835      1.00  1.211181   .855156
   8.73824   8.73824      1.00  1.211551   .855916
   8.73814   8.73814      1.00  1.210711   .854626
   8.73802   8.73802      1.00  1.211611   .855376
   8.73789   8.73789      1.00  1.209781   .853836
   8.73778   8.73778      1.00  1.211721   .855586
   8.73767   8.73767      1.00  1.207951   .853236
   8.73755   8.73755      1.00  1.212991   .856646
   8.73743   8.73743      1.00  1.210031   .854186
   8.73732   8.73732      1.00  1.209211   .853956
   8.73722   8.73722      1.00  1.207181   .852666
   8.73711   8.73711      1.00  1.209881   .854906
   8.73699   8.73699      1.00  1.209861   .854626
   8.73689   8.73689      1.00  1.210501   .855276
   8.73678   8.73678      1.00  1.211361   .855976
   8.73667   8.73667      1.00  1.212251   .856716
   8.73655   8.73655      1.00  1.209451   .854386
   8.73644   8.73644      1.00  1.210281   .855346
   8.73634   8.73634      1.00  1.212281   .856756
   8.73622   8.73622      1.00  1.209301   .854886
   8.73610   8.73610      1.00  1.208631   .854926
   8.73599   8.73599      1.00  1.210561   .856266
   8.73589   8.73589      1.00  1.211361   .856666
   8.73577   8.73577      1.00  1.207981   .854746
   8.73565   8.73565      1.00  1.210251   .856536
   8.73554   8.73554      1.00  1.209401   .855806
   8.73543   8.73543      1.00  1.210431   .855746
   8.73530   8.73530      1.00  1.208011   .854556
   8.73518   8.73518      1.00  1.209771   .855606
   8.73507   8.73507      1.00  1.209291   .856006
   8.73495   8.73495      1.00  1.208781   .855886
   8.73483   8.73483      1.00  1.208101   .855626
   8.73472   8.73472      1.00  1.210371   .857056
   8.73460   8.73460      1.00  1.205601   .853816
   8.73448   8.73448      1.00  1.208331   .855876
   8.73436   8.73436      1.00  1.211111   .857516
   8.73425   8.73425      1.00  1.206701   .854596
   8.73414   8.73414      1.00  1.207191   .854986
   8.73402   8.73402      1.00  1.208231   .855466
   8.73391   8.73391      1.00  1.209761   .856926
   8.73379   8.73379      1.00  1.205801   .854346
   8.73368   8.73368      1.00  1.206271   .854836
   8.73357   8.73357      1.00  1.209381   .856716
   8.73346   8.73346      1.00  1.204871   .854056
   8.73335   8.73335      1.00  1.203361   .852346
   8.73324   8.73324      1.00  1.208711   .856836
   8.73313   8.73313      1.00  1.210471   .857916
   8.73303   8.73303      1.00  1.204691   .854436
   8.73291   8.73291      1.00  1.207651   .855876
   8.73280   8.73280      1.00  1.209201   .857426
   8.73270   8.73270      1.00  1.209031   .857056
   8.73259   8.73259      1.00  1.206951   .855816
   8.73247   8.73247      1.00  1.207031   .856386
   8.73236   8.73236      1.00  1.209981   .858576
   8.73226   8.73226      1.00  1.206311   .855846
   8.73215   8.73215      1.00  1.206271   .856306
   8.73203   8.73203      1.00  1.207081   .856886
   8.73192   8.73192      1.00  1.206661   .856216
   8.73181   8.73181      1.00  1.206511   .856386
   8.73170   8.73170      1.00  1.207201   .856716
   8.73159   8.73159      1.00  1.206311   .856116
   8.73149   8.73149      1.00  1.204211   .855006
   8.73139   8.73139      1.00  1.205861   .856546
   8.73128   8.73128      1.00  1.206251   .856486
   8.73117   8.73117      1.00  1.205331   .856276
   8.73107   8.73107      1.00  1.205411   .856206
   8.73097   8.73097      1.00  1.206131   .856906
   8.73086   8.73086      1.00  1.207611   .857546
   8.73075   8.73075      1.00  1.201061   .853386
   8.73065   8.73065      1.00  1.207081   .858166
   8.73056   8.73056      1.00  1.207041   .857446
   8.73046   8.73046      1.00  1.204381   .856016
   8.73035   8.73035      1.00  1.203981   .855566
   8.73025   8.73025      1.00  1.206421   .857576
   8.73015   8.73015      1.00  1.203551   .855536
   8.73004   8.73004      1.00  1.204871   .856866
   8.72993   8.72993      1.00  1.198661   .852216
   8.72982   8.72982      1.00  1.209501   .860106
   8.72972   8.72972      1.00  1.206741   .858356
   8.72962   8.72962      1.00  1.205601   .857586
   8.72951   8.72951      1.00  1.206931   .858456
   8.72939   8.72939      1.00  1.209351   .859926
   8.72929   8.72929      1.00  1.204751   .856806
   8.72918   8.72918      1.00  1.208611   .859786
   8.72907   8.72907      1.00  1.206351   .858346
   8.72895   8.72895      1.00  1.206971   .859066
   8.72885   8.72885      1.00  1.207221   .858866
   8.72873   8.72873      1.00  1.206031   .858266
   8.72861   8.72861      1.00  1.207401   .859976
   8.72849   8.72849      1.00  1.205221   .858066
   8.72838   8.72838      1.00  1.207491   .859816
   8.72826   8.72826      1.00  1.207981   .859896
   8.72814   8.72814      1.00  1.204841   .858146
   8.72803   8.72803      1.00  1.204841   .858076
   8.72792   8.72792      1.00  1.208981   .861386
   8.72780   8.72780      1.00  1.203961   .857786
   8.72768   8.72768      1.00  1.206591   .859746
   8.72757   8.72757      1.00  1.204011   .857886
   8.72745   8.72745      1.00  1.208181   .860996
   8.72734   8.72734      1.00  1.204791   .858416
   8.72722   8.72722      1.00  1.205261   .858656
   8.72711   8.72711      1.00  1.205291   .859016
   8.72700   8.72700      1.00  1.206291   .860246
   8.72689   8.72689      1.00  1.203871   .858606
   8.72678   8.72678      1.00  1.204541   .858466
   8.72667   8.72667      1.00  1.206901   .860466
   8.72657   8.72657      1.00  1.202941   .857716
   8.72646   8.72646      1.00  1.204481   .859756
   8.72634   8.72634      1.00  1.203761   .858606
   8.72623   8.72623      1.00  1.203181   .858366
   8.72612   8.72612      1.00  1.204081   .858956
   8.72601   8.72601      1.00  1.205241   .859846
   8.72590   8.72590      1.00  1.204011   .859026
   8.72578   8.72578      1.00  1.205851   .860546
   8.72567   8.72567      1.00  1.202271   .858156
   8.72556   8.72556      1.00  1.205601   .860616
   8.72544   8.72544      1.00  1.202791   .858276
   8.72531   8.72531      1.00  1.203091   .858946
   8.72520   8.72520      1.00  1.203221   .858766
   8.72508   8.72508      1.00  1.204151   .859886
   8.72495   8.72495      1.00  1.203061   .859236
   8.72485   8.72485      1.00  1.203801   .859546
   8.72474   8.72474      1.00  1.203161   .859276
   8.72461   8.72461      1.00  1.204131   .860556
   8.72449   8.72449      1.00  1.202951   .859296
   8.72438   8.72438      1.00  1.201641   .858696
   8.72427   8.72427      1.00  1.203651   .860006
   8.72415   8.72415      1.00  1.201111   .858336
   8.72404   8.72404      1.00  1.199951   .857466
   8.72393   8.72393      1.00  1.202931   .859856
   8.72382   8.72382      1.00  1.202041   .859466
   8.72370   8.72370      1.00  1.201021   .858016
   8.72359   8.72359      1.00  1.204291   .861346
   8.72349   8.72349      1.00  1.200121   .858216
   8.72338   8.72338      1.00  1.203161   .860136
   8.72326   8.72326      1.00  1.199951   .858286
   8.72314   8.72314      1.00  1.203201   .860536
   8.72304   8.72304      1.00  1.200611   .858816
   8.72293   8.72293      1.00  1.201711   .859456
   8.72282   8.72282      1.00  1.199891   .858756
   8.72271   8.72271      1.00  1.201761   .860306
   8.72259   8.72259      1.00  1.195391   .855426
   8.72249   8.72249      1.00  1.201021   .859436
   8.72238   8.72238      1.00  1.203651   .861556
   8.72227   8.72227      1.00  1.202411   .860606
   8.72216   8.72216      1.00  1.202321   .861106
   8.72205   8.72205      1.00  1.204011   .861816
   8.72194   8.72194      1.00  1.202581   .860926
   8.72183   8.72183      1.00  1.203221   .861076
   8.72172   8.72172      1.00  1.202641   .861566
   8.72162   8.72162      1.00  1.201411   .860326
   8.72151   8.72151      1.00  1.204131   .862566
   8.72140   8.72140      1.00  1.200441   .859616
   8.72130   8.72130      1.00  1.203341   .862006
   8.72120   8.72120      1.00  1.199651   .859256
   8.72109   8.72109      1.00  1.203941   .862866
   8.72098   8.72098      1.00  1.200081   .859866
   8.72088   8.72088      1.00  1.201591   .861246
   8.72078   8.72078      1.00  1.201481   .860996
   8.72067   8.72067      1.00  1.204041   .862906
   8.72057   8.72057      1.00  1.197491   .858426
   8.72047   8.72047      1.00  1.202971   .862396
   8.72037   8.72037      1.00  1.201801   .861726
   8.72027   8.72027      1.00  1.201521   .861296
   8.72016   8.72016      1.00  1.198741   .860166
   8.72006   8.72006      1.00  1.204141   .863406
   8.71996   8.71996      1.00  1.200591   .860926
   8.71985   8.71985      1.00  1.202121   .862506
   8.71974   8.71974      1.00  1.199421   .860476
   8.71964   8.71964      1.00  1.203991   .863836
   8.71953   8.71953      1.00  1.199601   .860496
   8.71943   8.71943      1.00  1.200261   .861506
   8.71931   8.71931      1.00  1.202851   .863026
   8.71920   8.71920      1.00  1.203381   .863826
   8.71910   8.71910      1.00  1.195641   .858506
   8.71898   8.71898      1.00  1.204601   .865146
   8.71886   8.71886      1.00  1.202251   .863716
   8.71874   8.71874      1.00  1.202141   .863206
   8.71863   8.71863      1.00  1.201511   .862866
   8.71852   8.71852      1.00  1.205151   .865516
   8.71840   8.71840      1.00  1.202801   .864236
   8.71829   8.71829      1.00  1.201591   .863456
   8.71817   8.71817      1.00  1.205141   .866266
   8.71805   8.71805      1.00  1.203471   .865416
   8.71794   8.71794      1.00  1.201541   .863306
   8.71782   8.71782      1.00  1.202681   .864536
   8.71771   8.71771      1.00  1.204981   .865846
   8.71760   8.71760      1.00  1.203531   .865126
   8.71748   8.71748      1.00  1.200971   .863866
   8.71737   8.71737      1.00  1.204031   .866186
   8.71726   8.71726      1.00  1.203311   .865506
   8.71714   8.71714      1.00  1.203471   .865666
   8.71703   8.71703      1.00  1.199561   .862616
   8.71692   8.71692      1.00  1.205961   .866896
   8.71682   8.71682      1.00  1.201281   .864436
   8.71671   8.71671      1.00  1.201731   .864506
   8.71659   8.71659      1.00  1.204241   .866506
   8.71648   8.71648      1.00  1.205151   .867216
   8.71637   8.71637      1.00  1.200621   .864206
   8.71626   8.71626      1.00  1.204101   .866366
   8.71614   8.71614      1.00  1.203031   .866736
   8.71603   8.71603      1.00  1.202451   .865676
   8.71593   8.71593      1.00  1.203711   .866626
   8.71581   8.71581      1.00  1.202771   .866286
   8.71569   8.71569      1.00  1.205431   .868076
   8.71558   8.71558      1.00  1.199361   .863946
   8.71546   8.71546      1.00  1.203711   .867156
   8.71534   8.71534      1.00  1.202401   .866166
   8.71522   8.71522      1.00  1.201961   .865726
   8.71511   8.71511      1.00  1.200921   .865456
   8.71499   8.71499      1.00  1.204461   .868136
   8.71488   8.71488      1.00  1.202901   .866426
   8.71475   8.71475      1.00  1.201181   .866136
   8.71463   8.71463      1.00  1.201891   .866246
   8.71452   8.71452      1.00  1.204971   .868536
   8.71441   8.71441      1.00  1.202401   .866956
   8.71428   8.71428      1.00  1.200881   .865496
   8.71417   8.71417      1.00  1.202981   .867206
   8.71406   8.71406      1.00  1.203521   .867866
   8.71394   8.71394      1.00  1.201001   .866356
   8.71382   8.71382      1.00  1.200261   .865506
   8.71372   8.71372      1.00  1.205481   .869626
   8.71361   8.71361      1.00  1.199921   .865596
   8.71351   8.71351      1.00  1.202141   .867166
   8.71339   8.71339      1.00  1.202521   .867296
   8.71328   8.71328      1.00  1.204131   .869266
   8.71318   8.71318      1.00  1.199691   .865996
   8.71306   8.71306      1.00  1.202481   .867936
   8.71294   8.71294      1.00  1.201711   .867296
   8.71284   8.71284      1.00  1.202811   .868576
   8.71274   8.71274      1.00  1.198511   .865066
   8.71263   8.71263      1.00  1.204691   .869886
   8.71251   8.71251      1.00  1.200441   .866576
   8.71240   8.71240      1.00  1.200491   .866986
   8.71230   8.71230      1.00  1.199891   .866666
   8.71219   8.71219      1.00  1.204021   .869406
   8.71207   8.71207      1.00  1.197951   .865406
   8.71195   8.71195      1.00  1.201431   .868116
   8.71185   8.71185      1.00  1.201491   .868356
   8.71174   8.71174      1.00  1.202341   .868866
   8.71163   8.71163      1.00  1.198161   .866246
   8.71152   8.71152      1.00  1.202021   .868846
   8.71142   8.71142      1.00  1.203391   .870066
   8.71131   8.71131      1.00  1.198161   .866206
   8.71120   8.71120      1.00  1.199641   .867506
   8.71110   8.71110      1.00  1.201921   .868756
   8.71100   8.71100      1.00  1.202211   .869656
   8.71089   8.71089      1.00  1.197361   .865626
   8.71078   8.71078      1.00  1.202241   .869296
   8.71068   8.71068      1.00  1.201011   .868716
   8.71059   8.71059      1.00  1.200811   .868736
   8.71048   8.71048      1.00  1.198161   .867026
   8.71038   8.71038      1.00  1.202841   .870276
   8.71028   8.71028      1.00  1.200311   .868846
   8.71018   8.71018      1.00  1.199701   .868696
   8.71007   8.71007      1.00  1.200541   .868946
   8.70996   8.70996      1.00  1.201451   .869256
   8.70986   8.70986      1.00  1.199211   .867906
   8.70976   8.70976      1.00  1.198961   .867976
   8.70965   8.70965      1.00  1.202671   .870946
   8.70954   8.70954      1.00  1.197971   .868106
   8.70943   8.70943      1.00  1.200691   .869376
   8.70933   8.70933      1.00  1.200071   .869556
   8.70921   8.70921      1.00  1.203381   .871476
   8.70909   8.70909      1.00  1.197151   .866896
   8.70898   8.70898      1.00  1.202651   .871176
   8.70888   8.70888      1.00  1.201711   .870986
   8.70876   8.70876      1.00  1.199971   .869716
   8.70864   8.70864      1.00  1.196871   .867446
   8.70852   8.70852      1.00  1.203491   .871966
   8.70842   8.70842      1.00  1.201351   .870526
   8.70830   8.70830      1.00  1.198751   .868726
   8.70818   8.70818      1.00  1.199141   .869156
   8.70807   8.70807      1.00  1.200521   .870146
   8.70795   8.70795      1.00  1.200311   .870636
   8.70784   8.70784      1.00  1.199181   .869526
   8.70772   8.70772      1.00  1.202181   .871806
   8.70760   8.70760      1.00  1.200541   .870616
   8.70749   8.70749      1.00  1.200051   .870346
   8.70737   8.70737      1.00  1.200611   .870696
   8.70726   8.70726      1.00  1.203331   .873026
   8.70715   8.70715      1.00  1.199761   .870236
   8.70704   8.70704      1.00  1.200851   .871206
   8.70693   8.70693      1.00  1.201201   .871956
   8.70682   8.70682      1.00  1.202901   .873076
   8.70671   8.70671      1.00  1.199061   .870496
   8.70660   8.70660      1.00  1.202121   .873056
   8.70649   8.70649      1.00  1.200761   .871706
   8.70637   8.70637      1.00  1.201191   .872256
   8.70626   8.70626      1.00  1.198861   .870996
   8.70616   8.70616      1.00  1.202051   .873096
   8.70604   8.70604      1.00  1.201091   .872316
   8.70593   8.70593      1.00  1.199261   .870786
   8.70582   8.70582      1.00  1.200381   .872076
   8.70571   8.70571      1.00  1.203041   .873406
   8.70559   8.70559      1.00  1.200141   .871846
   8.70547   8.70547      1.00  1.200171   .871886
   8.70535   8.70535      1.00  1.201121   .873216
   8.70524   8.70524      1.00  1.201001   .873256
   8.70512   8.70512      1.00  1.200861   .872556
   8.70499   8.70499      1.00  1.200751   .872526
   8.70488   8.70488      1.00  1.203251   .874936
   8.70477   8.70477      1.00  1.199201   .872066
   8.70465   8.70465      1.00  1.200891   .873316
   8.70453   8.70453      1.00  1.201381   .874216
   8.70441   8.70441      1.00  1.200381   .873136
   8.70430   8.70430      1.00  1.200261   .873196
   8.70418   8.70418      1.00  1.200681   .873506
   8.70407   8.70407      1.00  1.202181   .874756
   8.70395   8.70395      1.00  1.197861   .871356
   8.70385   8.70385      1.00  1.200271   .873316
   8.70374   8.70374      1.00  1.200721   .873576
   8.70363   8.70363      1.00  1.200921   .874056
   8.70351   8.70351      1.00  1.196281   .871116
   8.70341   8.70341      1.00  1.202891   .875716
   8.70330   8.70330      1.00  1.199111   .873016
   8.70318   8.70318      1.00  1.198471   .872606
   8.70307   8.70307      1.00  1.197221   .871856
   8.70296   8.70296      1.00  1.202161   .875786
   8.70285   8.70285      1.00  1.196541   .871296
   8.70273   8.70273      1.00  1.198251   .873386
   8.70262   8.70262      1.00  1.197051   .871976
   8.70252   8.70252      1.00  1.199741   .873926
   8.70241   8.70241      1.00  1.196301   .871446
   8.70230   8.70230      1.00  1.196691   .871776
   8.70219   8.70219      1.00  1.199031   .873866
   8.70208   8.70208      1.00  1.196311   .871416
   8.70197   8.70197      1.00  1.196331   .871656
   8.70186   8.70186      1.00  1.197691   .873396
   8.70175   8.70175      1.00  1.197761   .873006
   8.70164   8.70164      1.00  1.195571   .871646
   8.70154   8.70154      1.00  1.196991   .872556
   8.70143   8.70143      1.00  1.196251   .872486
   8.70133   8.70133      1.00  1.195181   .872256
   8.70122   8.70122      1.00  1.194361   .871466
   8.70112   8.70112      1.00  1.196141   .872986
   8.70101   8.70101      1.00  1.193191   .870236
   8.70090   8.70090      1.00  1.193381   .870836
   8.70080   8.70080      1.00  1.192081   .869886
   8.70070   8.70070      1.00  1.192901   .870486
   8.70059   8.70059      1.00  1.192161   .870526
   8.70049   8.70049      1.00  1.192131   .869686
   8.70039   8.70039      1.00  1.195541   .872736
   8.70029   8.70029      1.00  1.193251   .870826
   8.70018   8.70018      1.00  1.190981   .869646
   8.70008   8.70008      1.00  1.191941   .870306
   8.69999   8.69999      1.00  1.194051   .872016
   8.69988   8.69988      1.00  1.188821   .868516
   8.69977   8.69977      1.00  1.192251   .870416
   8.69966   8.69966      1.00  1.188901   .868716
   8.69956   8.69956      1.00  1.191461   .870406
   8.69945   8.69945      1.00  1.186561   .866726
   8.69934   8.69934      1.00  1.191361   .870586
   8.69923   8.69923      1.00  1.185181   .866406
   8.69912   8.69912      1.00  1.190161   .869866
   8.69901   8.69901      1.00  1.185821   .866516
   8.69889   8.69889      1.00  1.189271   .869136
   8.69878   8.69878      1.00  1.184011   .865536
   8.69866   8.69866      1.00  1.186141   .867526
   8.69855   8.69855      1.00  1.185771   .867216
   8.69843   8.69843      1.00  1.184161   .865926
   8.69830   8.69830      1.00  1.185101   .866666
   8.69819   8.69819      1.00  1.184781   .866516
   8.69808   8.69808      1.00  1.187361   .868116
   8.69797   8.69797      1.00  1.181681   .864786
   8.69785   8.69785      1.00  1.183281   .865466
   8.69774   8.69774      1.00  1.184111   .866046
   8.69763   8.69763      1.00  1.183711   .866486
   8.69751   8.69751      1.00  1.177381   .861436
   8.69739   8.69739      1.00  1.183141   .865856
   8.69728   8.69728      1.00  1.180451   .863746
   8.69717   8.69717      1.00  1.179451   .863766
   8.69706   8.69706      1.00  1.178241   .862866
   8.69694   8.69694      1.00  1.181071   .864436
   8.69684   8.69684      1.00  1.176721   .861356
   8.69673   8.69673      1.00  1.177811   .863266
   8.69662   8.69662      1.00  1.177931   .863116
   8.69651   8.69651      1.00  1.178421   .862916
   8.69640   8.69640      1.00  1.175471   .861246
   8.69629   8.69629      1.00  1.176041   .861516
   8.69617   8.69617      1.00  1.177561   .863066
   8.69606   8.69606      1.00  1.177831   .863106
   8.69595   8.69595      1.00  1.171721   .858866
   8.69584   8.69584      1.00  1.177661   .863106
   8.69572   8.69572      1.00  1.175141   .861436
   8.69561   8.69561      1.00  1.173321   .860036
   8.69550   8.69550      1.00  1.174491   .861636
   8.69537   8.69537      1.00  1.175601   .862396
   8.69526   8.69526      1.00  1.172691   .859886
   8.69514   8.69514      1.00  1.170661   .858346
   8.69503   8.69503      1.00  1.174921   .861956
   8.69491   8.69491      1.00  1.173551   .860416
   8.69478   8.69478      1.00  1.170321   .858726
   8.69467   8.69467      1.00  1.171431   .859286
   8.69456   8.69456      1.00  1.176191   .862936
   8.69444   8.69444      1.00  1.170751   .859076
   8.69432   8.69432      1.00  1.167881   .857476
   8.69420   8.69420      1.00  1.172331   .860266
   8.69409   8.69409      1.00  1.172831   .860446
   8.69398   8.69398      1.00  1.168831   .857776
   8.69386   8.69386      1.00  1.169131   .858226
   8.69375   8.69375      1.00  1.172831   .860986
   8.69365   8.69365      1.00  1.167751   .857376
   8.69355   8.69355      1.00  1.169231   .858866
   8.69343   8.69343      1.00  1.166611   .856596
   8.69331   8.69331      1.00  1.170531   .859786
   8.69321   8.69321      1.00  1.166001   .856166
   8.69310   8.69310      1.00  1.170931   .860466
   8.69298   8.69298      1.00  1.168221   .858386
   8.69287   8.69287      1.00  1.166421   .857126
   8.69277   8.69277      1.00  1.166751   .857716
   8.69265   8.69265      1.00  1.170601   .860166
   8.69254   8.69254      1.00  1.166341   .857586
   8.69244   8.69244      1.00  1.165571   .856986
   8.69233   8.69233      1.00  1.169291   .859186
   8.69222   8.69222      1.00  1.168031   .858746
   8.69211   8.69211      1.00  1.165481   .857106
   8.69200   8.69200      1.00  1.167181   .858156
   8.69189   8.69189      1.00  1.169221   .860026
   8.69178   8.69178      1.00  1.165511   .857416
   8.69167   8.69167      1.00  1.165371   .857336
   8.69157   8.69157      1.00  1.166781   .858496
   8.69146   8.69146      1.00  1.168561   .859686
   8.69135   8.69135      1.00  1.162801   .855676
   8.69124   8.69124      1.00  1.166881   .858606
   8.69114   8.69114      1.00  1.166641   .858596
   8.69105   8.69105      1.00  1.166761   .858526
   8.69094   8.69094      1.00  1.162411   .855456
   8.69083   8.69083      1.00  1.169921   .861336
   8.69073   8.69073      1.00  1.163201   .856626
   8.69063   8.69063      1.00  1.167871   .859846
   8.69053   8.69053      1.00  1.163051   .856256
   8.69043   8.69043      1.00  1.166741   .859046
   8.69033   8.69033      1.00  1.164941   .858326
   8.69023   8.69023      1.00  1.164131   .857766
   8.69013   8.69013      1.00  1.164221   .857406
   8.69001   8.69001      1.00  1.167131   .860036
   8.68990   8.68990      1.00  1.160011   .854676
   8.68981   8.68981      1.00  1.166451   .859756
   8.68970   8.68970      1.00  1.165831   .859126
   8.68959   8.68959      1.00  1.163901   .857916
   8.68948   8.68948      1.00  1.162061   .856526
   8.68938   8.68938      1.00  1.167051   .859866
   8.68927   8.68927      1.00  1.163591   .858036
   8.68915   8.68915      1.00  1.164241   .858706
   8.68904   8.68904      1.00  1.164051   .858436
   8.68893   8.68893      1.00  1.165611   .859626
   8.68882   8.68882      1.00  1.162551   .857776
   8.68870   8.68870      1.00  1.162041   .856796
   8.68858   8.68858      1.00  1.165631   .859916
   8.68847   8.68847      1.00  1.164001   .858506
   8.68835   8.68835      1.00  1.161181   .856656
   8.68823   8.68823      1.00  1.166361   .860506
   8.68812   8.68812      1.00  1.164011   .858826
   8.68801   8.68801      1.00  1.161961   .857766
   8.68789   8.68789      1.00  1.160591   .856506
   8.68777   8.68777      1.00  1.165441   .860326
   8.68766   8.68766      1.00  1.162351   .858516
   8.68755   8.68755      1.00  1.164131   .859316
   8.68743   8.68743      1.00  1.163741   .859266
   8.68731   8.68731      1.00  1.167311   .861946
   8.68721   8.68721      1.00  1.160231   .857416
   8.68710   8.68710      1.00  1.165421   .860936
   8.68698   8.68698      1.00  1.163711   .859886
   8.68687   8.68687      1.00  1.164831   .860636
   8.68676   8.68676      1.00  1.160601   .858146
   8.68666   8.68666      1.00  1.166011   .861746
   8.68655   8.68655      1.00  1.163961   .860016
   8.68643   8.68643      1.00  1.162721   .860026
   8.68632   8.68632      1.00  1.160201   .857706
   8.68621   8.68621      1.00  1.165621   .861486
   8.68610   8.68610      1.00  1.162601   .859616
   8.68599   8.68599      1.00  1.162971   .859766
   8.68588   8.68588      1.00  1.165111   .861616
   8.68577   8.68577      1.00  1.165611   .862236
   8.68565   8.68565      1.00  1.161821   .859456
   8.68553   8.68553      1.00  1.164911   .861696
   8.68541   8.68541      1.00  1.167081   .863486
   8.68530   8.68530      1.00  1.163111   .860586
   8.68517   8.68517      1.00  1.165231   .862186
   8.68505   8.68505      1.00  1.165771   .862416
   8.68494   8.68494      1.00  1.166341   .863556
   8.68482   8.68482      1.00  1.164171   .861916
   8.68470   8.68470      1.00  1.166091   .863366
   8.68458   8.68458      1.00  1.164491   .862016
   8.68447   8.68447      1.00  1.165651   .863276
   8.68436   8.68436      1.00  1.164061   .861516
   8.68424   8.68424      1.00  1.166421   .863756
   8.68412   8.68412      1.00  1.165111   .862966
   8.68401   8.68401      1.00  1.164211   .862456
   8.68390   8.68390      1.00  1.166351   .863606
   8.68379   8.68379      1.00  1.165091   .862856
   8.68367   8.68367      1.00  1.164791   .862936
   8.68357   8.68357      1.00  1.167831   .865656
   8.68346   8.68346      1.00  1.163951   .862466
   8.68335   8.68335      1.00  1.166381   .864586
   8.68323   8.68323      1.00  1.166021   .863756
   8.68312   8.68312      1.00  1.167421   .865486
   8.68302   8.68302      1.00  1.164051   .862956
   8.68291   8.68291      1.00  1.166561   .864596
   8.68279   8.68279      1.00  1.166981   .865486
   8.68268   8.68268      1.00  1.167271   .865326
   8.68258   8.68258      1.00  1.166351   .864736
   8.68247   8.68247      1.00  1.165311   .864276
   8.68235   8.68235      1.00  1.168241   .866746
   8.68224   8.68224      1.00  1.165241   .864356
   8.68214   8.68214      1.00  1.168211   .866446
   8.68203   8.68203      1.00  1.167411   .866066
   8.68191   8.68191      1.00  1.167041   .865826
   8.68181   8.68181      1.00  1.167811   .866846
   8.68170   8.68170      1.00  1.167141   .866616
   8.68159   8.68159      1.00  1.168771   .867726
   8.68148   8.68148      1.00  1.170661   .869596
   8.68138   8.68138      1.00  1.164871   .864686
   8.68128   8.68128      1.00  1.168641   .867446
   8.68117   8.68117      1.00  1.168221   .867546
   8.68106   8.68106      1.00  1.166941   .866816
   8.68096   8.68096      1.00  1.169031   .868466
   8.68086   8.68086      1.00  1.165471   .865366
   8.68075   8.68075      1.00  1.169721   .868656
   8.68065   8.68065      1.00  1.166201   .866016
   8.68055   8.68055      1.00  1.166991   .867526
   8.68045   8.68045      1.00  1.167111   .867416
   8.68035   8.68035      1.00  1.170021   .869436
   8.68024   8.68024      1.00  1.167891   .868046
   8.68014   8.68014      1.00  1.167411   .868266
   8.68004   8.68004      1.00  1.169781   .869516
   8.67993   8.67993      1.00  1.167061   .868016
   8.67982   8.67982      1.00  1.169991   .869816
   8.67972   8.67972      1.00  1.166821   .868096
   8.67962   8.67962      1.00  1.170971   .870706
   8.67951   8.67951      1.00  1.166931   .868216
   8.67940   8.67940      1.00  1.171251   .871296
   8.67929   8.67929      1.00  1.166721   .867836
   8.67918   8.67918      1.00  1.170791   .871156
   8.67907   8.67907      1.00  1.165791   .867356
   8.67895   8.67895      1.00  1.171301   .871856
   8.67884   8.67884      1.00  1.164791   .866756
   8.67873   8.67873      1.00  1.172291   .871926
   8.67861   8.67861      1.00  1.168871   .869666
   8.67849   8.67849      1.00  1.170561   .871406
   8.67838   8.67838      1.00  1.166861   .868796
   8.67827   8.67827      1.00  1.171961   .872326
   8.67815   8.67815      1.00  1.168131   .869746
   8.67803   8.67803      1.00  1.171501   .872376
   8.67792   8.67792      1.00  1.166861   .868776
   8.67780   8.67780      1.00  1.172701   .873456
   8.67769   8.67769      1.00  1.166571   .869426
   8.67757   8.67757      1.00  1.170001   .871816
   8.67745   8.67745      1.00  1.166811   .868876
   8.67735   8.67735      1.00  1.172561   .873636
   8.67723   8.67723      1.00  1.167811   .870346
   8.67712   8.67712      1.00  1.169181   .871386
   8.67701   8.67701      1.00  1.169411   .871816
   8.67690   8.67690      1.00  1.167161   .869786
   8.67679   8.67679      1.00  1.169791   .871986
   8.67668   8.67668      1.00  1.166801   .869996
   8.67657   8.67657      1.00  1.169811   .872416
   8.67646   8.67646      1.00  1.166601   .870026
   8.67635   8.67635      1.00  1.167961   .871486
   8.67623   8.67623      1.00  1.167221   .870646
   8.67612   8.67612      1.00  1.168471   .871456
   8.67602   8.67602      1.00  1.166511   .870656
   8.67590   8.67590      1.00  1.167041   .871006
   8.67578   8.67578      1.00  1.167631   .871396
   8.67567   8.67567      1.00  1.167051   .871306
   8.67556   8.67556      1.00  1.165621   .870096
   8.67545   8.67545      1.00  1.169731   .872886
   8.67532   8.67532      1.00  1.164071   .868316
   8.67520   8.67520      1.00  1.167191   .871476
   8.67509   8.67509      1.00  1.165631   .870696
   8.67497   8.67497      1.00  1.166741   .871146
   8.67485   8.67485      1.00  1.164781   .869786
   8.67474   8.67474      1.00  1.164771   .870146
   8.67463   8.67463      1.00  1.168141   .872206
   8.67451   8.67451      1.00  1.164011   .868886
   8.67439   8.67439      1.00  1.163211   .868846
   8.67427   8.67427      1.00  1.164621   .870116
   8.67416   8.67416      1.00  1.164361   .870076
   8.67404   8.67404      1.00  1.162841   .869076
   8.67392   8.67392      1.00  1.162501   .868656
   8.67381   8.67381      1.00  1.164301   .869686
   8.67371   8.67371      1.00  1.163021   .869116
   8.67360   8.67360      1.00  1.160321   .867536
   8.67349   8.67349      1.00  1.163191   .869916
   8.67338   8.67338      1.00  1.160121   .867806
   8.67327   8.67327      1.00  1.159001   .866776
   8.67316   8.67316      1.00  1.159271   .867086
   8.67304   8.67304      1.00  1.159971   .867316
   8.67293   8.67293      1.00  1.160571   .867786
   8.67283   8.67283      1.00  1.157381   .865706
   8.67272   8.67272      1.00  1.160721   .868476
   8.67260   8.67260      1.00  1.159871   .867546
   8.67250   8.67250      1.00  1.157661   .866146
   8.67240   8.67240      1.00  1.159511   .867496
   8.67228   8.67228      1.00  1.159601   .867046
   8.67217   8.67217      1.00  1.157841   .866716
   8.67206   8.67206      1.00  1.157561   .866596
   8.67195   8.67195      1.00  1.159771   .868616
   8.67184   8.67184      1.00  1.156031   .865536
   8.67173   8.67173      1.00  1.155791   .865476
   8.67162   8.67162      1.00  1.156731   .866266
   8.67152   8.67152      1.00  1.157441   .867026
   8.67141   8.67141      1.00  1.156021   .865786
   8.67130   8.67130      1.00  1.155501   .865316
   8.67120   8.67120      1.00  1.154741   .865266
   8.67110   8.67110      1.00  1.157241   .867416
   8.67100   8.67100      1.00  1.153771   .864566
   8.67089   8.67089      1.00  1.154881   .865206
   8.67079   8.67079      1.00  1.153531   .864566
   8.67069   8.67069      1.00  1.157531   .867676
   8.67058   8.67058      1.00  1.152321   .863656
   8.67048   8.67048      1.00  1.156801   .867196
   8.67038   8.67038      1.00  1.153431   .864386
   8.67029   8.67029      1.00  1.155351   .866126
   8.67018   8.67018      1.00  1.152191   .864046
   8.67007   8.67007      1.00  1.156121   .867016
   8.66997   8.66997      1.00  1.153291   .864896
   8.66987   8.66987      1.00  1.153501   .864966
   8.66976   8.66976      1.00  1.153421   .865436
   8.66965   8.66965      1.00  1.154451   .865816
   8.66954   8.66954      1.00  1.152261   .864916
   8.66944   8.66944      1.00  1.154141   .866226
   8.66933   8.66933      1.00  1.153911   .865956
   8.66921   8.66921      1.00  1.151741   .864266
   8.66910   8.66910      1.00  1.153091   .865766
   8.66899   8.66899      1.00  1.154311   .866636
   8.66888   8.66888      1.00  1.153731   .866086
   8.66876   8.66876      1.00  1.149571   .863246
   8.66865   8.66865      1.00  1.156141   .867556
   8.66853   8.66853      1.00  1.153391   .865796
   8.66841   8.66841      1.00  1.154741   .867186
   8.66830   8.66830      1.00  1.151191   .864616
   8.66819   8.66819      1.00  1.154441   .867686
   8.66807   8.66807      1.00  1.152301   .865926
   8.66796   8.66796      1.00  1.152511   .866226
   8.66784   8.66784      1.00  1.151851   .865196
   8.66772   8.66772      1.00  1.152921   .866706
   8.66761   8.66761      1.00  1.151981   .865786
   8.66749   8.66749      1.00  1.152731   .866766
   8.66738   8.66738      1.00  1.150231   .864876
   8.66727   8.66727      1.00  1.152851   .867006
   8.66716   8.66716      1.00  1.150161   .864706
   8.66705   8.66705      1.00  1.154111   .867736
   8.66694   8.66694      1.00  1.150841   .865826
   8.66683   8.66683      1.00  1.152371   .867266
   8.66672   8.66672      1.00  1.151451   .866406
   8.66661   8.66661      1.00  1.153791   .867496
   8.66649   8.66649      1.00  1.150871   .865916
   8.66639   8.66639      1.00  1.152531   .867206
   8.66628   8.66628      1.00  1.150121   .865346
   8.66617   8.66617      1.00  1.152131   .867146
   8.66606   8.66606      1.00  1.149871   .865736
   8.66595   8.66595      1.00  1.151551   .866976
   8.66583   8.66583      1.00  1.149911   .865466
   8.66572   8.66572      1.00  1.151811   .867076
   8.66560   8.66560      1.00  1.146711   .863686
   8.66549   8.66549      1.00  1.153271   .868616
   8.66537   8.66537      1.00  1.147331   .864396
   8.66525   8.66525      1.00  1.149771   .866026
   8.66513   8.66513      1.00  1.149071   .865706
   8.66502   8.66502      1.00  1.149881   .866196
   8.66491   8.66491      1.00  1.148081   .864906
   8.66479   8.66479      1.00  1.150551   .866706
   8.66467   8.66467      1.00  1.146411   .863696
   8.66455   8.66455      1.00  1.150311   .867056
   8.66444   8.66444      1.00  1.144901   .862536
   8.66433   8.66433      1.00  1.150121   .866886
   8.66421   8.66421      1.00  1.146741   .864146
   8.66410   8.66410      1.00  1.149211   .866356
   8.66399   8.66399      1.00  1.147261   .864916
   8.66388   8.66388      1.00  1.151371   .867956
   8.66376   8.66376      1.00  1.146411   .864556
   8.66365   8.66365      1.00  1.148651   .866316
   8.66355   8.66355      1.00  1.146721   .864836
   8.66344   8.66344      1.00  1.149421   .866896
   8.66333   8.66333      1.00  1.145191   .864066
   8.66322   8.66322      1.00  1.148521   .866256
   8.66311   8.66311      1.00  1.145601   .864866
   8.66300   8.66300      1.00  1.148361   .866176
   8.66288   8.66288      1.00  1.143781   .863096
   8.66277   8.66277      1.00  1.148131   .866616
   8.66267   8.66267      1.00  1.145091   .864416
   8.66256   8.66256      1.00  1.144401   .863846
   8.66245   8.66245      1.00  1.145431   .864836
   8.66234   8.66234      1.00  1.145791   .865366
   8.66224   8.66224      1.00  1.144061   .863986
   8.66212   8.66212      1.00  1.143371   .863436
   8.66201   8.66201      1.00  1.143871   .863946
   8.66190   8.66190      1.00  1.145291   .864866
   8.66180   8.66180      1.00  1.143661   .863936
   8.66169   8.66169      1.00  1.144141   .863956
   8.66158   8.66158      1.00  1.143891   .864176
   8.66148   8.66148      1.00  1.142791   .863506
   8.66137   8.66137      1.00  1.143371   .863596
   8.66127   8.66127      1.00  1.144611   .864936
   8.66116   8.66116      1.00  1.142311   .863496
   8.66106   8.66106      1.00  1.141021   .862566
   8.66095   8.66095      1.00  1.145161   .865336
   8.66085   8.66085      1.00  1.140441   .862556
   8.66074   8.66074      1.00  1.142661   .864696
   8.66064   8.66064      1.00  1.141921   .863596
   8.66054   8.66054      1.00  1.142241   .863726
   8.66044   8.66044      1.00  1.144791   .865656
   8.66034   8.66034      1.00  1.139031   .861286
   8.66023   8.66023      1.00  1.143161   .865186
   8.66013   8.66013      1.00  1.141451   .864026
   8.66002   8.66002      1.00  1.140191   .863026
   8.65991   8.65991      1.00  1.141231   .863586
   8.65982   8.65982      1.00  1.140121   .862896
   8.65972   8.65972      1.00  1.142261   .864056
   8.65961   8.65961      1.00  1.141701   .864056
   8.65950   8.65950      1.00  1.141231   .864166
   8.65939   8.65939      1.00  1.140131   .863436
   8.65929   8.65929      1.00  1.142421   .865056
   8.65917   8.65917      1.00  1.140401   .863756
   8.65905   8.65905      1.00  1.141531   .864476
   8.65894   8.65894      1.00  1.139581   .863326
   8.65882   8.65882      1.00  1.140721   .864256
   8.65871   8.65871      1.00  1.141061   .864556
   8.65859   8.65859      1.00  1.143061   .866186
   8.65847   8.65847      1.00  1.139531   .863806
   8.65836   8.65836      1.00  1.145041   .867886
   8.65824   8.65824      1.00  1.138991   .863266
   8.65812   8.65812      1.00  1.144961   .867546
   8.65801   8.65801      1.00  1.141791   .865026
   8.65790   8.65790      1.00  1.143481   .866566
   8.65779   8.65779      1.00  1.141301   .865696
   8.65766   8.65766      1.00  1.143841   .867506
   8.65755   8.65755      1.00  1.139901   .865096
   8.65744   8.65744      1.00  1.145411   .868936
   8.65733   8.65733      1.00  1.138351   .863846
   8.65721   8.65721      1.00  1.143321   .867766
   8.65710   8.65710      1.00  1.143321   .867146
   8.65700   8.65700      1.00  1.145811   .869266
   8.65688   8.65688      1.00  1.142771   .866846
   8.65677   8.65677      1.00  1.143921   .868076
   8.65666   8.65666      1.00  1.145471   .869416
   8.65655   8.65655      1.00  1.144091   .868676
   8.65644   8.65644      1.00  1.146751   .870386
   8.65632   8.65632      1.00  1.142551   .867446
   8.65622   8.65622      1.00  1.148131   .871546
   8.65611   8.65611      1.00  1.145081   .869226
   8.65600   8.65600      1.00  1.147151   .871116
   8.65588   8.65588      1.00  1.145891   .870226
   8.65576   8.65576      1.00  1.145461   .870036
   8.65565   8.65565      1.00  1.146701   .871266
   8.65553   8.65553      1.00  1.148271   .872286
   8.65541   8.65541      1.00  1.145361   .870186
   8.65529   8.65529      1.00  1.147651   .872206
   8.65518   8.65518      1.00  1.146251   .871236
   8.65507   8.65507      1.00  1.151031   .874466
   8.65494   8.65494      1.00  1.144421   .869816
   8.65483   8.65483      1.00  1.150601   .875236
   8.65471   8.65471      1.00  1.148781   .873816
   8.65460   8.65460      1.00  1.149141   .873846
   8.65448   8.65448      1.00  1.148441   .873136
   8.65436   8.65436      1.00  1.149501   .874016
   8.65425   8.65425      1.00  1.150871   .874996
   8.65413   8.65413      1.00  1.147261   .872736
   8.65401   8.65401      1.00  1.150411   .875096
   8.65391   8.65391      1.00  1.150841   .875996
   8.65380   8.65380      1.00  1.149361   .874586
   8.65368   8.65368      1.00  1.150301   .874886
   8.65356   8.65356      1.00  1.150071   .875466
   8.65345   8.65345      1.00  1.149841   .875336
   8.65335   8.65335      1.00  1.151751   .876296
   8.65323   8.65323      1.00  1.149311   .874526
   8.65312   8.65312      1.00  1.152301   .877046
   8.65302   8.65302      1.00  1.150611   .876066
   8.65292   8.65292      1.00  1.151101   .875926
   8.65280   8.65280      1.00  1.152761   .877486
   8.65269   8.65269      1.00  1.149771   .875186
   8.65258   8.65258      1.00  1.153161   .877826
   8.65247   8.65247      1.00  1.150661   .876386
   8.65236   8.65236      1.00  1.153321   .878226
   8.65224   8.65224      1.00  1.149951   .875586
   8.65214   8.65214      1.00  1.152891   .878346
   8.65203   8.65203      1.00  1.151141   .876936
   8.65192   8.65192      1.00  1.153431   .878786
   8.65180   8.65180      1.00  1.148981   .876026
   8.65170   8.65170      1.00  1.152461   .878646
   8.65160   8.65160      1.00  1.151751   .877866
   8.65149   8.65149      1.00  1.150841   .876986
   8.65138   8.65138      1.00  1.150491   .877796
   8.65128   8.65128      1.00  1.153831   .879956
   8.65117   8.65117      1.00  1.150421   .877416
   8.65107   8.65107      1.00  1.154811   .880416
   8.65096   8.65096      1.00  1.150001   .877286
   8.65085   8.65085      1.00  1.154901   .880966
   8.65075   8.65075      1.00  1.151731   .878496
   8.65065   8.65065      1.00  1.153461   .880666
   8.65055   8.65055      1.00  1.153121   .879676
   8.65045   8.65045      1.00  1.151321   .878756
   8.65035   8.65035      1.00  1.153831   .880826
   8.65024   8.65024      1.00  1.153361   .880336
   8.65014   8.65014      1.00  1.152611   .880066
   8.65003   8.65003      1.00  1.151891   .879406
   8.64993   8.64993      1.00  1.153201   .880236
   8.64983   8.64983      1.00  1.155541   .882426
   8.64972   8.64972      1.00  1.152871   .880236
   8.64961   8.64961      1.00  1.153281   .881136
   8.64951   8.64951      1.00  1.155341   .882766
   8.64941   8.64941      1.00  1.152501   .880176
   8.64929   8.64929      1.00  1.156001   .883156
   8.64918   8.64918      1.00  1.153621   .880986
   8.64907   8.64907      1.00  1.155671   .883056
   8.64896   8.64896      1.00  1.153821   .881626
   8.64884   8.64884      1.00  1.154001   .882146
   8.64872   8.64872      1.00  1.156901   .884146
   8.64861   8.64861      1.00  1.154271   .882186
   8.64850   8.64850      1.00  1.156981   .884526
   8.64837   8.64837      1.00  1.153761   .881916
   8.64826   8.64826      1.00  1.157721   .884566
   8.64815   8.64815      1.00  1.155561   .883746
   8.64804   8.64804      1.00  1.156791   .884596
   8.64791   8.64791      1.00  1.155781   .883446
   8.64779   8.64779      1.00  1.154771   .883656
   8.64768   8.64768      1.00  1.155851   .884476
   8.64756   8.64756      1.00  1.157811   .885926
   8.64745   8.64745      1.00  1.153411   .882376
   8.64733   8.64733      1.00  1.155961   .884526
   8.64723   8.64723      1.00  1.156411   .884936
   8.64712   8.64712      1.00  1.157831   .886316
   8.64700   8.64700      1.00  1.156001   .884656
   8.64689   8.64689      1.00  1.154821   .884026
   8.64679   8.64679      1.00  1.157431   .885956
   8.64668   8.64668      1.00  1.156391   .885906
   8.64656   8.64656      1.00  1.155511   .885076
   8.64645   8.64645      1.00  1.156691   .885716
   8.64634   8.64634      1.00  1.156381   .885806
   8.64623   8.64623      1.00  1.157321   .886356
   8.64612   8.64612      1.00  1.156611   .886076
   8.64601   8.64601      1.00  1.157391   .886746
   8.64591   8.64591      1.00  1.155881   .885576
   8.64579   8.64579      1.00  1.157431   .886846
   8.64567   8.64567      1.00  1.157241   .886596
   8.64555   8.64555      1.00  1.157211   .886786
   8.64544   8.64544      1.00  1.158651   .888016
   8.64532   8.64532      1.00  1.156541   .886376
   8.64519   8.64519      1.00  1.157741   .887856
   8.64508   8.64508      1.00  1.155921   .886286
   8.64497   8.64497      1.00  1.159151   .888936
   8.64485   8.64485      1.00  1.158871   .888596
   8.64473   8.64473      1.00  1.157401   .887856
   8.64461   8.64461      1.00  1.157541   .887806
   8.64450   8.64450      1.00  1.158471   .888706
   8.64439   8.64439      1.00  1.158361   .889016
   8.64426   8.64426      1.00  1.157961   .888486
   8.64414   8.64414      1.00  1.156411   .887836
   8.64403   8.64403      1.00  1.160161   .890566
   8.64392   8.64392      1.00  1.159381   .889636
   8.64381   8.64381      1.00  1.160111   .890406
   8.64370   8.64370      1.00  1.158351   .889256
   8.64359   8.64359      1.00  1.161601   .891706
   8.64348   8.64348      1.00  1.160211   .890876
   8.64337   8.64337      1.00  1.157261   .889326
   8.64326   8.64326      1.00  1.161401   .891816
   8.64315   8.64315      1.00  1.159971   .891136
   8.64304   8.64304      1.00  1.159121   .890356
   8.64292   8.64292      1.00  1.160331   .891486
   8.64281   8.64281      1.00  1.159871   .891216
   8.64270   8.64270      1.00  1.160831   .891886
   8.64260   8.64260      1.00  1.157321   .889006
   8.64248   8.64248      1.00  1.162221   .893276
   8.64237   8.64237      1.00  1.160541   .891716
   8.64227   8.64227      1.00  1.162681   .893916
   8.64215   8.64215      1.00  1.158971   .891066
   8.64204   8.64204      1.00  1.164331   .895166
   8.64193   8.64193      1.00  1.160041   .891656
   8.64183   8.64183      1.00  1.162711   .894596
   8.64172   8.64172      1.00  1.160141   .892036
   8.64161   8.64161      1.00  1.164491   .895856
   8.64151   8.64151      1.00  1.159631   .891756
   8.64140   8.64140      1.00  1.164771   .895796
   8.64130   8.64130      1.00  1.161611   .893526
   8.64119   8.64119      1.00  1.164121   .895566
   8.64108   8.64108      1.00  1.160621   .893086
   8.64098   8.64098      1.00  1.165811   .897206
   8.64088   8.64088      1.00  1.161201   .893746
   8.64077   8.64077      1.00  1.164221   .896096
   8.64067   8.64067      1.00  1.162821   .895206
   8.64057   8.64057      1.00  1.164991   .897176
   8.64047   8.64047      1.00  1.162651   .895016
   8.64036   8.64036      1.00  1.163381   .896126
   8.64026   8.64026      1.00  1.162111   .895076
   8.64016   8.64016      1.00  1.167821   .899716
   8.64006   8.64006      1.00  1.161801   .894896
   8.63995   8.63995      1.00  1.163501   .896216
   8.63984   8.63984      1.00  1.165011   .897936
   8.63974   8.63974      1.00  1.164781   .897556
   8.63963   8.63963      1.00  1.164941   .897666
   8.63952   8.63952      1.00  1.164681   .897526
   8.63942   8.63942      1.00  1.166231   .898836
   8.63931   8.63931      1.00  1.165341   .898096
   8.63920   8.63920      1.00  1.166421   .899676
   8.63908   8.63908      1.00  1.165191   .898606
   8.63897   8.63897      1.00  1.165981   .898506
   8.63886   8.63886      1.00  1.166901   .899886
   8.63874   8.63874      1.00  1.167751   .900206
   8.63861   8.63861      1.00  1.165921   .899276
   8.63851   8.63851      1.00  1.166401   .899526
   8.63840   8.63840      1.00  1.168691   .901256
   8.63829   8.63829      1.00  1.168341   .901266
   8.63816   8.63816      1.00  1.165371   .899306
   8.63805   8.63805      1.00  1.168161   .901196
   8.63794   8.63794      1.00  1.169811   .902716
   8.63782   8.63782      1.00  1.166111   .899666
   8.63770   8.63770      1.00  1.168921   .902226
   8.63759   8.63759      1.00  1.169011   .902126
   8.63748   8.63748      1.00  1.169321   .902826
   8.63737   8.63737      1.00  1.166801   .900756
   8.63725   8.63725      1.00  1.169381   .903036
   8.63713   8.63713      1.00  1.166821   .900886
   8.63703   8.63703      1.00  1.168831   .902896
   8.63692   8.63692      1.00  1.168101   .902386
   8.63681   8.63681      1.00  1.169921   .903586
   8.63670   8.63670      1.00  1.168441   .902746
   8.63659   8.63659      1.00  1.170981   .904146
   8.63647   8.63647      1.00  1.168121   .902966
   8.63636   8.63636      1.00  1.171131   .905006
   8.63625   8.63625      1.00  1.169481   .903586
   8.63615   8.63615      1.00  1.170321   .904336
   8.63603   8.63603      1.00  1.170761   .904546
   8.63591   8.63591      1.00  1.169331   .904056
   8.63580   8.63580      1.00  1.170251   .904716
   8.63569   8.63569      1.00  1.171191   .905866
   8.63558   8.63558      1.00  1.170101   .904666
   8.63545   8.63545      1.00  1.167791   .902526
   8.63534   8.63534      1.00  1.171671   .905876
   8.63522   8.63522      1.00  1.170951   .905716
   8.63511   8.63511      1.00  1.171761   .906926
   8.63499   8.63499      1.00  1.169971   .904916
   8.63487   8.63487      1.00  1.172041   .907116
   8.63475   8.63475      1.00  1.170611   .906396
   8.63464   8.63464      1.00  1.171281   .906536
   8.63452   8.63452      1.00  1.170821   .906346
   8.63440   8.63440      1.00  1.172661   .907496
   8.63429   8.63429      1.00  1.169341   .905346
   8.63417   8.63417      1.00  1.172111   .907556
   8.63406   8.63406      1.00  1.170951   .906486
   8.63394   8.63394      1.00  1.172271   .907706
   8.63383   8.63383      1.00  1.170661   .906646
   8.63372   8.63372      1.00  1.172661   .908096
   8.63361   8.63361      1.00  1.171411   .907086
   8.63350   8.63350      1.00  1.172491   .908546
   8.63339   8.63339      1.00  1.169761   .906196
   8.63328   8.63328      1.00  1.172841   .908566
   8.63316   8.63316      1.00  1.171781   .908016
   8.63306   8.63306      1.00  1.170471   .907286
   8.63295   8.63295      1.00  1.172401   .908456
   8.63284   8.63284      1.00  1.171301   .908006
   8.63273   8.63273      1.00  1.171041   .907436
   8.63262   8.63262      1.00  1.171391   .908026
   8.63251   8.63251      1.00  1.172391   .909446
   8.63240   8.63240      1.00  1.170771   .907446
   8.63229   8.63229      1.00  1.171101   .908166
   8.63218   8.63218      1.00  1.172021   .909286
   8.63207   8.63207      1.00  1.172301   .909456
   8.63195   8.63195      1.00  1.171441   .908536
   8.63184   8.63184      1.00  1.170481   .908096
   8.63173   8.63173      1.00  1.173211   .909896
   8.63163   8.63163      1.00  1.171371   .908826
   8.63152   8.63152      1.00  1.170201   .908006
   8.63141   8.63141      1.00  1.172311   .909936
   8.63131   8.63131      1.00  1.172421   .910116
   8.63121   8.63121      1.00  1.169751   .908656
   8.63110   8.63110      1.00  1.173221   .910486
   8.63099   8.63099      1.00  1.171591   .909456
   8.63089   8.63089      1.00  1.172551   .910296
   8.63079   8.63079      1.00  1.170571   .909146
   8.63069   8.63069      1.00  1.172591   .910446
   8.63058   8.63058      1.00  1.171641   .909956
   8.63048   8.63048      1.00  1.172481   .910856
   8.63038   8.63038      1.00  1.171591   .909836
   8.63028   8.63028      1.00  1.173481   .911416
   8.63017   8.63017      1.00  1.171591   .909426
   8.63007   8.63007      1.00  1.171581   .910436
   8.62997   8.62997      1.00  1.171391   .910416
   8.62986   8.62986      1.00  1.171591   .910376
   8.62974   8.62974      1.00  1.170391   .910166
   8.62964   8.62964      1.00  1.172631   .911836
   8.62954   8.62954      1.00  1.172221   .911456
   8.62943   8.62943      1.00  1.172371   .911006
   8.62932   8.62932      1.00  1.172151   .911506
   8.62920   8.62920      1.00  1.173491   .912556
   8.62910   8.62910      1.00  1.172781   .911886
   8.62898   8.62898      1.00  1.171111   .910916
   8.62886   8.62886      1.00  1.174191   .913436
   8.62875   8.62875      1.00  1.172141   .911636
   8.62864   8.62864      1.00  1.172401   .912026
   8.62852   8.62852      1.00  1.172941   .912386
   8.62840   8.62840      1.00  1.173331   .913236
   8.62829   8.62829      1.00  1.170301   .911216
   8.62818   8.62818      1.00  1.173291   .913356
   8.62806   8.62806      1.00  1.172751   .912986
   8.62794   8.62794      1.00  1.173681   .913786
   8.62782   8.62782      1.00  1.171971   .912006
   8.62771   8.62771      1.00  1.173431   .913736
   8.62760   8.62760      1.00  1.174111   .914736
   8.62748   8.62748      1.00  1.171721   .912756
   8.62736   8.62736      1.00  1.172981   .913826
   8.62725   8.62725      1.00  1.174361   .914816
   8.62714   8.62714      1.00  1.174411   .914706
   8.62703   8.62703      1.00  1.170241   .911836
   8.62692   8.62692      1.00  1.175701   .916276
   8.62681   8.62681      1.00  1.172711   .913996
   8.62670   8.62670      1.00  1.174271   .915136
   8.62659   8.62659      1.00  1.171901   .912866
   8.62648   8.62648      1.00  1.175421   .916046
   8.62637   8.62637      1.00  1.172531   .914046
   8.62626   8.62626      1.00  1.172961   .914686
   8.62614   8.62614      1.00  1.173541   .915256
   8.62603   8.62603      1.00  1.175281   .916456
   8.62592   8.62592      1.00  1.170961   .913226
   8.62581   8.62581      1.00  1.174611   .916546
   8.62569   8.62569      1.00  1.173561   .916026
   8.62557   8.62557      1.00  1.174341   .916326
   8.62546   8.62546      1.00  1.171591   .914046
   8.62534   8.62534      1.00  1.174951   .916736
   8.62522   8.62522      1.00  1.172831   .915106
   8.62510   8.62510      1.00  1.174101   .916246
   8.62499   8.62499      1.00  1.172831   .915066
   8.62487   8.62487      1.00  1.174791   .916996
   8.62475   8.62475      1.00  1.172211   .915376
   8.62464   8.62464      1.00  1.172991   .916346
   8.62453   8.62453      1.00  1.173551   .916686
   8.62441   8.62441      1.00  1.173691   .916196
   8.62428   8.62428      1.00  1.171731   .915186
   8.62417   8.62417      1.00  1.174791   .918216
   8.62406   8.62406      1.00  1.173651   .916986
   8.62395   8.62395      1.00  1.171901   .915426
   8.62383   8.62383      1.00  1.173841   .916776
   8.62372   8.62372      1.00  1.172551   .916276
   8.62361   8.62361      1.00  1.173631   .917246
   8.62351   8.62351      1.00  1.171061   .915346
   8.62339   8.62339      1.00  1.174311   .917756
   8.62327   8.62327      1.00  1.171121   .915676
   8.62317   8.62317      1.00  1.173471   .917566
   8.62306   8.62306      1.00  1.170471   .915646
   8.62295   8.62295      1.00  1.173351   .917486
   8.62283   8.62283      1.00  1.170531   .915286
   8.62273   8.62273      1.00  1.172981   .917616
   8.62261   8.62261      1.00  1.171271   .915966
   8.62250   8.62250      1.00  1.171381   .916746
   8.62240   8.62240      1.00  1.169281   .914896
   8.62229   8.62229      1.00  1.172471   .917516
   8.62218   8.62218      1.00  1.170511   .916036
   8.62206   8.62206      1.00  1.171221   .915876
   8.62195   8.62195      1.00  1.170201   .915866
   8.62185   8.62185      1.00  1.171831   .916806
   8.62174   8.62174      1.00  1.171261   .916706
   8.62163   8.62163      1.00  1.171121   .916876
   8.62152   8.62152      1.00  1.169651   .915766
   8.62142   8.62142      1.00  1.171391   .917506
   8.62132   8.62132      1.00  1.168901   .915466
   8.62121   8.62121      1.00  1.170141   .916236
   8.62110   8.62110      1.00  1.170121   .916376
   8.62100   8.62100      1.00  1.169631   .915736
   8.62089   8.62089      1.00  1.167311   .914436
   8.62079   8.62079      1.00  1.170501   .916396
   8.62069   8.62069      1.00  1.168821   .915606
   8.62059   8.62059      1.00  1.169581   .915996
   8.62049   8.62049      1.00  1.168411   .915346
   8.62038   8.62038      1.00  1.169971   .917096
   8.62028   8.62028      1.00  1.167501   .915116
   8.62018   8.62018      1.00  1.167991   .915406
   8.62008   8.62008      1.00  1.169631   .917136
   8.61997   8.61997      1.00  1.168231   .915956
   8.61986   8.61986      1.00  1.166611   .914386
   8.61976   8.61976      1.00  1.169151   .916706
   8.61965   8.61965      1.00  1.168211   .916486
   8.61954   8.61954      1.00  1.166911   .915166
   8.61943   8.61943      1.00  1.166441   .914646
   8.61933   8.61933      1.00  1.169531   .917446
   8.61922   8.61922      1.00  1.166151   .914876
   8.61910   8.61910      1.00  1.165051   .913936
   8.61899   8.61899      1.00  1.167031   .915786
   8.61888   8.61888      1.00  1.167251   .916346
   8.61876   8.61876      1.00  1.166091   .915066
   8.61864   8.61864      1.00  1.163831   .913576
   8.61853   8.61853      1.00  1.168211   .916926
   8.61842   8.61842      1.00  1.162931   .913366
   8.61830   8.61830      1.00  1.165291   .915126
   8.61818   8.61818      1.00  1.163041   .913416
   8.61806   8.61806      1.00  1.166301   .915706
   8.61795   8.61795      1.00  1.161791   .912376
   8.61784   8.61784      1.00  1.163671   .914396
   8.61771   8.61771      1.00  1.163701   .914266
   8.61760   8.61760      1.00  1.163371   .914656
   8.61749   8.61749      1.00  1.160311   .911396
   8.61738   8.61738      1.00  1.165191   .915206
   8.61726   8.61726      1.00  1.160591   .912276
   8.61715   8.61715      1.00  1.161381   .912786
   8.61704   8.61704      1.00  1.161391   .912956
   8.61693   8.61693      1.00  1.162451   .913686
   8.61682   8.61682      1.00  1.159711   .911376
   8.61670   8.61670      1.00  1.160991   .912736
   8.61659   8.61659      1.00  1.161001   .912896
   8.61649   8.61649      1.00  1.160041   .912416
   8.61638   8.61638      1.00  1.158581   .911376
   8.61627   8.61627      1.00  1.159721   .912106
   8.61616   8.61616      1.00  1.161731   .913936
   8.61605   8.61605      1.00  1.156511   .910186
   8.61592   8.61592      1.00  1.159491   .912576
   8.61581   8.61581      1.00  1.160111   .912516
   8.61571   8.61571      1.00  1.158871   .912406
   8.61559   8.61559      1.00  1.155431   .909896
   8.61546   8.61546      1.00  1.159531   .912526
   8.61535   8.61535      1.00  1.156491   .910386
   8.61524   8.61524      1.00  1.157711   .910986
   8.61512   8.61512      1.00  1.155351   .909356
   8.61500   8.61500      1.00  1.158671   .912506
   8.61488   8.61488      1.00  1.155531   .909986
   8.61477   8.61477      1.00  1.156871   .911276
   8.61465   8.61465      1.00  1.157861   .911786
   8.61453   8.61453      1.00  1.156881   .911506
   8.61441   8.61441      1.00  1.154691   .909436
   8.61430   8.61430      1.00  1.158111   .912786
   8.61419   8.61419      1.00  1.156871   .911836
   8.61407   8.61407      1.00  1.153931   .909506
   8.61395   8.61395      1.00  1.156201   .911246
   8.61385   8.61385      1.00  1.155901   .910606
   8.61374   8.61374      1.00  1.157551   .912336
   8.61362   8.61362      1.00  1.150931   .907696
   8.61351   8.61351      1.00  1.156131   .912216
   8.61341   8.61341      1.00  1.155801   .910886
   8.61329   8.61329      1.00  1.155311   .910646
   8.61317   8.61317      1.00  1.153091   .909506
   8.61307   8.61307      1.00  1.158401   .914386
   8.61296   8.61296      1.00  1.153741   .910126
   8.61285   8.61285      1.00  1.156161   .912396
   8.61273   8.61273      1.00  1.155441   .911616
   8.61263   8.61263      1.00  1.156261   .912726
   8.61252   8.61252      1.00  1.153591   .910516
   8.61241   8.61241      1.00  1.154051   .910896
   8.61229   8.61229      1.00  1.156601   .913036
   8.61218   8.61218      1.00  1.153501   .911036
   8.61208   8.61208      1.00  1.153451   .910706
   8.61197   8.61197      1.00  1.155591   .912576
   8.61186   8.61186      1.00  1.154151   .911496
   8.61175   8.61175      1.00  1.152631   .910466
   8.61165   8.61165      1.00  1.154821   .912366
   8.61154   8.61154      1.00  1.155131   .911926
   8.61143   8.61143      1.00  1.152781   .910406
   8.61133   8.61133      1.00  1.152771   .910586
   8.61123   8.61123      1.00  1.156291   .913386
   8.61112   8.61112      1.00  1.151981   .910406
   8.61101   8.61101      1.00  1.152861   .910866
   8.61090   8.61090      1.00  1.151201   .909866
   8.61081   8.61081      1.00  1.154951   .913046
   8.61071   8.61071      1.00  1.152211   .910876
   8.61060   8.61060      1.00  1.151961   .910536
   8.61050   8.61050      1.00  1.154971   .913006
   8.61041   8.61041      1.00  1.152601   .911136
   8.61030   8.61030      1.00  1.150181   .909266
   8.61019   8.61019      1.00  1.153851   .912546
   8.61009   8.61009      1.00  1.151831   .910876
   8.60999   8.60999      1.00  1.150491   .910116
   8.60988   8.60988      1.00  1.151281   .910966
   8.60977   8.60977      1.00  1.153381   .912636
   8.60967   8.60967      1.00  1.151931   .911466
   8.60957   8.60957      1.00  1.150011   .910086
   8.60946   8.60946      1.00  1.152871   .912656
   8.60934   8.60934      1.00  1.151501   .911396
   8.60923   8.60923      1.00  1.150851   .911426
   8.60912   8.60912      1.00  1.151381   .911166
   8.60901   8.60901      1.00  1.151941   .911976
   8.60889   8.60889      1.00  1.151331   .912066
   8.60878   8.60878      1.00  1.149131   .910046
   8.60867   8.60867      1.00  1.152871   .913086
   8.60855   8.60855      1.00  1.150781   .911436
   8.60843   8.60843      1.00  1.151431   .911636
   8.60832   8.60832      1.00  1.149861   .910466
   8.60821   8.60821      1.00  1.153521   .913506
   8.60809   8.60809      1.00  1.149121   .910816
   8.60797   8.60797      1.00  1.150101   .911386
   8.60785   8.60785      1.00  1.149871   .911446
   8.60773   8.60773      1.00  1.152501   .913826
   8.60762   8.60762      1.00  1.149981   .911386
   8.60750   8.60750      1.00  1.152351   .913286
   8.60739   8.60739      1.00  1.148171   .910266
   8.60728   8.60728      1.00  1.153181   .914046
   8.60717   8.60717      1.00  1.149061   .911236
   8.60706   8.60706      1.00  1.153491   .914276
   8.60695   8.60695      1.00  1.148481   .911026
   8.60684   8.60684      1.00  1.150671   .913346
   8.60673   8.60673      1.00  1.147321   .910386
   8.60661   8.60661      1.00  1.152621   .914646
   8.60650   8.60650      1.00  1.145901   .909276
   8.60640   8.60640      1.00  1.149431   .911986
   8.60629   8.60629      1.00  1.149271   .911916
   8.60617   8.60617      1.00  1.151411   .913436
   8.60606   8.60606      1.00  1.146941   .909936
   8.60595   8.60595      1.00  1.152371   .914456
   8.60584   8.60584      1.00  1.150021   .913216
   8.60572   8.60572      1.00  1.150021   .913086
   8.60560   8.60560      1.00  1.148591   .911786
   8.60549   8.60549      1.00  1.150571   .913466
   8.60537   8.60537      1.00  1.151201   .914016
   8.60525   8.60525      1.00  1.148231   .911876
   8.60514   8.60514      1.00  1.150901   .914746
   8.60503   8.60503      1.00  1.150001   .913986
   8.60491   8.60491      1.00  1.151301   .914226
   8.60478   8.60478      1.00  1.149601   .913846
   8.60466   8.60466      1.00  1.150961   .915336
   8.60455   8.60455      1.00  1.149791   .914056
   8.60443   8.60443      1.00  1.152201   .915866
   8.60431   8.60431      1.00  1.148231   .912776
   8.60419   8.60419      1.00  1.151551   .916256
   8.60408   8.60408      1.00  1.147801   .912926
   8.60397   8.60397      1.00  1.151991   .916556
   8.60386   8.60386      1.00  1.149831   .914606
   8.60375   8.60375      1.00  1.151871   .916516
   8.60364   8.60364      1.00  1.147171   .912456
   8.60353   8.60353      1.00  1.152651   .917056
   8.60341   8.60341      1.00  1.148341   .913266
   8.60330   8.60330      1.00  1.150341   .915506
   8.60319   8.60319      1.00  1.149771   .914936
   8.60308   8.60308      1.00  1.151131   .915916
   8.60297   8.60297      1.00  1.148031   .913906
   8.60286   8.60286      1.00  1.150021   .915796
   8.60276   8.60276      1.00  1.150451   .915826
   8.60264   8.60264      1.00  1.150471   .915786
   8.60252   8.60252      1.00  1.147641   .913226
   8.60241   8.60241      1.00  1.151371   .916686
   8.60231   8.60231      1.00  1.149821   .915996
   8.60220   8.60220      1.00  1.150791   .916716
   8.60208   8.60208      1.00  1.147931   .914386
   8.60197   8.60197      1.00  1.150161   .915986
   8.60188   8.60188      1.00  1.150981   .916536
   8.60176   8.60176      1.00  1.149991   .916236
   8.60165   8.60165      1.00  1.148351   .915026
   8.60154   8.60154      1.00  1.149961   .916496
   8.60144   8.60144      1.00  1.148251   .915146
   8.60133   8.60133      1.00  1.150411   .916766
   8.60122   8.60122      1.00  1.146821   .914016
   8.60112   8.60112      1.00  1.148191   .915316
   8.60102   8.60102      1.00  1.147711   .915016
   8.60091   8.60091      1.00  1.149591   .916586
   8.60081   8.60081      1.00  1.145641   .913726
   8.60070   8.60070      1.00  1.146961   .914706
   8.60061   8.60061      1.00  1.148251   .915806
   8.60050   8.60050      1.00  1.148251   .916126
   8.60040   8.60040      1.00  1.145551   .913976
   8.60029   8.60029      1.00  1.147931   .915976
   8.60019   8.60019      1.00  1.145811   .914426
   8.60009   8.60009      1.00  1.148481   .916176
   8.59998   8.59998      1.00  1.145071   .913826
   8.59987   8.59987      1.00  1.148891   .916956
   8.59977   8.59977      1.00  1.146441   .915296
   8.59967   8.59967      1.00  1.148241   .916466
   8.59956   8.59956      1.00  1.146641   .915576
   8.59946   8.59946      1.00  1.146381   .915086
   8.59935   8.59935      1.00  1.147981   .917016
   8.59924   8.59924      1.00  1.143241   .912816
   8.59912   8.59912      1.00  1.147331   .916586
   8.59900   8.59900      1.00  1.145351   .914726
   8.59889   8.59889      1.00  1.146771   .916546
   8.59878   8.59878      1.00  1.146131   .915636
   8.59865   8.59865      1.00  1.146891   .916606
   8.59854   8.59854      1.00  1.143981   .913976
   8.59844   8.59844      1.00  1.147811   .917126
   8.59831   8.59831      1.00  1.144791   .915136
   8.59819   8.59819      1.00  1.145681   .915756
   8.59808   8.59808      1.00  1.143491   .913996
   8.59797   8.59797      1.00  1.146891   .916796
   8.59785   8.59785      1.00  1.142801   .913946
   8.59772   8.59772      1.00  1.144321   .914926
   8.59761   8.59761      1.00  1.143551   .914856
   8.59750   8.59750      1.00  1.146451   .917216
   8.59739   8.59739      1.00  1.142501   .914146
   8.59728   8.59728      1.00  1.144911   .916006
   8.59717   8.59717      1.00  1.143901   .915176
   8.59706   8.59706      1.00  1.144991   .915696
   8.59695   8.59695      1.00  1.143101   .914346
   8.59683   8.59683      1.00  1.144771   .916216
   8.59672   8.59672      1.00  1.141671   .913936
   8.59662   8.59662      1.00  1.143151   .915486
   8.59651   8.59651      1.00  1.143011   .915336
   8.59639   8.59639      1.00  1.142721   .914726
   8.59628   8.59628      1.00  1.143961   .916036
   8.59617   8.59617      1.00  1.141621   .914356
   8.59606   8.59606      1.00  1.143761   .915706
   8.59594   8.59594      1.00  1.142481   .914586
   8.59582   8.59582      1.00  1.142501   .914996
   8.59572   8.59572      1.00  1.142631   .915396
   8.59560   8.59560      1.00  1.143621   .915896
   8.59548   8.59548      1.00  1.140841   .913916
   8.59536   8.59536      1.00  1.141531   .914536
   8.59525   8.59525      1.00  1.142981   .916056
   8.59514   8.59514      1.00  1.142661   .915226
   8.59501   8.59501      1.00  1.141541   .914876
   8.59490   8.59490      1.00  1.142031   .915506
   8.59478   8.59478      1.00  1.140501   .914286
   8.59466   8.59466      1.00  1.144001   .917366
   8.59454   8.59454      1.00  1.138431   .912986
   8.59442   8.59442      1.00  1.141651   .915106
   8.59431   8.59431      1.00  1.141171   .915286
   8.59420   8.59420      1.00  1.140251   .913936
   8.59408   8.59408      1.00  1.141051   .915176
   8.59397   8.59397      1.00  1.139621   .914456
   8.59386   8.59386      1.00  1.139971   .914836
   8.59375   8.59375      1.00  1.138271   .913566
   8.59363   8.59363      1.00  1.140441   .915056
   8.59352   8.59352      1.00  1.138261   .914026
   8.59341   8.59341      1.00  1.137501   .912666
   8.59330   8.59330      1.00  1.137821   .913216
   8.59318   8.59318      1.00  1.137571   .913476
   8.59307   8.59307      1.00  1.139871   .915036
   8.59297   8.59297      1.00  1.136621   .912626
   8.59286   8.59286      1.00  1.140531   .915646
   8.59274   8.59274      1.00  1.137231   .913516
   8.59263   8.59263      1.00  1.137181   .913146
   8.59253   8.59253      1.00  1.139261   .915576
   8.59242   8.59242      1.00  1.136981   .913116
   8.59230   8.59230      1.00  1.137371   .913606
   8.59220   8.59220      1.00  1.136751   .912896
   8.59209   8.59209      1.00  1.137011   .913166
   8.59197   8.59197      1.00  1.137801   .914146
   8.59186   8.59186      1.00  1.134091   .911656
   8.59176   8.59176      1.00  1.135011   .912366
   8.59165   8.59165      1.00  1.137391   .914446
   8.59155   8.59155      1.00  1.135131   .913056
   8.59143   8.59143      1.00  1.135821   .912976
   8.59133   8.59133      1.00  1.136101   .913776
   8.59123   8.59123      1.00  1.136481   .913986
   8.59112   8.59112      1.00  1.135691   .913216
   8.59101   8.59101      1.00  1.134491   .912186
   8.59091   8.59091      1.00  1.136621   .914376
   8.59081   8.59081      1.00  1.135771   .913256
   8.59071   8.59071      1.00  1.134771   .912996
   8.59060   8.59060      1.00  1.135741   .913686
   8.59050   8.59050      1.00  1.136241   .914326
   8.59040   8.59040      1.00  1.133981   .912246
   8.59030   8.59030      1.00  1.135061   .913336
   8.59019   8.59019      1.00  1.135981   .914596
   8.59009   8.59009      1.00  1.131751   .911116
   8.58999   8.58999      1.00  1.136511   .915076
   8.58988   8.58988      1.00  1.132921   .912396
   8.58978   8.58978      1.00  1.134191   .913186
   8.58967   8.58967      1.00  1.133831   .913446
   8.58957   8.58957      1.00  1.132961   .912516
   8.58945   8.58945      1.00  1.134391   .914026
   8.58934   8.58934      1.00  1.133221   .913286
   8.58923   8.58923      1.00  1.130531   .911186
   8.58913   8.58913      1.00  1.135411   .914836
   8.58901   8.58901      1.00  1.131451   .911346
   8.58890   8.58890      1.00  1.132141   .912586
   8.58878   8.58878      1.00  1.132201   .912836
   8.58867   8.58867      1.00  1.132221   .912566
   8.58855   8.58855      1.00  1.132211   .912866
   8.58843   8.58843      1.00  1.130531   .911606
   8.58832   8.58832      1.00  1.133091   .913516
   8.58821   8.58821      1.00  1.129461   .910536
   8.58809   8.58809      1.00  1.133851   .914406
   8.58796   8.58796      1.00  1.128001   .909756
   8.58785   8.58785      1.00  1.133741   .914836
   8.58774   8.58774      1.00  1.130141   .911906
   8.58762   8.58762      1.00  1.130681   .912646
   8.58750   8.58750      1.00  1.130781   .912476
   8.58739   8.58739      1.00  1.130191   .912446
   8.58728   8.58728      1.00  1.132091   .913766
   8.58716   8.58716      1.00  1.130631   .912916
   8.58705   8.58705      1.00  1.127491   .910186
   8.58694   8.58694      1.00  1.131771   .913496
   8.58684   8.58684      1.00  1.130601   .912416
   8.58673   8.58673      1.00  1.129411   .911536
   8.58661   8.58661      1.00  1.128701   .911606
   8.58650   8.58650      1.00  1.128591   .910996
   8.58640   8.58640      1.00  1.128861   .911906
   8.58629   8.58629      1.00  1.127421   .910676
   8.58617   8.58617      1.00  1.126681   .909856
   8.58606   8.58606      1.00  1.128191   .910806
   8.58595   8.58595      1.00  1.128701   .911776
   8.58584   8.58584      1.00  1.125801   .909736
   8.58572   8.58572      1.00  1.128651   .912296
   8.58560   8.58560      1.00  1.125911   .910256
   8.58549   8.58549      1.00  1.126981   .911196
   8.58537   8.58537      1.00  1.125961   .910256
   8.58525   8.58525      1.00  1.126291   .910046
   8.58513   8.58513      1.00  1.125081   .909626
   8.58502   8.58502      1.00  1.127551   .911716
   8.58490   8.58490      1.00  1.123251   .908726
   8.58478   8.58478      1.00  1.126841   .911236
   8.58467   8.58467      1.00  1.123591   .908876
   8.58455   8.58455      1.00  1.124081   .909476
   8.58444   8.58444      1.00  1.122291   .908046
   8.58432   8.58432      1.00  1.124651   .909606
   8.58420   8.58420      1.00  1.122861   .908056
   8.58408   8.58408      1.00  1.123701   .909596
   8.58397   8.58397      1.00  1.122331   .908566
   8.58386   8.58386      1.00  1.123491   .909236
   8.58376   8.58376      1.00  1.121411   .908016
   8.58365   8.58365      1.00  1.121201   .908026
   8.58354   8.58354      1.00  1.122021   .908546
   8.58342   8.58342      1.00  1.122191   .908026
   8.58331   8.58331      1.00  1.118751   .906246
   8.58320   8.58320      1.00  1.121081   .908256
   8.58308   8.58308      1.00  1.121381   .908176
   8.58297   8.58297      1.00  1.117401   .904946
   8.58287   8.58287      1.00  1.120321   .907246
   8.58276   8.58276      1.00  1.119311   .907226
   8.58265   8.58265      1.00  1.120681   .908176
   8.58253   8.58253      1.00  1.115571   .903876
   8.58242   8.58242      1.00  1.120921   .908186
   8.58232   8.58232      1.00  1.118951   .906636
   8.58221   8.58221      1.00  1.116091   .904366
   8.58209   8.58209      1.00  1.117181   .905796
   8.58198   8.58198      1.00  1.117341   .905716
   8.58188   8.58188      1.00  1.115241   .904386
   8.58177   8.58177      1.00  1.115601   .904976
   8.58166   8.58166      1.00  1.114561   .903906
   8.58156   8.58156      1.00  1.116251   .905396
   8.58146   8.58146      1.00  1.112901   .902916
   8.58135   8.58135      1.00  1.114351   .904176
   8.58124   8.58124      1.00  1.114851   .904776
   8.58113   8.58113      1.00  1.112241   .902516
   8.58103   8.58103      1.00  1.113721   .903636
   8.58093   8.58093      1.00  1.112631   .902786
   8.58082   8.58082      1.00  1.112781   .903386
   8.58072   8.58072      1.00  1.109811   .900316
   8.58062   8.58062      1.00  1.114481   .905046
   8.58052   8.58052      1.00  1.110691   .901596
   8.58042   8.58042      1.00  1.109051   .900836
   8.58032   8.58032      1.00  1.109581   .900986
   8.58022   8.58022      1.00  1.115101   .905496
   8.58010   8.58010      1.00  1.105751   .898206
   8.58000   8.58000      1.00  1.108771   .900416
   8.57990   8.57990      1.00  1.109921   .901416
   8.57980   8.57980      1.00  1.111121   .903096
   8.57969   8.57969      1.00  1.105821   .897986
   8.57959   8.57959      1.00  1.109721   .901396
   8.57948   8.57948      1.00  1.107371   .899916
   8.57937   8.57937      1.00  1.109511   .901486
   8.57926   8.57926      1.00  1.104361   .897606
   8.57914   8.57914      1.00  1.109451   .901966
   8.57903   8.57903      1.00  1.105871   .899286
   8.57892   8.57892      1.00  1.104231   .897606
   8.57880   8.57880      1.00  1.106311   .900036
   8.57869   8.57869      1.00  1.109011   .901476
   8.57857   8.57857      1.00  1.103831   .897156
   8.57846   8.57846      1.00  1.107601   .901316
   8.57834   8.57834      1.00  1.104481   .898316
   8.57822   8.57822      1.00  1.108251   .901576
   8.57811   8.57811      1.00  1.102511   .897316
   8.57800   8.57800      1.00  1.107661   .901336
   8.57788   8.57788      1.00  1.106381   .900126
   8.57775   8.57775      1.00  1.106481   .900516
   8.57764   8.57764      1.00  1.103241   .897686
   8.57753   8.57753      1.00  1.109811   .903816
   8.57742   8.57742      1.00  1.102761   .897986
   8.57730   8.57730      1.00  1.103871   .898426
   8.57719   8.57719      1.00  1.107491   .901186
   8.57708   8.57708      1.00  1.111021   .905166
   8.57698   8.57698      1.00  1.101591   .896906
   8.57686   8.57686      1.00  1.108521   .902616
   8.57675   8.57675      1.00  1.104161   .899016
   8.57664   8.57664      1.00  1.108731   .903146
   8.57653   8.57653      1.00  1.101761   .897986
   8.57641   8.57641      1.00  1.105411   .900836
   8.57630   8.57630      1.00  1.107991   .903156
   8.57620   8.57620      1.00  1.104061   .899456
   8.57609   8.57609      1.00  1.104591   .899996
   8.57597   8.57597      1.00  1.107161   .902236
   8.57586   8.57586      1.00  1.101861   .898236
   8.57575   8.57575      1.00  1.105031   .899946
   8.57563   8.57563      1.00  1.105811   .901286
   8.57550   8.57550      1.00  1.105951   .901146
   8.57539   8.57539      1.00  1.103131   .899766
   8.57528   8.57528      1.00  1.104471   .900806
   8.57516   8.57516      1.00  1.106261   .902566
   8.57504   8.57504      1.00  1.103501   .899946
   8.57493   8.57493      1.00  1.104571   .901316
   8.57482   8.57482      1.00  1.105151   .902006
   8.57470   8.57470      1.00  1.105191   .901566
   8.57457   8.57457      1.00  1.103951   .900736
   8.57446   8.57446      1.00  1.104751   .901886
   8.57434   8.57434      1.00  1.105811   .902976
   8.57422   8.57422      1.00  1.103311   .900716
   8.57411   8.57411      1.00  1.103111   .900886
   8.57399   8.57399      1.00  1.105261   .902526
   8.57389   8.57389      1.00  1.104291   .901656
   8.57378   8.57378      1.00  1.103341   .900796
   8.57366   8.57366      1.00  1.104781   .902336
   8.57355   8.57355      1.00  1.105521   .902976
   8.57345   8.57345      1.00  1.103291   .900986
   8.57334   8.57334      1.00  1.102641   .900646
   8.57321   8.57321      1.00  1.107361   .904576
   8.57310   8.57310      1.00  1.100141   .898826
   8.57300   8.57300      1.00  1.104951   .903326
   8.57289   8.57289      1.00  1.102391   .900756
   8.57278   8.57278      1.00  1.106601   .904116
   8.57267   8.57267      1.00  1.099661   .898786
   8.57256   8.57256      1.00  1.105131   .903286
   8.57245   8.57245      1.00  1.101951   .900996
   8.57233   8.57233      1.00  1.105081   .903066
   8.57222   8.57222      1.00  1.099171   .898736
   8.57212   8.57212      1.00  1.103501   .902406
   8.57200   8.57200      1.00  1.101191   .901036
   8.57189   8.57189      1.00  1.102591   .901926
   8.57179   8.57179      1.00  1.098841   .899046
   8.57168   8.57168      1.00  1.103461   .903216
   8.57158   8.57158      1.00  1.099631   .899776
   8.57147   8.57147      1.00  1.099531   .899816
   8.57136   8.57136      1.00  1.099871   .900456
   8.57126   8.57126      1.00  1.102831   .902516
   8.57115   8.57115      1.00  1.099091   .900516
   8.57104   8.57104      1.00  1.097751   .898506
   8.57094   8.57094      1.00  1.101961   .902456
   8.57084   8.57084      1.00  1.099321   .899976
   8.57074   8.57074      1.00  1.100701   .901386
   8.57063   8.57063      1.00  1.097401   .898776
   8.57053   8.57053      1.00  1.102021   .903026
   8.57044   8.57044      1.00  1.096481   .898176
   8.57034   8.57034      1.00  1.099491   .900486
   8.57022   8.57022      1.00  1.098191   .900286
   8.57012   8.57012      1.00  1.098141   .899416
   8.57002   8.57002      1.00  1.094131   .896416
   8.56992   8.56992      1.00  1.100671   .901756
   8.56981   8.56981      1.00  1.096861   .898786
   8.56970   8.56970      1.00  1.098381   .900276
   8.56960   8.56960      1.00  1.096341   .898896
   8.56950   8.56950      1.00  1.101251   .902886
   8.56938   8.56938      1.00  1.097231   .899216
   8.56927   8.56927      1.00  1.094931   .897586
   8.56916   8.56916      1.00  1.098751   .900896
   8.56905   8.56905      1.00  1.097871   .900466
   8.56893   8.56893      1.00  1.096771   .899816
   8.56882   8.56882      1.00  1.093651   .897276
   8.56870   8.56870      1.00  1.099281   .901336
   8.56859   8.56859      1.00  1.096811   .899456
   8.56847   8.56847      1.00  1.095561   .898796
   8.56836   8.56836      1.00  1.094681   .898356
   8.56825   8.56825      1.00  1.099121   .901726
   8.56813   8.56813      1.00  1.094171   .897756
   8.56801   8.56801      1.00  1.097641   .900866
   8.56789   8.56789      1.00  1.093861   .898096
   8.56778   8.56778      1.00  1.095071   .898996
   8.56766   8.56766      1.00  1.094191   .898346
   8.56754   8.56754      1.00  1.094671   .899096
   8.56743   8.56743      1.00  1.094291   .898776
   8.56732   8.56732      1.00  1.093901   .898596
   8.56721   8.56721      1.00  1.093251   .898096
   8.56709   8.56709      1.00  1.092721   .898066
   8.56698   8.56698      1.00  1.096031   .900226
   8.56688   8.56688      1.00  1.090211   .895526
   8.56677   8.56677      1.00  1.094731   .899616
   8.56665   8.56665      1.00  1.092141   .897636
   8.56654   8.56654      1.00  1.090171   .895756
   8.56644   8.56644      1.00  1.094901   .899756
   8.56633   8.56633      1.00  1.093661   .899066
   8.56621   8.56621      1.00  1.090361   .896446
   8.56610   8.56610      1.00  1.092441   .898346
   8.56600   8.56600      1.00  1.093621   .899446
   8.56588   8.56588      1.00  1.094381   .899956
   8.56576   8.56576      1.00  1.090751   .897176
   8.56565   8.56565      1.00  1.092191   .898526
   8.56554   8.56554      1.00  1.094911   .900586
   8.56542   8.56542      1.00  1.091531   .897996
   8.56530   8.56530      1.00  1.089161   .895566
   8.56518   8.56518      1.00  1.093241   .899766
   8.56507   8.56507      1.00  1.091631   .898076
   8.56495   8.56495      1.00  1.088341   .895766
   8.56483   8.56483      1.00  1.091531   .898076
   8.56471   8.56471      1.00  1.085981   .894056
   8.56460   8.56460      1.00  1.091591   .898716
   8.56448   8.56448      1.00  1.085781   .893756
   8.56435   8.56435      1.00  1.088671   .896466
   8.56424   8.56424      1.00  1.083051   .891666
   8.56413   8.56413      1.00  1.088701   .896696
   8.56403   8.56403      1.00  1.084271   .893156
   8.56391   8.56391      1.00  1.087341   .895536
   8.56379   8.56379      1.00  1.082681   .891986
   8.56369   8.56369      1.00  1.089841   .897626
   8.56358   8.56358      1.00  1.083571   .892556
   8.56346   8.56346      1.00  1.085241   .893756
   8.56335   8.56335      1.00  1.083511   .892766
   8.56324   8.56324      1.00  1.087831   .896506
   8.56313   8.56313      1.00  1.082481   .892146
   8.56301   8.56301      1.00  1.083251   .893196
   8.56291   8.56291      1.00  1.082791   .892696
   8.56280   8.56280      1.00  1.085021   .894616
   8.56269   8.56269      1.00  1.081041   .891796
   8.56258   8.56258      1.00  1.078441   .889306
   8.56247   8.56247      1.00  1.085481   .895676
   8.56236   8.56236      1.00  1.080701   .891166
   8.56225   8.56225      1.00  1.081491   .891826
   8.56214   8.56214      1.00  1.079651   .890646
   8.56203   8.56203      1.00  1.081051   .891736
   8.56193   8.56193      1.00  1.078011   .889866
   8.56182   8.56182      1.00  1.081401   .892146
   8.56171   8.56171      1.00  1.077471   .889196
   8.56160   8.56160      1.00  1.080921   .892416
   8.56150   8.56150      1.00  1.075761   .888236
   8.56139   8.56139      1.00  1.079921   .891596
   8.56128   8.56128      1.00  1.077091   .889116
   8.56118   8.56118      1.00  1.077491   .890126
   8.56107   8.56107      1.00  1.076921   .889576
   8.56097   8.56097      1.00  1.078681   .891006
   8.56086   8.56086      1.00  1.076431   .889286
   8.56076   8.56076      1.00  1.077001   .889446
   8.56067   8.56067      1.00  1.077141   .889756
   8.56056   8.56056      1.00  1.075161   .888116
   8.56045   8.56045      1.00  1.075251   .888576
   8.56035   8.56035      1.00  1.074401   .887966
   8.56026   8.56026      1.00  1.076941   .890296
   8.56015   8.56015      1.00  1.070781   .884416
   8.56004   8.56004      1.00  1.074771   .888116
   8.55994   8.55994      1.00  1.072901   .887026
   8.55984   8.55984      1.00  1.075851   .889586
   8.55974   8.55974      1.00  1.068791   .883476
   8.55963   8.55963      1.00  1.074231   .887956
   8.55952   8.55952      1.00  1.073161   .886706
   8.55942   8.55942      1.00  1.071821   .886036
   8.55931   8.55931      1.00  1.069771   .885216
   8.55919   8.55919      1.00  1.073861   .888446
   8.55908   8.55908      1.00  1.070141   .884996
   8.55897   8.55897      1.00  1.070941   .885626
   8.55885   8.55885      1.00  1.070391   .886066
   8.55873   8.55873      1.00  1.070991   .886386
   8.55862   8.55862      1.00  1.070841   .886126
   8.55851   8.55851      1.00  1.071111   .886436
   8.55839   8.55839      1.00  1.071261   .887186
   8.55827   8.55827      1.00  1.069551   .885256
   8.55816   8.55816      1.00  1.070451   .886426
   8.55805   8.55805      1.00  1.068431   .885136
   8.55793   8.55793      1.00  1.071171   .887596
   8.55780   8.55780      1.00  1.067351   .883906
   8.55769   8.55769      1.00  1.069471   .885616
   8.55758   8.55758      1.00  1.071081   .887006
   8.55747   8.55747      1.00  1.068091   .884656
   8.55735   8.55735      1.00  1.065451   .882556
   8.55724   8.55724      1.00  1.070371   .887216
   8.55713   8.55713      1.00  1.066081   .883536
   8.55701   8.55701      1.00  1.068031   .884936
   8.55690   8.55690      1.00  1.065781   .883926
   8.55679   8.55679      1.00  1.069621   .886346
   8.55669   8.55669      1.00  1.067041   .884796
   8.55658   8.55658      1.00  1.066361   .884136
   8.55646   8.55646      1.00  1.070221   .887056
   8.55636   8.55636      1.00  1.066701   .884536
   8.55625   8.55625      1.00  1.067271   .885036
   8.55614   8.55614      1.00  1.066441   .884236
   8.55602   8.55602      1.00  1.067151   .885366
   8.55591   8.55591      1.00  1.065131   .883566
   8.55580   8.55580      1.00  1.065081   .883576
   8.55568   8.55568      1.00  1.066361   .884416
   8.55556   8.55556      1.00  1.062631   .881436
   8.55544   8.55544      1.00  1.063241   .882256
   8.55534   8.55534      1.00  1.065661   .884366
   8.55522   8.55522      1.00  1.064471   .883706
   8.55510   8.55510      1.00  1.064661   .883746
   8.55498   8.55498      1.00  1.062441   .882206
   8.55487   8.55487      1.00  1.067881   .886316
   8.55475   8.55475      1.00  1.061131   .881086
   8.55463   8.55463      1.00  1.063441   .883066
   8.55452   8.55452      1.00  1.064521   .884136
   8.55440   8.55440      1.00  1.064671   .884176
   8.55428   8.55428      1.00  1.062391   .882866
   8.55416   8.55416      1.00  1.063001   .883006
   8.55405   8.55405      1.00  1.065671   .885176
   8.55395   8.55395      1.00  1.060671   .881946
   8.55384   8.55384      1.00  1.064321   .884496
   8.55372   8.55372      1.00  1.064191   .884456
   8.55361   8.55361      1.00  1.064561   .884536
   8.55350   8.55350      1.00  1.058841   .880046
   8.55339   8.55339      1.00  1.067191   .887686
   8.55328   8.55328      1.00  1.060701   .881736
   8.55317   8.55317      1.00  1.063941   .885196
   8.55306   8.55306      1.00  1.059151   .880576
   8.55295   8.55295      1.00  1.068001   .888396
   8.55284   8.55284      1.00  1.057971   .879856
   8.55273   8.55273      1.00  1.064341   .885386
   8.55263   8.55263      1.00  1.061201   .882646
   8.55252   8.55252      1.00  1.065761   .886656
   8.55240   8.55240      1.00  1.057791   .880176
   8.55230   8.55230      1.00  1.062801   .884166
   8.55219   8.55219      1.00  1.065561   .886596
   8.55208   8.55208      1.00  1.058861   .881136
   8.55196   8.55196      1.00  1.061901   .884306
   8.55186   8.55186      1.00  1.063571   .885206
   8.55176   8.55176      1.00  1.061571   .884076
   8.55165   8.55165      1.00  1.060661   .883216
   8.55154   8.55154      1.00  1.059341   .882636
   8.55143   8.55143      1.00  1.062671   .885226
   8.55133   8.55133      1.00  1.062191   .884706
   8.55123   8.55123      1.00  1.059011   .881976
   8.55112   8.55112      1.00  1.062861   .885446
   8.55101   8.55101      1.00  1.059681   .882726
   8.55091   8.55091      1.00  1.061911   .885136
   8.55081   8.55081      1.00  1.060721   .883626
   8.55071   8.55071      1.00  1.062771   .885376
   8.55061   8.55061      1.00  1.058521   .882516
   8.55051   8.55051      1.00  1.061551   .885046
   8.55040   8.55040      1.00  1.062081   .885166
   8.55029   8.55029      1.00  1.059391   .883256
   8.55019   8.55019      1.00  1.060171   .884196
   8.55009   8.55009      1.00  1.059201   .883356
   8.54999   8.54999      1.00  1.062561   .886126
   8.54988   8.54988      1.00  1.058871   .882886
   8.54978   8.54978      1.00  1.060191   .884436
   8.54968   8.54968      1.00  1.060711   .884826
   8.54957   8.54957      1.00  1.062951   .887166
   8.54946   8.54946      1.00  1.056431   .881266
   8.54935   8.54935      1.00  1.063901   .887806
   8.54924   8.54924      1.00  1.058341   .883246
   8.54912   8.54912      1.00  1.062901   .886816
   8.54901   8.54901      1.00  1.056301   .881976
   8.54890   8.54890      1.00  1.065941   .890246
   8.54879   8.54879      1.00  1.057471   .882736
   8.54867   8.54867      1.00  1.061281   .885926
   8.54855   8.54855      1.00  1.061441   .886306
   8.54844   8.54844      1.00  1.061561   .886706
   8.54833   8.54833      1.00  1.057831   .883406
   8.54820   8.54820      1.00  1.062271   .887166
   8.54808   8.54808      1.00  1.060911   .886236
   8.54796   8.54796      1.00  1.060301   .885716
   8.54785   8.54785      1.00  1.061671   .887226
   8.54774   8.54774      1.00  1.061971   .887416
   8.54762   8.54762      1.00  1.062991   .888666
   8.54750   8.54750      1.00  1.057521   .884206
   8.54740   8.54740      1.00  1.063971   .889236
   8.54728   8.54728      1.00  1.063481   .889256
   8.54717   8.54717      1.00  1.062581   .888576
   8.54706   8.54706      1.00  1.060781   .886516
   8.54695   8.54695      1.00  1.064061   .889286
   8.54684   8.54684      1.00  1.061881   .887516
   8.54672   8.54672      1.00  1.062761   .888616
   8.54661   8.54661      1.00  1.062091   .888696
   8.54651   8.54651      1.00  1.066031   .891106
   8.54640   8.54640      1.00  1.061481   .888266
   8.54628   8.54628      1.00  1.062781   .888976
   8.54617   8.54617      1.00  1.066771   .892366
   8.54607   8.54607      1.00  1.063371   .889916
   8.54595   8.54595      1.00  1.063181   .889446
   8.54584   8.54584      1.00  1.063171   .889776
   8.54572   8.54572      1.00  1.066491   .893016
   8.54561   8.54561      1.00  1.062681   .889696
   8.54549   8.54549      1.00  1.063721   .891406
   8.54537   8.54537      1.00  1.065391   .892036
   8.54525   8.54525      1.00  1.067221   .893846
   8.54514   8.54514      1.00  1.060611   .888596
   8.54502   8.54502      1.00  1.067951   .894526
   8.54490   8.54490      1.00  1.064531   .891276
   8.54478   8.54478      1.00  1.065641   .892636
   8.54467   8.54467      1.00  1.063341   .890976
   8.54455   8.54455      1.00  1.067661   .894696
   8.54442   8.54442      1.00  1.063831   .891486
   8.54431   8.54431      1.00  1.065661   .892796
   8.54420   8.54420      1.00  1.066041   .893196
   8.54409   8.54409      1.00  1.069031   .896006
   8.54398   8.54398      1.00  1.062701   .891116
   8.54387   8.54387      1.00  1.068581   .895906
   8.54376   8.54376      1.00  1.069911   .897196
   8.54364   8.54364      1.00  1.065281   .893366
   8.54352   8.54352      1.00  1.065841   .893666
   8.54341   8.54341      1.00  1.072001   .899206
   8.54331   8.54331      1.00  1.069291   .896896
   8.54319   8.54319      1.00  1.063861   .892266
   8.54307   8.54307      1.00  1.069881   .897336
   8.54297   8.54297      1.00  1.068311   .895976
   8.54286   8.54286      1.00  1.069201   .896836
   8.54275   8.54275      1.00  1.064571   .893636
   8.54263   8.54263      1.00  1.069271   .897946
   8.54253   8.54253      1.00  1.068901   .897406
   8.54243   8.54243      1.00  1.063691   .892956
   8.54232   8.54232      1.00  1.067461   .896266
   8.54220   8.54220      1.00  1.069231   .898036
   8.54209   8.54209      1.00  1.065351   .894196
   8.54199   8.54199      1.00  1.065921   .895586
   8.54188   8.54188      1.00  1.070451   .899056
   8.54176   8.54176      1.00  1.066271   .895526
   8.54166   8.54166      1.00  1.065161   .894866
   8.54155   8.54155      1.00  1.069241   .898096
   8.54145   8.54145      1.00  1.067731   .896856
   8.54134   8.54134      1.00  1.063731   .894206
   8.54123   8.54123      1.00  1.067001   .896266
   8.54113   8.54113      1.00  1.070081   .898896
   8.54102   8.54102      1.00  1.065651   .895616
   8.54091   8.54091      1.00  1.060621   .891146
   8.54082   8.54082      1.00  1.071131   .900286
   8.54072   8.54072      1.00  1.067451   .897466
   8.54062   8.54062      1.00  1.064531   .894516
   8.54051   8.54051      1.00  1.065931   .896326
   8.54041   8.54041      1.00  1.069831   .900006
   8.54031   8.54031      1.00  1.064141   .894756
   8.54020   8.54020      1.00  1.066031   .896766
   8.54009   8.54009      1.00  1.068371   .898616
   8.53999   8.53999      1.00  1.068321   .898696
   8.53989   8.53989      1.00  1.062831   .894546
   8.53979   8.53979      1.00  1.067321   .898616
   8.53968   8.53968      1.00  1.070071   .900766
   8.53957   8.53957      1.00  1.063931   .895566
   8.53946   8.53946      1.00  1.063731   .894796
   8.53936   8.53936      1.00  1.072171   .902376
   8.53924   8.53924      1.00  1.066961   .898226
   8.53913   8.53913      1.00  1.062141   .894136
   8.53902   8.53902      1.00  1.068581   .899706
   8.53891   8.53891      1.00  1.068881   .900106
   8.53879   8.53879      1.00  1.062671   .895176
   8.53867   8.53867      1.00  1.065211   .897026
   8.53856   8.53856      1.00  1.069941   .901096
   8.53845   8.53845      1.00  1.064901   .897136
   8.53833   8.53833      1.00  1.063081   .895896
   8.53822   8.53822      1.00  1.067921   .900286
   8.53810   8.53810      1.00  1.067951   .900296
   8.53797   8.53797      1.00  1.060081   .893396
   8.53785   8.53785      1.00  1.066061   .898926
   8.53773   8.53773      1.00  1.067471   .899896
   8.53762   8.53762      1.00  1.065341   .898076
   8.53751   8.53751      1.00  1.062411   .895316
   8.53740   8.53740      1.00  1.066211   .899136
   8.53729   8.53729      1.00  1.067581   .900366
   8.53718   8.53718      1.00  1.059041   .893476
   8.53707   8.53707      1.00  1.065331   .899016
   8.53695   8.53695      1.00  1.065841   .899276
   8.53684   8.53684      1.00  1.064081   .897546
   8.53673   8.53673      1.00  1.059701   .894536
   8.53662   8.53662      1.00  1.068641   .901716
   8.53651   8.53651      1.00  1.063151   .897096
   8.53640   8.53640      1.00  1.061671   .895686
   8.53629   8.53629      1.00  1.066811   .900486
   8.53618   8.53618      1.00  1.069131   .902156
   8.53606   8.53606      1.00  1.058891   .893756
   8.53596   8.53596      1.00  1.065071   .899216
   8.53585   8.53585      1.00  1.066241   .900326
   8.53573   8.53573      1.00  1.067041   .901036
   8.53561   8.53561      1.00  1.057051   .892486
   8.53549   8.53549      1.00  1.066321   .901116
   8.53538   8.53538      1.00  1.064951   .899926
   8.53526   8.53526      1.00  1.061371   .896626
   8.53514   8.53514      1.00  1.060791   .896126
   8.53503   8.53503      1.00  1.069211   .902896
   8.53491   8.53491      1.00  1.062771   .897986
   8.53479   8.53479      1.00  1.059731   .895716
   8.53467   8.53467      1.00  1.064991   .900346
   8.53455   8.53455      1.00  1.065771   .901396
   8.53444   8.53444      1.00  1.059651   .895876
   8.53432   8.53432      1.00  1.061491   .897366
   8.53420   8.53420      1.00  1.066021   .901516
   8.53409   8.53409      1.00  1.060101   .896506
   8.53398   8.53398      1.00  1.059821   .896156
   8.53386   8.53386      1.00  1.063121   .899536
   8.53375   8.53375      1.00  1.063281   .899346
   8.53365   8.53365      1.00  1.055311   .892956
   8.53353   8.53353      1.00  1.061921   .898026
   8.53342   8.53342      1.00  1.064911   .901106
   8.53330   8.53330      1.00  1.059941   .897496
   8.53320   8.53320      1.00  1.059521   .896666
   8.53310   8.53310      1.00  1.062951   .899336
   8.53298   8.53298      1.00  1.064471   .901136
   8.53287   8.53287      1.00  1.056491   .894476
   8.53276   8.53276      1.00  1.061581   .898996
   8.53265   8.53265      1.00  1.061741   .899416
   8.53254   8.53254      1.00  1.060151   .897996
   8.53243   8.53243      1.00  1.054831   .893246
   8.53232   8.53232      1.00  1.064441   .901206
   8.53222   8.53222      1.00  1.056811   .895196
   8.53210   8.53210      1.00  1.059331   .897336
   8.53198   8.53198      1.00  1.055441   .894156
   8.53188   8.53188      1.00  1.063291   .901026
   8.53177   8.53177      1.00  1.054971   .894216
   8.53167   8.53167      1.00  1.058541   .897516
   8.53156   8.53156      1.00  1.059451   .898226
   8.53145   8.53145      1.00  1.060981   .899596
   8.53135   8.53135      1.00  1.053471   .893106
   8.53124   8.53124      1.00  1.060791   .899586
   8.53113   8.53113      1.00  1.059931   .898736
   8.53103   8.53103      1.00  1.054481   .894446
   8.53093   8.53093      1.00  1.058731   .897996
   8.53083   8.53083      1.00  1.059941   .899156
   8.53072   8.53072      1.00  1.057821   .896656
   8.53062   8.53062      1.00  1.056031   .895596
   8.53052   8.53052      1.00  1.057661   .897096
   8.53042   8.53042      1.00  1.062251   .901096
   8.53031   8.53031      1.00  1.054971   .894686
   8.53021   8.53021      1.00  1.053561   .894006
   8.53011   8.53011      1.00  1.062361   .901576
   8.53000   8.53000      1.00  1.055241   .895956
   8.52990   8.52990      1.00  1.053111   .894446
   8.52980   8.52980      1.00  1.059471   .899356
   8.52969   8.52969      1.00  1.060881   .900726
   8.52958   8.52958      1.00  1.054421   .895136
   8.52947   8.52947      1.00  1.057461   .897876
   8.52937   8.52937      1.00  1.059061   .899366
   8.52926   8.52926      1.00  1.059921   .899986
   8.52914   8.52914      1.00  1.052891   .893996
   8.52903   8.52903      1.00  1.060221   .900176
   8.52892   8.52892      1.00  1.057921   .898916
   8.52881   8.52881      1.00  1.057301   .898496
   8.52869   8.52869      1.00  1.057221   .898596
   8.52858   8.52858      1.00  1.061231   .901816
   8.52846   8.52846      1.00  1.057741   .899096
   8.52834   8.52834      1.00  1.055551   .897366
   8.52823   8.52823      1.00  1.061741   .902756
   8.52811   8.52811      1.00  1.056151   .897886
   8.52799   8.52799      1.00  1.057131   .898726
   8.52787   8.52787      1.00  1.058191   .900106
   8.52775   8.52775      1.00  1.060221   .901726
   8.52764   8.52764      1.00  1.056871   .898596
   8.52753   8.52753      1.00  1.054781   .897166
   8.52742   8.52742      1.00  1.062071   .903706
   8.52731   8.52731      1.00  1.059231   .901256
   8.52719   8.52719      1.00  1.055001   .897126
   8.52708   8.52708      1.00  1.059101   .901286
   8.52698   8.52698      1.00  1.061631   .903556
   8.52686   8.52686      1.00  1.057741   .900356
   8.52675   8.52675      1.00  1.056191   .898996
   8.52664   8.52664      1.00  1.058931   .901776
   8.52653   8.52653      1.00  1.059761   .902146
   8.52642   8.52642      1.00  1.053381   .896856
   8.52631   8.52631      1.00  1.060811   .902956
   8.52620   8.52620      1.00  1.058881   .901756
   8.52610   8.52610      1.00  1.059041   .901546
   8.52598   8.52598      1.00  1.055061   .898506
   8.52587   8.52587      1.00  1.062571   .905406
   8.52575   8.52575      1.00  1.058811   .902466
   8.52564   8.52564      1.00  1.054411   .898966
   8.52552   8.52552      1.00  1.062511   .905516
   8.52540   8.52540      1.00  1.059801   .903386
   8.52528   8.52528      1.00  1.057861   .901816
   8.52517   8.52517      1.00  1.058841   .902446
   8.52505   8.52505      1.00  1.061371   .904906
   8.52493   8.52493      1.00  1.059811   .903496
   8.52482   8.52482      1.00  1.057901   .902306
   8.52470   8.52470      1.00  1.058901   .902866
   8.52459   8.52459      1.00  1.065381   .908596
   8.52446   8.52446      1.00  1.054551   .899176
   8.52435   8.52435      1.00  1.061191   .904586
   8.52424   8.52424      1.00  1.061511   .905926
   8.52412   8.52412      1.00  1.063241   .906766
   8.52400   8.52400      1.00  1.055161   .900296
   8.52389   8.52389      1.00  1.066211   .909586
   8.52379   8.52379      1.00  1.060751   .905036
   8.52368   8.52368      1.00  1.061981   .906246
   8.52355   8.52355      1.00  1.058301   .903206
   8.52344   8.52344      1.00  1.065621   .909836
   8.52333   8.52333      1.00  1.061881   .906366
   8.52322   8.52322      1.00  1.060351   .905446
   8.52311   8.52311      1.00  1.061481   .906416
   8.52301   8.52301      1.00  1.066991   .910466
   8.52290   8.52290      1.00  1.058531   .903626
   8.52279   8.52279      1.00  1.063421   .908666
   8.52267   8.52267      1.00  1.064271   .909046
   8.52257   8.52257      1.00  1.063701   .908896
   8.52246   8.52246      1.00  1.060531   .906076
   8.52235   8.52235      1.00  1.065041   .909936
   8.52223   8.52223      1.00  1.065591   .910666
   8.52212   8.52212      1.00  1.060121   .906056
   8.52202   8.52202      1.00  1.066141   .911146
   8.52191   8.52191      1.00  1.065261   .910626
   8.52180   8.52180      1.00  1.064781   .910356
   8.52169   8.52169      1.00  1.061021   .907086
   8.52159   8.52159      1.00  1.067401   .912786
   8.52148   8.52148      1.00  1.064171   .909896
   8.52137   8.52137      1.00  1.064151   .909846
   8.52126   8.52126      1.00  1.061981   .908326
   8.52116   8.52116      1.00  1.069361   .914856
   8.52105   8.52105      1.00  1.061001   .907476
   8.52094   8.52094      1.00  1.064871   .910776
   8.52084   8.52084      1.00  1.065721   .911866
   8.52075   8.52075      1.00  1.066501   .911966
   8.52065   8.52065      1.00  1.062321   .908536
   8.52054   8.52054      1.00  1.066331   .912166
   8.52043   8.52043      1.00  1.066521   .912796
   8.52034   8.52034      1.00  1.064751   .910716
   8.52023   8.52023      1.00  1.064131   .911076
   8.52012   8.52012      1.00  1.066581   .913396
   8.52002   8.52002      1.00  1.066221   .913246
   8.51991   8.51991      1.00  1.063661   .910906
   8.51981   8.51981      1.00  1.065811   .913036
   8.51971   8.51971      1.00  1.069591   .916176
   8.51960   8.51960      1.00  1.062151   .909626
   8.51950   8.51950      1.00  1.067171   .913856
   8.51939   8.51939      1.00  1.069701   .916006
   8.51927   8.51927      1.00  1.062851   .910686
   8.51916   8.51916      1.00  1.063801   .911976
   8.51905   8.51905      1.00  1.066541   .914006
   8.51893   8.51893      1.00  1.069431   .916906
   8.51881   8.51881      1.00  1.063931   .911796
   8.51870   8.51870      1.00  1.063891   .912126
   8.51859   8.51859      1.00  1.072271   .919526
   8.51848   8.51848      1.00  1.063961   .912116
   8.51836   8.51836      1.00  1.065631   .913616
   8.51824   8.51824      1.00  1.067121   .915196
   8.51813   8.51813      1.00  1.070281   .918236
   8.51801   8.51801      1.00  1.061311   .910516
   8.51788   8.51788      1.00  1.068231   .916366
   8.51777   8.51777      1.00  1.066811   .915156
   8.51766   8.51766      1.00  1.069281   .917326
   8.51755   8.51755      1.00  1.060421   .910286
   8.51743   8.51743      1.00  1.070451   .918366
   8.51732   8.51732      1.00  1.067521   .915676
   8.51721   8.51721      1.00  1.067601   .916456
   8.51710   8.51710      1.00  1.062911   .912566
   8.51698   8.51698      1.00  1.071431   .919756
   8.51687   8.51687      1.00  1.062481   .912486
   8.51676   8.51676      1.00  1.066501   .915776
   8.51665   8.51665      1.00  1.066931   .916356
   8.51654   8.51654      1.00  1.066881   .916126
   8.51643   8.51643      1.00  1.064141   .913836
   8.51632   8.51632      1.00  1.067631   .917396
   8.51621   8.51621      1.00  1.067251   .917006
   8.51609   8.51609      1.00  1.064841   .914906
   8.51598   8.51598      1.00  1.063221   .913986
   8.51588   8.51588      1.00  1.067441   .917026
   8.51576   8.51576      1.00  1.067601   .917816
   8.51563   8.51563      1.00  1.059371   .910256
   8.51552   8.51552      1.00  1.067371   .917356
   8.51541   8.51541      1.00  1.066161   .916026
   8.51529   8.51529      1.00  1.065151   .915936
   8.51517   8.51517      1.00  1.062861   .914406
   8.51505   8.51505      1.00  1.067271   .917416
   8.51494   8.51494      1.00  1.066481   .917226
   8.51482   8.51482      1.00  1.063091   .914136
   8.51470   8.51470      1.00  1.064661   .916136
   8.51459   8.51459      1.00  1.066151   .916916
   8.51447   8.51447      1.00  1.064451   .915856
   8.51434   8.51434      1.00  1.064081   .915296
   8.51423   8.51423      1.00  1.067611   .918786
   8.51412   8.51412      1.00  1.064641   .916506
   8.51401   8.51401      1.00  1.065431   .917066
   8.51390   8.51390      1.00  1.065291   .916646
   8.51378   8.51378      1.00  1.067011   .918816
   8.51367   8.51367      1.00  1.061751   .914266
   8.51356   8.51356      1.00  1.067381   .919096
   8.51345   8.51345      1.00  1.064821   .917026
   8.51334   8.51334      1.00  1.067321   .919146
   8.51322   8.51322      1.00  1.063991   .916186
   8.51312   8.51312      1.00  1.069371   .920576
   8.51301   8.51301      1.00  1.066471   .918286
   8.51289   8.51289      1.00  1.065611   .918096
   8.51278   8.51278      1.00  1.066031   .918576
   8.51268   8.51268      1.00  1.068501   .920706
   8.51257   8.51257      1.00  1.066871   .919386
   8.51246   8.51246      1.00  1.065091   .917366
   8.51235   8.51235      1.00  1.067461   .919856
   8.51224   8.51224      1.00  1.068561   .920966
   8.51212   8.51212      1.00  1.064681   .918506
   8.51201   8.51201      1.00  1.064711   .918246
   8.51190   8.51190      1.00  1.070491   .923046
   8.51180   8.51180      1.00  1.064531   .917916
   8.51169   8.51169      1.00  1.068421   .921586
   8.51158   8.51158      1.00  1.065871   .919746
   8.51147   8.51147      1.00  1.070451   .923096
   8.51138   8.51138      1.00  1.066121   .919426
   8.51127   8.51127      1.00  1.067161   .920846
   8.51115   8.51115      1.00  1.069271   .922516
   8.51105   8.51105      1.00  1.069031   .922976
   8.51095   8.51095      1.00  1.063711   .917796
   8.51085   8.51085      1.00  1.072571   .925946
   8.51075   8.51075      1.00  1.067521   .921496
   8.51064   8.51064      1.00  1.068751   .922756
   8.51055   8.51055      1.00  1.067881   .922036
   8.51044   8.51044      1.00  1.071741   .925616
   8.51034   8.51034      1.00  1.067491   .921936
   8.51023   8.51023      1.00  1.068801   .922936
   8.51013   8.51013      1.00  1.070751   .925016
   8.51002   8.51002      1.00  1.070671   .924606
   8.50991   8.50991      1.00  1.068981   .923906
   8.50981   8.50981      1.00  1.069781   .924536
   8.50971   8.50971      1.00  1.072331   .926866
   8.50960   8.50960      1.00  1.069351   .924226
   8.50949   8.50949      1.00  1.070011   .924616
   8.50938   8.50938      1.00  1.073081   .927626
   8.50927   8.50927      1.00  1.071261   .926566
   8.50916   8.50916      1.00  1.069911   .924536
   8.50904   8.50904      1.00  1.072221   .927146
   8.50893   8.50893      1.00  1.074091   .928396
   8.50883   8.50883      1.00  1.071621   .926556
   8.50871   8.50871      1.00  1.071351   .926186
   8.50859   8.50859      1.00  1.073651   .928786
   8.50848   8.50848      1.00  1.074311   .929446
   8.50837   8.50837      1.00  1.070681   .925486
   8.50825   8.50825      1.00  1.072271   .927426
   8.50813   8.50813      1.00  1.074411   .929576
   8.50801   8.50801      1.00  1.072041   .927726
   8.50789   8.50789      1.00  1.069551   .925916
   8.50777   8.50777      1.00  1.076511   .931476
   8.50765   8.50765      1.00  1.071201   .927116
   8.50755   8.50755      1.00  1.073681   .929596
   8.50743   8.50743      1.00  1.072121   .927896
   8.50732   8.50732      1.00  1.075341   .931176
   8.50720   8.50720      1.00  1.072411   .928506
   8.50709   8.50709      1.00  1.074271   .929986
   8.50698   8.50698      1.00  1.073381   .929696
   8.50687   8.50687      1.00  1.074381   .930056
   8.50675   8.50675      1.00  1.069741   .926256
   8.50665   8.50665      1.00  1.076481   .932546
   8.50654   8.50654      1.00  1.072821   .929966
   8.50643   8.50643      1.00  1.072931   .929706
   8.50632   8.50632      1.00  1.072161   .929006
   8.50621   8.50621      1.00  1.074491   .930946
   8.50610   8.50610      1.00  1.074621   .931386
   8.50599   8.50599      1.00  1.069481   .927446
   8.50587   8.50587      1.00  1.075631   .932826
   8.50576   8.50576      1.00  1.072841   .929916
   8.50564   8.50564      1.00  1.073931   .930856
   8.50552   8.50552      1.00  1.071431   .928886
   8.50540   8.50540      1.00  1.075211   .932276
   8.50528   8.50528      1.00  1.072261   .929606
   8.50517   8.50517      1.00  1.071561   .929176
   8.50505   8.50505      1.00  1.074011   .931196
   8.50493   8.50493      1.00  1.071821   .930296
   8.50482   8.50482      1.00  1.072071   .930366
   8.50471   8.50471      1.00  1.073341   .931186
   8.50458   8.50458      1.00  1.070031   .928716
   8.50446   8.50446      1.00  1.073751   .932026
   8.50434   8.50434      1.00  1.071051   .929656
   8.50423   8.50423      1.00  1.074151   .932466
   8.50412   8.50412      1.00  1.072761   .931336
   8.50401   8.50401      1.00  1.071201   .930256
   8.50389   8.50389      1.00  1.074391   .932746
   8.50379   8.50379      1.00  1.071941   .930246
   8.50368   8.50368      1.00  1.073611   .933006
   8.50356   8.50356      1.00  1.071891   .931386
   8.50345   8.50345      1.00  1.074521   .933476
   8.50334   8.50334      1.00  1.073231   .932416
   8.50322   8.50322      1.00  1.073421   .932616
   8.50311   8.50311      1.00  1.071161   .930266
   8.50301   8.50301      1.00  1.075611   .934696
   8.50290   8.50290      1.00  1.071381   .931206
   8.50279   8.50279      1.00  1.074311   .933846
   8.50267   8.50267      1.00  1.072341   .932316
   8.50256   8.50256      1.00  1.075541   .934876
   8.50246   8.50246      1.00  1.070991   .931256
   8.50235   8.50235      1.00  1.076761   .936696
   8.50223   8.50223      1.00  1.071081   .931426
   8.50213   8.50213      1.00  1.074911   .934496
   8.50202   8.50202      1.00  1.074561   .934686
   8.50191   8.50191      1.00  1.074811   .934276
   8.50179   8.50179      1.00  1.074011   .933996
   8.50169   8.50169      1.00  1.074831   .935096
   8.50159   8.50159      1.00  1.073771   .934176
   8.50148   8.50148      1.00  1.075031   .935276
   8.50137   8.50137      1.00  1.073411   .934156
   8.50126   8.50126      1.00  1.076081   .936296
   8.50116   8.50116      1.00  1.074241   .935176
   8.50105   8.50105      1.00  1.074561   .935386
   8.50095   8.50095      1.00  1.077661   .938256
   8.50085   8.50085      1.00  1.075951   .936536
   8.50075   8.50075      1.00  1.077161   .938856
   8.50065   8.50065      1.00  1.075431   .936326
   8.50054   8.50054      1.00  1.078961   .939276
   8.50044   8.50044      1.00  1.076771   .937816
   8.50034   8.50034      1.00  1.076421   .937316
   8.50024   8.50024      1.00  1.078151   .940146
   8.50013   8.50013      1.00  1.077651   .938926
   8.50002   8.50002      1.00  1.079951   .940826
   8.49992   8.49992      1.00  1.077021   .938216
   8.49982   8.49982      1.00  1.082241   .943296
   8.49972   8.49972      1.00  1.078541   .939676
   8.49961   8.49961      1.00  1.079321   .940516
   8.49950   8.49950      1.00  1.081561   .943056
   8.49939   8.49939      1.00  1.080571   .942116
   8.49928   8.49928      1.00  1.079951   .941866
   8.49917   8.49917      1.00  1.080971   .942406
   8.49906   8.49906      1.00  1.080431   .942166
   8.49894   8.49894      1.00  1.082301   .944156
   8.49882   8.49882      1.00  1.078041   .940386
   8.49871   8.49871      1.00  1.084051   .945726
   8.49860   8.49860      1.00  1.082031   .943676
   8.49848   8.49848      1.00  1.081231   .943756
   8.49835   8.49835      1.00  1.083621   .945646
   8.49824   8.49824      1.00  1.084281   .946206
   8.49813   8.49813      1.00  1.084011   .946276
   8.49801   8.49801      1.00  1.081831   .943846
   8.49789   8.49789      1.00  1.086881   .948666
   8.49778   8.49778      1.00  1.083031   .945686
   8.49767   8.49767      1.00  1.086361   .948756
   8.49756   8.49756      1.00  1.083121   .945626
   8.49743   8.49743      1.00  1.086841   .948696
   8.49732   8.49732      1.00  1.085421   .947996
   8.49722   8.49722      1.00  1.086041   .948716
   8.49710   8.49710      1.00  1.088211   .950886
   8.49698   8.49698      1.00  1.087581   .949406
   8.49688   8.49688      1.00  1.084731   .947706
   8.49677   8.49677      1.00  1.090301   .953096
   8.49666   8.49666      1.00  1.087751   .950986
   8.49654   8.49654      1.00  1.087191   .950056
   8.49643   8.49643      1.00  1.087471   .950566
   8.49633   8.49633      1.00  1.089741   .952646
   8.49622   8.49622      1.00  1.089791   .952786
   8.49610   8.49610      1.00  1.086611   .949836
   8.49599   8.49599      1.00  1.089931   .953336
   8.49588   8.49588      1.00  1.090511   .953876
   8.49576   8.49576      1.00  1.089631   .953166
   8.49564   8.49564      1.00  1.087531   .951376
   8.49553   8.49553      1.00  1.092991   .955946
   8.49542   8.49542      1.00  1.090151   .953876
   8.49530   8.49530      1.00  1.090881   .954726
   8.49518   8.49518      1.00  1.090811   .954266
   8.49506   8.49506      1.00  1.093001   .956196
   8.49495   8.49495      1.00  1.089201   .953576
   8.49483   8.49483      1.00  1.092591   .956246
   8.49470   8.49470      1.00  1.091151   .955326
   8.49459   8.49459      1.00  1.093111   .957426
   8.49448   8.49448      1.00  1.091381   .955556
   8.49435   8.49435      1.00  1.094211   .957966
   8.49423   8.49423      1.00  1.093611   .956966
   8.49412   8.49412      1.00  1.091321   .956236
   8.49401   8.49401      1.00  1.093951   .958136
   8.49390   8.49390      1.00  1.094211   .958206
   8.49379   8.49379      1.00  1.092961   .957676
   8.49368   8.49368      1.00  1.092251   .956586
   8.49357   8.49357      1.00  1.094551   .959296
   8.49346   8.49346      1.00  1.092921   .957556
   8.49334   8.49334      1.00  1.093701   .958586
   8.49323   8.49323      1.00  1.092311   .957086
   8.49312   8.49312      1.00  1.095711   .960296
   8.49302   8.49302      1.00  1.093041   .958086
   8.49290   8.49290      1.00  1.093001   .958376
   8.49279   8.49279      1.00  1.093301   .958696
   8.49268   8.49268      1.00  1.094861   .959916
   8.49257   8.49257      1.00  1.091911   .957456
   8.49246   8.49246      1.00  1.095901   .960876
   8.49235   8.49235      1.00  1.093641   .959456
   8.49223   8.49223      1.00  1.095691   .960966
   8.49212   8.49212      1.00  1.093151   .958736
   8.49201   8.49201      1.00  1.095221   .960776
   8.49190   8.49190      1.00  1.093681   .959656
   8.49180   8.49180      1.00  1.093201   .959096
   8.49169   8.49169      1.00  1.095331   .961056
   8.49158   8.49158      1.00  1.093251   .959546
   8.49148   8.49148      1.00  1.093821   .960366
   8.49137   8.49137      1.00  1.092501   .959706
   8.49126   8.49126      1.00  1.095191   .962136
   8.49115   8.49115      1.00  1.094171   .960466
   8.49105   8.49105      1.00  1.093311   .960496
   8.49095   8.49095      1.00  1.095721   .961856
   8.49085   8.49085      1.00  1.096361   .962696
   8.49074   8.49074      1.00  1.092731   .959756
   8.49064   8.49064      1.00  1.095711   .962626
   8.49054   8.49054      1.00  1.094741   .962146
   8.49044   8.49044      1.00  1.097201   .963876
   8.49033   8.49033      1.00  1.091611   .959346
   8.49022   8.49022      1.00  1.097151   .964186
   8.49012   8.49012      1.00  1.092481   .959556
   8.49001   8.49001      1.00  1.096601   .963906
   8.48991   8.48991      1.00  1.093331   .961356
   8.48981   8.48981      1.00  1.096691   .964176
   8.48971   8.48971      1.00  1.096331   .963796
   8.48960   8.48960      1.00  1.095051   .963096
   8.48949   8.48949      1.00  1.095541   .963176
   8.48938   8.48938      1.00  1.096781   .964576
   8.48927   8.48927      1.00  1.095041   .963226
   8.48916   8.48916      1.00  1.096781   .964526
   8.48904   8.48904      1.00  1.094471   .962666
   8.48893   8.48893      1.00  1.096901   .965216
   8.48881   8.48881      1.00  1.096171   .964396
   8.48870   8.48870      1.00  1.095741   .964696
   8.48858   8.48858      1.00  1.097051   .965296
   8.48846   8.48846      1.00  1.095041   .963586
   8.48835   8.48835      1.00  1.096711   .965296
   8.48824   8.48824      1.00  1.096741   .965546
   8.48811   8.48811      1.00  1.094671   .964296
   8.48800   8.48800      1.00  1.096321   .965506
   8.48788   8.48788      1.00  1.096421   .965186
   8.48776   8.48776      1.00  1.098311   .966996
   8.48764   8.48764      1.00  1.094811   .964286
   8.48754   8.48754      1.00  1.098041   .967456
   8.48743   8.48743      1.00  1.096391   .965876
   8.48731   8.48731      1.00  1.097601   .967056
   8.48720   8.48720      1.00  1.095001   .965316
   8.48709   8.48709      1.00  1.098731   .968576
   8.48698   8.48698      1.00  1.095121   .964926
   8.48686   8.48686      1.00  1.097881   .968476
   8.48675   8.48675      1.00  1.094581   .965356
   8.48664   8.48664      1.00  1.100221   .969736
   8.48654   8.48654      1.00  1.095591   .965666
   8.48643   8.48643      1.00  1.098191   .968446
   8.48631   8.48631      1.00  1.096341   .966696
   8.48620   8.48620      1.00  1.098791   .969076
   8.48609   8.48609      1.00  1.096281   .966726
   8.48598   8.48598      1.00  1.096641   .967766
   8.48586   8.48586      1.00  1.097231   .968166
   8.48574   8.48574      1.00  1.096831   .967836
   8.48563   8.48563      1.00  1.097531   .968516
   8.48551   8.48551      1.00  1.098221   .968966
   8.48539   8.48539      1.00  1.095861   .967196
   8.48527   8.48527      1.00  1.097361   .968576
   8.48516   8.48516      1.00  1.097361   .968316
   8.48505   8.48505      1.00  1.097721   .969286
   8.48492   8.48492      1.00  1.096471   .967756
   8.48480   8.48480      1.00  1.098191   .969066
   8.48469   8.48469      1.00  1.098351   .969596
   8.48457   8.48457      1.00  1.096481   .968456
   8.48445   8.48445      1.00  1.097061   .968926
   8.48433   8.48433      1.00  1.095711   .967886
   8.48422   8.48422      1.00  1.097621   .969626
   8.48411   8.48411      1.00  1.096361   .968336
   8.48399   8.48399      1.00  1.098661   .971136
   8.48388   8.48388      1.00  1.097521   .969546
   8.48377   8.48377      1.00  1.097981   .970916
   8.48366   8.48366      1.00  1.096761   .969276
   8.48355   8.48355      1.00  1.097541   .969576
   8.48344   8.48344      1.00  1.099431   .971816
   8.48333   8.48333      1.00  1.096291   .969426
   8.48322   8.48322      1.00  1.097241   .970156
   8.48310   8.48310      1.00  1.099111   .971956
   8.48299   8.48299      1.00  1.097071   .970036
   8.48289   8.48289      1.00  1.097591   .970876
   8.48277   8.48277      1.00  1.095781   .969126
   8.48266   8.48266      1.00  1.095571   .969376
   8.48255   8.48255      1.00  1.098961   .972426
   8.48244   8.48244      1.00  1.096231   .969886
   8.48233   8.48233      1.00  1.098361   .971576
   8.48222   8.48222      1.00  1.096611   .970836
   8.48211   8.48211      1.00  1.096911   .970966
   8.48200   8.48200      1.00  1.097871   .971896
   8.48189   8.48189      1.00  1.096651   .970926
   8.48178   8.48178      1.00  1.097121   .970986
   8.48167   8.48167      1.00  1.097671   .971976
   8.48158   8.48158      1.00  1.097221   .971596
   8.48147   8.48147      1.00  1.095781   .970476
   8.48136   8.48136      1.00  1.098031   .972406
   8.48125   8.48125      1.00  1.096801   .971426
   8.48115   8.48115      1.00  1.096761   .970836
   8.48104   8.48104      1.00  1.096311   .970796
   8.48094   8.48094      1.00  1.098461   .973156
   8.48083   8.48083      1.00  1.096901   .971546
   8.48073   8.48073      1.00  1.097051   .972146
   8.48063   8.48063      1.00  1.097121   .971876
   8.48052   8.48052      1.00  1.097971   .973226
   8.48042   8.48042      1.00  1.096411   .971886
   8.48033   8.48033      1.00  1.098071   .973346
   8.48022   8.48022      1.00  1.097681   .972996
   8.48011   8.48011      1.00  1.097431   .972776
   8.48001   8.48001      1.00  1.097391   .973206
   8.47991   8.47991      1.00  1.097941   .973506
   8.47981   8.47981      1.00  1.097211   .973086
   8.47969   8.47969      1.00  1.096441   .973216
   8.47959   8.47959      1.00  1.098121   .974216
   8.47949   8.47949      1.00  1.097521   .973766
   8.47938   8.47938      1.00  1.097181   .973846
   8.47926   8.47926      1.00  1.096251   .972816
   8.47914   8.47914      1.00  1.098941   .975526
   8.47903   8.47903      1.00  1.097021   .973336
   8.47891   8.47891      1.00  1.097541   .973726
   8.47880   8.47880      1.00  1.095321   .972266
   8.47869   8.47869      1.00  1.099771   .976736
   8.47858   8.47858      1.00  1.093671   .971446
   8.47846   8.47846      1.00  1.097931   .975196
   8.47834   8.47834      1.00  1.095241   .972656
   8.47822   8.47822      1.00  1.096991   .973976
   8.47811   8.47811      1.00  1.095391   .972596
   8.47799   8.47799      1.00  1.097491   .974356
   8.47787   8.47787      1.00  1.095071   .972596
   8.47775   8.47775      1.00  1.095651   .973196
   8.47764   8.47764      1.00  1.094181   .972506
   8.47753   8.47753      1.00  1.098971   .976646
   8.47741   8.47741      1.00  1.093571   .971706
   8.47730   8.47730      1.00  1.095311   .973546
   8.47719   8.47719      1.00  1.095091   .973456
   8.47708   8.47708      1.00  1.096051   .974056
   8.47697   8.47697      1.00  1.093861   .972556
   8.47685   8.47685      1.00  1.093841   .972656
   8.47675   8.47675      1.00  1.096901   .974996
   8.47663   8.47663      1.00  1.094841   .974026
   8.47652   8.47652      1.00  1.094171   .973196
   8.47641   8.47641      1.00  1.095161   .974246
   8.47631   8.47631      1.00  1.095521   .974476
   8.47619   8.47619      1.00  1.093251   .972566
   8.47607   8.47607      1.00  1.094371   .973426
   8.47596   8.47596      1.00  1.095771   .975496
   8.47586   8.47586      1.00  1.093941   .973046
   8.47574   8.47574      1.00  1.094971   .974426
   8.47562   8.47562      1.00  1.094291   .973936
   8.47550   8.47550      1.00  1.093471   .973166
   8.47539   8.47539      1.00  1.092691   .972616
   8.47527   8.47527      1.00  1.095841   .975686
   8.47515   8.47515      1.00  1.093901   .974336
   8.47503   8.47503      1.00  1.095491   .976096
   8.47493   8.47493      1.00  1.093251   .973666
   8.47481   8.47481      1.00  1.095641   .976086
   8.47468   8.47468      1.00  1.094651   .975046
   8.47457   8.47457      1.00  1.093791   .974346
   8.47445   8.47445      1.00  1.095031   .975676
   8.47433   8.47433      1.00  1.096341   .976736
   8.47421   8.47421      1.00  1.093741   .974586
   8.47410   8.47410      1.00  1.094211   .975416
   8.47399   8.47399      1.00  1.095541   .976706
   8.47387   8.47387      1.00  1.096151   .976666
   8.47376   8.47376      1.00  1.093001   .974436
   8.47365   8.47365      1.00  1.094591   .976226
   8.47355   8.47355      1.00  1.095471   .977046
   8.47344   8.47344      1.00  1.093631   .975506
   8.47332   8.47332      1.00  1.095751   .977046
   8.47320   8.47320      1.00  1.092631   .974386
   8.47310   8.47310      1.00  1.097601   .978456
   8.47299   8.47299      1.00  1.092111   .974516
   8.47288   8.47288      1.00  1.095031   .976846
   8.47277   8.47277      1.00  1.094481   .976686
   8.47266   8.47266      1.00  1.094581   .976726
   8.47255   8.47255      1.00  1.093251   .975846
   8.47243   8.47243      1.00  1.095351   .977156
   8.47232   8.47232      1.00  1.093151   .975736
   8.47222   8.47222      1.00  1.095521   .977616
   8.47211   8.47211      1.00  1.092261   .975286
   8.47200   8.47200      1.00  1.094091   .977016
   8.47189   8.47189      1.00  1.093931   .976976
   8.47179   8.47179      1.00  1.094201   .976526
   8.47168   8.47168      1.00  1.094431   .977526
   8.47157   8.47157      1.00  1.092501   .976586
   8.47146   8.47146      1.00  1.092821   .976436
   8.47136   8.47136      1.00  1.095231   .978376
   8.47125   8.47125      1.00  1.094351   .977296
   8.47114   8.47114      1.00  1.091011   .975096
   8.47104   8.47104      1.00  1.094241   .977916
   8.47094   8.47094      1.00  1.092781   .977256
   8.47084   8.47084      1.00  1.093521   .977486
   8.47074   8.47074      1.00  1.091011   .975216
   8.47063   8.47063      1.00  1.094601   .978226
   8.47053   8.47053      1.00  1.091241   .976006
   8.47043   8.47043      1.00  1.094051   .978576
   8.47032   8.47032      1.00  1.089741   .974456
   8.47022   8.47022      1.00  1.094211   .978276
   8.47012   8.47012      1.00  1.090191   .975256
   8.47002   8.47002      1.00  1.091991   .976526
   8.46991   8.46991      1.00  1.090571   .975576
   8.46981   8.46981      1.00  1.091571   .976316
   8.46971   8.46971      1.00  1.091291   .976436
   8.46960   8.46960      1.00  1.090461   .976466
   8.46949   8.46949      1.00  1.090681   .976076
   8.46938   8.46938      1.00  1.091051   .976736
   8.46927   8.46927      1.00  1.091221   .976626
   8.46916   8.46916      1.00  1.088321   .974226
   8.46904   8.46904      1.00  1.089991   .976126
   8.46892   8.46892      1.00  1.090021   .975766
   8.46882   8.46882      1.00  1.089831   .976296
   8.46871   8.46871      1.00  1.087271   .973846
   8.46858   8.46858      1.00  1.089861   .975846
   8.46846   8.46846      1.00  1.088711   .975326
   8.46836   8.46836      1.00  1.083781   .971316
   8.46825   8.46825      1.00  1.088251   .974856
   8.46812   8.46812      1.00  1.089401   .975726
   8.46800   8.46800      1.00  1.086811   .974136
   8.46789   8.46789      1.00  1.089071   .975956
   8.46777   8.46777      1.00  1.088221   .975176
   8.46765   8.46765      1.00  1.087581   .974916
   8.46753   8.46753      1.00  1.086521   .974446
   8.46743   8.46743      1.00  1.087371   .975456
   8.46732   8.46732      1.00  1.087951   .975776
   8.46720   8.46720      1.00  1.085261   .973006
   8.46709   8.46709      1.00  1.086681   .974376
   8.46699   8.46699      1.00  1.088751   .975596
   8.46687   8.46687      1.00  1.085401   .973606
   8.46675   8.46675      1.00  1.085191   .972946
   8.46664   8.46664      1.00  1.087091   .974766
   8.46654   8.46654      1.00  1.085671   .974406
   8.46643   8.46643      1.00  1.084931   .973466
   8.46632   8.46632      1.00  1.083831   .972666
   8.46621   8.46621      1.00  1.085881   .974766
   8.46610   8.46610      1.00  1.083251   .972736
   8.46599   8.46599      1.00  1.084581   .973806
   8.46587   8.46587      1.00  1.082601   .972406
   8.46576   8.46576      1.00  1.085141   .973826
   8.46565   8.46565      1.00  1.082891   .972106
   8.46553   8.46553      1.00  1.081891   .971656
   8.46541   8.46541      1.00  1.084371   .973916
   8.46529   8.46529      1.00  1.080971   .970836
   8.46517   8.46517      1.00  1.083401   .973296
   8.46506   8.46506      1.00  1.083311   .972706
   8.46494   8.46494      1.00  1.080881   .971276
   8.46482   8.46482      1.00  1.080291   .971096
   8.46471   8.46471      1.00  1.082501   .973096
   8.46459   8.46459      1.00  1.077891   .968556
   8.46446   8.46446      1.00  1.082191   .972616
   8.46435   8.46435      1.00  1.079281   .970356
   8.46424   8.46424      1.00  1.082781   .973306
   8.46412   8.46412      1.00  1.081401   .971756
   8.46401   8.46401      1.00  1.081021   .971996
   8.46390   8.46390      1.00  1.077641   .968996
   8.46379   8.46379      1.00  1.082501   .973336
   8.46368   8.46368      1.00  1.078421   .969836
   8.46356   8.46356      1.00  1.078111   .969566
   8.46345   8.46345      1.00  1.079681   .971256
   8.46335   8.46335      1.00  1.077521   .969256
   8.46323   8.46323      1.00  1.077541   .969216
   8.46311   8.46311      1.00  1.078781   .970276
   8.46300   8.46300      1.00  1.078431   .970376
   8.46290   8.46290      1.00  1.075741   .968186
   8.46279   8.46279      1.00  1.076451   .968856
   8.46267   8.46267      1.00  1.076131   .968226
   8.46257   8.46257      1.00  1.077021   .969406
   8.46246   8.46246      1.00  1.074351   .966996
   8.46235   8.46235      1.00  1.076801   .969486
   8.46224   8.46224      1.00  1.074401   .967126
   8.46213   8.46213      1.00  1.075651   .968576
   8.46202   8.46202      1.00  1.074191   .967486
   8.46191   8.46191      1.00  1.074811   .968116
   8.46180   8.46180      1.00  1.074561   .968056
   8.46169   8.46169      1.00  1.072511   .966296
   8.46159   8.46159      1.00  1.075031   .968476
   8.46148   8.46148      1.00  1.074831   .968186
   8.46137   8.46137      1.00  1.073971   .967756
   8.46127   8.46127      1.00  1.071671   .966336
   8.46116   8.46116      1.00  1.074971   .968846
   8.46106   8.46106      1.00  1.071461   .965296
   8.46095   8.46095      1.00  1.069611   .963866
   8.46085   8.46085      1.00  1.072441   .967566
   8.46075   8.46075      1.00  1.073321   .967786
   8.46065   8.46065      1.00  1.071951   .966586
   8.46054   8.46054      1.00  1.073121   .967626
   8.46044   8.46044      1.00  1.072031   .966566
   8.46035   8.46035      1.00  1.073701   .969086
   8.46024   8.46024      1.00  1.068561   .964006
   8.46013   8.46013      1.00  1.074321   .970136
   8.46002   8.46002      1.00  1.072481   .967816
   8.45992   8.45992      1.00  1.070271   .965616
   8.45982   8.45982      1.00  1.070881   .966496
   8.45972   8.45972      1.00  1.073621   .969406
   8.45960   8.45960      1.00  1.069221   .965516
   8.45950   8.45950      1.00  1.071091   .966896
   8.45940   8.45940      1.00  1.071201   .967096
   8.45929   8.45929      1.00  1.072151   .968196
   8.45917   8.45917      1.00  1.068421   .965086
   8.45906   8.45906      1.00  1.070511   .967346
   8.45894   8.45894      1.00  1.072481   .968726
   8.45882   8.45882      1.00  1.069971   .966786
   8.45871   8.45871      1.00  1.069191   .965446
   8.45860   8.45860      1.00  1.071031   .967276
   8.45849   8.45849      1.00  1.071981   .968626
   8.45836   8.45836      1.00  1.067061   .963656
   8.45825   8.45825      1.00  1.072651   .969616
   8.45813   8.45813      1.00  1.069681   .966716
   8.45802   8.45802      1.00  1.069131   .966556
   8.45789   8.45789      1.00  1.068901   .965946
   8.45778   8.45778      1.00  1.070721   .968496
   8.45767   8.45767      1.00  1.071741   .969186
   8.45755   8.45755      1.00  1.068601   .966216
   8.45744   8.45744      1.00  1.065641   .963786
   8.45732   8.45732      1.00  1.075101   .972276
   8.45722   8.45722      1.00  1.070191   .968366
   8.45711   8.45711      1.00  1.072421   .969976
   8.45699   8.45699      1.00  1.072871   .970176
   8.45688   8.45688      1.00  1.071111   .968796
   8.45677   8.45677      1.00  1.074491   .972396
   8.45666   8.45666      1.00  1.070991   .969496
   8.45654   8.45654      1.00  1.075041   .973046
   8.45643   8.45643      1.00  1.071631   .970286
   8.45633   8.45633      1.00  1.073711   .972196
   8.45622   8.45622      1.00  1.073551   .972216
   8.45610   8.45610      1.00  1.075801   .973866
   8.45599   8.45599      1.00  1.070981   .969276
   8.45588   8.45588      1.00  1.076641   .974376
   8.45577   8.45577      1.00  1.073611   .973036
   8.45565   8.45565      1.00  1.073701   .972996
   8.45553   8.45553      1.00  1.071201   .970756
   8.45542   8.45542      1.00  1.075951   .974946
   8.45531   8.45531      1.00  1.072821   .971336
   8.45519   8.45519      1.00  1.073981   .973046
   8.45507   8.45507      1.00  1.072171   .971426
   8.45495   8.45495      1.00  1.077561   .976726
   8.45484   8.45484      1.00  1.073361   .972736
   8.45472   8.45472      1.00  1.073161   .972716
   8.45459   8.45459      1.00  1.076441   .975946
   8.45448   8.45448      1.00  1.074731   .974296
   8.45437   8.45437      1.00  1.073521   .973256
   8.45425   8.45425      1.00  1.074701   .975026
   8.45414   8.45414      1.00  1.073851   .974036
   8.45402   8.45402      1.00  1.075451   .975546
   8.45391   8.45391      1.00  1.072791   .972956
   8.45379   8.45379      1.00  1.077131   .977046
   8.45368   8.45368      1.00  1.071801   .971766
   8.45358   8.45358      1.00  1.076151   .975826
   8.45346   8.45346      1.00  1.075251   .975856
   8.45335   8.45335      1.00  1.077011   .977036
   8.45325   8.45325      1.00  1.074271   .975256
   8.45314   8.45314      1.00  1.076821   .977376
   8.45303   8.45303      1.00  1.075001   .975816
   8.45291   8.45291      1.00  1.077161   .977926
   8.45280   8.45280      1.00  1.074221   .975186
   8.45270   8.45270      1.00  1.079431   .980426
   8.45259   8.45259      1.00  1.074501   .975196
   8.45247   8.45247      1.00  1.079041   .979696
   8.45236   8.45236      1.00  1.073791   .975266
   8.45225   8.45225      1.00  1.079961   .980996
   8.45214   8.45214      1.00  1.076101   .978036
   8.45203   8.45203      1.00  1.076301   .977896
   8.45192   8.45192      1.00  1.078451   .979806
   8.45181   8.45181      1.00  1.079271   .980596
   8.45171   8.45171      1.00  1.078161   .979776
   8.45160   8.45160      1.00  1.076711   .978736
   8.45149   8.45149      1.00  1.079201   .980746
   8.45139   8.45139      1.00  1.078551   .980196
   8.45128   8.45128      1.00  1.077981   .980346
   8.45117   8.45117      1.00  1.078441   .980356
   8.45107   8.45107      1.00  1.079921   .982026
   8.45097   8.45097      1.00  1.078451   .980406
   8.45087   8.45087      1.00  1.079221   .981216
   8.45076   8.45076      1.00  1.079221   .981446
   8.45066   8.45066      1.00  1.079161   .981756
   8.45056   8.45056      1.00  1.076661   .979686
   8.45046   8.45046      1.00  1.081731   .984136
   8.45035   8.45035      1.00  1.078821   .981646
   8.45025   8.45025      1.00  1.079571   .981926
   8.45014   8.45014      1.00  1.079221   .981826
   8.45004   8.45004      1.00  1.080951   .983856
   8.44993   8.44993      1.00  1.078991   .982566
   8.44983   8.44983      1.00  1.078161   .981446
   8.44973   8.44973      1.00  1.080121   .983496
   8.44962   8.44962      1.00  1.080191   .983756
   8.44951   8.44951      1.00  1.079551   .982706
   8.44940   8.44940      1.00  1.078331   .982166
   8.44930   8.44930      1.00  1.082621   .986396
   8.44919   8.44919      1.00  1.078851   .982966
   8.44906   8.44906      1.00  1.079071   .983366
   8.44895   8.44895      1.00  1.080481   .984476
   8.44884   8.44884      1.00  1.082491   .986356
   8.44873   8.44873      1.00  1.077921   .982286
   8.44861   8.44861      1.00  1.080821   .985146
   8.44849   8.44849      1.00  1.080261   .984576
   8.44838   8.44838      1.00  1.080751   .985646
   8.44827   8.44827      1.00  1.077821   .982086
   8.44814   8.44814      1.00  1.080361   .985306
   8.44803   8.44803      1.00  1.079291   .983996
   8.44791   8.44791      1.00  1.079031   .984016
   8.44779   8.44779      1.00  1.079681   .984276
   8.44768   8.44768      1.00  1.081871   .986536
   8.44756   8.44756      1.00  1.078181   .983516
   8.44746   8.44746      1.00  1.079281   .984566
   8.44734   8.44734      1.00  1.083461   .988086
   8.44723   8.44723      1.00  1.079131   .984426
   8.44712   8.44712      1.00  1.079501   .985276
   8.44701   8.44701      1.00  1.081721   .986876
   8.44690   8.44690      1.00  1.081841   .987876
   8.44678   8.44678      1.00  1.078011   .984176
   8.44667   8.44667      1.00  1.079981   .986056
   8.44656   8.44656      1.00  1.081041   .987126
   8.44645   8.44645      1.00  1.079931   .985676
   8.44634   8.44634      1.00  1.076571   .982846
   8.44623   8.44623      1.00  1.081381   .987586
   8.44613   8.44613      1.00  1.080761   .987306
   8.44601   8.44601      1.00  1.078341   .984766
   8.44589   8.44589      1.00  1.078471   .985826
   8.44578   8.44578      1.00  1.080301   .986476
   8.44567   8.44567      1.00  1.080841   .987856
   8.44555   8.44555      1.00  1.076981   .984466
   8.44543   8.44543      1.00  1.080431   .987516
   8.44532   8.44532      1.00  1.081191   .988196
   8.44520   8.44520      1.00  1.079961   .986806
   8.44508   8.44508      1.00  1.078271   .985846
   8.44496   8.44496      1.00  1.082151   .988956
   8.44484   8.44484      1.00  1.080081   .987586
   8.44473   8.44473      1.00  1.078921   .986696
   8.44462   8.44462      1.00  1.079911   .987486
   8.44450   8.44450      1.00  1.081131   .989106
   8.44438   8.44438      1.00  1.077801   .985756
   8.44426   8.44426      1.00  1.081741   .989526
   8.44415   8.44415      1.00  1.078391   .986316
   8.44403   8.44403      1.00  1.081951   .989556
   8.44392   8.44392      1.00  1.075401   .984416
   8.44382   8.44382      1.00  1.080291   .988886
   8.44371   8.44371      1.00  1.079791   .987526
   8.44359   8.44359      1.00  1.075831   .984706
   8.44347   8.44347      1.00  1.078311   .987126
   8.44337   8.44337      1.00  1.080571   .989006
   8.44326   8.44326      1.00  1.075991   .984986
   8.44314   8.44314      1.00  1.077421   .986026
   8.44303   8.44303      1.00  1.078951   .987856
   8.44293   8.44293      1.00  1.078591   .987666
   8.44283   8.44283      1.00  1.077881   .986886
   8.44271   8.44271      1.00  1.076291   .986106
   8.44259   8.44259      1.00  1.079071   .988376
   8.44249   8.44249      1.00  1.076781   .985806
   8.44238   8.44238      1.00  1.076851   .986576
   8.44227   8.44227      1.00  1.078421   .988466
   8.44216   8.44216      1.00  1.076681   .986426
   8.44206   8.44206      1.00  1.074651   .984846
   8.44195   8.44195      1.00  1.079191   .988846
   8.44184   8.44184      1.00  1.076201   .986736
   8.44173   8.44173      1.00  1.075941   .985776
   8.44163   8.44163      1.00  1.075221   .986126
   8.44152   8.44152      1.00  1.077951   .988456
   8.44141   8.44141      1.00  1.076351   .986936
   8.44130   8.44130      1.00  1.073771   .984306
   8.44120   8.44120      1.00  1.076811   .987756
   8.44110   8.44110      1.00  1.078021   .988576
   8.44099   8.44099      1.00  1.072181   .983986
   8.44089   8.44089      1.00  1.073481   .985416
   8.44080   8.44080      1.00  1.076471   .987376
   8.44069   8.44069      1.00  1.073811   .985486
   8.44059   8.44059      1.00  1.072141   .983556
   8.44049   8.44049      1.00  1.076941   .987966
   8.44039   8.44039      1.00  1.076161   .987546
   8.44028   8.44028      1.00  1.071911   .984166
   8.44018   8.44018      1.00  1.073881   .986426
   8.44007   8.44007      1.00  1.075301   .987646
   8.43997   8.43997      1.00  1.072771   .984736
   8.43987   8.43987      1.00  1.072911   .985016
   8.43976   8.43976      1.00  1.073901   .986256
   8.43966   8.43966      1.00  1.075491   .987496
   8.43955   8.43955      1.00  1.068391   .980906
   8.43944   8.43944      1.00  1.075371   .987756
   8.43932   8.43932      1.00  1.069921   .982746
   8.43922   8.43922      1.00  1.071221   .984096
   8.43911   8.43911      1.00  1.068191   .981936
   8.43899   8.43899      1.00  1.075331   .988996
   8.43888   8.43888      1.00  1.070901   .983816
   8.43877   8.43877      1.00  1.070051   .983896
   8.43865   8.43865      1.00  1.069301   .983036
   8.43853   8.43853      1.00  1.075721   .989086
   8.43842   8.43842      1.00  1.065141   .979326
   8.43830   8.43830      1.00  1.071511   .985666
   8.43819   8.43819      1.00  1.070091   .983926
   8.43807   8.43807      1.00  1.072431   .985996
   8.43794   8.43794      1.00  1.063491   .978316
   8.43783   8.43783      1.00  1.071491   .985986
   8.43773   8.43773      1.00  1.067991   .982596
   8.43761   8.43761      1.00  1.067851   .982216
   8.43748   8.43748      1.00  1.066101   .980996
   8.43737   8.43737      1.00  1.071371   .985626
   8.43727   8.43727      1.00  1.066851   .981436
   8.43715   8.43715      1.00  1.066951   .982066
   8.43703   8.43703      1.00  1.067151   .982336
   8.43692   8.43692      1.00  1.069301   .985066
   8.43682   8.43682      1.00  1.064841   .980056
   8.43671   8.43671      1.00  1.066021   .981696
   8.43659   8.43659      1.00  1.068781   .984446
   8.43648   8.43648      1.00  1.064961   .980486
   8.43638   8.43638      1.00  1.065911   .982116
   8.43627   8.43627      1.00  1.066271   .981506
   8.43615   8.43615      1.00  1.068091   .983956
   8.43604   8.43604      1.00  1.061681   .978156
   8.43593   8.43593      1.00  1.067831   .984466
   8.43582   8.43582      1.00  1.066531   .982406
   8.43570   8.43570      1.00  1.065031   .981866
   8.43558   8.43558      1.00  1.062521   .979776
   8.43547   8.43547      1.00  1.068661   .985206
   8.43535   8.43535      1.00  1.064461   .980956
   8.43523   8.43523      1.00  1.063771   .980796
   8.43511   8.43511      1.00  1.065441   .982636
   8.43499   8.43499      1.00  1.066581   .983516
   8.43488   8.43488      1.00  1.064411   .981516
   8.43476   8.43476      1.00  1.062331   .979906
   8.43464   8.43464      1.00  1.066731   .983816
   8.43452   8.43452      1.00  1.064931   .982556
   8.43441   8.43441      1.00  1.062601   .980146
   8.43429   8.43429      1.00  1.064341   .982016
   8.43417   8.43417      1.00  1.066921   .984436
   8.43407   8.43407      1.00  1.062631   .980446
   8.43395   8.43395      1.00  1.065171   .983366
   8.43384   8.43384      1.00  1.065811   .983616
   8.43372   8.43372      1.00  1.064221   .982246
   8.43362   8.43362      1.00  1.063721   .982116
   8.43351   8.43351      1.00  1.063791   .982036
   8.43338   8.43338      1.00  1.064341   .983336
   8.43327   8.43327      1.00  1.062381   .980846
   8.43317   8.43317      1.00  1.064951   .983416
   8.43306   8.43306      1.00  1.066641   .984896
   8.43295   8.43295      1.00  1.063671   .982366
   8.43284   8.43284      1.00  1.063691   .982686
   8.43273   8.43273      1.00  1.066481   .985556
   8.43263   8.43263      1.00  1.064601   .983896
   8.43251   8.43251      1.00  1.063951   .983226
   8.43240   8.43240      1.00  1.062981   .982436
   8.43229   8.43229      1.00  1.067601   .986636
   8.43218   8.43218      1.00  1.063651   .982976
   8.43206   8.43206      1.00  1.064311   .983966
   8.43195   8.43195      1.00  1.065131   .984796
   8.43185   8.43185      1.00  1.064791   .984466
   8.43174   8.43174      1.00  1.064471   .984206
   8.43163   8.43163      1.00  1.065341   .984756
   8.43152   8.43152      1.00  1.065761   .986136
   8.43142   8.43142      1.00  1.065341   .985636
   8.43131   8.43131      1.00  1.064801   .985056
   8.43120   8.43120      1.00  1.065361   .985926
   8.43110   8.43110      1.00  1.065121   .985766
   8.43100   8.43100      1.00  1.064971   .984966
   8.43090   8.43090      1.00  1.065971   .985956
   8.43080   8.43080      1.00  1.065681   .986486
   8.43069   8.43069      1.00  1.064961   .985786
   8.43060   8.43060      1.00  1.063761   .985336
   8.43049   8.43049      1.00  1.067231   .987906
   8.43038   8.43038      1.00  1.063001   .984156
   8.43028   8.43028      1.00  1.065711   .986746
   8.43018   8.43018      1.00  1.064381   .986226
   8.43008   8.43008      1.00  1.065241   .986646
   8.42997   8.42997      1.00  1.064411   .986096
   8.42986   8.42986      1.00  1.065181   .986406
   8.42976   8.42976      1.00  1.067501   .988976
   8.42966   8.42966      1.00  1.064141   .986406
   8.42954   8.42954      1.00  1.063461   .986056
   8.42944   8.42944      1.00  1.064791   .986456
   8.42934   8.42934      1.00  1.068111   .989396
   8.42922   8.42922      1.00  1.062631   .984706
   8.42911   8.42911      1.00  1.064471   .986576
   8.42899   8.42899      1.00  1.066601   .988606
   8.42888   8.42888      1.00  1.065621   .987996
   8.42876   8.42876      1.00  1.061361   .983956
   8.42864   8.42864      1.00  1.065791   .988156
   8.42853   8.42853      1.00  1.064631   .987666
   8.42842   8.42842      1.00  1.064491   .987266
   8.42830   8.42830      1.00  1.063061   .986296
   8.42817   8.42817      1.00  1.065321   .988496
   8.42806   8.42806      1.00  1.062171   .986116
   8.42795   8.42795      1.00  1.063721   .987036
   8.42782   8.42782      1.00  1.062321   .985786
   8.42770   8.42770      1.00  1.065151   .988976
   8.42759   8.42759      1.00  1.061231   .984586
   8.42748   8.42748      1.00  1.063591   .987296
   8.42737   8.42737      1.00  1.063871   .987516
   8.42726   8.42726      1.00  1.063951   .988086
   8.42714   8.42714      1.00  1.060261   .984356
   8.42704   8.42704      1.00  1.064931   .989076
   8.42692   8.42692      1.00  1.063141   .986916
   8.42681   8.42681      1.00  1.061671   .985916
   8.42670   8.42670      1.00  1.062431   .986666
   8.42660   8.42660      1.00  1.064451   .989136
   8.42648   8.42648      1.00  1.060531   .985086
   8.42637   8.42637      1.00  1.059591   .984586
   8.42626   8.42626      1.00  1.063291   .988226
   8.42616   8.42616      1.00  1.063071   .987966
   8.42604   8.42604      1.00  1.058221   .983516
   8.42592   8.42592      1.00  1.064471   .989536
   8.42581   8.42581      1.00  1.061991   .987336
   8.42570   8.42570      1.00  1.063711   .988876
   8.42558   8.42558      1.00  1.059671   .985016
   8.42546   8.42546      1.00  1.065041   .989886
   8.42534   8.42534      1.00  1.063171   .988536
   8.42523   8.42523      1.00  1.060931   .986436
   8.42511   8.42511      1.00  1.061171   .986976
   8.42499   8.42499      1.00  1.065101   .990376
   8.42487   8.42487      1.00  1.059611   .985576
   8.42476   8.42476      1.00  1.063311   .989386
   8.42464   8.42464      1.00  1.059341   .985706
   8.42452   8.42452      1.00  1.061861   .987506
   8.42440   8.42440      1.00  1.059151   .985326
   8.42429   8.42429      1.00  1.065861   .992206
   8.42417   8.42417      1.00  1.060431   .986856
   8.42406   8.42406      1.00  1.061561   .988726
   8.42395   8.42395      1.00  1.061311   .987766
   8.42384   8.42384      1.00  1.065541   .992156
   8.42373   8.42373      1.00  1.061091   .987596
   8.42361   8.42361      1.00  1.059821   .987306
   8.42350   8.42350      1.00  1.063981   .991306
   8.42340   8.42340      1.00  1.064451   .992036
   8.42328   8.42328      1.00  1.058861   .985996
   8.42317   8.42317      1.00  1.063181   .989786
   8.42306   8.42306      1.00  1.063231   .990396
   8.42295   8.42295      1.00  1.062601   .990026
   8.42284   8.42284      1.00  1.061271   .988986
   8.42272   8.42272      1.00  1.063301   .991186
   8.42261   8.42261      1.00  1.061661   .989666
   8.42251   8.42251      1.00  1.061301   .990136
   8.42239   8.42239      1.00  1.062191   .990336
   8.42228   8.42228      1.00  1.063531   .991476
   8.42217   8.42217      1.00  1.062831   .990636
   8.42206   8.42206      1.00  1.062241   .990406
   8.42196   8.42196      1.00  1.063841   .992116
   8.42184   8.42184      1.00  1.062431   .991116
   8.42174   8.42174      1.00  1.062641   .991296
   8.42163   8.42163      1.00  1.065101   .993376
   8.42153   8.42153      1.00  1.062291   .990746
   8.42142   8.42142      1.00  1.061141   .990506
   8.42131   8.42131      1.00  1.062081   .991176
   8.42121   8.42121      1.00  1.064501   .993566
   8.42110   8.42110      1.00  1.061211   .990396
   8.42099   8.42099      1.00  1.062761   .991536
   8.42090   8.42090      1.00  1.063251   .992746
   8.42080   8.42080      1.00  1.064151   .993196
   8.42069   8.42069      1.00  1.059061   .988706
   8.42058   8.42058      1.00  1.064791   .994276
   8.42049   8.42049      1.00  1.061881   .991896
   8.42039   8.42039      1.00  1.063331   .993136
   8.42028   8.42028      1.00  1.060281   .990236
   8.42017   8.42017      1.00  1.064691   .995306
   8.42007   8.42007      1.00  1.061081   .991836
   8.41997   8.41997      1.00  1.063231   .993126
   8.41987   8.41987      1.00  1.062071   .992386
   8.41976   8.41976      1.00  1.064131   .994126
   8.41965   8.41965      1.00  1.061311   .992076
   8.41955   8.41955      1.00  1.061601   .992316
   8.41944   8.41944      1.00  1.062841   .993626
   8.41933   8.41933      1.00  1.062731   .993396
   8.41921   8.41921      1.00  1.058551   .989916
   8.41911   8.41911      1.00  1.062301   .993236
   8.41899   8.41899      1.00  1.060601   .991456
   8.41887   8.41887      1.00  1.059971   .990636
   8.41876   8.41876      1.00  1.060551   .991916
   8.41865   8.41865      1.00  1.059141   .990796
   8.41854   8.41854      1.00  1.061141   .992516
   8.41841   8.41841      1.00  1.057131   .988966
   8.41830   8.41830      1.00  1.061841   .993666
   8.41818   8.41818      1.00  1.058121   .989996
   8.41807   8.41807      1.00  1.060131   .991986
   8.41794   8.41794      1.00  1.057551   .990066
   8.41783   8.41783      1.00  1.060541   .992526
   8.41772   8.41772      1.00  1.057271   .989566
   8.41761   8.41761      1.00  1.056511   .989476
   8.41749   8.41749      1.00  1.058821   .991786
   8.41738   8.41738      1.00  1.054921   .988196
   8.41727   8.41727      1.00  1.056171   .989336
   8.41716   8.41716      1.00  1.055691   .988916
   8.41704   8.41704      1.00  1.056991   .990346
   8.41693   8.41693      1.00  1.055001   .988066
   8.41682   8.41682      1.00  1.055641   .988736
   8.41671   8.41671      1.00  1.053701   .987416
   8.41659   8.41659      1.00  1.055941   .989126
   8.41649   8.41649      1.00  1.051451   .985296
   8.41639   8.41639      1.00  1.055581   .988976
   8.41627   8.41627      1.00  1.052221   .986136
   8.41616   8.41616      1.00  1.052541   .986876
   8.41605   8.41605      1.00  1.049591   .983736
   8.41594   8.41594      1.00  1.054351   .988436
   8.41582   8.41582      1.00  1.049741   .984166
   8.41570   8.41570      1.00  1.049311   .984356
   8.41558   8.41558      1.00  1.049431   .984316
   8.41547   8.41547      1.00  1.050701   .985496
   8.41541   8.41541      1.00  1.047841   .982756
