# Supplementary material for: Direct Observation of Palladium Leaching from Pd/C by a Simple Method: X-ray Absorption Spectroscopy of Heterogeneous Mixtures
Source: ACS Omega. 2023 Jun 7;8(24):21787–92. doi: 10.1021/acsomega.3c01343 (PMC10286095; doi:10.1021/acsomega.3c01343)
Supplement: Supplementary file 2 — ao3c01343_si_002.zip [file ao3c01343_si_002.zip › Figure 4,S4/37_PP_H2O_blank_7_5cm_0.qd]

  9809     KEK-PF   NW10A
 H2O_blank_7_5cm 19.11.01 20:47 - 19.11.01 20:50 Serial#KEKPF-NW10A_031464
 37_PP_H2O_blank_7_5cm                                                           
 Ring :   6.5 GeV    49.9 mA -   49.6 mA
 Mono :   Si(311)       D=  1.63747 A    Initial angle=  9.06874 deg
 NW10A     Transmission( 2)   Repetition=  0     Points= 5893
 Param file : QXAFS(SYNC)     angle axis (*)     Block =    1

 Block      Init-Ang  Final-Ang     Step/deg     Time/s       Num
     1        9.06874   8.41542          ***       1.00      5893
 Ortec(-1)     NDCH = 3
  Angle(c)  Angle(o)    time/s         2         3
      Mode         0         0         1         2
    Offset         0         0    .01465    .00365
   9.06874   9.06874      1.00  1.384191   .204896
   9.06864   9.06864      1.00  1.382101   .204646
   9.06854   9.06854      1.00  1.377901   .203946
   9.06843   9.06843      1.00  1.374161   .203536
   9.06831   9.06831      1.00  1.369511   .202856
   9.06819   9.06819      1.00  1.365071   .202356
   9.06809   9.06809      1.00  1.361221   .201666
   9.06798   9.06798      1.00  1.358791   .201196
   9.06786   9.06786      1.00  1.353391   .200506
   9.06774   9.06774      1.00  1.352841   .200436
   9.06763   9.06763      1.00  1.349021   .199956
   9.06753   9.06753      1.00  1.351851   .200366
   9.06742   9.06742      1.00  1.345851   .199526
   9.06730   9.06730      1.00  1.347531   .199646
   9.06719   9.06719      1.00  1.342001   .198956
   9.06709   9.06709      1.00  1.349251   .200026
   9.06698   9.06698      1.00  1.340801   .198766
   9.06687   9.06687      1.00  1.343091   .199186
   9.06676   9.06676      1.00  1.340061   .198976
   9.06665   9.06665      1.00  1.343471   .199336
   9.06654   9.06654      1.00  1.338541   .198616
   9.06642   9.06642      1.00  1.339431   .198846
   9.06632   9.06632      1.00  1.337681   .198516
   9.06621   9.06621      1.00  1.337101   .198546
   9.06610   9.06610      1.00  1.334321   .198136
   9.06598   9.06598      1.00  1.336921   .198516
   9.06587   9.06587      1.00  1.332681   .198006
   9.06577   9.06577      1.00  1.331371   .197636
   9.06565   9.06565      1.00  1.333441   .198076
   9.06552   9.06552      1.00  1.331081   .197666
   9.06541   9.06541      1.00  1.330851   .197706
   9.06530   9.06530      1.00  1.329181   .197526
   9.06518   9.06518      1.00  1.330791   .197716
   9.06506   9.06506      1.00  1.328141   .197376
   9.06495   9.06495      1.00  1.328761   .197536
   9.06483   9.06483      1.00  1.328221   .197426
   9.06471   9.06471      1.00  1.328651   .197626
   9.06459   9.06459      1.00  1.323781   .196806
   9.06448   9.06448      1.00  1.326151   .197236
   9.06436   9.06436      1.00  1.327651   .197546
   9.06424   9.06424      1.00  1.322261   .196836
   9.06413   9.06413      1.00  1.322861   .196846
   9.06402   9.06402      1.00  1.323861   .197056
   9.06391   9.06391      1.00  1.324711   .197166
   9.06381   9.06381      1.00  1.318331   .196196
   9.06369   9.06369      1.00  1.322441   .197006
   9.06357   9.06357      1.00  1.322231   .196866
   9.06347   9.06347      1.00  1.319811   .196606
   9.06336   9.06336      1.00  1.316961   .196286
   9.06325   9.06325      1.00  1.320831   .196626
   9.06313   9.06313      1.00  1.316921   .196286
   9.06303   9.06303      1.00  1.319521   .196496
   9.06292   9.06292      1.00  1.314881   .195916
   9.06280   9.06280      1.00  1.318281   .196646
   9.06269   9.06269      1.00  1.311341   .195576
   9.06259   9.06259      1.00  1.317361   .196296
   9.06249   9.06249      1.00  1.312731   .195606
   9.06236   9.06236      1.00  1.314701   .196126
   9.06225   9.06225      1.00  1.310451   .195506
   9.06214   9.06214      1.00  1.315391   .196096
   9.06203   9.06203      1.00  1.311931   .195786
   9.06192   9.06192      1.00  1.309091   .195296
   9.06181   9.06181      1.00  1.311091   .195616
   9.06171   9.06171      1.00  1.312451   .195886
   9.06160   9.06160      1.00  1.309801   .195446
   9.06149   9.06149      1.00  1.307541   .195186
   9.06138   9.06138      1.00  1.311941   .195836
   9.06128   9.06128      1.00  1.308081   .195256
   9.06118   9.06118      1.00  1.306051   .195206
   9.06107   9.06107      1.00  1.307491   .195356
   9.06096   9.06096      1.00  1.309901   .195686
   9.06086   9.06086      1.00  1.305791   .195006
   9.06076   9.06076      1.00  1.306401   .195116
   9.06065   9.06065      1.00  1.305661   .195016
   9.06056   9.06056      1.00  1.308081   .195766
   9.06045   9.06045      1.00  1.302051   .194506
   9.06035   9.06035      1.00  1.305611   .195306
   9.06024   9.06024      1.00  1.303651   .194856
   9.06014   9.06014      1.00  1.300891   .194606
   9.06004   9.06004      1.00  1.301721   .194636
   9.05994   9.05994      1.00  1.304711   .195176
   9.05982   9.05982      1.00  1.302281   .194716
   9.05972   9.05972      1.00  1.299451   .194546
   9.05962   9.05962      1.00  1.303601   .195036
   9.05951   9.05951      1.00  1.302101   .194866
   9.05940   9.05940      1.00  1.300181   .194626
   9.05929   9.05929      1.00  1.297321   .194216
   9.05919   9.05919      1.00  1.304791   .195526
   9.05907   9.05907      1.00  1.295111   .194016
   9.05894   9.05894      1.00  1.300171   .194836
   9.05884   9.05884      1.00  1.297781   .194426
   9.05873   9.05873      1.00  1.301951   .195126
   9.05861   9.05861      1.00  1.291311   .193526
   9.05850   9.05850      1.00  1.300131   .194826
   9.05838   9.05838      1.00  1.296031   .194366
   9.05827   9.05827      1.00  1.298731   .194566
   9.05815   9.05815      1.00  1.292621   .193856
   9.05803   9.05803      1.00  1.299091   .194746
   9.05792   9.05792      1.00  1.294201   .194156
   9.05781   9.05781      1.00  1.296411   .194426
   9.05769   9.05769      1.00  1.291791   .193796
   9.05757   9.05757      1.00  1.296671   .194486
   9.05746   9.05746      1.00  1.290771   .193506
   9.05735   9.05735      1.00  1.293411   .193986
   9.05724   9.05724      1.00  1.295251   .194386
   9.05713   9.05713      1.00  1.292771   .194116
   9.05701   9.05701      1.00  1.289751   .193626
   9.05691   9.05691      1.00  1.293941   .194216
   9.05679   9.05679      1.00  1.292581   .194106
   9.05668   9.05668      1.00  1.290631   .193956
   9.05657   9.05657      1.00  1.289771   .193696
   9.05647   9.05647      1.00  1.292791   .194226
   9.05636   9.05636      1.00  1.291991   .194246
   9.05624   9.05624      1.00  1.286841   .193376
   9.05613   9.05613      1.00  1.289361   .193716
   9.05602   9.05602      1.00  1.290921   .193936
   9.05591   9.05591      1.00  1.290581   .193936
   9.05579   9.05579      1.00  1.285261   .193186
   9.05567   9.05567      1.00  1.288181   .193636
   9.05556   9.05556      1.00  1.287941   .193776
   9.05544   9.05544      1.00  1.288321   .193846
   9.05532   9.05532      1.00  1.284681   .193236
   9.05521   9.05521      1.00  1.286141   .193626
   9.05510   9.05510      1.00  1.288041   .193786
   9.05498   9.05498      1.00  1.283071   .193086
   9.05485   9.05485      1.00  1.287061   .193646
   9.05473   9.05473      1.00  1.284131   .193116
   9.05462   9.05462      1.00  1.285361   .193416
   9.05450   9.05450      1.00  1.284531   .193416
   9.05438   9.05438      1.00  1.283021   .193346
   9.05427   9.05427      1.00  1.283851   .193266
   9.05416   9.05416      1.00  1.287611   .193886
   9.05405   9.05405      1.00  1.284611   .193506
   9.05393   9.05393      1.00  1.285121   .193566
   9.05382   9.05382      1.00  1.283721   .193476
   9.05372   9.05372      1.00  1.284311   .193546
   9.05361   9.05361      1.00  1.286221   .193886
   9.05348   9.05348      1.00  1.282421   .193346
   9.05338   9.05338      1.00  1.282561   .193286
   9.05327   9.05327      1.00  1.283551   .193706
   9.05316   9.05316      1.00  1.284121   .193496
   9.05304   9.05304      1.00  1.279581   .192916
   9.05293   9.05293      1.00  1.285271   .193926
   9.05283   9.05283      1.00  1.282671   .193226
   9.05272   9.05272      1.00  1.283151   .193496
   9.05261   9.05261      1.00  1.280191   .193066
   9.05249   9.05249      1.00  1.282531   .193546
   9.05239   9.05239      1.00  1.286801   .194286
   9.05228   9.05228      1.00  1.281471   .193506
   9.05216   9.05216      1.00  1.280001   .193446
   9.05205   9.05205      1.00  1.285171   .194036
   9.05195   9.05195      1.00  1.283411   .193666
   9.05184   9.05184      1.00  1.283741   .194006
   9.05173   9.05173      1.00  1.281711   .193666
   9.05162   9.05162      1.00  1.282361   .193636
   9.05152   9.05152      1.00  1.283571   .193816
   9.05141   9.05141      1.00  1.280251   .193346
   9.05130   9.05130      1.00  1.283001   .193866
   9.05119   9.05119      1.00  1.281391   .193566
   9.05109   9.05109      1.00  1.284351   .194026
   9.05098   9.05098      1.00  1.282361   .193966
   9.05088   9.05088      1.00  1.282111   .193836
   9.05078   9.05078      1.00  1.283801   .193976
   9.05068   9.05068      1.00  1.286431   .194576
   9.05057   9.05057      1.00  1.281891   .193906
   9.05046   9.05046      1.00  1.284591   .194396
   9.05036   9.05036      1.00  1.284521   .194266
   9.05026   9.05026      1.00  1.284391   .194286
   9.05016   9.05016      1.00  1.284071   .194376
   9.05005   9.05005      1.00  1.284281   .194306
   9.04995   9.04995      1.00  1.280521   .193896
   9.04985   9.04985      1.00  1.288851   .194976
   9.04974   9.04974      1.00  1.282501   .194036
   9.04963   9.04963      1.00  1.283531   .194206
   9.04953   9.04953      1.00  1.283781   .194486
   9.04942   9.04942      1.00  1.284811   .194536
   9.04931   9.04931      1.00  1.285131   .194596
   9.04920   9.04920      1.00  1.279811   .193906
   9.04909   9.04909      1.00  1.283381   .194496
   9.04898   9.04898      1.00  1.284951   .194816
   9.04887   9.04887      1.00  1.282691   .194426
   9.04874   9.04874      1.00  1.282281   .194386
   9.04862   9.04862      1.00  1.285321   .194996
   9.04852   9.04852      1.00  1.281421   .194286
   9.04840   9.04840      1.00  1.284021   .194486
   9.04827   9.04827      1.00  1.282951   .194546
   9.04816   9.04816      1.00  1.284791   .194716
   9.04805   9.04805      1.00  1.281191   .194306
   9.04794   9.04794      1.00  1.285381   .194906
   9.04781   9.04781      1.00  1.280501   .194386
   9.04770   9.04770      1.00  1.283301   .194856
   9.04759   9.04759      1.00  1.283301   .194776
   9.04748   9.04748      1.00  1.282361   .194766
   9.04736   9.04736      1.00  1.282371   .194716
   9.04725   9.04725      1.00  1.283531   .195006
   9.04715   9.04715      1.00  1.283621   .194916
   9.04703   9.04703      1.00  1.284331   .195056
   9.04692   9.04692      1.00  1.280811   .194706
   9.04681   9.04681      1.00  1.285471   .195306
   9.04670   9.04670      1.00  1.283801   .195136
   9.04659   9.04659      1.00  1.281221   .194726
   9.04647   9.04647      1.00  1.283601   .195096
   9.04637   9.04637      1.00  1.283491   .195346
   9.04626   9.04626      1.00  1.285151   .195396
   9.04614   9.04614      1.00  1.281131   .194836
   9.04602   9.04602      1.00  1.284521   .195426
   9.04591   9.04591      1.00  1.282641   .195236
   9.04581   9.04581      1.00  1.282621   .195216
   9.04569   9.04569      1.00  1.282701   .195286
   9.04556   9.04556      1.00  1.282551   .195106
   9.04545   9.04545      1.00  1.282641   .195216
   9.04534   9.04534      1.00  1.284961   .195596
   9.04522   9.04522      1.00  1.284351   .195626
   9.04509   9.04509      1.00  1.286421   .196026
   9.04498   9.04498      1.00  1.281151   .195066
   9.04487   9.04487      1.00  1.287991   .196056
   9.04474   9.04474      1.00  1.284251   .195616
   9.04462   9.04462      1.00  1.285691   .195846
   9.04450   9.04450      1.00  1.283711   .195606
   9.04439   9.04439      1.00  1.283881   .195646
   9.04428   9.04428      1.00  1.287841   .196306
   9.04416   9.04416      1.00  1.282751   .195396
   9.04404   9.04404      1.00  1.286811   .196156
   9.04394   9.04394      1.00  1.282361   .195546
   9.04383   9.04383      1.00  1.288151   .196566
   9.04371   9.04371      1.00  1.283041   .195606
   9.04360   9.04360      1.00  1.287771   .196366
   9.04349   9.04349      1.00  1.288931   .196526
   9.04338   9.04338      1.00  1.284701   .196056
   9.04327   9.04327      1.00  1.284841   .196066
   9.04316   9.04316      1.00  1.287451   .196296
   9.04306   9.04306      1.00  1.285721   .196046
   9.04295   9.04295      1.00  1.285611   .196076
   9.04283   9.04283      1.00  1.285741   .196206
   9.04272   9.04272      1.00  1.287771   .196606
   9.04261   9.04261      1.00  1.285511   .196436
   9.04250   9.04250      1.00  1.286651   .196616
   9.04239   9.04239      1.00  1.286281   .196416
   9.04227   9.04227      1.00  1.287041   .196566
   9.04217   9.04217      1.00  1.286151   .196316
   9.04205   9.04205      1.00  1.288721   .196806
   9.04194   9.04194      1.00  1.285401   .196286
   9.04184   9.04184      1.00  1.287141   .196906
   9.04173   9.04173      1.00  1.285291   .196516
   9.04162   9.04162      1.00  1.289601   .197116
   9.04151   9.04151      1.00  1.285311   .196536
   9.04141   9.04141      1.00  1.285771   .196596
   9.04131   9.04131      1.00  1.289151   .197166
   9.04120   9.04120      1.00  1.289421   .197186
   9.04109   9.04109      1.00  1.283921   .196516
   9.04098   9.04098      1.00  1.287041   .197096
   9.04089   9.04089      1.00  1.289271   .197086
   9.04078   9.04078      1.00  1.289721   .197206
   9.04068   9.04068      1.00  1.285881   .196706
   9.04058   9.04058      1.00  1.288411   .197306
   9.04048   9.04048      1.00  1.290181   .197556
   9.04037   9.04037      1.00  1.288871   .197356
   9.04026   9.04026      1.00  1.284441   .196716
   9.04016   9.04016      1.00  1.291491   .197856
   9.04006   9.04006      1.00  1.288011   .197446
   9.03995   9.03995      1.00  1.289191   .197376
   9.03985   9.03985      1.00  1.287211   .197236
   9.03974   9.03974      1.00  1.291151   .197866
   9.03964   9.03964      1.00  1.287051   .197166
   9.03953   9.03953      1.00  1.288681   .197656
   9.03942   9.03942      1.00  1.289971   .197846
   9.03931   9.03931      1.00  1.292001   .198136
   9.03921   9.03921      1.00  1.288061   .197636
   9.03909   9.03909      1.00  1.292841   .198166
   9.03897   9.03897      1.00  1.289281   .197776
   9.03886   9.03886      1.00  1.287971   .197266
   9.03876   9.03876      1.00  1.291471   .198166
   9.03863   9.03863      1.00  1.291741   .198126
   9.03851   9.03851      1.00  1.285891   .197536
   9.03840   9.03840      1.00  1.286741   .197446
   9.03829   9.03829      1.00  1.292541   .198316
   9.03817   9.03817      1.00  1.290081   .198056
   9.03805   9.03805      1.00  1.286221   .197506
   9.03794   9.03794      1.00  1.292171   .198356
   9.03782   9.03782      1.00  1.292471   .198456
   9.03770   9.03770      1.00  1.290491   .198256
   9.03759   9.03759      1.00  1.288691   .197936
   9.03748   9.03748      1.00  1.291631   .198426
   9.03737   9.03737      1.00  1.292941   .198646
   9.03725   9.03725      1.00  1.289551   .198256
   9.03714   9.03714      1.00  1.290371   .198356
   9.03703   9.03703      1.00  1.292861   .198926
   9.03692   9.03692      1.00  1.290371   .198446
   9.03681   9.03681      1.00  1.289031   .198166
   9.03669   9.03669      1.00  1.290651   .198736
   9.03659   9.03659      1.00  1.292071   .198846
   9.03648   9.03648      1.00  1.292101   .198626
   9.03637   9.03637      1.00  1.294781   .199026
   9.03625   9.03625      1.00  1.292271   .198736
   9.03614   9.03614      1.00  1.293481   .199026
   9.03604   9.03604      1.00  1.293701   .199086
   9.03592   9.03592      1.00  1.296571   .199396
   9.03580   9.03580      1.00  1.290111   .198666
   9.03569   9.03569      1.00  1.292991   .199076
   9.03557   9.03557      1.00  1.299241   .199996
   9.03545   9.03545      1.00  1.294991   .199506
   9.03533   9.03533      1.00  1.295711   .199596
   9.03522   9.03522      1.00  1.295001   .199426
   9.03510   9.03510      1.00  1.300051   .200286
   9.03498   9.03498      1.00  1.296561   .199766
   9.03486   9.03486      1.00  1.296141   .199706
   9.03474   9.03474      1.00  1.298461   .200226
   9.03463   9.03463      1.00  1.299511   .200316
   9.03451   9.03451      1.00  1.296151   .199756
   9.03439   9.03439      1.00  1.299051   .200276
   9.03427   9.03427      1.00  1.298121   .200216
   9.03417   9.03417      1.00  1.299711   .200426
   9.03406   9.03406      1.00  1.295121   .199736
   9.03394   9.03394      1.00  1.302871   .201166
   9.03383   9.03383      1.00  1.296551   .200246
   9.03372   9.03372      1.00  1.298351   .200456
   9.03361   9.03361      1.00  1.300311   .200636
   9.03349   9.03349      1.00  1.298711   .200426
   9.03338   9.03338      1.00  1.300601   .200736
   9.03328   9.03328      1.00  1.297661   .200516
   9.03316   9.03316      1.00  1.302161   .201196
   9.03305   9.03305      1.00  1.299121   .200606
   9.03294   9.03294      1.00  1.299461   .200646
   9.03283   9.03283      1.00  1.300201   .200826
   9.03272   9.03272      1.00  1.304641   .201486
   9.03261   9.03261      1.00  1.294701   .200076
   9.03250   9.03250      1.00  1.303051   .201446
   9.03239   9.03239      1.00  1.298991   .200756
   9.03229   9.03229      1.00  1.302951   .201536
   9.03217   9.03217      1.00  1.294541   .200256
   9.03205   9.03205      1.00  1.303721   .201566
   9.03195   9.03195      1.00  1.302061   .201446
   9.03184   9.03184      1.00  1.302241   .201416
   9.03173   9.03173      1.00  1.301361   .201166
   9.03162   9.03162      1.00  1.307171   .202196
   9.03152   9.03152      1.00  1.303911   .201646
   9.03141   9.03141      1.00  1.300691   .201206
   9.03130   9.03130      1.00  1.302711   .201456
   9.03120   9.03120      1.00  1.305481   .201986
   9.03110   9.03110      1.00  1.301031   .201236
   9.03099   9.03099      1.00  1.301151   .201626
   9.03088   9.03088      1.00  1.302061   .201546
   9.03078   9.03078      1.00  1.302131   .201456
   9.03068   9.03068      1.00  1.304381   .201996
   9.03058   9.03058      1.00  1.300211   .201386
   9.03047   9.03047      1.00  1.304591   .202026
   9.03037   9.03037      1.00  1.297171   .201046
   9.03027   9.03027      1.00  1.306071   .202146
   9.03016   9.03016      1.00  1.300451   .201476
   9.03006   9.03006      1.00  1.300901   .201566
   9.02995   9.02995      1.00  1.299451   .201196
   9.02985   9.02985      1.00  1.305001   .202266
   9.02975   9.02975      1.00  1.300911   .201636
   9.02964   9.02964      1.00  1.301261   .202136
   9.02953   9.02953      1.00  1.294771   .201066
   9.02943   9.02943      1.00  1.304081   .202326
   9.02932   9.02932      1.00  1.297161   .201176
   9.02920   9.02920      1.00  1.302161   .202146
   9.02909   9.02909      1.00  1.297681   .201296
   9.02898   9.02898      1.00  1.302911   .202196
   9.02887   9.02887      1.00  1.299501   .201716
   9.02874   9.02874      1.00  1.300201   .201806
   9.02863   9.02863      1.00  1.302721   .202196
   9.02853   9.02853      1.00  1.299141   .201686
   9.02841   9.02841      1.00  1.304391   .202486
   9.02829   9.02829      1.00  1.296001   .201266
   9.02817   9.02817      1.00  1.303281   .202506
   9.02806   9.02806      1.00  1.302541   .202466
   9.02794   9.02794      1.00  1.300811   .202146
   9.02782   9.02782      1.00  1.300901   .202096
   9.02771   9.02771      1.00  1.301981   .202446
   9.02760   9.02760      1.00  1.302151   .202356
   9.02749   9.02749      1.00  1.303691   .202756
   9.02737   9.02737      1.00  1.299471   .202246
   9.02726   9.02726      1.00  1.304591   .202976
   9.02715   9.02715      1.00  1.300901   .202476
   9.02704   9.02704      1.00  1.305101   .202906
   9.02692   9.02692      1.00  1.301691   .202256
   9.02682   9.02682      1.00  1.304851   .203096
   9.02671   9.02671      1.00  1.302611   .202856
   9.02660   9.02660      1.00  1.304951   .203056
   9.02648   9.02648      1.00  1.301511   .202616
   9.02638   9.02638      1.00  1.307161   .203416
   9.02627   9.02627      1.00  1.305911   .203296
   9.02616   9.02616      1.00  1.305191   .203196
   9.02605   9.02605      1.00  1.304271   .203366
   9.02593   9.02593      1.00  1.302611   .202916
   9.02582   9.02582      1.00  1.308051   .203746
   9.02570   9.02570      1.00  1.305231   .203396
   9.02558   9.02558      1.00  1.305221   .203486
   9.02546   9.02546      1.00  1.306021   .203426
   9.02535   9.02535      1.00  1.306531   .203376
   9.02524   9.02524      1.00  1.305081   .203276
   9.02511   9.02511      1.00  1.305501   .203536
   9.02500   9.02500      1.00  1.308571   .203976
   9.02489   9.02489      1.00  1.304611   .203396
   9.02477   9.02477      1.00  1.310861   .204476
   9.02464   9.02464      1.00  1.306141   .203656
   9.02452   9.02452      1.00  1.311011   .204526
   9.02441   9.02441      1.00  1.307421   .203876
   9.02430   9.02430      1.00  1.310351   .204346
   9.02419   9.02419      1.00  1.308541   .204376
   9.02407   9.02407      1.00  1.311511   .204736
   9.02396   9.02396      1.00  1.309071   .204376
   9.02386   9.02386      1.00  1.312191   .204766
   9.02374   9.02374      1.00  1.306741   .204036
   9.02362   9.02362      1.00  1.313571   .205066
   9.02352   9.02352      1.00  1.310161   .204796
   9.02341   9.02341      1.00  1.312381   .205036
   9.02329   9.02329      1.00  1.311251   .204956
   9.02319   9.02319      1.00  1.316461   .205616
   9.02308   9.02308      1.00  1.310451   .204846
   9.02297   9.02297      1.00  1.315941   .205656
   9.02285   9.02285      1.00  1.314791   .205696
   9.02274   9.02274      1.00  1.313351   .205256
   9.02264   9.02264      1.00  1.316111   .205796
   9.02253   9.02253      1.00  1.313731   .205366
   9.02241   9.02241      1.00  1.317771   .206126
   9.02231   9.02231      1.00  1.313381   .205516
   9.02220   9.02220      1.00  1.314581   .205646
   9.02209   9.02209      1.00  1.316441   .205946
   9.02198   9.02198      1.00  1.317751   .206296
   9.02187   9.02187      1.00  1.315021   .205676
   9.02177   9.02177      1.00  1.320851   .206546
   9.02166   9.02166      1.00  1.316221   .206166
   9.02155   9.02155      1.00  1.320881   .206716
   9.02144   9.02144      1.00  1.313661   .205516
   9.02133   9.02133      1.00  1.323801   .207026
   9.02123   9.02123      1.00  1.317461   .206366
   9.02112   9.02112      1.00  1.320451   .206896
   9.02101   9.02101      1.00  1.318481   .206546
   9.02091   9.02091      1.00  1.325381   .207546
   9.02081   9.02081      1.00  1.318621   .206686
   9.02071   9.02071      1.00  1.322311   .207136
   9.02060   9.02060      1.00  1.322911   .207296
   9.02051   9.02051      1.00  1.321711   .207276
   9.02041   9.02041      1.00  1.322631   .207206
   9.02030   9.02030      1.00  1.324211   .207546
   9.02019   9.02019      1.00  1.323531   .207576
   9.02009   9.02009      1.00  1.324001   .207406
   9.01999   9.01999      1.00  1.324361   .207856
   9.01988   9.01988      1.00  1.325451   .208076
   9.01977   9.01977      1.00  1.325791   .208276
   9.01967   9.01967      1.00  1.322261   .207596
   9.01956   9.01956      1.00  1.326501   .208196
   9.01945   9.01945      1.00  1.327851   .208626
   9.01934   9.01934      1.00  1.323751   .207826
   9.01924   9.01924      1.00  1.325951   .208196
   9.01912   9.01912      1.00  1.329401   .208826
   9.01900   9.01900      1.00  1.327241   .208346
   9.01890   9.01890      1.00  1.325591   .208136
   9.01879   9.01879      1.00  1.328391   .208746
   9.01867   9.01867      1.00  1.327661   .208486
   9.01855   9.01855      1.00  1.328211   .208836
   9.01844   9.01844      1.00  1.325121   .208236
   9.01833   9.01833      1.00  1.331161   .209146
   9.01821   9.01821      1.00  1.326321   .208596
   9.01809   9.01809      1.00  1.327551   .208516
   9.01797   9.01797      1.00  1.328311   .208746
   9.01786   9.01786      1.00  1.331441   .209506
   9.01774   9.01774      1.00  1.326261   .208776
   9.01762   9.01762      1.00  1.330591   .209286
   9.01751   9.01751      1.00  1.328711   .209076
   9.01740   9.01740      1.00  1.331881   .209696
   9.01729   9.01729      1.00  1.327381   .208906
   9.01718   9.01718      1.00  1.331891   .209626
   9.01707   9.01707      1.00  1.330451   .209436
   9.01696   9.01696      1.00  1.330031   .209326
   9.01685   9.01685      1.00  1.329861   .209386
   9.01673   9.01673      1.00  1.332161   .209836
   9.01662   9.01662      1.00  1.327591   .209096
   9.01652   9.01652      1.00  1.329671   .209476
   9.01641   9.01641      1.00  1.332071   .209946
   9.01629   9.01629      1.00  1.330571   .209756
   9.01618   9.01618      1.00  1.329061   .209536
   9.01608   9.01608      1.00  1.331951   .209886
   9.01596   9.01596      1.00  1.333641   .210116
   9.01584   9.01584      1.00  1.329031   .209516
   9.01573   9.01573      1.00  1.331761   .209916
   9.01561   9.01561      1.00  1.331081   .209876
   9.01549   9.01549      1.00  1.333051   .210446
   9.01537   9.01537      1.00  1.328041   .209456
   9.01525   9.01525      1.00  1.333471   .210336
   9.01515   9.01515      1.00  1.332661   .210116
   9.01503   9.01503      1.00  1.330791   .209926
   9.01491   9.01491      1.00  1.328021   .209466
   9.01479   9.01479      1.00  1.331951   .210386
   9.01468   9.01468      1.00  1.331691   .210166
   9.01456   9.01456      1.00  1.331381   .210366
   9.01443   9.01443      1.00  1.330561   .210316
   9.01432   9.01432      1.00  1.333051   .210366
   9.01422   9.01422      1.00  1.330991   .210166
   9.01410   9.01410      1.00  1.330321   .209966
   9.01398   9.01398      1.00  1.333781   .210606
   9.01387   9.01387      1.00  1.330561   .210056
   9.01377   9.01377      1.00  1.330981   .210246
   9.01365   9.01365      1.00  1.332841   .210576
   9.01354   9.01354      1.00  1.331801   .210296
   9.01343   9.01343      1.00  1.330721   .210326
   9.01332   9.01332      1.00  1.332731   .210466
   9.01321   9.01321      1.00  1.331871   .210466
   9.01310   9.01310      1.00  1.330331   .210206
   9.01299   9.01299      1.00  1.331851   .210726
   9.01288   9.01288      1.00  1.332811   .210736
   9.01277   9.01277      1.00  1.331731   .210756
   9.01266   9.01266      1.00  1.329831   .210426
   9.01255   9.01255      1.00  1.330661   .210596
   9.01244   9.01244      1.00  1.332171   .210826
   9.01233   9.01233      1.00  1.330651   .210506
   9.01221   9.01221      1.00  1.328771   .210086
   9.01210   9.01210      1.00  1.333521   .210886
   9.01200   9.01200      1.00  1.328991   .210516
   9.01190   9.01190      1.00  1.331321   .210776
   9.01178   9.01178      1.00  1.329371   .210686
   9.01167   9.01167      1.00  1.330771   .210906
   9.01157   9.01157      1.00  1.328281   .210416
   9.01146   9.01146      1.00  1.330741   .210866
   9.01135   9.01135      1.00  1.328761   .210596
   9.01125   9.01125      1.00  1.329021   .210636
   9.01115   9.01115      1.00  1.329861   .210846
   9.01104   9.01104      1.00  1.329431   .210816
   9.01093   9.01093      1.00  1.328461   .210626
   9.01083   9.01083      1.00  1.327941   .210456
   9.01074   9.01074      1.00  1.329331   .210926
   9.01063   9.01063      1.00  1.329221   .210896
   9.01052   9.01052      1.00  1.326681   .210396
   9.01042   9.01042      1.00  1.328171   .210756
   9.01033   9.01033      1.00  1.329871   .211036
   9.01022   9.01022      1.00  1.325681   .210296
   9.01011   9.01011      1.00  1.326891   .210646
   9.01001   9.01001      1.00  1.324701   .210246
   9.00991   9.00991      1.00  1.329381   .211136
   9.00980   9.00980      1.00  1.322991   .210276
   9.00970   9.00970      1.00  1.327061   .210706
   9.00959   9.00959      1.00  1.325061   .210506
   9.00949   9.00949      1.00  1.324781   .210286
   9.00938   9.00938      1.00  1.323101   .210256
   9.00926   9.00926      1.00  1.326251   .210606
   9.00915   9.00915      1.00  1.323451   .210266
   9.00904   9.00904      1.00  1.324111   .210356
   9.00893   9.00893      1.00  1.323661   .210316
   9.00881   9.00881      1.00  1.323781   .210366
   9.00870   9.00870      1.00  1.324451   .210746
   9.00859   9.00859      1.00  1.320011   .209886
   9.00847   9.00847      1.00  1.324911   .210756
   9.00835   9.00835      1.00  1.319391   .209886
   9.00824   9.00824      1.00  1.324761   .210666
   9.00812   9.00812      1.00  1.318361   .209606
   9.00801   9.00801      1.00  1.324781   .210756
   9.00789   9.00789      1.00  1.316241   .209496
   9.00777   9.00777      1.00  1.320721   .210276
   9.00766   9.00766      1.00  1.318031   .209736
   9.00755   9.00755      1.00  1.320411   .210286
   9.00744   9.00744      1.00  1.318261   .209866
   9.00732   9.00732      1.00  1.321241   .210306
   9.00722   9.00722      1.00  1.317371   .209806
   9.00711   9.00711      1.00  1.319671   .210036
   9.00699   9.00699      1.00  1.315641   .209576
   9.00688   9.00688      1.00  1.320821   .210176
   9.00677   9.00677      1.00  1.313141   .209076
   9.00666   9.00666      1.00  1.318691   .210056
   9.00655   9.00655      1.00  1.315381   .209706
   9.00644   9.00644      1.00  1.318301   .210006
   9.00634   9.00634      1.00  1.313821   .209506
   9.00623   9.00623      1.00  1.316201   .209816
   9.00611   9.00611      1.00  1.316471   .209866
   9.00600   9.00600      1.00  1.316051   .209836
   9.00589   9.00589      1.00  1.315281   .209716
   9.00577   9.00577      1.00  1.314151   .209656
   9.00565   9.00565      1.00  1.314241   .209596
   9.00554   9.00554      1.00  1.313771   .209636
   9.00543   9.00543      1.00  1.313841   .209606
   9.00531   9.00531      1.00  1.313371   .209506
   9.00519   9.00519      1.00  1.313611   .209586
   9.00507   9.00507      1.00  1.310321   .209196
   9.00496   9.00496      1.00  1.312581   .209506
   9.00484   9.00484      1.00  1.309201   .209066
   9.00471   9.00471      1.00  1.311651   .209496
   9.00460   9.00460      1.00  1.308801   .209186
   9.00448   9.00448      1.00  1.310161   .209186
   9.00437   9.00437      1.00  1.307401   .208976
   9.00426   9.00426      1.00  1.306931   .208826
   9.00414   9.00414      1.00  1.307941   .209186
   9.00403   9.00403      1.00  1.305591   .208656
   9.00392   9.00392      1.00  1.303911   .208206
   9.00381   9.00381      1.00  1.307161   .208886
   9.00370   9.00370      1.00  1.303111   .208196
   9.00359   9.00359      1.00  1.305041   .208666
   9.00348   9.00348      1.00  1.303551   .208326
   9.00336   9.00336      1.00  1.301971   .208276
   9.00325   9.00325      1.00  1.303401   .208616
   9.00315   9.00315      1.00  1.300621   .208056
   9.00304   9.00304      1.00  1.303581   .208636
   9.00293   9.00293      1.00  1.300561   .208406
   9.00282   9.00282      1.00  1.299061   .207916
   9.00271   9.00271      1.00  1.302051   .208506
   9.00260   9.00260      1.00  1.299031   .208046
   9.00249   9.00249      1.00  1.298211   .207936
   9.00238   9.00238      1.00  1.296991   .207576
   9.00227   9.00227      1.00  1.300851   .208256
   9.00216   9.00216      1.00  1.293361   .207416
   9.00205   9.00205      1.00  1.297011   .207726
   9.00194   9.00194      1.00  1.294281   .207206
   9.00183   9.00183      1.00  1.295891   .207656
   9.00172   9.00172      1.00  1.296231   .207626
   9.00161   9.00161      1.00  1.291341   .206796
   9.00151   9.00151      1.00  1.297261   .208066
   9.00141   9.00141      1.00  1.292871   .207216
   9.00130   9.00130      1.00  1.293981   .207386
   9.00119   9.00119      1.00  1.294411   .207686
   9.00108   9.00108      1.00  1.291761   .207146
   9.00098   9.00098      1.00  1.291461   .207226
   9.00088   9.00088      1.00  1.292611   .207426
   9.00077   9.00077      1.00  1.290551   .207176
   9.00067   9.00067      1.00  1.291491   .207306
   9.00057   9.00057      1.00  1.287751   .206696
   9.00047   9.00047      1.00  1.290071   .207306
   9.00037   9.00037      1.00  1.288091   .206796
   9.00026   9.00026      1.00  1.287951   .206746
   9.00016   9.00016      1.00  1.287421   .206646
   9.00005   9.00005      1.00  1.294321   .207856
   8.99994   8.99994      1.00  1.284621   .206086
   8.99984   8.99984      1.00  1.288831   .207096
   8.99974   8.99974      1.00  1.286151   .206646
   8.99964   8.99964      1.00  1.290801   .207386
   8.99953   8.99953      1.00  1.284301   .206296
   8.99942   8.99942      1.00  1.288301   .207056
   8.99932   8.99932      1.00  1.285741   .206676
   8.99920   8.99920      1.00  1.287341   .206896
   8.99909   8.99909      1.00  1.281601   .206076
   8.99898   8.99898      1.00  1.287641   .206976
   8.99887   8.99887      1.00  1.285151   .206776
   8.99876   8.99876      1.00  1.280931   .205836
   8.99863   8.99863      1.00  1.286371   .206806
   8.99852   8.99852      1.00  1.279451   .205986
   8.99841   8.99841      1.00  1.283041   .206606
   8.99829   8.99829      1.00  1.281571   .206276
   8.99817   8.99817      1.00  1.282051   .206556
   8.99806   8.99806      1.00  1.279591   .206046
   8.99795   8.99795      1.00  1.278301   .205996
   8.99783   8.99783      1.00  1.280411   .206086
   8.99771   8.99771      1.00  1.278831   .205966
   8.99760   8.99760      1.00  1.276421   .205716
   8.99749   8.99749      1.00  1.280331   .206396
   8.99739   8.99739      1.00  1.279621   .206336
   8.99727   8.99727      1.00  1.275401   .205546
   8.99716   8.99716      1.00  1.275451   .205406
   8.99705   8.99705      1.00  1.281191   .206706
   8.99694   8.99694      1.00  1.275521   .205656
   8.99682   8.99682      1.00  1.270681   .204946
   8.99672   8.99672      1.00  1.277061   .205756
   8.99661   8.99661      1.00  1.275641   .205756
   8.99650   8.99650      1.00  1.278521   .206116
   8.99639   8.99639      1.00  1.267051   .204316
   8.99629   8.99629      1.00  1.277841   .206236
   8.99618   8.99618      1.00  1.270551   .205036
   8.99607   8.99607      1.00  1.272851   .205386
   8.99595   8.99595      1.00  1.266481   .204426
   8.99584   8.99584      1.00  1.276061   .205996
   8.99572   8.99572      1.00  1.265941   .204476
   8.99560   8.99560      1.00  1.270931   .205116
   8.99548   8.99548      1.00  1.268851   .204886
   8.99537   8.99537      1.00  1.270791   .205266
   8.99526   8.99526      1.00  1.265211   .204236
   8.99514   8.99514      1.00  1.269641   .204886
   8.99502   8.99502      1.00  1.267541   .204726
   8.99491   8.99491      1.00  1.267321   .204736
   8.99479   8.99479      1.00  1.262491   .203996
   8.99467   8.99467      1.00  1.267031   .204626
   8.99455   8.99455      1.00  1.264821   .204356
   8.99444   8.99444      1.00  1.261211   .203856
   8.99433   8.99433      1.00  1.267621   .204996
   8.99421   8.99421      1.00  1.265211   .204466
   8.99410   8.99410      1.00  1.260591   .203836
   8.99399   8.99399      1.00  1.262391   .204356
   8.99388   8.99388      1.00  1.262431   .204276
   8.99377   8.99377      1.00  1.261281   .203976
   8.99366   8.99366      1.00  1.260451   .203976
   8.99355   8.99355      1.00  1.258591   .203846
   8.99343   8.99343      1.00  1.263841   .204386
   8.99332   8.99332      1.00  1.255901   .203286
   8.99321   8.99321      1.00  1.257211   .203616
   8.99310   8.99310      1.00  1.259091   .203766
   8.99300   8.99300      1.00  1.257511   .203486
   8.99289   8.99289      1.00  1.255741   .203356
   8.99278   8.99278      1.00  1.259891   .204016
   8.99267   8.99267      1.00  1.257711   .203786
   8.99257   8.99257      1.00  1.252491   .202796
   8.99245   8.99245      1.00  1.259321   .204106
   8.99233   8.99233      1.00  1.254871   .203376
   8.99222   8.99222      1.00  1.259091   .204026
   8.99212   8.99212      1.00  1.250081   .202666
   8.99201   8.99201      1.00  1.259481   .204056
   8.99189   8.99189      1.00  1.254231   .203246
   8.99179   8.99179      1.00  1.254031   .203286
   8.99169   8.99169      1.00  1.250951   .202696
   8.99158   8.99158      1.00  1.261411   .204536
   8.99146   8.99146      1.00  1.248181   .202486
   8.99136   8.99136      1.00  1.254901   .203646
   8.99126   8.99126      1.00  1.255161   .203516
   8.99115   8.99115      1.00  1.255831   .203676
   8.99104   8.99104      1.00  1.249811   .202756
   8.99094   8.99094      1.00  1.252131   .203176
   8.99084   8.99084      1.00  1.257951   .204256
   8.99074   8.99074      1.00  1.253461   .203396
   8.99063   8.99063      1.00  1.248611   .202766
   8.99053   8.99053      1.00  1.252221   .203376
   8.99043   8.99043      1.00  1.258051   .204326
   8.99033   8.99033      1.00  1.247001   .202626
   8.99022   8.99022      1.00  1.251961   .203456
   8.99012   8.99012      1.00  1.253011   .203596
   8.99002   8.99002      1.00  1.250381   .203186
   8.98991   8.98991      1.00  1.249611   .203126
   8.98980   8.98980      1.00  1.252311   .203586
   8.98969   8.98969      1.00  1.251741   .203616
   8.98959   8.98959      1.00  1.249341   .203106
   8.98948   8.98948      1.00  1.250741   .203436
   8.98937   8.98937      1.00  1.252501   .203496
   8.98926   8.98926      1.00  1.248751   .203086
   8.98916   8.98916      1.00  1.250721   .203426
   8.98904   8.98904      1.00  1.250821   .203406
   8.98892   8.98892      1.00  1.250911   .203486
   8.98881   8.98881      1.00  1.246921   .202696
   8.98870   8.98870      1.00  1.249831   .203266
   8.98858   8.98858      1.00  1.254271   .204196
   8.98847   8.98847      1.00  1.244621   .202546
   8.98835   8.98835      1.00  1.250461   .203776
   8.98824   8.98824      1.00  1.251891   .203726
   8.98812   8.98812      1.00  1.250201   .203676
   8.98800   8.98800      1.00  1.245621   .202686
   8.98789   8.98789      1.00  1.250101   .203606
   8.98777   8.98777      1.00  1.251911   .203746
   8.98766   8.98766      1.00  1.245011   .202836
   8.98754   8.98754      1.00  1.246861   .203276
   8.98743   8.98743      1.00  1.250551   .203846
   8.98733   8.98733      1.00  1.248211   .203576
   8.98721   8.98721      1.00  1.246201   .203196
   8.98709   8.98709      1.00  1.247861   .203416
   8.98698   8.98698      1.00  1.250881   .203996
   8.98687   8.98687      1.00  1.249331   .203756
   8.98676   8.98676      1.00  1.245291   .203216
   8.98665   8.98665      1.00  1.250631   .203986
   8.98654   8.98654      1.00  1.246661   .203506
   8.98644   8.98644      1.00  1.248631   .203746
   8.98632   8.98632      1.00  1.247051   .203516
   8.98621   8.98621      1.00  1.249471   .204116
   8.98610   8.98610      1.00  1.244101   .203136
   8.98599   8.98599      1.00  1.247331   .203666
   8.98587   8.98587      1.00  1.245951   .203536
   8.98575   8.98575      1.00  1.248191   .203796
   8.98564   8.98564      1.00  1.243551   .203136
   8.98553   8.98553      1.00  1.251681   .204516
   8.98541   8.98541      1.00  1.246711   .203676
   8.98529   8.98529      1.00  1.245931   .203546
   8.98517   8.98517      1.00  1.244391   .203326
   8.98506   8.98506      1.00  1.253721   .204856
   8.98495   8.98495      1.00  1.241931   .203086
   8.98482   8.98482      1.00  1.245151   .203586
   8.98470   8.98470      1.00  1.246011   .203646
   8.98459   8.98459      1.00  1.248201   .203806
   8.98447   8.98447      1.00  1.245141   .203806
   8.98435   8.98435      1.00  1.242781   .203286
   8.98423   8.98423      1.00  1.247961   .204236
   8.98413   8.98413      1.00  1.242881   .203316
   8.98402   8.98402      1.00  1.245371   .203766
   8.98390   8.98390      1.00  1.243211   .203516
   8.98379   8.98379      1.00  1.247341   .204286
   8.98368   8.98368      1.00  1.242911   .203386
   8.98357   8.98357      1.00  1.243611   .203556
   8.98346   8.98346      1.00  1.245961   .203956
   8.98335   8.98335      1.00  1.246361   .204086
   8.98324   8.98324      1.00  1.241121   .203226
   8.98313   8.98313      1.00  1.245521   .203916
   8.98301   8.98301      1.00  1.244281   .203726
   8.98291   8.98291      1.00  1.245991   .204016
   8.98281   8.98281      1.00  1.241791   .203366
   8.98269   8.98269      1.00  1.246661   .204296
   8.98257   8.98257      1.00  1.242461   .203826
   8.98247   8.98247      1.00  1.241671   .203466
   8.98236   8.98236      1.00  1.243731   .204036
   8.98225   8.98225      1.00  1.244641   .204126
   8.98213   8.98213      1.00  1.239381   .203366
   8.98203   8.98203      1.00  1.243371   .204116
   8.98192   8.98192      1.00  1.244371   .204096
   8.98180   8.98180      1.00  1.242401   .203676
   8.98170   8.98170      1.00  1.241641   .203806
   8.98159   8.98159      1.00  1.240881   .203706
   8.98149   8.98149      1.00  1.244391   .204226
   8.98138   8.98138      1.00  1.239011   .203476
   8.98127   8.98127      1.00  1.241101   .203596
   8.98116   8.98116      1.00  1.242621   .204086
   8.98106   8.98106      1.00  1.242321   .204006
   8.98096   8.98096      1.00  1.236011   .202956
   8.98085   8.98085      1.00  1.245371   .204586
   8.98075   8.98075      1.00  1.239191   .203626
   8.98066   8.98066      1.00  1.238831   .203606
   8.98055   8.98055      1.00  1.239721   .203816
   8.98044   8.98044      1.00  1.238811   .203576
   8.98034   8.98034      1.00  1.236291   .203146
   8.98024   8.98024      1.00  1.236011   .203146
   8.98013   8.98013      1.00  1.240711   .203976
   8.98002   8.98002      1.00  1.233281   .202826
   8.97992   8.97992      1.00  1.238211   .203756
   8.97982   8.97982      1.00  1.235911   .203376
   8.97972   8.97972      1.00  1.239371   .203836
   8.97961   8.97961      1.00  1.232631   .203016
   8.97950   8.97950      1.00  1.235951   .203516
   8.97939   8.97939      1.00  1.235391   .203396
   8.97928   8.97928      1.00  1.235061   .203506
   8.97916   8.97916      1.00  1.229251   .202326
   8.97905   8.97905      1.00  1.236151   .203396
   8.97895   8.97895      1.00  1.231671   .202726
   8.97883   8.97883      1.00  1.233401   .203146
   8.97871   8.97871      1.00  1.228331   .202296
   8.97860   8.97860      1.00  1.235161   .203306
   8.97849   8.97849      1.00  1.233771   .203266
   8.97837   8.97837      1.00  1.228681   .202556
   8.97825   8.97825      1.00  1.233541   .203306
   8.97813   8.97813      1.00  1.229311   .202476
   8.97802   8.97802      1.00  1.232411   .202926
   8.97791   8.97791      1.00  1.229981   .202816
   8.97779   8.97779      1.00  1.231451   .203096
   8.97768   8.97768      1.00  1.230251   .202846
   8.97757   8.97757      1.00  1.229831   .202856
   8.97745   8.97745      1.00  1.227251   .202576
   8.97734   8.97734      1.00  1.231561   .203066
   8.97723   8.97723      1.00  1.228181   .202386
   8.97712   8.97712      1.00  1.226051   .202206
   8.97700   8.97700      1.00  1.230651   .202996
   8.97689   8.97689      1.00  1.224861   .202276
   8.97678   8.97678      1.00  1.225841   .202436
   8.97668   8.97668      1.00  1.225561   .202496
   8.97657   8.97657      1.00  1.229201   .202896
   8.97645   8.97645      1.00  1.220781   .201456
   8.97634   8.97634      1.00  1.228441   .202906
   8.97624   8.97624      1.00  1.223081   .201946
   8.97612   8.97612      1.00  1.226771   .202616
   8.97601   8.97601      1.00  1.222551   .201976
   8.97589   8.97589      1.00  1.224681   .202436
   8.97578   8.97578      1.00  1.224911   .202576
   8.97566   8.97566      1.00  1.223111   .202066
   8.97554   8.97554      1.00  1.222181   .201926
   8.97543   8.97543      1.00  1.225311   .202616
   8.97531   8.97531      1.00  1.221071   .201946
   8.97520   8.97520      1.00  1.224611   .202546
   8.97507   8.97507      1.00  1.221001   .201866
   8.97496   8.97496      1.00  1.222901   .202276
   8.97484   8.97484      1.00  1.220111   .201766
   8.97472   8.97472      1.00  1.222911   .202306
   8.97460   8.97460      1.00  1.220151   .201976
   8.97448   8.97448      1.00  1.217311   .201416
   8.97438   8.97438      1.00  1.219971   .201956
   8.97426   8.97426      1.00  1.218391   .201536
   8.97414   8.97414      1.00  1.218521   .201826
   8.97403   8.97403      1.00  1.214421   .201146
   8.97393   8.97393      1.00  1.222561   .202366
   8.97381   8.97381      1.00  1.215991   .201516
   8.97370   8.97370      1.00  1.215811   .201386
   8.97358   8.97358      1.00  1.215851   .201486
   8.97347   8.97347      1.00  1.219221   .202166
   8.97336   8.97336      1.00  1.214691   .201396
   8.97325   8.97325      1.00  1.213671   .201116
   8.97314   8.97314      1.00  1.215501   .201526
   8.97304   8.97304      1.00  1.218631   .202146
   8.97293   8.97293      1.00  1.211811   .200836
   8.97281   8.97281      1.00  1.213631   .201156
   8.97271   8.97271      1.00  1.215131   .201616
   8.97260   8.97260      1.00  1.213791   .201276
   8.97249   8.97249      1.00  1.215991   .201666
   8.97237   8.97237      1.00  1.211571   .201116
   8.97226   8.97226      1.00  1.217181   .202036
   8.97216   8.97216      1.00  1.211541   .200836
   8.97205   8.97205      1.00  1.217221   .201966
   8.97194   8.97194      1.00  1.212391   .201346
   8.97183   8.97183      1.00  1.213611   .201586
   8.97173   8.97173      1.00  1.213241   .201386
   8.97162   8.97162      1.00  1.216271   .201896
   8.97151   8.97151      1.00  1.209141   .200676
   8.97140   8.97140      1.00  1.210661   .201276
   8.97130   8.97130      1.00  1.213151   .201386
   8.97119   8.97119      1.00  1.214391   .201686
   8.97108   8.97108      1.00  1.210811   .201206
   8.97098   8.97098      1.00  1.216471   .202196
   8.97089   8.97089      1.00  1.215751   .201956
   8.97078   8.97078      1.00  1.214101   .201766
   8.97067   8.97067      1.00  1.211321   .201446
   8.97057   8.97057      1.00  1.215981   .202016
   8.97048   8.97048      1.00  1.217711   .202586
   8.97037   8.97037      1.00  1.208611   .201136
   8.97026   8.97026      1.00  1.211681   .201596
   8.97016   8.97016      1.00  1.211791   .201796
   8.97007   8.97007      1.00  1.214441   .202186
   8.96996   8.96996      1.00  1.208351   .201106
   8.96985   8.96985      1.00  1.210881   .201326
   8.96975   8.96975      1.00  1.210581   .201436
   8.96965   8.96965      1.00  1.211681   .201616
   8.96953   8.96953      1.00  1.207111   .201066
   8.96942   8.96942      1.00  1.213891   .202286
   8.96932   8.96932      1.00  1.206341   .200816
   8.96920   8.96920      1.00  1.210841   .201746
   8.96909   8.96909      1.00  1.208611   .201316
   8.96898   8.96898      1.00  1.212291   .201906
   8.96886   8.96886      1.00  1.205741   .200866
   8.96875   8.96875      1.00  1.211311   .201966
   8.96864   8.96864      1.00  1.210631   .201736
   8.96852   8.96852      1.00  1.209751   .201726
   8.96840   8.96840      1.00  1.208581   .201506
   8.96830   8.96830      1.00  1.212691   .202166
   8.96817   8.96817      1.00  1.212371   .202136
   8.96805   8.96805      1.00  1.205921   .201066
   8.96794   8.96794      1.00  1.211081   .202146
   8.96783   8.96783      1.00  1.214531   .202656
   8.96772   8.96772      1.00  1.209721   .201796
   8.96760   8.96760      1.00  1.209061   .201616
   8.96748   8.96748      1.00  1.214731   .202726
   8.96737   8.96737      1.00  1.213381   .202516
   8.96726   8.96726      1.00  1.211371   .202176
   8.96715   8.96715      1.00  1.210151   .202176
   8.96703   8.96703      1.00  1.214611   .202796
   8.96693   8.96693      1.00  1.213981   .202816
   8.96681   8.96681      1.00  1.209481   .202066
   8.96670   8.96670      1.00  1.217781   .203346
   8.96659   8.96659      1.00  1.211141   .202226
   8.96649   8.96649      1.00  1.214541   .202896
   8.96638   8.96638      1.00  1.212051   .202516
   8.96626   8.96626      1.00  1.216051   .203146
   8.96615   8.96615      1.00  1.210941   .202556
   8.96604   8.96604      1.00  1.215141   .203156
   8.96593   8.96593      1.00  1.213461   .202846
   8.96581   8.96581      1.00  1.215911   .203266
   8.96569   8.96569      1.00  1.210371   .202466
   8.96558   8.96558      1.00  1.216501   .203366
   8.96546   8.96546      1.00  1.216021   .203436
   8.96534   8.96534      1.00  1.216961   .203736
   8.96522   8.96522      1.00  1.212941   .203156
   8.96511   8.96511      1.00  1.220441   .204416
   8.96500   8.96500      1.00  1.214871   .203366
   8.96487   8.96487      1.00  1.216011   .203516
   8.96475   8.96475      1.00  1.217251   .203916
   8.96464   8.96464      1.00  1.216621   .203596
   8.96452   8.96452      1.00  1.216721   .203776
   8.96440   8.96440      1.00  1.214761   .203336
   8.96429   8.96429      1.00  1.220631   .204576
   8.96418   8.96418      1.00  1.215541   .203626
   8.96406   8.96406      1.00  1.215921   .203806
   8.96395   8.96395      1.00  1.215661   .203526
   8.96384   8.96384      1.00  1.221941   .204756
   8.96373   8.96373      1.00  1.214421   .203546
   8.96362   8.96362      1.00  1.220961   .204606
   8.96350   8.96350      1.00  1.218411   .204196
   8.96339   8.96339      1.00  1.221951   .204886
   8.96329   8.96329      1.00  1.215221   .203816
   8.96317   8.96317      1.00  1.224111   .205336
   8.96306   8.96306      1.00  1.217481   .204346
   8.96295   8.96295      1.00  1.224101   .205406
   8.96284   8.96284      1.00  1.216811   .204216
   8.96273   8.96273      1.00  1.224441   .205456
   8.96262   8.96262      1.00  1.218831   .204456
   8.96251   8.96251      1.00  1.221531   .204936
   8.96240   8.96240      1.00  1.222641   .205126
   8.96229   8.96229      1.00  1.223471   .205236
   8.96217   8.96217      1.00  1.218421   .204446
   8.96206   8.96206      1.00  1.226151   .205966
   8.96196   8.96196      1.00  1.222091   .205396
   8.96185   8.96185      1.00  1.224201   .205796
   8.96174   8.96174      1.00  1.221411   .205206
   8.96163   8.96163      1.00  1.225911   .205856
   8.96153   8.96153      1.00  1.225421   .206136
   8.96142   8.96142      1.00  1.223011   .205436
   8.96131   8.96131      1.00  1.226051   .206076
   8.96120   8.96120      1.00  1.226431   .206126
   8.96110   8.96110      1.00  1.225661   .206206
   8.96100   8.96100      1.00  1.226031   .206136
   8.96089   8.96089      1.00  1.229221   .206536
   8.96079   8.96079      1.00  1.228621   .206746
   8.96069   8.96069      1.00  1.226861   .206376
   8.96059   8.96059      1.00  1.228451   .206726
   8.96048   8.96048      1.00  1.229311   .206876
   8.96037   8.96037      1.00  1.227181   .206556
   8.96028   8.96028      1.00  1.229731   .207006
   8.96017   8.96017      1.00  1.228251   .206766
   8.96006   8.96006      1.00  1.231511   .207236
   8.95996   8.95996      1.00  1.226721   .206556
   8.95986   8.95986      1.00  1.231821   .207606
   8.95976   8.95976      1.00  1.231791   .207486
   8.95964   8.95964      1.00  1.227811   .206826
   8.95953   8.95953      1.00  1.231291   .207376
   8.95944   8.95944      1.00  1.231261   .207526
   8.95933   8.95933      1.00  1.232141   .207606
   8.95920   8.95920      1.00  1.231431   .207686
   8.95909   8.95909      1.00  1.235821   .208246
   8.95898   8.95898      1.00  1.234301   .207976
   8.95887   8.95887      1.00  1.236901   .208466
   8.95875   8.95875      1.00  1.234591   .207886
   8.95863   8.95863      1.00  1.238231   .208696
   8.95853   8.95853      1.00  1.232581   .208066
   8.95842   8.95842      1.00  1.236471   .208466
   8.95830   8.95830      1.00  1.241001   .209456
   8.95818   8.95818      1.00  1.236511   .208566
   8.95807   8.95807      1.00  1.235841   .208576
   8.95795   8.95795      1.00  1.239721   .209266
   8.95782   8.95782      1.00  1.238841   .209266
   8.95770   8.95770      1.00  1.237921   .208766
   8.95760   8.95760      1.00  1.239071   .209296
   8.95749   8.95749      1.00  1.238161   .208856
   8.95737   8.95737      1.00  1.240511   .209576
   8.95726   8.95726      1.00  1.234081   .208496
   8.95715   8.95715      1.00  1.241911   .209726
   8.95704   8.95704      1.00  1.239911   .209636
   8.95692   8.95692      1.00  1.238121   .209286
   8.95681   8.95681      1.00  1.237691   .209196
   8.95671   8.95671      1.00  1.243511   .210066
   8.95660   8.95660      1.00  1.242461   .210056
   8.95648   8.95648      1.00  1.241621   .209826
   8.95638   8.95638      1.00  1.241721   .209896
   8.95627   8.95627      1.00  1.244451   .210286
   8.95615   8.95615      1.00  1.245711   .210636
   8.95604   8.95604      1.00  1.241841   .210026
   8.95593   8.95593      1.00  1.244791   .210636
   8.95582   8.95582      1.00  1.242101   .209946
   8.95570   8.95570      1.00  1.246141   .210866
   8.95558   8.95558      1.00  1.240941   .210066
   8.95546   8.95546      1.00  1.248161   .211106
   8.95535   8.95535      1.00  1.238311   .209676
   8.95523   8.95523      1.00  1.247761   .211226
   8.95511   8.95511      1.00  1.240461   .210136
   8.95500   8.95500      1.00  1.246611   .210936
   8.95488   8.95488      1.00  1.240501   .210116
   8.95476   8.95476      1.00  1.246031   .210946
   8.95463   8.95463      1.00  1.241831   .210346
   8.95451   8.95451      1.00  1.244661   .211046
   8.95441   8.95441      1.00  1.243801   .210756
   8.95429   8.95429      1.00  1.247341   .211426
   8.95417   8.95417      1.00  1.242551   .210706
   8.95407   8.95407      1.00  1.245601   .210906
   8.95396   8.95396      1.00  1.245951   .211346
   8.95385   8.95385      1.00  1.245601   .211286
   8.95374   8.95374      1.00  1.242611   .210636
   8.95362   8.95362      1.00  1.242751   .210786
   8.95351   8.95351      1.00  1.248151   .211686
   8.95340   8.95340      1.00  1.242081   .210726
   8.95329   8.95329      1.00  1.245081   .211096
   8.95317   8.95317      1.00  1.241521   .210706
   8.95307   8.95307      1.00  1.248761   .211876
   8.95296   8.95296      1.00  1.241951   .210826
   8.95284   8.95284      1.00  1.241901   .210886
   8.95273   8.95273      1.00  1.246821   .211676
   8.95263   8.95263      1.00  1.244651   .211476
   8.95251   8.95251      1.00  1.243371   .211216
   8.95240   8.95240      1.00  1.243571   .211116
   8.95229   8.95229      1.00  1.243251   .211266
   8.95219   8.95219      1.00  1.247281   .211876
   8.95208   8.95208      1.00  1.239611   .210536
   8.95196   8.95196      1.00  1.245411   .211656
   8.95185   8.95185      1.00  1.240391   .210856
   8.95175   8.95175      1.00  1.242821   .211256
   8.95165   8.95165      1.00  1.244431   .211586
   8.95153   8.95153      1.00  1.239811   .210966
   8.95142   8.95142      1.00  1.240521   .210926
   8.95132   8.95132      1.00  1.241411   .211026
   8.95121   8.95121      1.00  1.241011   .211286
   8.95110   8.95110      1.00  1.236301   .210296
   8.95100   8.95100      1.00  1.239991   .211056
   8.95090   8.95090      1.00  1.241661   .211316
   8.95080   8.95080      1.00  1.238641   .210786
   8.95069   8.95069      1.00  1.237661   .210666
   8.95059   8.95059      1.00  1.235561   .210456
   8.95050   8.95050      1.00  1.240521   .211016
   8.95039   8.95039      1.00  1.235541   .210466
   8.95028   8.95028      1.00  1.233681   .210046
   8.95018   8.95018      1.00  1.237721   .210516
   8.95008   8.95008      1.00  1.236661   .210716
   8.94998   8.94998      1.00  1.231841   .209886
   8.94987   8.94987      1.00  1.235871   .210396
   8.94976   8.94976      1.00  1.229391   .209616
   8.94966   8.94966      1.00  1.233761   .210436
   8.94956   8.94956      1.00  1.231601   .210076
   8.94944   8.94944      1.00  1.234701   .210646
   8.94933   8.94933      1.00  1.230291   .209886
   8.94922   8.94922      1.00  1.230951   .210036
   8.94911   8.94911      1.00  1.232831   .210216
   8.94899   8.94899      1.00  1.230561   .210086
   8.94888   8.94888      1.00  1.229501   .209586
   8.94878   8.94878      1.00  1.227521   .209456
   8.94866   8.94866      1.00  1.234251   .210546
   8.94853   8.94853      1.00  1.226541   .209086
   8.94842   8.94842      1.00  1.228921   .209876
   8.94832   8.94832      1.00  1.228911   .209656
   8.94819   8.94819      1.00  1.228701   .209746
   8.94807   8.94807      1.00  1.223701   .208826
   8.94796   8.94796      1.00  1.231961   .210416
   8.94785   8.94785      1.00  1.223161   .208836
   8.94773   8.94773      1.00  1.231181   .210316
   8.94762   8.94762      1.00  1.221651   .208666
   8.94751   8.94751      1.00  1.233461   .210606
   8.94740   8.94740      1.00  1.224181   .209136
   8.94728   8.94728      1.00  1.229711   .210056
   8.94716   8.94716      1.00  1.224691   .209456
   8.94705   8.94705      1.00  1.230251   .210336
   8.94695   8.94695      1.00  1.224681   .209236
   8.94684   8.94684      1.00  1.228271   .209986
   8.94672   8.94672      1.00  1.222901   .209246
   8.94662   8.94662      1.00  1.230331   .210566
   8.94651   8.94651      1.00  1.223201   .209246
   8.94640   8.94640      1.00  1.228701   .210126
   8.94628   8.94628      1.00  1.225201   .209716
   8.94617   8.94617      1.00  1.226121   .209866
   8.94607   8.94607      1.00  1.224141   .209526
   8.94595   8.94595      1.00  1.228141   .210386
   8.94583   8.94583      1.00  1.224331   .209536
   8.94572   8.94572      1.00  1.223521   .209536
   8.94561   8.94561      1.00  1.230671   .210786
   8.94549   8.94549      1.00  1.224831   .209976
   8.94537   8.94537      1.00  1.223781   .209786
   8.94525   8.94525      1.00  1.226611   .210186
   8.94514   8.94514      1.00  1.227851   .210396
   8.94502   8.94502      1.00  1.223121   .209486
   8.94490   8.94490      1.00  1.225221   .210066
   8.94478   8.94478      1.00  1.228461   .210636
   8.94467   8.94467      1.00  1.227511   .210326
   8.94455   8.94455      1.00  1.222681   .209536
   8.94443   8.94443      1.00  1.227861   .210616
   8.94432   8.94432      1.00  1.227461   .210716
   8.94421   8.94421      1.00  1.226721   .210386
   8.94409   8.94409      1.00  1.225641   .210286
   8.94397   8.94397      1.00  1.228561   .210776
   8.94386   8.94386      1.00  1.227711   .210696
   8.94376   8.94376      1.00  1.225821   .210226
   8.94364   8.94364      1.00  1.228191   .210696
   8.94353   8.94353      1.00  1.227201   .210586
   8.94342   8.94342      1.00  1.227371   .210546
   8.94332   8.94332      1.00  1.227441   .210736
   8.94321   8.94321      1.00  1.228401   .211006
   8.94309   8.94309      1.00  1.225961   .210616
   8.94298   8.94298      1.00  1.227021   .210776
   8.94288   8.94288      1.00  1.230111   .211366
   8.94277   8.94277      1.00  1.225111   .210516
   8.94265   8.94265      1.00  1.228851   .211196
   8.94254   8.94254      1.00  1.229451   .211086
   8.94243   8.94243      1.00  1.230551   .211556
   8.94232   8.94232      1.00  1.223441   .210156
   8.94221   8.94221      1.00  1.231091   .211486
   8.94210   8.94210      1.00  1.227671   .210856
   8.94200   8.94200      1.00  1.231491   .211736
   8.94189   8.94189      1.00  1.225831   .210876
   8.94177   8.94177      1.00  1.230481   .211746
   8.94167   8.94167      1.00  1.227581   .211276
   8.94157   8.94157      1.00  1.229741   .211546
   8.94145   8.94145      1.00  1.226421   .211006
   8.94134   8.94134      1.00  1.230301   .211746
   8.94124   8.94124      1.00  1.227511   .211496
   8.94114   8.94114      1.00  1.231211   .211916
   8.94104   8.94104      1.00  1.224611   .210846
   8.94093   8.94093      1.00  1.232891   .212376
   8.94083   8.94083      1.00  1.228571   .211486
   8.94073   8.94073      1.00  1.229891   .211616
   8.94062   8.94062      1.00  1.227031   .211196
   8.94052   8.94052      1.00  1.230951   .211966
   8.94042   8.94042      1.00  1.226731   .211286
   8.94031   8.94031      1.00  1.227601   .211596
   8.94021   8.94021      1.00  1.228941   .211636
   8.94010   8.94010      1.00  1.227071   .211546
   8.94000   8.94000      1.00  1.228581   .211796
   8.93991   8.93991      1.00  1.229371   .211826
   8.93980   8.93980      1.00  1.227671   .211706
   8.93969   8.93969      1.00  1.225931   .211436
   8.93958   8.93958      1.00  1.228401   .211806
   8.93948   8.93948      1.00  1.228691   .211786
   8.93937   8.93937      1.00  1.228341   .211946
   8.93924   8.93924      1.00  1.222691   .210896
   8.93913   8.93913      1.00  1.231621   .212596
   8.93902   8.93902      1.00  1.225851   .211606
   8.93891   8.93891      1.00  1.227871   .211906
   8.93880   8.93880      1.00  1.227061   .211826
   8.93868   8.93868      1.00  1.227681   .211946
   8.93858   8.93858      1.00  1.228621   .212256
   8.93846   8.93846      1.00  1.226421   .211756
   8.93834   8.93834      1.00  1.228001   .212046
   8.93823   8.93823      1.00  1.224991   .211476
   8.93811   8.93811      1.00  1.227551   .212166
   8.93799   8.93799      1.00  1.226321   .211856
   8.93787   8.93787      1.00  1.225991   .211736
   8.93776   8.93776      1.00  1.227331   .212086
   8.93766   8.93766      1.00  1.226631   .212016
   8.93754   8.93754      1.00  1.224971   .212016
   8.93742   8.93742      1.00  1.228971   .212486
   8.93730   8.93730      1.00  1.221471   .211376
   8.93720   8.93720      1.00  1.229271   .212546
   8.93708   8.93708      1.00  1.224081   .211776
   8.93697   8.93697      1.00  1.226181   .212286
   8.93686   8.93686      1.00  1.222561   .211656
   8.93676   8.93676      1.00  1.226071   .212236
   8.93665   8.93665      1.00  1.224861   .212176
   8.93653   8.93653      1.00  1.225801   .212176
   8.93642   8.93642      1.00  1.226531   .212376
   8.93632   8.93632      1.00  1.222781   .211806
   8.93620   8.93620      1.00  1.227621   .212556
   8.93609   8.93609      1.00  1.222981   .211816
   8.93597   8.93597      1.00  1.224451   .212116
   8.93587   8.93587      1.00  1.225851   .212356
   8.93575   8.93575      1.00  1.224721   .212236
   8.93562   8.93562      1.00  1.222361   .211656
   8.93551   8.93551      1.00  1.226861   .212606
   8.93540   8.93540      1.00  1.220991   .211596
   8.93528   8.93528      1.00  1.226881   .212696
   8.93515   8.93515      1.00  1.218941   .211366
   8.93504   8.93504      1.00  1.226491   .212556
   8.93493   8.93493      1.00  1.220911   .211756
   8.93480   8.93480      1.00  1.224651   .212326
   8.93468   8.93468      1.00  1.223751   .212136
   8.93457   8.93457      1.00  1.223291   .212146
   8.93446   8.93446      1.00  1.221601   .212056
   8.93434   8.93434      1.00  1.226051   .212576
   8.93422   8.93422      1.00  1.222211   .212096
   8.93412   8.93412      1.00  1.222841   .212296
   8.93401   8.93401      1.00  1.222661   .212156
   8.93389   8.93389      1.00  1.227631   .213156
   8.93377   8.93377      1.00  1.218451   .211686
   8.93366   8.93366      1.00  1.223941   .212456
   8.93356   8.93356      1.00  1.222611   .212236
   8.93345   8.93345      1.00  1.222971   .212486
   8.93333   8.93333      1.00  1.221631   .212276
   8.93322   8.93322      1.00  1.218301   .211846
   8.93311   8.93311      1.00  1.227741   .213316
   8.93300   8.93300      1.00  1.218571   .211846
   8.93289   8.93289      1.00  1.222531   .212486
   8.93277   8.93277      1.00  1.221311   .212246
   8.93267   8.93267      1.00  1.225411   .213056
   8.93256   8.93256      1.00  1.220051   .212186
   8.93244   8.93244      1.00  1.223761   .212536
   8.93233   8.93233      1.00  1.222881   .212616
   8.93223   8.93223      1.00  1.221941   .212466
   8.93212   8.93212      1.00  1.224351   .212906
   8.93201   8.93201      1.00  1.222161   .212656
   8.93190   8.93190      1.00  1.224341   .212986
   8.93179   8.93179      1.00  1.224241   .212896
   8.93169   8.93169      1.00  1.225851   .213246
   8.93157   8.93157      1.00  1.219951   .212346
   8.93147   8.93147      1.00  1.226261   .213436
   8.93136   8.93136      1.00  1.221051   .212646
   8.93125   8.93125      1.00  1.229201   .214236
   8.93114   8.93114      1.00  1.220411   .212506
   8.93104   8.93104      1.00  1.223541   .213166
   8.93094   8.93094      1.00  1.225591   .213636
   8.93084   8.93084      1.00  1.224891   .213306
   8.93073   8.93073      1.00  1.221131   .212856
   8.93063   8.93063      1.00  1.225991   .213716
   8.93053   8.93053      1.00  1.225891   .213776
   8.93042   8.93042      1.00  1.224671   .213526
   8.93032   8.93032      1.00  1.224171   .213486
   8.93022   8.93022      1.00  1.225881   .213906
   8.93012   8.93012      1.00  1.228321   .214096
   8.93001   8.93001      1.00  1.223991   .213456
   8.92990   8.92990      1.00  1.225751   .213796
   8.92980   8.92980      1.00  1.229471   .214496
   8.92970   8.92970      1.00  1.226551   .214066
   8.92960   8.92960      1.00  1.224681   .213766
   8.92948   8.92948      1.00  1.229791   .214516
   8.92936   8.92936      1.00  1.225391   .213796
   8.92926   8.92926      1.00  1.229701   .214886
   8.92915   8.92915      1.00  1.226951   .214196
   8.92903   8.92903      1.00  1.229861   .214806
   8.92893   8.92893      1.00  1.229611   .214916
   8.92882   8.92882      1.00  1.227831   .214356
   8.92870   8.92870      1.00  1.229101   .214726
   8.92858   8.92858      1.00  1.231391   .215176
   8.92847   8.92847      1.00  1.228551   .214596
   8.92835   8.92835      1.00  1.229791   .215126
   8.92823   8.92823      1.00  1.230971   .215166
   8.92810   8.92810      1.00  1.227791   .214516
   8.92799   8.92799      1.00  1.232081   .215506
   8.92788   8.92788      1.00  1.228171   .214666
   8.92777   8.92777      1.00  1.232781   .215696
   8.92765   8.92765      1.00  1.228141   .214816
   8.92754   8.92754      1.00  1.233811   .215836
   8.92743   8.92743      1.00  1.231031   .215456
   8.92732   8.92732      1.00  1.235231   .216066
   8.92720   8.92720      1.00  1.228461   .214896
   8.92709   8.92709      1.00  1.235621   .216216
   8.92698   8.92698      1.00  1.230071   .215366
   8.92687   8.92687      1.00  1.237091   .216586
   8.92676   8.92676      1.00  1.226711   .214826
   8.92665   8.92665      1.00  1.235291   .216386
   8.92655   8.92655      1.00  1.232511   .215736
   8.92643   8.92643      1.00  1.235221   .216146
   8.92632   8.92632      1.00  1.231191   .215756
   8.92621   8.92621      1.00  1.234561   .216176
   8.92610   8.92610      1.00  1.235381   .216496
   8.92598   8.92598      1.00  1.230031   .215586
   8.92586   8.92586      1.00  1.236041   .216706
   8.92575   8.92575      1.00  1.230291   .215856
   8.92565   8.92565      1.00  1.234331   .216296
   8.92553   8.92553      1.00  1.234601   .216256
   8.92541   8.92541      1.00  1.234341   .216406
   8.92529   8.92529      1.00  1.230601   .215816
   8.92518   8.92518      1.00  1.237531   .217136
   8.92506   8.92506      1.00  1.229471   .215686
   8.92494   8.92494      1.00  1.234351   .216676
   8.92482   8.92482      1.00  1.229301   .215486
   8.92470   8.92470      1.00  1.239161   .217346
   8.92458   8.92458      1.00  1.231231   .215926
   8.92447   8.92447      1.00  1.233481   .216576
   8.92435   8.92435      1.00  1.231681   .216226
   8.92424   8.92424      1.00  1.239411   .217416
   8.92412   8.92412      1.00  1.229721   .216076
   8.92400   8.92400      1.00  1.232921   .216356
   8.92390   8.92390      1.00  1.235031   .216806
   8.92379   8.92379      1.00  1.236991   .217336
   8.92368   8.92368      1.00  1.229181   .215846
   8.92356   8.92356      1.00  1.233601   .216876
   8.92345   8.92345      1.00  1.233231   .216666
   8.92335   8.92335      1.00  1.233011   .216836
   8.92323   8.92323      1.00  1.231331   .216356
   8.92312   8.92312      1.00  1.234051   .216906
   8.92301   8.92301      1.00  1.233291   .216876
   8.92291   8.92291      1.00  1.231091   .216276
   8.92280   8.92280      1.00  1.229841   .216056
   8.92268   8.92268      1.00  1.233691   .216886
   8.92257   8.92257      1.00  1.231461   .216466
   8.92247   8.92247      1.00  1.228251   .215946
   8.92235   8.92235      1.00  1.231471   .216666
   8.92224   8.92224      1.00  1.227501   .216026
   8.92213   8.92213      1.00  1.225511   .215776
   8.92203   8.92203      1.00  1.229491   .216496
   8.92192   8.92192      1.00  1.227851   .216146
   8.92180   8.92180      1.00  1.226291   .215966
   8.92170   8.92170      1.00  1.225721   .216046
   8.92159   8.92159      1.00  1.229071   .216316
   8.92148   8.92148      1.00  1.227481   .216286
   8.92137   8.92137      1.00  1.224181   .215726
   8.92127   8.92127      1.00  1.225771   .215866
   8.92117   8.92117      1.00  1.228871   .216326
   8.92106   8.92106      1.00  1.219181   .214746
   8.92095   8.92095      1.00  1.227641   .216276
   8.92085   8.92085      1.00  1.221941   .215386
   8.92075   8.92075      1.00  1.225601   .216246
   8.92065   8.92065      1.00  1.218571   .214936
   8.92055   8.92055      1.00  1.224551   .215936
   8.92044   8.92044      1.00  1.221151   .215316
   8.92034   8.92034      1.00  1.223521   .215866
   8.92024   8.92024      1.00  1.218641   .215126
   8.92013   8.92013      1.00  1.223641   .215796
   8.92003   8.92003      1.00  1.218481   .215006
   8.91993   8.91993      1.00  1.218331   .215076
   8.91982   8.91982      1.00  1.223861   .215896
   8.91971   8.91971      1.00  1.216571   .214806
   8.91961   8.91961      1.00  1.218251   .215206
   8.91950   8.91950      1.00  1.219921   .215446
   8.91939   8.91939      1.00  1.219011   .215216
   8.91927   8.91927      1.00  1.214521   .214516
   8.91916   8.91916      1.00  1.218671   .215286
   8.91906   8.91906      1.00  1.216641   .214816
   8.91895   8.91895      1.00  1.218741   .215156
   8.91884   8.91884      1.00  1.212601   .214316
   8.91872   8.91872      1.00  1.216671   .214896
   8.91861   8.91861      1.00  1.215851   .214876
   8.91849   8.91849      1.00  1.212771   .214406
   8.91837   8.91837      1.00  1.214941   .214816
   8.91825   8.91825      1.00  1.214071   .214716
   8.91815   8.91815      1.00  1.209641   .213926
   8.91803   8.91803      1.00  1.213591   .214486
   8.91791   8.91791      1.00  1.212561   .214546
   8.91779   8.91779      1.00  1.208221   .213826
   8.91769   8.91769      1.00  1.211471   .214346
   8.91757   8.91757      1.00  1.209391   .214026
   8.91745   8.91745      1.00  1.209081   .213876
   8.91734   8.91734      1.00  1.208811   .213886
   8.91723   8.91723      1.00  1.206311   .213606
   8.91712   8.91712      1.00  1.209821   .214316
   8.91700   8.91700      1.00  1.204391   .213456
   8.91689   8.91689      1.00  1.203661   .213256
   8.91679   8.91679      1.00  1.208261   .214156
   8.91668   8.91668      1.00  1.205581   .213516
   8.91657   8.91657      1.00  1.202681   .213066
   8.91646   8.91646      1.00  1.205361   .213756
   8.91635   8.91635      1.00  1.205671   .213666
   8.91624   8.91624      1.00  1.202711   .213166
   8.91613   8.91613      1.00  1.200581   .212756
   8.91601   8.91601      1.00  1.204001   .213456
   8.91590   8.91590      1.00  1.203201   .213186
   8.91579   8.91579      1.00  1.199461   .212646
   8.91567   8.91567      1.00  1.198561   .212546
   8.91556   8.91556      1.00  1.201921   .213206
   8.91545   8.91545      1.00  1.196931   .212266
   8.91533   8.91533      1.00  1.198581   .212536
   8.91521   8.91521      1.00  1.196031   .211976
   8.91509   8.91509      1.00  1.197071   .212486
   8.91497   8.91497      1.00  1.192901   .211846
   8.91485   8.91485      1.00  1.193891   .211886
   8.91474   8.91474      1.00  1.194631   .212176
   8.91462   8.91462      1.00  1.192691   .211706
   8.91451   8.91451      1.00  1.187291   .210826
   8.91439   8.91439      1.00  1.197551   .212636
   8.91428   8.91428      1.00  1.187741   .210996
   8.91416   8.91416      1.00  1.190021   .211376
   8.91405   8.91405      1.00  1.186821   .210906
   8.91394   8.91394      1.00  1.193211   .211986
   8.91383   8.91383      1.00  1.184171   .210526
   8.91372   8.91372      1.00  1.186381   .210876
   8.91361   8.91361      1.00  1.186311   .210726
   8.91350   8.91350      1.00  1.186891   .210916
   8.91338   8.91338      1.00  1.177841   .209496
   8.91327   8.91327      1.00  1.182861   .210206
   8.91317   8.91317      1.00  1.184401   .210746
   8.91306   8.91306      1.00  1.178731   .209636
   8.91295   8.91295      1.00  1.177251   .209636
   8.91284   8.91284      1.00  1.181211   .210036
   8.91274   8.91274      1.00  1.179221   .209986
   8.91262   8.91262      1.00  1.175981   .209166
   8.91250   8.91250      1.00  1.174721   .209146
   8.91240   8.91240      1.00  1.176971   .209676
   8.91229   8.91229      1.00  1.178041   .209676
   8.91218   8.91218      1.00  1.166921   .207866
   8.91207   8.91207      1.00  1.176581   .209506
   8.91197   8.91197      1.00  1.171371   .208496
   8.91186   8.91186      1.00  1.167101   .207916
   8.91175   8.91175      1.00  1.169361   .208376
   8.91163   8.91163      1.00  1.167941   .208026
   8.91153   8.91153      1.00  1.163311   .207216
   8.91143   8.91143      1.00  1.166511   .207876
   8.91132   8.91132      1.00  1.163501   .207316
   8.91121   8.91121      1.00  1.165231   .207846
   8.91111   8.91111      1.00  1.159501   .206706
   8.91101   8.91101      1.00  1.161621   .207076
   8.91090   8.91090      1.00  1.161921   .207246
   8.91079   8.91079      1.00  1.158021   .206576
   8.91069   8.91069      1.00  1.156081   .206206
   8.91059   8.91059      1.00  1.161271   .207066
   8.91049   8.91049      1.00  1.154671   .205916
   8.91039   8.91039      1.00  1.153551   .205826
   8.91028   8.91028      1.00  1.154151   .205896
   8.91018   8.91018      1.00  1.156981   .206396
   8.91008   8.91008      1.00  1.148211   .204916
   8.90998   8.90998      1.00  1.152231   .205706
   8.90987   8.90987      1.00  1.149341   .205156
   8.90977   8.90977      1.00  1.155421   .206396
   8.90966   8.90966      1.00  1.141191   .203786
   8.90955   8.90955      1.00  1.151891   .205796
   8.90944   8.90944      1.00  1.147071   .205076
   8.90933   8.90933      1.00  1.144721   .204526
   8.90922   8.90922      1.00  1.142291   .204236
   8.90911   8.90911      1.00  1.151391   .205766
   8.90899   8.90899      1.00  1.136321   .203146
   8.90889   8.90889      1.00  1.148381   .205486
   8.90877   8.90877      1.00  1.137291   .203436
   8.90864   8.90864      1.00  1.147421   .205236
   8.90854   8.90854      1.00  1.134681   .203046
   8.90843   8.90843      1.00  1.142931   .204586
   8.90831   8.90831      1.00  1.139041   .203546
   8.90819   8.90819      1.00  1.138431   .203766
   8.90807   8.90807      1.00  1.133711   .202806
   8.90796   8.90796      1.00  1.139541   .204136
   8.90785   8.90785      1.00  1.137691   .203606
   8.90773   8.90773      1.00  1.130581   .202426
   8.90762   8.90762      1.00  1.136761   .203486
   8.90751   8.90751      1.00  1.138231   .203716
   8.90740   8.90740      1.00  1.130691   .202486
   8.90728   8.90728      1.00  1.134351   .202996
   8.90717   8.90717      1.00  1.134071   .203196
   8.90706   8.90706      1.00  1.133291   .203196
   8.90695   8.90695      1.00  1.133871   .203036
   8.90683   8.90683      1.00  1.129681   .202306
   8.90672   8.90672      1.00  1.137071   .203716
   8.90662   8.90662      1.00  1.128431   .202406
   8.90650   8.90650      1.00  1.133871   .203236
   8.90639   8.90639      1.00  1.128131   .202366
   8.90628   8.90628      1.00  1.135021   .203456
   8.90618   8.90618      1.00  1.126741   .202076
   8.90606   8.90606      1.00  1.131181   .202896
   8.90594   8.90594      1.00  1.127481   .202266
   8.90583   8.90583      1.00  1.134611   .203576
   8.90573   8.90573      1.00  1.126501   .202276
   8.90561   8.90561      1.00  1.134311   .203446
   8.90548   8.90548      1.00  1.127541   .202416
   8.90537   8.90537      1.00  1.133951   .203466
   8.90526   8.90526      1.00  1.127801   .202636
   8.90514   8.90514      1.00  1.135881   .204106
   8.90502   8.90502      1.00  1.124851   .201796
   8.90490   8.90490      1.00  1.132161   .203276
   8.90479   8.90479      1.00  1.129871   .203116
   8.90467   8.90467      1.00  1.126821   .202296
   8.90455   8.90455      1.00  1.133251   .203596
   8.90443   8.90443      1.00  1.127301   .202636
   8.90432   8.90432      1.00  1.126901   .202686
   8.90420   8.90420      1.00  1.131811   .203476
   8.90409   8.90409      1.00  1.127151   .202676
   8.90398   8.90398      1.00  1.127731   .202676
   8.90387   8.90387      1.00  1.132811   .203636
   8.90375   8.90375      1.00  1.123931   .202236
   8.90364   8.90364      1.00  1.130491   .203396
   8.90352   8.90352      1.00  1.129331   .203036
   8.90342   8.90342      1.00  1.125701   .202626
   8.90331   8.90331      1.00  1.127111   .202786
   8.90320   8.90320      1.00  1.125661   .202656
   8.90310   8.90310      1.00  1.127251   .202916
   8.90299   8.90299      1.00  1.125551   .202446
   8.90288   8.90288      1.00  1.124941   .202576
   8.90276   8.90276      1.00  1.125491   .202556
   8.90265   8.90265      1.00  1.127201   .202806
   8.90254   8.90254      1.00  1.120321   .201686
   8.90243   8.90243      1.00  1.126911   .202886
   8.90232   8.90232      1.00  1.123391   .202346
   8.90221   8.90221      1.00  1.123001   .202416
   8.90210   8.90210      1.00  1.122801   .202326
   8.90199   8.90199      1.00  1.126111   .202966
   8.90188   8.90188      1.00  1.124311   .202636
   8.90177   8.90177      1.00  1.124111   .202596
   8.90167   8.90167      1.00  1.124291   .202646
   8.90156   8.90156      1.00  1.125321   .203006
   8.90145   8.90145      1.00  1.124551   .202736
   8.90134   8.90134      1.00  1.121371   .202206
   8.90124   8.90124      1.00  1.127671   .203486
   8.90113   8.90113      1.00  1.122751   .202486
   8.90103   8.90103      1.00  1.128871   .203476
   8.90093   8.90093      1.00  1.119981   .201906
   8.90083   8.90083      1.00  1.130931   .203976
   8.90072   8.90072      1.00  1.119131   .201976
   8.90062   8.90062      1.00  1.129871   .204016
   8.90052   8.90052      1.00  1.122081   .202586
   8.90042   8.90042      1.00  1.128971   .203976
   8.90031   8.90031      1.00  1.122011   .202616
   8.90020   8.90020      1.00  1.130411   .204146
   8.90010   8.90010      1.00  1.125951   .203316
   8.90000   8.90000      1.00  1.129401   .203966
   8.89990   8.89990      1.00  1.125421   .203376
   8.89979   8.89979      1.00  1.128901   .203876
   8.89969   8.89969      1.00  1.130141   .204276
   8.89958   8.89958      1.00  1.128031   .203726
   8.89947   8.89947      1.00  1.129541   .204276
   8.89936   8.89936      1.00  1.126811   .203716
   8.89925   8.89925      1.00  1.131491   .204586
   8.89914   8.89914      1.00  1.130291   .204496
   8.89903   8.89903      1.00  1.131191   .204546
   8.89892   8.89892      1.00  1.125301   .203596
   8.89880   8.89880      1.00  1.132221   .204756
   8.89869   8.89869      1.00  1.127131   .204076
   8.89858   8.89858      1.00  1.132861   .204916
   8.89846   8.89846      1.00  1.129981   .204616
   8.89834   8.89834      1.00  1.132551   .204896
   8.89822   8.89822      1.00  1.129331   .204256
   8.89811   8.89811      1.00  1.134601   .205476
   8.89799   8.89799      1.00  1.126331   .203926
   8.89787   8.89787      1.00  1.133401   .205246
   8.89776   8.89776      1.00  1.130951   .204756
   8.89765   8.89765      1.00  1.133291   .205286
   8.89753   8.89753      1.00  1.130631   .204596
   8.89742   8.89742      1.00  1.134121   .205326
   8.89731   8.89731      1.00  1.129521   .204816
   8.89719   8.89719      1.00  1.136121   .205696
   8.89708   8.89708      1.00  1.130021   .204716
   8.89697   8.89697      1.00  1.134651   .205826
   8.89687   8.89687      1.00  1.134711   .205676
   8.89676   8.89676      1.00  1.134401   .205756
   8.89664   8.89664      1.00  1.133281   .205586
   8.89654   8.89654      1.00  1.135241   .205836
   8.89643   8.89643      1.00  1.134971   .205806
   8.89632   8.89632      1.00  1.139031   .206756
   8.89620   8.89620      1.00  1.136331   .206106
   8.89609   8.89609      1.00  1.133821   .206026
   8.89598   8.89598      1.00  1.137231   .206316
   8.89587   8.89587      1.00  1.141241   .207166
   8.89575   8.89575      1.00  1.135341   .206156
   8.89563   8.89563      1.00  1.138981   .206766
   8.89552   8.89552      1.00  1.139061   .206896
   8.89540   8.89540      1.00  1.142361   .207426
   8.89528   8.89528      1.00  1.137761   .206816
   8.89517   8.89517      1.00  1.138291   .206696
   8.89505   8.89505      1.00  1.144601   .207836
   8.89493   8.89493      1.00  1.141221   .207516
   8.89481   8.89481      1.00  1.138001   .206696
   8.89470   8.89470      1.00  1.145081   .208026
   8.89458   8.89458      1.00  1.140521   .207446
   8.89447   8.89447      1.00  1.146671   .208566
   8.89434   8.89434      1.00  1.138401   .207096
   8.89424   8.89424      1.00  1.143131   .207836
   8.89413   8.89413      1.00  1.142621   .207756
   8.89401   8.89401      1.00  1.144181   .208286
   8.89390   8.89390      1.00  1.142361   .207596
   8.89379   8.89379      1.00  1.142971   .207886
   8.89368   8.89368      1.00  1.141331   .207796
   8.89356   8.89356      1.00  1.147211   .208776
   8.89345   8.89345      1.00  1.142271   .207846
   8.89334   8.89334      1.00  1.142801   .208126
   8.89324   8.89324      1.00  1.141501   .207926
   8.89313   8.89313      1.00  1.145351   .208446
   8.89301   8.89301      1.00  1.143771   .208136
   8.89291   8.89291      1.00  1.144491   .208396
   8.89280   8.89280      1.00  1.145121   .208776
   8.89268   8.89268      1.00  1.145651   .208596
   8.89257   8.89257      1.00  1.144731   .208556
   8.89246   8.89246      1.00  1.141521   .207996
   8.89235   8.89235      1.00  1.150581   .209666
   8.89224   8.89224      1.00  1.144621   .208756
   8.89213   8.89213      1.00  1.144541   .208686
   8.89202   8.89202      1.00  1.148371   .209486
   8.89192   8.89192      1.00  1.148051   .209436
   8.89181   8.89181      1.00  1.145181   .208926
   8.89170   8.89170      1.00  1.148611   .209496
   8.89159   8.89159      1.00  1.145251   .208846
   8.89148   8.89148      1.00  1.149391   .209606
   8.89138   8.89138      1.00  1.148041   .209646
   8.89127   8.89127      1.00  1.148161   .209556
   8.89116   8.89116      1.00  1.149491   .209786
   8.89106   8.89106      1.00  1.150601   .209946
   8.89096   8.89096      1.00  1.150021   .210026
   8.89085   8.89085      1.00  1.149161   .209886
   8.89075   8.89075      1.00  1.148601   .209806
   8.89065   8.89065      1.00  1.146901   .209456
   8.89055   8.89055      1.00  1.152041   .210306
   8.89044   8.89044      1.00  1.149601   .210076
   8.89033   8.89033      1.00  1.145111   .209326
   8.89024   8.89024      1.00  1.153791   .210866
   8.89014   8.89014      1.00  1.147471   .209616
   8.89003   8.89003      1.00  1.150271   .210176
   8.88993   8.88993      1.00  1.144071   .209056
   8.88983   8.88983      1.00  1.155311   .211296
   8.88971   8.88971      1.00  1.148751   .210056
   8.88960   8.88960      1.00  1.147741   .209806
   8.88950   8.88950      1.00  1.147761   .209746
   8.88940   8.88940      1.00  1.155491   .211226
   8.88929   8.88929      1.00  1.145391   .209446
   8.88917   8.88917      1.00  1.149321   .210206
   8.88907   8.88907      1.00  1.147691   .209876
   8.88895   8.88895      1.00  1.156081   .211536
   8.88883   8.88883      1.00  1.141671   .209016
   8.88872   8.88872      1.00  1.154591   .211296
   8.88860   8.88860      1.00  1.146711   .209826
   8.88849   8.88849      1.00  1.153821   .211186
   8.88838   8.88838      1.00  1.141901   .208936
   8.88825   8.88825      1.00  1.155431   .211696
   8.88813   8.88813      1.00  1.143381   .209436
   8.88802   8.88802      1.00  1.149741   .210686
   8.88791   8.88791      1.00  1.149741   .210726
   8.88780   8.88780      1.00  1.152961   .211246
   8.88768   8.88768      1.00  1.142471   .209356
   8.88757   8.88757      1.00  1.149341   .210736
   8.88746   8.88746      1.00  1.153071   .211096
   8.88734   8.88734      1.00  1.145051   .209786
   8.88723   8.88723      1.00  1.147991   .210576
   8.88712   8.88712      1.00  1.147381   .210296
   8.88701   8.88701      1.00  1.151531   .211046
   8.88690   8.88690      1.00  1.142041   .209506
   8.88679   8.88679      1.00  1.148311   .210556
   8.88669   8.88669      1.00  1.148251   .210716
   8.88658   8.88658      1.00  1.150971   .211226
   8.88647   8.88647      1.00  1.139281   .209076
   8.88636   8.88636      1.00  1.151671   .211136
   8.88625   8.88625      1.00  1.145731   .210376
   8.88614   8.88614      1.00  1.143231   .209806
   8.88602   8.88602      1.00  1.142721   .209976
   8.88591   8.88591      1.00  1.149641   .211086
   8.88581   8.88581      1.00  1.141751   .209726
   8.88569   8.88569      1.00  1.146321   .210636
   8.88557   8.88557      1.00  1.144621   .210286
   8.88546   8.88546      1.00  1.148401   .211096
   8.88535   8.88535      1.00  1.142091   .209856
   8.88523   8.88523      1.00  1.143301   .210026
   8.88511   8.88511      1.00  1.148781   .211106
   8.88500   8.88500      1.00  1.141121   .209746
   8.88488   8.88488      1.00  1.142811   .210066
   8.88476   8.88476      1.00  1.144551   .210506
   8.88464   8.88464      1.00  1.143631   .210226
   8.88453   8.88453      1.00  1.140701   .209716
   8.88442   8.88442      1.00  1.143361   .210366
   8.88430   8.88430      1.00  1.141361   .210146
   8.88418   8.88418      1.00  1.143731   .210356
   8.88407   8.88407      1.00  1.138411   .209416
   8.88396   8.88396      1.00  1.147391   .210986
   8.88385   8.88385      1.00  1.140941   .209996
   8.88373   8.88373      1.00  1.136571   .209466
   8.88362   8.88362      1.00  1.144571   .210736
   8.88352   8.88352      1.00  1.144131   .210696
   8.88341   8.88341      1.00  1.137891   .209766
   8.88330   8.88330      1.00  1.139421   .209826
   8.88319   8.88319      1.00  1.142381   .210396
   8.88308   8.88308      1.00  1.141051   .210056
   8.88297   8.88297      1.00  1.137951   .209676
   8.88286   8.88286      1.00  1.139761   .210026
   8.88275   8.88275      1.00  1.146821   .211206
   8.88264   8.88264      1.00  1.135271   .209236
   8.88253   8.88253      1.00  1.139031   .210046
   8.88241   8.88241      1.00  1.139431   .209936
   8.88230   8.88230      1.00  1.143491   .210966
   8.88220   8.88220      1.00  1.133341   .208866
   8.88209   8.88209      1.00  1.140751   .210526
   8.88197   8.88197      1.00  1.140891   .210526
   8.88187   8.88187      1.00  1.136891   .209796
   8.88176   8.88176      1.00  1.137711   .209876
   8.88165   8.88165      1.00  1.142821   .210906
   8.88153   8.88153      1.00  1.138011   .209946
   8.88143   8.88143      1.00  1.141261   .210736
   8.88133   8.88133      1.00  1.137211   .210106
   8.88123   8.88123      1.00  1.144511   .211356
   8.88112   8.88112      1.00  1.135801   .209946
   8.88101   8.88101      1.00  1.140991   .210706
   8.88092   8.88092      1.00  1.143021   .211236
   8.88081   8.88081      1.00  1.140641   .210646
   8.88071   8.88071      1.00  1.137911   .210316
   8.88060   8.88060      1.00  1.141081   .210746
   8.88051   8.88051      1.00  1.138591   .210366
   8.88040   8.88040      1.00  1.135991   .210036
   8.88029   8.88029      1.00  1.138701   .210366
   8.88019   8.88019      1.00  1.139601   .210736
   8.88009   8.88009      1.00  1.137231   .210226
   8.87998   8.87998      1.00  1.139041   .210806
   8.87988   8.87988      1.00  1.138111   .210396
   8.87978   8.87978      1.00  1.138521   .210526
   8.87967   8.87967      1.00  1.136341   .210356
   8.87956   8.87956      1.00  1.139621   .210846
   8.87945   8.87945      1.00  1.139071   .210876
   8.87934   8.87934      1.00  1.138031   .210596
   8.87923   8.87923      1.00  1.136051   .210346
   8.87912   8.87912      1.00  1.144641   .211916
   8.87900   8.87900      1.00  1.135741   .210466
   8.87889   8.87889      1.00  1.140331   .211226
   8.87878   8.87878      1.00  1.133961   .210076
   8.87866   8.87866      1.00  1.145651   .212176
   8.87854   8.87854      1.00  1.133401   .210016
   8.87842   8.87842      1.00  1.145011   .212056
   8.87832   8.87832      1.00  1.136761   .210716
   8.87820   8.87820      1.00  1.144601   .212036
   8.87808   8.87808      1.00  1.138881   .210966
   8.87797   8.87797      1.00  1.144421   .212166
   8.87786   8.87786      1.00  1.141961   .211666
   8.87774   8.87774      1.00  1.142831   .211896
   8.87762   8.87762      1.00  1.140511   .211466
   8.87751   8.87751      1.00  1.146661   .212656
   8.87740   8.87740      1.00  1.141311   .211566
   8.87728   8.87728      1.00  1.145571   .212366
   8.87717   8.87717      1.00  1.143301   .211956
   8.87706   8.87706      1.00  1.140991   .211706
   8.87695   8.87695      1.00  1.147471   .212786
   8.87684   8.87684      1.00  1.146101   .212866
   8.87673   8.87673      1.00  1.145881   .212706
   8.87662   8.87662      1.00  1.147601   .213036
   8.87652   8.87652      1.00  1.147921   .213056
   8.87640   8.87640      1.00  1.146811   .213006
   8.87629   8.87629      1.00  1.147281   .212966
   8.87618   8.87618      1.00  1.148941   .213416
   8.87606   8.87606      1.00  1.148991   .213306
   8.87595   8.87595      1.00  1.150071   .213566
   8.87583   8.87583      1.00  1.147191   .213226
   8.87572   8.87572      1.00  1.151421   .213966
   8.87561   8.87561      1.00  1.152151   .214236
   8.87549   8.87549      1.00  1.148121   .213586
   8.87537   8.87537      1.00  1.153121   .214206
   8.87525   8.87525      1.00  1.149131   .213826
   8.87514   8.87514      1.00  1.153471   .214516
   8.87502   8.87502      1.00  1.153511   .214416
   8.87490   8.87490      1.00  1.149491   .213706
   8.87478   8.87478      1.00  1.154431   .214776
   8.87467   8.87467      1.00  1.151081   .214166
   8.87455   8.87455      1.00  1.157781   .215606
   8.87443   8.87443      1.00  1.148821   .213766
   8.87432   8.87432      1.00  1.154911   .214856
   8.87422   8.87422      1.00  1.153131   .214506
   8.87409   8.87409      1.00  1.156381   .215526
   8.87398   8.87398      1.00  1.150481   .214366
   8.87387   8.87387      1.00  1.155971   .215176
   8.87375   8.87375      1.00  1.154701   .215096
   8.87364   8.87364      1.00  1.155781   .215196
   8.87353   8.87353      1.00  1.154051   .215026
   8.87342   8.87342      1.00  1.156631   .215576
   8.87331   8.87331      1.00  1.154081   .215116
   8.87320   8.87320      1.00  1.157291   .215676
   8.87309   8.87309      1.00  1.156071   .215456
   8.87298   8.87298      1.00  1.154531   .215186
   8.87287   8.87287      1.00  1.159141   .216116
   8.87276   8.87276      1.00  1.154711   .215196
   8.87265   8.87265      1.00  1.158621   .216196
   8.87254   8.87254      1.00  1.155341   .215356
   8.87243   8.87243      1.00  1.160341   .216466
   8.87232   8.87232      1.00  1.161621   .216776
   8.87221   8.87221      1.00  1.154411   .215456
   8.87210   8.87210      1.00  1.157381   .216026
   8.87200   8.87200      1.00  1.159661   .216526
   8.87189   8.87189      1.00  1.157781   .216146
   8.87177   8.87177      1.00  1.155381   .215566
   8.87166   8.87166      1.00  1.159561   .216316
   8.87156   8.87156      1.00  1.161161   .216816
   8.87145   8.87145      1.00  1.156581   .216016
   8.87134   8.87134      1.00  1.158011   .216426
   8.87124   8.87124      1.00  1.159831   .216886
   8.87114   8.87114      1.00  1.161171   .216906
   8.87103   8.87103      1.00  1.161011   .216736
   8.87092   8.87092      1.00  1.157611   .216246
   8.87082   8.87082      1.00  1.164401   .217556
   8.87072   8.87072      1.00  1.156711   .216176
   8.87062   8.87062      1.00  1.164501   .217656
   8.87052   8.87052      1.00  1.155481   .216226
   8.87041   8.87041      1.00  1.163961   .217576
   8.87031   8.87031      1.00  1.159551   .216996
   8.87021   8.87021      1.00  1.163931   .217756
   8.87011   8.87011      1.00  1.158361   .216596
   8.87000   8.87000      1.00  1.163451   .217816
   8.86990   8.86990      1.00  1.158831   .216646
   8.86979   8.86979      1.00  1.168091   .218556
   8.86969   8.86969      1.00  1.156821   .216476
   8.86958   8.86958      1.00  1.164241   .217876
   8.86947   8.86947      1.00  1.162871   .217586
   8.86936   8.86936      1.00  1.165301   .218126
   8.86925   8.86925      1.00  1.159091   .216896
   8.86914   8.86914      1.00  1.164201   .218116
   8.86903   8.86903      1.00  1.164251   .218156
   8.86892   8.86892      1.00  1.164481   .218166
   8.86879   8.86879      1.00  1.161281   .217456
   8.86868   8.86868      1.00  1.164571   .218316
   8.86857   8.86857      1.00  1.164331   .218416
   8.86845   8.86845      1.00  1.163311   .217936
   8.86833   8.86833      1.00  1.163071   .217936
   8.86822   8.86822      1.00  1.163591   .218126
   8.86811   8.86811      1.00  1.164231   .218256
   8.86799   8.86799      1.00  1.164161   .218276
   8.86788   8.86788      1.00  1.163281   .218326
   8.86776   8.86776      1.00  1.164701   .218586
   8.86765   8.86765      1.00  1.163621   .218246
   8.86753   8.86753      1.00  1.165531   .218606
   8.86741   8.86741      1.00  1.162891   .218056
   8.86730   8.86730      1.00  1.167061   .218966
   8.86720   8.86720      1.00  1.163741   .218466
   8.86708   8.86708      1.00  1.171151   .219786
   8.86697   8.86697      1.00  1.158191   .217396
   8.86686   8.86686      1.00  1.169881   .219976
   8.86675   8.86675      1.00  1.168141   .219516
   8.86664   8.86664      1.00  1.168691   .219416
   8.86653   8.86653      1.00  1.163151   .218306
   8.86642   8.86642      1.00  1.171231   .219956
   8.86631   8.86631      1.00  1.167931   .219236
   8.86620   8.86620      1.00  1.171721   .220156
   8.86608   8.86608      1.00  1.164191   .218786
   8.86597   8.86597      1.00  1.171311   .220196
   8.86586   8.86586      1.00  1.168231   .219756
   8.86574   8.86574      1.00  1.171761   .220426
   8.86562   8.86562      1.00  1.166401   .219486
   8.86551   8.86551      1.00  1.173621   .220556
   8.86540   8.86540      1.00  1.166601   .219356
   8.86528   8.86528      1.00  1.171021   .220096
   8.86516   8.86516      1.00  1.173441   .220846
   8.86503   8.86503      1.00  1.170191   .220036
   8.86492   8.86492      1.00  1.171921   .220446
   8.86481   8.86481      1.00  1.171931   .220386
   8.86468   8.86468      1.00  1.174761   .221316
   8.86457   8.86457      1.00  1.170261   .220216
   8.86446   8.86446      1.00  1.176541   .221336
   8.86434   8.86434      1.00  1.173741   .221016
   8.86422   8.86422      1.00  1.173701   .220866
   8.86411   8.86411      1.00  1.170471   .220466
   8.86400   8.86400      1.00  1.177521   .221666
   8.86389   8.86389      1.00  1.175411   .221446
   8.86377   8.86377      1.00  1.172521   .220976
   8.86366   8.86366      1.00  1.177851   .221756
   8.86355   8.86355      1.00  1.179331   .222256
   8.86344   8.86344      1.00  1.174581   .221526
   8.86333   8.86333      1.00  1.176421   .221916
   8.86323   8.86323      1.00  1.177741   .221966
   8.86312   8.86312      1.00  1.180551   .222496
   8.86300   8.86300      1.00  1.175891   .221656
   8.86289   8.86289      1.00  1.176511   .222006
   8.86278   8.86278      1.00  1.180011   .222676
   8.86267   8.86267      1.00  1.176501   .221996
   8.86256   8.86256      1.00  1.179851   .222646
   8.86245   8.86245      1.00  1.177781   .222236
   8.86234   8.86234      1.00  1.182091   .223066
   8.86223   8.86223      1.00  1.176691   .222086
   8.86212   8.86212      1.00  1.182991   .223266
   8.86201   8.86201      1.00  1.180811   .222956
   8.86190   8.86190      1.00  1.179531   .222736
   8.86179   8.86179      1.00  1.182191   .223356
   8.86168   8.86168      1.00  1.180951   .223156
   8.86157   8.86157      1.00  1.179501   .222726
   8.86147   8.86147      1.00  1.179761   .222826
   8.86137   8.86137      1.00  1.186641   .224246
   8.86126   8.86126      1.00  1.181011   .223386
   8.86115   8.86115      1.00  1.179511   .223006
   8.86105   8.86105      1.00  1.183691   .223626
   8.86095   8.86095      1.00  1.187751   .224486
   8.86085   8.86085      1.00  1.181341   .223336
   8.86074   8.86074      1.00  1.183281   .223766
   8.86064   8.86064      1.00  1.183011   .223846
   8.86054   8.86054      1.00  1.187311   .224676
   8.86043   8.86043      1.00  1.180671   .223496
   8.86033   8.86033      1.00  1.184761   .224176
   8.86023   8.86023      1.00  1.186621   .224556
   8.86013   8.86013      1.00  1.186441   .224636
   8.86002   8.86002      1.00  1.181731   .223696
   8.85991   8.85991      1.00  1.186401   .224576
   8.85981   8.85981      1.00  1.184641   .224306
   8.85971   8.85971      1.00  1.187081   .224856
   8.85960   8.85960      1.00  1.183891   .224286
   8.85949   8.85949      1.00  1.186941   .224916
   8.85938   8.85938      1.00  1.182091   .223956
   8.85928   8.85928      1.00  1.185571   .224446
   8.85916   8.85916      1.00  1.184861   .224316
   8.85905   8.85905      1.00  1.185301   .224616
   8.85894   8.85894      1.00  1.185391   .224556
   8.85883   8.85883      1.00  1.183871   .224466
   8.85871   8.85871      1.00  1.186971   .225056
   8.85859   8.85859      1.00  1.183961   .224416
   8.85848   8.85848      1.00  1.185361   .224756
   8.85837   8.85837      1.00  1.186051   .224876
   8.85824   8.85824      1.00  1.185821   .224976
   8.85813   8.85813      1.00  1.182631   .224196
   8.85802   8.85802      1.00  1.187301   .225036
   8.85790   8.85790      1.00  1.188271   .225426
   8.85779   8.85779      1.00  1.184671   .224526
   8.85767   8.85767      1.00  1.185691   .225036
   8.85755   8.85755      1.00  1.187831   .225516
   8.85744   8.85744      1.00  1.188021   .225706
   8.85733   8.85733      1.00  1.183771   .224636
   8.85721   8.85721      1.00  1.185671   .225166
   8.85711   8.85711      1.00  1.189521   .225916
   8.85700   8.85700      1.00  1.182391   .224716
   8.85689   8.85689      1.00  1.185351   .225086
   8.85677   8.85677      1.00  1.187361   .225466
   8.85667   8.85667      1.00  1.184661   .225016
   8.85656   8.85656      1.00  1.188621   .225896
   8.85645   8.85645      1.00  1.185241   .225366
   8.85633   8.85633      1.00  1.187251   .225616
   8.85622   8.85622      1.00  1.184421   .225126
   8.85612   8.85612      1.00  1.187731   .225806
   8.85600   8.85600      1.00  1.185591   .225456
   8.85588   8.85588      1.00  1.189831   .226346
   8.85577   8.85577      1.00  1.182291   .224776
   8.85566   8.85566      1.00  1.190411   .226476
   8.85554   8.85554      1.00  1.185831   .225526
   8.85541   8.85541      1.00  1.189631   .226096
   8.85530   8.85530      1.00  1.184501   .225506
   8.85519   8.85519      1.00  1.189831   .226406
   8.85507   8.85507      1.00  1.185401   .225446
   8.85495   8.85495      1.00  1.189361   .226266
   8.85483   8.85483      1.00  1.187871   .226146
   8.85471   8.85471      1.00  1.186971   .226016
   8.85460   8.85460      1.00  1.189091   .226436
   8.85448   8.85448      1.00  1.188251   .226086
   8.85437   8.85437      1.00  1.188331   .226086
   8.85425   8.85425      1.00  1.191641   .227076
   8.85414   8.85414      1.00  1.186501   .226026
   8.85403   8.85403      1.00  1.188581   .226506
   8.85391   8.85391      1.00  1.189651   .226776
   8.85380   8.85380      1.00  1.188441   .226666
   8.85368   8.85368      1.00  1.188681   .226526
   8.85357   8.85357      1.00  1.188431   .226696
   8.85346   8.85346      1.00  1.191321   .227076
   8.85336   8.85336      1.00  1.190811   .227306
   8.85325   8.85325      1.00  1.188441   .226516
   8.85313   8.85313      1.00  1.191751   .227466
   8.85303   8.85303      1.00  1.187731   .226666
   8.85292   8.85292      1.00  1.192271   .227506
   8.85281   8.85281      1.00  1.192171   .227686
   8.85269   8.85269      1.00  1.189521   .227056
   8.85258   8.85258      1.00  1.190381   .227256
   8.85247   8.85247      1.00  1.192021   .227386
   8.85236   8.85236      1.00  1.192781   .227706
   8.85225   8.85225      1.00  1.192121   .227676
   8.85214   8.85214      1.00  1.191451   .227546
   8.85203   8.85203      1.00  1.194931   .228246
   8.85192   8.85192      1.00  1.193061   .227896
   8.85181   8.85181      1.00  1.191191   .227726
   8.85170   8.85170      1.00  1.196261   .228526
   8.85159   8.85159      1.00  1.192761   .227926
   8.85148   8.85148      1.00  1.195001   .228416
   8.85137   8.85137      1.00  1.190981   .227636
   8.85127   8.85127      1.00  1.198551   .229086
   8.85117   8.85117      1.00  1.190941   .227766
   8.85107   8.85107      1.00  1.196091   .228856
   8.85096   8.85096      1.00  1.192781   .228076
   8.85086   8.85086      1.00  1.197361   .229096
   8.85076   8.85076      1.00  1.190491   .227566
   8.85065   8.85065      1.00  1.197591   .229226
   8.85054   8.85054      1.00  1.195341   .228716
   8.85044   8.85044      1.00  1.196221   .228816
   8.85034   8.85034      1.00  1.192571   .228176
   8.85024   8.85024      1.00  1.200911   .229716
   8.85014   8.85014      1.00  1.194981   .228696
   8.85003   8.85003      1.00  1.198121   .229436
   8.84993   8.84993      1.00  1.196721   .228946
   8.84982   8.84982      1.00  1.201561   .230186
   8.84971   8.84971      1.00  1.192631   .228626
   8.84961   8.84961      1.00  1.197501   .229216
   8.84951   8.84951      1.00  1.197281   .229276
   8.84939   8.84939      1.00  1.200071   .229806
   8.84927   8.84927      1.00  1.195871   .229206
   8.84917   8.84917      1.00  1.198481   .229926
   8.84906   8.84906      1.00  1.198901   .229616
   8.84895   8.84895      1.00  1.195331   .229206
   8.84883   8.84883      1.00  1.197811   .229526
   8.84871   8.84871      1.00  1.198251   .230056
   8.84860   8.84860      1.00  1.198981   .229976
   8.84848   8.84848      1.00  1.196171   .229436
   8.84836   8.84836      1.00  1.199121   .230096
   8.84825   8.84825      1.00  1.196521   .229466
   8.84813   8.84813      1.00  1.198251   .229756
   8.84802   8.84802      1.00  1.195641   .229676
   8.84790   8.84790      1.00  1.203061   .230866
   8.84779   8.84779      1.00  1.196611   .229746
   8.84768   8.84768      1.00  1.201451   .230526
   8.84756   8.84756      1.00  1.200851   .230656
   8.84744   8.84744      1.00  1.198741   .230036
   8.84733   8.84733      1.00  1.200461   .230566
   8.84722   8.84722      1.00  1.202031   .230946
   8.84711   8.84711      1.00  1.201001   .230886
   8.84699   8.84699      1.00  1.199721   .230456
   8.84688   8.84688      1.00  1.198791   .230346
   8.84678   8.84678      1.00  1.202631   .231006
   8.84667   8.84667      1.00  1.203081   .231226
   8.84655   8.84655      1.00  1.198801   .230346
   8.84644   8.84644      1.00  1.201051   .231006
   8.84634   8.84634      1.00  1.203451   .231436
   8.84623   8.84623      1.00  1.201771   .231116
   8.84611   8.84611      1.00  1.199321   .230686
   8.84600   8.84600      1.00  1.205761   .231916
   8.84589   8.84589      1.00  1.201371   .231206
   8.84577   8.84577      1.00  1.201081   .231116
   8.84566   8.84566      1.00  1.202891   .231286
   8.84555   8.84555      1.00  1.204741   .231966
   8.84543   8.84543      1.00  1.203571   .231616
   8.84531   8.84531      1.00  1.201361   .231096
   8.84518   8.84518      1.00  1.206691   .232276
   8.84507   8.84507      1.00  1.202941   .231626
   8.84495   8.84495      1.00  1.205201   .232306
   8.84484   8.84484      1.00  1.204481   .231906
   8.84471   8.84471      1.00  1.206261   .232356
   8.84459   8.84459      1.00  1.203271   .231866
   8.84448   8.84448      1.00  1.206491   .232326
   8.84437   8.84437      1.00  1.205801   .232416
   8.84425   8.84425      1.00  1.204441   .232106
   8.84414   8.84414      1.00  1.206711   .232536
   8.84404   8.84404      1.00  1.208481   .233206
   8.84392   8.84392      1.00  1.203701   .232056
   8.84379   8.84379      1.00  1.206791   .232626
   8.84368   8.84368      1.00  1.205631   .232556
   8.84358   8.84358      1.00  1.210741   .233386
   8.84347   8.84347      1.00  1.204561   .232476
   8.84336   8.84336      1.00  1.206341   .232676
   8.84325   8.84325      1.00  1.211441   .233626
   8.84314   8.84314      1.00  1.206621   .232916
   8.84303   8.84303      1.00  1.206711   .232876
   8.84291   8.84291      1.00  1.207501   .233006
   8.84280   8.84280      1.00  1.209591   .233546
   8.84269   8.84269      1.00  1.204081   .232426
   8.84258   8.84258      1.00  1.206821   .232946
   8.84247   8.84247      1.00  1.204031   .232446
   8.84236   8.84236      1.00  1.208911   .233506
   8.84225   8.84225      1.00  1.202091   .232206
   8.84215   8.84215      1.00  1.209701   .233526
   8.84203   8.84203      1.00  1.201081   .231996
   8.84193   8.84193      1.00  1.211101   .233986
   8.84182   8.84182      1.00  1.204191   .232796
   8.84171   8.84171      1.00  1.207651   .233526
   8.84159   8.84159      1.00  1.204401   .232806
   8.84149   8.84149      1.00  1.204511   .232686
   8.84139   8.84139      1.00  1.209991   .233786
   8.84128   8.84128      1.00  1.203511   .232786
   8.84118   8.84118      1.00  1.205781   .233246
   8.84107   8.84107      1.00  1.204951   .233156
   8.84097   8.84097      1.00  1.205431   .233126
   8.84087   8.84087      1.00  1.203371   .233056
   8.84076   8.84076      1.00  1.200301   .232176
   8.84066   8.84066      1.00  1.207561   .233596
   8.84056   8.84056      1.00  1.205791   .233426
   8.84045   8.84045      1.00  1.201551   .232686
   8.84035   8.84035      1.00  1.206501   .233826
   8.84024   8.84024      1.00  1.206191   .233626
   8.84014   8.84014      1.00  1.205041   .233516
   8.84004   8.84004      1.00  1.203751   .233256
   8.83993   8.83993      1.00  1.207901   .234126
   8.83982   8.83982      1.00  1.206251   .233746
   8.83973   8.83973      1.00  1.203951   .233266
   8.83962   8.83962      1.00  1.205821   .233606
   8.83951   8.83951      1.00  1.206771   .233656
   8.83939   8.83939      1.00  1.205111   .233746
   8.83929   8.83929      1.00  1.203561   .233406
   8.83918   8.83918      1.00  1.207191   .233996
   8.83907   8.83907      1.00  1.203621   .233606
   8.83895   8.83895      1.00  1.204071   .233506
   8.83884   8.83884      1.00  1.205141   .233536
   8.83873   8.83873      1.00  1.205491   .233736
   8.83861   8.83861      1.00  1.201161   .232816
   8.83849   8.83849      1.00  1.206741   .234226
   8.83838   8.83838      1.00  1.201551   .233326
   8.83826   8.83826      1.00  1.205591   .233886
   8.83814   8.83814      1.00  1.200261   .232866
   8.83803   8.83803      1.00  1.203711   .233636
   8.83791   8.83791      1.00  1.205351   .234066
   8.83780   8.83780      1.00  1.202181   .233536
   8.83768   8.83768      1.00  1.201771   .233746
   8.83757   8.83757      1.00  1.206431   .234256
   8.83746   8.83746      1.00  1.201201   .233416
   8.83734   8.83734      1.00  1.201221   .233256
   8.83723   8.83723      1.00  1.202671   .233796
   8.83711   8.83711      1.00  1.202581   .233626
   8.83701   8.83701      1.00  1.202971   .233896
   8.83690   8.83690      1.00  1.200201   .233466
   8.83679   8.83679      1.00  1.204141   .234006
   8.83668   8.83668      1.00  1.202021   .233796
   8.83657   8.83657      1.00  1.199911   .233426
   8.83646   8.83646      1.00  1.204251   .234186
   8.83634   8.83634      1.00  1.200621   .233626
   8.83623   8.83623      1.00  1.199591   .233326
   8.83612   8.83612      1.00  1.205051   .234406
   8.83601   8.83601      1.00  1.203141   .234016
   8.83589   8.83589      1.00  1.200711   .233636
   8.83578   8.83578      1.00  1.199991   .233616
   8.83567   8.83567      1.00  1.203541   .234086
   8.83556   8.83556      1.00  1.203101   .234166
   8.83543   8.83543      1.00  1.200031   .233746
   8.83532   8.83532      1.00  1.198441   .233406
   8.83521   8.83521      1.00  1.205151   .234886
   8.83509   8.83509      1.00  1.199941   .233576
   8.83496   8.83496      1.00  1.196071   .233076
   8.83484   8.83484      1.00  1.204671   .234556
   8.83473   8.83473      1.00  1.201101   .234126
   8.83461   8.83461      1.00  1.200631   .234136
   8.83449   8.83449      1.00  1.203191   .234696
   8.83438   8.83438      1.00  1.202401   .234606
   8.83428   8.83428      1.00  1.201321   .234206
   8.83416   8.83416      1.00  1.199641   .233836
   8.83404   8.83404      1.00  1.201271   .234246
   8.83393   8.83393      1.00  1.203631   .234676
   8.83382   8.83382      1.00  1.195791   .233176
   8.83370   8.83370      1.00  1.202201   .234596
   8.83359   8.83359      1.00  1.204231   .235166
   8.83348   8.83348      1.00  1.198151   .233646
   8.83337   8.83337      1.00  1.200621   .234336
   8.83327   8.83327      1.00  1.202971   .234856
   8.83315   8.83315      1.00  1.201011   .234466
   8.83304   8.83304      1.00  1.199341   .234246
   8.83294   8.83294      1.00  1.202821   .234926
   8.83283   8.83283      1.00  1.200541   .234536
   8.83271   8.83271      1.00  1.198981   .234266
   8.83260   8.83260      1.00  1.199601   .234226
   8.83249   8.83249      1.00  1.204541   .235126
   8.83238   8.83238      1.00  1.197431   .234046
   8.83227   8.83227      1.00  1.196321   .233916
   8.83216   8.83216      1.00  1.202611   .234966
   8.83206   8.83206      1.00  1.201581   .234836
   8.83195   8.83195      1.00  1.194401   .233396
   8.83184   8.83184      1.00  1.201021   .234826
   8.83173   8.83173      1.00  1.200021   .234486
   8.83162   8.83162      1.00  1.199221   .234556
   8.83151   8.83151      1.00  1.197821   .234276
   8.83141   8.83141      1.00  1.198461   .234386
   8.83130   8.83130      1.00  1.201381   .235106
   8.83120   8.83120      1.00  1.195361   .233786
   8.83109   8.83109      1.00  1.199551   .234666
   8.83098   8.83098      1.00  1.201861   .235206
   8.83088   8.83088      1.00  1.196691   .234166
   8.83078   8.83078      1.00  1.196551   .234266
   8.83068   8.83068      1.00  1.201541   .235276
   8.83058   8.83058      1.00  1.197151   .234396
   8.83047   8.83047      1.00  1.198661   .234596
   8.83037   8.83037      1.00  1.198661   .234746
   8.83027   8.83027      1.00  1.199161   .234796
   8.83017   8.83017      1.00  1.198171   .234576
   8.83006   8.83006      1.00  1.196791   .234456
   8.82996   8.82996      1.00  1.199441   .234786
   8.82986   8.82986      1.00  1.200421   .235046
   8.82975   8.82975      1.00  1.195821   .234266
   8.82964   8.82964      1.00  1.197701   .234776
   8.82954   8.82954      1.00  1.203971   .236246
   8.82943   8.82943      1.00  1.194021   .234136
   8.82931   8.82931      1.00  1.202131   .235866
   8.82920   8.82920      1.00  1.198511   .234986
   8.82909   8.82909      1.00  1.202411   .236006
   8.82898   8.82898      1.00  1.198071   .235026
   8.82886   8.82886      1.00  1.201211   .235666
   8.82875   8.82875      1.00  1.200991   .235746
   8.82864   8.82864      1.00  1.203431   .236456
   8.82852   8.82852      1.00  1.197241   .234916
   8.82840   8.82840      1.00  1.205381   .236706
   8.82829   8.82829      1.00  1.200911   .235806
   8.82817   8.82817      1.00  1.203021   .236196
   8.82806   8.82806      1.00  1.202221   .236066
   8.82794   8.82794      1.00  1.205381   .236696
   8.82783   8.82783      1.00  1.198741   .235636
   8.82772   8.82772      1.00  1.206021   .236976
   8.82760   8.82760      1.00  1.203131   .236316
   8.82748   8.82748      1.00  1.204441   .236526
   8.82737   8.82737      1.00  1.200741   .236106
   8.82726   8.82726      1.00  1.205301   .236726
   8.82714   8.82714      1.00  1.208091   .237406
   8.82703   8.82703      1.00  1.202671   .236466
   8.82692   8.82692      1.00  1.202841   .236396
   8.82681   8.82681      1.00  1.207181   .237476
   8.82670   8.82670      1.00  1.206271   .237456
   8.82659   8.82659      1.00  1.202931   .236496
   8.82648   8.82648      1.00  1.207181   .237516
   8.82637   8.82637      1.00  1.207081   .237586
   8.82626   8.82626      1.00  1.202231   .236476
   8.82615   8.82615      1.00  1.204181   .237026
   8.82603   8.82603      1.00  1.206841   .237606
   8.82592   8.82592      1.00  1.207641   .237586
   8.82581   8.82581      1.00  1.204491   .237136
   8.82569   8.82569      1.00  1.208241   .237666
   8.82558   8.82558      1.00  1.208171   .237926
   8.82547   8.82547      1.00  1.206931   .237776
   8.82535   8.82535      1.00  1.206131   .237686
   8.82523   8.82523      1.00  1.211161   .238496
   8.82511   8.82511      1.00  1.205471   .237536
   8.82499   8.82499      1.00  1.209131   .238336
   8.82487   8.82487      1.00  1.206541   .237936
   8.82475   8.82475      1.00  1.211021   .238766
   8.82463   8.82463      1.00  1.205411   .237406
   8.82452   8.82452      1.00  1.209451   .238386
   8.82440   8.82440      1.00  1.209031   .238476
   8.82428   8.82428      1.00  1.208041   .238466
   8.82417   8.82417      1.00  1.206451   .237976
   8.82406   8.82406      1.00  1.209171   .238756
   8.82395   8.82395      1.00  1.212031   .239196
   8.82383   8.82383      1.00  1.204941   .237566
   8.82372   8.82372      1.00  1.210861   .238916
   8.82362   8.82362      1.00  1.210221   .238696
   8.82350   8.82350      1.00  1.208651   .238626
   8.82339   8.82339      1.00  1.207161   .238456
   8.82329   8.82329      1.00  1.213611   .239616
   8.82318   8.82318      1.00  1.207141   .238516
   8.82306   8.82306      1.00  1.210991   .239456
   8.82295   8.82295      1.00  1.206671   .238316
   8.82284   8.82284      1.00  1.214581   .239956
   8.82273   8.82273      1.00  1.206281   .238356
   8.82262   8.82262      1.00  1.210031   .239106
   8.82250   8.82250      1.00  1.211101   .239336
   8.82239   8.82239      1.00  1.213361   .239546
   8.82229   8.82229      1.00  1.206011   .238316
   8.82218   8.82218      1.00  1.214271   .240046
   8.82206   8.82206      1.00  1.210041   .239096
   8.82195   8.82195      1.00  1.207961   .238736
   8.82185   8.82185      1.00  1.210771   .239426
   8.82174   8.82174      1.00  1.210721   .239266
   8.82162   8.82162      1.00  1.212121   .239866
   8.82152   8.82152      1.00  1.208591   .238986
   8.82141   8.82141      1.00  1.211301   .239726
   8.82131   8.82131      1.00  1.214401   .240306
   8.82120   8.82120      1.00  1.209581   .239436
   8.82110   8.82110      1.00  1.209271   .239346
   8.82100   8.82100      1.00  1.215591   .240916
   8.82089   8.82089      1.00  1.207871   .239096
   8.82078   8.82078      1.00  1.212441   .240076
   8.82068   8.82068      1.00  1.209501   .239636
   8.82058   8.82058      1.00  1.212381   .240216
   8.82048   8.82048      1.00  1.207111   .239306
   8.82037   8.82037      1.00  1.212091   .240186
   8.82026   8.82026      1.00  1.211061   .240126
   8.82017   8.82017      1.00  1.213751   .240366
   8.82007   8.82007      1.00  1.205881   .239066
   8.81996   8.81996      1.00  1.212591   .240246
   8.81986   8.81986      1.00  1.212561   .240366
   8.81975   8.81975      1.00  1.208451   .239886
   8.81964   8.81964      1.00  1.208181   .239576
   8.81953   8.81953      1.00  1.212291   .240466
   8.81942   8.81942      1.00  1.208241   .239596
   8.81932   8.81932      1.00  1.209411   .239966
   8.81921   8.81921      1.00  1.209831   .240166
   8.81910   8.81910      1.00  1.208621   .239766
   8.81898   8.81898      1.00  1.207841   .239726
   8.81886   8.81886      1.00  1.207101   .239796
   8.81875   8.81875      1.00  1.211011   .240396
   8.81864   8.81864      1.00  1.207591   .239646
   8.81852   8.81852      1.00  1.206041   .239496
   8.81840   8.81840      1.00  1.210301   .240486
   8.81829   8.81829      1.00  1.207091   .239836
   8.81817   8.81817      1.00  1.206711   .239656
   8.81805   8.81805      1.00  1.206091   .239506
   8.81794   8.81794      1.00  1.209471   .240336
   8.81783   8.81783      1.00  1.206151   .239746
   8.81770   8.81770      1.00  1.205511   .239496
   8.81760   8.81760      1.00  1.207121   .240116
   8.81749   8.81749      1.00  1.207361   .240036
   8.81737   8.81737      1.00  1.204681   .239616
   8.81725   8.81725      1.00  1.205511   .239636
   8.81714   8.81714      1.00  1.205121   .239606
   8.81703   8.81703      1.00  1.207311   .240056
   8.81692   8.81692      1.00  1.203161   .239406
   8.81681   8.81681      1.00  1.207661   .240266
   8.81670   8.81670      1.00  1.202861   .239406
   8.81660   8.81660      1.00  1.205411   .239806
   8.81648   8.81648      1.00  1.202131   .239126
   8.81637   8.81637      1.00  1.206421   .240136
   8.81626   8.81626      1.00  1.203401   .239626
   8.81615   8.81615      1.00  1.202991   .239586
   8.81604   8.81604      1.00  1.203591   .239726
   8.81592   8.81592      1.00  1.203681   .239936
   8.81580   8.81580      1.00  1.203541   .239576
   8.81569   8.81569      1.00  1.202901   .239756
   8.81558   8.81558      1.00  1.204921   .240256
   8.81546   8.81546      1.00  1.203801   .239856
   8.81534   8.81534      1.00  1.203771   .239956
   8.81523   8.81523      1.00  1.202141   .239456
   8.81510   8.81510      1.00  1.205471   .240416
   8.81498   8.81498      1.00  1.199121   .239216
   8.81487   8.81487      1.00  1.207361   .240716
   8.81475   8.81475      1.00  1.199031   .239276
   8.81464   8.81464      1.00  1.206921   .240896
   8.81452   8.81452      1.00  1.201161   .239566
   8.81440   8.81440      1.00  1.203321   .240166
   8.81429   8.81429      1.00  1.200991   .239716
   8.81418   8.81418      1.00  1.202281   .239906
   8.81406   8.81406      1.00  1.202451   .239966
   8.81395   8.81395      1.00  1.200051   .239776
   8.81384   8.81384      1.00  1.201851   .239796
   8.81373   8.81373      1.00  1.199751   .239506
   8.81361   8.81361      1.00  1.201841   .239976
   8.81350   8.81350      1.00  1.200171   .239746
   8.81339   8.81339      1.00  1.202971   .240426
   8.81328   8.81328      1.00  1.198351   .239246
   8.81317   8.81317      1.00  1.202111   .240236
   8.81306   8.81306      1.00  1.198211   .239596
   8.81296   8.81296      1.00  1.204571   .240736
   8.81285   8.81285      1.00  1.198751   .239746
   8.81273   8.81273      1.00  1.205211   .241036
   8.81261   8.81261      1.00  1.199481   .239786
   8.81251   8.81251      1.00  1.203121   .240576
   8.81240   8.81240      1.00  1.200401   .240226
   8.81229   8.81229      1.00  1.202621   .240646
   8.81218   8.81218      1.00  1.201111   .240306
   8.81207   8.81207      1.00  1.203741   .240766
   8.81196   8.81196      1.00  1.199521   .239826
   8.81185   8.81185      1.00  1.203641   .240606
   8.81174   8.81174      1.00  1.200941   .240336
   8.81164   8.81164      1.00  1.200391   .240186
   8.81153   8.81153      1.00  1.202541   .240776
   8.81141   8.81141      1.00  1.201371   .240446
   8.81131   8.81131      1.00  1.201721   .240506
   8.81121   8.81121      1.00  1.202681   .240856
   8.81111   8.81111      1.00  1.203741   .241116
   8.81100   8.81100      1.00  1.201951   .240746
   8.81090   8.81090      1.00  1.201101   .240596
   8.81080   8.81080      1.00  1.203391   .241286
   8.81069   8.81069      1.00  1.203761   .241256
   8.81058   8.81058      1.00  1.201311   .240556
   8.81048   8.81048      1.00  1.203031   .240996
   8.81038   8.81038      1.00  1.203861   .241216
   8.81028   8.81028      1.00  1.205011   .241506
   8.81017   8.81017      1.00  1.204081   .241486
   8.81007   8.81007      1.00  1.203121   .241216
   8.80997   8.80997      1.00  1.203651   .241186
   8.80987   8.80987      1.00  1.203381   .241346
   8.80975   8.80975      1.00  1.203941   .241626
   8.80965   8.80965      1.00  1.203121   .241196
   8.80954   8.80954      1.00  1.203731   .241506
   8.80944   8.80944      1.00  1.204841   .241696
   8.80932   8.80932      1.00  1.202451   .241456
   8.80921   8.80921      1.00  1.203721   .241636
   8.80910   8.80910      1.00  1.205761   .242076
   8.80898   8.80898      1.00  1.203691   .241536
   8.80887   8.80887      1.00  1.205991   .242236
   8.80876   8.80876      1.00  1.204531   .242046
   8.80865   8.80865      1.00  1.205881   .242076
   8.80853   8.80853      1.00  1.206561   .242426
   8.80841   8.80841      1.00  1.204801   .242016
   8.80829   8.80829      1.00  1.203401   .241766
   8.80818   8.80818      1.00  1.205881   .242306
   8.80806   8.80806      1.00  1.205571   .242446
   8.80794   8.80794      1.00  1.202531   .241736
   8.80783   8.80783      1.00  1.206661   .242396
   8.80772   8.80772      1.00  1.204221   .242186
   8.80760   8.80760      1.00  1.205451   .242296
   8.80749   8.80749      1.00  1.203661   .242056
   8.80737   8.80737      1.00  1.205571   .242326
   8.80727   8.80727      1.00  1.208111   .242866
   8.80715   8.80715      1.00  1.204601   .242356
   8.80704   8.80704      1.00  1.203831   .242186
   8.80693   8.80693      1.00  1.205741   .242866
   8.80682   8.80682      1.00  1.208861   .243336
   8.80671   8.80671      1.00  1.205971   .242776
   8.80660   8.80660      1.00  1.205751   .242756
   8.80649   8.80649      1.00  1.204801   .242626
   8.80638   8.80638      1.00  1.208621   .243306
   8.80627   8.80627      1.00  1.206261   .243006
   8.80615   8.80615      1.00  1.205841   .242946
   8.80604   8.80604      1.00  1.203481   .242396
   8.80594   8.80594      1.00  1.205071   .242726
   8.80582   8.80582      1.00  1.205391   .242796
   8.80570   8.80570      1.00  1.208171   .243366
   8.80559   8.80559      1.00  1.201921   .242516
   8.80548   8.80548      1.00  1.208351   .243666
   8.80536   8.80536      1.00  1.205701   .243116
   8.80524   8.80524      1.00  1.204261   .242786
   8.80512   8.80512      1.00  1.205631   .243196
   8.80500   8.80500      1.00  1.206341   .243406
   8.80489   8.80489      1.00  1.203971   .242766
   8.80477   8.80477      1.00  1.207361   .243386
   8.80465   8.80465      1.00  1.203161   .242796
   8.80454   8.80454      1.00  1.208371   .243906
   8.80442   8.80442      1.00  1.202211   .242516
   8.80430   8.80430      1.00  1.205541   .243296
   8.80419   8.80419      1.00  1.206611   .243476
   8.80408   8.80408      1.00  1.207771   .243776
   8.80397   8.80397      1.00  1.203371   .242956
   8.80384   8.80384      1.00  1.208961   .244136
   8.80373   8.80373      1.00  1.205731   .243486
   8.80363   8.80363      1.00  1.206841   .243856
   8.80352   8.80352      1.00  1.208541   .244026
   8.80342   8.80342      1.00  1.205991   .243686
   8.80330   8.80330      1.00  1.209221   .244296
   8.80320   8.80320      1.00  1.209211   .244416
   8.80308   8.80308      1.00  1.208031   .244146
   8.80296   8.80296      1.00  1.207021   .244156
   8.80285   8.80285      1.00  1.208861   .244396
   8.80275   8.80275      1.00  1.209041   .244436
   8.80264   8.80264      1.00  1.208421   .244276
   8.80253   8.80253      1.00  1.207411   .244276
   8.80242   8.80242      1.00  1.211071   .244916
   8.80231   8.80231      1.00  1.209711   .244636
   8.80220   8.80220      1.00  1.208081   .244426
   8.80209   8.80209      1.00  1.210201   .245006
   8.80198   8.80198      1.00  1.208611   .244656
   8.80187   8.80187      1.00  1.211151   .245166
   8.80176   8.80176      1.00  1.210511   .245266
   8.80165   8.80165      1.00  1.211661   .245326
   8.80154   8.80154      1.00  1.209941   .244996
   8.80144   8.80144      1.00  1.212641   .245796
   8.80133   8.80133      1.00  1.211341   .245456
   8.80123   8.80123      1.00  1.213241   .245726
   8.80113   8.80113      1.00  1.210561   .245146
   8.80103   8.80103      1.00  1.213751   .245996
   8.80092   8.80092      1.00  1.211601   .245636
   8.80081   8.80081      1.00  1.212951   .245816
   8.80071   8.80071      1.00  1.212391   .245676
   8.80061   8.80061      1.00  1.216701   .246566
   8.80050   8.80050      1.00  1.209461   .245396
   8.80040   8.80040      1.00  1.215691   .246456
   8.80030   8.80030      1.00  1.213251   .246026
   8.80020   8.80020      1.00  1.214601   .246436
   8.80009   8.80009      1.00  1.212951   .246086
   8.79999   8.79999      1.00  1.214731   .246536
   8.79988   8.79988      1.00  1.216171   .246846
   8.79978   8.79978      1.00  1.214631   .246526
   8.79967   8.79967      1.00  1.213031   .246046
   8.79956   8.79956      1.00  1.217601   .247196
   8.79945   8.79945      1.00  1.215211   .246696
   8.79935   8.79935      1.00  1.214651   .246556
   8.79924   8.79924      1.00  1.216311   .247036
   8.79912   8.79912      1.00  1.215671   .246906
   8.79901   8.79901      1.00  1.216201   .246986
   8.79890   8.79890      1.00  1.217461   .247476
   8.79879   8.79879      1.00  1.214511   .246856
   8.79867   8.79867      1.00  1.216161   .247276
   8.79855   8.79855      1.00  1.217551   .247546
   8.79844   8.79844      1.00  1.217751   .247496
   8.79832   8.79832      1.00  1.217331   .247486
   8.79819   8.79819      1.00  1.218231   .247646
   8.79808   8.79808      1.00  1.218431   .247846
   8.79798   8.79798      1.00  1.220041   .248186
   8.79786   8.79786      1.00  1.218151   .247656
   8.79774   8.79774      1.00  1.221071   .248366
   8.79763   8.79763      1.00  1.215801   .247416
   8.79752   8.79752      1.00  1.222701   .248806
   8.79740   8.79740      1.00  1.218501   .248026
   8.79728   8.79728      1.00  1.221591   .248546
   8.79717   8.79717      1.00  1.216061   .247546
   8.79706   8.79706      1.00  1.223471   .248956
   8.79695   8.79695      1.00  1.222601   .248736
   8.79684   8.79684      1.00  1.220671   .248576
   8.79673   8.79673      1.00  1.222851   .249146
   8.79662   8.79662      1.00  1.222171   .248766
   8.79651   8.79651      1.00  1.223311   .249036
   8.79640   8.79640      1.00  1.222041   .249136
   8.79629   8.79629      1.00  1.223921   .249396
   8.79618   8.79618      1.00  1.221921   .248966
   8.79606   8.79606      1.00  1.224091   .249216
   8.79594   8.79594      1.00  1.221421   .249096
   8.79583   8.79583      1.00  1.225921   .249996
   8.79572   8.79572      1.00  1.221391   .249006
   8.79561   8.79561      1.00  1.227341   .250116
   8.79549   8.79549      1.00  1.221591   .249126
   8.79537   8.79537      1.00  1.226651   .250306
   8.79525   8.79525      1.00  1.226171   .249996
   8.79514   8.79514      1.00  1.226031   .250356
   8.79502   8.79502      1.00  1.222911   .249636
   8.79489   8.79489      1.00  1.226271   .250236
   8.79478   8.79478      1.00  1.226531   .250276
   8.79467   8.79467      1.00  1.226421   .250276
   8.79455   8.79455      1.00  1.224421   .249906
   8.79444   8.79444      1.00  1.225501   .250066
   8.79432   8.79432      1.00  1.226161   .250466
   8.79421   8.79421      1.00  1.227131   .250656
   8.79409   8.79409      1.00  1.223721   .249896
   8.79398   8.79398      1.00  1.226361   .250816
   8.79386   8.79386      1.00  1.225801   .250406
   8.79375   8.79375      1.00  1.225251   .250486
   8.79363   8.79363      1.00  1.225171   .250366
   8.79353   8.79353      1.00  1.225111   .250486
   8.79342   8.79342      1.00  1.225981   .250496
   8.79332   8.79332      1.00  1.226141   .250536
   8.79320   8.79320      1.00  1.226251   .250696
   8.79309   8.79309      1.00  1.224121   .250386
   8.79298   8.79298      1.00  1.226271   .250606
   8.79287   8.79287      1.00  1.222511   .249886
   8.79275   8.79275      1.00  1.226601   .250816
   8.79265   8.79265      1.00  1.225601   .250686
   8.79254   8.79254      1.00  1.223511   .250166
   8.79243   8.79243      1.00  1.224971   .250656
   8.79231   8.79231      1.00  1.223911   .250636
   8.79221   8.79221      1.00  1.224321   .250656
   8.79211   8.79211      1.00  1.223711   .250646
   8.79199   8.79199      1.00  1.223281   .250456
   8.79188   8.79188      1.00  1.224101   .250506
   8.79177   8.79177      1.00  1.223871   .250586
   8.79167   8.79167      1.00  1.221481   .250156
   8.79156   8.79156      1.00  1.224541   .250866
   8.79145   8.79145      1.00  1.219311   .249876
   8.79134   8.79134      1.00  1.223161   .250756
   8.79124   8.79124      1.00  1.220061   .250156
   8.79114   8.79114      1.00  1.221661   .250466
   8.79103   8.79103      1.00  1.223381   .250686
   8.79093   8.79093      1.00  1.222081   .250396
   8.79083   8.79083      1.00  1.221411   .250696
   8.79072   8.79072      1.00  1.223321   .250996
   8.79062   8.79062      1.00  1.219161   .250116
   8.79052   8.79052      1.00  1.221411   .250356
   8.79042   8.79042      1.00  1.221871   .250696
   8.79031   8.79031      1.00  1.218671   .249806
   8.79021   8.79021      1.00  1.221361   .250306
   8.79011   8.79011      1.00  1.218561   .250056
   8.79001   8.79001      1.00  1.217941   .250046
   8.78990   8.78990      1.00  1.218651   .249996
   8.78979   8.78979      1.00  1.219221   .250356
   8.78968   8.78968      1.00  1.216411   .249606
   8.78959   8.78959      1.00  1.221181   .250386
   8.78948   8.78948      1.00  1.214961   .249386
   8.78936   8.78936      1.00  1.217591   .250076
   8.78925   8.78925      1.00  1.217321   .250246
   8.78915   8.78915      1.00  1.217141   .250046
   8.78903   8.78903      1.00  1.217241   .250056
   8.78891   8.78891      1.00  1.214931   .249666
   8.78880   8.78880      1.00  1.217361   .250196
   8.78870   8.78870      1.00  1.216421   .250126
   8.78858   8.78858      1.00  1.214561   .249656
   8.78846   8.78846      1.00  1.216361   .250106
   8.78834   8.78834      1.00  1.215681   .250226
   8.78823   8.78823      1.00  1.213021   .249336
   8.78812   8.78812      1.00  1.217271   .250416
   8.78800   8.78800      1.00  1.214451   .249826
   8.78788   8.78788      1.00  1.213441   .249506
   8.78777   8.78777      1.00  1.214321   .249806
   8.78766   8.78766      1.00  1.216261   .250136
   8.78753   8.78753      1.00  1.212651   .249536
   8.78742   8.78742      1.00  1.215061   .250046
   8.78731   8.78731      1.00  1.212851   .249566
   8.78719   8.78719      1.00  1.217221   .250336
   8.78708   8.78708      1.00  1.211381   .249376
   8.78697   8.78697      1.00  1.212221   .249466
   8.78687   8.78687      1.00  1.216701   .250706
   8.78676   8.78676      1.00  1.213451   .249996
   8.78664   8.78664      1.00  1.209921   .249146
   8.78654   8.78654      1.00  1.215041   .250506
   8.78644   8.78644      1.00  1.213261   .249966
   8.78632   8.78632      1.00  1.212931   .250026
   8.78620   8.78620      1.00  1.211541   .249746
   8.78609   8.78609      1.00  1.213161   .249976
   8.78598   8.78598      1.00  1.212961   .250116
   8.78587   8.78587      1.00  1.211111   .249666
   8.78575   8.78575      1.00  1.213921   .250256
   8.78564   8.78564      1.00  1.212051   .249976
   8.78553   8.78553      1.00  1.211901   .249926
   8.78541   8.78541      1.00  1.211601   .250076
   8.78528   8.78528      1.00  1.213801   .250286
   8.78517   8.78517      1.00  1.208351   .249516
   8.78505   8.78505      1.00  1.213861   .250626
   8.78493   8.78493      1.00  1.212301   .250216
   8.78481   8.78481      1.00  1.211481   .249946
   8.78469   8.78469      1.00  1.212681   .250206
   8.78458   8.78458      1.00  1.210561   .249836
   8.78447   8.78447      1.00  1.214141   .250726
   8.78435   8.78435      1.00  1.209881   .249746
   8.78424   8.78424      1.00  1.209761   .249796
   8.78413   8.78413      1.00  1.212901   .250376
   8.78401   8.78401      1.00  1.211131   .250196
   8.78390   8.78390      1.00  1.209201   .249706
   8.78379   8.78379      1.00  1.212881   .250706
   8.78369   8.78369      1.00  1.211411   .250286
   8.78357   8.78357      1.00  1.209571   .249996
   8.78346   8.78346      1.00  1.211831   .250566
   8.78335   8.78335      1.00  1.210711   .250516
   8.78324   8.78324      1.00  1.211481   .250466
   8.78313   8.78313      1.00  1.212061   .250756
   8.78301   8.78301      1.00  1.209661   .250246
   8.78290   8.78290      1.00  1.212081   .250756
   8.78280   8.78280      1.00  1.212941   .251036
   8.78269   8.78269      1.00  1.210031   .250456
   8.78257   8.78257      1.00  1.209261   .250176
   8.78246   8.78246      1.00  1.211491   .250766
   8.78235   8.78235      1.00  1.211791   .251006
   8.78224   8.78224      1.00  1.210881   .250556
   8.78213   8.78213      1.00  1.212611   .251196
   8.78203   8.78203      1.00  1.211781   .251086
   8.78192   8.78192      1.00  1.212381   .251016
   8.78181   8.78181      1.00  1.211671   .251176
   8.78169   8.78169      1.00  1.213271   .251286
   8.78159   8.78159      1.00  1.212101   .251096
   8.78149   8.78149      1.00  1.211301   .250906
   8.78138   8.78138      1.00  1.215341   .252116
   8.78127   8.78127      1.00  1.210061   .250716
   8.78117   8.78117      1.00  1.212691   .251246
   8.78107   8.78107      1.00  1.213601   .251376
   8.78097   8.78097      1.00  1.214701   .252056
   8.78086   8.78086      1.00  1.208621   .250676
   8.78076   8.78076      1.00  1.214721   .251936
   8.78066   8.78066      1.00  1.214201   .251896
   8.78055   8.78055      1.00  1.214461   .252076
   8.78045   8.78045      1.00  1.209121   .250626
   8.78034   8.78034      1.00  1.215971   .252606
   8.78024   8.78024      1.00  1.216041   .252296
   8.78014   8.78014      1.00  1.212621   .251526
   8.78003   8.78003      1.00  1.214221   .252146
   8.77993   8.77993      1.00  1.215621   .252276
   8.77983   8.77983      1.00  1.214951   .252336
   8.77972   8.77972      1.00  1.213421   .251976
   8.77961   8.77961      1.00  1.213431   .251956
   8.77950   8.77950      1.00  1.214071   .252376
   8.77940   8.77940      1.00  1.214461   .252236
   8.77929   8.77929      1.00  1.214321   .252406
   8.77918   8.77918      1.00  1.214801   .252506
   8.77907   8.77907      1.00  1.212591   .252016
   8.77896   8.77896      1.00  1.215551   .252836
   8.77885   8.77885      1.00  1.212831   .251976
   8.77873   8.77873      1.00  1.216921   .252776
   8.77861   8.77861      1.00  1.210801   .251686
   8.77850   8.77850      1.00  1.217591   .253196
   8.77838   8.77838      1.00  1.212161   .251926
   8.77825   8.77825      1.00  1.215581   .252846
   8.77814   8.77814      1.00  1.211081   .251846
   8.77804   8.77804      1.00  1.219761   .253736
   8.77792   8.77792      1.00  1.210741   .251806
   8.77780   8.77780      1.00  1.215141   .253046
   8.77768   8.77768      1.00  1.212641   .252416
   8.77758   8.77758      1.00  1.218431   .253596
   8.77746   8.77746      1.00  1.209681   .251946
   8.77734   8.77734      1.00  1.216421   .253026
   8.77723   8.77723      1.00  1.214531   .252896
   8.77712   8.77712      1.00  1.215231   .253126
   8.77701   8.77701      1.00  1.211451   .252346
   8.77690   8.77690      1.00  1.214851   .252966
   8.77679   8.77679      1.00  1.216231   .253576
   8.77668   8.77668      1.00  1.214301   .252976
   8.77658   8.77658      1.00  1.213891   .252966
   8.77646   8.77646      1.00  1.214461   .253146
   8.77635   8.77635      1.00  1.215851   .253506
   8.77625   8.77625      1.00  1.212171   .252986
   8.77613   8.77613      1.00  1.216241   .253636
   8.77602   8.77602      1.00  1.212171   .252776
   8.77590   8.77590      1.00  1.215501   .253636
   8.77579   8.77579      1.00  1.212151   .252846
   8.77568   8.77568      1.00  1.217641   .254006
   8.77556   8.77556      1.00  1.210591   .252626
   8.77545   8.77545      1.00  1.214501   .253306
   8.77534   8.77534      1.00  1.213781   .253286
   8.77522   8.77522      1.00  1.217001   .253996
   8.77510   8.77510      1.00  1.209941   .252746
   8.77498   8.77498      1.00  1.218411   .254256
   8.77487   8.77487      1.00  1.214211   .253556
   8.77475   8.77475      1.00  1.216271   .253786
   8.77464   8.77464      1.00  1.212011   .253266
   8.77452   8.77452      1.00  1.217201   .254256
   8.77441   8.77441      1.00  1.215071   .253836
   8.77429   8.77429      1.00  1.214221   .253546
   8.77417   8.77417      1.00  1.215871   .254046
   8.77407   8.77407      1.00  1.217811   .254786
   8.77396   8.77396      1.00  1.214991   .253676
   8.77384   8.77384      1.00  1.215291   .254146
   8.77373   8.77373      1.00  1.216921   .254396
   8.77362   8.77362      1.00  1.215791   .254176
   8.77351   8.77351      1.00  1.215381   .254126
   8.77340   8.77340      1.00  1.217121   .254466
   8.77329   8.77329      1.00  1.216011   .254186
   8.77318   8.77318      1.00  1.216641   .254556
   8.77308   8.77308      1.00  1.214931   .254116
   8.77296   8.77296      1.00  1.221071   .255606
   8.77285   8.77285      1.00  1.214841   .254306
   8.77274   8.77274      1.00  1.217621   .254746
   8.77263   8.77263      1.00  1.217961   .254976
   8.77252   8.77252      1.00  1.220351   .255616
   8.77241   8.77241      1.00  1.215021   .254226
   8.77230   8.77230      1.00  1.219711   .255516
   8.77219   8.77219      1.00  1.217131   .254906
   8.77208   8.77208      1.00  1.219851   .255226
   8.77197   8.77197      1.00  1.216271   .254766
   8.77186   8.77186      1.00  1.219961   .255516
   8.77176   8.77176      1.00  1.216991   .255166
   8.77165   8.77165      1.00  1.216441   .255096
   8.77154   8.77154      1.00  1.217371   .255426
   8.77143   8.77143      1.00  1.220711   .255816
   8.77133   8.77133      1.00  1.216961   .255246
   8.77122   8.77122      1.00  1.219671   .255676
   8.77112   8.77112      1.00  1.219721   .255746
   8.77101   8.77101      1.00  1.219331   .255656
   8.77091   8.77091      1.00  1.217851   .255606
   8.77081   8.77081      1.00  1.220891   .256216
   8.77070   8.77070      1.00  1.219581   .255816
   8.77060   8.77060      1.00  1.217611   .255446
   8.77050   8.77050      1.00  1.220661   .256066
   8.77040   8.77040      1.00  1.220191   .256376
   8.77030   8.77030      1.00  1.219881   .256116
   8.77019   8.77019      1.00  1.217441   .255756
   8.77010   8.77010      1.00  1.222351   .256726
   8.76999   8.76999      1.00  1.219911   .256036
   8.76988   8.76988      1.00  1.217441   .255796
   8.76977   8.76977      1.00  1.219881   .256126
   8.76967   8.76967      1.00  1.220811   .256226
   8.76956   8.76956      1.00  1.217931   .255806
   8.76944   8.76944      1.00  1.220151   .256536
   8.76934   8.76934      1.00  1.220801   .256636
   8.76924   8.76924      1.00  1.221251   .256666
   8.76912   8.76912      1.00  1.218651   .256136
   8.76900   8.76900      1.00  1.218981   .256356
   8.76890   8.76890      1.00  1.222261   .257036
   8.76878   8.76878      1.00  1.217131   .255886
   8.76866   8.76866      1.00  1.219671   .256586
   8.76855   8.76855      1.00  1.219211   .256556
   8.76843   8.76843      1.00  1.221251   .256956
   8.76831   8.76831      1.00  1.215621   .255516
   8.76820   8.76820      1.00  1.219221   .256426
   8.76808   8.76808      1.00  1.219451   .256686
   8.76797   8.76797      1.00  1.219661   .256866
   8.76786   8.76786      1.00  1.218001   .256356
   8.76774   8.76774      1.00  1.220641   .257126
   8.76762   8.76762      1.00  1.219581   .256616
   8.76751   8.76751      1.00  1.217581   .256206
   8.76740   8.76740      1.00  1.219181   .256906
   8.76728   8.76728      1.00  1.220231   .257036
   8.76716   8.76716      1.00  1.216461   .256356
   8.76705   8.76705      1.00  1.218191   .256746
   8.76695   8.76695      1.00  1.219961   .256906
   8.76684   8.76684      1.00  1.215931   .256296
   8.76673   8.76673      1.00  1.217781   .256576
   8.76662   8.76662      1.00  1.216731   .256456
   8.76651   8.76651      1.00  1.219181   .257066
   8.76640   8.76640      1.00  1.214111   .256076
   8.76628   8.76628      1.00  1.217751   .256616
   8.76617   8.76617      1.00  1.216421   .256686
   8.76607   8.76607      1.00  1.216471   .256506
   8.76595   8.76595      1.00  1.214561   .256136
   8.76583   8.76583      1.00  1.218691   .257006
   8.76572   8.76572      1.00  1.215151   .256216
   8.76561   8.76561      1.00  1.215411   .256376
   8.76549   8.76549      1.00  1.217241   .256996
   8.76537   8.76537      1.00  1.216901   .256776
   8.76525   8.76525      1.00  1.214201   .256286
   8.76514   8.76514      1.00  1.216031   .256566
   8.76502   8.76502      1.00  1.216731   .257026
   8.76490   8.76490      1.00  1.214931   .256696
   8.76478   8.76478      1.00  1.212801   .256136
   8.76467   8.76467      1.00  1.213601   .256536
   8.76455   8.76455      1.00  1.216681   .257276
   8.76444   8.76444      1.00  1.210861   .255816
   8.76432   8.76432      1.00  1.214661   .256906
   8.76420   8.76420      1.00  1.212761   .256376
   8.76409   8.76409      1.00  1.214901   .256896
   8.76398   8.76398      1.00  1.209911   .255596
   8.76387   8.76387      1.00  1.213851   .256676
   8.76376   8.76376      1.00  1.212031   .256316
   8.76364   8.76364      1.00  1.213011   .256596
   8.76353   8.76353      1.00  1.208201   .255546
   8.76343   8.76343      1.00  1.214611   .257086
   8.76332   8.76332      1.00  1.207571   .255606
   8.76321   8.76321      1.00  1.211251   .256466
   8.76309   8.76309      1.00  1.209031   .256006
   8.76298   8.76298      1.00  1.210931   .256236
   8.76287   8.76287      1.00  1.207201   .255636
   8.76276   8.76276      1.00  1.209821   .256206
   8.76265   8.76265      1.00  1.209361   .256176
   8.76255   8.76255      1.00  1.205511   .255166
   8.76244   8.76244      1.00  1.208571   .256016
   8.76233   8.76233      1.00  1.207901   .255976
   8.76221   8.76221      1.00  1.206871   .255886
   8.76210   8.76210      1.00  1.206211   .255656
   8.76200   8.76200      1.00  1.208031   .255896
   8.76188   8.76188      1.00  1.208241   .256196
   8.76177   8.76177      1.00  1.206451   .255656
   8.76167   8.76167      1.00  1.204551   .255346
   8.76156   8.76156      1.00  1.209971   .256646
   8.76146   8.76146      1.00  1.206371   .255756
   8.76135   8.76135      1.00  1.206121   .255876
   8.76125   8.76125      1.00  1.206531   .255946
   8.76115   8.76115      1.00  1.207701   .256106
   8.76104   8.76104      1.00  1.205041   .255596
   8.76093   8.76093      1.00  1.203901   .255356
   8.76083   8.76083      1.00  1.206891   .256086
   8.76073   8.76073      1.00  1.203541   .255326
   8.76062   8.76062      1.00  1.205231   .255776
   8.76052   8.76052      1.00  1.203901   .255536
   8.76042   8.76042      1.00  1.207341   .256526
   8.76032   8.76032      1.00  1.202351   .255436
   8.76022   8.76022      1.00  1.204591   .255676
   8.76011   8.76011      1.00  1.207191   .256466
   8.76000   8.76000      1.00  1.203021   .255416
   8.75990   8.75990      1.00  1.203271   .255746
   8.75980   8.75980      1.00  1.206271   .256306
   8.75969   8.75969      1.00  1.204311   .255876
   8.75958   8.75958      1.00  1.201301   .255416
   8.75948   8.75948      1.00  1.204161   .255816
   8.75937   8.75937      1.00  1.205681   .256476
   8.75926   8.75926      1.00  1.203511   .255776
   8.75915   8.75915      1.00  1.200611   .255226
   8.75904   8.75904      1.00  1.206421   .256576
   8.75892   8.75892      1.00  1.203151   .255976
   8.75880   8.75880      1.00  1.202311   .255876
   8.75869   8.75869      1.00  1.201351   .255616
   8.75857   8.75857      1.00  1.208511   .256786
   8.75845   8.75845      1.00  1.200751   .255536
   8.75833   8.75833      1.00  1.204151   .256246
   8.75822   8.75822      1.00  1.203201   .256076
   8.75811   8.75811      1.00  1.205831   .256686
   8.75800   8.75800      1.00  1.201931   .255976
   8.75787   8.75787      1.00  1.202961   .256146
   8.75776   8.75776      1.00  1.203711   .256416
   8.75765   8.75765      1.00  1.203421   .256426
   8.75753   8.75753      1.00  1.202391   .256136
   8.75741   8.75741      1.00  1.204401   .256386
   8.75730   8.75730      1.00  1.203691   .256526
   8.75720   8.75720      1.00  1.202931   .256346
   8.75709   8.75709      1.00  1.203951   .256716
   8.75697   8.75697      1.00  1.203001   .256426
   8.75686   8.75686      1.00  1.204261   .256906
   8.75676   8.75676      1.00  1.202191   .256246
   8.75665   8.75665      1.00  1.205921   .257216
   8.75653   8.75653      1.00  1.203341   .256626
   8.75642   8.75642      1.00  1.203991   .256906
   8.75632   8.75632      1.00  1.204461   .256896
   8.75620   8.75620      1.00  1.205841   .257376
   8.75608   8.75608      1.00  1.202711   .256676
   8.75597   8.75597      1.00  1.203981   .256856
   8.75587   8.75587      1.00  1.206051   .257376
   8.75575   8.75575      1.00  1.204901   .257126
   8.75563   8.75563      1.00  1.204341   .257036
   8.75552   8.75552      1.00  1.203721   .256966
   8.75540   8.75540      1.00  1.207051   .257796
   8.75528   8.75528      1.00  1.203871   .257196
   8.75516   8.75516      1.00  1.201971   .256726
   8.75504   8.75504      1.00  1.204691   .257246
   8.75493   8.75493      1.00  1.206611   .257696
   8.75481   8.75481      1.00  1.202061   .256906
   8.75469   8.75469      1.00  1.205521   .257766
   8.75457   8.75457      1.00  1.204711   .257366
   8.75446   8.75446      1.00  1.207011   .257976
   8.75435   8.75435      1.00  1.204221   .257406
   8.75423   8.75423      1.00  1.203721   .257586
   8.75411   8.75411      1.00  1.206851   .258096
   8.75400   8.75400      1.00  1.204911   .257536
   8.75389   8.75389      1.00  1.204861   .257756
   8.75377   8.75377      1.00  1.204981   .257846
   8.75366   8.75366      1.00  1.204281   .257686
   8.75356   8.75356      1.00  1.203811   .257726
   8.75345   8.75345      1.00  1.206801   .258336
   8.75334   8.75334      1.00  1.207151   .258456
   8.75323   8.75323      1.00  1.204281   .257776
   8.75312   8.75312      1.00  1.207851   .258556
   8.75301   8.75301      1.00  1.207201   .258526
   8.75289   8.75289      1.00  1.206991   .258426
   8.75278   8.75278      1.00  1.206141   .257966
   8.75268   8.75268      1.00  1.207841   .258756
   8.75257   8.75257      1.00  1.207601   .258786
   8.75245   8.75245      1.00  1.206451   .258396
   8.75234   8.75234      1.00  1.206891   .258776
   8.75224   8.75224      1.00  1.208701   .258956
   8.75213   8.75213      1.00  1.205861   .258536
   8.75202   8.75202      1.00  1.206751   .258946
   8.75191   8.75191      1.00  1.209951   .259286
   8.75180   8.75180      1.00  1.207741   .258986
   8.75169   8.75169      1.00  1.205511   .258376
   8.75158   8.75158      1.00  1.209621   .259276
   8.75147   8.75147      1.00  1.208371   .259066
   8.75137   8.75137      1.00  1.209271   .259336
   8.75127   8.75127      1.00  1.205101   .258476
   8.75116   8.75116      1.00  1.210581   .259946
   8.75105   8.75105      1.00  1.206841   .258986
   8.75095   8.75095      1.00  1.210171   .259886
   8.75085   8.75085      1.00  1.206201   .258866
   8.75074   8.75074      1.00  1.211951   .260106
   8.75064   8.75064      1.00  1.205691   .258926
   8.75055   8.75055      1.00  1.210561   .260006
   8.75044   8.75044      1.00  1.207321   .259226
   8.75033   8.75033      1.00  1.210661   .259986
   8.75023   8.75023      1.00  1.208531   .259516
   8.75014   8.75014      1.00  1.210851   .260076
   8.75003   8.75003      1.00  1.208121   .259586
   8.74992   8.74992      1.00  1.210531   .260306
   8.74982   8.74982      1.00  1.208471   .259656
   8.74972   8.74972      1.00  1.211451   .260456
   8.74961   8.74961      1.00  1.206811   .259606
   8.74950   8.74950      1.00  1.211151   .260426
   8.74939   8.74939      1.00  1.209901   .260166
   8.74929   8.74929      1.00  1.211031   .260416
   8.74918   8.74918      1.00  1.208231   .259836
   8.74905   8.74905      1.00  1.212141   .260846
   8.74894   8.74894      1.00  1.210221   .260396
   8.74883   8.74883      1.00  1.211271   .260786
   8.74872   8.74872      1.00  1.209531   .260136
   8.74860   8.74860      1.00  1.211761   .260786
   8.74848   8.74848      1.00  1.209241   .260236
   8.74837   8.74837      1.00  1.211731   .261026
   8.74826   8.74826      1.00  1.212101   .260896
   8.74814   8.74814      1.00  1.211321   .260626
   8.74803   8.74803      1.00  1.208401   .260096
   8.74792   8.74792      1.00  1.211671   .260846
   8.74780   8.74780      1.00  1.211581   .260836
   8.74768   8.74768      1.00  1.211241   .261116
   8.74756   8.74756      1.00  1.210801   .260726
   8.74746   8.74746      1.00  1.212821   .261336
   8.74734   8.74734      1.00  1.212391   .261286
   8.74722   8.74722      1.00  1.213411   .261386
   8.74711   8.74711      1.00  1.211791   .261076
   8.74701   8.74701      1.00  1.212881   .261606
   8.74690   8.74690      1.00  1.213701   .261616
   8.74678   8.74678      1.00  1.212641   .261536
   8.74667   8.74667      1.00  1.213291   .261676
   8.74657   8.74657      1.00  1.213341   .261696
   8.74646   8.74646      1.00  1.210831   .261106
   8.74634   8.74634      1.00  1.213081   .261856
   8.74623   8.74623      1.00  1.212141   .261716
   8.74613   8.74613      1.00  1.214281   .261866
   8.74601   8.74601      1.00  1.212681   .261546
   8.74589   8.74589      1.00  1.213271   .261786
   8.74578   8.74578      1.00  1.214721   .262546
   8.74568   8.74568      1.00  1.213671   .262026
   8.74556   8.74556      1.00  1.212891   .261856
   8.74544   8.74544      1.00  1.214511   .262436
   8.74532   8.74532      1.00  1.213741   .262076
   8.74521   8.74521      1.00  1.212921   .262036
   8.74508   8.74508      1.00  1.215331   .262616
   8.74496   8.74496      1.00  1.214201   .262316
   8.74485   8.74485      1.00  1.213151   .262196
   8.74474   8.74474      1.00  1.214671   .262536
   8.74462   8.74462      1.00  1.213691   .262246
   8.74450   8.74450      1.00  1.214441   .262486
   8.74439   8.74439      1.00  1.212391   .262126
   8.74427   8.74427      1.00  1.214901   .262626
   8.74415   8.74415      1.00  1.215731   .262736
   8.74403   8.74403      1.00  1.213641   .262586
   8.74393   8.74393      1.00  1.214581   .262746
   8.74382   8.74382      1.00  1.216191   .263116
   8.74371   8.74371      1.00  1.213001   .262586
   8.74360   8.74360      1.00  1.216111   .263096
   8.74348   8.74348      1.00  1.213141   .262596
   8.74338   8.74338      1.00  1.216261   .263346
   8.74327   8.74327      1.00  1.214061   .262756
   8.74315   8.74315      1.00  1.216711   .263456
   8.74305   8.74305      1.00  1.212211   .262666
   8.74294   8.74294      1.00  1.215661   .263486
   8.74282   8.74282      1.00  1.212871   .262876
   8.74270   8.74270      1.00  1.216561   .263466
   8.74260   8.74260      1.00  1.212711   .262716
   8.74249   8.74249      1.00  1.216061   .263436
   8.74238   8.74238      1.00  1.213981   .263206
   8.74226   8.74226      1.00  1.215621   .263396
   8.74216   8.74216      1.00  1.212071   .262666
   8.74205   8.74205      1.00  1.215421   .263546
   8.74194   8.74194      1.00  1.213681   .263216
   8.74182   8.74182      1.00  1.213091   .263146
   8.74172   8.74172      1.00  1.212881   .263026
   8.74162   8.74162      1.00  1.215281   .263496
   8.74151   8.74151      1.00  1.214001   .263386
   8.74140   8.74140      1.00  1.213131   .263026
   8.74130   8.74130      1.00  1.213831   .263376
   8.74120   8.74120      1.00  1.215171   .263916
   8.74109   8.74109      1.00  1.212061   .263046
   8.74098   8.74098      1.00  1.213471   .263256
   8.74088   8.74088      1.00  1.212011   .262996
   8.74078   8.74078      1.00  1.212911   .263566
   8.74067   8.74067      1.00  1.211161   .263126
   8.74056   8.74056      1.00  1.212311   .263126
   8.74047   8.74047      1.00  1.212661   .263476
   8.74037   8.74037      1.00  1.211811   .263146
   8.74027   8.74027      1.00  1.213151   .263646
   8.74016   8.74016      1.00  1.211511   .263266
   8.74005   8.74005      1.00  1.210531   .262996
   8.73995   8.73995      1.00  1.211311   .263316
   8.73985   8.73985      1.00  1.211401   .263046
   8.73974   8.73974      1.00  1.210501   .263206
   8.73963   8.73963      1.00  1.208181   .262856
   8.73952   8.73952      1.00  1.212061   .263766
   8.73942   8.73942      1.00  1.209511   .262946
   8.73930   8.73930      1.00  1.208701   .262836
   8.73919   8.73919      1.00  1.207361   .262616
   8.73909   8.73909      1.00  1.210551   .263316
   8.73898   8.73898      1.00  1.209461   .262916
   8.73885   8.73885      1.00  1.207441   .262746
   8.73874   8.73874      1.00  1.210611   .263496
   8.73863   8.73863      1.00  1.209241   .262926
   8.73851   8.73851      1.00  1.209181   .263426
   8.73839   8.73839      1.00  1.206981   .262876
   8.73827   8.73827      1.00  1.210271   .263586
   8.73816   8.73816      1.00  1.207801   .262976
   8.73804   8.73804      1.00  1.208691   .263316
   8.73793   8.73793      1.00  1.206611   .262706
   8.73782   8.73782      1.00  1.209501   .263626
   8.73770   8.73770      1.00  1.205921   .262466
   8.73758   8.73758      1.00  1.209071   .263346
   8.73747   8.73747      1.00  1.205491   .262746
   8.73736   8.73736      1.00  1.208291   .263176
   8.73725   8.73725      1.00  1.205631   .262836
   8.73713   8.73713      1.00  1.208411   .263556
   8.73702   8.73702      1.00  1.206141   .263006
   8.73692   8.73692      1.00  1.205351   .262856
   8.73681   8.73681      1.00  1.207301   .263406
   8.73670   8.73670      1.00  1.207901   .263516
   8.73658   8.73658      1.00  1.202951   .262446
   8.73648   8.73648      1.00  1.205861   .263046
   8.73637   8.73637      1.00  1.206781   .263416
   8.73625   8.73625      1.00  1.203241   .262586
   8.73614   8.73614      1.00  1.205061   .263056
   8.73602   8.73602      1.00  1.203191   .262686
   8.73592   8.73592      1.00  1.206991   .263446
   8.73580   8.73580      1.00  1.202861   .262676
   8.73568   8.73568      1.00  1.206341   .263446
   8.73557   8.73557      1.00  1.202221   .262836
   8.73546   8.73546      1.00  1.206251   .263616
   8.73533   8.73533      1.00  1.201961   .262546
   8.73521   8.73521      1.00  1.205191   .263436
   8.73509   8.73509      1.00  1.201561   .262786
   8.73498   8.73498      1.00  1.205421   .263416
   8.73486   8.73486      1.00  1.202731   .262986
   8.73474   8.73474      1.00  1.205091   .263416
   8.73463   8.73463      1.00  1.200191   .262566
   8.73452   8.73452      1.00  1.206091   .263636
   8.73440   8.73440      1.00  1.200731   .262636
   8.73428   8.73428      1.00  1.203181   .263036
   8.73416   8.73416      1.00  1.200251   .262626
   8.73405   8.73405      1.00  1.203501   .263156
   8.73394   8.73394      1.00  1.202511   .262986
   8.73383   8.73383      1.00  1.199321   .262366
   8.73372   8.73372      1.00  1.203011   .263126
   8.73361   8.73361      1.00  1.202011   .263316
   8.73350   8.73350      1.00  1.200091   .262786
   8.73339   8.73339      1.00  1.198841   .262456
   8.73328   8.73328      1.00  1.201431   .263346
   8.73317   8.73317      1.00  1.200241   .262756
   8.73306   8.73306      1.00  1.201151   .263176
   8.73294   8.73294      1.00  1.197791   .262216
   8.73283   8.73283      1.00  1.203021   .263586
   8.73272   8.73272      1.00  1.198551   .262656
   8.73261   8.73261      1.00  1.198911   .262806
   8.73250   8.73250      1.00  1.200541   .263126
   8.73239   8.73239      1.00  1.199581   .263096
   8.73229   8.73229      1.00  1.197271   .262606
   8.73217   8.73217      1.00  1.200021   .263076
   8.73206   8.73206      1.00  1.199191   .262976
   8.73195   8.73195      1.00  1.196911   .262466
   8.73185   8.73185      1.00  1.197521   .262616
   8.73174   8.73174      1.00  1.197341   .262646
   8.73163   8.73163      1.00  1.198501   .262926
   8.73152   8.73152      1.00  1.197751   .262786
   8.73142   8.73142      1.00  1.199461   .263316
   8.73132   8.73132      1.00  1.196911   .262646
   8.73120   8.73120      1.00  1.199411   .263176
   8.73110   8.73110      1.00  1.195571   .262466
   8.73100   8.73100      1.00  1.201671   .263866
   8.73089   8.73089      1.00  1.195311   .262566
   8.73079   8.73079      1.00  1.201301   .263856
   8.73068   8.73068      1.00  1.197621   .262966
   8.73059   8.73059      1.00  1.198951   .263236
   8.73049   8.73049      1.00  1.197141   .262986
   8.73038   8.73038      1.00  1.199011   .263476
   8.73028   8.73028      1.00  1.196901   .263076
   8.73018   8.73018      1.00  1.198941   .263556
   8.73007   8.73007      1.00  1.195761   .262616
   8.72996   8.72996      1.00  1.196991   .263286
   8.72986   8.72986      1.00  1.197931   .263266
   8.72976   8.72976      1.00  1.195121   .262836
   8.72965   8.72965      1.00  1.196141   .262926
   8.72954   8.72954      1.00  1.197841   .263426
   8.72943   8.72943      1.00  1.194731   .263036
   8.72932   8.72932      1.00  1.195821   .263246
   8.72921   8.72921      1.00  1.196701   .263256
   8.72910   8.72910      1.00  1.195171   .263126
   8.72899   8.72899      1.00  1.195891   .263046
   8.72887   8.72887      1.00  1.195201   .262996
   8.72876   8.72876      1.00  1.196641   .263556
   8.72864   8.72864      1.00  1.194841   .263076
   8.72852   8.72852      1.00  1.193461   .262706
   8.72841   8.72841      1.00  1.195911   .263386
   8.72829   8.72829      1.00  1.194981   .263126
   8.72818   8.72818      1.00  1.193581   .262896
   8.72806   8.72806      1.00  1.194131   .263036
   8.72796   8.72796      1.00  1.193891   .262906
   8.72784   8.72784      1.00  1.194301   .263206
   8.72772   8.72772      1.00  1.193791   .263116
   8.72760   8.72760      1.00  1.191161   .262486
   8.72749   8.72749      1.00  1.196771   .263876
   8.72737   8.72737      1.00  1.190351   .262466
   8.72726   8.72726      1.00  1.193451   .263316
   8.72715   8.72715      1.00  1.194331   .263446
   8.72704   8.72704      1.00  1.192991   .263216
   8.72693   8.72693      1.00  1.191101   .262706
   8.72681   8.72681      1.00  1.192711   .263296
   8.72671   8.72671      1.00  1.192851   .263246
   8.72660   8.72660      1.00  1.191891   .262886
   8.72649   8.72649      1.00  1.191751   .262896
   8.72637   8.72637      1.00  1.190331   .262966
   8.72626   8.72626      1.00  1.190521   .262976
   8.72616   8.72616      1.00  1.190911   .263036
   8.72604   8.72604      1.00  1.191001   .263026
   8.72593   8.72593      1.00  1.192061   .263376
   8.72582   8.72582      1.00  1.190921   .262856
   8.72571   8.72571      1.00  1.190941   .263186
   8.72559   8.72559      1.00  1.194251   .263936
   8.72547   8.72547      1.00  1.187231   .262476
   8.72535   8.72535      1.00  1.192161   .263576
   8.72524   8.72524      1.00  1.189661   .262876
   8.72512   8.72512      1.00  1.191761   .263326
   8.72499   8.72499      1.00  1.186771   .262336
   8.72487   8.72487      1.00  1.190451   .263216
   8.72476   8.72476      1.00  1.190401   .263296
   8.72464   8.72464      1.00  1.190671   .263146
   8.72453   8.72453      1.00  1.184431   .262046
   8.72441   8.72441      1.00  1.191451   .263676
   8.72430   8.72430      1.00  1.189791   .263266
   8.72418   8.72418      1.00  1.189351   .263146
   8.72407   8.72407      1.00  1.188711   .263136
   8.72396   8.72396      1.00  1.189671   .263156
   8.72384   8.72384      1.00  1.188501   .263086
   8.72374   8.72374      1.00  1.186881   .262976
   8.72363   8.72363      1.00  1.192901   .263976
   8.72351   8.72351      1.00  1.184751   .262366
   8.72341   8.72341      1.00  1.190601   .263726
   8.72330   8.72330      1.00  1.186111   .262706
   8.72318   8.72318      1.00  1.191381   .264046
   8.72307   8.72307      1.00  1.185011   .262486
   8.72296   8.72296      1.00  1.188461   .263376
   8.72285   8.72285      1.00  1.187921   .263206
   8.72274   8.72274      1.00  1.188441   .263516
   8.72263   8.72263      1.00  1.185721   .262686
   8.72252   8.72252      1.00  1.190041   .263776
   8.72241   8.72241      1.00  1.187051   .263016
   8.72230   8.72230      1.00  1.186411   .263166
   8.72219   8.72219      1.00  1.185691   .262946
   8.72208   8.72208      1.00  1.188941   .263816
   8.72197   8.72197      1.00  1.185291   .263046
   8.72186   8.72186      1.00  1.185931   .263006
   8.72175   8.72175      1.00  1.188491   .263646
   8.72165   8.72165      1.00  1.184861   .262956
   8.72155   8.72155      1.00  1.186821   .263426
   8.72143   8.72143      1.00  1.186251   .263196
   8.72133   8.72133      1.00  1.188471   .263776
   8.72123   8.72123      1.00  1.184371   .263016
   8.72112   8.72112      1.00  1.188161   .263816
   8.72102   8.72102      1.00  1.186581   .263656
   8.72091   8.72091      1.00  1.186701   .263596
   8.72081   8.72081      1.00  1.183621   .262826
   8.72071   8.72071      1.00  1.189181   .264126
   8.72060   8.72060      1.00  1.184801   .263256
   8.72050   8.72050      1.00  1.186271   .263616
   8.72040   8.72040      1.00  1.186801   .263686
   8.72030   8.72030      1.00  1.188201   .263976
   8.72019   8.72019      1.00  1.185451   .263436
   8.72009   8.72009      1.00  1.185081   .263516
   8.71999   8.71999      1.00  1.188711   .264226
   8.71988   8.71988      1.00  1.186511   .264176
   8.71978   8.71978      1.00  1.185231   .263636
   8.71967   8.71967      1.00  1.186921   .263986
   8.71956   8.71956      1.00  1.188741   .264436
   8.71946   8.71946      1.00  1.183441   .263296
   8.71935   8.71935      1.00  1.187091   .264086
   8.71924   8.71924      1.00  1.187101   .264196
   8.71912   8.71912      1.00  1.186091   .263816
   8.71901   8.71901      1.00  1.184151   .263636
   8.71890   8.71890      1.00  1.185621   .263966
   8.71879   8.71879      1.00  1.187061   .264426
   8.71867   8.71867      1.00  1.182911   .263576
   8.71855   8.71855      1.00  1.186861   .264306
   8.71843   8.71843      1.00  1.188951   .264826
   8.71832   8.71832      1.00  1.184581   .263936
   8.71821   8.71821      1.00  1.185511   .264116
   8.71809   8.71809      1.00  1.189721   .264956
   8.71797   8.71797      1.00  1.185211   .264196
   8.71786   8.71786      1.00  1.185441   .264276
   8.71775   8.71775      1.00  1.188191   .264706
   8.71763   8.71763      1.00  1.190051   .265486
   8.71750   8.71750      1.00  1.183871   .263946
   8.71739   8.71739      1.00  1.184781   .264166
   8.71729   8.71729      1.00  1.186031   .264376
   8.71718   8.71718      1.00  1.190091   .265326
   8.71706   8.71706      1.00  1.182761   .264046
   8.71695   8.71695      1.00  1.189701   .265576
   8.71685   8.71685      1.00  1.188721   .265256
   8.71674   8.71674      1.00  1.185521   .264506
   8.71662   8.71662      1.00  1.186391   .264836
   8.71651   8.71651      1.00  1.190881   .265686
   8.71641   8.71641      1.00  1.186421   .264996
   8.71629   8.71629      1.00  1.186041   .265056
   8.71618   8.71618      1.00  1.188641   .265306
   8.71607   8.71607      1.00  1.189841   .265716
   8.71596   8.71596      1.00  1.186121   .265206
   8.71585   8.71585      1.00  1.187651   .265506
   8.71572   8.71572      1.00  1.189151   .265676
   8.71561   8.71561      1.00  1.186621   .265086
   8.71550   8.71550      1.00  1.186971   .265286
   8.71538   8.71538      1.00  1.189971   .265906
   8.71526   8.71526      1.00  1.188101   .265766
   8.71514   8.71514      1.00  1.185131   .265086
   8.71502   8.71502      1.00  1.188191   .265666
   8.71491   8.71491      1.00  1.190801   .266166
   8.71479   8.71479      1.00  1.185551   .265346
   8.71467   8.71467      1.00  1.186251   .265606
   8.71456   8.71456      1.00  1.188791   .266176
   8.71444   8.71444      1.00  1.188681   .265936
   8.71432   8.71432      1.00  1.183881   .265006
   8.71421   8.71421      1.00  1.188321   .266006
   8.71410   8.71410      1.00  1.188921   .266146
   8.71398   8.71398      1.00  1.186271   .265746
   8.71386   8.71386      1.00  1.186351   .265436
   8.71375   8.71375      1.00  1.189601   .266366
   8.71365   8.71365      1.00  1.185491   .265626
   8.71354   8.71354      1.00  1.187301   .265776
   8.71342   8.71342      1.00  1.184671   .265466
   8.71331   8.71331      1.00  1.190591   .266726
   8.71321   8.71321      1.00  1.184361   .265606
   8.71309   8.71309      1.00  1.186811   .265846
   8.71297   8.71297      1.00  1.186781   .265986
   8.71286   8.71286      1.00  1.187991   .266106
   8.71276   8.71276      1.00  1.183571   .265516
   8.71266   8.71266      1.00  1.190051   .266746
   8.71255   8.71255      1.00  1.186841   .266026
   8.71243   8.71243      1.00  1.185791   .265886
   8.71233   8.71233      1.00  1.186471   .266276
   8.71222   8.71222      1.00  1.189061   .266706
   8.71210   8.71210      1.00  1.184931   .265896
   8.71199   8.71199      1.00  1.185431   .266066
   8.71189   8.71189      1.00  1.187701   .266526
   8.71177   8.71177      1.00  1.187601   .266386
   8.71166   8.71166      1.00  1.184151   .265626
   8.71155   8.71155      1.00  1.183941   .265836
   8.71145   8.71145      1.00  1.188791   .266976
   8.71134   8.71134      1.00  1.185541   .266006
   8.71123   8.71123      1.00  1.186191   .266376
   8.71113   8.71113      1.00  1.188501   .266756
   8.71103   8.71103      1.00  1.187971   .266656
   8.71093   8.71093      1.00  1.187451   .266576
   8.71082   8.71082      1.00  1.186831   .266576
   8.71072   8.71072      1.00  1.189871   .267306
   8.71062   8.71062      1.00  1.185511   .266546
   8.71052   8.71052      1.00  1.186511   .266626
   8.71041   8.71041      1.00  1.188851   .267266
   8.71031   8.71031      1.00  1.187941   .267246
   8.71021   8.71021      1.00  1.183261   .266066
   8.71011   8.71011      1.00  1.188191   .267106
   8.71000   8.71000      1.00  1.184721   .266556
   8.70990   8.70990      1.00  1.188491   .267466
   8.70979   8.70979      1.00  1.186201   .266886
   8.70968   8.70968      1.00  1.190521   .267966
   8.70957   8.70957      1.00  1.185811   .266836
   8.70946   8.70946      1.00  1.188291   .267406
   8.70936   8.70936      1.00  1.188051   .267376
   8.70925   8.70925      1.00  1.190061   .267946
   8.70913   8.70913      1.00  1.184441   .266636
   8.70902   8.70902      1.00  1.189801   .267856
   8.70892   8.70892      1.00  1.188841   .267746
   8.70880   8.70880      1.00  1.187221   .267406
   8.70868   8.70868      1.00  1.186681   .267306
   8.70856   8.70856      1.00  1.189161   .267946
   8.70845   8.70845      1.00  1.189791   .268266
   8.70834   8.70834      1.00  1.186521   .267356
   8.70821   8.70821      1.00  1.188641   .267826
   8.70810   8.70810      1.00  1.189931   .268236
   8.70799   8.70799      1.00  1.189301   .268026
   8.70787   8.70787      1.00  1.186051   .267386
   8.70775   8.70775      1.00  1.190751   .268606
   8.70763   8.70763      1.00  1.190351   .268266
   8.70752   8.70752      1.00  1.187921   .267836
   8.70741   8.70741      1.00  1.190341   .268566
   8.70729   8.70729      1.00  1.191021   .268886
   8.70718   8.70718      1.00  1.188431   .268206
   8.70708   8.70708      1.00  1.189561   .268516
   8.70697   8.70697      1.00  1.192441   .269026
   8.70685   8.70685      1.00  1.189641   .268536
   8.70674   8.70674      1.00  1.190131   .268656
   8.70664   8.70664      1.00  1.190871   .268966
   8.70652   8.70652      1.00  1.191031   .269016
   8.70640   8.70640      1.00  1.189251   .268426
   8.70630   8.70630      1.00  1.191191   .269016
   8.70619   8.70619      1.00  1.191221   .269176
   8.70608   8.70608      1.00  1.191891   .269236
   8.70596   8.70596      1.00  1.189441   .268896
   8.70585   8.70585      1.00  1.192841   .269446
   8.70574   8.70574      1.00  1.191751   .269336
   8.70563   8.70563      1.00  1.190271   .268986
   8.70550   8.70550      1.00  1.191561   .269366
   8.70538   8.70538      1.00  1.193011   .269826
   8.70527   8.70527      1.00  1.191031   .269256
   8.70515   8.70515      1.00  1.191491   .269346
   8.70503   8.70503      1.00  1.190381   .269226
   8.70492   8.70492      1.00  1.193491   .270166
   8.70480   8.70480      1.00  1.190661   .269586
   8.70468   8.70468      1.00  1.190741   .269396
   8.70456   8.70456      1.00  1.193391   .269886
   8.70445   8.70445      1.00  1.190631   .269526
   8.70434   8.70434      1.00  1.189941   .269386
   8.70422   8.70422      1.00  1.190811   .269446
   8.70410   8.70410      1.00  1.191971   .269796
   8.70399   8.70399      1.00  1.190331   .269436
   8.70389   8.70389      1.00  1.191631   .269896
   8.70377   8.70377      1.00  1.191651   .270056
   8.70365   8.70365      1.00  1.191001   .269706
   8.70354   8.70354      1.00  1.189431   .269356
   8.70344   8.70344      1.00  1.193641   .270326
   8.70333   8.70333      1.00  1.189731   .269776
   8.70321   8.70321      1.00  1.188141   .269116
   8.70310   8.70310      1.00  1.191541   .270246
   8.70299   8.70299      1.00  1.191051   .270146
   8.70288   8.70288      1.00  1.190001   .269586
   8.70277   8.70277      1.00  1.186761   .269046
   8.70266   8.70266      1.00  1.189941   .269826
   8.70255   8.70255      1.00  1.190701   .269986
   8.70244   8.70244      1.00  1.188961   .269626
   8.70233   8.70233      1.00  1.188921   .269826
   8.70222   8.70222      1.00  1.191211   .270326
   8.70211   8.70211      1.00  1.187871   .269466
   8.70201   8.70201      1.00  1.188581   .269916
   8.70189   8.70189      1.00  1.189051   .269956
   8.70178   8.70178      1.00  1.189011   .269796
   8.70168   8.70168      1.00  1.187651   .269516
   8.70157   8.70157      1.00  1.190061   .270046
   8.70146   8.70146      1.00  1.185961   .269126
   8.70135   8.70135      1.00  1.190121   .270176
   8.70125   8.70125      1.00  1.185871   .269296
   8.70115   8.70115      1.00  1.188881   .270006
   8.70104   8.70104      1.00  1.185631   .269226
   8.70094   8.70094      1.00  1.186321   .269556
   8.70084   8.70084      1.00  1.185871   .269686
   8.70073   8.70073      1.00  1.187411   .269996
   8.70063   8.70063      1.00  1.181881   .268566
   8.70053   8.70053      1.00  1.188081   .270186
   8.70043   8.70043      1.00  1.184631   .269336
   8.70032   8.70032      1.00  1.184461   .269246
   8.70021   8.70021      1.00  1.183461   .269166
   8.70011   8.70011      1.00  1.186981   .270086
   8.70001   8.70001      1.00  1.181791   .268646
   8.69991   8.69991      1.00  1.183871   .269526
   8.69979   8.69979      1.00  1.184131   .269306
   8.69969   8.69969      1.00  1.182031   .269026
   8.69959   8.69959      1.00  1.184131   .269636
   8.69948   8.69948      1.00  1.180131   .268586
   8.69936   8.69936      1.00  1.183191   .269516
   8.69926   8.69926      1.00  1.181821   .269086
   8.69916   8.69916      1.00  1.180031   .268586
   8.69904   8.69904      1.00  1.182861   .269406
   8.69893   8.69893      1.00  1.179411   .268666
   8.69881   8.69881      1.00  1.178411   .268426
   8.69870   8.69870      1.00  1.178711   .268696
   8.69858   8.69858      1.00  1.179601   .268626
   8.69846   8.69846      1.00  1.176831   .268146
   8.69834   8.69834      1.00  1.176911   .268426
   8.69824   8.69824      1.00  1.178051   .268596
   8.69812   8.69812      1.00  1.177751   .268446
   8.69799   8.69799      1.00  1.173241   .267626
   8.69788   8.69788      1.00  1.176451   .268306
   8.69777   8.69777      1.00  1.176041   .268366
   8.69765   8.69765      1.00  1.174801   .267926
   8.69753   8.69753      1.00  1.174271   .267816
   8.69742   8.69742      1.00  1.173311   .267746
   8.69731   8.69731      1.00  1.175251   .268076
   8.69720   8.69720      1.00  1.170841   .267346
   8.69709   8.69709      1.00  1.174651   .268086
   8.69698   8.69698      1.00  1.169991   .267156
   8.69687   8.69687      1.00  1.173871   .268026
   8.69676   8.69676      1.00  1.171141   .267186
   8.69665   8.69665      1.00  1.174111   .268196
   8.69654   8.69654      1.00  1.169051   .267056
   8.69643   8.69643      1.00  1.171151   .267466
   8.69632   8.69632      1.00  1.171451   .267696
   8.69620   8.69620      1.00  1.171521   .267566
   8.69609   8.69609      1.00  1.167691   .266836
   8.69598   8.69598      1.00  1.171891   .267806
   8.69587   8.69587      1.00  1.167711   .266886
   8.69575   8.69575      1.00  1.172021   .267846
   8.69564   8.69564      1.00  1.165461   .266466
   8.69553   8.69553      1.00  1.168271   .266956
   8.69541   8.69541      1.00  1.168031   .267136
   8.69528   8.69528      1.00  1.169151   .267356
   8.69517   8.69517      1.00  1.165171   .266666
   8.69506   8.69506      1.00  1.171731   .267906
   8.69494   8.69494      1.00  1.165861   .266806
   8.69482   8.69482      1.00  1.167781   .267226
   8.69470   8.69470      1.00  1.167641   .267166
   8.69459   8.69459      1.00  1.169111   .267416
   8.69447   8.69447      1.00  1.166191   .266996
   8.69435   8.69435      1.00  1.167511   .267296
   8.69425   8.69425      1.00  1.165601   .266836
   8.69413   8.69413      1.00  1.168811   .267856
   8.69402   8.69402      1.00  1.165041   .266906
   8.69390   8.69390      1.00  1.165381   .266936
   8.69379   8.69379      1.00  1.167901   .267566
   8.69368   8.69368      1.00  1.164741   .266696
   8.69357   8.69357      1.00  1.167741   .267646
   8.69345   8.69345      1.00  1.166531   .267426
   8.69334   8.69334      1.00  1.165131   .266866
   8.69324   8.69324      1.00  1.165201   .267356
   8.69312   8.69312      1.00  1.165521   .267156
   8.69301   8.69301      1.00  1.166061   .267386
   8.69290   8.69290      1.00  1.162591   .266276
   8.69280   8.69280      1.00  1.166391   .267506
   8.69269   8.69269      1.00  1.165061   .267246
   8.69257   8.69257      1.00  1.164601   .266996
   8.69247   8.69247      1.00  1.163351   .266786
   8.69236   8.69236      1.00  1.165951   .267466
   8.69225   8.69225      1.00  1.165511   .267456
   8.69214   8.69214      1.00  1.162931   .266636
   8.69203   8.69203      1.00  1.164791   .267256
   8.69192   8.69192      1.00  1.167621   .268116
   8.69181   8.69181      1.00  1.161241   .266366
   8.69170   8.69170      1.00  1.163971   .267336
   8.69160   8.69160      1.00  1.162871   .267226
   8.69149   8.69149      1.00  1.167521   .268446
   8.69139   8.69139      1.00  1.162671   .267186
   8.69128   8.69128      1.00  1.165481   .267456
   8.69118   8.69118      1.00  1.163101   .267126
   8.69108   8.69108      1.00  1.165581   .267866
   8.69097   8.69097      1.00  1.163561   .267436
   8.69086   8.69086      1.00  1.164571   .267796
   8.69076   8.69076      1.00  1.162891   .267476
   8.69066   8.69066      1.00  1.163861   .267486
   8.69056   8.69056      1.00  1.164031   .267596
   8.69046   8.69046      1.00  1.162861   .267656
   8.69036   8.69036      1.00  1.162581   .267346
   8.69026   8.69026      1.00  1.161261   .267366
   8.69015   8.69015      1.00  1.163231   .267586
   8.69004   8.69004      1.00  1.161981   .267286
   8.68994   8.68994      1.00  1.161181   .267316
   8.68984   8.68984      1.00  1.161361   .267236
   8.68973   8.68973      1.00  1.163121   .267766
   8.68962   8.68962      1.00  1.161701   .267356
   8.68951   8.68951      1.00  1.161131   .267376
   8.68940   8.68940      1.00  1.165291   .268246
   8.68930   8.68930      1.00  1.161941   .267486
   8.68918   8.68918      1.00  1.160551   .267386
   8.68907   8.68907      1.00  1.163351   .267896
   8.68896   8.68896      1.00  1.163591   .268296
   8.68885   8.68885      1.00  1.160581   .267316
   8.68873   8.68873      1.00  1.161281   .267706
   8.68861   8.68861      1.00  1.163311   .268096
   8.68850   8.68850      1.00  1.162241   .267936
   8.68838   8.68838      1.00  1.158301   .266916
   8.68827   8.68827      1.00  1.162061   .267906
   8.68815   8.68815      1.00  1.160121   .267556
   8.68804   8.68804      1.00  1.162331   .268026
   8.68792   8.68792      1.00  1.159161   .267386
   8.68781   8.68781      1.00  1.164471   .268636
   8.68769   8.68769      1.00  1.158841   .267606
   8.68758   8.68758      1.00  1.161881   .268026
   8.68746   8.68746      1.00  1.161551   .267816
   8.68734   8.68734      1.00  1.161521   .268176
   8.68723   8.68723      1.00  1.158941   .267616
   8.68713   8.68713      1.00  1.161701   .268186
   8.68702   8.68702      1.00  1.162191   .268206
   8.68690   8.68690      1.00  1.159381   .267726
   8.68679   8.68679      1.00  1.159971   .268096
   8.68669   8.68669      1.00  1.162081   .268396
   8.68657   8.68657      1.00  1.160611   .268176
   8.68646   8.68646      1.00  1.158471   .267846
   8.68635   8.68635      1.00  1.159721   .267866
   8.68625   8.68625      1.00  1.160461   .268006
   8.68613   8.68613      1.00  1.161101   .268386
   8.68602   8.68602      1.00  1.156671   .267196
   8.68591   8.68591      1.00  1.163741   .269016
   8.68580   8.68580      1.00  1.158171   .267776
   8.68568   8.68568      1.00  1.160081   .268136
   8.68556   8.68556      1.00  1.158361   .267916
   8.68544   8.68544      1.00  1.162031   .268566
   8.68533   8.68533      1.00  1.159201   .268266
   8.68520   8.68520      1.00  1.159291   .268426
   8.68508   8.68508      1.00  1.159571   .268526
   8.68497   8.68497      1.00  1.160101   .268436
   8.68485   8.68485      1.00  1.159021   .268076
   8.68474   8.68474      1.00  1.161191   .268506
   8.68461   8.68461      1.00  1.160071   .268516
   8.68450   8.68450      1.00  1.160641   .268696
   8.68439   8.68439      1.00  1.159381   .268396
   8.68427   8.68427      1.00  1.160291   .268516
   8.68415   8.68415      1.00  1.161221   .268816
   8.68404   8.68404      1.00  1.158871   .268416
   8.68393   8.68393      1.00  1.160091   .268826
   8.68382   8.68382      1.00  1.161851   .269136
   8.68371   8.68371      1.00  1.159961   .268696
   8.68360   8.68360      1.00  1.160511   .269016
   8.68349   8.68349      1.00  1.161111   .269006
   8.68338   8.68338      1.00  1.161431   .269446
   8.68326   8.68326      1.00  1.159631   .269036
   8.68315   8.68315      1.00  1.161141   .269296
   8.68305   8.68305      1.00  1.162071   .269336
   8.68293   8.68293      1.00  1.161201   .269326
   8.68282   8.68282      1.00  1.158611   .268906
   8.68271   8.68271      1.00  1.164021   .270066
   8.68261   8.68261      1.00  1.160501   .269176
   8.68250   8.68250      1.00  1.161511   .269416
   8.68239   8.68239      1.00  1.159541   .268986
   8.68228   8.68228      1.00  1.164951   .270326
   8.68217   8.68217      1.00  1.160131   .269166
   8.68206   8.68206      1.00  1.163291   .270186
   8.68194   8.68194      1.00  1.161101   .269656
   8.68183   8.68183      1.00  1.165451   .270676
   8.68173   8.68173      1.00  1.159501   .269276
   8.68162   8.68162      1.00  1.164041   .270276
   8.68152   8.68152      1.00  1.161731   .269736
   8.68141   8.68141      1.00  1.163751   .270266
   8.68131   8.68131      1.00  1.162321   .270276
   8.68120   8.68120      1.00  1.163851   .270476
   8.68109   8.68109      1.00  1.161541   .269976
   8.68099   8.68099      1.00  1.161691   .269986
   8.68089   8.68089      1.00  1.163011   .270296
   8.68078   8.68078      1.00  1.163101   .270326
   8.68068   8.68068      1.00  1.162661   .270296
   8.68058   8.68058      1.00  1.161861   .270226
   8.68048   8.68048      1.00  1.166321   .271166
   8.68038   8.68038      1.00  1.162781   .270476
   8.68027   8.68027      1.00  1.163921   .270676
   8.68017   8.68017      1.00  1.161601   .270366
   8.68007   8.68007      1.00  1.165781   .271336
   8.67996   8.67996      1.00  1.161251   .270136
   8.67985   8.67985      1.00  1.163851   .270906
   8.67976   8.67976      1.00  1.162981   .270906
   8.67965   8.67965      1.00  1.164331   .270916
   8.67954   8.67954      1.00  1.162151   .270696
   8.67943   8.67943      1.00  1.163611   .271026
   8.67932   8.67932      1.00  1.165121   .271316
   8.67921   8.67921      1.00  1.162681   .271056
   8.67910   8.67910      1.00  1.163511   .270846
   8.67898   8.67898      1.00  1.163281   .271016
   8.67887   8.67887      1.00  1.164181   .271336
   8.67876   8.67876      1.00  1.161431   .270796
   8.67864   8.67864      1.00  1.165031   .271656
   8.67852   8.67852      1.00  1.160571   .270736
   8.67840   8.67840      1.00  1.166111   .272076
   8.67830   8.67830      1.00  1.161031   .270866
   8.67818   8.67818      1.00  1.164471   .271436
   8.67806   8.67806      1.00  1.162341   .270986
   8.67794   8.67794      1.00  1.163041   .271246
   8.67783   8.67783      1.00  1.161521   .270946
   8.67772   8.67772      1.00  1.164071   .271676
   8.67760   8.67760      1.00  1.160421   .270696
   8.67748   8.67748      1.00  1.162331   .271326
   8.67737   8.67737      1.00  1.162561   .271356
   8.67726   8.67726      1.00  1.164251   .271626
   8.67715   8.67715      1.00  1.159331   .270556
   8.67704   8.67704      1.00  1.163721   .271636
   8.67694   8.67694      1.00  1.162041   .271436
   8.67683   8.67683      1.00  1.161591   .271376
   8.67671   8.67671      1.00  1.161951   .271596
   8.67660   8.67660      1.00  1.159491   .271106
   8.67649   8.67649      1.00  1.164441   .272226
   8.67638   8.67638      1.00  1.158561   .270866
   8.67627   8.67627      1.00  1.163581   .271876
   8.67616   8.67616      1.00  1.160861   .271226
   8.67605   8.67605      1.00  1.161121   .271386
   8.67594   8.67594      1.00  1.158831   .271046
   8.67582   8.67582      1.00  1.161321   .271686
   8.67570   8.67570      1.00  1.157431   .270596
   8.67559   8.67559      1.00  1.160781   .271356
   8.67547   8.67547      1.00  1.156001   .270726
   8.67535   8.67535      1.00  1.160981   .271456
   8.67524   8.67524      1.00  1.155261   .270306
   8.67513   8.67513      1.00  1.157461   .270896
   8.67501   8.67501      1.00  1.156081   .270686
   8.67489   8.67489      1.00  1.157291   .270896
   8.67478   8.67478      1.00  1.156981   .270746
   8.67466   8.67466      1.00  1.155851   .270526
   8.67454   8.67454      1.00  1.156961   .270956
   8.67442   8.67442      1.00  1.153251   .270046
   8.67431   8.67431      1.00  1.155891   .270696
   8.67419   8.67419      1.00  1.151831   .269966
   8.67407   8.67407      1.00  1.156901   .270896
   8.67396   8.67396      1.00  1.150811   .269376
   8.67385   8.67385      1.00  1.153521   .270006
   8.67374   8.67374      1.00  1.151121   .269766
   8.67363   8.67363      1.00  1.151631   .269856
   8.67352   8.67352      1.00  1.149211   .269416
   8.67341   8.67341      1.00  1.151761   .269916
   8.67330   8.67330      1.00  1.149201   .269426
   8.67319   8.67319      1.00  1.151611   .269986
   8.67307   8.67307      1.00  1.148091   .269336
   8.67296   8.67296      1.00  1.149941   .269656
   8.67286   8.67286      1.00  1.150471   .269786
   8.67276   8.67276      1.00  1.145591   .268796
   8.67264   8.67264      1.00  1.149731   .269906
   8.67253   8.67253      1.00  1.143501   .268206
   8.67243   8.67243      1.00  1.149231   .269746
   8.67232   8.67232      1.00  1.144331   .268486
   8.67220   8.67220      1.00  1.148391   .269726
   8.67209   8.67209      1.00  1.142041   .268166
   8.67198   8.67198      1.00  1.147601   .269386
   8.67187   8.67187      1.00  1.143891   .268676
   8.67176   8.67176      1.00  1.145371   .269086
   8.67165   8.67165      1.00  1.142011   .268096
   8.67155   8.67155      1.00  1.145481   .269086
   8.67145   8.67145      1.00  1.142791   .268496
   8.67134   8.67134      1.00  1.142351   .268456
   8.67124   8.67124      1.00  1.139701   .267896
   8.67114   8.67114      1.00  1.146521   .269556
   8.67103   8.67103      1.00  1.137971   .267666
   8.67092   8.67092      1.00  1.140801   .268356
   8.67082   8.67082      1.00  1.141611   .268476
   8.67072   8.67072      1.00  1.140671   .268156
   8.67062   8.67062      1.00  1.139841   .268096
   8.67052   8.67052      1.00  1.137871   .267636
   8.67041   8.67041      1.00  1.141651   .268636
   8.67031   8.67031      1.00  1.138931   .267926
   8.67021   8.67021      1.00  1.139711   .268076
   8.67010   8.67010      1.00  1.140111   .268246
   8.67000   8.67000      1.00  1.138061   .267996
   8.66990   8.66990      1.00  1.136721   .267586
   8.66979   8.66979      1.00  1.140221   .268416
   8.66968   8.66968      1.00  1.135551   .267116
   8.66958   8.66958      1.00  1.139071   .268146
   8.66947   8.66947      1.00  1.136101   .267926
   8.66936   8.66936      1.00  1.140911   .268676
   8.66925   8.66925      1.00  1.135961   .267586
   8.66914   8.66914      1.00  1.136811   .267776
   8.66903   8.66903      1.00  1.137431   .268006
   8.66891   8.66891      1.00  1.139291   .268546
   8.66879   8.66879      1.00  1.133841   .267426
   8.66868   8.66868      1.00  1.136841   .267936
   8.66857   8.66857      1.00  1.138561   .268436
   8.66845   8.66845      1.00  1.136651   .267996
   8.66833   8.66833      1.00  1.133801   .267196
   8.66822   8.66822      1.00  1.137661   .268246
   8.66811   8.66811      1.00  1.135831   .267846
   8.66799   8.66799      1.00  1.136521   .268036
   8.66787   8.66787      1.00  1.132621   .267226
   8.66775   8.66775      1.00  1.136251   .268036
   8.66765   8.66765      1.00  1.136381   .268216
   8.66753   8.66753      1.00  1.134451   .267776
   8.66741   8.66741      1.00  1.134221   .267636
   8.66730   8.66730      1.00  1.136451   .268326
   8.66720   8.66720      1.00  1.136251   .268036
   8.66708   8.66708      1.00  1.135611   .268056
   8.66696   8.66696      1.00  1.131421   .267036
   8.66686   8.66686      1.00  1.138161   .268736
   8.66676   8.66676      1.00  1.132871   .267836
   8.66665   8.66665      1.00  1.135381   .268226
   8.66653   8.66653      1.00  1.131511   .267326
   8.66642   8.66642      1.00  1.135671   .268426
   8.66632   8.66632      1.00  1.130741   .267146
   8.66621   8.66621      1.00  1.137521   .268826
   8.66609   8.66609      1.00  1.132161   .267586
   8.66598   8.66598      1.00  1.134181   .268246
   8.66587   8.66587      1.00  1.132881   .267796
   8.66575   8.66575      1.00  1.135921   .268686
   8.66563   8.66563      1.00  1.129961   .267356
   8.66552   8.66552      1.00  1.135241   .268426
   8.66541   8.66541      1.00  1.130651   .267516
   8.66529   8.66529      1.00  1.136121   .268806
   8.66516   8.66516      1.00  1.128271   .266956
   8.66505   8.66505      1.00  1.135001   .268726
   8.66494   8.66494      1.00  1.134431   .268456
   8.66483   8.66483      1.00  1.129931   .267466
   8.66470   8.66470      1.00  1.132681   .268296
   8.66458   8.66458      1.00  1.134121   .268676
   8.66447   8.66447      1.00  1.131631   .268316
   8.66436   8.66436      1.00  1.129311   .267386
   8.66424   8.66424      1.00  1.133871   .268676
   8.66413   8.66413      1.00  1.130831   .267796
   8.66402   8.66402      1.00  1.129991   .267676
   8.66391   8.66391      1.00  1.131431   .267876
   8.66379   8.66379      1.00  1.132961   .268426
   8.66369   8.66369      1.00  1.128961   .267616
   8.66359   8.66359      1.00  1.132191   .268236
   8.66347   8.66347      1.00  1.129541   .267836
   8.66336   8.66336      1.00  1.131491   .268286
   8.66325   8.66325      1.00  1.124841   .266786
   8.66314   8.66314      1.00  1.133551   .268696
   8.66303   8.66303      1.00  1.127531   .267646
   8.66292   8.66292      1.00  1.128271   .267636
   8.66281   8.66281      1.00  1.128401   .267756
   8.66271   8.66271      1.00  1.130381   .268086
   8.66260   8.66260      1.00  1.127791   .267436
   8.66248   8.66248      1.00  1.128441   .267676
   8.66237   8.66237      1.00  1.127491   .267766
   8.66227   8.66227      1.00  1.128591   .268046
   8.66216   8.66216      1.00  1.126231   .267406
   8.66204   8.66204      1.00  1.128281   .267976
   8.66194   8.66194      1.00  1.126521   .267456
   8.66184   8.66184      1.00  1.125451   .267386
   8.66173   8.66173      1.00  1.128471   .268006
   8.66161   8.66161      1.00  1.124731   .267326
   8.66151   8.66151      1.00  1.125631   .267506
   8.66141   8.66141      1.00  1.126941   .267826
   8.66130   8.66130      1.00  1.125521   .267426
   8.66119   8.66119      1.00  1.127261   .267966
   8.66109   8.66109      1.00  1.123501   .267026
   8.66099   8.66099      1.00  1.127371   .268036
   8.66088   8.66088      1.00  1.122231   .266736
   8.66078   8.66078      1.00  1.125961   .267826
   8.66068   8.66068      1.00  1.121751   .266786
   8.66058   8.66058      1.00  1.129741   .268636
   8.66048   8.66048      1.00  1.121651   .266906
   8.66037   8.66037      1.00  1.128291   .268736
   8.66026   8.66026      1.00  1.123101   .267296
   8.66016   8.66016      1.00  1.127451   .268366
   8.66006   8.66006      1.00  1.123611   .267366
   8.65995   8.65995      1.00  1.127881   .268476
   8.65985   8.65985      1.00  1.123251   .267286
   8.65975   8.65975      1.00  1.129221   .268786
   8.65964   8.65964      1.00  1.122551   .267466
   8.65952   8.65952      1.00  1.132011   .269876
   8.65941   8.65941      1.00  1.120841   .266926
   8.65931   8.65931      1.00  1.127561   .268526
   8.65921   8.65921      1.00  1.125271   .268226
   8.65909   8.65909      1.00  1.127631   .268716
   8.65897   8.65897      1.00  1.125121   .268056
   8.65886   8.65886      1.00  1.128661   .268826
   8.65874   8.65874      1.00  1.124311   .267906
   8.65862   8.65862      1.00  1.129751   .269196
   8.65851   8.65851      1.00  1.123231   .267716
   8.65840   8.65840      1.00  1.128941   .269186
   8.65828   8.65828      1.00  1.124541   .268306
   8.65816   8.65816      1.00  1.127631   .268896
   8.65805   8.65805      1.00  1.123941   .268356
   8.65793   8.65793      1.00  1.129351   .269656
   8.65781   8.65781      1.00  1.126461   .268876
   8.65770   8.65770      1.00  1.126901   .269016
   8.65758   8.65758      1.00  1.128601   .269486
   8.65747   8.65747      1.00  1.126601   .268906
   8.65736   8.65736      1.00  1.129481   .269466
   8.65725   8.65725      1.00  1.129361   .269706
   8.65714   8.65714      1.00  1.127311   .269226
   8.65703   8.65703      1.00  1.130741   .270006
   8.65692   8.65692      1.00  1.126351   .269036
   8.65680   8.65680      1.00  1.130801   .270206
   8.65669   8.65669      1.00  1.127681   .269416
   8.65658   8.65658      1.00  1.128391   .269556
   8.65647   8.65647      1.00  1.130561   .270056
   8.65636   8.65636      1.00  1.130481   .270186
   8.65625   8.65625      1.00  1.126821   .269266
   8.65614   8.65614      1.00  1.132391   .270626
   8.65603   8.65603      1.00  1.129441   .270136
   8.65591   8.65591      1.00  1.134131   .271106
   8.65580   8.65580      1.00  1.127611   .269646
   8.65569   8.65569      1.00  1.132971   .270876
   8.65557   8.65557      1.00  1.129221   .270156
   8.65544   8.65544      1.00  1.133891   .271286
   8.65533   8.65533      1.00  1.130561   .270426
   8.65522   8.65522      1.00  1.132191   .270806
   8.65510   8.65510      1.00  1.132861   .271186
   8.65498   8.65498      1.00  1.130921   .270676
   8.65486   8.65486      1.00  1.132901   .271206
   8.65475   8.65475      1.00  1.130281   .270556
   8.65463   8.65463      1.00  1.133111   .271206
   8.65451   8.65451      1.00  1.130741   .270586
   8.65440   8.65440      1.00  1.130721   .270876
   8.65429   8.65429      1.00  1.133081   .271386
   8.65417   8.65417      1.00  1.132021   .271186
   8.65404   8.65404      1.00  1.129981   .270736
   8.65393   8.65393      1.00  1.133541   .271596
   8.65383   8.65383      1.00  1.129261   .270716
   8.65372   8.65372      1.00  1.135211   .272176
   8.65360   8.65360      1.00  1.128681   .270546
   8.65350   8.65350      1.00  1.132701   .271306
   8.65339   8.65339      1.00  1.132341   .271636
   8.65328   8.65328      1.00  1.133361   .271806
   8.65316   8.65316      1.00  1.133631   .271926
   8.65305   8.65305      1.00  1.131051   .271186
   8.65294   8.65294      1.00  1.135461   .272546
   8.65283   8.65283      1.00  1.133711   .271966
   8.65272   8.65272      1.00  1.133951   .271916
   8.65261   8.65261      1.00  1.130321   .271466
   8.65251   8.65251      1.00  1.135341   .272556
   8.65240   8.65240      1.00  1.131621   .271686
   8.65229   8.65229      1.00  1.133521   .272006
   8.65217   8.65217      1.00  1.131221   .271516
   8.65206   8.65206      1.00  1.136571   .272846
   8.65195   8.65195      1.00  1.125621   .270186
   8.65184   8.65184      1.00  1.137861   .273486
   8.65173   8.65173      1.00  1.129791   .271326
   8.65163   8.65163      1.00  1.137911   .273416
   8.65152   8.65152      1.00  1.128171   .270856
   8.65141   8.65141      1.00  1.135381   .272996
   8.65131   8.65131      1.00  1.132141   .272126
   8.65121   8.65121      1.00  1.132631   .272106
   8.65110   8.65110      1.00  1.133361   .272746
   8.65099   8.65099      1.00  1.134931   .272466
   8.65089   8.65089      1.00  1.132781   .272246
   8.65079   8.65079      1.00  1.135231   .273096
   8.65069   8.65069      1.00  1.132971   .272406
   8.65058   8.65058      1.00  1.135431   .273266
   8.65048   8.65048      1.00  1.131821   .272206
   8.65038   8.65038      1.00  1.135411   .273356
   8.65028   8.65028      1.00  1.135961   .273446
   8.65018   8.65018      1.00  1.131971   .272576
   8.65007   8.65007      1.00  1.135561   .273456
   8.64997   8.64997      1.00  1.132181   .272436
   8.64987   8.64987      1.00  1.135831   .273686
   8.64975   8.64975      1.00  1.132051   .272836
   8.64965   8.64965      1.00  1.135221   .273606
   8.64955   8.64955      1.00  1.136061   .273666
   8.64943   8.64943      1.00  1.135501   .273476
   8.64932   8.64932      1.00  1.135411   .273496
   8.64921   8.64921      1.00  1.136231   .273916
   8.64910   8.64910      1.00  1.136791   .273946
   8.64899   8.64899      1.00  1.132751   .272936
   8.64887   8.64887      1.00  1.135391   .273826
   8.64876   8.64876      1.00  1.136381   .274096
   8.64865   8.64865      1.00  1.136011   .273826
   8.64853   8.64853      1.00  1.135021   .273606
   8.64841   8.64841      1.00  1.134451   .273596
   8.64829   8.64829      1.00  1.136761   .274196
   8.64817   8.64817      1.00  1.137541   .274516
   8.64806   8.64806      1.00  1.133471   .273526
   8.64794   8.64794      1.00  1.136241   .274316
   8.64783   8.64783      1.00  1.134761   .273706
   8.64772   8.64772      1.00  1.137301   .274396
   8.64760   8.64760      1.00  1.134161   .274026
   8.64748   8.64748      1.00  1.135171   .274106
   8.64737   8.64737      1.00  1.135701   .274516
   8.64727   8.64727      1.00  1.134731   .274136
   8.64715   8.64715      1.00  1.137791   .274686
   8.64703   8.64703      1.00  1.133301   .274006
   8.64693   8.64693      1.00  1.136541   .274356
   8.64682   8.64682      1.00  1.136041   .274296
   8.64671   8.64671      1.00  1.136291   .274516
   8.64659   8.64659      1.00  1.134681   .274276
   8.64648   8.64648      1.00  1.134691   .274296
   8.64638   8.64638      1.00  1.136181   .274796
   8.64627   8.64627      1.00  1.135771   .274616
   8.64615   8.64615      1.00  1.134641   .274446
   8.64604   8.64604      1.00  1.139141   .275436
   8.64594   8.64594      1.00  1.135381   .274626
   8.64582   8.64582      1.00  1.138831   .275486
   8.64570   8.64570      1.00  1.133911   .274656
   8.64558   8.64558      1.00  1.139261   .275636
   8.64547   8.64547      1.00  1.136731   .275166
   8.64535   8.64535      1.00  1.136811   .275126
   8.64523   8.64523      1.00  1.136491   .275086
   8.64511   8.64511      1.00  1.137571   .275306
   8.64500   8.64500      1.00  1.136561   .275186
   8.64488   8.64488      1.00  1.137851   .275566
   8.64477   8.64477      1.00  1.136661   .275166
   8.64465   8.64465      1.00  1.137671   .275336
   8.64453   8.64453      1.00  1.137501   .275486
   8.64441   8.64441      1.00  1.140011   .276186
   8.64429   8.64429      1.00  1.136761   .275316
   8.64418   8.64418      1.00  1.138961   .275916
   8.64407   8.64407      1.00  1.139471   .276016
   8.64396   8.64396      1.00  1.139821   .276186
   8.64385   8.64385      1.00  1.138751   .276156
   8.64373   8.64373      1.00  1.138511   .276166
   8.64363   8.64363      1.00  1.140661   .276696
   8.64352   8.64352      1.00  1.139541   .276446
   8.64340   8.64340      1.00  1.137261   .275716
   8.64329   8.64329      1.00  1.143031   .277296
   8.64318   8.64318      1.00  1.138371   .276086
   8.64307   8.64307      1.00  1.141601   .276996
   8.64296   8.64296      1.00  1.138631   .276376
   8.64285   8.64285      1.00  1.143621   .277566
   8.64274   8.64274      1.00  1.140511   .276776
   8.64263   8.64263      1.00  1.141231   .277216
   8.64252   8.64252      1.00  1.142251   .277286
   8.64242   8.64242      1.00  1.142861   .277346
   8.64231   8.64231      1.00  1.140181   .276916
   8.64219   8.64219      1.00  1.144011   .277866
   8.64207   8.64207      1.00  1.140711   .277196
   8.64196   8.64196      1.00  1.145601   .278396
   8.64186   8.64186      1.00  1.139971   .276986
   8.64175   8.64175      1.00  1.148101   .279006
   8.64164   8.64164      1.00  1.141721   .277436
   8.64154   8.64154      1.00  1.143281   .277886
   8.64144   8.64144      1.00  1.146861   .278666
   8.64133   8.64133      1.00  1.144141   .277866
   8.64122   8.64122      1.00  1.144701   .278446
   8.64111   8.64111      1.00  1.143271   .278056
   8.64102   8.64102      1.00  1.146211   .278766
   8.64091   8.64091      1.00  1.144411   .278616
   8.64080   8.64080      1.00  1.144481   .278606
   8.64070   8.64070      1.00  1.146851   .279046
   8.64060   8.64060      1.00  1.147301   .279346
   8.64050   8.64050      1.00  1.146371   .278886
   8.64040   8.64040      1.00  1.145561   .278886
   8.64029   8.64029      1.00  1.148351   .279746
   8.64020   8.64020      1.00  1.150291   .279906
   8.64009   8.64009      1.00  1.144481   .278576
   8.63997   8.63997      1.00  1.151631   .280346
   8.63987   8.63987      1.00  1.148491   .279596
   8.63978   8.63978      1.00  1.149861   .280006
   8.63967   8.63967      1.00  1.148661   .279746
   8.63955   8.63955      1.00  1.151141   .280296
   8.63945   8.63945      1.00  1.150521   .280256
   8.63935   8.63935      1.00  1.150431   .280506
   8.63923   8.63923      1.00  1.149921   .280216
   8.63911   8.63911      1.00  1.152071   .280576
   8.63900   8.63900      1.00  1.148781   .279706
   8.63889   8.63889      1.00  1.154551   .281516
   8.63877   8.63877      1.00  1.150991   .280486
   8.63865   8.63865      1.00  1.151021   .280546
   8.63854   8.63854      1.00  1.154111   .281546
   8.63843   8.63843      1.00  1.152281   .281076
   8.63831   8.63831      1.00  1.155151   .281876
   8.63820   8.63820      1.00  1.150581   .280686
   8.63808   8.63808      1.00  1.156291   .282256
   8.63797   8.63797      1.00  1.153171   .281666
   8.63785   8.63785      1.00  1.155291   .281966
   8.63773   8.63773      1.00  1.151671   .281246
   8.63762   8.63762      1.00  1.157301   .282426
   8.63751   8.63751      1.00  1.151151   .281226
   8.63740   8.63740      1.00  1.154551   .281926
   8.63728   8.63728      1.00  1.156101   .282486
   8.63717   8.63717      1.00  1.157071   .282896
   8.63707   8.63707      1.00  1.154781   .282026
   8.63695   8.63695      1.00  1.156471   .282486
   8.63684   8.63684      1.00  1.156531   .282576
   8.63673   8.63673      1.00  1.157391   .282866
   8.63662   8.63662      1.00  1.155981   .282396
   8.63651   8.63651      1.00  1.155431   .282546
   8.63639   8.63639      1.00  1.159741   .283656
   8.63629   8.63629      1.00  1.156101   .282726
   8.63618   8.63618      1.00  1.160261   .283666
   8.63606   8.63606      1.00  1.157541   .283026
   8.63595   8.63595      1.00  1.159031   .283466
   8.63584   8.63584      1.00  1.157391   .283016
   8.63573   8.63573      1.00  1.160101   .283746
   8.63561   8.63561      1.00  1.157071   .283106
   8.63549   8.63549      1.00  1.158741   .283636
   8.63537   8.63537      1.00  1.160581   .284036
   8.63526   8.63526      1.00  1.159561   .283686
   8.63514   8.63514      1.00  1.159311   .283626
   8.63502   8.63502      1.00  1.158071   .283446
   8.63490   8.63490      1.00  1.162041   .284416
   8.63479   8.63479      1.00  1.159181   .283666
   8.63467   8.63467      1.00  1.156821   .283376
   8.63455   8.63455      1.00  1.161711   .284496
   8.63443   8.63443      1.00  1.158721   .283906
   8.63432   8.63432      1.00  1.159091   .283906
   8.63420   8.63420      1.00  1.159801   .284346
   8.63409   8.63409      1.00  1.159731   .284186
   8.63398   8.63398      1.00  1.161571   .284566
   8.63386   8.63386      1.00  1.158961   .284046
   8.63375   8.63375      1.00  1.159401   .284136
   8.63364   8.63364      1.00  1.162521   .285146
   8.63353   8.63353      1.00  1.158471   .284186
   8.63343   8.63343      1.00  1.160581   .284746
   8.63331   8.63331      1.00  1.161421   .284706
   8.63319   8.63319      1.00  1.158841   .284626
   8.63308   8.63308      1.00  1.159881   .284606
   8.63298   8.63298      1.00  1.161541   .284786
   8.63287   8.63287      1.00  1.160651   .284796
   8.63276   8.63276      1.00  1.158941   .284696
   8.63264   8.63264      1.00  1.160521   .284806
   8.63254   8.63254      1.00  1.161961   .285286
   8.63244   8.63244      1.00  1.159051   .284546
   8.63231   8.63231      1.00  1.159911   .284876
   8.63220   8.63220      1.00  1.160131   .285106
   8.63210   8.63210      1.00  1.161401   .285296
   8.63199   8.63199      1.00  1.156811   .284406
   8.63187   8.63187      1.00  1.161261   .285456
   8.63177   8.63177      1.00  1.158261   .284526
   8.63166   8.63166      1.00  1.159871   .284886
   8.63156   8.63156      1.00  1.159591   .285056
   8.63144   8.63144      1.00  1.162221   .285776
   8.63134   8.63134      1.00  1.157861   .284466
   8.63124   8.63124      1.00  1.161731   .285546
   8.63113   8.63113      1.00  1.159311   .284776
   8.63102   8.63102      1.00  1.162501   .285876
   8.63092   8.63092      1.00  1.157231   .284476
   8.63082   8.63082      1.00  1.160451   .285426
   8.63072   8.63072      1.00  1.161721   .285616
   8.63062   8.63062      1.00  1.159561   .285196
   8.63052   8.63052      1.00  1.158051   .284856
   8.63042   8.63042      1.00  1.162401   .286276
   8.63031   8.63031      1.00  1.159011   .285346
   8.63020   8.63020      1.00  1.157861   .285066
   8.63010   8.63010      1.00  1.160671   .285856
   8.63000   8.63000      1.00  1.161611   .286146
   8.62989   8.62989      1.00  1.160701   .285646
   8.62978   8.62978      1.00  1.159001   .285386
   8.62968   8.62968      1.00  1.163401   .286746
   8.62958   8.62958      1.00  1.161401   .286266
   8.62946   8.62946      1.00  1.159441   .285776
   8.62935   8.62935      1.00  1.162401   .286386
   8.62924   8.62924      1.00  1.162451   .286476
   8.62913   8.62913      1.00  1.160911   .286176
   8.62901   8.62901      1.00  1.161141   .286446
   8.62889   8.62889      1.00  1.161861   .286536
   8.62878   8.62878      1.00  1.161521   .286436
   8.62868   8.62868      1.00  1.161351   .286356
   8.62856   8.62856      1.00  1.162051   .286456
   8.62844   8.62844      1.00  1.163191   .286786
   8.62832   8.62832      1.00  1.161051   .286356
   8.62821   8.62821      1.00  1.161881   .286316
   8.62809   8.62809      1.00  1.162911   .286986
   8.62797   8.62797      1.00  1.160941   .286436
   8.62786   8.62786      1.00  1.160421   .286466
   8.62774   8.62774      1.00  1.163031   .287236
   8.62762   8.62762      1.00  1.163811   .287246
   8.62751   8.62751      1.00  1.161051   .286536
   8.62739   8.62739      1.00  1.162411   .287176
   8.62729   8.62729      1.00  1.163571   .287246
   8.62718   8.62718      1.00  1.162811   .287256
   8.62706   8.62706      1.00  1.160521   .286756
   8.62695   8.62695      1.00  1.163281   .287386
   8.62685   8.62685      1.00  1.165321   .287986
   8.62673   8.62673      1.00  1.161741   .286996
   8.62662   8.62662      1.00  1.163141   .287216
   8.62651   8.62651      1.00  1.165581   .288156
   8.62640   8.62640      1.00  1.162891   .287496
   8.62629   8.62629      1.00  1.164311   .287836
   8.62617   8.62617      1.00  1.162391   .287496
   8.62607   8.62607      1.00  1.165351   .288216
   8.62596   8.62596      1.00  1.161211   .287386
   8.62584   8.62584      1.00  1.165011   .288176
   8.62572   8.62572      1.00  1.162561   .287686
   8.62561   8.62561      1.00  1.164351   .288166
   8.62549   8.62549      1.00  1.161921   .287446
   8.62537   8.62537      1.00  1.165691   .288416
   8.62525   8.62525      1.00  1.161301   .287546
   8.62514   8.62514      1.00  1.162811   .287926
   8.62503   8.62503      1.00  1.162731   .287796
   8.62491   8.62491      1.00  1.164401   .288326
   8.62478   8.62478      1.00  1.162111   .287816
   8.62467   8.62467      1.00  1.162261   .288096
   8.62455   8.62455      1.00  1.162451   .288146
   8.62444   8.62444      1.00  1.162101   .287916
   8.62431   8.62431      1.00  1.161691   .287836
   8.62420   8.62420      1.00  1.161841   .288096
   8.62409   8.62409      1.00  1.164951   .288826
   8.62397   8.62397      1.00  1.161361   .287936
   8.62386   8.62386      1.00  1.161411   .287996
   8.62376   8.62376      1.00  1.162601   .288356
   8.62365   8.62365      1.00  1.162691   .288536
   8.62353   8.62353      1.00  1.161641   .288136
   8.62342   8.62342      1.00  1.161001   .288076
   8.62331   8.62331      1.00  1.163201   .288536
   8.62320   8.62320      1.00  1.161991   .288046
   8.62309   8.62309      1.00  1.160761   .288086
   8.62297   8.62297      1.00  1.162001   .288366
   8.62286   8.62286      1.00  1.158991   .287686
   8.62276   8.62276      1.00  1.160781   .288406
   8.62265   8.62265      1.00  1.161541   .288286
   8.62253   8.62253      1.00  1.162021   .288406
   8.62242   8.62242      1.00  1.160741   .288216
   8.62232   8.62232      1.00  1.159451   .287836
   8.62221   8.62221      1.00  1.162191   .288946
   8.62209   8.62209      1.00  1.159151   .287876
   8.62198   8.62198      1.00  1.160401   .288586
   8.62188   8.62188      1.00  1.160261   .288276
   8.62177   8.62177      1.00  1.161001   .288476
   8.62166   8.62166      1.00  1.159161   .287966
   8.62156   8.62156      1.00  1.158211   .288076
   8.62145   8.62145      1.00  1.160681   .288666
   8.62135   8.62135      1.00  1.160481   .288586
   8.62124   8.62124      1.00  1.155571   .287646
   8.62113   8.62113      1.00  1.159221   .288206
   8.62103   8.62103      1.00  1.160041   .288496
   8.62093   8.62093      1.00  1.158651   .288256
   8.62082   8.62082      1.00  1.157021   .287866
   8.62072   8.62072      1.00  1.159681   .288396
   8.62062   8.62062      1.00  1.159161   .288506
   8.62052   8.62052      1.00  1.156351   .287976
   8.62041   8.62041      1.00  1.158111   .288226
   8.62031   8.62031      1.00  1.158691   .288306
   8.62021   8.62021      1.00  1.158041   .288326
   8.62011   8.62011      1.00  1.155951   .287796
   8.61999   8.61999      1.00  1.158741   .288646
   8.61989   8.61989      1.00  1.156631   .288106
   8.61980   8.61980      1.00  1.155891   .287786
   8.61969   8.61969      1.00  1.156601   .288116
   8.61957   8.61957      1.00  1.157131   .288386
   8.61947   8.61947      1.00  1.155101   .287926
   8.61937   8.61937      1.00  1.156531   .288406
   8.61926   8.61926      1.00  1.154361   .287736
   8.61914   8.61914      1.00  1.157221   .288556
   8.61903   8.61903      1.00  1.154251   .287746
   8.61891   8.61891      1.00  1.156061   .288346
   8.61879   8.61879      1.00  1.155931   .288436
   8.61867   8.61867      1.00  1.154721   .288096
   8.61856   8.61856      1.00  1.155651   .288426
   8.61845   8.61845      1.00  1.155941   .288336
   8.61833   8.61833      1.00  1.155801   .288436
   8.61821   8.61821      1.00  1.152621   .287536
   8.61810   8.61810      1.00  1.156441   .288636
   8.61798   8.61798      1.00  1.154441   .288086
   8.61787   8.61787      1.00  1.154581   .288316
   8.61775   8.61775      1.00  1.152541   .287556
   8.61763   8.61763      1.00  1.155231   .288486
   8.61752   8.61752      1.00  1.152211   .287936
   8.61741   8.61741      1.00  1.151281   .287556
   8.61729   8.61729      1.00  1.151931   .287876
   8.61719   8.61719      1.00  1.152131   .287776
   8.61708   8.61708      1.00  1.150741   .287586
   8.61696   8.61696      1.00  1.152351   .287936
   8.61685   8.61685      1.00  1.152391   .288096
   8.61674   8.61674      1.00  1.151121   .287676
   8.61663   8.61663      1.00  1.152701   .288306
   8.61652   8.61652      1.00  1.149951   .287556
   8.61640   8.61640      1.00  1.153021   .288356
   8.61630   8.61630      1.00  1.150051   .287516
   8.61619   8.61619      1.00  1.152671   .288256
   8.61608   8.61608      1.00  1.151761   .288226
   8.61596   8.61596      1.00  1.149791   .287636
   8.61585   8.61585      1.00  1.149371   .287576
   8.61574   8.61574      1.00  1.150371   .288016
   8.61562   8.61562      1.00  1.146651   .286996
   8.61550   8.61550      1.00  1.150661   .288026
   8.61538   8.61538      1.00  1.149211   .287566
   8.61527   8.61527      1.00  1.151501   .288336
   8.61515   8.61515      1.00  1.148701   .287496
   8.61503   8.61503      1.00  1.150051   .288086
   8.61492   8.61492      1.00  1.148851   .287676
   8.61481   8.61481      1.00  1.151301   .288536
   8.61469   8.61469      1.00  1.147531   .287766
   8.61456   8.61456      1.00  1.149781   .288176
   8.61444   8.61444      1.00  1.150231   .288316
   8.61433   8.61433      1.00  1.147651   .287656
   8.61421   8.61421      1.00  1.150051   .288166
   8.61410   8.61410      1.00  1.149071   .288166
   8.61399   8.61399      1.00  1.148911   .288056
   8.61388   8.61388      1.00  1.146891   .287296
   8.61377   8.61377      1.00  1.150131   .288276
   8.61365   8.61365      1.00  1.149021   .288266
   8.61354   8.61354      1.00  1.149191   .288406
   8.61343   8.61343      1.00  1.147691   .287886
   8.61332   8.61332      1.00  1.149481   .288426
   8.61321   8.61321      1.00  1.147391   .288016
   8.61310   8.61310      1.00  1.146951   .287686
   8.61299   8.61299      1.00  1.150291   .288516
   8.61288   8.61288      1.00  1.148851   .288136
   8.61278   8.61278      1.00  1.147271   .287966
   8.61267   8.61267      1.00  1.146621   .287656
   8.61256   8.61256      1.00  1.149821   .288576
   8.61245   8.61245      1.00  1.144751   .287586
   8.61233   8.61233      1.00  1.148671   .288676
   8.61222   8.61222      1.00  1.144101   .287376
   8.61211   8.61211      1.00  1.150051   .288966
   8.61200   8.61200      1.00  1.142351   .287036
   8.61189   8.61189      1.00  1.149041   .288786
   8.61178   8.61178      1.00  1.144291   .287766
   8.61168   8.61168      1.00  1.149561   .288916
   8.61157   8.61157      1.00  1.145331   .287766
   8.61146   8.61146      1.00  1.147711   .288386
   8.61136   8.61136      1.00  1.144951   .287686
   8.61126   8.61126      1.00  1.146761   .288296
   8.61115   8.61115      1.00  1.146101   .288356
   8.61104   8.61104      1.00  1.144861   .288016
   8.61094   8.61094      1.00  1.146071   .288326
   8.61084   8.61084      1.00  1.145331   .288086
   8.61074   8.61074      1.00  1.146601   .288556
   8.61064   8.61064      1.00  1.144611   .287986
   8.61053   8.61053      1.00  1.146351   .288166
   8.61043   8.61043      1.00  1.145261   .288186
   8.61033   8.61033      1.00  1.145221   .288366
   8.61023   8.61023      1.00  1.141011   .287296
   8.61012   8.61012      1.00  1.143551   .288046
   8.61002   8.61002      1.00  1.143381   .287926
   8.60992   8.60992      1.00  1.143261   .288036
   8.60980   8.60980      1.00  1.143291   .287956
   8.60970   8.60970      1.00  1.145601   .288806
   8.60960   8.60960      1.00  1.143111   .288366
   8.60949   8.60949      1.00  1.145431   .288676
   8.60938   8.60938      1.00  1.141121   .287456
   8.60926   8.60926      1.00  1.145991   .288626
   8.60915   8.60915      1.00  1.141521   .287806
   8.60904   8.60904      1.00  1.143101   .288066
   8.60893   8.60893      1.00  1.142671   .288166
   8.60880   8.60880      1.00  1.141801   .288046
   8.60870   8.60870      1.00  1.142571   .288636
   8.60859   8.60859      1.00  1.141831   .287966
   8.60847   8.60847      1.00  1.141361   .287966
   8.60835   8.60835      1.00  1.139031   .287156
   8.60823   8.60823      1.00  1.144401   .288726
   8.60812   8.60812      1.00  1.141321   .288266
   8.60799   8.60799      1.00  1.144401   .288966
   8.60788   8.60788      1.00  1.138371   .287456
   8.60777   8.60777      1.00  1.144341   .289006
   8.60765   8.60765      1.00  1.141661   .288376
   8.60753   8.60753      1.00  1.142151   .288526
   8.60742   8.60742      1.00  1.140451   .287976
   8.60732   8.60732      1.00  1.145921   .289386
   8.60720   8.60720      1.00  1.139001   .287576
   8.60709   8.60709      1.00  1.142501   .288816
   8.60698   8.60698      1.00  1.142231   .288726
   8.60687   8.60687      1.00  1.144881   .289306
   8.60676   8.60676      1.00  1.140571   .288486
   8.60664   8.60664      1.00  1.139891   .288326
   8.60653   8.60653      1.00  1.143671   .289206
   8.60643   8.60643      1.00  1.140691   .288426
   8.60632   8.60632      1.00  1.142041   .289156
   8.60621   8.60621      1.00  1.139661   .288206
   8.60609   8.60609      1.00  1.143161   .289166
   8.60599   8.60599      1.00  1.141151   .288626
   8.60588   8.60588      1.00  1.141171   .288746
   8.60575   8.60575      1.00  1.141171   .288846
   8.60564   8.60564      1.00  1.140701   .288566
   8.60553   8.60553      1.00  1.140651   .288756
   8.60541   8.60541      1.00  1.141331   .288916
   8.60528   8.60528      1.00  1.141941   .289206
   8.60517   8.60517      1.00  1.140251   .288746
   8.60505   8.60505      1.00  1.139481   .288536
   8.60494   8.60494      1.00  1.144451   .289796
   8.60481   8.60481      1.00  1.138311   .288466
   8.60470   8.60470      1.00  1.140431   .288656
   8.60459   8.60459      1.00  1.141801   .289456
   8.60447   8.60447      1.00  1.141111   .289176
   8.60434   8.60434      1.00  1.139601   .288606
   8.60423   8.60423      1.00  1.139111   .288756
   8.60412   8.60412      1.00  1.141981   .289676
   8.60401   8.60401      1.00  1.140001   .289106
   8.60389   8.60389      1.00  1.138051   .288576
   8.60378   8.60378      1.00  1.142621   .289756
   8.60368   8.60368      1.00  1.139561   .289226
   8.60357   8.60357      1.00  1.139871   .288766
   8.60345   8.60345      1.00  1.141761   .289426
   8.60333   8.60333      1.00  1.139151   .289036
   8.60323   8.60323      1.00  1.141011   .289426
   8.60311   8.60311      1.00  1.139211   .289276
   8.60300   8.60300      1.00  1.141121   .289736
   8.60289   8.60289      1.00  1.138031   .288996
   8.60279   8.60279      1.00  1.139411   .289566
   8.60267   8.60267      1.00  1.139111   .289356
   8.60256   8.60256      1.00  1.139231   .289446
   8.60245   8.60245      1.00  1.140351   .289596
   8.60234   8.60234      1.00  1.139111   .289316
   8.60223   8.60223      1.00  1.142631   .290216
   8.60212   8.60212      1.00  1.137441   .288896
   8.60201   8.60201      1.00  1.139371   .289496
   8.60190   8.60190      1.00  1.140241   .289856
   8.60180   8.60180      1.00  1.140131   .289846
   8.60168   8.60168      1.00  1.136951   .288856
   8.60157   8.60157      1.00  1.140611   .290146
   8.60148   8.60148      1.00  1.137681   .289066
   8.60137   8.60137      1.00  1.142081   .290286
   8.60125   8.60125      1.00  1.135541   .288676
   8.60115   8.60115      1.00  1.139261   .289816
   8.60105   8.60105      1.00  1.138001   .289426
   8.60095   8.60095      1.00  1.139671   .290326
   8.60084   8.60084      1.00  1.136761   .289176
   8.60074   8.60074      1.00  1.140271   .290346
   8.60064   8.60064      1.00  1.140381   .290516
   8.60053   8.60053      1.00  1.138861   .290046
   8.60043   8.60043      1.00  1.138911   .289926
   8.60033   8.60033      1.00  1.139071   .289976
   8.60023   8.60023      1.00  1.138171   .289806
   8.60012   8.60012      1.00  1.138041   .290046
   8.60001   8.60001      1.00  1.138111   .289946
   8.59991   8.59991      1.00  1.138371   .290066
   8.59981   8.59981      1.00  1.136381   .289426
   8.59971   8.59971      1.00  1.140541   .290586
   8.59959   8.59959      1.00  1.138441   .289766
   8.59949   8.59949      1.00  1.136971   .289696
   8.59939   8.59939      1.00  1.137761   .290046
   8.59927   8.59927      1.00  1.139151   .290576
   8.59915   8.59915      1.00  1.138421   .290316
   8.59904   8.59904      1.00  1.135251   .289836
   8.59893   8.59893      1.00  1.139671   .290676
   8.59881   8.59881      1.00  1.138231   .290286
   8.59870   8.59870      1.00  1.135381   .289756
   8.59858   8.59858      1.00  1.136841   .289936
   8.59847   8.59847      1.00  1.140831   .290926
   8.59835   8.59835      1.00  1.134521   .289596
   8.59823   8.59823      1.00  1.136911   .289996
   8.59811   8.59811      1.00  1.137901   .290216
   8.59800   8.59800      1.00  1.138001   .290466
   8.59788   8.59788      1.00  1.135621   .290086
   8.59776   8.59776      1.00  1.136771   .290476
   8.59765   8.59765      1.00  1.137481   .290546
   8.59754   8.59754      1.00  1.135361   .290126
   8.59743   8.59743      1.00  1.135101   .290066
   8.59731   8.59731      1.00  1.137771   .290576
   8.59720   8.59720      1.00  1.136831   .290326
   8.59709   8.59709      1.00  1.134641   .289896
   8.59698   8.59698      1.00  1.137151   .290546
   8.59686   8.59686      1.00  1.136221   .290406
   8.59676   8.59676      1.00  1.136691   .290506
   8.59665   8.59665      1.00  1.133021   .289686
   8.59654   8.59654      1.00  1.138321   .290996
   8.59642   8.59642      1.00  1.135851   .290416
   8.59631   8.59631      1.00  1.133561   .289946
   8.59621   8.59621      1.00  1.137641   .291276
   8.59609   8.59609      1.00  1.137491   .290896
   8.59597   8.59597      1.00  1.132431   .289916
   8.59586   8.59586      1.00  1.134521   .290336
   8.59576   8.59576      1.00  1.138641   .291406
   8.59564   8.59564      1.00  1.133631   .290236
   8.59551   8.59551      1.00  1.132581   .289946
   8.59540   8.59540      1.00  1.132481   .289906
   8.59529   8.59529      1.00  1.138481   .291246
   8.59517   8.59517      1.00  1.130441   .289666
   8.59505   8.59505      1.00  1.133611   .290106
   8.59493   8.59493      1.00  1.135621   .290976
   8.59481   8.59481      1.00  1.134401   .290666
   8.59470   8.59470      1.00  1.131031   .289896
   8.59458   8.59458      1.00  1.135181   .290896
   8.59446   8.59446      1.00  1.134931   .291006
   8.59435   8.59435      1.00  1.131391   .289986
   8.59422   8.59422      1.00  1.133901   .290686
   8.59411   8.59411      1.00  1.134501   .290976
   8.59400   8.59400      1.00  1.133351   .290516
   8.59389   8.59389      1.00  1.130411   .289986
   8.59378   8.59378      1.00  1.130821   .290156
   8.59366   8.59366      1.00  1.134601   .290936
   8.59355   8.59355      1.00  1.129441   .289836
   8.59345   8.59345      1.00  1.132171   .290386
   8.59334   8.59334      1.00  1.134321   .291016
   8.59322   8.59322      1.00  1.131221   .290276
   8.59311   8.59311      1.00  1.130901   .290146
   8.59300   8.59300      1.00  1.132781   .290816
   8.59289   8.59289      1.00  1.133481   .291126
   8.59278   8.59278      1.00  1.129851   .290156
   8.59267   8.59267      1.00  1.131471   .290206
   8.59257   8.59257      1.00  1.132601   .290896
   8.59246   8.59246      1.00  1.132531   .290786
   8.59234   8.59234      1.00  1.127441   .289836
   8.59222   8.59222      1.00  1.131671   .290676
   8.59212   8.59212      1.00  1.132481   .291106
   8.59201   8.59201      1.00  1.127341   .289656
   8.59190   8.59190      1.00  1.130301   .290406
   8.59179   8.59179      1.00  1.131381   .290796
   8.59168   8.59168      1.00  1.129991   .290396
   8.59158   8.59158      1.00  1.128781   .290226
   8.59147   8.59147      1.00  1.130071   .290786
   8.59136   8.59136      1.00  1.129901   .290696
   8.59126   8.59126      1.00  1.127921   .290166
   8.59115   8.59115      1.00  1.128741   .290156
   8.59104   8.59104      1.00  1.130901   .290966
   8.59094   8.59094      1.00  1.126171   .289806
   8.59085   8.59085      1.00  1.127671   .290066
   8.59074   8.59074      1.00  1.130811   .290986
   8.59063   8.59063      1.00  1.128631   .290436
   8.59053   8.59053      1.00  1.125331   .289806
   8.59044   8.59044      1.00  1.128161   .290486
   8.59033   8.59033      1.00  1.128441   .290656
   8.59022   8.59022      1.00  1.125311   .289736
   8.59012   8.59012      1.00  1.125791   .290256
   8.59002   8.59002      1.00  1.126191   .290326
   8.58991   8.58991      1.00  1.128121   .290656
   8.58981   8.58981      1.00  1.120831   .289086
   8.58970   8.58970      1.00  1.128431   .290726
   8.58959   8.58959      1.00  1.126191   .290286
   8.58949   8.58949      1.00  1.124691   .289876
   8.58937   8.58937      1.00  1.122071   .289266
   8.58926   8.58926      1.00  1.129811   .291276
   8.58916   8.58916      1.00  1.123201   .289596
   8.58905   8.58905      1.00  1.124901   .290106
   8.58892   8.58892      1.00  1.124261   .289966
   8.58881   8.58881      1.00  1.127451   .290796
   8.58870   8.58870      1.00  1.122281   .289586
   8.58858   8.58858      1.00  1.123711   .289926
   8.58846   8.58846      1.00  1.124921   .290136
   8.58834   8.58834      1.00  1.123721   .289836
   8.58823   8.58823      1.00  1.122251   .289846
   8.58812   8.58812      1.00  1.123641   .290196
   8.58800   8.58800      1.00  1.124581   .290356
   8.58788   8.58788      1.00  1.121821   .289416
   8.58777   8.58777      1.00  1.123661   .290106
   8.58765   8.58765      1.00  1.125621   .290616
   8.58753   8.58753      1.00  1.122951   .290096
   8.58742   8.58742      1.00  1.121731   .289686
   8.58731   8.58731      1.00  1.124891   .290496
   8.58720   8.58720      1.00  1.125241   .290486
   8.58708   8.58708      1.00  1.120961   .289616
   8.58697   8.58697      1.00  1.120931   .289766
   8.58687   8.58687      1.00  1.125411   .291016
   8.58676   8.58676      1.00  1.120591   .289796
   8.58664   8.58664      1.00  1.119781   .289556
   8.58653   8.58653      1.00  1.121411   .290026
   8.58643   8.58643      1.00  1.123741   .290706
   8.58632   8.58632      1.00  1.120471   .290016
   8.58620   8.58620      1.00  1.120491   .289756
   8.58609   8.58609      1.00  1.123451   .290606
   8.58598   8.58598      1.00  1.121431   .290176
   8.58587   8.58587      1.00  1.120251   .290056
   8.58575   8.58575      1.00  1.121341   .290376
   8.58563   8.58563      1.00  1.120311   .289946
   8.58552   8.58552      1.00  1.119211   .289726
   8.58540   8.58540      1.00  1.120381   .290076
   8.58528   8.58528      1.00  1.120161   .290056
   8.58517   8.58517      1.00  1.118461   .289556
   8.58505   8.58505      1.00  1.116901   .289106
   8.58493   8.58493      1.00  1.122801   .291036
   8.58481   8.58481      1.00  1.115441   .288976
   8.58470   8.58470      1.00  1.116821   .289376
   8.58458   8.58458      1.00  1.117931   .289666
   8.58446   8.58446      1.00  1.118911   .289936
   8.58434   8.58434      1.00  1.115421   .289086
   8.58423   8.58423      1.00  1.115011   .288926
   8.58412   8.58412      1.00  1.118301   .289866
   8.58401   8.58401      1.00  1.117181   .289326
   8.58389   8.58389      1.00  1.111651   .288206
   8.58379   8.58379      1.00  1.115741   .289316
   8.58369   8.58369      1.00  1.116841   .289616
   8.58357   8.58357      1.00  1.111621   .288336
   8.58345   8.58345      1.00  1.113191   .288676
   8.58334   8.58334      1.00  1.114451   .289166
   8.58323   8.58323      1.00  1.114521   .289466
   8.58312   8.58312      1.00  1.109641   .288046
   8.58300   8.58300      1.00  1.114901   .289236
   8.58289   8.58289      1.00  1.111581   .288646
   8.58279   8.58279      1.00  1.112441   .288846
   8.58268   8.58268      1.00  1.107761   .287756
   8.58256   8.58256      1.00  1.114251   .289446
   8.58246   8.58246      1.00  1.109731   .288366
   8.58235   8.58235      1.00  1.107101   .287466
   8.58224   8.58224      1.00  1.110951   .288566
   8.58213   8.58213      1.00  1.110371   .288616
   8.58202   8.58202      1.00  1.105521   .287166
   8.58192   8.58192      1.00  1.108821   .288086
   8.58181   8.58181      1.00  1.108341   .288126
   8.58170   8.58170      1.00  1.106561   .287816
   8.58159   8.58159      1.00  1.106281   .287716
   8.58149   8.58149      1.00  1.107931   .288106
   8.58138   8.58138      1.00  1.107351   .287846
   8.58127   8.58127      1.00  1.102451   .286856
   8.58117   8.58117      1.00  1.107791   .288206
   8.58107   8.58107      1.00  1.106311   .287816
   8.58096   8.58096      1.00  1.102341   .286896
   8.58085   8.58085      1.00  1.103211   .286936
   8.58075   8.58075      1.00  1.106341   .287676
   8.58065   8.58065      1.00  1.103311   .287076
   8.58055   8.58055      1.00  1.102271   .286876
   8.58045   8.58045      1.00  1.104241   .287436
   8.58035   8.58035      1.00  1.105121   .287576
   8.58025   8.58025      1.00  1.100981   .286876
   8.58014   8.58014      1.00  1.101541   .286826
   8.58003   8.58003      1.00  1.101911   .286786
   8.57993   8.57993      1.00  1.103251   .287076
   8.57983   8.57983      1.00  1.099271   .286356
   8.57973   8.57973      1.00  1.100531   .286826
   8.57961   8.57961      1.00  1.102511   .287396
   8.57951   8.57951      1.00  1.099321   .286456
   8.57941   8.57941      1.00  1.098501   .286286
   8.57929   8.57929      1.00  1.098741   .286466
   8.57918   8.57918      1.00  1.100481   .286816
   8.57906   8.57906      1.00  1.099531   .286446
   8.57895   8.57895      1.00  1.100531   .287076
   8.57884   8.57884      1.00  1.097411   .286166
   8.57872   8.57872      1.00  1.097821   .286256
   8.57860   8.57860      1.00  1.098811   .286726
   8.57850   8.57850      1.00  1.098891   .286906
   8.57838   8.57838      1.00  1.096701   .285996
   8.57825   8.57825      1.00  1.096691   .286196
   8.57813   8.57813      1.00  1.099081   .286816
   8.57802   8.57802      1.00  1.096501   .286386
   8.57791   8.57791      1.00  1.094491   .285746
   8.57779   8.57779      1.00  1.094951   .285956
   8.57767   8.57767      1.00  1.098441   .286996
   8.57756   8.57756      1.00  1.092081   .285256
   8.57745   8.57745      1.00  1.096931   .286706
   8.57734   8.57734      1.00  1.093571   .285806
   8.57723   8.57723      1.00  1.099351   .287316
   8.57712   8.57712      1.00  1.092871   .285476
   8.57700   8.57700      1.00  1.096981   .286666
   8.57689   8.57689      1.00  1.094431   .286056
   8.57678   8.57678      1.00  1.096261   .286516
   8.57667   8.57667      1.00  1.092011   .285456
   8.57656   8.57656      1.00  1.097901   .286946
   8.57644   8.57644      1.00  1.091981   .285326
   8.57634   8.57634      1.00  1.095041   .286266
   8.57623   8.57623      1.00  1.093821   .285986
   8.57612   8.57612      1.00  1.094021   .286296
   8.57600   8.57600      1.00  1.093351   .286036
   8.57589   8.57589      1.00  1.094221   .286196
   8.57578   8.57578      1.00  1.093131   .285986
   8.57567   8.57567      1.00  1.094071   .286456
   8.57554   8.57554      1.00  1.091671   .285766
   8.57543   8.57543      1.00  1.093621   .286236
   8.57532   8.57532      1.00  1.093761   .286376
   8.57520   8.57520      1.00  1.090421   .285446
   8.57508   8.57508      1.00  1.092941   .286416
   8.57496   8.57496      1.00  1.090771   .285906
   8.57485   8.57485      1.00  1.092031   .286126
   8.57473   8.57473      1.00  1.090471   .285646
   8.57461   8.57461      1.00  1.090991   .285736
   8.57449   8.57449      1.00  1.088831   .285536
   8.57437   8.57437      1.00  1.092031   .286216
   8.57426   8.57426      1.00  1.090451   .285796
   8.57414   8.57414      1.00  1.088851   .285656
   8.57403   8.57403      1.00  1.090901   .286156
   8.57392   8.57392      1.00  1.089451   .285786
   8.57380   8.57380      1.00  1.090841   .286116
   8.57369   8.57369      1.00  1.087141   .284966
   8.57358   8.57358      1.00  1.089211   .285556
   8.57347   8.57347      1.00  1.088941   .285716
   8.57336   8.57336      1.00  1.089251   .285906
   8.57325   8.57325      1.00  1.085431   .284816
   8.57314   8.57314      1.00  1.091301   .286536
   8.57304   8.57304      1.00  1.085911   .285036
   8.57292   8.57292      1.00  1.092611   .286816
   8.57281   8.57281      1.00  1.083361   .284426
   8.57271   8.57271      1.00  1.090941   .286466
   8.57260   8.57260      1.00  1.088211   .285736
   8.57249   8.57249      1.00  1.087681   .285746
   8.57237   8.57237      1.00  1.085971   .285196
   8.57226   8.57226      1.00  1.090611   .286476
   8.57215   8.57215      1.00  1.084471   .285006
   8.57204   8.57204      1.00  1.085751   .285226
   8.57193   8.57193      1.00  1.086361   .285556
   8.57182   8.57182      1.00  1.088181   .286016
   8.57171   8.57171      1.00  1.084951   .285116
   8.57160   8.57160      1.00  1.087801   .285986
   8.57149   8.57149      1.00  1.087791   .285966
   8.57139   8.57139      1.00  1.087081   .286016
   8.57129   8.57129      1.00  1.085861   .285696
   8.57118   8.57118      1.00  1.085331   .285716
   8.57107   8.57107      1.00  1.087471   .286086
   8.57097   8.57097      1.00  1.084451   .285336
   8.57087   8.57087      1.00  1.087011   .286066
   8.57077   8.57077      1.00  1.084891   .285436
   8.57066   8.57066      1.00  1.086881   .285896
   8.57057   8.57057      1.00  1.083661   .285326
   8.57047   8.57047      1.00  1.087101   .286576
   8.57036   8.57036      1.00  1.084251   .285426
   8.57025   8.57025      1.00  1.085951   .286046
   8.57016   8.57016      1.00  1.085271   .285676
   8.57006   8.57006      1.00  1.087091   .286236
   8.56995   8.56995      1.00  1.084141   .285426
   8.56984   8.56984      1.00  1.083141   .285506
   8.56973   8.56973      1.00  1.084201   .285976
   8.56963   8.56963      1.00  1.084901   .285986
   8.56952   8.56952      1.00  1.083811   .285906
   8.56941   8.56941      1.00  1.081841   .285206
   8.56930   8.56930      1.00  1.086331   .286446
   8.56919   8.56919      1.00  1.083051   .285336
   8.56908   8.56908      1.00  1.083761   .285946
   8.56896   8.56896      1.00  1.080531   .284876
   8.56885   8.56885      1.00  1.085471   .286566
   8.56874   8.56874      1.00  1.081161   .285366
   8.56862   8.56862      1.00  1.085211   .286386
   8.56850   8.56850      1.00  1.080571   .285206
   8.56839   8.56839      1.00  1.084921   .286156
   8.56828   8.56828      1.00  1.079381   .284966
   8.56816   8.56816      1.00  1.085351   .286436
   8.56804   8.56804      1.00  1.081611   .285666
   8.56793   8.56793      1.00  1.082681   .285896
   8.56781   8.56781      1.00  1.080941   .285266
   8.56770   8.56770      1.00  1.084731   .286076
   8.56757   8.56757      1.00  1.080041   .285276
   8.56746   8.56746      1.00  1.081981   .285786
   8.56735   8.56735      1.00  1.082101   .285716
   8.56724   8.56724      1.00  1.081501   .285616
   8.56712   8.56712      1.00  1.081011   .285456
   8.56701   8.56701      1.00  1.077161   .284756
   8.56691   8.56691      1.00  1.086781   .287466
   8.56680   8.56680      1.00  1.076771   .284596
   8.56668   8.56668      1.00  1.081091   .285606
   8.56657   8.56657      1.00  1.078801   .285476
   8.56647   8.56647      1.00  1.081101   .285936
   8.56636   8.56636      1.00  1.076851   .285146
   8.56625   8.56625      1.00  1.080351   .285716
   8.56614   8.56614      1.00  1.077821   .285026
   8.56603   8.56603      1.00  1.082051   .286256
   8.56592   8.56592      1.00  1.075631   .284826
   8.56579   8.56579      1.00  1.080081   .285796
   8.56568   8.56568      1.00  1.077091   .285116
   8.56557   8.56557      1.00  1.079731   .285576
   8.56545   8.56545      1.00  1.076561   .285016
   8.56532   8.56532      1.00  1.079421   .286046
   8.56521   8.56521      1.00  1.075401   .284756
   8.56510   8.56510      1.00  1.077031   .285286
   8.56498   8.56498      1.00  1.079291   .285956
   8.56486   8.56486      1.00  1.074371   .284566
   8.56474   8.56474      1.00  1.073331   .284166
   8.56463   8.56463      1.00  1.077341   .285446
   8.56451   8.56451      1.00  1.075811   .285256
   8.56439   8.56439      1.00  1.074261   .284856
   8.56428   8.56428      1.00  1.074191   .284746
   8.56417   8.56417      1.00  1.076401   .285256
   8.56406   8.56406      1.00  1.076721   .285586
   8.56393   8.56393      1.00  1.070251   .283696
   8.56382   8.56382      1.00  1.077051   .285736
   8.56372   8.56372      1.00  1.072731   .284686
   8.56360   8.56360      1.00  1.075461   .285406
   8.56349   8.56349      1.00  1.069371   .283546
   8.56339   8.56339      1.00  1.074751   .284976
   8.56328   8.56328      1.00  1.073391   .285046
   8.56316   8.56316      1.00  1.068561   .283656
   8.56304   8.56304      1.00  1.071991   .284726
   8.56294   8.56294      1.00  1.070041   .283966
   8.56284   8.56284      1.00  1.072831   .284986
   8.56272   8.56272      1.00  1.067581   .283466
   8.56261   8.56261      1.00  1.073541   .285196
   8.56250   8.56250      1.00  1.066191   .283266
   8.56240   8.56240      1.00  1.071141   .284666
   8.56228   8.56228      1.00  1.068251   .283776
   8.56217   8.56217      1.00  1.071471   .284676
   8.56206   8.56206      1.00  1.064411   .282976
   8.56196   8.56196      1.00  1.072081   .284996
   8.56185   8.56185      1.00  1.068501   .284026
   8.56174   8.56174      1.00  1.069121   .284116
   8.56163   8.56163      1.00  1.063191   .282696
   8.56153   8.56153      1.00  1.070191   .284736
   8.56142   8.56142      1.00  1.067341   .283916
   8.56131   8.56131      1.00  1.065451   .283536
   8.56121   8.56121      1.00  1.065281   .283606
   8.56111   8.56111      1.00  1.065141   .283656
   8.56100   8.56100      1.00  1.067041   .283896
   8.56089   8.56089      1.00  1.060511   .282416
   8.56079   8.56079      1.00  1.066701   .283856
   8.56069   8.56069      1.00  1.061901   .282696
   8.56059   8.56059      1.00  1.062811   .283016
   8.56048   8.56048      1.00  1.061401   .282566
   8.56039   8.56039      1.00  1.065121   .283686
   8.56029   8.56029      1.00  1.061141   .282756
   8.56018   8.56018      1.00  1.063371   .283266
   8.56007   8.56007      1.00  1.059891   .282376
   8.55997   8.55997      1.00  1.065861   .283946
   8.55987   8.55987      1.00  1.057951   .282006
   8.55977   8.55977      1.00  1.065011   .283766
   8.55966   8.55966      1.00  1.057961   .281906
   8.55955   8.55955      1.00  1.064961   .283786
   8.55944   8.55944      1.00  1.055491   .281556
   8.55934   8.55934      1.00  1.063841   .283856
   8.55922   8.55922      1.00  1.054311   .281136
   8.55911   8.55911      1.00  1.059511   .282756
   8.55900   8.55900      1.00  1.056201   .281746
   8.55888   8.55888      1.00  1.059961   .282536
   8.55876   8.55876      1.00  1.053041   .281006
   8.55865   8.55865      1.00  1.059331   .282826
   8.55853   8.55853      1.00  1.056461   .282026
   8.55842   8.55842      1.00  1.056381   .281956
   8.55830   8.55830      1.00  1.054751   .281596
   8.55819   8.55819      1.00  1.057551   .282356
   8.55808   8.55808      1.00  1.053711   .281326
   8.55795   8.55795      1.00  1.056281   .282126
   8.55783   8.55783      1.00  1.053781   .281456
   8.55772   8.55772      1.00  1.056131   .281966
   8.55761   8.55761      1.00  1.053171   .281436
   8.55750   8.55750      1.00  1.052341   .281276
   8.55738   8.55738      1.00  1.055191   .281816
   8.55727   8.55727      1.00  1.056971   .282476
   8.55716   8.55716      1.00  1.051891   .281206
   8.55705   8.55705      1.00  1.053801   .281556
   8.55694   8.55694      1.00  1.051771   .281106
   8.55683   8.55683      1.00  1.055251   .282386
   8.55672   8.55672      1.00  1.050901   .281046
   8.55660   8.55660      1.00  1.053581   .281736
   8.55649   8.55649      1.00  1.052051   .281416
   8.55638   8.55638      1.00  1.052361   .281486
   8.55628   8.55628      1.00  1.049231   .280786
   8.55616   8.55616      1.00  1.055601   .282456
   8.55605   8.55605      1.00  1.048501   .280706
   8.55594   8.55594      1.00  1.053141   .281836
   8.55583   8.55583      1.00  1.049741   .280796
   8.55571   8.55571      1.00  1.054451   .282336
   8.55559   8.55559      1.00  1.046611   .280246
   8.55548   8.55548      1.00  1.054671   .282386
   8.55536   8.55536      1.00  1.049831   .281206
   8.55525   8.55525      1.00  1.051211   .281616
   8.55513   8.55513      1.00  1.048631   .280706
   8.55501   8.55501      1.00  1.052661   .281946
   8.55490   8.55490      1.00  1.051101   .281746
   8.55478   8.55478      1.00  1.047541   .280686
   8.55466   8.55466      1.00  1.047841   .280936
   8.55454   8.55454      1.00  1.052701   .281986
   8.55443   8.55443      1.00  1.046471   .280466
   8.55431   8.55431      1.00  1.047321   .280906
   8.55419   8.55419      1.00  1.049241   .281396
   8.55409   8.55409      1.00  1.049761   .281606
   8.55398   8.55398      1.00  1.046061   .280526
   8.55387   8.55387      1.00  1.048991   .281426
   8.55374   8.55374      1.00  1.047541   .280926
   8.55364   8.55364      1.00  1.047171   .280766
   8.55354   8.55354      1.00  1.048781   .281236
   8.55342   8.55342      1.00  1.046351   .280596
   8.55331   8.55331      1.00  1.048661   .281566
   8.55320   8.55320      1.00  1.048451   .281576
   8.55309   8.55309      1.00  1.045701   .280666
   8.55298   8.55298      1.00  1.049421   .281696
   8.55287   8.55287      1.00  1.044231   .280456
   8.55276   8.55276      1.00  1.051951   .282436
   8.55266   8.55266      1.00  1.045541   .280846
   8.55255   8.55255      1.00  1.047121   .281326
   8.55244   8.55244      1.00  1.045251   .280876
   8.55233   8.55233      1.00  1.049691   .281966
   8.55222   8.55222      1.00  1.044511   .280906
   8.55211   8.55211      1.00  1.048271   .281466
   8.55199   8.55199      1.00  1.044011   .280536
   8.55189   8.55189      1.00  1.047721   .281716
   8.55179   8.55179      1.00  1.043071   .280296
   8.55168   8.55168      1.00  1.050281   .282476
   8.55156   8.55156      1.00  1.040631   .279706
   8.55146   8.55146      1.00  1.050101   .282216
   8.55136   8.55136      1.00  1.041901   .280186
   8.55125   8.55125      1.00  1.047481   .281636
   8.55114   8.55114      1.00  1.045041   .281156
   8.55104   8.55104      1.00  1.045861   .281436
   8.55094   8.55094      1.00  1.044851   .281326
   8.55084   8.55084      1.00  1.046941   .281796
   8.55074   8.55074      1.00  1.044911   .281186
   8.55064   8.55064      1.00  1.044641   .281186
   8.55054   8.55054      1.00  1.044741   .281416
   8.55044   8.55044      1.00  1.046011   .281746
   8.55032   8.55032      1.00  1.042351   .280826
   8.55022   8.55022      1.00  1.043001   .280756
   8.55012   8.55012      1.00  1.046611   .281906
   8.55002   8.55002      1.00  1.044591   .281566
   8.54991   8.54991      1.00  1.046261   .281986
   8.54981   8.54981      1.00  1.043571   .281476
   8.54970   8.54970      1.00  1.048691   .282686
   8.54959   8.54959      1.00  1.046641   .281966
   8.54948   8.54948      1.00  1.048511   .282616
   8.54937   8.54937      1.00  1.046171   .281826
   8.54927   8.54927      1.00  1.047401   .282496
   8.54915   8.54915      1.00  1.047321   .282626
   8.54903   8.54903      1.00  1.046771   .282256
   8.54892   8.54892      1.00  1.048161   .282666
   8.54882   8.54882      1.00  1.046311   .282306
   8.54870   8.54870      1.00  1.050391   .283436
   8.54858   8.54858      1.00  1.047361   .282726
   8.54847   8.54847      1.00  1.047161   .282626
   8.54836   8.54836      1.00  1.047921   .282766
   8.54823   8.54823      1.00  1.049401   .283426
   8.54811   8.54811      1.00  1.044831   .282146
   8.54800   8.54800      1.00  1.049281   .283356
   8.54788   8.54788      1.00  1.044881   .282296
   8.54777   8.54777      1.00  1.049141   .283266
   8.54765   8.54765      1.00  1.042811   .281626
   8.54754   8.54754      1.00  1.050811   .283596
   8.54743   8.54743      1.00  1.043971   .281986
   8.54731   8.54731      1.00  1.049561   .283546
   8.54719   8.54719      1.00  1.045111   .282386
   8.54708   8.54708      1.00  1.049191   .283656
   8.54698   8.54698      1.00  1.047721   .283246
   8.54687   8.54687      1.00  1.047941   .283286
   8.54675   8.54675      1.00  1.049061   .283676
   8.54664   8.54664      1.00  1.047551   .283116
   8.54654   8.54654      1.00  1.049101   .283736
   8.54643   8.54643      1.00  1.049511   .283616
   8.54631   8.54631      1.00  1.048271   .283606
   8.54620   8.54620      1.00  1.049191   .284116
   8.54610   8.54610      1.00  1.050581   .284266
   8.54598   8.54598      1.00  1.048751   .283956
   8.54586   8.54586      1.00  1.050941   .284326
   8.54575   8.54575      1.00  1.047031   .283326
   8.54563   8.54563      1.00  1.053581   .285066
   8.54552   8.54552      1.00  1.048071   .283656
   8.54539   8.54539      1.00  1.049911   .284306
   8.54528   8.54528      1.00  1.050681   .284456
   8.54517   8.54517      1.00  1.051691   .284956
   8.54505   8.54505      1.00  1.052671   .285516
   8.54492   8.54492      1.00  1.048851   .284016
   8.54481   8.54481      1.00  1.055721   .285966
   8.54470   8.54470      1.00  1.049181   .284196
   8.54458   8.54458      1.00  1.052481   .285286
   8.54445   8.54445      1.00  1.051201   .284676
   8.54434   8.54434      1.00  1.050861   .285016
   8.54423   8.54423      1.00  1.050781   .284936
   8.54411   8.54411      1.00  1.054601   .286136
   8.54400   8.54400      1.00  1.049521   .284786
   8.54389   8.54389      1.00  1.054081   .285916
   8.54378   8.54378      1.00  1.047851   .284316
   8.54367   8.54367      1.00  1.059391   .287236
   8.54355   8.54355      1.00  1.046511   .284046
   8.54345   8.54345      1.00  1.054691   .286246
   8.54334   8.54334      1.00  1.049581   .284926
   8.54322   8.54322      1.00  1.055971   .286316
   8.54310   8.54310      1.00  1.048851   .284676
   8.54300   8.54300      1.00  1.053551   .285986
   8.54289   8.54289      1.00  1.052141   .285766
   8.54278   8.54278      1.00  1.053311   .285656
   8.54267   8.54267      1.00  1.049511   .285026
   8.54256   8.54256      1.00  1.057481   .287086
   8.54245   8.54245      1.00  1.052771   .285826
   8.54234   8.54234      1.00  1.054491   .286316
   8.54223   8.54223      1.00  1.052081   .285936
   8.54211   8.54211      1.00  1.055961   .286896
   8.54201   8.54201      1.00  1.053681   .286496
   8.54190   8.54190      1.00  1.051741   .285926
   8.54179   8.54179      1.00  1.056451   .287106
   8.54169   8.54169      1.00  1.053981   .286406
   8.54158   8.54158      1.00  1.055161   .286996
   8.54147   8.54147      1.00  1.052291   .286026
   8.54136   8.54136      1.00  1.057991   .287946
   8.54126   8.54126      1.00  1.052161   .286436
   8.54116   8.54116      1.00  1.055681   .287376
   8.54105   8.54105      1.00  1.052801   .286606
   8.54094   8.54094      1.00  1.059301   .288076
   8.54084   8.54084      1.00  1.051171   .285956
   8.54074   8.54074      1.00  1.059991   .288296
   8.54064   8.54064      1.00  1.053001   .286336
   8.54054   8.54054      1.00  1.058551   .288176
   8.54044   8.54044      1.00  1.050321   .286016
   8.54034   8.54034      1.00  1.061711   .289246
   8.54023   8.54023      1.00  1.052811   .286836
   8.54012   8.54012      1.00  1.058691   .288236
   8.54002   8.54002      1.00  1.055791   .287626
   8.53992   8.53992      1.00  1.059741   .288776
   8.53981   8.53981      1.00  1.055111   .287506
   8.53970   8.53970      1.00  1.059801   .288786
   8.53960   8.53960      1.00  1.056951   .288136
   8.53950   8.53950      1.00  1.059571   .288886
   8.53939   8.53939      1.00  1.053201   .287176
   8.53927   8.53927      1.00  1.062011   .289276
   8.53916   8.53916      1.00  1.055881   .287856
   8.53905   8.53905      1.00  1.058311   .288636
   8.53893   8.53893      1.00  1.054971   .287536
   8.53881   8.53881      1.00  1.062361   .289736
   8.53870   8.53870      1.00  1.052971   .287326
   8.53859   8.53859      1.00  1.059311   .289066
   8.53847   8.53847      1.00  1.057151   .288346
   8.53835   8.53835      1.00  1.060161   .289366
   8.53823   8.53823      1.00  1.054221   .287716
   8.53812   8.53812      1.00  1.058351   .289186
   8.53801   8.53801      1.00  1.057641   .288756
   8.53789   8.53789      1.00  1.058141   .288846
   8.53777   8.53777      1.00  1.052001   .287216
   8.53766   8.53766      1.00  1.062791   .290136
   8.53754   8.53754      1.00  1.054131   .288056
   8.53743   8.53743      1.00  1.056421   .288596
   8.53732   8.53732      1.00  1.057401   .288836
   8.53721   8.53721      1.00  1.056831   .288626
   8.53709   8.53709      1.00  1.054121   .288236
   8.53698   8.53698      1.00  1.058071   .289086
   8.53687   8.53687      1.00  1.057261   .288886
   8.53676   8.53676      1.00  1.057221   .289046
   8.53665   8.53665      1.00  1.053751   .288206
   8.53653   8.53653      1.00  1.057831   .289346
   8.53643   8.53643      1.00  1.057401   .289166
   8.53632   8.53632      1.00  1.056291   .288736
   8.53621   8.53621      1.00  1.054521   .288606
   8.53609   8.53609      1.00  1.058731   .289676
   8.53598   8.53598      1.00  1.055181   .288826
   8.53587   8.53587      1.00  1.052611   .288006
   8.53576   8.53576      1.00  1.056531   .289286
   8.53564   8.53564      1.00  1.054831   .288806
   8.53552   8.53552      1.00  1.056101   .289106
   8.53541   8.53541      1.00  1.054501   .288686
   8.53529   8.53529      1.00  1.058591   .289756
   8.53517   8.53517      1.00  1.053461   .288686
   8.53505   8.53505      1.00  1.057671   .289566
   8.53494   8.53494      1.00  1.055241   .289216
   8.53482   8.53482      1.00  1.057761   .289966
   8.53470   8.53470      1.00  1.050961   .287946
   8.53458   8.53458      1.00  1.058151   .290076
   8.53446   8.53446      1.00  1.054541   .289026
   8.53434   8.53434      1.00  1.055121   .289116
   8.53423   8.53423      1.00  1.055271   .289226
   8.53412   8.53412      1.00  1.055751   .289476
   8.53401   8.53401      1.00  1.054141   .289156
   8.53389   8.53389      1.00  1.051451   .288196
   8.53378   8.53378      1.00  1.057361   .289936
   8.53367   8.53367      1.00  1.053741   .289026
   8.53356   8.53356      1.00  1.054011   .289106
   8.53345   8.53345      1.00  1.051071   .288526
   8.53334   8.53334      1.00  1.058351   .290476
   8.53322   8.53322      1.00  1.047631   .287486
   8.53312   8.53312      1.00  1.053381   .289046
   8.53301   8.53301      1.00  1.053501   .289196
   8.53290   8.53290      1.00  1.053411   .289316
   8.53279   8.53279      1.00  1.050171   .288406
   8.53268   8.53268      1.00  1.055291   .289816
   8.53257   8.53257      1.00  1.052531   .288966
   8.53246   8.53246      1.00  1.052781   .289116
   8.53235   8.53235      1.00  1.048421   .288236
   8.53224   8.53224      1.00  1.054911   .289796
   8.53212   8.53212      1.00  1.050861   .288736
   8.53201   8.53201      1.00  1.049091   .288296
   8.53190   8.53190      1.00  1.053601   .289696
   8.53180   8.53180      1.00  1.051931   .289206
   8.53169   8.53169      1.00  1.050571   .288866
   8.53158   8.53158      1.00  1.049541   .288666
   8.53148   8.53148      1.00  1.053411   .289536
   8.53137   8.53137      1.00  1.049801   .288736
   8.53127   8.53127      1.00  1.052591   .289476
   8.53116   8.53116      1.00  1.047791   .288366
   8.53105   8.53105      1.00  1.054051   .290106
   8.53096   8.53096      1.00  1.049331   .288616
   8.53085   8.53085      1.00  1.052091   .289466
   8.53075   8.53075      1.00  1.049981   .288986
   8.53065   8.53065      1.00  1.053301   .289786
   8.53055   8.53055      1.00  1.047411   .288496
   8.53045   8.53045      1.00  1.054251   .290356
   8.53034   8.53034      1.00  1.049051   .288836
   8.53024   8.53024      1.00  1.049841   .289056
   8.53014   8.53014      1.00  1.050081   .289296
   8.53003   8.53003      1.00  1.051741   .289556
   8.52992   8.52992      1.00  1.051601   .289596
   8.52982   8.52982      1.00  1.048951   .288906
   8.52972   8.52972      1.00  1.055311   .290966
   8.52961   8.52961      1.00  1.052621   .290006
   8.52950   8.52950      1.00  1.049631   .289316
   8.52939   8.52939      1.00  1.050841   .289746
   8.52928   8.52928      1.00  1.057351   .291646
   8.52917   8.52917      1.00  1.048311   .288916
   8.52905   8.52905      1.00  1.051121   .289976
   8.52894   8.52894      1.00  1.051911   .290026
   8.52884   8.52884      1.00  1.053011   .290596
   8.52872   8.52872      1.00  1.049301   .289526
   8.52860   8.52860      1.00  1.051661   .290176
   8.52849   8.52849      1.00  1.050671   .290206
   8.52838   8.52838      1.00  1.052601   .290466
   8.52825   8.52825      1.00  1.048871   .289446
   8.52813   8.52813      1.00  1.053581   .290706
   8.52802   8.52802      1.00  1.050221   .289866
   8.52791   8.52791      1.00  1.048361   .289316
   8.52779   8.52779      1.00  1.053411   .290876
   8.52766   8.52766      1.00  1.050661   .290046
   8.52755   8.52755      1.00  1.049071   .289696
   8.52745   8.52745      1.00  1.051471   .290436
   8.52733   8.52733      1.00  1.051791   .290726
   8.52722   8.52722      1.00  1.047301   .289656
   8.52711   8.52711      1.00  1.051801   .290606
   8.52700   8.52700      1.00  1.051041   .290596
   8.52689   8.52689      1.00  1.051951   .290696
   8.52677   8.52677      1.00  1.047201   .289496
   8.52666   8.52666      1.00  1.052051   .290906
   8.52656   8.52656      1.00  1.056261   .292086
   8.52645   8.52645      1.00  1.052161   .290926
   8.52634   8.52634      1.00  1.047181   .289736
   8.52623   8.52623      1.00  1.055881   .292066
   8.52612   8.52612      1.00  1.051321   .290846
   8.52601   8.52601      1.00  1.053151   .291396
   8.52589   8.52589      1.00  1.047881   .290146
   8.52578   8.52578      1.00  1.052721   .291476
   8.52567   8.52567      1.00  1.051791   .291116
   8.52555   8.52555      1.00  1.051131   .291006
   8.52542   8.52542      1.00  1.050831   .290866
   8.52531   8.52531      1.00  1.053911   .291886
   8.52520   8.52520      1.00  1.046871   .290086
   8.52508   8.52508      1.00  1.054601   .291976
   8.52495   8.52495      1.00  1.050951   .290976
   8.52484   8.52484      1.00  1.049461   .290736
   8.52473   8.52473      1.00  1.049591   .290756
   8.52461   8.52461      1.00  1.053361   .292026
   8.52449   8.52449      1.00  1.049011   .290696
   8.52437   8.52437      1.00  1.049451   .290746
   8.52426   8.52426      1.00  1.051921   .291696
   8.52415   8.52415      1.00  1.051731   .291586
   8.52403   8.52403      1.00  1.048301   .290856
   8.52393   8.52393      1.00  1.052781   .292006
   8.52382   8.52382      1.00  1.051481   .291426
   8.52370   8.52370      1.00  1.054921   .292266
   8.52359   8.52359      1.00  1.046401   .290446
   8.52347   8.52347      1.00  1.056351   .293276
   8.52337   8.52337      1.00  1.052911   .292226
   8.52325   8.52325      1.00  1.049991   .291446
   8.52313   8.52313      1.00  1.050441   .291696
   8.52303   8.52303      1.00  1.054561   .292576
   8.52293   8.52293      1.00  1.048421   .291046
   8.52281   8.52281      1.00  1.050901   .291656
   8.52270   8.52270      1.00  1.051071   .291856
   8.52260   8.52260      1.00  1.051231   .292006
   8.52248   8.52248      1.00  1.049131   .291426
   8.52237   8.52237      1.00  1.052101   .292276
   8.52225   8.52225      1.00  1.051871   .292356
   8.52215   8.52215      1.00  1.050431   .291986
   8.52204   8.52204      1.00  1.048631   .291256
   8.52193   8.52193      1.00  1.054771   .293066
   8.52182   8.52182      1.00  1.052581   .292846
   8.52171   8.52171      1.00  1.049511   .291736
   8.52161   8.52161      1.00  1.054121   .293026
   8.52151   8.52151      1.00  1.051241   .292396
   8.52140   8.52140      1.00  1.051751   .292476
   8.52129   8.52129      1.00  1.049091   .291736
   8.52119   8.52119      1.00  1.051711   .292486
   8.52108   8.52108      1.00  1.050741   .292066
   8.52097   8.52097      1.00  1.050251   .292226
   8.52087   8.52087      1.00  1.052871   .292926
   8.52077   8.52077      1.00  1.053541   .293316
   8.52067   8.52067      1.00  1.049311   .291916
   8.52056   8.52056      1.00  1.053061   .292816
   8.52046   8.52046      1.00  1.053461   .293296
   8.52036   8.52036      1.00  1.052321   .292886
   8.52026   8.52026      1.00  1.050411   .292646
   8.52015   8.52015      1.00  1.054791   .293846
   8.52005   8.52005      1.00  1.051231   .293016
   8.51995   8.51995      1.00  1.051541   .292846
   8.51985   8.51985      1.00  1.055571   .294056
   8.51974   8.51974      1.00  1.053521   .293536
   8.51963   8.51963      1.00  1.051821   .292996
   8.51953   8.51953      1.00  1.052151   .293456
   8.51942   8.51942      1.00  1.054561   .294066
   8.51930   8.51930      1.00  1.054571   .294016
   8.51919   8.51919      1.00  1.050711   .293046
   8.51908   8.51908      1.00  1.052861   .293636
   8.51896   8.51896      1.00  1.056211   .294676
   8.51884   8.51884      1.00  1.050531   .292876
   8.51873   8.51873      1.00  1.053081   .293736
   8.51862   8.51862      1.00  1.055691   .294466
   8.51850   8.51850      1.00  1.054041   .294156
   8.51838   8.51838      1.00  1.050581   .293196
   8.51826   8.51826      1.00  1.055961   .294766
   8.51816   8.51816      1.00  1.054661   .294346
   8.51804   8.51804      1.00  1.051841   .293596
   8.51792   8.51792      1.00  1.052151   .293716
   8.51780   8.51780      1.00  1.057661   .295316
   8.51769   8.51769      1.00  1.055211   .294726
   8.51757   8.51757      1.00  1.049681   .293096
   8.51745   8.51745      1.00  1.058281   .295396
   8.51734   8.51734      1.00  1.054251   .294586
   8.51723   8.51723      1.00  1.054001   .294556
   8.51712   8.51712      1.00  1.051861   .294006
   8.51701   8.51701      1.00  1.056241   .295146
   8.51690   8.51690      1.00  1.053371   .294546
   8.51679   8.51679      1.00  1.052631   .294056
   8.51668   8.51668      1.00  1.054631   .294856
   8.51656   8.51656      1.00  1.056931   .295586
   8.51645   8.51645      1.00  1.049871   .293706
   8.51635   8.51635      1.00  1.056891   .295696
   8.51623   8.51623      1.00  1.055671   .295586
   8.51612   8.51612      1.00  1.054281   .295126
   8.51601   8.51601      1.00  1.053761   .294716
   8.51590   8.51590      1.00  1.055881   .295556
   8.51578   8.51578      1.00  1.054991   .295296
   8.51566   8.51566      1.00  1.053171   .294696
   8.51555   8.51555      1.00  1.054261   .294926
   8.51543   8.51543      1.00  1.057121   .296016
   8.51532   8.51532      1.00  1.053121   .294846
   8.51520   8.51520      1.00  1.053031   .294596
   8.51508   8.51508      1.00  1.056111   .295876
   8.51497   8.51497      1.00  1.055571   .295736
   8.51485   8.51485      1.00  1.053931   .295356
   8.51473   8.51473      1.00  1.055581   .295556
   8.51460   8.51460      1.00  1.058001   .296416
   8.51449   8.51449      1.00  1.054041   .295226
   8.51437   8.51437      1.00  1.057701   .296486
   8.51425   8.51425      1.00  1.055351   .295486
   8.51414   8.51414      1.00  1.058221   .296516
   8.51404   8.51404      1.00  1.053291   .295446
   8.51393   8.51393      1.00  1.054631   .295836
   8.51381   8.51381      1.00  1.056151   .296176
   8.51370   8.51370      1.00  1.055501   .296286
   8.51359   8.51359      1.00  1.052651   .295226
   8.51348   8.51348      1.00  1.059101   .297146
   8.51336   8.51336      1.00  1.055261   .295956
   8.51325   8.51325      1.00  1.053821   .295996
   8.51315   8.51315      1.00  1.058931   .297126
   8.51303   8.51303      1.00  1.056741   .296706
   8.51292   8.51292      1.00  1.054721   .296066
   8.51281   8.51281      1.00  1.057341   .297006
   8.51271   8.51271      1.00  1.057961   .297006
   8.51259   8.51259      1.00  1.057261   .296986
   8.51248   8.51248      1.00  1.053991   .296176
   8.51237   8.51237      1.00  1.056921   .296996
   8.51227   8.51227      1.00  1.060801   .298056
   8.51215   8.51215      1.00  1.052171   .295766
   8.51204   8.51204      1.00  1.055431   .296656
   8.51193   8.51193      1.00  1.060581   .298086
   8.51183   8.51183      1.00  1.057831   .297406
   8.51171   8.51171      1.00  1.055691   .296976
   8.51160   8.51160      1.00  1.059261   .298146
   8.51150   8.51150      1.00  1.059481   .297786
   8.51140   8.51140      1.00  1.055981   .297016
   8.51129   8.51129      1.00  1.057521   .297566
   8.51118   8.51118      1.00  1.059951   .298076
   8.51108   8.51108      1.00  1.058371   .297616
   8.51098   8.51098      1.00  1.056281   .297126
   8.51088   8.51088      1.00  1.061771   .298706
   8.51077   8.51077      1.00  1.060671   .298416
   8.51067   8.51067      1.00  1.056251   .297186
   8.51057   8.51057      1.00  1.058191   .297826
   8.51047   8.51047      1.00  1.063821   .299606
   8.51036   8.51036      1.00  1.056671   .297416
   8.51026   8.51026      1.00  1.059241   .298596
   8.51016   8.51016      1.00  1.061811   .298966
   8.51005   8.51005      1.00  1.063511   .299536
   8.50994   8.50994      1.00  1.057451   .297876
   8.50983   8.50983      1.00  1.061831   .299186
   8.50973   8.50973      1.00  1.064761   .299896
   8.50963   8.50963      1.00  1.060281   .298796
   8.50951   8.50951      1.00  1.057871   .298116
   8.50940   8.50940      1.00  1.065461   .300266
   8.50930   8.50930      1.00  1.061781   .299296
   8.50919   8.50919      1.00  1.060771   .299006
   8.50907   8.50907      1.00  1.061191   .299256
   8.50895   8.50895      1.00  1.063261   .299976
   8.50885   8.50885      1.00  1.063031   .299506
   8.50874   8.50874      1.00  1.060281   .299046
   8.50861   8.50861      1.00  1.063741   .300196
   8.50850   8.50850      1.00  1.062531   .299846
   8.50839   8.50839      1.00  1.062221   .299706
   8.50827   8.50827      1.00  1.060981   .299386
   8.50815   8.50815      1.00  1.065851   .300896
   8.50803   8.50803      1.00  1.057991   .298856
   8.50792   8.50792      1.00  1.064101   .300226
   8.50780   8.50780      1.00  1.062381   .300026
   8.50768   8.50768      1.00  1.065401   .300906
   8.50757   8.50757      1.00  1.060471   .299566
   8.50746   8.50746      1.00  1.064621   .300716
   8.50734   8.50734      1.00  1.063391   .300146
   8.50722   8.50722      1.00  1.062991   .300336
   8.50711   8.50711      1.00  1.060821   .299936
   8.50701   8.50701      1.00  1.065991   .301286
   8.50690   8.50690      1.00  1.062501   .300356
   8.50678   8.50678      1.00  1.061001   .299886
   8.50667   8.50667      1.00  1.060411   .300016
   8.50657   8.50657      1.00  1.065091   .301326
   8.50645   8.50645      1.00  1.061081   .300236
   8.50634   8.50634      1.00  1.060151   .299956
   8.50623   8.50623      1.00  1.066771   .301696
   8.50613   8.50613      1.00  1.062411   .300606
   8.50601   8.50601      1.00  1.062871   .300716
   8.50589   8.50589      1.00  1.062221   .300676
   8.50578   8.50578      1.00  1.064981   .301376
   8.50567   8.50567      1.00  1.062381   .300776
   8.50555   8.50555      1.00  1.063001   .300866
   8.50543   8.50543      1.00  1.063291   .301056
   8.50531   8.50531      1.00  1.063211   .301096
   8.50520   8.50520      1.00  1.062331   .300756
   8.50508   8.50508      1.00  1.064021   .301166
   8.50496   8.50496      1.00  1.061211   .300586
   8.50484   8.50484      1.00  1.062651   .300956
   8.50473   8.50473      1.00  1.061841   .300946
   8.50461   8.50461      1.00  1.062731   .301306
   8.50448   8.50448      1.00  1.062941   .301366
   8.50436   8.50436      1.00  1.058131   .299806
   8.50426   8.50426      1.00  1.065101   .302186
   8.50415   8.50415      1.00  1.061211   .300786
   8.50403   8.50403      1.00  1.061581   .300876
   8.50392   8.50392      1.00  1.059771   .300506
   8.50381   8.50381      1.00  1.065181   .302246
   8.50370   8.50370      1.00  1.060711   .300836
   8.50358   8.50358      1.00  1.060511   .300796
   8.50347   8.50347      1.00  1.061881   .301186
   8.50337   8.50337      1.00  1.064391   .301976
   8.50325   8.50325      1.00  1.058961   .300466
   8.50314   8.50314      1.00  1.064091   .301986
   8.50303   8.50303      1.00  1.059531   .300886
   8.50293   8.50293      1.00  1.064681   .302166
   8.50282   8.50282      1.00  1.057901   .300496
   8.50270   8.50270      1.00  1.065441   .302566
   8.50259   8.50259      1.00  1.062161   .301526
   8.50248   8.50248      1.00  1.059911   .301426
   8.50237   8.50237      1.00  1.062701   .301956
   8.50226   8.50226      1.00  1.061821   .301916
   8.50215   8.50215      1.00  1.062611   .302106
   8.50204   8.50204      1.00  1.060721   .301076
   8.50193   8.50193      1.00  1.064501   .302416
   8.50182   8.50182      1.00  1.061601   .301746
   8.50172   8.50172      1.00  1.063921   .302406
   8.50162   8.50162      1.00  1.063291   .302176
   8.50150   8.50150      1.00  1.065501   .302846
   8.50140   8.50140      1.00  1.060141   .301356
   8.50129   8.50129      1.00  1.062101   .301966
   8.50119   8.50119      1.00  1.063991   .302626
   8.50108   8.50108      1.00  1.066291   .303276
   8.50097   8.50097      1.00  1.057201   .300796
   8.50087   8.50087      1.00  1.065581   .303076
   8.50077   8.50077      1.00  1.065081   .302996
   8.50067   8.50067      1.00  1.063071   .302656
   8.50057   8.50057      1.00  1.064291   .303016
   8.50047   8.50047      1.00  1.067121   .303616
   8.50037   8.50037      1.00  1.065011   .303346
   8.50026   8.50026      1.00  1.063741   .302886
   8.50015   8.50015      1.00  1.068421   .304306
   8.50005   8.50005      1.00  1.067481   .303816
   8.49995   8.49995      1.00  1.065701   .303646
   8.49985   8.49985      1.00  1.067481   .303996
   8.49974   8.49974      1.00  1.069581   .304836
   8.49963   8.49963      1.00  1.067811   .304336
   8.49953   8.49953      1.00  1.065531   .303576
   8.49942   8.49942      1.00  1.068101   .304516
   8.49930   8.49930      1.00  1.068911   .304726
   8.49919   8.49919      1.00  1.067331   .304316
   8.49908   8.49908      1.00  1.070431   .305366
   8.49896   8.49896      1.00  1.070441   .305396
   8.49885   8.49885      1.00  1.070111   .305226
   8.49873   8.49873      1.00  1.069451   .305326
   8.49862   8.49862      1.00  1.070711   .305426
   8.49851   8.49851      1.00  1.074921   .306726
   8.49838   8.49838      1.00  1.068911   .304956
   8.49827   8.49827      1.00  1.072561   .305976
   8.49816   8.49816      1.00  1.073361   .306376
   8.49803   8.49803      1.00  1.071731   .305856
   8.49791   8.49791      1.00  1.072171   .306036
   8.49780   8.49780      1.00  1.073951   .306706
   8.49770   8.49770      1.00  1.074021   .306736
   8.49758   8.49758      1.00  1.071681   .305976
   8.49746   8.49746      1.00  1.074891   .306976
   8.49735   8.49735      1.00  1.076251   .307336
   8.49724   8.49724      1.00  1.072691   .306576
   8.49713   8.49713      1.00  1.074321   .307246
   8.49701   8.49701      1.00  1.074501   .307186
   8.49690   8.49690      1.00  1.075621   .307616
   8.49679   8.49679      1.00  1.072931   .306896
   8.49668   8.49668      1.00  1.076771   .308016
   8.49656   8.49656      1.00  1.075701   .307446
   8.49646   8.49646      1.00  1.075251   .307726
   8.49635   8.49635      1.00  1.076151   .307856
   8.49624   8.49624      1.00  1.077961   .308366
   8.49613   8.49613      1.00  1.077061   .308156
   8.49602   8.49602      1.00  1.075921   .307686
   8.49591   8.49591      1.00  1.078931   .308616
   8.49579   8.49579      1.00  1.078521   .308696
   8.49567   8.49567      1.00  1.075821   .308166
   8.49555   8.49555      1.00  1.077371   .308626
   8.49544   8.49544      1.00  1.080691   .309446
   8.49532   8.49532      1.00  1.078721   .308876
   8.49521   8.49521      1.00  1.076191   .308426
   8.49509   8.49509      1.00  1.079201   .309186
   8.49497   8.49497      1.00  1.079481   .309236
   8.49486   8.49486      1.00  1.079311   .309196
   8.49474   8.49474      1.00  1.078641   .308836
   8.49461   8.49461      1.00  1.079141   .309136
   8.49450   8.49450      1.00  1.079771   .309456
   8.49438   8.49438      1.00  1.079691   .309236
   8.49426   8.49426      1.00  1.081231   .309846
   8.49414   8.49414      1.00  1.079771   .309736
   8.49404   8.49404      1.00  1.078721   .309286
   8.49392   8.49392      1.00  1.081291   .310226
   8.49381   8.49381      1.00  1.080441   .309936
   8.49371   8.49371      1.00  1.078361   .309476
   8.49360   8.49360      1.00  1.079131   .309356
   8.49348   8.49348      1.00  1.081831   .310386
   8.49336   8.49336      1.00  1.078661   .309566
   8.49325   8.49325      1.00  1.080981   .310216
   8.49314   8.49314      1.00  1.079601   .309816
   8.49304   8.49304      1.00  1.084551   .311326
   8.49293   8.49293      1.00  1.077521   .309516
   8.49282   8.49282      1.00  1.082951   .310776
   8.49270   8.49270      1.00  1.079951   .309926
   8.49259   8.49259      1.00  1.084411   .311396
   8.49248   8.49248      1.00  1.079291   .310036
   8.49237   8.49237      1.00  1.083411   .310936
   8.49226   8.49226      1.00  1.081281   .310636
   8.49215   8.49215      1.00  1.082261   .310866
   8.49203   8.49203      1.00  1.079551   .310026
   8.49193   8.49193      1.00  1.081311   .310656
   8.49182   8.49182      1.00  1.082141   .311026
   8.49171   8.49171      1.00  1.082001   .310916
   8.49160   8.49160      1.00  1.082691   .311116
   8.49149   8.49149      1.00  1.081121   .310926
   8.49139   8.49139      1.00  1.082631   .311136
   8.49129   8.49129      1.00  1.082231   .311356
   8.49118   8.49118      1.00  1.082231   .311046
   8.49108   8.49108      1.00  1.079791   .310796
   8.49098   8.49098      1.00  1.085631   .312556
   8.49087   8.49087      1.00  1.080601   .310776
   8.49077   8.49077      1.00  1.083681   .311826
   8.49066   8.49066      1.00  1.081041   .311096
   8.49057   8.49057      1.00  1.085671   .312596
   8.49046   8.49046      1.00  1.082761   .311416
   8.49035   8.49035      1.00  1.083741   .311956
   8.49025   8.49025      1.00  1.082331   .311706
   8.49015   8.49015      1.00  1.086091   .312736
   8.49004   8.49004      1.00  1.082551   .311786
   8.48994   8.48994      1.00  1.083511   .312056
   8.48984   8.48984      1.00  1.082311   .311946
   8.48974   8.48974      1.00  1.085771   .312896
   8.48963   8.48963      1.00  1.082541   .311976
   8.48951   8.48951      1.00  1.083321   .312056
   8.48940   8.48940      1.00  1.082761   .312026
   8.48929   8.48929      1.00  1.084551   .312846
   8.48918   8.48918      1.00  1.081211   .311496
   8.48906   8.48906      1.00  1.082651   .312316
   8.48895   8.48895      1.00  1.083701   .312546
   8.48885   8.48885      1.00  1.084441   .312786
   8.48873   8.48873      1.00  1.081541   .311906
   8.48861   8.48861      1.00  1.083941   .312846
   8.48850   8.48850      1.00  1.082821   .312786
   8.48838   8.48838      1.00  1.084771   .312826
   8.48826   8.48826      1.00  1.082631   .312596
   8.48814   8.48814      1.00  1.084801   .312876
   8.48802   8.48802      1.00  1.083311   .312406
   8.48791   8.48791      1.00  1.084431   .312806
   8.48779   8.48779      1.00  1.084271   .312866
   8.48767   8.48767      1.00  1.083911   .313186
   8.48755   8.48755      1.00  1.083411   .312986
   8.48745   8.48745      1.00  1.085561   .313556
   8.48734   8.48734      1.00  1.083641   .313116
   8.48722   8.48722      1.00  1.084731   .313236
   8.48711   8.48711      1.00  1.081781   .312606
   8.48700   8.48700      1.00  1.085751   .313896
   8.48689   8.48689      1.00  1.082111   .312916
   8.48677   8.48677      1.00  1.083591   .313176
   8.48667   8.48667      1.00  1.081211   .312556
   8.48656   8.48656      1.00  1.084951   .313606
   8.48645   8.48645      1.00  1.081341   .312786
   8.48634   8.48634      1.00  1.082711   .312946
   8.48623   8.48623      1.00  1.084151   .313556
   8.48612   8.48612      1.00  1.084701   .313896
   8.48600   8.48600      1.00  1.082901   .313436
   8.48589   8.48589      1.00  1.081841   .313236
   8.48577   8.48577      1.00  1.085671   .314006
   8.48566   8.48566      1.00  1.083811   .313456
   8.48554   8.48554      1.00  1.082641   .313356
   8.48542   8.48542      1.00  1.082991   .313576
   8.48530   8.48530      1.00  1.085251   .314116
   8.48519   8.48519      1.00  1.082251   .313316
   8.48507   8.48507      1.00  1.082991   .313726
   8.48494   8.48494      1.00  1.083211   .313776
   8.48483   8.48483      1.00  1.084121   .314146
   8.48471   8.48471      1.00  1.079541   .312646
   8.48459   8.48459      1.00  1.085321   .314586
   8.48447   8.48447      1.00  1.082321   .313316
   8.48436   8.48436      1.00  1.083931   .314276
   8.48425   8.48425      1.00  1.083211   .314056
   8.48414   8.48414      1.00  1.085401   .314686
   8.48402   8.48402      1.00  1.081931   .313546
   8.48390   8.48390      1.00  1.084411   .314306
   8.48380   8.48380      1.00  1.084221   .314436
   8.48369   8.48369      1.00  1.084881   .314736
   8.48357   8.48357      1.00  1.081381   .313676
   8.48346   8.48346      1.00  1.083131   .314126
   8.48335   8.48335      1.00  1.087141   .315216
   8.48324   8.48324      1.00  1.081831   .313716
   8.48313   8.48313      1.00  1.083231   .314326
   8.48302   8.48302      1.00  1.084661   .314706
   8.48292   8.48292      1.00  1.085001   .315056
   8.48280   8.48280      1.00  1.080991   .313726
   8.48268   8.48268      1.00  1.084561   .314876
   8.48257   8.48257      1.00  1.082771   .314436
   8.48247   8.48247      1.00  1.084261   .314596
   8.48236   8.48236      1.00  1.081241   .313966
   8.48224   8.48224      1.00  1.085261   .315046
   8.48213   8.48213      1.00  1.080841   .314146
   8.48203   8.48203      1.00  1.082501   .314506
   8.48192   8.48192      1.00  1.081941   .314366
   8.48181   8.48181      1.00  1.085671   .315576
   8.48170   8.48170      1.00  1.079561   .313526
   8.48160   8.48160      1.00  1.084931   .315556
   8.48149   8.48149      1.00  1.082341   .314956
   8.48138   8.48138      1.00  1.082701   .314666
   8.48127   8.48127      1.00  1.081921   .314336
   8.48117   8.48117      1.00  1.083531   .315216
   8.48106   8.48106      1.00  1.082391   .315126
   8.48096   8.48096      1.00  1.082101   .314676
   8.48086   8.48086      1.00  1.082931   .314946
   8.48076   8.48076      1.00  1.084041   .315466
   8.48065   8.48065      1.00  1.081301   .314836
   8.48054   8.48054      1.00  1.080921   .314576
   8.48045   8.48045      1.00  1.084461   .315536
   8.48035   8.48035      1.00  1.082801   .315186
   8.48024   8.48024      1.00  1.081681   .315036
   8.48013   8.48013      1.00  1.083491   .315386
   8.48003   8.48003      1.00  1.083771   .315596
   8.47993   8.47993      1.00  1.082881   .315626
   8.47983   8.47983      1.00  1.080601   .314816
   8.47972   8.47972      1.00  1.083871   .315766
   8.47961   8.47961      1.00  1.081751   .315166
   8.47951   8.47951      1.00  1.083861   .315696
   8.47940   8.47940      1.00  1.080901   .315146
   8.47929   8.47929      1.00  1.082531   .315296
   8.47917   8.47917      1.00  1.079181   .314446
   8.47906   8.47906      1.00  1.082681   .315916
   8.47895   8.47895      1.00  1.079231   .314886
   8.47882   8.47882      1.00  1.084341   .316116
   8.47871   8.47871      1.00  1.079241   .314756
   8.47860   8.47860      1.00  1.084081   .316246
   8.47849   8.47849      1.00  1.080771   .315186
   8.47836   8.47836      1.00  1.082371   .315796
   8.47825   8.47825      1.00  1.079211   .314786
   8.47813   8.47813      1.00  1.082061   .315936
   8.47801   8.47801      1.00  1.078161   .314396
   8.47788   8.47788      1.00  1.080241   .315396
   8.47777   8.47777      1.00  1.078351   .314766
   8.47767   8.47767      1.00  1.082801   .315946
   8.47755   8.47755      1.00  1.076721   .314526
   8.47744   8.47744      1.00  1.080851   .315626
   8.47733   8.47733      1.00  1.080351   .315556
   8.47722   8.47722      1.00  1.081371   .316026
   8.47711   8.47711      1.00  1.079941   .315346
   8.47699   8.47699      1.00  1.079131   .315396
   8.47688   8.47688      1.00  1.081361   .316266
   8.47677   8.47677      1.00  1.078621   .315246
   8.47666   8.47666      1.00  1.080591   .315836
   8.47654   8.47654      1.00  1.079211   .315456
   8.47643   8.47643      1.00  1.079221   .315706
   8.47633   8.47633      1.00  1.078161   .315366
   8.47622   8.47622      1.00  1.080941   .316156
   8.47610   8.47610      1.00  1.079061   .315506
   8.47599   8.47599      1.00  1.080161   .315936
   8.47588   8.47588      1.00  1.077711   .315366
   8.47576   8.47576      1.00  1.080311   .316236
   8.47564   8.47564      1.00  1.080891   .316376
   8.47552   8.47552      1.00  1.077061   .315216
   8.47541   8.47541      1.00  1.078881   .315796
   8.47530   8.47530      1.00  1.080121   .316016
   8.47518   8.47518      1.00  1.078971   .315706
   8.47506   8.47506      1.00  1.077401   .315716
   8.47495   8.47495      1.00  1.080601   .316506
   8.47483   8.47483      1.00  1.077441   .315446
   8.47471   8.47471      1.00  1.080081   .316516
   8.47459   8.47459      1.00  1.077971   .315816
   8.47447   8.47447      1.00  1.079091   .316296
   8.47435   8.47435      1.00  1.076381   .315356
   8.47424   8.47424      1.00  1.080251   .316326
   8.47413   8.47413      1.00  1.077771   .315856
   8.47402   8.47402      1.00  1.079461   .316366
   8.47391   8.47391      1.00  1.076361   .315906
   8.47379   8.47379      1.00  1.080691   .317016
   8.47368   8.47368      1.00  1.076731   .316006
   8.47357   8.47357      1.00  1.077541   .316146
   8.47345   8.47345      1.00  1.077731   .316056
   8.47334   8.47334      1.00  1.077801   .316326
   8.47323   8.47323      1.00  1.078321   .316606
   8.47313   8.47313      1.00  1.077531   .316046
   8.47301   8.47301      1.00  1.079691   .316686
   8.47290   8.47290      1.00  1.077321   .316106
   8.47280   8.47280      1.00  1.078241   .316696
   8.47269   8.47269      1.00  1.076811   .316246
   8.47258   8.47258      1.00  1.079961   .317046
   8.47247   8.47247      1.00  1.074351   .315626
   8.47235   8.47235      1.00  1.079101   .316896
   8.47224   8.47224      1.00  1.076701   .316336
   8.47213   8.47213      1.00  1.078601   .316806
   8.47202   8.47202      1.00  1.075561   .315886
   8.47191   8.47191      1.00  1.079101   .317186
   8.47181   8.47181      1.00  1.075441   .315956
   8.47170   8.47170      1.00  1.077921   .316876
   8.47159   8.47159      1.00  1.075201   .316126
   8.47148   8.47148      1.00  1.079751   .317366
   8.47138   8.47138      1.00  1.075171   .316076
   8.47128   8.47128      1.00  1.079241   .317376
   8.47117   8.47117      1.00  1.074411   .315996
   8.47106   8.47106      1.00  1.078631   .317176
   8.47096   8.47096      1.00  1.074331   .315996
   8.47086   8.47086      1.00  1.078471   .317266
   8.47076   8.47076      1.00  1.075231   .316366
   8.47066   8.47066      1.00  1.076941   .316906
   8.47056   8.47056      1.00  1.075671   .316696
   8.47046   8.47046      1.00  1.078181   .317096
   8.47035   8.47035      1.00  1.074031   .316126
   8.47025   8.47025      1.00  1.073201   .315866
   8.47015   8.47015      1.00  1.077011   .317306
   8.47004   8.47004      1.00  1.074071   .316286
   8.46993   8.46993      1.00  1.073611   .316116
   8.46982   8.46982      1.00  1.074341   .316456
   8.46973   8.46973      1.00  1.075441   .316606
   8.46963   8.46963      1.00  1.072681   .316046
   8.46951   8.46951      1.00  1.073471   .316296
   8.46940   8.46940      1.00  1.073691   .316466
   8.46929   8.46929      1.00  1.073331   .316096
   8.46918   8.46918      1.00  1.071751   .315986
   8.46907   8.46907      1.00  1.073541   .316636
   8.46895   8.46895      1.00  1.072181   .316516
   8.46884   8.46884      1.00  1.072071   .316126
   8.46873   8.46873      1.00  1.071721   .315936
   8.46861   8.46861      1.00  1.072341   .316326
   8.46849   8.46849      1.00  1.072011   .316136
   8.46838   8.46838      1.00  1.072001   .316186
   8.46826   8.46826      1.00  1.071621   .316426
   8.46814   8.46814      1.00  1.072031   .316616
   8.46803   8.46803      1.00  1.068591   .315396
   8.46792   8.46792      1.00  1.072721   .316606
   8.46779   8.46779      1.00  1.070421   .315986
   8.46767   8.46767      1.00  1.070741   .315976
   8.46756   8.46756      1.00  1.068371   .315246
   8.46745   8.46745      1.00  1.070901   .316056
   8.46734   8.46734      1.00  1.070701   .316576
   8.46722   8.46722      1.00  1.067081   .315346
   8.46711   8.46711      1.00  1.069431   .316046
   8.46701   8.46701      1.00  1.070891   .316366
   8.46689   8.46689      1.00  1.067991   .315246
   8.46678   8.46678      1.00  1.067011   .315256
   8.46667   8.46667      1.00  1.068921   .315796
   8.46656   8.46656      1.00  1.069801   .316176
   8.46645   8.46645      1.00  1.067021   .315346
   8.46634   8.46634      1.00  1.069141   .316166
   8.46623   8.46623      1.00  1.067001   .315426
   8.46613   8.46613      1.00  1.069421   .316246
   8.46601   8.46601      1.00  1.066531   .315346
   8.46589   8.46589      1.00  1.068551   .315936
   8.46578   8.46578      1.00  1.065831   .315126
   8.46567   8.46567      1.00  1.066791   .315356
   8.46555   8.46555      1.00  1.065221   .315326
   8.46542   8.46542      1.00  1.067491   .315946
   8.46531   8.46531      1.00  1.062251   .314616
   8.46520   8.46520      1.00  1.066561   .315756
   8.46508   8.46508      1.00  1.064991   .315396
   8.46496   8.46496      1.00  1.063311   .315046
   8.46484   8.46484      1.00  1.062091   .314426
   8.46473   8.46473      1.00  1.064421   .315066
   8.46461   8.46461      1.00  1.061861   .314326
   8.46449   8.46449      1.00  1.060811   .313966
   8.46438   8.46438      1.00  1.060971   .314426
   8.46427   8.46427      1.00  1.062001   .314636
   8.46415   8.46415      1.00  1.062601   .315046
   8.46403   8.46403      1.00  1.057981   .313436
   8.46392   8.46392      1.00  1.065191   .315876
   8.46381   8.46381      1.00  1.060281   .314296
   8.46370   8.46370      1.00  1.058991   .313816
   8.46359   8.46359      1.00  1.061011   .314766
   8.46347   8.46347      1.00  1.059451   .314376
   8.46336   8.46336      1.00  1.058361   .313886
   8.46325   8.46325      1.00  1.056661   .313386
   8.46314   8.46314      1.00  1.058341   .314046
   8.46304   8.46304      1.00  1.058881   .313856
   8.46293   8.46293      1.00  1.053201   .312716
   8.46281   8.46281      1.00  1.055881   .313496
   8.46270   8.46270      1.00  1.057341   .314106
   8.46259   8.46259      1.00  1.054471   .313096
   8.46248   8.46248      1.00  1.054491   .313066
   8.46237   8.46237      1.00  1.054971   .313216
   8.46226   8.46226      1.00  1.055101   .313406
   8.46215   8.46215      1.00  1.051351   .312106
   8.46204   8.46204      1.00  1.055941   .313856
   8.46193   8.46193      1.00  1.054671   .313316
   8.46182   8.46182      1.00  1.052781   .313006
   8.46171   8.46171      1.00  1.050461   .311846
   8.46161   8.46161      1.00  1.055971   .313666
   8.46151   8.46151      1.00  1.052621   .312826
   8.46139   8.46139      1.00  1.049881   .312066
   8.46129   8.46129      1.00  1.051651   .312546
   8.46119   8.46119      1.00  1.054431   .313356
   8.46108   8.46108      1.00  1.050601   .312436
   8.46097   8.46097      1.00  1.049861   .312516
   8.46087   8.46087      1.00  1.052541   .313046
   8.46077   8.46077      1.00  1.052191   .312946
   8.46067   8.46067      1.00  1.048151   .311886
   8.46056   8.46056      1.00  1.050411   .312376
   8.46046   8.46046      1.00  1.054311   .313556
   8.46037   8.46037      1.00  1.049541   .312456
   8.46026   8.46026      1.00  1.049901   .312476
   8.46015   8.46015      1.00  1.051411   .313236
   8.46005   8.46005      1.00  1.053481   .313716
   8.45995   8.45995      1.00  1.047081   .311616
   8.45985   8.45985      1.00  1.053401   .313566
   8.45973   8.45973      1.00  1.048611   .312356
   8.45963   8.45963      1.00  1.051241   .313216
   8.45953   8.45953      1.00  1.047381   .312216
   8.45942   8.45942      1.00  1.053121   .313966
   8.45930   8.45930      1.00  1.048781   .312446
   8.45919   8.45919      1.00  1.049891   .312896
   8.45908   8.45908      1.00  1.047871   .312166
   8.45897   8.45897      1.00  1.052661   .313796
   8.45885   8.45885      1.00  1.048731   .312846
   8.45873   8.45873      1.00  1.050871   .313406
   8.45862   8.45862      1.00  1.050371   .313396
   8.45851   8.45851      1.00  1.051941   .313926
   8.45839   8.45839      1.00  1.048291   .312686
   8.45827   8.45827      1.00  1.050941   .313336
   8.45816   8.45816      1.00  1.050701   .313496
   8.45804   8.45804      1.00  1.048201   .312736
   8.45791   8.45791      1.00  1.051141   .313866
   8.45780   8.45780      1.00  1.051451   .313916
   8.45769   8.45769      1.00  1.048371   .312926
   8.45758   8.45758      1.00  1.050311   .313516
   8.45746   8.45746      1.00  1.052221   .314256
   8.45735   8.45735      1.00  1.049061   .313306
   8.45724   8.45724      1.00  1.050841   .313586
   8.45713   8.45713      1.00  1.049181   .313406
   8.45701   8.45701      1.00  1.053011   .314836
   8.45690   8.45690      1.00  1.047951   .312976
   8.45679   8.45679      1.00  1.052751   .314846
   8.45668   8.45668      1.00  1.051291   .314196
   8.45656   8.45656      1.00  1.055741   .315406
   8.45646   8.45646      1.00  1.045411   .312406
   8.45635   8.45635      1.00  1.056471   .315816
   8.45624   8.45624      1.00  1.053011   .315016
   8.45612   8.45612      1.00  1.050941   .314056
   8.45601   8.45601      1.00  1.051861   .314496
   8.45591   8.45591      1.00  1.054991   .315406
   8.45579   8.45579      1.00  1.050451   .314226
   8.45567   8.45567      1.00  1.051151   .314426
   8.45556   8.45556      1.00  1.054021   .315166
   8.45545   8.45545      1.00  1.054261   .315186
   8.45533   8.45533      1.00  1.053061   .315146
   8.45520   8.45520      1.00  1.053321   .315226
   8.45509   8.45509      1.00  1.054541   .315876
   8.45498   8.45498      1.00  1.054521   .315666
   8.45486   8.45486      1.00  1.053761   .315396
   8.45473   8.45473      1.00  1.053211   .315726
   8.45461   8.45461      1.00  1.056221   .316396
   8.45450   8.45450      1.00  1.051511   .315136
   8.45438   8.45438      1.00  1.055861   .316116
   8.45426   8.45426      1.00  1.054791   .315996
   8.45415   8.45415      1.00  1.054381   .315926
   8.45405   8.45405      1.00  1.055401   .316326
   8.45393   8.45393      1.00  1.054391   .316206
   8.45381   8.45381      1.00  1.057171   .316726
   8.45370   8.45370      1.00  1.053311   .315776
   8.45359   8.45359      1.00  1.057241   .316746
   8.45348   8.45348      1.00  1.056111   .316696
   8.45337   8.45337      1.00  1.055031   .316416
   8.45326   8.45326      1.00  1.055171   .316216
   8.45316   8.45316      1.00  1.059011   .317686
   8.45304   8.45304      1.00  1.055571   .316556
   8.45293   8.45293      1.00  1.057031   .317196
   8.45282   8.45282      1.00  1.055681   .316856
   8.45272   8.45272      1.00  1.056831   .317346
   8.45260   8.45260      1.00  1.057141   .316946
   8.45249   8.45249      1.00  1.057861   .317526
   8.45238   8.45238      1.00  1.056261   .317196
   8.45227   8.45227      1.00  1.055511   .316996
   8.45216   8.45216      1.00  1.058751   .317776
   8.45205   8.45205      1.00  1.057771   .317676
   8.45194   8.45194      1.00  1.057111   .317506
   8.45184   8.45184      1.00  1.056191   .317156
   8.45173   8.45173      1.00  1.058631   .318156
   8.45162   8.45162      1.00  1.056941   .317426
   8.45151   8.45151      1.00  1.057071   .318066
   8.45141   8.45141      1.00  1.059011   .318346
   8.45130   8.45130      1.00  1.057621   .317766
   8.45119   8.45119      1.00  1.058841   .318276
   8.45109   8.45109      1.00  1.057011   .317736
   8.45099   8.45099      1.00  1.059431   .318576
   8.45089   8.45089      1.00  1.058401   .318176
   8.45078   8.45078      1.00  1.057331   .318066
   8.45068   8.45068      1.00  1.059441   .318626
   8.45058   8.45058      1.00  1.058031   .318396
   8.45048   8.45048      1.00  1.059451   .318986
   8.45037   8.45037      1.00  1.057801   .318346
   8.45027   8.45027      1.00  1.059211   .318656
   8.45017   8.45017      1.00  1.060181   .319166
   8.45006   8.45006      1.00  1.057381   .318126
   8.44995   8.44995      1.00  1.057911   .318566
   8.44985   8.44985      1.00  1.060411   .319406
   8.44975   8.44975      1.00  1.060751   .319326
   8.44965   8.44965      1.00  1.058811   .318916
   8.44953   8.44953      1.00  1.060381   .319306
   8.44943   8.44943      1.00  1.059011   .319046
   8.44932   8.44932      1.00  1.062761   .319886
   8.44920   8.44920      1.00  1.058071   .318676
   8.44908   8.44908      1.00  1.060361   .319706
   8.44897   8.44897      1.00  1.059191   .319246
   8.44887   8.44887      1.00  1.061671   .320166
   8.44875   8.44875      1.00  1.058851   .319216
   8.44863   8.44863      1.00  1.062301   .320236
   8.44851   8.44851      1.00  1.057021   .318876
   8.44841   8.44841      1.00  1.062131   .320096
   8.44829   8.44829      1.00  1.059781   .319676
   8.44816   8.44816      1.00  1.060871   .320146
   8.44805   8.44805      1.00  1.061491   .320246
   8.44794   8.44794      1.00  1.060051   .319936
   8.44782   8.44782      1.00  1.062421   .320926
   8.44770   8.44770      1.00  1.059831   .319916
   8.44759   8.44759      1.00  1.062871   .320966
   8.44747   8.44747      1.00  1.060311   .320006
   8.44736   8.44736      1.00  1.062811   .321126
   8.44725   8.44725      1.00  1.059071   .319996
   8.44713   8.44713      1.00  1.062421   .320926
   8.44702   8.44702      1.00  1.060321   .319976
   8.44691   8.44691      1.00  1.063951   .321316
   8.44680   8.44680      1.00  1.058221   .319406
   8.44669   8.44669      1.00  1.063661   .321486
   8.44659   8.44659      1.00  1.058371   .319936
   8.44648   8.44648      1.00  1.064271   .321826
   8.44636   8.44636      1.00  1.057451   .319636
   8.44625   8.44625      1.00  1.063321   .321666
   8.44614   8.44614      1.00  1.058831   .320146
   8.44603   8.44603      1.00  1.062331   .321216
   8.44591   8.44591      1.00  1.059501   .320466
   8.44580   8.44580      1.00  1.062651   .321376
   8.44569   8.44569      1.00  1.057631   .319976
   8.44557   8.44557      1.00  1.063391   .321616
   8.44545   8.44545      1.00  1.059181   .320316
   8.44533   8.44533      1.00  1.061101   .320876
   8.44522   8.44522      1.00  1.061851   .321256
   8.44510   8.44510      1.00  1.061191   .321476
   8.44498   8.44498      1.00  1.059901   .320726
   8.44486   8.44486      1.00  1.060151   .321076
   8.44475   8.44475      1.00  1.062091   .321346
   8.44463   8.44463      1.00  1.059491   .320696
   8.44451   8.44451      1.00  1.060951   .321166
   8.44440   8.44440      1.00  1.058841   .320506
   8.44429   8.44429      1.00  1.062311   .321896
   8.44418   8.44418      1.00  1.059661   .321126
   8.44406   8.44406      1.00  1.059231   .320956
   8.44394   8.44394      1.00  1.060501   .321376
   8.44383   8.44383      1.00  1.059711   .321206
   8.44372   8.44372      1.00  1.058101   .320576
   8.44361   8.44361      1.00  1.060081   .321366
   8.44350   8.44350      1.00  1.059521   .321296
   8.44339   8.44339      1.00  1.057941   .320856
   8.44327   8.44327      1.00  1.058041   .320746
   8.44316   8.44316      1.00  1.058221   .320886
   8.44305   8.44305      1.00  1.059181   .321426
   8.44295   8.44295      1.00  1.055701   .320136
   8.44284   8.44284      1.00  1.059521   .321426
   8.44273   8.44273      1.00  1.055661   .320306
   8.44262   8.44262      1.00  1.057871   .320896
   8.44251   8.44251      1.00  1.054701   .320226
   8.44239   8.44239      1.00  1.059451   .321486
   8.44228   8.44228      1.00  1.054941   .320346
   8.44218   8.44218      1.00  1.057681   .321136
   8.44207   8.44207      1.00  1.055061   .320466
   8.44196   8.44196      1.00  1.057861   .321306
   8.44185   8.44185      1.00  1.054341   .320236
   8.44175   8.44175      1.00  1.055791   .320806
   8.44165   8.44165      1.00  1.055851   .320776
   8.44154   8.44154      1.00  1.056781   .321166
   8.44143   8.44143      1.00  1.052321   .319846
   8.44132   8.44132      1.00  1.055721   .320726
   8.44123   8.44123      1.00  1.054581   .320366
   8.44112   8.44112      1.00  1.052661   .319836
   8.44101   8.44101      1.00  1.055731   .320936
   8.44091   8.44091      1.00  1.054281   .320616
   8.44081   8.44081      1.00  1.055031   .320706
   8.44071   8.44071      1.00  1.053791   .320266
   8.44060   8.44060      1.00  1.054261   .320556
   8.44050   8.44050      1.00  1.053351   .320336
   8.44041   8.44041      1.00  1.053511   .320306
   8.44030   8.44030      1.00  1.051391   .319826
   8.44019   8.44019      1.00  1.054551   .321176
   8.44009   8.44009      1.00  1.047931   .318796
   8.43999   8.43999      1.00  1.054471   .320566
   8.43988   8.43988      1.00  1.049311   .319426
   8.43977   8.43977      1.00  1.052401   .320516
   8.43968   8.43968      1.00  1.049861   .319936
   8.43957   8.43957      1.00  1.051141   .319966
   8.43946   8.43946      1.00  1.049831   .319816
   8.43934   8.43934      1.00  1.048671   .319596
   8.43923   8.43923      1.00  1.048991   .319586
   8.43913   8.43913      1.00  1.051171   .320056
   8.43901   8.43901      1.00  1.049171   .319886
   8.43889   8.43889      1.00  1.046461   .318756
   8.43877   8.43877      1.00  1.049991   .320226
   8.43867   8.43867      1.00  1.048721   .319606
   8.43855   8.43855      1.00  1.048801   .319786
   8.43843   8.43843      1.00  1.044911   .318676
   8.43831   8.43831      1.00  1.047971   .319666
   8.43820   8.43820      1.00  1.045371   .318856
   8.43809   8.43809      1.00  1.048321   .319616
   8.43796   8.43796      1.00  1.044011   .318356
   8.43783   8.43783      1.00  1.047201   .319446
   8.43773   8.43773      1.00  1.044531   .318876
   8.43762   8.43762      1.00  1.047081   .319286
   8.43750   8.43750      1.00  1.044331   .318496
   8.43739   8.43739      1.00  1.046381   .319456
   8.43728   8.43728      1.00  1.044041   .318596
   8.43717   8.43717      1.00  1.045891   .319506
   8.43706   8.43706      1.00  1.042471   .318356
   8.43694   8.43694      1.00  1.045561   .319286
   8.43683   8.43683      1.00  1.044001   .318816
   8.43672   8.43672      1.00  1.043851   .318896
   8.43660   8.43660      1.00  1.042051   .318266
   8.43649   8.43649      1.00  1.044141   .319256
   8.43639   8.43639      1.00  1.042081   .318386
   8.43628   8.43628      1.00  1.042371   .318616
   8.43617   8.43617      1.00  1.041041   .318246
   8.43605   8.43605      1.00  1.042031   .318566
   8.43594   8.43594      1.00  1.041461   .318456
   8.43583   8.43583      1.00  1.041091   .318296
   8.43571   8.43571      1.00  1.041701   .318496
   8.43559   8.43559      1.00  1.037881   .317166
   8.43548   8.43548      1.00  1.041341   .318666
   8.43536   8.43536      1.00  1.040351   .318336
   8.43524   8.43524      1.00  1.040941   .318356
   8.43513   8.43513      1.00  1.037251   .317616
   8.43502   8.43502      1.00  1.042901   .319156
   8.43489   8.43489      1.00  1.038061   .317686
   8.43476   8.43476      1.00  1.039221   .317996
   8.43465   8.43465      1.00  1.036321   .317306
   8.43454   8.43454      1.00  1.041911   .319166
   8.43442   8.43442      1.00  1.038331   .317846
   8.43430   8.43430      1.00  1.035071   .316776
   8.43419   8.43419      1.00  1.040251   .318786
   8.43408   8.43408      1.00  1.036951   .317666
   8.43397   8.43397      1.00  1.038411   .318056
   8.43385   8.43385      1.00  1.033451   .316546
   8.43374   8.43374      1.00  1.040591   .318826
   8.43363   8.43363      1.00  1.038161   .318216
   8.43352   8.43352      1.00  1.036811   .317786
   8.43340   8.43340      1.00  1.034811   .317136
   8.43329   8.43329      1.00  1.039781   .318866
   8.43318   8.43318      1.00  1.035231   .317336
   8.43307   8.43307      1.00  1.037851   .318496
   8.43296   8.43296      1.00  1.037151   .318236
   8.43285   8.43285      1.00  1.034731   .317326
   8.43275   8.43275      1.00  1.037261   .318326
   8.43264   8.43264      1.00  1.034731   .317526
   8.43252   8.43252      1.00  1.036121   .317876
   8.43241   8.43241      1.00  1.033351   .317266
   8.43230   8.43230      1.00  1.036661   .318006
   8.43219   8.43219      1.00  1.034761   .317626
   8.43208   8.43208      1.00  1.034511   .317426
   8.43197   8.43197      1.00  1.034151   .317566
   8.43187   8.43187      1.00  1.035121   .318076
   8.43176   8.43176      1.00  1.035921   .318266
   8.43164   8.43164      1.00  1.031961   .317006
   8.43154   8.43154      1.00  1.035861   .318296
   8.43144   8.43144      1.00  1.035771   .317916
   8.43133   8.43133      1.00  1.032381   .317306
   8.43122   8.43122      1.00  1.035061   .318106
   8.43112   8.43112      1.00  1.031001   .316786
   8.43102   8.43102      1.00  1.036481   .318506
   8.43091   8.43091      1.00  1.032051   .317316
   8.43081   8.43081      1.00  1.032611   .317166
   8.43070   8.43070      1.00  1.034791   .318096
   8.43061   8.43061      1.00  1.033371   .317646
   8.43051   8.43051      1.00  1.032201   .317556
   8.43040   8.43040      1.00  1.032051   .317426
   8.43030   8.43030      1.00  1.033951   .318166
   8.43020   8.43020      1.00  1.030771   .317386
   8.43009   8.43009      1.00  1.031821   .317516
   8.42998   8.42998      1.00  1.032031   .317636
   8.42988   8.42988      1.00  1.034481   .318526
   8.42978   8.42978      1.00  1.029111   .316626
   8.42967   8.42967      1.00  1.032251   .317976
   8.42956   8.42956      1.00  1.031701   .317706
   8.42945   8.42945      1.00  1.034341   .318596
   8.42935   8.42935      1.00  1.026811   .316276
   8.42923   8.42923      1.00  1.035281   .318736
   8.42911   8.42911      1.00  1.030251   .317306
   8.42900   8.42900      1.00  1.032071   .317986
   8.42889   8.42889      1.00  1.032201   .318376
   8.42878   8.42878      1.00  1.030321   .317446
   8.42866   8.42866      1.00  1.030291   .317596
   8.42855   8.42855      1.00  1.030241   .317266
   8.42844   8.42844      1.00  1.032631   .318256
   8.42832   8.42832      1.00  1.028731   .317246
   8.42819   8.42819      1.00  1.027951   .317006
   8.42807   8.42807      1.00  1.029151   .317356
   8.42796   8.42796      1.00  1.032341   .318496
   8.42784   8.42784      1.00  1.025851   .316416
   8.42772   8.42772      1.00  1.029671   .317866
   8.42761   8.42761      1.00  1.027251   .316866
   8.42750   8.42750      1.00  1.032981   .318616
   8.42739   8.42739      1.00  1.023971   .316076
   8.42727   8.42727      1.00  1.032301   .318686
   8.42716   8.42716      1.00  1.025501   .316916
   8.42705   8.42705      1.00  1.030891   .318456
   8.42694   8.42694      1.00  1.026961   .316966
   8.42682   8.42682      1.00  1.030581   .318096
   8.42671   8.42671      1.00  1.025931   .316916
   8.42661   8.42661      1.00  1.028021   .317696
   8.42650   8.42650      1.00  1.026761   .317126
   8.42638   8.42638      1.00  1.031221   .318536
   8.42627   8.42627      1.00  1.025231   .316666
   8.42617   8.42617      1.00  1.029671   .318086
   8.42605   8.42605      1.00  1.028121   .317806
   8.42594   8.42594      1.00  1.028591   .317866
   8.42582   8.42582      1.00  1.026801   .317506
   8.42571   8.42571      1.00  1.027451   .317766
   8.42559   8.42559      1.00  1.029481   .318546
   8.42547   8.42547      1.00  1.024721   .317046
   8.42536   8.42536      1.00  1.028061   .318006
   8.42524   8.42524      1.00  1.027871   .317836
   8.42513   8.42513      1.00  1.027991   .318106
   8.42500   8.42500      1.00  1.025241   .317336
   8.42489   8.42489      1.00  1.027691   .318106
   8.42477   8.42477      1.00  1.026371   .317576
   8.42465   8.42465      1.00  1.026961   .317726
   8.42453   8.42453      1.00  1.025651   .317166
   8.42441   8.42441      1.00  1.028821   .318306
   8.42430   8.42430      1.00  1.023101   .316636
   8.42419   8.42419      1.00  1.026891   .318056
   8.42407   8.42407      1.00  1.027211   .317996
   8.42396   8.42396      1.00  1.025891   .317846
   8.42385   8.42385      1.00  1.023621   .316916
   8.42374   8.42374      1.00  1.026591   .318076
   8.42363   8.42363      1.00  1.027491   .318486
   8.42352   8.42352      1.00  1.022701   .316696
   8.42340   8.42340      1.00  1.026321   .318176
   8.42329   8.42329      1.00  1.026191   .318086
   8.42318   8.42318      1.00  1.025011   .317756
   8.42307   8.42307      1.00  1.023711   .317366
   8.42297   8.42297      1.00  1.026511   .317996
   8.42286   8.42286      1.00  1.025581   .317936
   8.42273   8.42273      1.00  1.023551   .317466
   8.42262   8.42262      1.00  1.023281   .317356
   8.42252   8.42252      1.00  1.026361   .318446
   8.42241   8.42241      1.00  1.023961   .317836
   8.42229   8.42229      1.00  1.023541   .317676
   8.42218   8.42218      1.00  1.025271   .318276
   8.42208   8.42208      1.00  1.025161   .318286
   8.42197   8.42197      1.00  1.022601   .317706
   8.42185   8.42185      1.00  1.026781   .318886
   8.42175   8.42175      1.00  1.024211   .318146
   8.42164   8.42164      1.00  1.024201   .317916
   8.42154   8.42154      1.00  1.025541   .318456
   8.42143   8.42143      1.00  1.023151   .317716
   8.42133   8.42133      1.00  1.027931   .319376
   8.42122   8.42122      1.00  1.021761   .317246
   8.42111   8.42111      1.00  1.026471   .318756
   8.42100   8.42100      1.00  1.023641   .317956
   8.42090   8.42090      1.00  1.023431   .318276
   8.42081   8.42081      1.00  1.023041   .318116
   8.42071   8.42071      1.00  1.027491   .319256
   8.42060   8.42060      1.00  1.018141   .316776
   8.42049   8.42049      1.00  1.028511   .319896
   8.42040   8.42040      1.00  1.020631   .317516
   8.42029   8.42029      1.00  1.027181   .319526
   8.42018   8.42018      1.00  1.019731   .317206
   8.42008   8.42008      1.00  1.025201   .319076
   8.41998   8.41998      1.00  1.024201   .318466
   8.41988   8.41988      1.00  1.026261   .319376
   8.41977   8.41977      1.00  1.020021   .317516
   8.41966   8.41966      1.00  1.027071   .319646
   8.41956   8.41956      1.00  1.023091   .318416
   8.41945   8.41945      1.00  1.019491   .317586
   8.41934   8.41934      1.00  1.023391   .318826
   8.41923   8.41923      1.00  1.022671   .318516
   8.41912   8.41912      1.00  1.021201   .317996
   8.41900   8.41900      1.00  1.023941   .319166
   8.41888   8.41888      1.00  1.021111   .318176
   8.41877   8.41877      1.00  1.022371   .318566
   8.41866   8.41866      1.00  1.021211   .318276
   8.41854   8.41854      1.00  1.021301   .318386
   8.41842   8.41842      1.00  1.024931   .319256
   8.41831   8.41831      1.00  1.015521   .316576
   8.41819   8.41819      1.00  1.023831   .319126
   8.41808   8.41808      1.00  1.021041   .318636
   8.41796   8.41796      1.00  1.019181   .317886
   8.41784   8.41784      1.00  1.018381   .317546
   8.41773   8.41773      1.00  1.022881   .318866
   8.41762   8.41762      1.00  1.019241   .317916
   8.41749   8.41749      1.00  1.018421   .317596
   8.41738   8.41738      1.00  1.017151   .317796
   8.41728   8.41728      1.00  1.023041   .319456
   8.41717   8.41717      1.00  1.017531   .317606
   8.41705   8.41705      1.00  1.016131   .317396
   8.41694   8.41694      1.00  1.016221   .317506
   8.41683   8.41683      1.00  1.020481   .318556
   8.41672   8.41672      1.00  1.013031   .316526
   8.41660   8.41660      1.00  1.014751   .316996
   8.41650   8.41650      1.00  1.017781   .317916
   8.41639   8.41639      1.00  1.011161   .315886
   8.41628   8.41628      1.00  1.015841   .317246
   8.41617   8.41617      1.00  1.009681   .315426
   8.41606   8.41606      1.00  1.016401   .317846
   8.41595   8.41595      1.00  1.009611   .315456
   8.41583   8.41583      1.00  1.011401   .316016
   8.41571   8.41571      1.00  1.010901   .316046
   8.41559   8.41559      1.00  1.010211   .315806
   8.41548   8.41548      1.00  1.006051   .314546
   8.41542   8.41542      1.00  1.012591   .316606
