# Supplementary material for: Direct Observation of Palladium Leaching from Pd/C by a Simple Method: X-ray Absorption Spectroscopy of Heterogeneous Mixtures
Source: ACS Omega. 2023 Jun 7;8(24):21787–92. doi: 10.1021/acsomega.3c01343 (PMC10286095; doi:10.1021/acsomega.3c01343)
Supplement: Supplementary file 2 — ao3c01343_si_002.zip [file ao3c01343_si_002.zip › Figure 4,S4/38_PP_H2O_blank_10cm_0.qd]

  9809     KEK-PF   NW10A
 _H2O_blank_10cm 19.11.01 20:53 - 19.11.01 20:56 Serial#KEKPF-NW10A_031465
 38_PP_H2O_blank_10cm                                                            
 Ring :   6.5 GeV    49.9 mA -   50.0 mA
 Mono :   Si(311)       D=  1.63747 A    Initial angle=  9.06874 deg
 NW10A     Transmission( 2)   Repetition=  0     Points= 5893
 Param file : QXAFS(SYNC)     angle axis (*)     Block =    1

 Block      Init-Ang  Final-Ang     Step/deg     Time/s       Num
     1        9.06874   8.41541          ***       1.00      5893
 Ortec(-1)     NDCH = 3
  Angle(c)  Angle(o)    time/s         2         3
      Mode         0         0         1         2
    Offset         0         0    .01465    .00365
   9.06874   9.06874      1.00  1.370111   .047416
   9.06863   9.06863      1.00  1.363941   .047226
   9.06853   9.06853      1.00  1.360341   .047116
   9.06842   9.06842      1.00  1.354881   .046946
   9.06831   9.06831      1.00  1.347281   .046696
   9.06820   9.06820      1.00  1.344381   .046526
   9.06809   9.06809      1.00  1.340581   .046406
   9.06797   9.06797      1.00  1.336311   .046326
   9.06786   9.06786      1.00  1.332791   .046176
   9.06774   9.06774      1.00  1.335101   .046306
   9.06763   9.06763      1.00  1.331101   .046186
   9.06752   9.06752      1.00  1.328371   .046106
   9.06741   9.06741      1.00  1.327701   .046166
   9.06730   9.06730      1.00  1.327731   .046116
   9.06719   9.06719      1.00  1.325231   .046016
   9.06708   9.06708      1.00  1.322141   .045936
   9.06697   9.06697      1.00  1.325331   .046066
   9.06686   9.06686      1.00  1.319751   .045766
   9.06675   9.06675      1.00  1.323301   .045956
   9.06664   9.06664      1.00  1.319411   .045836
   9.06653   9.06653      1.00  1.323891   .046036
   9.06642   9.06642      1.00  1.314641   .045616
   9.06631   9.06631      1.00  1.319801   .045896
   9.06620   9.06620      1.00  1.317191   .045776
   9.06609   9.06609      1.00  1.317691   .045806
   9.06598   9.06598      1.00  1.312601   .045646
   9.06586   9.06586      1.00  1.317021   .045876
   9.06576   9.06576      1.00  1.311831   .045696
   9.06564   9.06564      1.00  1.312751   .045696
   9.06552   9.06552      1.00  1.309391   .045546
   9.06540   9.06540      1.00  1.313291   .045636
   9.06529   9.06529      1.00  1.307571   .045516
   9.06517   9.06517      1.00  1.309921   .045686
   9.06505   9.06505      1.00  1.306781   .045586
   9.06493   9.06493      1.00  1.309201   .045526
   9.06482   9.06482      1.00  1.304651   .045466
   9.06470   9.06470      1.00  1.303981   .045426
   9.06457   9.06457      1.00  1.307441   .045576
   9.06446   9.06446      1.00  1.303081   .045376
   9.06435   9.06435      1.00  1.301541   .045336
   9.06423   9.06423      1.00  1.305851   .045556
   9.06411   9.06411      1.00  1.301571   .045356
   9.06401   9.06401      1.00  1.300561   .045386
   9.06390   9.06390      1.00  1.299821   .045286
   9.06379   9.06379      1.00  1.300561   .045356
   9.06368   9.06368      1.00  1.300351   .045346
   9.06357   9.06357      1.00  1.296561   .045256
   9.06346   9.06346      1.00  1.300521   .045376
   9.06334   9.06334      1.00  1.296081   .045226
   9.06323   9.06323      1.00  1.296781   .045256
   9.06312   9.06312      1.00  1.295521   .045306
   9.06302   9.06302      1.00  1.298861   .045346
   9.06290   9.06290      1.00  1.294091   .045176
   9.06279   9.06279      1.00  1.294721   .045206
   9.06268   9.06268      1.00  1.296861   .045406
   9.06257   9.06257      1.00  1.294291   .045286
   9.06246   9.06246      1.00  1.292771   .045236
   9.06235   9.06235      1.00  1.291771   .045216
   9.06224   9.06224      1.00  1.293681   .045326
   9.06213   9.06213      1.00  1.291801   .045166
   9.06202   9.06202      1.00  1.290861   .045136
   9.06191   9.06191      1.00  1.291171   .045166
   9.06180   9.06180      1.00  1.292841   .045196
   9.06170   9.06170      1.00  1.284021   .044896
   9.06159   9.06159      1.00  1.294791   .045276
   9.06148   9.06148      1.00  1.285331   .044996
   9.06137   9.06137      1.00  1.288431   .045106
   9.06127   9.06127      1.00  1.286721   .045066
   9.06116   9.06116      1.00  1.291821   .045186
   9.06105   9.06105      1.00  1.284801   .045056
   9.06095   9.06095      1.00  1.286161   .045046
   9.06085   9.06085      1.00  1.286531   .045046
   9.06075   9.06075      1.00  1.290291   .045176
   9.06064   9.06064      1.00  1.285591   .045176
   9.06054   9.06054      1.00  1.283361   .044956
   9.06044   9.06044      1.00  1.289061   .045176
   9.06034   9.06034      1.00  1.287221   .045146
   9.06023   9.06023      1.00  1.282371   .044966
   9.06012   9.06012      1.00  1.286751   .045216
   9.06002   9.06002      1.00  1.286571   .045146
   9.05992   9.05992      1.00  1.280541   .044926
   9.05981   9.05981      1.00  1.284861   .045116
   9.05971   9.05971      1.00  1.284081   .045106
   9.05960   9.05960      1.00  1.284911   .045026
   9.05950   9.05950      1.00  1.281031   .045006
   9.05938   9.05938      1.00  1.284071   .045066
   9.05928   9.05928      1.00  1.284281   .045056
   9.05917   9.05917      1.00  1.280731   .044956
   9.05905   9.05905      1.00  1.280761   .044996
   9.05893   9.05893      1.00  1.284901   .045156
   9.05883   9.05883      1.00  1.278451   .044966
   9.05871   9.05871      1.00  1.282401   .045086
   9.05860   9.05860      1.00  1.283641   .045166
   9.05848   9.05848      1.00  1.280681   .045016
   9.05837   9.05837      1.00  1.277621   .044936
   9.05826   9.05826      1.00  1.285911   .045236
   9.05814   9.05814      1.00  1.281001   .045086
   9.05802   9.05802      1.00  1.279301   .045056
   9.05790   9.05790      1.00  1.279811   .045036
   9.05779   9.05779      1.00  1.283521   .045246
   9.05767   9.05767      1.00  1.278911   .044986
   9.05756   9.05756      1.00  1.275821   .044956
   9.05745   9.05745      1.00  1.281511   .045106
   9.05734   9.05734      1.00  1.280121   .045066
   9.05722   9.05722      1.00  1.274401   .044926
   9.05711   9.05711      1.00  1.278171   .045056
   9.05700   9.05700      1.00  1.277761   .044966
   9.05689   9.05689      1.00  1.274421   .044896
   9.05678   9.05678      1.00  1.271521   .044826
   9.05666   9.05666      1.00  1.277661   .045016
   9.05656   9.05656      1.00  1.273181   .044906
   9.05645   9.05645      1.00  1.272611   .044956
   9.05634   9.05634      1.00  1.270761   .044776
   9.05622   9.05622      1.00  1.277531   .045086
   9.05612   9.05612      1.00  1.269351   .044786
   9.05601   9.05601      1.00  1.273871   .045016
   9.05589   9.05589      1.00  1.270841   .044876
   9.05577   9.05577      1.00  1.273621   .044846
   9.05565   9.05565      1.00  1.267321   .044786
   9.05555   9.05555      1.00  1.277511   .045186
   9.05543   9.05543      1.00  1.266951   .044736
   9.05530   9.05530      1.00  1.274191   .044956
   9.05518   9.05518      1.00  1.266131   .044746
   9.05507   9.05507      1.00  1.277441   .045076
   9.05495   9.05495      1.00  1.268281   .044846
   9.05483   9.05483      1.00  1.270961   .044966
   9.05471   9.05471      1.00  1.267631   .044906
   9.05460   9.05460      1.00  1.279351   .045216
   9.05449   9.05449      1.00  1.263961   .044686
   9.05436   9.05436      1.00  1.273071   .044946
   9.05425   9.05425      1.00  1.269411   .044906
   9.05414   9.05414      1.00  1.271711   .044986
   9.05403   9.05403      1.00  1.265501   .044726
   9.05391   9.05391      1.00  1.270971   .044876
   9.05380   9.05380      1.00  1.271961   .044946
   9.05370   9.05370      1.00  1.269461   .044936
   9.05358   9.05358      1.00  1.267331   .044916
   9.05347   9.05347      1.00  1.273951   .045096
   9.05336   9.05336      1.00  1.267051   .044906
   9.05325   9.05325      1.00  1.269901   .044946
   9.05313   9.05313      1.00  1.269831   .044976
   9.05302   9.05302      1.00  1.271911   .045076
   9.05291   9.05291      1.00  1.264391   .044846
   9.05281   9.05281      1.00  1.272571   .045196
   9.05270   9.05270      1.00  1.268221   .045056
   9.05258   9.05258      1.00  1.269381   .045036
   9.05247   9.05247      1.00  1.266381   .044906
   9.05237   9.05237      1.00  1.270461   .045036
   9.05225   9.05225      1.00  1.269881   .045096
   9.05214   9.05214      1.00  1.268931   .045036
   9.05204   9.05204      1.00  1.269851   .045026
   9.05193   9.05193      1.00  1.273771   .045316
   9.05182   9.05182      1.00  1.266501   .044926
   9.05171   9.05171      1.00  1.269071   .045096
   9.05160   9.05160      1.00  1.274301   .045316
   9.05150   9.05150      1.00  1.269991   .045106
   9.05139   9.05139      1.00  1.269721   .045086
   9.05128   9.05128      1.00  1.271391   .045186
   9.05117   9.05117      1.00  1.272971   .045316
   9.05107   9.05107      1.00  1.271521   .045196
   9.05096   9.05096      1.00  1.268711   .045106
   9.05086   9.05086      1.00  1.275801   .045266
   9.05076   9.05076      1.00  1.272641   .045306
   9.05066   9.05066      1.00  1.271801   .045266
   9.05056   9.05056      1.00  1.272301   .045236
   9.05045   9.05045      1.00  1.274451   .045366
   9.05035   9.05035      1.00  1.271571   .045356
   9.05024   9.05024      1.00  1.273971   .045386
   9.05014   9.05014      1.00  1.273831   .045366
   9.05003   9.05003      1.00  1.273401   .045346
   9.04993   9.04993      1.00  1.270421   .045236
   9.04983   9.04983      1.00  1.274021   .045416
   9.04972   9.04972      1.00  1.276771   .045516
   9.04962   9.04962      1.00  1.268811   .045196
   9.04951   9.04951      1.00  1.274441   .045576
   9.04940   9.04940      1.00  1.274821   .045436
   9.04929   9.04929      1.00  1.272961   .045386
   9.04918   9.04918      1.00  1.271051   .045386
   9.04907   9.04907      1.00  1.278121   .045626
   9.04896   9.04896      1.00  1.270631   .045336
   9.04884   9.04884      1.00  1.272991   .045426
   9.04872   9.04872      1.00  1.273091   .045456
   9.04861   9.04861      1.00  1.276891   .045536
   9.04850   9.04850      1.00  1.269711   .045326
   9.04838   9.04838      1.00  1.276171   .045546
   9.04826   9.04826      1.00  1.272121   .045456
   9.04814   9.04814      1.00  1.275991   .045646
   9.04804   9.04804      1.00  1.268401   .045346
   9.04792   9.04792      1.00  1.277381   .045636
   9.04780   9.04780      1.00  1.273361   .045536
   9.04768   9.04768      1.00  1.272631   .045476
   9.04758   9.04758      1.00  1.273351   .045506
   9.04747   9.04747      1.00  1.277861   .045696
   9.04734   9.04734      1.00  1.269381   .045346
   9.04723   9.04723      1.00  1.275191   .045596
   9.04713   9.04713      1.00  1.273241   .045586
   9.04701   9.04701      1.00  1.274621   .045696
   9.04690   9.04690      1.00  1.269501   .045476
   9.04679   9.04679      1.00  1.271521   .045506
   9.04668   9.04668      1.00  1.276901   .045756
   9.04657   9.04657      1.00  1.273151   .045626
   9.04646   9.04646      1.00  1.270641   .045566
   9.04634   9.04634      1.00  1.277521   .045836
   9.04624   9.04624      1.00  1.274221   .045626
   9.04613   9.04613      1.00  1.274191   .045666
   9.04601   9.04601      1.00  1.273881   .045576
   9.04590   9.04590      1.00  1.276141   .045706
   9.04579   9.04579      1.00  1.272541   .045606
   9.04567   9.04567      1.00  1.275701   .045766
   9.04555   9.04555      1.00  1.272891   .045626
   9.04543   9.04543      1.00  1.274641   .045706
   9.04532   9.04532      1.00  1.273831   .045706
   9.04520   9.04520      1.00  1.271121   .045566
   9.04508   9.04508      1.00  1.276321   .045766
   9.04496   9.04496      1.00  1.276181   .045776
   9.04486   9.04486      1.00  1.271421   .045616
   9.04473   9.04473      1.00  1.280071   .045966
   9.04460   9.04460      1.00  1.272861   .045666
   9.04449   9.04449      1.00  1.273941   .045726
   9.04438   9.04438      1.00  1.277051   .045906
   9.04426   9.04426      1.00  1.276941   .045816
   9.04414   9.04414      1.00  1.274901   .045786
   9.04403   9.04403      1.00  1.274441   .045836
   9.04393   9.04393      1.00  1.276231   .045936
   9.04381   9.04381      1.00  1.278181   .045926
   9.04369   9.04369      1.00  1.269991   .045746
   9.04359   9.04359      1.00  1.276391   .045816
   9.04348   9.04348      1.00  1.276971   .045886
   9.04337   9.04337      1.00  1.275391   .045856
   9.04325   9.04325      1.00  1.274631   .045856
   9.04314   9.04314      1.00  1.274221   .045796
   9.04304   9.04304      1.00  1.274721   .045886
   9.04293   9.04293      1.00  1.275551   .045916
   9.04281   9.04281      1.00  1.274741   .045886
   9.04270   9.04270      1.00  1.273721   .045846
   9.04260   9.04260      1.00  1.277011   .045966
   9.04249   9.04249      1.00  1.273331   .045746
   9.04238   9.04238      1.00  1.277311   .045996
   9.04226   9.04226      1.00  1.274381   .045896
   9.04215   9.04215      1.00  1.273251   .045946
   9.04204   9.04204      1.00  1.276341   .045956
   9.04192   9.04192      1.00  1.275011   .045996
   9.04182   9.04182      1.00  1.274621   .045986
   9.04172   9.04172      1.00  1.274301   .045946
   9.04161   9.04161      1.00  1.276801   .045996
   9.04150   9.04150      1.00  1.272621   .045936
   9.04139   9.04139      1.00  1.278111   .046196
   9.04129   9.04129      1.00  1.274481   .045966
   9.04118   9.04118      1.00  1.278181   .046096
   9.04107   9.04107      1.00  1.270841   .045886
   9.04097   9.04097      1.00  1.278271   .046126
   9.04087   9.04087      1.00  1.276491   .046006
   9.04077   9.04077      1.00  1.277561   .046116
   9.04066   9.04066      1.00  1.273591   .046016
   9.04056   9.04056      1.00  1.278921   .046186
   9.04046   9.04046      1.00  1.275261   .046076
   9.04036   9.04036      1.00  1.278581   .046166
   9.04025   9.04025      1.00  1.275611   .046116
   9.04015   9.04015      1.00  1.278621   .046206
   9.04005   9.04005      1.00  1.275331   .046146
   9.03994   9.03994      1.00  1.277561   .046186
   9.03983   9.03983      1.00  1.274831   .046086
   9.03973   9.03973      1.00  1.278521   .046196
   9.03963   9.03963      1.00  1.272051   .046046
   9.03952   9.03952      1.00  1.280611   .046286
   9.03940   9.03940      1.00  1.273931   .046106
   9.03929   9.03929      1.00  1.277261   .046186
   9.03919   9.03919      1.00  1.278391   .046336
   9.03907   9.03907      1.00  1.274341   .046126
   9.03895   9.03895      1.00  1.276351   .046246
   9.03884   9.03884      1.00  1.276311   .046306
   9.03873   9.03873      1.00  1.278211   .046376
   9.03862   9.03862      1.00  1.274611   .046176
   9.03850   9.03850      1.00  1.279871   .046496
   9.03839   9.03839      1.00  1.277471   .046296
   9.03827   9.03827      1.00  1.277341   .046346
   9.03815   9.03815      1.00  1.277821   .046246
   9.03804   9.03804      1.00  1.277001   .046326
   9.03792   9.03792      1.00  1.275631   .046376
   9.03781   9.03781      1.00  1.280251   .046416
   9.03769   9.03769      1.00  1.275851   .046336
   9.03757   9.03757      1.00  1.282651   .046486
   9.03746   9.03746      1.00  1.274781   .046296
   9.03735   9.03735      1.00  1.280261   .046526
   9.03724   9.03724      1.00  1.280061   .046486
   9.03712   9.03712      1.00  1.278391   .046386
   9.03701   9.03701      1.00  1.279791   .046566
   9.03691   9.03691      1.00  1.281101   .046506
   9.03679   9.03679      1.00  1.280641   .046566
   9.03668   9.03668      1.00  1.277361   .046476
   9.03657   9.03657      1.00  1.281641   .046606
   9.03647   9.03647      1.00  1.282351   .046696
   9.03636   9.03636      1.00  1.282811   .046596
   9.03624   9.03624      1.00  1.278261   .046546
   9.03613   9.03613      1.00  1.284961   .046776
   9.03602   9.03602      1.00  1.282451   .046586
   9.03591   9.03591      1.00  1.281171   .046566
   9.03578   9.03578      1.00  1.281041   .046596
   9.03567   9.03567      1.00  1.285201   .046746
   9.03556   9.03556      1.00  1.280051   .046666
   9.03544   9.03544      1.00  1.283541   .046726
   9.03531   9.03531      1.00  1.282091   .046646
   9.03520   9.03520      1.00  1.283581   .046766
   9.03509   9.03509      1.00  1.283021   .046786
   9.03497   9.03497      1.00  1.281621   .046666
   9.03484   9.03484      1.00  1.283381   .046736
   9.03473   9.03473      1.00  1.286401   .046846
   9.03462   9.03462      1.00  1.280941   .046746
   9.03449   9.03449      1.00  1.286131   .046816
   9.03437   9.03437      1.00  1.282501   .046736
   9.03426   9.03426      1.00  1.285201   .046886
   9.03416   9.03416      1.00  1.285331   .046886
   9.03404   9.03404      1.00  1.284491   .046756
   9.03392   9.03392      1.00  1.286651   .046896
   9.03381   9.03381      1.00  1.285441   .046886
   9.03370   9.03370      1.00  1.287611   .046986
   9.03359   9.03359      1.00  1.285331   .047006
   9.03348   9.03348      1.00  1.289061   .047106
   9.03336   9.03336      1.00  1.282431   .046826
   9.03325   9.03325      1.00  1.293761   .047266
   9.03314   9.03314      1.00  1.282201   .046846
   9.03303   9.03303      1.00  1.288921   .047136
   9.03293   9.03293      1.00  1.288791   .047096
   9.03282   9.03282      1.00  1.290721   .047156
   9.03271   9.03271      1.00  1.287871   .047106
   9.03260   9.03260      1.00  1.289411   .047136
   9.03248   9.03248      1.00  1.289251   .047136
   9.03238   9.03238      1.00  1.292101   .047186
   9.03227   9.03227      1.00  1.285781   .046966
   9.03215   9.03215      1.00  1.288311   .047066
   9.03204   9.03204      1.00  1.289431   .047186
   9.03194   9.03194      1.00  1.288361   .047166
   9.03183   9.03183      1.00  1.289711   .047206
   9.03171   9.03171      1.00  1.288141   .047176
   9.03161   9.03161      1.00  1.291451   .047276
   9.03151   9.03151      1.00  1.289011   .047136
   9.03140   9.03140      1.00  1.289191   .047226
   9.03129   9.03129      1.00  1.289801   .047266
   9.03118   9.03118      1.00  1.291151   .047386
   9.03108   9.03108      1.00  1.285701   .047086
   9.03097   9.03097      1.00  1.292311   .047456
   9.03086   9.03086      1.00  1.289651   .047306
   9.03076   9.03076      1.00  1.288051   .047196
   9.03067   9.03067      1.00  1.287481   .047216
   9.03056   9.03056      1.00  1.291331   .047356
   9.03045   9.03045      1.00  1.285111   .047136
   9.03035   9.03035      1.00  1.291621   .047346
   9.03026   9.03026      1.00  1.288821   .047346
   9.03015   9.03015      1.00  1.290501   .047306
   9.03004   9.03004      1.00  1.288061   .047246
   9.02993   9.02993      1.00  1.287461   .047226
   9.02983   9.02983      1.00  1.292071   .047436
   9.02973   9.02973      1.00  1.287791   .047266
   9.02962   9.02962      1.00  1.287961   .047286
   9.02952   9.02952      1.00  1.289511   .047416
   9.02942   9.02942      1.00  1.287771   .047306
   9.02931   9.02931      1.00  1.288011   .047396
   9.02919   9.02919      1.00  1.289601   .047456
   9.02908   9.02908      1.00  1.290991   .047466
   9.02897   9.02897      1.00  1.287571   .047276
   9.02885   9.02885      1.00  1.290531   .047466
   9.02873   9.02873      1.00  1.290311   .047446
   9.02862   9.02862      1.00  1.291201   .047466
   9.02851   9.02851      1.00  1.287381   .047366
   9.02838   9.02838      1.00  1.291801   .047486
   9.02827   9.02827      1.00  1.290161   .047406
   9.02816   9.02816      1.00  1.289411   .047516
   9.02805   9.02805      1.00  1.287821   .047446
   9.02793   9.02793      1.00  1.295241   .047586
   9.02781   9.02781      1.00  1.286371   .047346
   9.02769   9.02769      1.00  1.291531   .047516
   9.02759   9.02759      1.00  1.287711   .047486
   9.02747   9.02747      1.00  1.294531   .047696
   9.02736   9.02736      1.00  1.289041   .047476
   9.02724   9.02724      1.00  1.290851   .047516
   9.02714   9.02714      1.00  1.289321   .047496
   9.02703   9.02703      1.00  1.291831   .047596
   9.02691   9.02691      1.00  1.289051   .047546
   9.02680   9.02680      1.00  1.290651   .047716
   9.02669   9.02669      1.00  1.289801   .047666
   9.02658   9.02658      1.00  1.291501   .047646
   9.02647   9.02647      1.00  1.288531   .047576
   9.02636   9.02636      1.00  1.290991   .047536
   9.02625   9.02625      1.00  1.290671   .047726
   9.02614   9.02614      1.00  1.295121   .047786
   9.02603   9.02603      1.00  1.290741   .047586
   9.02591   9.02591      1.00  1.291201   .047666
   9.02580   9.02580      1.00  1.295671   .047866
   9.02569   9.02569      1.00  1.290371   .047666
   9.02557   9.02557      1.00  1.295571   .047856
   9.02545   9.02545      1.00  1.289191   .047626
   9.02534   9.02534      1.00  1.296541   .047896
   9.02522   9.02522      1.00  1.290171   .047706
   9.02510   9.02510      1.00  1.295951   .047936
   9.02499   9.02499      1.00  1.288501   .047576
   9.02487   9.02487      1.00  1.298701   .048036
   9.02475   9.02475      1.00  1.289951   .047736
   9.02463   9.02463      1.00  1.296341   .047936
   9.02451   9.02451      1.00  1.293981   .047846
   9.02441   9.02441      1.00  1.295601   .047966
   9.02429   9.02429      1.00  1.292651   .047796
   9.02416   9.02416      1.00  1.300441   .048136
   9.02406   9.02406      1.00  1.292541   .047846
   9.02395   9.02395      1.00  1.299891   .048106
   9.02383   9.02383      1.00  1.292941   .047926
   9.02372   9.02372      1.00  1.298001   .048146
   9.02361   9.02361      1.00  1.297411   .048086
   9.02351   9.02351      1.00  1.298211   .048106
   9.02340   9.02340      1.00  1.295581   .047926
   9.02328   9.02328      1.00  1.297881   .048046
   9.02317   9.02317      1.00  1.297661   .048116
   9.02306   9.02306      1.00  1.301651   .048286
   9.02296   9.02296      1.00  1.299971   .048256
   9.02285   9.02285      1.00  1.299891   .048266
   9.02273   9.02273      1.00  1.300161   .048216
   9.02263   9.02263      1.00  1.301021   .048326
   9.02252   9.02252      1.00  1.302621   .048356
   9.02240   9.02240      1.00  1.300611   .048276
   9.02229   9.02229      1.00  1.301921   .048346
   9.02218   9.02218      1.00  1.305141   .048536
   9.02207   9.02207      1.00  1.302311   .048416
   9.02195   9.02195      1.00  1.302551   .048426
   9.02185   9.02185      1.00  1.306361   .048526
   9.02175   9.02175      1.00  1.303351   .048526
   9.02164   9.02164      1.00  1.304841   .048436
   9.02153   9.02153      1.00  1.305861   .048586
   9.02143   9.02143      1.00  1.307791   .048576
   9.02132   9.02132      1.00  1.305521   .048476
   9.02121   9.02121      1.00  1.306511   .048586
   9.02110   9.02110      1.00  1.307801   .048656
   9.02100   9.02100      1.00  1.307441   .048626
   9.02090   9.02090      1.00  1.307901   .048626
   9.02080   9.02080      1.00  1.308151   .048736
   9.02069   9.02069      1.00  1.309401   .048706
   9.02059   9.02059      1.00  1.309731   .048716
   9.02049   9.02049      1.00  1.307161   .048726
   9.02039   9.02039      1.00  1.311981   .048876
   9.02028   9.02028      1.00  1.309511   .048796
   9.02018   9.02018      1.00  1.309911   .048806
   9.02008   9.02008      1.00  1.311441   .048856
   9.01997   9.01997      1.00  1.311051   .048886
   9.01986   9.01986      1.00  1.312371   .048936
   9.01976   9.01976      1.00  1.310771   .048846
   9.01966   9.01966      1.00  1.312681   .048876
   9.01954   9.01954      1.00  1.313031   .048916
   9.01943   9.01943      1.00  1.311551   .048886
   9.01933   9.01933      1.00  1.315301   .049096
   9.01923   9.01923      1.00  1.313661   .048996
   9.01910   9.01910      1.00  1.313111   .048976
   9.01898   9.01898      1.00  1.314151   .049016
   9.01888   9.01888      1.00  1.318151   .049186
   9.01877   9.01877      1.00  1.312651   .049046
   9.01865   9.01865      1.00  1.317021   .049276
   9.01853   9.01853      1.00  1.315361   .049056
   9.01842   9.01842      1.00  1.317741   .049136
   9.01832   9.01832      1.00  1.316451   .049226
   9.01820   9.01820      1.00  1.317011   .049226
   9.01807   9.01807      1.00  1.315411   .049176
   9.01796   9.01796      1.00  1.318531   .049236
   9.01784   9.01784      1.00  1.315471   .049126
   9.01772   9.01772      1.00  1.318211   .049286
   9.01760   9.01760      1.00  1.316761   .049236
   9.01749   9.01749      1.00  1.317521   .049146
   9.01739   9.01739      1.00  1.321481   .049466
   9.01727   9.01727      1.00  1.316151   .049226
   9.01716   9.01716      1.00  1.319231   .049386
   9.01705   9.01705      1.00  1.320301   .049376
   9.01695   9.01695      1.00  1.320341   .049326
   9.01683   9.01683      1.00  1.318181   .049316
   9.01671   9.01671      1.00  1.320271   .049466
   9.01660   9.01660      1.00  1.319831   .049406
   9.01650   9.01650      1.00  1.319801   .049506
   9.01639   9.01639      1.00  1.318241   .049406
   9.01628   9.01628      1.00  1.320831   .049476
   9.01617   9.01617      1.00  1.320911   .049606
   9.01606   9.01606      1.00  1.319821   .049526
   9.01594   9.01594      1.00  1.322341   .049556
   9.01583   9.01583      1.00  1.320641   .049506
   9.01571   9.01571      1.00  1.323021   .049636
   9.01560   9.01560      1.00  1.320681   .049506
   9.01548   9.01548      1.00  1.323211   .049616
   9.01536   9.01536      1.00  1.318591   .049396
   9.01525   9.01525      1.00  1.324341   .049746
   9.01514   9.01514      1.00  1.319711   .049486
   9.01501   9.01501      1.00  1.323461   .049706
   9.01489   9.01489      1.00  1.320351   .049616
   9.01477   9.01477      1.00  1.320281   .049606
   9.01466   9.01466      1.00  1.324001   .049706
   9.01455   9.01455      1.00  1.321531   .049666
   9.01442   9.01442      1.00  1.319341   .049616
   9.01430   9.01430      1.00  1.324911   .049776
   9.01420   9.01420      1.00  1.320081   .049576
   9.01409   9.01409      1.00  1.324311   .049706
   9.01397   9.01397      1.00  1.320841   .049626
   9.01386   9.01386      1.00  1.322071   .049696
   9.01375   9.01375      1.00  1.324591   .049886
   9.01364   9.01364      1.00  1.321771   .049686
   9.01353   9.01353      1.00  1.322451   .049686
   9.01342   9.01342      1.00  1.324071   .049766
   9.01331   9.01331      1.00  1.322531   .049726
   9.01320   9.01320      1.00  1.323061   .049786
   9.01309   9.01309      1.00  1.323051   .049896
   9.01298   9.01298      1.00  1.323971   .049836
   9.01287   9.01287      1.00  1.323091   .049796
   9.01276   9.01276      1.00  1.323891   .049886
   9.01264   9.01264      1.00  1.323351   .049896
   9.01253   9.01253      1.00  1.322011   .049796
   9.01243   9.01243      1.00  1.323801   .049866
   9.01232   9.01232      1.00  1.321131   .049876
   9.01220   9.01220      1.00  1.325151   .050026
   9.01210   9.01210      1.00  1.320641   .049796
   9.01199   9.01199      1.00  1.324611   .049806
   9.01188   9.01188      1.00  1.321891   .049876
   9.01176   9.01176      1.00  1.323401   .050036
   9.01166   9.01166      1.00  1.323581   .049916
   9.01156   9.01156      1.00  1.323231   .049916
   9.01145   9.01145      1.00  1.321631   .049866
   9.01134   9.01134      1.00  1.324841   .049936
   9.01124   9.01124      1.00  1.320081   .049796
   9.01113   9.01113      1.00  1.323881   .049986
   9.01103   9.01103      1.00  1.321891   .049956
   9.01092   9.01092      1.00  1.320801   .049796
   9.01082   9.01082      1.00  1.321011   .049986
   9.01072   9.01072      1.00  1.321031   .049966
   9.01061   9.01061      1.00  1.322211   .050006
   9.01051   9.01051      1.00  1.318851   .049846
   9.01041   9.01041      1.00  1.321961   .049936
   9.01031   9.01031      1.00  1.318491   .049926
   9.01021   9.01021      1.00  1.324691   .050056
   9.01010   9.01010      1.00  1.317551   .049866
   9.01000   9.01000      1.00  1.321451   .050066
   9.00989   9.00989      1.00  1.321951   .050026
   9.00979   9.00979      1.00  1.321271   .050026
   9.00969   9.00969      1.00  1.319251   .049956
   9.00958   9.00958      1.00  1.321441   .049956
   9.00948   9.00948      1.00  1.317741   .049866
   9.00937   9.00937      1.00  1.321511   .049956
   9.00925   9.00925      1.00  1.316421   .049826
   9.00914   9.00914      1.00  1.317931   .049896
   9.00903   9.00903      1.00  1.318321   .049986
   9.00892   9.00892      1.00  1.317731   .049966
   9.00880   9.00880      1.00  1.319211   .049986
   9.00869   9.00869      1.00  1.317621   .049866
   9.00858   9.00858      1.00  1.318711   .049976
   9.00846   9.00846      1.00  1.315921   .049866
   9.00834   9.00834      1.00  1.318911   .050086
   9.00822   9.00822      1.00  1.314661   .049816
   9.00811   9.00811      1.00  1.317641   .049946
   9.00799   9.00799      1.00  1.315461   .049886
   9.00787   9.00787      1.00  1.315891   .049956
   9.00776   9.00776      1.00  1.314461   .049826
   9.00765   9.00765      1.00  1.316681   .049936
   9.00754   9.00754      1.00  1.314621   .049936
   9.00743   9.00743      1.00  1.313211   .049836
   9.00731   9.00731      1.00  1.313341   .049866
   9.00721   9.00721      1.00  1.315761   .049986
   9.00709   9.00709      1.00  1.311971   .049876
   9.00697   9.00697      1.00  1.311271   .049816
   9.00687   9.00687      1.00  1.313441   .049896
   9.00676   9.00676      1.00  1.311651   .049976
   9.00665   9.00665      1.00  1.311911   .049916
   9.00653   9.00653      1.00  1.308881   .049776
   9.00643   9.00643      1.00  1.315151   .049956
   9.00632   9.00632      1.00  1.310301   .049796
   9.00621   9.00621      1.00  1.309521   .049906
   9.00609   9.00609      1.00  1.309771   .049756
   9.00598   9.00598      1.00  1.312451   .049926
   9.00587   9.00587      1.00  1.307961   .049706
   9.00575   9.00575      1.00  1.310791   .049896
   9.00564   9.00564      1.00  1.307471   .049806
   9.00552   9.00552      1.00  1.308581   .049846
   9.00541   9.00541      1.00  1.308111   .049766
   9.00529   9.00529      1.00  1.308291   .049816
   9.00517   9.00517      1.00  1.306051   .049706
   9.00506   9.00506      1.00  1.306601   .049696
   9.00495   9.00495      1.00  1.304971   .049726
   9.00482   9.00482      1.00  1.309021   .049936
   9.00470   9.00470      1.00  1.304171   .049746
   9.00458   9.00458      1.00  1.303181   .049696
   9.00447   9.00447      1.00  1.306011   .049776
   9.00435   9.00435      1.00  1.302401   .049706
   9.00424   9.00424      1.00  1.302721   .049706
   9.00413   9.00413      1.00  1.301601   .049606
   9.00402   9.00402      1.00  1.303561   .049716
   9.00391   9.00391      1.00  1.301431   .049596
   9.00379   9.00379      1.00  1.301861   .049756
   9.00368   9.00368      1.00  1.300241   .049686
   9.00357   9.00357      1.00  1.302541   .049706
   9.00346   9.00346      1.00  1.294611   .049476
   9.00335   9.00335      1.00  1.303471   .049726
   9.00324   9.00324      1.00  1.293991   .049416
   9.00313   9.00313      1.00  1.298381   .049676
   9.00302   9.00302      1.00  1.296381   .049546
   9.00291   9.00291      1.00  1.301051   .049796
   9.00280   9.00280      1.00  1.294441   .049446
   9.00269   9.00269      1.00  1.298271   .049526
   9.00258   9.00258      1.00  1.295501   .049586
   9.00247   9.00247      1.00  1.295851   .049536
   9.00236   9.00236      1.00  1.292711   .049466
   9.00225   9.00225      1.00  1.297481   .049596
   9.00214   9.00214      1.00  1.291481   .049436
   9.00203   9.00203      1.00  1.294861   .049546
   9.00192   9.00192      1.00  1.289651   .049286
   9.00182   9.00182      1.00  1.295871   .049506
   9.00171   9.00171      1.00  1.289031   .049336
   9.00160   9.00160      1.00  1.289321   .049396
   9.00149   9.00149      1.00  1.293111   .049516
   9.00139   9.00139      1.00  1.289811   .049356
   9.00128   9.00128      1.00  1.291931   .049576
   9.00117   9.00117      1.00  1.289641   .049486
   9.00107   9.00107      1.00  1.291211   .049466
   9.00097   9.00097      1.00  1.288521   .049386
   9.00086   9.00086      1.00  1.290301   .049426
   9.00076   9.00076      1.00  1.288641   .049386
   9.00066   9.00066      1.00  1.290171   .049526
   9.00056   9.00056      1.00  1.286951   .049356
   9.00046   9.00046      1.00  1.288151   .049426
   9.00035   9.00035      1.00  1.289211   .049496
   9.00025   9.00025      1.00  1.284601   .049236
   9.00015   9.00015      1.00  1.287521   .049376
   9.00004   9.00004      1.00  1.286271   .049376
   8.99993   8.99993      1.00  1.285721   .049376
   8.99983   8.99983      1.00  1.285391   .049386
   8.99973   8.99973      1.00  1.286811   .049456
   8.99962   8.99962      1.00  1.283361   .049226
   8.99951   8.99951      1.00  1.286051   .049436
   8.99941   8.99941      1.00  1.279001   .049126
   8.99931   8.99931      1.00  1.289281   .049476
   8.99919   8.99919      1.00  1.279491   .049156
   8.99907   8.99907      1.00  1.285101   .049356
   8.99896   8.99896      1.00  1.278161   .049206
   8.99885   8.99885      1.00  1.286791   .049506
   8.99874   8.99874      1.00  1.275891   .049066
   8.99862   8.99862      1.00  1.283861   .049316
   8.99850   8.99850      1.00  1.279031   .049236
   8.99839   8.99839      1.00  1.281041   .049266
   8.99828   8.99828      1.00  1.277831   .049176
   8.99816   8.99816      1.00  1.281251   .049306
   8.99805   8.99805      1.00  1.276371   .049186
   8.99794   8.99794      1.00  1.279241   .049236
   8.99782   8.99782      1.00  1.277161   .049146
   8.99770   8.99770      1.00  1.279251   .049196
   8.99759   8.99759      1.00  1.274701   .049156
   8.99748   8.99748      1.00  1.277921   .049226
   8.99737   8.99737      1.00  1.277511   .049246
   8.99726   8.99726      1.00  1.273741   .049126
   8.99715   8.99715      1.00  1.275381   .049276
   8.99704   8.99704      1.00  1.275351   .049256
   8.99692   8.99692      1.00  1.274841   .049226
   8.99681   8.99681      1.00  1.272651   .049056
   8.99670   8.99670      1.00  1.272751   .049086
   8.99660   8.99660      1.00  1.273751   .049236
   8.99649   8.99649      1.00  1.272271   .049036
   8.99638   8.99638      1.00  1.269551   .049046
   8.99627   8.99627      1.00  1.273341   .049136
   8.99616   8.99616      1.00  1.272121   .049176
   8.99605   8.99605      1.00  1.269571   .049066
   8.99593   8.99593      1.00  1.268631   .049046
   8.99582   8.99582      1.00  1.272601   .049156
   8.99571   8.99571      1.00  1.265941   .048896
   8.99559   8.99559      1.00  1.271651   .049086
   8.99547   8.99547      1.00  1.269021   .049076
   8.99536   8.99536      1.00  1.266681   .048916
   8.99525   8.99525      1.00  1.271081   .049116
   8.99513   8.99513      1.00  1.266641   .048946
   8.99500   8.99500      1.00  1.270021   .049106
   8.99490   8.99490      1.00  1.263961   .048926
   8.99478   8.99478      1.00  1.265631   .048996
   8.99466   8.99466      1.00  1.267261   .049016
   8.99454   8.99454      1.00  1.265331   .048976
   8.99442   8.99442      1.00  1.260231   .048736
   8.99431   8.99431      1.00  1.266791   .049036
   8.99420   8.99420      1.00  1.264121   .048916
   8.99409   8.99409      1.00  1.262641   .048816
   8.99398   8.99398      1.00  1.265381   .049006
   8.99387   8.99387      1.00  1.262741   .048916
   8.99376   8.99376      1.00  1.264381   .049026
   8.99364   8.99364      1.00  1.262821   .048926
   8.99353   8.99353      1.00  1.262301   .048946
   8.99342   8.99342      1.00  1.263251   .048966
   8.99332   8.99332      1.00  1.262251   .048946
   8.99320   8.99320      1.00  1.256881   .048666
   8.99309   8.99309      1.00  1.268091   .049156
   8.99298   8.99298      1.00  1.253011   .048586
   8.99287   8.99287      1.00  1.263931   .048966
   8.99276   8.99276      1.00  1.260661   .048896
   8.99266   8.99266      1.00  1.259881   .048836
   8.99255   8.99255      1.00  1.257991   .048906
   8.99243   8.99243      1.00  1.263961   .049136
   8.99232   8.99232      1.00  1.256191   .048786
   8.99221   8.99221      1.00  1.261721   .049016
   8.99210   8.99210      1.00  1.254361   .048746
   8.99200   8.99200      1.00  1.263251   .049036
   8.99188   8.99188      1.00  1.258231   .048956
   8.99177   8.99177      1.00  1.257141   .048936
   8.99167   8.99167      1.00  1.258021   .049006
   8.99156   8.99156      1.00  1.262011   .049036
   8.99145   8.99145      1.00  1.251751   .048646
   8.99134   8.99134      1.00  1.259221   .048966
   8.99124   8.99124      1.00  1.260951   .049026
   8.99113   8.99113      1.00  1.252651   .048706
   8.99103   8.99103      1.00  1.258821   .048966
   8.99092   8.99092      1.00  1.253221   .048716
   8.99082   8.99082      1.00  1.261691   .049136
   8.99072   8.99072      1.00  1.251331   .048656
   8.99061   8.99061      1.00  1.255191   .048886
   8.99051   8.99051      1.00  1.257981   .049016
   8.99041   8.99041      1.00  1.256801   .048926
   8.99031   8.99031      1.00  1.253111   .048936
   8.99020   8.99020      1.00  1.259551   .049086
   8.99010   8.99010      1.00  1.252521   .048706
   8.99000   8.99000      1.00  1.255171   .048926
   8.98990   8.98990      1.00  1.255091   .048936
   8.98979   8.98979      1.00  1.256991   .048986
   8.98968   8.98968      1.00  1.252121   .048806
   8.98958   8.98958      1.00  1.255721   .048896
   8.98947   8.98947      1.00  1.254511   .048896
   8.98936   8.98936      1.00  1.252771   .048826
   8.98924   8.98924      1.00  1.252031   .048846
   8.98914   8.98914      1.00  1.248781   .048676
   8.98902   8.98902      1.00  1.258291   .049196
   8.98890   8.98890      1.00  1.244821   .048556
   8.98879   8.98879      1.00  1.253401   .048946
   8.98868   8.98868      1.00  1.251881   .048876
   8.98857   8.98857      1.00  1.249621   .048766
   8.98845   8.98845      1.00  1.251131   .048836
   8.98833   8.98833      1.00  1.251121   .048866
   8.98823   8.98823      1.00  1.247651   .048786
   8.98811   8.98811      1.00  1.253711   .048976
   8.98798   8.98798      1.00  1.243871   .048656
   8.98787   8.98787      1.00  1.253531   .049026
   8.98776   8.98776      1.00  1.248631   .048856
   8.98765   8.98765      1.00  1.249731   .048876
   8.98753   8.98753      1.00  1.245601   .048816
   8.98742   8.98742      1.00  1.252651   .048996
   8.98731   8.98731      1.00  1.248021   .048826
   8.98719   8.98719      1.00  1.245911   .048696
   8.98708   8.98708      1.00  1.247811   .048856
   8.98697   8.98697      1.00  1.247431   .048876
   8.98686   8.98686      1.00  1.247401   .048876
   8.98675   8.98675      1.00  1.246791   .048826
   8.98664   8.98664      1.00  1.246531   .048776
   8.98653   8.98653      1.00  1.246451   .048776
   8.98642   8.98642      1.00  1.243611   .048756
   8.98631   8.98631      1.00  1.249061   .048976
   8.98619   8.98619      1.00  1.246361   .048876
   8.98608   8.98608      1.00  1.242231   .048596
   8.98598   8.98598      1.00  1.251531   .049116
   8.98586   8.98586      1.00  1.240461   .048686
   8.98574   8.98574      1.00  1.247231   .048966
   8.98563   8.98563      1.00  1.241221   .048766
   8.98552   8.98552      1.00  1.247421   .048906
   8.98540   8.98540      1.00  1.244831   .048826
   8.98528   8.98528      1.00  1.243031   .048736
   8.98516   8.98516      1.00  1.244561   .048886
   8.98505   8.98505      1.00  1.246371   .048956
   8.98493   8.98493      1.00  1.242711   .048876
   8.98481   8.98481      1.00  1.240581   .048706
   8.98469   8.98469      1.00  1.245841   .048926
   8.98458   8.98458      1.00  1.242821   .048776
   8.98446   8.98446      1.00  1.241281   .048766
   8.98433   8.98433      1.00  1.244271   .048946
   8.98422   8.98422      1.00  1.241751   .048756
   8.98411   8.98411      1.00  1.241621   .048706
   8.98400   8.98400      1.00  1.243031   .048906
   8.98388   8.98388      1.00  1.238041   .048636
   8.98377   8.98377      1.00  1.245381   .048976
   8.98366   8.98366      1.00  1.239301   .048736
   8.98355   8.98355      1.00  1.243021   .048926
   8.98344   8.98344      1.00  1.239161   .048796
   8.98333   8.98333      1.00  1.243081   .048906
   8.98323   8.98323      1.00  1.236791   .048686
   8.98311   8.98311      1.00  1.243171   .049006
   8.98300   8.98300      1.00  1.239261   .048806
   8.98289   8.98289      1.00  1.240951   .048756
   8.98278   8.98278      1.00  1.240671   .048846
   8.98267   8.98267      1.00  1.240751   .048806
   8.98256   8.98256      1.00  1.239881   .048856
   8.98245   8.98245      1.00  1.238131   .048786
   8.98234   8.98234      1.00  1.239841   .048846
   8.98223   8.98223      1.00  1.239011   .048846
   8.98212   8.98212      1.00  1.238241   .048726
   8.98201   8.98201      1.00  1.238321   .048856
   8.98190   8.98190      1.00  1.241911   .048966
   8.98179   8.98179      1.00  1.233721   .048676
   8.98168   8.98168      1.00  1.239381   .048876
   8.98157   8.98157      1.00  1.233881   .048686
   8.98147   8.98147      1.00  1.240411   .048946
   8.98137   8.98137      1.00  1.234551   .048726
   8.98126   8.98126      1.00  1.236241   .048786
   8.98115   8.98115      1.00  1.236741   .048766
   8.98105   8.98105      1.00  1.238151   .048986
   8.98095   8.98095      1.00  1.232591   .048746
   8.98084   8.98084      1.00  1.238441   .048946
   8.98074   8.98074      1.00  1.232111   .048706
   8.98064   8.98064      1.00  1.237581   .048876
   8.98053   8.98053      1.00  1.230571   .048696
   8.98043   8.98043      1.00  1.236451   .048836
   8.98033   8.98033      1.00  1.231171   .048626
   8.98022   8.98022      1.00  1.234871   .048866
   8.98012   8.98012      1.00  1.230181   .048666
   8.98001   8.98001      1.00  1.229021   .048706
   8.97990   8.97990      1.00  1.235051   .048876
   8.97981   8.97981      1.00  1.228951   .048636
   8.97970   8.97970      1.00  1.232291   .048766
   8.97959   8.97959      1.00  1.228411   .048516
   8.97948   8.97948      1.00  1.231081   .048706
   8.97937   8.97937      1.00  1.228371   .048656
   8.97927   8.97927      1.00  1.225651   .048606
   8.97915   8.97915      1.00  1.229431   .048666
   8.97904   8.97904      1.00  1.225521   .048546
   8.97894   8.97894      1.00  1.227191   .048666
   8.97882   8.97882      1.00  1.226951   .048596
   8.97870   8.97870      1.00  1.222151   .048506
   8.97858   8.97858      1.00  1.226341   .048616
   8.97847   8.97847      1.00  1.223361   .048536
   8.97836   8.97836      1.00  1.223001   .048496
   8.97824   8.97824      1.00  1.225681   .048646
   8.97813   8.97813      1.00  1.218691   .048416
   8.97801   8.97801      1.00  1.224031   .048536
   8.97789   8.97789      1.00  1.220961   .048396
   8.97777   8.97777      1.00  1.221111   .048456
   8.97766   8.97766      1.00  1.218331   .048316
   8.97755   8.97755      1.00  1.222761   .048626
   8.97744   8.97744      1.00  1.218951   .048416
   8.97732   8.97732      1.00  1.223471   .048566
   8.97721   8.97721      1.00  1.219511   .048406
   8.97710   8.97710      1.00  1.219421   .048456
   8.97699   8.97699      1.00  1.220701   .048536
   8.97687   8.97687      1.00  1.217591   .048356
   8.97677   8.97677      1.00  1.214341   .048296
   8.97666   8.97666      1.00  1.221561   .048516
   8.97655   8.97655      1.00  1.215611   .048346
   8.97643   8.97643      1.00  1.220271   .048496
   8.97632   8.97632      1.00  1.213981   .048296
   8.97622   8.97622      1.00  1.213041   .048236
   8.97611   8.97611      1.00  1.216511   .048476
   8.97599   8.97599      1.00  1.213261   .048216
   8.97588   8.97588      1.00  1.214141   .048276
   8.97577   8.97577      1.00  1.214341   .048336
   8.97565   8.97565      1.00  1.212891   .048326
   8.97553   8.97553      1.00  1.213011   .048276
   8.97541   8.97541      1.00  1.211461   .048236
   8.97530   8.97530      1.00  1.209141   .048146
   8.97518   8.97518      1.00  1.214651   .048306
   8.97506   8.97506      1.00  1.206941   .048036
   8.97495   8.97495      1.00  1.212251   .048296
   8.97484   8.97484      1.00  1.210971   .048396
   8.97471   8.97471      1.00  1.209751   .048226
   8.97459   8.97459      1.00  1.208371   .048146
   8.97447   8.97447      1.00  1.209401   .048176
   8.97437   8.97437      1.00  1.211451   .048216
   8.97425   8.97425      1.00  1.210211   .048286
   8.97413   8.97413      1.00  1.210261   .048286
   8.97401   8.97401      1.00  1.208051   .048206
   8.97391   8.97391      1.00  1.212621   .048486
   8.97380   8.97380      1.00  1.206811   .048246
   8.97369   8.97369      1.00  1.208491   .048296
   8.97358   8.97358      1.00  1.207911   .048186
   8.97347   8.97347      1.00  1.204201   .048216
   8.97335   8.97335      1.00  1.210401   .048336
   8.97324   8.97324      1.00  1.206311   .048136
   8.97313   8.97313      1.00  1.205211   .048176
   8.97303   8.97303      1.00  1.208061   .048246
   8.97292   8.97292      1.00  1.203221   .048096
   8.97280   8.97280      1.00  1.208321   .048336
   8.97270   8.97270      1.00  1.202731   .048036
   8.97259   8.97259      1.00  1.205961   .048196
   8.97248   8.97248      1.00  1.204571   .048156
   8.97236   8.97236      1.00  1.201391   .048026
   8.97225   8.97225      1.00  1.205881   .048336
   8.97215   8.97215      1.00  1.207211   .048216
   8.97204   8.97204      1.00  1.203751   .048236
   8.97193   8.97193      1.00  1.203041   .048196
   8.97182   8.97182      1.00  1.205961   .048246
   8.97171   8.97171      1.00  1.204631   .048146
   8.97161   8.97161      1.00  1.205281   .048246
   8.97150   8.97150      1.00  1.202421   .048206
   8.97139   8.97139      1.00  1.203211   .048236
   8.97129   8.97129      1.00  1.202851   .048156
   8.97118   8.97118      1.00  1.207031   .048356
   8.97107   8.97107      1.00  1.197711   .047926
   8.97097   8.97097      1.00  1.207891   .048426
   8.97087   8.97087      1.00  1.199431   .048106
   8.97077   8.97077      1.00  1.209581   .048476
   8.97066   8.97066      1.00  1.198041   .048066
   8.97056   8.97056      1.00  1.206441   .048346
   8.97046   8.97046      1.00  1.200631   .048106
   8.97036   8.97036      1.00  1.205441   .048386
   8.97024   8.97024      1.00  1.200781   .048206
   8.97014   8.97014      1.00  1.206191   .048356
   8.97005   8.97005      1.00  1.201271   .048166
   8.96995   8.96995      1.00  1.206951   .048466
   8.96983   8.96983      1.00  1.199781   .048136
   8.96973   8.96973      1.00  1.204201   .048426
   8.96963   8.96963      1.00  1.205061   .048416
   8.96953   8.96953      1.00  1.206371   .048496
   8.96941   8.96941      1.00  1.202131   .048306
   8.96930   8.96930      1.00  1.204241   .048486
   8.96919   8.96919      1.00  1.206331   .048476
   8.96908   8.96908      1.00  1.203171   .048456
   8.96896   8.96896      1.00  1.204151   .048476
   8.96885   8.96885      1.00  1.200061   .048306
   8.96874   8.96874      1.00  1.210301   .048626
   8.96862   8.96862      1.00  1.201381   .048366
   8.96850   8.96850      1.00  1.204741   .048536
   8.96839   8.96839      1.00  1.206851   .048646
   8.96829   8.96829      1.00  1.206481   .048596
   8.96816   8.96816      1.00  1.205191   .048606
   8.96804   8.96804      1.00  1.206151   .048606
   8.96793   8.96793      1.00  1.204481   .048506
   8.96781   8.96781      1.00  1.209611   .048696
   8.96769   8.96769      1.00  1.206601   .048606
   8.96758   8.96758      1.00  1.207831   .048576
   8.96747   8.96747      1.00  1.209861   .048766
   8.96736   8.96736      1.00  1.208881   .048656
   8.96725   8.96725      1.00  1.208081   .048716
   8.96713   8.96713      1.00  1.209191   .048726
   8.96702   8.96702      1.00  1.210161   .048806
   8.96691   8.96691      1.00  1.204251   .048556
   8.96680   8.96680      1.00  1.215051   .049016
   8.96668   8.96668      1.00  1.208391   .048796
   8.96658   8.96658      1.00  1.214981   .048996
   8.96648   8.96648      1.00  1.208701   .048806
   8.96636   8.96636      1.00  1.213151   .048966
   8.96625   8.96625      1.00  1.211781   .048966
   8.96614   8.96614      1.00  1.212701   .048916
   8.96603   8.96603      1.00  1.210111   .048866
   8.96592   8.96592      1.00  1.217001   .049166
   8.96579   8.96579      1.00  1.206921   .048796
   8.96568   8.96568      1.00  1.216741   .049136
   8.96557   8.96557      1.00  1.210851   .048966
   8.96545   8.96545      1.00  1.214361   .049106
   8.96533   8.96533      1.00  1.211931   .048966
   8.96521   8.96521      1.00  1.214561   .049126
   8.96510   8.96510      1.00  1.213551   .049106
   8.96499   8.96499      1.00  1.214411   .049136
   8.96485   8.96485      1.00  1.214581   .049106
   8.96474   8.96474      1.00  1.212921   .049096
   8.96463   8.96463      1.00  1.215851   .049206
   8.96451   8.96451      1.00  1.213031   .049086
   8.96438   8.96438      1.00  1.212701   .049106
   8.96428   8.96428      1.00  1.216231   .049236
   8.96417   8.96417      1.00  1.210761   .049056
   8.96404   8.96404      1.00  1.215881   .049196
   8.96393   8.96393      1.00  1.213101   .049176
   8.96384   8.96384      1.00  1.212791   .049016
   8.96373   8.96373      1.00  1.215081   .049206
   8.96361   8.96361      1.00  1.211141   .049036
   8.96349   8.96349      1.00  1.214431   .049156
   8.96338   8.96338      1.00  1.216321   .049286
   8.96327   8.96327      1.00  1.211541   .049166
   8.96316   8.96316      1.00  1.218741   .049506
   8.96305   8.96305      1.00  1.215701   .049146
   8.96294   8.96294      1.00  1.212781   .049146
   8.96283   8.96283      1.00  1.215371   .049306
   8.96272   8.96272      1.00  1.215341   .049246
   8.96261   8.96261      1.00  1.212561   .049206
   8.96250   8.96250      1.00  1.216681   .049386
   8.96239   8.96239      1.00  1.215051   .049356
   8.96227   8.96227      1.00  1.216831   .049356
   8.96216   8.96216      1.00  1.215301   .049356
   8.96205   8.96205      1.00  1.217791   .049436
   8.96195   8.96195      1.00  1.214481   .049376
   8.96184   8.96184      1.00  1.219181   .049566
   8.96172   8.96172      1.00  1.214151   .049366
   8.96162   8.96162      1.00  1.218871   .049606
   8.96151   8.96151      1.00  1.214601   .049386
   8.96140   8.96140      1.00  1.218131   .049516
   8.96129   8.96129      1.00  1.216871   .049546
   8.96119   8.96119      1.00  1.218271   .049526
   8.96109   8.96109      1.00  1.218211   .049586
   8.96098   8.96098      1.00  1.218531   .049466
   8.96088   8.96088      1.00  1.218281   .049696
   8.96078   8.96078      1.00  1.220221   .049626
   8.96068   8.96068      1.00  1.217301   .049566
   8.96057   8.96057      1.00  1.219851   .049686
   8.96046   8.96046      1.00  1.221531   .049736
   8.96036   8.96036      1.00  1.219501   .049606
   8.96027   8.96027      1.00  1.218921   .049586
   8.96016   8.96016      1.00  1.219281   .049676
   8.96005   8.96005      1.00  1.221191   .049716
   8.95995   8.95995      1.00  1.217161   .049496
   8.95985   8.95985      1.00  1.222801   .049796
   8.95974   8.95974      1.00  1.218911   .049696
   8.95963   8.95963      1.00  1.220111   .049826
   8.95953   8.95953      1.00  1.219201   .049686
   8.95942   8.95942      1.00  1.221641   .049816
   8.95931   8.95931      1.00  1.219721   .049706
   8.95919   8.95919      1.00  1.220621   .049836
   8.95907   8.95907      1.00  1.216781   .049726
   8.95897   8.95897      1.00  1.223291   .049976
   8.95886   8.95886      1.00  1.218421   .049786
   8.95874   8.95874      1.00  1.220291   .049786
   8.95863   8.95863      1.00  1.221701   .049886
   8.95852   8.95852      1.00  1.218131   .049686
   8.95840   8.95840      1.00  1.222631   .049996
   8.95829   8.95829      1.00  1.220101   .049806
   8.95817   8.95817      1.00  1.218721   .049776
   8.95805   8.95805      1.00  1.218751   .049836
   8.95793   8.95793      1.00  1.224971   .050036
   8.95781   8.95781      1.00  1.219021   .049886
   8.95769   8.95769      1.00  1.221581   .049866
   8.95758   8.95758      1.00  1.219761   .049866
   8.95747   8.95747      1.00  1.226041   .050146
   8.95736   8.95736      1.00  1.218641   .049766
   8.95725   8.95725      1.00  1.221391   .049956
   8.95714   8.95714      1.00  1.222871   .050096
   8.95703   8.95703      1.00  1.225111   .050146
   8.95691   8.95691      1.00  1.216521   .049776
   8.95680   8.95680      1.00  1.225821   .050196
   8.95670   8.95670      1.00  1.222881   .050126
   8.95659   8.95659      1.00  1.222681   .049996
   8.95647   8.95647      1.00  1.220131   .049986
   8.95636   8.95636      1.00  1.223641   .050166
   8.95626   8.95626      1.00  1.224921   .050156
   8.95615   8.95615      1.00  1.217361   .049936
   8.95603   8.95603      1.00  1.224221   .050186
   8.95591   8.95591      1.00  1.223041   .050006
   8.95580   8.95580      1.00  1.223611   .050086
   8.95569   8.95569      1.00  1.217871   .050006
   8.95556   8.95556      1.00  1.227361   .050366
   8.95545   8.95545      1.00  1.218291   .050086
   8.95534   8.95534      1.00  1.222801   .050206
   8.95522   8.95522      1.00  1.221001   .050036
   8.95510   8.95510      1.00  1.227911   .050296
   8.95498   8.95498      1.00  1.213401   .049816
   8.95487   8.95487      1.00  1.228191   .050446
   8.95475   8.95475      1.00  1.220111   .050006
   8.95463   8.95463      1.00  1.225231   .050316
   8.95451   8.95451      1.00  1.215971   .049986
   8.95440   8.95440      1.00  1.227751   .050446
   8.95428   8.95428      1.00  1.221921   .050196
   8.95416   8.95416      1.00  1.220201   .050176
   8.95405   8.95405      1.00  1.221141   .050216
   8.95395   8.95395      1.00  1.226821   .050326
   8.95384   8.95384      1.00  1.217221   .050086
   8.95372   8.95372      1.00  1.221021   .050246
   8.95360   8.95360      1.00  1.224671   .050356
   8.95350   8.95350      1.00  1.221021   .050306
   8.95339   8.95339      1.00  1.220891   .050276
   8.95327   8.95327      1.00  1.219671   .050206
   8.95316   8.95316      1.00  1.223721   .050426
   8.95306   8.95306      1.00  1.219301   .050126
   8.95295   8.95295      1.00  1.221361   .050236
   8.95283   8.95283      1.00  1.220891   .050266
   8.95273   8.95273      1.00  1.220301   .050166
   8.95262   8.95262      1.00  1.217771   .050206
   8.95250   8.95250      1.00  1.220481   .050246
   8.95239   8.95239      1.00  1.220811   .050306
   8.95228   8.95228      1.00  1.212701   .049966
   8.95217   8.95217      1.00  1.221451   .050326
   8.95207   8.95207      1.00  1.221431   .050336
   8.95196   8.95196      1.00  1.218341   .050256
   8.95185   8.95185      1.00  1.211711   .049996
   8.95174   8.95174      1.00  1.222731   .050356
   8.95163   8.95163      1.00  1.219151   .050266
   8.95152   8.95152      1.00  1.213281   .050136
   8.95141   8.95141      1.00  1.212151   .049966
   8.95131   8.95131      1.00  1.222261   .050406
   8.95120   8.95120      1.00  1.209681   .049936
   8.95109   8.95109      1.00  1.211601   .050016
   8.95099   8.95099      1.00  1.214081   .050106
   8.95090   8.95090      1.00  1.216831   .050226
   8.95079   8.95079      1.00  1.204981   .049766
   8.95068   8.95068      1.00  1.213811   .050166
   8.95058   8.95058      1.00  1.214851   .050256
   8.95049   8.95049      1.00  1.210211   .049956
   8.95038   8.95038      1.00  1.207191   .049946
   8.95027   8.95027      1.00  1.212471   .050226
   8.95017   8.95017      1.00  1.214371   .050236
   8.95007   8.95007      1.00  1.207891   .049946
   8.94997   8.94997      1.00  1.207231   .049946
   8.94985   8.94985      1.00  1.216051   .050286
   8.94975   8.94975      1.00  1.204081   .049816
   8.94966   8.94966      1.00  1.204881   .049846
   8.94954   8.94954      1.00  1.215891   .050346
   8.94943   8.94943      1.00  1.204591   .049896
   8.94932   8.94932      1.00  1.204691   .049856
   8.94921   8.94921      1.00  1.211151   .050096
   8.94909   8.94909      1.00  1.209341   .050046
   8.94898   8.94898      1.00  1.203051   .049906
   8.94888   8.94888      1.00  1.207091   .049906
   8.94876   8.94876      1.00  1.211351   .050176
   8.94864   8.94864      1.00  1.209211   .050086
   8.94853   8.94853      1.00  1.197211   .049566
   8.94841   8.94841      1.00  1.211441   .050216
   8.94830   8.94830      1.00  1.206951   .050066
   8.94818   8.94818      1.00  1.204161   .049906
   8.94806   8.94806      1.00  1.201311   .049806
   8.94795   8.94795      1.00  1.210211   .050216
   8.94784   8.94784      1.00  1.202951   .049866
   8.94773   8.94773      1.00  1.203301   .049896
   8.94760   8.94760      1.00  1.205221   .049956
   8.94749   8.94749      1.00  1.205391   .050046
   8.94739   8.94739      1.00  1.203471   .049926
   8.94727   8.94727      1.00  1.197981   .049806
   8.94715   8.94715      1.00  1.208591   .050206
   8.94704   8.94704      1.00  1.201371   .049876
   8.94694   8.94694      1.00  1.200091   .049966
   8.94682   8.94682      1.00  1.205331   .050116
   8.94671   8.94671      1.00  1.206311   .050106
   8.94660   8.94660      1.00  1.198761   .049846
   8.94650   8.94650      1.00  1.208401   .050236
   8.94639   8.94639      1.00  1.204531   .050186
   8.94627   8.94627      1.00  1.204951   .050126
   8.94616   8.94616      1.00  1.202061   .050046
   8.94605   8.94605      1.00  1.206641   .050206
   8.94594   8.94594      1.00  1.207061   .050236
   8.94582   8.94582      1.00  1.201001   .049996
   8.94571   8.94571      1.00  1.203291   .050146
   8.94560   8.94560      1.00  1.210461   .050396
   8.94548   8.94548      1.00  1.202751   .050106
   8.94536   8.94536      1.00  1.201351   .049966
   8.94525   8.94525      1.00  1.209471   .050316
   8.94513   8.94513      1.00  1.203971   .050196
   8.94501   8.94501      1.00  1.205661   .050146
   8.94489   8.94489      1.00  1.201741   .050026
   8.94477   8.94477      1.00  1.213471   .050526
   8.94466   8.94466      1.00  1.203461   .050176
   8.94454   8.94454      1.00  1.206271   .050146
   8.94442   8.94442      1.00  1.207711   .050366
   8.94431   8.94431      1.00  1.212671   .050586
   8.94419   8.94419      1.00  1.198871   .049926
   8.94408   8.94408      1.00  1.210081   .050486
   8.94396   8.94396      1.00  1.210401   .050456
   8.94385   8.94385      1.00  1.205651   .050276
   8.94375   8.94375      1.00  1.205491   .050276
   8.94363   8.94363      1.00  1.210711   .050526
   8.94352   8.94352      1.00  1.206021   .050316
   8.94341   8.94341      1.00  1.203461   .050196
   8.94330   8.94330      1.00  1.209651   .050546
   8.94320   8.94320      1.00  1.212761   .050626
   8.94309   8.94309      1.00  1.206241   .050386
   8.94298   8.94298      1.00  1.205731   .050326
   8.94287   8.94287      1.00  1.213391   .050656
   8.94275   8.94275      1.00  1.209731   .050576
   8.94264   8.94264      1.00  1.204601   .050286
   8.94253   8.94253      1.00  1.209191   .050576
   8.94242   8.94242      1.00  1.213891   .050776
   8.94231   8.94231      1.00  1.205201   .050316
   8.94220   8.94220      1.00  1.208731   .050616
   8.94209   8.94209      1.00  1.211341   .050716
   8.94199   8.94199      1.00  1.214531   .050776
   8.94187   8.94187      1.00  1.208041   .050596
   8.94176   8.94176      1.00  1.209071   .050556
   8.94166   8.94166      1.00  1.215301   .050846
   8.94155   8.94155      1.00  1.209851   .050686
   8.94144   8.94144      1.00  1.211211   .050786
   8.94133   8.94133      1.00  1.214611   .050886
   8.94123   8.94123      1.00  1.209731   .050676
   8.94113   8.94113      1.00  1.210171   .050726
   8.94102   8.94102      1.00  1.215421   .051006
   8.94092   8.94092      1.00  1.211541   .050856
   8.94082   8.94082      1.00  1.212581   .050886
   8.94072   8.94072      1.00  1.210861   .050726
   8.94062   8.94062      1.00  1.217991   .051056
   8.94050   8.94050      1.00  1.208931   .050756
   8.94040   8.94040      1.00  1.212461   .050876
   8.94030   8.94030      1.00  1.214091   .050906
   8.94020   8.94020      1.00  1.214891   .050946
   8.94009   8.94009      1.00  1.210741   .050816
   8.93999   8.93999      1.00  1.212711   .050776
   8.93988   8.93988      1.00  1.216041   .051036
   8.93978   8.93978      1.00  1.211451   .050846
   8.93967   8.93967      1.00  1.211801   .050966
   8.93957   8.93957      1.00  1.214101   .051006
   8.93947   8.93947      1.00  1.215661   .051146
   8.93936   8.93936      1.00  1.209311   .050756
   8.93924   8.93924      1.00  1.214071   .051006
   8.93913   8.93913      1.00  1.212571   .050926
   8.93902   8.93902      1.00  1.212391   .050986
   8.93891   8.93891      1.00  1.210921   .050876
   8.93879   8.93879      1.00  1.213301   .051006
   8.93868   8.93868      1.00  1.211511   .050886
   8.93857   8.93857      1.00  1.213061   .051066
   8.93845   8.93845      1.00  1.210611   .050926
   8.93833   8.93833      1.00  1.214621   .051056
   8.93822   8.93822      1.00  1.209141   .050886
   8.93810   8.93810      1.00  1.209321   .050966
   8.93798   8.93798      1.00  1.212541   .051086
   8.93786   8.93786      1.00  1.212101   .050986
   8.93775   8.93775      1.00  1.207861   .050786
   8.93764   8.93764      1.00  1.213771   .051026
   8.93752   8.93752      1.00  1.213651   .051106
   8.93740   8.93740      1.00  1.208861   .050976
   8.93730   8.93730      1.00  1.210991   .051046
   8.93719   8.93719      1.00  1.212861   .051066
   8.93707   8.93707      1.00  1.210971   .050996
   8.93696   8.93696      1.00  1.208081   .050836
   8.93685   8.93685      1.00  1.213321   .051206
   8.93675   8.93675      1.00  1.210951   .051066
   8.93663   8.93663      1.00  1.212721   .051176
   8.93652   8.93652      1.00  1.205261   .050796
   8.93641   8.93641      1.00  1.214501   .051236
   8.93631   8.93631      1.00  1.206621   .050966
   8.93619   8.93619      1.00  1.214291   .051256
   8.93607   8.93607      1.00  1.207401   .051006
   8.93596   8.93596      1.00  1.213151   .051216
   8.93585   8.93585      1.00  1.207051   .050966
   8.93573   8.93573      1.00  1.213911   .051276
   8.93561   8.93561      1.00  1.205731   .050926
   8.93550   8.93550      1.00  1.213661   .051336
   8.93539   8.93539      1.00  1.206431   .051016
   8.93527   8.93527      1.00  1.215921   .051356
   8.93514   8.93514      1.00  1.206441   .050996
   8.93503   8.93503      1.00  1.208361   .051026
   8.93492   8.93492      1.00  1.211191   .051186
   8.93480   8.93480      1.00  1.209351   .051106
   8.93468   8.93468      1.00  1.208491   .051096
   8.93456   8.93456      1.00  1.207821   .051116
   8.93445   8.93445      1.00  1.211331   .051296
   8.93434   8.93434      1.00  1.209731   .051266
   8.93421   8.93421      1.00  1.207331   .051106
   8.93410   8.93410      1.00  1.207081   .051096
   8.93400   8.93400      1.00  1.213201   .051306
   8.93388   8.93388      1.00  1.202211   .050936
   8.93376   8.93376      1.00  1.210311   .051276
   8.93364   8.93364      1.00  1.209471   .051196
   8.93354   8.93354      1.00  1.207611   .051106
   8.93343   8.93343      1.00  1.203591   .051046
   8.93332   8.93332      1.00  1.213801   .051376
   8.93321   8.93321      1.00  1.204661   .051096
   8.93310   8.93310      1.00  1.209131   .051236
   8.93299   8.93299      1.00  1.206201   .051186
   8.93288   8.93288      1.00  1.211281   .051336
   8.93277   8.93277      1.00  1.206621   .051226
   8.93266   8.93266      1.00  1.206981   .051196
   8.93255   8.93255      1.00  1.209361   .051376
   8.93243   8.93243      1.00  1.208411   .051256
   8.93232   8.93232      1.00  1.204211   .051106
   8.93222   8.93222      1.00  1.211711   .051396
   8.93210   8.93210      1.00  1.210341   .051436
   8.93199   8.93199      1.00  1.202901   .051086
   8.93188   8.93188      1.00  1.211301   .051526
   8.93178   8.93178      1.00  1.210681   .051456
   8.93167   8.93167      1.00  1.210581   .051486
   8.93156   8.93156      1.00  1.201981   .051106
   8.93145   8.93145      1.00  1.214811   .051566
   8.93135   8.93135      1.00  1.206841   .051376
   8.93124   8.93124      1.00  1.209171   .051456
   8.93113   8.93113      1.00  1.204331   .051226
   8.93103   8.93103      1.00  1.213511   .051576
   8.93093   8.93093      1.00  1.208211   .051386
   8.93083   8.93083      1.00  1.206641   .051266
   8.93072   8.93072      1.00  1.209641   .051406
   8.93062   8.93062      1.00  1.209791   .051506
   8.93052   8.93052      1.00  1.205651   .051336
   8.93041   8.93041      1.00  1.210591   .051466
   8.93031   8.93031      1.00  1.210351   .051576
   8.93020   8.93020      1.00  1.207481   .051396
   8.93011   8.93011      1.00  1.210811   .051566
   8.93000   8.93000      1.00  1.208631   .051486
   8.92989   8.92989      1.00  1.213281   .051746
   8.92979   8.92979      1.00  1.205171   .051386
   8.92969   8.92969      1.00  1.214111   .051746
   8.92958   8.92958      1.00  1.211821   .051586
   8.92947   8.92947      1.00  1.208671   .051416
   8.92936   8.92936      1.00  1.210231   .051586
   8.92925   8.92925      1.00  1.212661   .051746
   8.92914   8.92914      1.00  1.210261   .051566
   8.92902   8.92902      1.00  1.207831   .051496
   8.92891   8.92891      1.00  1.213161   .051766
   8.92881   8.92881      1.00  1.214391   .051736
   8.92869   8.92869      1.00  1.210471   .051736
   8.92857   8.92857      1.00  1.209161   .051616
   8.92845   8.92845      1.00  1.217291   .051966
   8.92834   8.92834      1.00  1.210051   .051616
   8.92822   8.92822      1.00  1.213121   .051816
   8.92810   8.92810      1.00  1.213461   .051766
   8.92798   8.92798      1.00  1.217181   .052006
   8.92787   8.92787      1.00  1.209251   .051646
   8.92776   8.92776      1.00  1.217141   .052026
   8.92764   8.92764      1.00  1.213581   .051916
   8.92753   8.92753      1.00  1.216751   .051936
   8.92742   8.92742      1.00  1.209411   .051676
   8.92730   8.92730      1.00  1.221151   .052176
   8.92719   8.92719      1.00  1.212651   .051826
   8.92708   8.92708      1.00  1.215231   .052086
   8.92697   8.92697      1.00  1.212421   .051866
   8.92686   8.92686      1.00  1.220251   .052256
   8.92675   8.92675      1.00  1.210731   .051856
   8.92664   8.92664      1.00  1.216821   .052046
   8.92653   8.92653      1.00  1.216151   .052046
   8.92642   8.92642      1.00  1.219631   .052156
   8.92631   8.92631      1.00  1.209981   .051866
   8.92620   8.92620      1.00  1.219361   .052256
   8.92609   8.92609      1.00  1.218441   .052216
   8.92598   8.92598      1.00  1.214281   .052026
   8.92586   8.92586      1.00  1.212431   .052026
   8.92574   8.92574      1.00  1.220321   .052326
   8.92563   8.92563      1.00  1.217251   .052196
   8.92552   8.92552      1.00  1.212531   .052016
   8.92540   8.92540      1.00  1.219031   .052346
   8.92528   8.92528      1.00  1.216981   .052256
   8.92517   8.92517      1.00  1.215241   .052046
   8.92504   8.92504      1.00  1.216951   .052196
   8.92492   8.92492      1.00  1.218561   .052236
   8.92481   8.92481      1.00  1.216071   .052206
   8.92470   8.92470      1.00  1.214681   .052106
   8.92458   8.92458      1.00  1.218171   .052366
   8.92446   8.92446      1.00  1.219241   .052396
   8.92434   8.92434      1.00  1.213091   .052106
   8.92423   8.92423      1.00  1.215961   .052206
   8.92411   8.92411      1.00  1.219851   .052396
   8.92400   8.92400      1.00  1.213171   .052166
   8.92389   8.92389      1.00  1.215381   .052246
   8.92378   8.92378      1.00  1.217651   .052306
   8.92366   8.92366      1.00  1.217181   .052316
   8.92355   8.92355      1.00  1.210421   .052026
   8.92345   8.92345      1.00  1.216741   .052276
   8.92334   8.92334      1.00  1.217071   .052396
   8.92322   8.92322      1.00  1.211861   .052056
   8.92311   8.92311      1.00  1.211291   .052156
   8.92301   8.92301      1.00  1.218321   .052456
   8.92290   8.92290      1.00  1.212891   .052216
   8.92279   8.92279      1.00  1.213291   .052236
   8.92267   8.92267      1.00  1.210681   .052116
   8.92256   8.92256      1.00  1.217181   .052406
   8.92245   8.92245      1.00  1.209871   .052176
   8.92234   8.92234      1.00  1.211421   .052286
   8.92223   8.92223      1.00  1.210821   .052176
   8.92212   8.92212      1.00  1.212021   .052176
   8.92202   8.92202      1.00  1.208951   .052126
   8.92190   8.92190      1.00  1.210721   .052186
   8.92179   8.92179      1.00  1.211411   .052276
   8.92169   8.92169      1.00  1.205171   .052016
   8.92158   8.92158      1.00  1.208331   .052106
   8.92147   8.92147      1.00  1.211941   .052286
   8.92136   8.92136      1.00  1.210611   .052116
   8.92126   8.92126      1.00  1.203331   .051916
   8.92116   8.92116      1.00  1.209921   .052216
   8.92105   8.92105      1.00  1.209341   .052156
   8.92094   8.92094      1.00  1.206211   .052026
   8.92084   8.92084      1.00  1.203321   .051986
   8.92075   8.92075      1.00  1.209151   .052156
   8.92064   8.92064      1.00  1.205701   .052116
   8.92054   8.92054      1.00  1.203101   .052006
   8.92043   8.92043      1.00  1.205111   .052046
   8.92033   8.92033      1.00  1.206551   .052166
   8.92023   8.92023      1.00  1.202131   .051986
   8.92012   8.92012      1.00  1.201221   .051866
   8.92001   8.92001      1.00  1.205951   .052186
   8.91991   8.91991      1.00  1.203741   .052146
   8.91981   8.91981      1.00  1.199901   .051896
   8.91970   8.91970      1.00  1.203091   .052016
   8.91960   8.91960      1.00  1.202131   .052016
   8.91949   8.91949      1.00  1.199071   .051896
   8.91938   8.91938      1.00  1.201071   .051966
   8.91926   8.91926      1.00  1.203081   .052126
   8.91915   8.91915      1.00  1.197261   .051806
   8.91905   8.91905      1.00  1.197841   .051876
   8.91894   8.91894      1.00  1.199981   .052006
   8.91882   8.91882      1.00  1.198291   .051906
   8.91871   8.91871      1.00  1.193141   .051606
   8.91860   8.91860      1.00  1.197341   .051896
   8.91848   8.91848      1.00  1.198091   .051876
   8.91836   8.91836      1.00  1.194071   .051706
   8.91825   8.91825      1.00  1.192341   .051596
   8.91813   8.91813      1.00  1.197511   .051876
   8.91801   8.91801      1.00  1.194121   .051796
   8.91789   8.91789      1.00  1.190251   .051706
   8.91778   8.91778      1.00  1.193691   .051686
   8.91767   8.91767      1.00  1.198751   .051956
   8.91756   8.91756      1.00  1.188451   .051586
   8.91744   8.91744      1.00  1.191351   .051716
   8.91733   8.91733      1.00  1.191021   .051696
   8.91722   8.91722      1.00  1.194121   .051846
   8.91711   8.91711      1.00  1.183481   .051476
   8.91699   8.91699      1.00  1.192441   .051736
   8.91689   8.91689      1.00  1.185681   .051516
   8.91678   8.91678      1.00  1.190701   .051746
   8.91667   8.91667      1.00  1.184031   .051426
   8.91656   8.91656      1.00  1.190921   .051776
   8.91644   8.91644      1.00  1.183281   .051486
   8.91634   8.91634      1.00  1.186341   .051536
   8.91623   8.91623      1.00  1.184901   .051516
   8.91611   8.91611      1.00  1.181311   .051396
   8.91600   8.91600      1.00  1.184601   .051576
   8.91590   8.91590      1.00  1.183111   .051406
   8.91578   8.91578      1.00  1.184941   .051506
   8.91565   8.91565      1.00  1.180681   .051366
   8.91554   8.91554      1.00  1.179281   .051326
   8.91543   8.91543      1.00  1.184231   .051516
   8.91531   8.91531      1.00  1.181591   .051416
   8.91519   8.91519      1.00  1.174561   .051056
   8.91508   8.91508      1.00  1.181591   .051426
   8.91497   8.91497      1.00  1.177631   .051246
   8.91485   8.91485      1.00  1.177481   .051206
   8.91472   8.91472      1.00  1.170451   .050926
   8.91461   8.91461      1.00  1.178881   .051336
   8.91450   8.91450      1.00  1.171631   .050906
   8.91438   8.91438      1.00  1.171721   .051036
   8.91427   8.91427      1.00  1.171541   .051046
   8.91416   8.91416      1.00  1.176291   .051136
   8.91404   8.91404      1.00  1.166351   .050776
   8.91393   8.91393      1.00  1.171581   .051046
   8.91381   8.91381      1.00  1.171071   .051026
   8.91370   8.91370      1.00  1.165831   .050846
   8.91359   8.91359      1.00  1.167641   .050996
   8.91348   8.91348      1.00  1.166581   .050876
   8.91337   8.91337      1.00  1.169151   .050936
   8.91326   8.91326      1.00  1.160431   .050596
   8.91316   8.91316      1.00  1.168091   .050976
   8.91305   8.91305      1.00  1.162801   .050686
   8.91293   8.91293      1.00  1.162571   .050646
   8.91282   8.91282      1.00  1.157591   .050556
   8.91272   8.91272      1.00  1.168881   .051116
   8.91261   8.91261      1.00  1.156821   .050576
   8.91249   8.91249      1.00  1.158031   .050536
   8.91238   8.91238      1.00  1.157451   .050596
   8.91228   8.91228      1.00  1.164721   .050846
   8.91217   8.91217      1.00  1.151441   .050296
   8.91206   8.91206      1.00  1.153371   .050436
   8.91195   8.91195      1.00  1.154801   .050456
   8.91184   8.91184      1.00  1.156301   .050606
   8.91173   8.91173      1.00  1.147821   .050246
   8.91162   8.91162      1.00  1.151521   .050346
   8.91152   8.91152      1.00  1.156931   .050606
   8.91142   8.91142      1.00  1.143601   .050036
   8.91131   8.91131      1.00  1.148521   .050166
   8.91119   8.91119      1.00  1.147071   .050186
   8.91109   8.91109      1.00  1.150711   .050356
   8.91099   8.91099      1.00  1.139081   .049746
   8.91089   8.91089      1.00  1.148791   .050336
   8.91078   8.91078      1.00  1.145311   .050166
   8.91069   8.91069      1.00  1.143911   .050136
   8.91059   8.91059      1.00  1.135311   .049686
   8.91048   8.91048      1.00  1.147011   .050236
   8.91037   8.91037      1.00  1.136441   .049916
   8.91027   8.91027      1.00  1.135241   .049686
   8.91017   8.91017      1.00  1.137421   .049836
   8.91007   8.91007      1.00  1.139991   .050026
   8.90996   8.90996      1.00  1.132101   .049726
   8.90985   8.90985      1.00  1.133911   .049756
   8.90976   8.90976      1.00  1.132691   .049706
   8.90965   8.90965      1.00  1.133501   .049646
   8.90954   8.90954      1.00  1.128081   .049476
   8.90943   8.90943      1.00  1.127691   .049446
   8.90932   8.90932      1.00  1.134291   .049806
   8.90921   8.90921      1.00  1.123141   .049206
   8.90909   8.90909      1.00  1.128041   .049416
   8.90898   8.90898      1.00  1.127501   .049426
   8.90888   8.90888      1.00  1.128871   .049646
   8.90876   8.90876      1.00  1.120561   .049186
   8.90864   8.90864      1.00  1.128681   .049626
   8.90852   8.90852      1.00  1.122961   .049346
   8.90841   8.90841      1.00  1.124531   .049376
   8.90830   8.90830      1.00  1.120301   .049186
   8.90818   8.90818      1.00  1.128171   .049686
   8.90807   8.90807      1.00  1.118461   .049226
   8.90795   8.90795      1.00  1.122191   .049356
   8.90784   8.90784      1.00  1.118341   .049256
   8.90772   8.90772      1.00  1.126941   .049516
   8.90761   8.90761      1.00  1.111391   .048886
   8.90750   8.90750      1.00  1.122781   .049376
   8.90739   8.90739      1.00  1.116871   .049126
   8.90727   8.90727      1.00  1.118631   .049206
   8.90716   8.90716      1.00  1.113901   .049066
   8.90705   8.90705      1.00  1.120201   .049256
   8.90693   8.90693      1.00  1.118201   .049296
   8.90682   8.90682      1.00  1.116561   .049216
   8.90671   8.90671      1.00  1.114191   .049116
   8.90661   8.90661      1.00  1.119421   .049376
   8.90650   8.90650      1.00  1.115231   .049156
   8.90638   8.90638      1.00  1.113261   .049056
   8.90627   8.90627      1.00  1.115201   .049166
   8.90616   8.90616      1.00  1.116351   .049286
   8.90605   8.90605      1.00  1.113441   .049046
   8.90593   8.90593      1.00  1.110061   .048986
   8.90582   8.90582      1.00  1.117761   .049286
   8.90571   8.90571      1.00  1.110761   .049066
   8.90560   8.90560      1.00  1.114051   .049146
   8.90548   8.90548      1.00  1.110891   .049046
   8.90536   8.90536      1.00  1.116631   .049226
   8.90525   8.90525      1.00  1.110681   .049086
   8.90513   8.90513      1.00  1.111211   .049106
   8.90500   8.90500      1.00  1.114921   .049286
   8.90489   8.90489      1.00  1.111811   .049066
   8.90477   8.90477      1.00  1.107481   .048916
   8.90465   8.90465      1.00  1.115631   .049256
   8.90453   8.90453      1.00  1.110921   .049126
   8.90442   8.90442      1.00  1.110371   .049026
   8.90431   8.90431      1.00  1.109461   .048996
   8.90419   8.90419      1.00  1.113511   .049216
   8.90407   8.90407      1.00  1.109221   .049006
   8.90397   8.90397      1.00  1.108831   .049106
   8.90386   8.90386      1.00  1.109621   .049026
   8.90375   8.90375      1.00  1.113321   .049286
   8.90362   8.90362      1.00  1.103881   .048866
   8.90352   8.90352      1.00  1.106591   .048946
   8.90341   8.90341      1.00  1.113481   .049216
   8.90330   8.90330      1.00  1.106661   .048966
   8.90319   8.90319      1.00  1.103631   .048836
   8.90308   8.90308      1.00  1.112751   .049296
   8.90298   8.90298      1.00  1.106791   .049076
   8.90286   8.90286      1.00  1.107941   .049116
   8.90275   8.90275      1.00  1.108091   .049106
   8.90264   8.90264      1.00  1.107781   .049086
   8.90253   8.90253      1.00  1.108541   .049126
   8.90241   8.90241      1.00  1.107671   .049066
   8.90230   8.90230      1.00  1.107311   .049056
   8.90220   8.90220      1.00  1.113981   .049426
   8.90209   8.90209      1.00  1.100851   .048886
   8.90198   8.90198      1.00  1.110711   .049276
   8.90187   8.90187      1.00  1.106541   .049126
   8.90176   8.90176      1.00  1.107861   .049136
   8.90165   8.90165      1.00  1.100751   .048826
   8.90154   8.90154      1.00  1.111401   .049346
   8.90143   8.90143      1.00  1.102431   .048936
   8.90133   8.90133      1.00  1.109401   .049236
   8.90123   8.90123      1.00  1.104421   .049026
   8.90113   8.90113      1.00  1.110231   .049206
   8.90102   8.90102      1.00  1.104461   .048976
   8.90092   8.90092      1.00  1.108111   .049126
   8.90082   8.90082      1.00  1.109341   .049286
   8.90072   8.90072      1.00  1.110951   .049396
   8.90061   8.90061      1.00  1.102811   .049096
   8.90050   8.90050      1.00  1.111691   .049456
   8.90040   8.90040      1.00  1.112481   .049526
   8.90030   8.90030      1.00  1.106501   .049156
   8.90019   8.90019      1.00  1.106151   .049176
   8.90009   8.90009      1.00  1.111621   .049426
   8.89999   8.89999      1.00  1.113781   .049516
   8.89988   8.89988      1.00  1.109681   .049346
   8.89977   8.89977      1.00  1.107891   .049306
   8.89967   8.89967      1.00  1.116521   .049786
   8.89957   8.89957      1.00  1.109081   .049436
   8.89946   8.89946      1.00  1.108431   .049386
   8.89935   8.89935      1.00  1.114721   .049666
   8.89924   8.89924      1.00  1.109511   .049466
   8.89913   8.89913      1.00  1.110461   .049396
   8.89902   8.89902      1.00  1.113451   .049636
   8.89890   8.89890      1.00  1.112221   .049516
   8.89879   8.89879      1.00  1.109841   .049506
   8.89868   8.89868      1.00  1.112981   .049586
   8.89857   8.89857      1.00  1.109721   .049396
   8.89845   8.89845      1.00  1.115331   .049846
   8.89833   8.89833      1.00  1.107241   .049396
   8.89822   8.89822      1.00  1.118051   .049866
   8.89810   8.89810      1.00  1.113851   .049566
   8.89798   8.89798      1.00  1.112571   .049586
   8.89786   8.89786      1.00  1.112791   .049676
   8.89776   8.89776      1.00  1.118101   .049806
   8.89764   8.89764      1.00  1.111901   .049596
   8.89751   8.89751      1.00  1.113851   .049806
   8.89741   8.89741      1.00  1.114811   .049806
   8.89730   8.89730      1.00  1.117001   .049886
   8.89719   8.89719      1.00  1.112311   .049626
   8.89707   8.89707      1.00  1.113221   .049826
   8.89696   8.89696      1.00  1.114461   .049766
   8.89686   8.89686      1.00  1.117081   .049996
   8.89675   8.89675      1.00  1.108881   .049536
   8.89664   8.89664      1.00  1.119651   .050156
   8.89653   8.89653      1.00  1.113321   .049776
   8.89642   8.89642      1.00  1.113521   .049856
   8.89631   8.89631      1.00  1.116221   .049896
   8.89619   8.89619      1.00  1.115471   .049826
   8.89608   8.89608      1.00  1.114681   .049796
   8.89597   8.89597      1.00  1.118141   .050086
   8.89585   8.89585      1.00  1.116041   .049936
   8.89574   8.89574      1.00  1.120871   .050136
   8.89562   8.89562      1.00  1.110071   .049616
   8.89551   8.89551      1.00  1.124321   .050336
   8.89539   8.89539      1.00  1.118311   .049966
   8.89527   8.89527      1.00  1.115981   .049956
   8.89515   8.89515      1.00  1.115941   .049946
   8.89504   8.89504      1.00  1.125981   .050356
   8.89492   8.89492      1.00  1.114361   .049926
   8.89480   8.89480      1.00  1.120101   .050176
   8.89469   8.89469      1.00  1.117631   .050186
   8.89457   8.89457      1.00  1.124551   .050516
   8.89446   8.89446      1.00  1.116301   .050096
   8.89434   8.89434      1.00  1.117971   .050116
   8.89422   8.89422      1.00  1.123631   .050406
   8.89412   8.89412      1.00  1.121471   .050336
   8.89400   8.89400      1.00  1.117571   .050196
   8.89388   8.89388      1.00  1.123931   .050416
   8.89377   8.89377      1.00  1.123091   .050346
   8.89366   8.89366      1.00  1.119221   .050216
   8.89354   8.89354      1.00  1.121801   .050346
   8.89343   8.89343      1.00  1.125411   .050626
   8.89332   8.89332      1.00  1.119971   .050276
   8.89323   8.89323      1.00  1.122311   .050396
   8.89312   8.89312      1.00  1.120491   .050446
   8.89300   8.89300      1.00  1.126101   .050616
   8.89289   8.89289      1.00  1.120921   .050346
   8.89279   8.89279      1.00  1.119831   .050416
   8.89267   8.89267      1.00  1.125261   .050506
   8.89256   8.89256      1.00  1.122211   .050496
   8.89245   8.89245      1.00  1.120061   .050476
   8.89234   8.89234      1.00  1.128781   .050816
   8.89223   8.89223      1.00  1.125671   .050666
   8.89212   8.89212      1.00  1.119691   .050356
   8.89201   8.89201      1.00  1.125611   .050656
   8.89191   8.89191      1.00  1.128871   .050856
   8.89180   8.89180      1.00  1.124121   .050576
   8.89168   8.89168      1.00  1.125451   .050666
   8.89157   8.89157      1.00  1.128971   .050806
   8.89147   8.89147      1.00  1.128511   .050896
   8.89136   8.89136      1.00  1.124391   .050616
   8.89125   8.89125      1.00  1.128981   .050886
   8.89115   8.89115      1.00  1.126981   .050736
   8.89105   8.89105      1.00  1.129011   .050966
   8.89095   8.89095      1.00  1.126361   .050786
   8.89084   8.89084      1.00  1.129921   .051016
   8.89074   8.89074      1.00  1.127541   .050796
   8.89064   8.89064      1.00  1.126151   .050666
   8.89054   8.89054      1.00  1.130491   .050936
   8.89043   8.89043      1.00  1.128381   .050906
   8.89032   8.89032      1.00  1.127081   .050896
   8.89023   8.89023      1.00  1.127901   .050926
   8.89013   8.89013      1.00  1.133381   .051176
   8.89002   8.89002      1.00  1.127641   .050836
   8.88992   8.88992      1.00  1.128851   .051086
   8.88982   8.88982      1.00  1.129301   .050926
   8.88971   8.88971      1.00  1.132451   .051146
   8.88960   8.88960      1.00  1.127741   .050956
   8.88949   8.88949      1.00  1.131581   .051156
   8.88939   8.88939      1.00  1.131531   .051146
   8.88927   8.88927      1.00  1.131181   .051186
   8.88916   8.88916      1.00  1.128881   .050986
   8.88904   8.88904      1.00  1.136591   .051356
   8.88894   8.88894      1.00  1.130611   .051116
   8.88882   8.88882      1.00  1.131361   .051126
   8.88870   8.88870      1.00  1.132981   .051326
   8.88859   8.88859      1.00  1.135441   .051386
   8.88848   8.88848      1.00  1.129081   .051046
   8.88836   8.88836      1.00  1.129851   .051056
   8.88824   8.88824      1.00  1.134451   .051366
   8.88812   8.88812      1.00  1.131271   .051216
   8.88802   8.88802      1.00  1.129391   .051196
   8.88791   8.88791      1.00  1.132501   .051346
   8.88779   8.88779      1.00  1.131381   .051236
   8.88768   8.88768      1.00  1.127561   .051116
   8.88756   8.88756      1.00  1.130391   .051206
   8.88745   8.88745      1.00  1.131021   .051276
   8.88733   8.88733      1.00  1.131651   .051296
   8.88722   8.88722      1.00  1.123261   .050926
   8.88711   8.88711      1.00  1.132101   .051296
   8.88700   8.88700      1.00  1.126201   .051096
   8.88689   8.88689      1.00  1.132071   .051356
   8.88678   8.88678      1.00  1.125431   .051046
   8.88667   8.88667      1.00  1.132001   .051286
   8.88656   8.88656      1.00  1.125501   .051046
   8.88646   8.88646      1.00  1.129281   .051236
   8.88635   8.88635      1.00  1.126301   .051216
   8.88624   8.88624      1.00  1.131501   .051316
   8.88613   8.88613      1.00  1.124021   .051076
   8.88601   8.88601      1.00  1.126111   .051156
   8.88590   8.88590      1.00  1.129321   .051376
   8.88579   8.88579      1.00  1.126391   .051146
   8.88568   8.88568      1.00  1.125901   .051096
   8.88556   8.88556      1.00  1.126131   .051126
   8.88545   8.88545      1.00  1.126311   .051226
   8.88534   8.88534      1.00  1.124871   .051136
   8.88522   8.88522      1.00  1.128911   .051366
   8.88509   8.88509      1.00  1.125451   .051216
   8.88498   8.88498      1.00  1.127701   .051296
   8.88487   8.88487      1.00  1.122211   .051066
   8.88475   8.88475      1.00  1.128671   .051326
   8.88463   8.88463      1.00  1.123021   .051176
   8.88451   8.88451      1.00  1.122591   .051136
   8.88440   8.88440      1.00  1.123141   .051116
   8.88429   8.88429      1.00  1.128541   .051306
   8.88417   8.88417      1.00  1.121301   .051086
   8.88406   8.88406      1.00  1.120991   .051026
   8.88395   8.88395      1.00  1.124791   .051266
   8.88383   8.88383      1.00  1.124401   .051306
   8.88372   8.88372      1.00  1.121441   .051126
   8.88361   8.88361      1.00  1.120851   .051076
   8.88351   8.88351      1.00  1.128181   .051336
   8.88340   8.88340      1.00  1.121691   .051096
   8.88328   8.88328      1.00  1.118001   .050946
   8.88318   8.88318      1.00  1.120741   .051026
   8.88307   8.88307      1.00  1.126081   .051336
   8.88296   8.88296      1.00  1.116421   .050846
   8.88284   8.88284      1.00  1.124501   .051276
   8.88273   8.88273      1.00  1.115241   .050896
   8.88262   8.88262      1.00  1.125591   .051346
   8.88251   8.88251      1.00  1.114631   .050836
   8.88240   8.88240      1.00  1.122871   .051196
   8.88229   8.88229      1.00  1.114861   .050896
   8.88219   8.88219      1.00  1.124151   .051326
   8.88207   8.88207      1.00  1.114321   .050976
   8.88196   8.88196      1.00  1.124691   .051306
   8.88185   8.88185      1.00  1.114171   .050896
   8.88175   8.88175      1.00  1.121851   .051306
   8.88164   8.88164      1.00  1.116061   .051076
   8.88153   8.88153      1.00  1.120981   .051196
   8.88142   8.88142      1.00  1.117431   .051096
   8.88132   8.88132      1.00  1.120641   .051206
   8.88122   8.88122      1.00  1.119051   .051156
   8.88111   8.88111      1.00  1.116441   .051016
   8.88100   8.88100      1.00  1.119551   .051166
   8.88091   8.88091      1.00  1.116461   .051076
   8.88080   8.88080      1.00  1.122511   .051336
   8.88069   8.88069      1.00  1.114851   .050956
   8.88059   8.88059      1.00  1.121151   .051296
   8.88049   8.88049      1.00  1.118711   .051256
   8.88038   8.88038      1.00  1.119131   .051236
   8.88028   8.88028      1.00  1.117061   .051136
   8.88018   8.88018      1.00  1.118531   .051276
   8.88008   8.88008      1.00  1.120581   .051386
   8.87998   8.87998      1.00  1.119351   .051256
   8.87987   8.87987      1.00  1.116421   .051126
   8.87976   8.87976      1.00  1.119951   .051256
   8.87966   8.87966      1.00  1.118851   .051236
   8.87955   8.87955      1.00  1.119991   .051386
   8.87944   8.87944      1.00  1.121021   .051356
   8.87932   8.87932      1.00  1.118091   .051236
   8.87922   8.87922      1.00  1.121401   .051416
   8.87911   8.87911      1.00  1.118201   .051246
   8.87899   8.87899      1.00  1.122381   .051486
   8.87888   8.87888      1.00  1.117901   .051306
   8.87877   8.87877      1.00  1.124521   .051646
   8.87866   8.87866      1.00  1.120471   .051456
   8.87854   8.87854      1.00  1.120741   .051386
   8.87842   8.87842      1.00  1.120691   .051426
   8.87830   8.87830      1.00  1.125721   .051636
   8.87818   8.87818      1.00  1.122221   .051566
   8.87806   8.87806      1.00  1.123041   .051546
   8.87795   8.87795      1.00  1.126091   .051706
   8.87784   8.87784      1.00  1.127631   .051796
   8.87773   8.87773      1.00  1.123691   .051646
   8.87761   8.87761      1.00  1.127611   .051736
   8.87750   8.87750      1.00  1.124541   .051826
   8.87739   8.87739      1.00  1.129261   .051976
   8.87727   8.87727      1.00  1.127251   .051886
   8.87716   8.87716      1.00  1.131321   .052026
   8.87705   8.87705      1.00  1.131561   .052116
   8.87694   8.87694      1.00  1.127171   .051926
   8.87682   8.87682      1.00  1.133551   .052246
   8.87671   8.87671      1.00  1.133791   .052216
   8.87661   8.87661      1.00  1.132641   .052106
   8.87650   8.87650      1.00  1.133521   .052206
   8.87639   8.87639      1.00  1.137821   .052356
   8.87628   8.87628      1.00  1.135221   .052346
   8.87616   8.87616      1.00  1.135871   .052246
   8.87605   8.87605      1.00  1.135661   .052276
   8.87594   8.87594      1.00  1.138021   .052486
   8.87582   8.87582      1.00  1.135071   .052336
   8.87570   8.87570      1.00  1.138531   .052436
   8.87560   8.87560      1.00  1.138841   .052496
   8.87548   8.87548      1.00  1.136301   .052436
   8.87536   8.87536      1.00  1.137771   .052616
   8.87525   8.87525      1.00  1.139321   .052626
   8.87514   8.87514      1.00  1.138201   .052516
   8.87501   8.87501      1.00  1.135291   .052396
   8.87489   8.87489      1.00  1.140291   .052626
   8.87477   8.87477      1.00  1.139031   .052566
   8.87466   8.87466      1.00  1.140301   .052626
   8.87454   8.87454      1.00  1.136631   .052476
   8.87442   8.87442      1.00  1.143121   .052906
   8.87431   8.87431      1.00  1.137301   .052526
   8.87420   8.87420      1.00  1.138451   .052606
   8.87408   8.87408      1.00  1.142181   .052736
   8.87397   8.87397      1.00  1.141071   .052706
   8.87385   8.87385      1.00  1.136951   .052536
   8.87374   8.87374      1.00  1.142111   .052786
   8.87363   8.87363      1.00  1.142841   .052796
   8.87352   8.87352      1.00  1.142211   .052756
   8.87341   8.87341      1.00  1.138361   .052666
   8.87330   8.87330      1.00  1.144061   .052946
   8.87319   8.87319      1.00  1.145241   .052966
   8.87308   8.87308      1.00  1.141781   .052856
   8.87297   8.87297      1.00  1.141661   .052816
   8.87286   8.87286      1.00  1.144521   .052946
   8.87275   8.87275      1.00  1.143641   .052986
   8.87264   8.87264      1.00  1.139881   .052776
   8.87252   8.87252      1.00  1.144481   .052996
   8.87242   8.87242      1.00  1.142831   .052926
   8.87231   8.87231      1.00  1.142001   .052856
   8.87219   8.87219      1.00  1.143791   .052986
   8.87209   8.87209      1.00  1.146531   .053156
   8.87199   8.87199      1.00  1.142461   .052976
   8.87188   8.87188      1.00  1.144851   .053056
   8.87176   8.87176      1.00  1.144121   .052986
   8.87165   8.87165      1.00  1.148131   .053166
   8.87155   8.87155      1.00  1.139711   .052906
   8.87144   8.87144      1.00  1.151141   .053336
   8.87133   8.87133      1.00  1.142721   .053016
   8.87123   8.87123      1.00  1.148021   .053306
   8.87113   8.87113      1.00  1.144581   .053136
   8.87102   8.87102      1.00  1.148711   .053336
   8.87092   8.87092      1.00  1.144801   .053026
   8.87082   8.87082      1.00  1.147471   .053276
   8.87072   8.87072      1.00  1.147881   .053326
   8.87061   8.87061      1.00  1.148731   .053236
   8.87050   8.87050      1.00  1.146201   .053226
   8.87040   8.87040      1.00  1.148651   .053386
   8.87030   8.87030      1.00  1.149191   .053436
   8.87020   8.87020      1.00  1.149201   .053336
   8.87009   8.87009      1.00  1.146341   .053306
   8.86999   8.86999      1.00  1.151061   .053516
   8.86989   8.86989      1.00  1.148991   .053446
   8.86978   8.86978      1.00  1.151981   .053606
   8.86968   8.86968      1.00  1.147171   .053396
   8.86957   8.86957      1.00  1.149011   .053386
   8.86946   8.86946      1.00  1.149461   .053496
   8.86935   8.86935      1.00  1.149751   .053526
   8.86924   8.86924      1.00  1.149181   .053466
   8.86912   8.86912      1.00  1.148881   .053476
   8.86901   8.86901      1.00  1.148861   .053466
   8.86891   8.86891      1.00  1.152421   .053656
   8.86879   8.86879      1.00  1.146361   .053346
   8.86867   8.86867      1.00  1.152311   .053706
   8.86856   8.86856      1.00  1.147761   .053426
   8.86844   8.86844      1.00  1.154371   .053816
   8.86831   8.86831      1.00  1.146391   .053456
   8.86821   8.86821      1.00  1.154141   .053836
   8.86809   8.86809      1.00  1.148841   .053526
   8.86798   8.86798      1.00  1.153781   .053826
   8.86785   8.86785      1.00  1.147741   .053566
   8.86774   8.86774      1.00  1.155461   .053836
   8.86764   8.86764      1.00  1.147721   .053546
   8.86752   8.86752      1.00  1.155791   .053946
   8.86740   8.86740      1.00  1.147361   .053586
   8.86729   8.86729      1.00  1.156891   .054026
   8.86718   8.86718      1.00  1.147311   .053666
   8.86707   8.86707      1.00  1.157821   .054086
   8.86695   8.86695      1.00  1.148841   .053636
   8.86684   8.86684      1.00  1.155071   .053966
   8.86674   8.86674      1.00  1.151441   .053726
   8.86663   8.86663      1.00  1.156651   .054006
   8.86651   8.86651      1.00  1.150961   .053676
   8.86641   8.86641      1.00  1.154711   .053846
   8.86630   8.86630      1.00  1.154331   .053886
   8.86619   8.86619      1.00  1.155951   .054066
   8.86607   8.86607      1.00  1.153381   .054026
   8.86595   8.86595      1.00  1.154601   .054046
   8.86585   8.86585      1.00  1.160661   .054286
   8.86573   8.86573      1.00  1.152571   .053916
   8.86562   8.86562      1.00  1.155371   .054076
   8.86550   8.86550      1.00  1.158471   .054226
   8.86539   8.86539      1.00  1.157961   .054136
   8.86527   8.86527      1.00  1.152121   .053906
   8.86514   8.86514      1.00  1.161631   .054466
   8.86502   8.86502      1.00  1.154291   .053946
   8.86492   8.86492      1.00  1.163471   .054376
   8.86479   8.86479      1.00  1.155531   .054146
   8.86466   8.86466      1.00  1.160881   .054376
   8.86455   8.86455      1.00  1.158681   .054306
   8.86445   8.86445      1.00  1.163591   .054656
   8.86434   8.86434      1.00  1.160051   .054396
   8.86421   8.86421      1.00  1.162241   .054426
   8.86410   8.86410      1.00  1.159201   .054376
   8.86399   8.86399      1.00  1.167131   .054796
   8.86388   8.86388      1.00  1.161971   .054476
   8.86376   8.86376      1.00  1.160421   .054396
   8.86365   8.86365      1.00  1.161961   .054496
   8.86354   8.86354      1.00  1.165931   .054766
   8.86343   8.86343      1.00  1.162971   .054586
   8.86331   8.86331      1.00  1.160671   .054496
   8.86321   8.86321      1.00  1.167801   .054846
   8.86311   8.86311      1.00  1.162491   .054726
   8.86300   8.86300      1.00  1.166531   .054836
   8.86288   8.86288      1.00  1.162531   .054576
   8.86276   8.86276      1.00  1.168171   .054856
   8.86266   8.86266      1.00  1.164741   .054686
   8.86255   8.86255      1.00  1.165641   .054706
   8.86243   8.86243      1.00  1.167821   .055016
   8.86232   8.86232      1.00  1.167341   .054946
   8.86222   8.86222      1.00  1.165201   .054786
   8.86211   8.86211      1.00  1.171641   .055096
   8.86199   8.86199      1.00  1.165951   .054886
   8.86189   8.86189      1.00  1.168531   .054916
   8.86179   8.86179      1.00  1.169591   .055046
   8.86167   8.86167      1.00  1.168491   .054986
   8.86156   8.86156      1.00  1.169601   .055046
   8.86145   8.86145      1.00  1.166481   .054796
   8.86135   8.86135      1.00  1.172091   .055206
   8.86125   8.86125      1.00  1.170681   .055096
   8.86114   8.86114      1.00  1.166181   .054956
   8.86104   8.86104      1.00  1.170911   .055106
   8.86094   8.86094      1.00  1.172651   .055226
   8.86084   8.86084      1.00  1.166351   .054946
   8.86073   8.86073      1.00  1.169211   .055066
   8.86062   8.86062      1.00  1.170441   .055196
   8.86052   8.86052      1.00  1.171411   .055286
   8.86042   8.86042      1.00  1.167001   .055056
   8.86031   8.86031      1.00  1.172331   .055346
   8.86022   8.86022      1.00  1.169661   .055226
   8.86012   8.86012      1.00  1.173471   .055376
   8.86001   8.86001      1.00  1.167151   .055066
   8.85990   8.85990      1.00  1.175281   .055466
   8.85980   8.85980      1.00  1.170491   .055346
   8.85970   8.85970      1.00  1.169491   .055156
   8.85959   8.85959      1.00  1.174111   .055536
   8.85948   8.85948      1.00  1.170021   .055206
   8.85937   8.85937      1.00  1.171911   .055346
   8.85926   8.85926      1.00  1.170521   .055326
   8.85915   8.85915      1.00  1.176051   .055586
   8.85904   8.85904      1.00  1.170661   .055286
   8.85892   8.85892      1.00  1.173761   .055516
   8.85882   8.85882      1.00  1.172361   .055376
   8.85870   8.85870      1.00  1.176991   .055576
   8.85857   8.85857      1.00  1.169181   .055236
   8.85846   8.85846      1.00  1.175671   .055626
   8.85836   8.85836      1.00  1.173691   .055506
   8.85823   8.85823      1.00  1.169731   .055316
   8.85811   8.85811      1.00  1.171311   .055276
   8.85800   8.85800      1.00  1.176751   .055706
   8.85789   8.85789      1.00  1.171931   .055486
   8.85778   8.85778      1.00  1.173131   .055576
   8.85766   8.85766      1.00  1.174241   .055556
   8.85754   8.85754      1.00  1.176101   .055706
   8.85743   8.85743      1.00  1.173631   .055486
   8.85732   8.85732      1.00  1.172761   .055526
   8.85720   8.85720      1.00  1.174881   .055606
   8.85709   8.85709      1.00  1.174501   .055556
   8.85698   8.85698      1.00  1.174251   .055666
   8.85687   8.85687      1.00  1.174301   .055696
   8.85676   8.85676      1.00  1.176501   .055746
   8.85665   8.85665      1.00  1.170381   .055496
   8.85655   8.85655      1.00  1.175621   .055686
   8.85644   8.85644      1.00  1.176021   .055796
   8.85632   8.85632      1.00  1.174821   .055766
   8.85621   8.85621      1.00  1.174481   .055736
   8.85610   8.85610      1.00  1.175511   .055866
   8.85599   8.85599      1.00  1.178891   .055956
   8.85587   8.85587      1.00  1.173391   .055676
   8.85576   8.85576      1.00  1.178841   .056016
   8.85565   8.85565      1.00  1.176421   .055816
   8.85553   8.85553      1.00  1.179021   .056046
   8.85540   8.85540      1.00  1.174151   .055746
   8.85529   8.85529      1.00  1.180901   .055936
   8.85517   8.85517      1.00  1.176421   .055896
   8.85506   8.85506      1.00  1.177301   .055996
   8.85493   8.85493      1.00  1.177381   .055896
   8.85481   8.85481      1.00  1.182461   .056186
   8.85471   8.85471      1.00  1.173101   .055816
   8.85459   8.85459      1.00  1.181841   .056226
   8.85447   8.85447      1.00  1.175711   .055836
   8.85436   8.85436      1.00  1.182141   .056306
   8.85424   8.85424      1.00  1.174421   .055926
   8.85412   8.85412      1.00  1.183361   .056286
   8.85401   8.85401      1.00  1.178221   .056016
   8.85390   8.85390      1.00  1.179501   .056196
   8.85379   8.85379      1.00  1.177751   .056086
   8.85367   8.85367      1.00  1.185131   .056376
   8.85355   8.85355      1.00  1.176101   .055936
   8.85345   8.85345      1.00  1.179471   .056126
   8.85335   8.85335      1.00  1.181841   .056366
   8.85324   8.85324      1.00  1.182781   .056346
   8.85312   8.85312      1.00  1.174821   .055996
   8.85301   8.85301      1.00  1.183831   .056326
   8.85290   8.85290      1.00  1.183591   .056306
   8.85279   8.85279      1.00  1.180541   .056206
   8.85268   8.85268      1.00  1.177721   .056066
   8.85257   8.85257      1.00  1.182131   .056326
   8.85246   8.85246      1.00  1.186321   .056576
   8.85235   8.85235      1.00  1.177851   .056166
   8.85224   8.85224      1.00  1.181101   .056336
   8.85213   8.85213      1.00  1.187811   .056716
   8.85203   8.85203      1.00  1.182331   .056456
   8.85191   8.85191      1.00  1.180141   .056266
   8.85180   8.85180      1.00  1.186631   .056636
   8.85169   8.85169      1.00  1.182551   .056396
   8.85158   8.85158      1.00  1.181231   .056376
   8.85147   8.85147      1.00  1.183861   .056616
   8.85136   8.85136      1.00  1.186131   .056566
   8.85126   8.85126      1.00  1.181651   .056466
   8.85116   8.85116      1.00  1.180931   .056396
   8.85105   8.85105      1.00  1.187031   .056806
   8.85095   8.85095      1.00  1.184161   .056596
   8.85084   8.85084      1.00  1.178961   .056386
   8.85074   8.85074      1.00  1.184651   .056606
   8.85064   8.85064      1.00  1.189071   .056886
   8.85053   8.85053      1.00  1.179451   .056346
   8.85043   8.85043      1.00  1.185911   .056706
   8.85033   8.85033      1.00  1.187181   .056756
   8.85023   8.85023      1.00  1.187491   .056816
   8.85012   8.85012      1.00  1.181341   .056546
   8.85002   8.85002      1.00  1.190531   .056926
   8.84991   8.84991      1.00  1.189691   .056946
   8.84981   8.84981      1.00  1.184321   .056676
   8.84969   8.84969      1.00  1.183961   .056766
   8.84959   8.84959      1.00  1.194011   .057216
   8.84949   8.84949      1.00  1.184671   .056836
   8.84938   8.84938      1.00  1.184241   .056646
   8.84927   8.84927      1.00  1.189911   .056996
   8.84915   8.84915      1.00  1.189091   .056896
   8.84905   8.84905      1.00  1.186911   .056946
   8.84893   8.84893      1.00  1.187441   .056896
   8.84881   8.84881      1.00  1.190611   .057116
   8.84870   8.84870      1.00  1.186951   .056936
   8.84859   8.84859      1.00  1.186921   .056996
   8.84847   8.84847      1.00  1.189141   .056966
   8.84834   8.84834      1.00  1.189051   .057066
   8.84823   8.84823      1.00  1.184621   .056786
   8.84812   8.84812      1.00  1.188301   .057046
   8.84801   8.84801      1.00  1.190371   .057116
   8.84789   8.84789      1.00  1.187271   .056966
   8.84777   8.84777      1.00  1.184061   .056876
   8.84767   8.84767      1.00  1.191651   .057216
   8.84755   8.84755      1.00  1.188731   .057106
   8.84743   8.84743      1.00  1.186371   .057016
   8.84732   8.84732      1.00  1.186371   .057026
   8.84721   8.84721      1.00  1.192741   .057256
   8.84709   8.84709      1.00  1.186901   .057116
   8.84698   8.84698      1.00  1.186491   .057016
   8.84687   8.84687      1.00  1.190581   .057246
   8.84677   8.84677      1.00  1.190071   .057196
   8.84666   8.84666      1.00  1.185041   .057026
   8.84655   8.84655      1.00  1.190251   .057296
   8.84644   8.84644      1.00  1.189581   .057276
   8.84633   8.84633      1.00  1.189521   .057166
   8.84621   8.84621      1.00  1.186151   .057096
   8.84610   8.84610      1.00  1.191191   .057256
   8.84599   8.84599      1.00  1.190161   .057306
   8.84588   8.84588      1.00  1.186661   .057096
   8.84576   8.84576      1.00  1.191581   .057366
   8.84564   8.84564      1.00  1.191721   .057416
   8.84553   8.84553      1.00  1.187321   .057126
   8.84542   8.84542      1.00  1.188951   .057346
   8.84530   8.84530      1.00  1.192331   .057536
   8.84518   8.84518      1.00  1.189141   .057356
   8.84506   8.84506      1.00  1.188241   .057226
   8.84495   8.84495      1.00  1.189001   .057436
   8.84482   8.84482      1.00  1.195241   .057636
   8.84470   8.84470      1.00  1.187081   .057326
   8.84458   8.84458      1.00  1.191061   .057376
   8.84448   8.84448      1.00  1.194381   .057676
   8.84436   8.84436      1.00  1.194491   .057616
   8.84424   8.84424      1.00  1.187671   .057336
   8.84413   8.84413      1.00  1.192351   .057526
   8.84402   8.84402      1.00  1.198841   .057856
   8.84391   8.84391      1.00  1.186431   .057336
   8.84379   8.84379      1.00  1.192951   .057646
   8.84367   8.84367      1.00  1.195821   .057726
   8.84357   8.84357      1.00  1.192501   .057596
   8.84346   8.84346      1.00  1.187981   .057446
   8.84335   8.84335      1.00  1.196001   .057856
   8.84324   8.84324      1.00  1.191771   .057636
   8.84313   8.84313      1.00  1.192941   .057626
   8.84302   8.84302      1.00  1.189511   .057526
   8.84291   8.84291      1.00  1.198921   .057886
   8.84280   8.84280      1.00  1.188961   .057556
   8.84269   8.84269      1.00  1.191481   .057646
   8.84257   8.84257      1.00  1.194521   .057776
   8.84246   8.84246      1.00  1.194931   .057796
   8.84235   8.84235      1.00  1.186371   .057306
   8.84224   8.84224      1.00  1.196461   .057886
   8.84213   8.84213      1.00  1.192501   .057736
   8.84202   8.84202      1.00  1.192921   .057716
   8.84192   8.84192      1.00  1.184131   .057496
   8.84181   8.84181      1.00  1.195961   .057886
   8.84170   8.84170      1.00  1.190921   .057656
   8.84158   8.84158      1.00  1.189781   .057666
   8.84148   8.84148      1.00  1.189411   .057616
   8.84138   8.84138      1.00  1.197051   .057976
   8.84127   8.84127      1.00  1.188001   .057616
   8.84116   8.84116      1.00  1.191021   .057656
   8.84106   8.84106      1.00  1.193401   .057936
   8.84096   8.84096      1.00  1.192221   .057786
   8.84086   8.84086      1.00  1.188231   .057506
   8.84075   8.84075      1.00  1.192021   .057886
   8.84064   8.84064      1.00  1.191601   .057756
   8.84055   8.84055      1.00  1.190671   .057816
   8.84044   8.84044      1.00  1.187921   .057616
   8.84033   8.84033      1.00  1.191521   .057876
   8.84023   8.84023      1.00  1.190491   .057846
   8.84014   8.84014      1.00  1.190251   .057766
   8.84003   8.84003      1.00  1.189971   .057736
   8.83992   8.83992      1.00  1.193571   .058056
   8.83982   8.83982      1.00  1.185421   .057546
   8.83971   8.83971      1.00  1.192601   .057956
   8.83960   8.83960      1.00  1.189281   .057796
   8.83949   8.83949      1.00  1.192731   .057956
   8.83938   8.83938      1.00  1.183941   .057576
   8.83928   8.83928      1.00  1.192981   .057996
   8.83916   8.83916      1.00  1.190181   .057786
   8.83905   8.83905      1.00  1.190501   .057896
   8.83895   8.83895      1.00  1.185531   .057726
   8.83884   8.83884      1.00  1.193651   .058076
   8.83872   8.83872      1.00  1.185441   .057686
   8.83860   8.83860      1.00  1.189261   .057816
   8.83848   8.83848      1.00  1.188521   .057866
   8.83837   8.83837      1.00  1.189771   .057856
   8.83825   8.83825      1.00  1.185831   .057636
   8.83813   8.83813      1.00  1.188001   .057776
   8.83801   8.83801      1.00  1.189021   .057976
   8.83790   8.83790      1.00  1.186501   .057716
   8.83779   8.83779      1.00  1.188701   .057786
   8.83767   8.83767      1.00  1.184961   .057666
   8.83756   8.83756      1.00  1.189761   .057936
   8.83745   8.83745      1.00  1.184651   .057746
   8.83733   8.83733      1.00  1.188761   .057986
   8.83721   8.83721      1.00  1.188031   .057856
   8.83710   8.83710      1.00  1.184871   .057846
   8.83700   8.83700      1.00  1.188181   .058046
   8.83689   8.83689      1.00  1.188401   .057946
   8.83677   8.83677      1.00  1.186371   .057906
   8.83666   8.83666      1.00  1.186701   .057896
   8.83656   8.83656      1.00  1.186731   .057896
   8.83645   8.83645      1.00  1.189101   .058056
   8.83634   8.83634      1.00  1.181011   .057656
   8.83622   8.83622      1.00  1.186311   .057916
   8.83611   8.83611      1.00  1.183101   .057826
   8.83600   8.83600      1.00  1.187961   .058066
   8.83588   8.83588      1.00  1.181651   .057776
   8.83577   8.83577      1.00  1.186981   .057936
   8.83566   8.83566      1.00  1.186811   .057996
   8.83554   8.83554      1.00  1.182601   .057806
   8.83542   8.83542      1.00  1.185341   .057866
   8.83530   8.83530      1.00  1.184431   .057876
   8.83519   8.83519      1.00  1.187181   .058026
   8.83507   8.83507      1.00  1.184701   .057946
   8.83495   8.83495      1.00  1.184471   .057946
   8.83483   8.83483      1.00  1.184671   .058056
   8.83472   8.83472      1.00  1.188751   .058156
   8.83461   8.83461      1.00  1.181761   .057866
   8.83449   8.83449      1.00  1.188741   .058116
   8.83437   8.83437      1.00  1.183641   .057956
   8.83426   8.83426      1.00  1.191701   .058366
   8.83415   8.83415      1.00  1.186921   .058146
   8.83403   8.83403      1.00  1.188981   .058266
   8.83392   8.83392      1.00  1.180911   .057936
   8.83381   8.83381      1.00  1.191641   .058396
   8.83369   8.83369      1.00  1.184511   .058036
   8.83358   8.83358      1.00  1.188691   .058236
   8.83347   8.83347      1.00  1.182851   .057936
   8.83336   8.83336      1.00  1.187921   .058256
   8.83325   8.83325      1.00  1.184601   .058096
   8.83314   8.83314      1.00  1.185361   .058096
   8.83303   8.83303      1.00  1.182031   .057996
   8.83292   8.83292      1.00  1.189851   .058316
   8.83281   8.83281      1.00  1.179791   .057956
   8.83270   8.83270      1.00  1.184161   .058156
   8.83259   8.83259      1.00  1.184991   .058206
   8.83248   8.83248      1.00  1.183671   .057996
   8.83238   8.83238      1.00  1.183201   .058076
   8.83226   8.83226      1.00  1.183351   .058106
   8.83216   8.83216      1.00  1.185121   .058216
   8.83205   8.83205      1.00  1.182941   .058106
   8.83194   8.83194      1.00  1.182891   .058136
   8.83182   8.83182      1.00  1.181301   .058036
   8.83172   8.83172      1.00  1.184951   .058216
   8.83161   8.83161      1.00  1.181011   .058016
   8.83150   8.83150      1.00  1.182861   .058186
   8.83139   8.83139      1.00  1.183691   .058166
   8.83129   8.83129      1.00  1.182501   .058126
   8.83119   8.83119      1.00  1.181371   .058176
   8.83108   8.83108      1.00  1.185911   .058316
   8.83097   8.83097      1.00  1.177271   .058006
   8.83087   8.83087      1.00  1.186611   .058416
   8.83077   8.83077      1.00  1.181651   .058146
   8.83067   8.83067      1.00  1.184571   .058406
   8.83056   8.83056      1.00  1.179611   .058156
   8.83046   8.83046      1.00  1.181511   .058206
   8.83036   8.83036      1.00  1.184111   .058336
   8.83026   8.83026      1.00  1.183201   .058276
   8.83015   8.83015      1.00  1.180181   .058206
   8.83005   8.83005      1.00  1.185741   .058426
   8.82995   8.82995      1.00  1.181501   .058196
   8.82985   8.82985      1.00  1.184851   .058476
   8.82974   8.82974      1.00  1.181241   .058206
   8.82963   8.82963      1.00  1.184481   .058446
   8.82952   8.82952      1.00  1.183841   .058406
   8.82941   8.82941      1.00  1.183081   .058426
   8.82930   8.82930      1.00  1.181681   .058306
   8.82919   8.82919      1.00  1.185681   .058486
   8.82909   8.82909      1.00  1.184881   .058426
   8.82897   8.82897      1.00  1.184671   .058456
   8.82885   8.82885      1.00  1.181331   .058346
   8.82875   8.82875      1.00  1.188711   .058726
   8.82863   8.82863      1.00  1.183261   .058396
   8.82851   8.82851      1.00  1.188121   .058586
   8.82839   8.82839      1.00  1.182391   .058416
   8.82827   8.82827      1.00  1.188681   .058736
   8.82816   8.82816      1.00  1.183571   .058536
   8.82805   8.82805      1.00  1.186151   .058706
   8.82793   8.82793      1.00  1.187111   .058696
   8.82781   8.82781      1.00  1.186381   .058656
   8.82771   8.82771      1.00  1.185241   .058606
   8.82759   8.82759      1.00  1.188831   .058816
   8.82747   8.82747      1.00  1.182681   .058556
   8.82736   8.82736      1.00  1.190161   .058946
   8.82725   8.82725      1.00  1.185531   .058636
   8.82713   8.82713      1.00  1.190211   .058906
   8.82702   8.82702      1.00  1.187061   .058836
   8.82691   8.82691      1.00  1.190241   .058866
   8.82681   8.82681      1.00  1.189771   .058866
   8.82670   8.82670      1.00  1.189881   .058916
   8.82658   8.82658      1.00  1.188051   .058956
   8.82647   8.82647      1.00  1.189431   .058866
   8.82637   8.82637      1.00  1.194071   .059126
   8.82625   8.82625      1.00  1.188881   .058936
   8.82613   8.82613      1.00  1.190261   .058946
   8.82602   8.82602      1.00  1.191111   .059026
   8.82592   8.82592      1.00  1.190811   .058996
   8.82580   8.82580      1.00  1.186941   .058886
   8.82568   8.82568      1.00  1.195561   .059316
   8.82556   8.82556      1.00  1.188411   .059016
   8.82545   8.82545      1.00  1.194971   .059296
   8.82534   8.82534      1.00  1.187371   .058836
   8.82521   8.82521      1.00  1.196761   .059426
   8.82509   8.82509      1.00  1.189531   .059106
   8.82498   8.82498      1.00  1.193041   .059206
   8.82486   8.82486      1.00  1.191741   .059286
   8.82474   8.82474      1.00  1.194591   .059286
   8.82463   8.82463      1.00  1.190791   .059176
   8.82451   8.82451      1.00  1.196091   .059266
   8.82439   8.82439      1.00  1.192831   .059166
   8.82427   8.82427      1.00  1.193271   .059226
   8.82416   8.82416      1.00  1.195231   .059426
   8.82405   8.82405      1.00  1.193761   .059286
   8.82393   8.82393      1.00  1.195111   .059386
   8.82382   8.82382      1.00  1.194591   .059406
   8.82371   8.82371      1.00  1.193971   .059396
   8.82360   8.82360      1.00  1.196341   .059536
   8.82349   8.82349      1.00  1.196941   .059536
   8.82338   8.82338      1.00  1.191771   .059296
   8.82327   8.82327      1.00  1.199161   .059726
   8.82317   8.82317      1.00  1.194551   .059486
   8.82305   8.82305      1.00  1.195181   .059476
   8.82293   8.82293      1.00  1.196871   .059616
   8.82282   8.82282      1.00  1.195831   .059606
   8.82271   8.82271      1.00  1.195251   .059566
   8.82260   8.82260      1.00  1.198351   .059676
   8.82249   8.82249      1.00  1.195461   .059516
   8.82238   8.82238      1.00  1.197451   .059656
   8.82228   8.82228      1.00  1.195931   .059676
   8.82217   8.82217      1.00  1.195701   .059496
   8.82205   8.82205      1.00  1.199271   .059706
   8.82194   8.82194      1.00  1.193641   .059476
   8.82184   8.82184      1.00  1.197941   .059756
   8.82173   8.82173      1.00  1.194121   .059526
   8.82161   8.82161      1.00  1.197151   .059776
   8.82151   8.82151      1.00  1.193181   .059506
   8.82141   8.82141      1.00  1.201081   .059886
   8.82130   8.82130      1.00  1.193631   .059636
   8.82119   8.82119      1.00  1.198351   .059836
   8.82109   8.82109      1.00  1.193251   .059616
   8.82099   8.82099      1.00  1.198101   .059856
   8.82088   8.82088      1.00  1.198021   .059866
   8.82077   8.82077      1.00  1.196441   .059706
   8.82067   8.82067      1.00  1.194711   .059656
   8.82057   8.82057      1.00  1.199431   .059886
   8.82047   8.82047      1.00  1.193761   .059706
   8.82036   8.82036      1.00  1.196501   .059826
   8.82026   8.82026      1.00  1.196191   .059846
   8.82016   8.82016      1.00  1.193531   .059686
   8.82005   8.82005      1.00  1.197021   .059826
   8.81994   8.81994      1.00  1.194341   .059756
   8.81984   8.81984      1.00  1.198551   .059966
   8.81974   8.81974      1.00  1.194211   .059676
   8.81964   8.81964      1.00  1.196231   .059866
   8.81952   8.81952      1.00  1.195411   .059886
   8.81941   8.81941      1.00  1.193411   .059656
   8.81930   8.81930      1.00  1.195961   .059846
   8.81919   8.81919      1.00  1.194131   .059686
   8.81907   8.81907      1.00  1.195731   .059906
   8.81897   8.81897      1.00  1.193291   .059746
   8.81886   8.81886      1.00  1.195421   .059786
   8.81875   8.81875      1.00  1.193421   .059716
   8.81863   8.81863      1.00  1.193041   .059786
   8.81851   8.81851      1.00  1.193281   .059706
   8.81840   8.81840      1.00  1.194841   .059956
   8.81828   8.81828      1.00  1.193331   .059686
   8.81816   8.81816      1.00  1.193481   .059806
   8.81804   8.81804      1.00  1.189961   .059616
   8.81793   8.81793      1.00  1.196531   .060006
   8.81781   8.81781      1.00  1.191901   .059896
   8.81769   8.81769      1.00  1.192591   .059886
   8.81759   8.81759      1.00  1.190501   .059696
   8.81748   8.81748      1.00  1.195141   .059946
   8.81736   8.81736      1.00  1.191471   .059816
   8.81724   8.81724      1.00  1.189831   .059716
   8.81713   8.81713      1.00  1.190691   .059866
   8.81702   8.81702      1.00  1.193931   .059986
   8.81692   8.81692      1.00  1.188511   .059606
   8.81680   8.81680      1.00  1.191681   .059826
   8.81669   8.81669      1.00  1.190351   .059816
   8.81659   8.81659      1.00  1.192451   .059976
   8.81648   8.81648      1.00  1.187641   .059686
   8.81636   8.81636      1.00  1.192241   .059916
   8.81625   8.81625      1.00  1.188071   .059816
   8.81614   8.81614      1.00  1.190781   .059816
   8.81602   8.81602      1.00  1.191561   .059916
   8.81591   8.81591      1.00  1.186891   .059706
   8.81580   8.81580      1.00  1.190201   .059906
   8.81569   8.81569      1.00  1.189461   .059856
   8.81557   8.81557      1.00  1.188021   .059846
   8.81545   8.81545      1.00  1.184451   .059656
   8.81534   8.81534      1.00  1.190321   .059906
   8.81522   8.81522      1.00  1.187811   .059776
   8.81510   8.81510      1.00  1.187431   .059846
   8.81498   8.81498      1.00  1.184721   .059736
   8.81486   8.81486      1.00  1.189421   .060006
   8.81475   8.81475      1.00  1.184711   .059736
   8.81463   8.81463      1.00  1.186171   .059776
   8.81451   8.81451      1.00  1.183621   .059646
   8.81439   8.81439      1.00  1.191021   .060076
   8.81428   8.81428      1.00  1.182201   .059596
   8.81417   8.81417      1.00  1.187141   .059856
   8.81404   8.81404      1.00  1.187141   .059816
   8.81393   8.81393      1.00  1.187571   .059866
   8.81383   8.81383      1.00  1.184901   .059766
   8.81372   8.81372      1.00  1.187261   .059866
   8.81360   8.81360      1.00  1.186161   .059896
   8.81349   8.81349      1.00  1.188431   .059946
   8.81339   8.81339      1.00  1.185591   .059816
   8.81328   8.81328      1.00  1.186631   .059866
   8.81316   8.81316      1.00  1.183981   .059796
   8.81305   8.81305      1.00  1.187751   .059986
   8.81294   8.81294      1.00  1.187761   .059976
   8.81283   8.81283      1.00  1.183871   .059786
   8.81272   8.81272      1.00  1.185611   .059796
   8.81261   8.81261      1.00  1.187091   .060076
   8.81250   8.81250      1.00  1.188941   .060056
   8.81239   8.81239      1.00  1.183051   .059826
   8.81228   8.81228      1.00  1.189451   .060106
   8.81217   8.81217      1.00  1.185401   .060016
   8.81207   8.81207      1.00  1.189031   .060086
   8.81195   8.81195      1.00  1.182021   .059846
   8.81184   8.81184      1.00  1.190191   .060256
   8.81173   8.81173      1.00  1.186461   .059986
   8.81162   8.81162      1.00  1.188921   .060136
   8.81151   8.81151      1.00  1.185201   .060016
   8.81140   8.81140      1.00  1.190631   .060226
   8.81130   8.81130      1.00  1.186851   .060136
   8.81120   8.81120      1.00  1.189151   .060186
   8.81109   8.81109      1.00  1.187511   .060166
   8.81098   8.81098      1.00  1.189831   .060296
   8.81088   8.81088      1.00  1.188471   .060276
   8.81079   8.81079      1.00  1.187351   .060236
   8.81068   8.81068      1.00  1.190961   .060466
   8.81057   8.81057      1.00  1.186511   .060146
   8.81047   8.81047      1.00  1.189851   .060276
   8.81037   8.81037      1.00  1.189301   .060336
   8.81027   8.81027      1.00  1.192411   .060426
   8.81016   8.81016      1.00  1.187611   .060256
   8.81006   8.81006      1.00  1.191691   .060426
   8.80996   8.80996      1.00  1.192791   .060536
   8.80985   8.80985      1.00  1.187911   .060306
   8.80974   8.80974      1.00  1.193591   .060576
   8.80963   8.80963      1.00  1.190531   .060456
   8.80953   8.80953      1.00  1.192821   .060576
   8.80943   8.80943      1.00  1.187391   .060336
   8.80931   8.80931      1.00  1.194721   .060696
   8.80920   8.80920      1.00  1.188921   .060396
   8.80909   8.80909      1.00  1.193441   .060746
   8.80898   8.80898      1.00  1.190461   .060466
   8.80885   8.80885      1.00  1.195761   .060706
   8.80875   8.80875      1.00  1.190111   .060526
   8.80864   8.80864      1.00  1.194411   .060676
   8.80852   8.80852      1.00  1.191331   .060506
   8.80839   8.80839      1.00  1.196171   .060796
   8.80828   8.80828      1.00  1.189681   .060586
   8.80817   8.80817      1.00  1.196891   .060926
   8.80805   8.80805      1.00  1.192861   .060576
   8.80793   8.80793      1.00  1.194531   .060716
   8.80782   8.80782      1.00  1.192571   .060676
   8.80771   8.80771      1.00  1.195751   .060846
   8.80760   8.80760      1.00  1.192871   .060786
   8.80748   8.80748      1.00  1.194231   .060786
   8.80736   8.80736      1.00  1.195151   .060926
   8.80725   8.80725      1.00  1.194881   .060826
   8.80714   8.80714      1.00  1.193191   .060856
   8.80703   8.80703      1.00  1.195301   .060886
   8.80691   8.80691      1.00  1.199891   .061076
   8.80681   8.80681      1.00  1.192621   .060796
   8.80670   8.80670      1.00  1.196321   .060966
   8.80659   8.80659      1.00  1.195461   .060886
   8.80648   8.80648      1.00  1.197921   .061076
   8.80637   8.80637      1.00  1.192771   .060926
   8.80626   8.80626      1.00  1.197291   .061116
   8.80614   8.80614      1.00  1.195571   .061086
   8.80603   8.80603      1.00  1.196361   .061146
   8.80592   8.80592      1.00  1.194631   .060996
   8.80581   8.80581      1.00  1.199061   .061186
   8.80569   8.80569      1.00  1.192991   .061026
   8.80558   8.80558      1.00  1.195821   .061156
   8.80547   8.80547      1.00  1.197881   .061206
   8.80535   8.80535      1.00  1.198961   .061196
   8.80523   8.80523      1.00  1.196121   .061186
   8.80511   8.80511      1.00  1.198711   .061226
   8.80499   8.80499      1.00  1.199021   .061276
   8.80488   8.80488      1.00  1.197661   .061256
   8.80475   8.80475      1.00  1.196641   .061256
   8.80464   8.80464      1.00  1.199511   .061376
   8.80453   8.80453      1.00  1.198321   .061336
   8.80441   8.80441      1.00  1.197201   .061276
   8.80429   8.80429      1.00  1.201241   .061446
   8.80417   8.80417      1.00  1.199471   .061396
   8.80406   8.80406      1.00  1.199341   .061356
   8.80395   8.80395      1.00  1.199151   .061416
   8.80384   8.80384      1.00  1.201881   .061506
   8.80373   8.80373      1.00  1.199011   .061536
   8.80362   8.80362      1.00  1.199031   .061356
   8.80351   8.80351      1.00  1.201611   .061606
   8.80339   8.80339      1.00  1.202591   .061516
   8.80329   8.80329      1.00  1.199191   .061466
   8.80318   8.80318      1.00  1.200861   .061466
   8.80307   8.80307      1.00  1.203481   .061706
   8.80296   8.80296      1.00  1.201261   .061506
   8.80285   8.80285      1.00  1.199621   .061536
   8.80274   8.80274      1.00  1.203351   .061736
   8.80262   8.80262      1.00  1.204271   .061726
   8.80251   8.80251      1.00  1.199561   .061476
   8.80240   8.80240      1.00  1.203301   .061716
   8.80230   8.80230      1.00  1.202951   .061766
   8.80219   8.80219      1.00  1.203371   .061686
   8.80207   8.80207      1.00  1.200671   .061576
   8.80197   8.80197      1.00  1.205271   .061906
   8.80186   8.80186      1.00  1.203771   .061836
   8.80175   8.80175      1.00  1.201511   .061776
   8.80163   8.80163      1.00  1.203321   .061846
   8.80153   8.80153      1.00  1.204911   .061966
   8.80143   8.80143      1.00  1.203911   .061866
   8.80132   8.80132      1.00  1.202701   .061766
   8.80122   8.80122      1.00  1.207171   .062146
   8.80111   8.80111      1.00  1.204451   .061946
   8.80101   8.80101      1.00  1.202791   .061866
   8.80091   8.80091      1.00  1.206391   .062006
   8.80080   8.80080      1.00  1.206711   .062146
   8.80070   8.80070      1.00  1.202301   .061866
   8.80060   8.80060      1.00  1.206101   .062076
   8.80050   8.80050      1.00  1.206951   .062196
   8.80039   8.80039      1.00  1.208441   .062316
   8.80028   8.80028      1.00  1.201511   .061896
   8.80018   8.80018      1.00  1.209491   .062316
   8.80008   8.80008      1.00  1.208441   .062306
   8.79997   8.79997      1.00  1.205771   .062146
   8.79988   8.79988      1.00  1.203481   .062016
   8.79977   8.79977      1.00  1.210481   .062346
   8.79966   8.79966      1.00  1.208211   .062276
   8.79955   8.79955      1.00  1.207431   .062286
   8.79944   8.79944      1.00  1.207521   .062256
   8.79934   8.79934      1.00  1.211221   .062416
   8.79923   8.79923      1.00  1.205411   .062086
   8.79911   8.79911      1.00  1.208721   .062326
   8.79900   8.79900      1.00  1.211081   .062546
   8.79889   8.79889      1.00  1.207631   .062286
   8.79877   8.79877      1.00  1.206321   .062246
   8.79865   8.79865      1.00  1.210371   .062566
   8.79853   8.79853      1.00  1.211011   .062456
   8.79842   8.79842      1.00  1.206361   .062246
   8.79831   8.79831      1.00  1.209801   .062486
   8.79819   8.79819      1.00  1.209541   .062506
   8.79807   8.79807      1.00  1.211471   .062646
   8.79796   8.79796      1.00  1.207131   .062366
   8.79784   8.79784      1.00  1.214921   .062786
   8.79772   8.79772      1.00  1.208931   .062436
   8.79761   8.79761      1.00  1.212011   .062606
   8.79750   8.79750      1.00  1.209221   .062516
   8.79738   8.79738      1.00  1.217201   .062996
   8.79727   8.79727      1.00  1.206361   .062376
   8.79716   8.79716      1.00  1.212371   .062726
   8.79705   8.79705      1.00  1.211661   .062706
   8.79694   8.79694      1.00  1.215681   .062886
   8.79683   8.79683      1.00  1.206041   .062486
   8.79672   8.79672      1.00  1.214971   .062866
   8.79662   8.79662      1.00  1.213421   .062676
   8.79650   8.79650      1.00  1.213531   .062836
   8.79639   8.79639      1.00  1.209731   .062696
   8.79627   8.79627      1.00  1.215161   .062926
   8.79617   8.79617      1.00  1.213491   .062886
   8.79605   8.79605      1.00  1.212111   .062766
   8.79593   8.79593      1.00  1.212211   .062756
   8.79582   8.79582      1.00  1.216461   .063086
   8.79571   8.79571      1.00  1.213141   .062966
   8.79560   8.79560      1.00  1.212491   .062996
   8.79548   8.79548      1.00  1.216861   .063136
   8.79536   8.79536      1.00  1.213671   .062996
   8.79524   8.79524      1.00  1.214311   .062966
   8.79512   8.79512      1.00  1.214971   .062986
   8.79500   8.79500      1.00  1.215941   .063166
   8.79489   8.79489      1.00  1.214121   .063006
   8.79477   8.79477      1.00  1.214441   .063016
   8.79465   8.79465      1.00  1.217871   .063266
   8.79454   8.79454      1.00  1.214491   .063146
   8.79442   8.79442      1.00  1.213771   .063106
   8.79431   8.79431      1.00  1.216531   .063206
   8.79419   8.79419      1.00  1.216171   .063146
   8.79407   8.79407      1.00  1.212961   .063036
   8.79396   8.79396      1.00  1.216161   .063206
   8.79385   8.79385      1.00  1.216211   .063206
   8.79374   8.79374      1.00  1.214451   .063096
   8.79362   8.79362      1.00  1.215031   .063116
   8.79352   8.79352      1.00  1.215851   .063246
   8.79341   8.79341      1.00  1.216991   .063306
   8.79330   8.79330      1.00  1.214841   .063216
   8.79319   8.79319      1.00  1.213621   .063146
   8.79308   8.79308      1.00  1.216791   .063326
   8.79298   8.79298      1.00  1.214251   .063296
   8.79286   8.79286      1.00  1.211621   .063116
   8.79274   8.79274      1.00  1.215831   .063396
   8.79263   8.79263      1.00  1.213211   .063086
   8.79253   8.79253      1.00  1.213151   .063186
   8.79242   8.79242      1.00  1.214431   .063236
   8.79230   8.79230      1.00  1.215321   .063336
   8.79220   8.79220      1.00  1.212691   .063186
   8.79209   8.79209      1.00  1.214431   .063376
   8.79198   8.79198      1.00  1.213471   .063196
   8.79187   8.79187      1.00  1.215941   .063426
   8.79176   8.79176      1.00  1.210711   .063086
   8.79166   8.79166      1.00  1.213931   .063266
   8.79154   8.79154      1.00  1.213531   .063346
   8.79143   8.79143      1.00  1.213591   .063316
   8.79133   8.79133      1.00  1.210341   .063136
   8.79123   8.79123      1.00  1.215961   .063296
   8.79112   8.79112      1.00  1.209281   .063066
   8.79102   8.79102      1.00  1.210551   .063106
   8.79092   8.79092      1.00  1.212751   .063386
   8.79082   8.79082      1.00  1.212761   .063266
   8.79071   8.79071      1.00  1.209391   .063186
   8.79061   8.79061      1.00  1.209111   .063126
   8.79050   8.79050      1.00  1.212071   .063316
   8.79041   8.79041      1.00  1.208881   .063146
   8.79030   8.79030      1.00  1.207991   .063166
   8.79020   8.79020      1.00  1.209921   .063266
   8.79010   8.79010      1.00  1.210031   .063226
   8.79000   8.79000      1.00  1.203051   .062896
   8.78989   8.78989      1.00  1.209981   .063246
   8.78978   8.78978      1.00  1.207241   .063116
   8.78967   8.78967      1.00  1.206411   .063076
   8.78957   8.78957      1.00  1.205241   .063086
   8.78946   8.78946      1.00  1.207751   .063036
   8.78935   8.78935      1.00  1.206501   .063036
   8.78924   8.78924      1.00  1.206291   .063086
   8.78914   8.78914      1.00  1.204181   .063166
   8.78902   8.78902      1.00  1.208941   .063326
   8.78891   8.78891      1.00  1.205711   .063216
   8.78879   8.78879      1.00  1.203611   .062986
   8.78868   8.78868      1.00  1.207691   .063226
   8.78856   8.78856      1.00  1.204851   .063056
   8.78844   8.78844      1.00  1.202991   .063046
   8.78832   8.78832      1.00  1.204511   .063166
   8.78821   8.78821      1.00  1.204641   .063206
   8.78810   8.78810      1.00  1.202081   .063016
   8.78798   8.78798      1.00  1.205831   .063176
   8.78787   8.78787      1.00  1.203121   .063096
   8.78776   8.78776      1.00  1.202651   .063116
   8.78764   8.78764      1.00  1.201171   .062926
   8.78753   8.78753      1.00  1.202241   .063116
   8.78741   8.78741      1.00  1.202441   .063216
   8.78730   8.78730      1.00  1.200261   .062926
   8.78719   8.78719      1.00  1.199411   .063026
   8.78707   8.78707      1.00  1.205041   .063226
   8.78696   8.78696      1.00  1.197411   .062906
   8.78686   8.78686      1.00  1.202991   .063096
   8.78675   8.78675      1.00  1.200461   .063076
   8.78663   8.78663      1.00  1.200391   .063046
   8.78652   8.78652      1.00  1.200721   .063116
   8.78642   8.78642      1.00  1.199891   .063016
   8.78631   8.78631      1.00  1.204471   .063256
   8.78619   8.78619      1.00  1.200171   .063006
   8.78608   8.78608      1.00  1.198711   .063096
   8.78597   8.78597      1.00  1.201201   .063226
   8.78586   8.78586      1.00  1.202381   .063236
   8.78574   8.78574      1.00  1.197101   .062936
   8.78563   8.78563      1.00  1.202891   .063186
   8.78552   8.78552      1.00  1.199441   .063026
   8.78540   8.78540      1.00  1.199901   .063136
   8.78528   8.78528      1.00  1.200261   .063206
   8.78516   8.78516      1.00  1.202131   .063336
   8.78504   8.78504      1.00  1.198991   .063136
   8.78492   8.78492      1.00  1.203661   .063246
   8.78480   8.78480      1.00  1.198001   .063086
   8.78468   8.78468      1.00  1.204421   .063326
   8.78458   8.78458      1.00  1.197301   .063056
   8.78447   8.78447      1.00  1.200321   .063196
   8.78434   8.78434      1.00  1.202701   .063306
   8.78423   8.78423      1.00  1.198651   .063146
   8.78412   8.78412      1.00  1.198801   .063086
   8.78400   8.78400      1.00  1.201391   .063206
   8.78388   8.78388      1.00  1.198751   .063206
   8.78378   8.78378      1.00  1.197701   .063096
   8.78368   8.78368      1.00  1.200171   .063276
   8.78356   8.78356      1.00  1.201731   .063306
   8.78345   8.78345      1.00  1.200021   .063226
   8.78334   8.78334      1.00  1.198261   .063206
   8.78323   8.78323      1.00  1.201481   .063356
   8.78312   8.78312      1.00  1.201801   .063416
   8.78301   8.78301      1.00  1.198981   .063266
   8.78290   8.78290      1.00  1.199021   .063376
   8.78279   8.78279      1.00  1.202261   .063466
   8.78267   8.78267      1.00  1.198911   .063296
   8.78256   8.78256      1.00  1.200811   .063486
   8.78245   8.78245      1.00  1.202151   .063576
   8.78234   8.78234      1.00  1.200211   .063446
   8.78223   8.78223      1.00  1.199751   .063466
   8.78212   8.78212      1.00  1.200221   .063536
   8.78201   8.78201      1.00  1.202721   .063606
   8.78191   8.78191      1.00  1.201661   .063386
   8.78179   8.78179      1.00  1.196951   .063356
   8.78168   8.78168      1.00  1.205381   .063756
   8.78158   8.78158      1.00  1.200701   .063446
   8.78148   8.78148      1.00  1.200781   .063486
   8.78137   8.78137      1.00  1.204661   .063796
   8.78126   8.78126      1.00  1.201431   .063636
   8.78116   8.78116      1.00  1.202311   .063696
   8.78106   8.78106      1.00  1.203151   .063696
   8.78095   8.78095      1.00  1.204511   .063836
   8.78085   8.78085      1.00  1.198911   .063506
   8.78074   8.78074      1.00  1.203541   .063606
   8.78064   8.78064      1.00  1.203571   .063686
   8.78054   8.78054      1.00  1.206061   .063926
   8.78043   8.78043      1.00  1.200011   .063606
   8.78033   8.78033      1.00  1.202811   .063636
   8.78023   8.78023      1.00  1.207391   .064016
   8.78013   8.78013      1.00  1.201161   .063606
   8.78002   8.78002      1.00  1.202671   .063796
   8.77992   8.77992      1.00  1.204201   .063936
   8.77982   8.77982      1.00  1.205931   .063956
   8.77971   8.77971      1.00  1.201321   .063746
   8.77960   8.77960      1.00  1.203451   .063776
   8.77950   8.77950      1.00  1.202721   .063826
   8.77939   8.77939      1.00  1.206151   .063836
   8.77928   8.77928      1.00  1.200521   .063696
   8.77917   8.77917      1.00  1.205001   .063896
   8.77906   8.77906      1.00  1.206621   .064096
   8.77894   8.77894      1.00  1.202851   .063866
   8.77883   8.77883      1.00  1.205331   .063996
   8.77871   8.77871      1.00  1.204091   .063926
   8.77860   8.77860      1.00  1.203541   .063846
   8.77849   8.77849      1.00  1.203921   .063856
   8.77836   8.77836      1.00  1.206131   .064086
   8.77825   8.77825      1.00  1.200541   .063726
   8.77813   8.77813      1.00  1.205551   .064036
   8.77802   8.77802      1.00  1.201891   .063886
   8.77790   8.77790      1.00  1.206631   .064216
   8.77778   8.77778      1.00  1.201701   .063966
   8.77767   8.77767      1.00  1.204311   .064136
   8.77757   8.77757      1.00  1.203301   .063986
   8.77745   8.77745      1.00  1.206851   .064206
   8.77733   8.77733      1.00  1.198201   .063726
   8.77722   8.77722      1.00  1.206451   .064306
   8.77712   8.77712      1.00  1.203161   .064146
   8.77700   8.77700      1.00  1.204901   .064086
   8.77689   8.77689      1.00  1.201401   .064076
   8.77678   8.77678      1.00  1.205811   .064166
   8.77668   8.77668      1.00  1.203081   .064006
   8.77657   8.77657      1.00  1.203251   .064026
   8.77645   8.77645      1.00  1.203421   .064046
   8.77634   8.77634      1.00  1.206081   .064126
   8.77623   8.77623      1.00  1.204721   .064126
   8.77612   8.77612      1.00  1.202521   .063976
   8.77600   8.77600      1.00  1.205591   .064286
   8.77589   8.77589      1.00  1.204771   .064246
   8.77579   8.77579      1.00  1.205431   .064346
   8.77567   8.77567      1.00  1.204951   .064286
   8.77555   8.77555      1.00  1.205951   .064456
   8.77544   8.77544      1.00  1.203881   .064266
   8.77533   8.77533      1.00  1.208231   .064516
   8.77521   8.77521      1.00  1.201561   .064106
   8.77508   8.77508      1.00  1.208041   .064526
   8.77497   8.77497      1.00  1.202921   .064186
   8.77486   8.77486      1.00  1.208081   .064636
   8.77474   8.77474      1.00  1.204771   .064416
   8.77462   8.77462      1.00  1.204211   .064386
   8.77451   8.77451      1.00  1.207011   .064506
   8.77440   8.77440      1.00  1.206881   .064456
   8.77429   8.77429      1.00  1.204491   .064406
   8.77417   8.77417      1.00  1.205551   .064416
   8.77405   8.77405      1.00  1.206141   .064486
   8.77395   8.77395      1.00  1.207871   .064586
   8.77384   8.77384      1.00  1.204291   .064506
   8.77372   8.77372      1.00  1.205161   .064446
   8.77361   8.77361      1.00  1.206711   .064566
   8.77351   8.77351      1.00  1.206771   .064446
   8.77339   8.77339      1.00  1.206571   .064606
   8.77328   8.77328      1.00  1.207871   .064706
   8.77317   8.77317      1.00  1.206731   .064676
   8.77307   8.77307      1.00  1.206921   .064596
   8.77296   8.77296      1.00  1.207521   .064606
   8.77284   8.77284      1.00  1.207131   .064646
   8.77273   8.77273      1.00  1.206791   .064576
   8.77262   8.77262      1.00  1.209291   .064846
   8.77251   8.77251      1.00  1.207681   .064766
   8.77240   8.77240      1.00  1.208791   .064816
   8.77229   8.77229      1.00  1.209071   .064866
   8.77218   8.77218      1.00  1.209711   .064866
   8.77208   8.77208      1.00  1.209571   .064886
   8.77196   8.77196      1.00  1.208131   .064856
   8.77185   8.77185      1.00  1.210871   .065056
   8.77175   8.77175      1.00  1.208441   .064826
   8.77164   8.77164      1.00  1.211931   .065036
   8.77153   8.77153      1.00  1.208901   .064866
   8.77142   8.77142      1.00  1.210091   .064916
   8.77132   8.77132      1.00  1.212301   .065136
   8.77122   8.77122      1.00  1.210511   .065026
   8.77111   8.77111      1.00  1.209891   .065086
   8.77100   8.77100      1.00  1.211071   .065006
   8.77091   8.77091      1.00  1.208921   .064976
   8.77080   8.77080      1.00  1.211501   .065026
   8.77069   8.77069      1.00  1.211721   .065106
   8.77059   8.77059      1.00  1.210641   .065106
   8.77049   8.77049      1.00  1.210941   .065056
   8.77038   8.77038      1.00  1.211651   .065116
   8.77028   8.77028      1.00  1.212931   .065266
   8.77018   8.77018      1.00  1.211771   .065116
   8.77008   8.77008      1.00  1.211271   .065186
   8.76998   8.76998      1.00  1.212161   .065196
   8.76987   8.76987      1.00  1.214441   .065356
   8.76976   8.76976      1.00  1.210391   .065186
   8.76966   8.76966      1.00  1.212271   .065416
   8.76955   8.76955      1.00  1.212561   .065376
   8.76944   8.76944      1.00  1.207991   .065016
   8.76933   8.76933      1.00  1.214211   .065466
   8.76922   8.76922      1.00  1.210071   .065216
   8.76911   8.76911      1.00  1.213291   .065366
   8.76899   8.76899      1.00  1.210341   .065136
   8.76888   8.76888      1.00  1.211691   .065126
   8.76878   8.76878      1.00  1.212291   .065276
   8.76865   8.76865      1.00  1.211751   .065256
   8.76853   8.76853      1.00  1.210931   .065226
   8.76841   8.76841      1.00  1.211811   .065266
   8.76830   8.76830      1.00  1.212641   .065346
   8.76819   8.76819      1.00  1.209241   .065206
   8.76806   8.76806      1.00  1.211521   .065216
   8.76794   8.76794      1.00  1.211191   .065336
   8.76784   8.76784      1.00  1.212011   .065356
   8.76773   8.76773      1.00  1.208701   .065276
   8.76760   8.76760      1.00  1.213081   .065456
   8.76749   8.76749      1.00  1.211071   .065316
   8.76739   8.76739      1.00  1.211101   .065326
   8.76727   8.76727      1.00  1.209671   .065326
   8.76715   8.76715      1.00  1.212321   .065526
   8.76705   8.76705      1.00  1.209481   .065356
   8.76694   8.76694      1.00  1.209211   .065346
   8.76683   8.76683      1.00  1.211151   .065416
   8.76672   8.76672      1.00  1.211121   .065486
   8.76660   8.76660      1.00  1.206941   .065296
   8.76650   8.76650      1.00  1.209501   .065356
   8.76639   8.76639      1.00  1.208481   .065386
   8.76627   8.76627      1.00  1.207891   .065366
   8.76616   8.76616      1.00  1.207261   .065366
   8.76605   8.76605      1.00  1.208461   .065356
   8.76594   8.76594      1.00  1.208311   .065436
   8.76582   8.76582      1.00  1.205341   .065276
   8.76571   8.76571      1.00  1.208261   .065456
   8.76560   8.76560      1.00  1.207081   .065396
   8.76548   8.76548      1.00  1.205931   .065256
   8.76536   8.76536      1.00  1.205891   .065216
   8.76525   8.76525      1.00  1.206421   .065386
   8.76513   8.76513      1.00  1.206081   .065306
   8.76501   8.76501      1.00  1.206141   .065266
   8.76489   8.76489      1.00  1.203061   .065086
   8.76477   8.76477      1.00  1.205711   .065346
   8.76466   8.76466      1.00  1.204251   .065136
   8.76455   8.76455      1.00  1.204691   .065226
   8.76443   8.76443      1.00  1.203881   .065196
   8.76431   8.76431      1.00  1.203291   .065236
   8.76421   8.76421      1.00  1.203631   .065166
   8.76409   8.76409      1.00  1.202991   .065196
   8.76397   8.76397      1.00  1.201701   .065246
   8.76386   8.76386      1.00  1.202671   .065366
   8.76375   8.76375      1.00  1.202081   .065256
   8.76364   8.76364      1.00  1.200541   .065056
   8.76352   8.76352      1.00  1.201751   .065306
   8.76341   8.76341      1.00  1.199951   .065196
   8.76331   8.76331      1.00  1.202681   .065276
   8.76320   8.76320      1.00  1.199091   .065046
   8.76309   8.76309      1.00  1.201611   .065296
   8.76298   8.76298      1.00  1.199591   .065226
   8.76287   8.76287      1.00  1.200741   .065296
   8.76276   8.76276      1.00  1.199091   .065276
   8.76264   8.76264      1.00  1.199231   .065166
   8.76253   8.76253      1.00  1.198761   .065096
   8.76242   8.76242      1.00  1.198571   .064956
   8.76231   8.76231      1.00  1.198341   .065146
   8.76220   8.76220      1.00  1.197841   .065136
   8.76209   8.76209      1.00  1.197791   .065086
   8.76199   8.76199      1.00  1.196361   .065036
   8.76188   8.76188      1.00  1.199411   .065216
   8.76176   8.76176      1.00  1.196351   .065106
   8.76165   8.76165      1.00  1.197891   .065196
   8.76155   8.76155      1.00  1.195701   .065066
   8.76145   8.76145      1.00  1.199031   .065266
   8.76134   8.76134      1.00  1.194691   .064976
   8.76123   8.76123      1.00  1.197511   .065216
   8.76113   8.76113      1.00  1.196061   .065156
   8.76103   8.76103      1.00  1.198531   .065326
   8.76092   8.76092      1.00  1.194051   .065076
   8.76082   8.76082      1.00  1.196581   .065216
   8.76072   8.76072      1.00  1.195731   .065146
   8.76061   8.76061      1.00  1.195761   .065276
   8.76051   8.76051      1.00  1.192871   .065106
   8.76040   8.76040      1.00  1.195381   .065256
   8.76030   8.76030      1.00  1.195581   .065196
   8.76020   8.76020      1.00  1.193981   .065096
   8.76010   8.76010      1.00  1.194221   .065046
   8.76000   8.76000      1.00  1.194941   .065126
   8.75989   8.75989      1.00  1.196491   .065406
   8.75979   8.75979      1.00  1.193021   .065116
   8.75968   8.75968      1.00  1.195081   .065316
   8.75957   8.75957      1.00  1.193431   .065166
   8.75947   8.75947      1.00  1.196261   .065276
   8.75936   8.75936      1.00  1.194021   .065276
   8.75924   8.75924      1.00  1.194051   .065256
   8.75913   8.75913      1.00  1.191451   .065226
   8.75902   8.75902      1.00  1.195251   .065316
   8.75891   8.75891      1.00  1.193611   .065346
   8.75880   8.75880      1.00  1.195081   .065306
   8.75868   8.75868      1.00  1.189121   .065056
   8.75857   8.75857      1.00  1.195871   .065396
   8.75845   8.75845      1.00  1.191811   .065176
   8.75833   8.75833      1.00  1.192021   .065236
   8.75821   8.75821      1.00  1.191601   .065166
   8.75810   8.75810      1.00  1.195121   .065436
   8.75799   8.75799      1.00  1.191551   .065266
   8.75787   8.75787      1.00  1.190501   .065046
   8.75775   8.75775      1.00  1.195111   .065406
   8.75764   8.75764      1.00  1.192531   .065276
   8.75752   8.75752      1.00  1.191951   .065256
   8.75740   8.75740      1.00  1.190521   .065246
   8.75729   8.75729      1.00  1.194981   .065526
   8.75718   8.75718      1.00  1.189631   .065226
   8.75708   8.75708      1.00  1.193171   .065416
   8.75696   8.75696      1.00  1.190031   .065236
   8.75685   8.75685      1.00  1.193861   .065376
   8.75675   8.75675      1.00  1.187831   .065116
   8.75664   8.75664      1.00  1.193691   .065496
   8.75652   8.75652      1.00  1.189621   .065316
   8.75641   8.75641      1.00  1.191911   .065396
   8.75630   8.75630      1.00  1.188841   .065116
   8.75619   8.75619      1.00  1.196071   .065606
   8.75607   8.75607      1.00  1.188091   .065216
   8.75596   8.75596      1.00  1.193341   .065436
   8.75585   8.75585      1.00  1.191511   .065406
   8.75574   8.75574      1.00  1.193621   .065606
   8.75562   8.75562      1.00  1.189851   .065306
   8.75551   8.75551      1.00  1.192921   .065586
   8.75539   8.75539      1.00  1.193511   .065616
   8.75527   8.75527      1.00  1.193321   .065586
   8.75515   8.75515      1.00  1.189271   .065386
   8.75503   8.75503      1.00  1.193741   .065586
   8.75492   8.75492      1.00  1.194321   .065546
   8.75480   8.75480      1.00  1.191281   .065366
   8.75468   8.75468      1.00  1.190511   .065436
   8.75456   8.75456      1.00  1.196001   .065756
   8.75446   8.75446      1.00  1.191061   .065416
   8.75435   8.75435      1.00  1.194021   .065706
   8.75422   8.75422      1.00  1.191931   .065636
   8.75411   8.75411      1.00  1.193391   .065716
   8.75400   8.75400      1.00  1.192981   .065746
   8.75388   8.75388      1.00  1.191531   .065656
   8.75376   8.75376      1.00  1.194091   .065726
   8.75366   8.75366      1.00  1.195161   .065846
   8.75356   8.75356      1.00  1.191581   .065556
   8.75344   8.75344      1.00  1.195281   .065896
   8.75332   8.75332      1.00  1.191441   .065616
   8.75322   8.75322      1.00  1.197281   .066006
   8.75312   8.75312      1.00  1.194121   .065866
   8.75300   8.75300      1.00  1.196301   .065906
   8.75288   8.75288      1.00  1.193051   .065836
   8.75277   8.75277      1.00  1.196071   .065946
   8.75267   8.75267      1.00  1.195761   .065816
   8.75255   8.75255      1.00  1.196211   .065976
   8.75244   8.75244      1.00  1.193401   .065716
   8.75233   8.75233      1.00  1.196651   .065896
   8.75223   8.75223      1.00  1.198621   .066136
   8.75212   8.75212      1.00  1.195981   .065926
   8.75200   8.75200      1.00  1.193951   .065916
   8.75189   8.75189      1.00  1.198621   .066196
   8.75179   8.75179      1.00  1.196971   .066026
   8.75168   8.75168      1.00  1.193751   .065846
   8.75157   8.75157      1.00  1.198331   .066276
   8.75146   8.75146      1.00  1.194381   .066016
   8.75137   8.75137      1.00  1.200281   .066266
   8.75126   8.75126      1.00  1.191791   .065766
   8.75115   8.75115      1.00  1.200681   .066456
   8.75105   8.75105      1.00  1.197211   .066196
   8.75095   8.75095      1.00  1.196431   .066076
   8.75084   8.75084      1.00  1.197091   .066146
   8.75073   8.75073      1.00  1.200731   .066386
   8.75064   8.75064      1.00  1.195521   .066256
   8.75054   8.75054      1.00  1.197251   .066236
   8.75043   8.75043      1.00  1.201021   .066346
   8.75033   8.75033      1.00  1.199711   .066426
   8.75022   8.75022      1.00  1.196141   .066276
   8.75013   8.75013      1.00  1.201191   .066446
   8.75002   8.75002      1.00  1.200081   .066466
   8.74991   8.74991      1.00  1.197971   .066306
   8.74981   8.74981      1.00  1.197821   .066346
   8.74971   8.74971      1.00  1.201641   .066506
   8.74960   8.74960      1.00  1.199361   .066436
   8.74948   8.74948      1.00  1.194801   .066176
   8.74937   8.74937      1.00  1.201351   .066656
   8.74927   8.74927      1.00  1.198561   .066456
   8.74916   8.74916      1.00  1.198721   .066466
   8.74905   8.74905      1.00  1.198731   .066496
   8.74893   8.74893      1.00  1.201351   .066626
   8.74882   8.74882      1.00  1.199741   .066596
   8.74870   8.74870      1.00  1.199971   .066556
   8.74858   8.74858      1.00  1.198061   .066496
   8.74847   8.74847      1.00  1.204471   .066806
   8.74837   8.74837      1.00  1.194711   .066276
   8.74824   8.74824      1.00  1.205831   .066856
   8.74813   8.74813      1.00  1.201591   .066706
   8.74802   8.74802      1.00  1.202401   .066716
   8.74791   8.74791      1.00  1.198081   .066416
   8.74779   8.74779      1.00  1.207721   .066976
   8.74767   8.74767      1.00  1.199531   .066596
   8.74756   8.74756      1.00  1.201281   .066726
   8.74744   8.74744      1.00  1.201351   .066716
   8.74733   8.74733      1.00  1.206061   .066966
   8.74721   8.74721      1.00  1.201021   .066646
   8.74710   8.74710      1.00  1.202731   .066826
   8.74700   8.74700      1.00  1.203301   .066956
   8.74689   8.74689      1.00  1.204801   .067056
   8.74678   8.74678      1.00  1.198861   .066686
   8.74666   8.74666      1.00  1.204301   .066996
   8.74656   8.74656      1.00  1.205351   .067096
   8.74645   8.74645      1.00  1.202131   .066906
   8.74633   8.74633      1.00  1.203931   .067106
   8.74622   8.74622      1.00  1.204211   .067046
   8.74612   8.74612      1.00  1.205961   .067146
   8.74601   8.74601      1.00  1.200731   .066916
   8.74589   8.74589      1.00  1.203741   .067056
   8.74578   8.74578      1.00  1.206611   .067206
   8.74567   8.74567      1.00  1.202441   .067046
   8.74555   8.74555      1.00  1.203371   .067086
   8.74543   8.74543      1.00  1.205491   .067176
   8.74531   8.74531      1.00  1.204051   .067136
   8.74520   8.74520      1.00  1.202721   .067016
   8.74508   8.74508      1.00  1.206541   .067236
   8.74495   8.74495      1.00  1.203361   .067076
   8.74484   8.74484      1.00  1.205371   .067266
   8.74473   8.74473      1.00  1.204071   .067076
   8.74461   8.74461      1.00  1.206811   .067346
   8.74448   8.74448      1.00  1.205781   .067326
   8.74437   8.74437      1.00  1.204051   .067306
   8.74426   8.74426      1.00  1.206101   .067306
   8.74415   8.74415      1.00  1.208391   .067566
   8.74403   8.74403      1.00  1.203231   .067206
   8.74391   8.74391      1.00  1.205911   .067406
   8.74381   8.74381      1.00  1.207151   .067436
   8.74370   8.74370      1.00  1.204911   .067326
   8.74358   8.74358      1.00  1.205861   .067386
   8.74348   8.74348      1.00  1.205421   .067416
   8.74337   8.74337      1.00  1.207071   .067556
   8.74326   8.74326      1.00  1.203231   .067206
   8.74315   8.74315      1.00  1.206661   .067576
   8.74303   8.74303      1.00  1.207311   .067506
   8.74292   8.74292      1.00  1.205971   .067396
   8.74282   8.74282      1.00  1.204761   .067416
   8.74270   8.74270      1.00  1.207711   .067496
   8.74258   8.74258      1.00  1.207621   .067546
   8.74248   8.74248      1.00  1.203911   .067426
   8.74237   8.74237      1.00  1.207811   .067546
   8.74226   8.74226      1.00  1.206791   .067476
   8.74215   8.74215      1.00  1.204541   .067286
   8.74204   8.74204      1.00  1.206201   .067606
   8.74193   8.74193      1.00  1.205661   .067506
   8.74182   8.74182      1.00  1.204451   .067476
   8.74171   8.74171      1.00  1.205251   .067526
   8.74161   8.74161      1.00  1.205301   .067516
   8.74150   8.74150      1.00  1.210091   .067836
   8.74139   8.74139      1.00  1.202681   .067396
   8.74129   8.74129      1.00  1.207711   .067786
   8.74119   8.74119      1.00  1.206501   .067586
   8.74108   8.74108      1.00  1.208011   .067726
   8.74097   8.74097      1.00  1.201381   .067416
   8.74087   8.74087      1.00  1.210381   .067886
   8.74077   8.74077      1.00  1.204651   .067656
   8.74066   8.74066      1.00  1.206781   .067716
   8.74056   8.74056      1.00  1.203131   .067556
   8.74046   8.74046      1.00  1.209431   .068006
   8.74036   8.74036      1.00  1.202761   .067466
   8.74025   8.74025      1.00  1.206211   .067756
   8.74014   8.74014      1.00  1.205251   .067676
   8.74004   8.74004      1.00  1.206301   .067776
   8.73994   8.73994      1.00  1.202121   .067526
   8.73983   8.73983      1.00  1.206471   .067756
   8.73972   8.73972      1.00  1.204731   .067746
   8.73962   8.73962      1.00  1.204821   .067696
   8.73952   8.73952      1.00  1.203161   .067656
   8.73940   8.73940      1.00  1.206421   .067806
   8.73929   8.73929      1.00  1.204841   .067816
   8.73919   8.73919      1.00  1.201861   .067606
   8.73908   8.73908      1.00  1.205521   .067836
   8.73897   8.73897      1.00  1.205821   .067896
   8.73885   8.73885      1.00  1.202061   .067696
   8.73873   8.73873      1.00  1.203251   .067716
   8.73862   8.73862      1.00  1.206231   .067906
   8.73851   8.73851      1.00  1.201901   .067556
   8.73838   8.73838      1.00  1.202091   .067686
   8.73827   8.73827      1.00  1.203721   .067736
   8.73816   8.73816      1.00  1.205641   .067856
   8.73804   8.73804      1.00  1.200871   .067756
   8.73792   8.73792      1.00  1.202501   .067716
   8.73780   8.73780      1.00  1.203791   .067866
   8.73770   8.73770      1.00  1.202841   .067816
   8.73758   8.73758      1.00  1.200201   .067646
   8.73745   8.73745      1.00  1.203121   .067706
   8.73734   8.73734      1.00  1.203021   .067806
   8.73724   8.73724      1.00  1.199911   .067726
   8.73713   8.73713      1.00  1.202631   .067896
   8.73701   8.73701      1.00  1.203301   .067966
   8.73690   8.73690      1.00  1.199491   .067726
   8.73680   8.73680      1.00  1.201741   .067766
   8.73669   8.73669      1.00  1.203761   .067836
   8.73657   8.73657      1.00  1.200001   .067876
   8.73646   8.73646      1.00  1.201491   .067796
   8.73635   8.73635      1.00  1.201851   .067756
   8.73624   8.73624      1.00  1.203851   .068006
   8.73613   8.73613      1.00  1.197441   .067626
   8.73602   8.73602      1.00  1.200961   .067886
   8.73591   8.73591      1.00  1.202431   .067976
   8.73579   8.73579      1.00  1.199711   .067836
   8.73567   8.73567      1.00  1.199791   .067806
   8.73556   8.73556      1.00  1.202381   .068016
   8.73545   8.73545      1.00  1.202271   .068046
   8.73532   8.73532      1.00  1.197071   .067656
   8.73520   8.73520      1.00  1.201791   .067966
   8.73509   8.73509      1.00  1.201291   .067976
   8.73497   8.73497      1.00  1.199941   .067846
   8.73486   8.73486      1.00  1.198511   .067806
   8.73474   8.73474      1.00  1.200421   .067866
   8.73462   8.73462      1.00  1.199941   .067956
   8.73451   8.73451      1.00  1.197321   .067786
   8.73439   8.73439      1.00  1.198961   .067906
   8.73427   8.73427      1.00  1.201821   .068076
   8.73415   8.73415      1.00  1.196631   .067786
   8.73404   8.73404      1.00  1.198721   .067856
   8.73393   8.73393      1.00  1.201431   .068026
   8.73382   8.73382      1.00  1.199711   .068006
   8.73372   8.73372      1.00  1.197441   .067876
   8.73360   8.73360      1.00  1.198701   .067966
   8.73349   8.73349      1.00  1.202261   .068076
   8.73337   8.73337      1.00  1.196551   .067766
   8.73327   8.73327      1.00  1.198991   .067996
   8.73316   8.73316      1.00  1.199101   .067916
   8.73304   8.73304      1.00  1.198501   .067976
   8.73293   8.73293      1.00  1.194491   .067686
   8.73282   8.73282      1.00  1.201671   .068176
   8.73271   8.73271      1.00  1.198691   .067996
   8.73260   8.73260      1.00  1.197431   .067966
   8.73249   8.73249      1.00  1.195651   .067876
   8.73238   8.73238      1.00  1.202541   .068266
   8.73228   8.73228      1.00  1.195821   .067836
   8.73217   8.73217      1.00  1.198271   .068036
   8.73205   8.73205      1.00  1.196121   .067956
   8.73194   8.73194      1.00  1.201001   .068166
   8.73184   8.73184      1.00  1.194361   .067886
   8.73172   8.73172      1.00  1.195891   .067896
   8.73161   8.73161      1.00  1.200621   .068176
   8.73151   8.73151      1.00  1.196961   .068066
   8.73141   8.73141      1.00  1.193251   .067866
   8.73130   8.73130      1.00  1.200761   .068266
   8.73119   8.73119      1.00  1.197091   .068096
   8.73109   8.73109      1.00  1.195551   .068036
   8.73099   8.73099      1.00  1.197301   .068206
   8.73088   8.73088      1.00  1.199781   .068176
   8.73077   8.73077      1.00  1.196591   .068016
   8.73067   8.73067      1.00  1.193021   .067846
   8.73057   8.73057      1.00  1.199881   .068296
   8.73047   8.73047      1.00  1.195771   .068136
   8.73036   8.73036      1.00  1.195931   .068146
   8.73026   8.73026      1.00  1.194831   .068056
   8.73016   8.73016      1.00  1.199701   .068346
   8.73006   8.73006      1.00  1.194021   .068066
   8.72995   8.72995      1.00  1.196351   .068026
   8.72985   8.72985      1.00  1.196521   .068146
   8.72975   8.72975      1.00  1.198871   .068356
   8.72964   8.72964      1.00  1.193771   .068036
   8.72952   8.72952      1.00  1.197121   .068216
   8.72941   8.72941      1.00  1.197791   .068316
   8.72931   8.72931      1.00  1.195031   .068166
   8.72921   8.72921      1.00  1.194981   .068106
   8.72909   8.72909      1.00  1.198051   .068336
   8.72898   8.72898      1.00  1.196821   .068336
   8.72886   8.72886      1.00  1.193241   .068096
   8.72874   8.72874      1.00  1.196931   .068356
   8.72863   8.72863      1.00  1.198041   .068406
   8.72851   8.72851      1.00  1.194561   .068206
   8.72840   8.72840      1.00  1.195141   .068256
   8.72828   8.72828      1.00  1.198411   .068556
   8.72817   8.72817      1.00  1.195511   .068336
   8.72805   8.72805      1.00  1.193211   .068206
   8.72794   8.72794      1.00  1.197011   .068416
   8.72782   8.72782      1.00  1.198111   .068466
   8.72770   8.72770      1.00  1.191991   .068026
   8.72759   8.72759      1.00  1.194861   .068296
   8.72748   8.72748      1.00  1.195141   .068336
   8.72736   8.72736      1.00  1.195591   .068346
   8.72724   8.72724      1.00  1.193141   .068236
   8.72713   8.72713      1.00  1.195591   .068426
   8.72703   8.72703      1.00  1.195981   .068476
   8.72692   8.72692      1.00  1.193411   .068316
   8.72680   8.72680      1.00  1.194011   .068376
   8.72670   8.72670      1.00  1.195981   .068456
   8.72659   8.72659      1.00  1.195141   .068496
   8.72648   8.72648      1.00  1.191781   .068226
   8.72636   8.72636      1.00  1.197301   .068466
   8.72625   8.72625      1.00  1.192321   .068306
   8.72614   8.72614      1.00  1.194141   .068426
   8.72603   8.72603      1.00  1.191251   .068366
   8.72592   8.72592      1.00  1.195521   .068536
   8.72581   8.72581      1.00  1.189121   .068136
   8.72570   8.72570      1.00  1.193701   .068456
   8.72558   8.72558      1.00  1.193591   .068406
   8.72546   8.72546      1.00  1.194501   .068446
   8.72534   8.72534      1.00  1.189731   .068176
   8.72523   8.72523      1.00  1.195231   .068596
   8.72511   8.72511      1.00  1.192441   .068366
   8.72498   8.72498      1.00  1.191901   .068436
   8.72487   8.72487      1.00  1.191701   .068486
   8.72476   8.72476      1.00  1.194161   .068576
   8.72464   8.72464      1.00  1.193091   .068486
   8.72451   8.72451      1.00  1.189741   .068316
   8.72440   8.72440      1.00  1.194891   .068636
   8.72429   8.72429      1.00  1.192571   .068466
   8.72417   8.72417      1.00  1.190221   .068356
   8.72405   8.72405      1.00  1.191061   .068466
   8.72394   8.72394      1.00  1.193161   .068526
   8.72384   8.72384      1.00  1.191621   .068536
   8.72373   8.72373      1.00  1.190601   .068406
   8.72361   8.72361      1.00  1.192011   .068586
   8.72350   8.72350      1.00  1.192001   .068596
   8.72340   8.72340      1.00  1.189941   .068496
   8.72329   8.72329      1.00  1.192361   .068566
   8.72317   8.72317      1.00  1.192531   .068596
   8.72306   8.72306      1.00  1.189201   .068446
   8.72295   8.72295      1.00  1.191461   .068616
   8.72284   8.72284      1.00  1.191741   .068546
   8.72272   8.72272      1.00  1.190641   .068566
   8.72262   8.72262      1.00  1.188241   .068506
   8.72252   8.72252      1.00  1.192451   .068686
   8.72240   8.72240      1.00  1.189581   .068466
   8.72229   8.72229      1.00  1.190351   .068546
   8.72218   8.72218      1.00  1.189551   .068636
   8.72208   8.72208      1.00  1.192301   .068726
   8.72196   8.72196      1.00  1.189261   .068436
   8.72185   8.72185      1.00  1.189351   .068426
   8.72174   8.72174      1.00  1.191071   .068606
   8.72164   8.72164      1.00  1.191311   .068686
   8.72153   8.72153      1.00  1.188471   .068526
   8.72142   8.72142      1.00  1.190161   .068546
   8.72132   8.72132      1.00  1.191711   .068806
   8.72122   8.72122      1.00  1.190731   .068586
   8.72111   8.72111      1.00  1.188671   .068566
   8.72100   8.72100      1.00  1.190981   .068776
   8.72090   8.72090      1.00  1.190081   .068826
   8.72080   8.72080      1.00  1.190251   .068696
   8.72069   8.72069      1.00  1.188431   .068666
   8.72059   8.72059      1.00  1.192611   .068946
   8.72049   8.72049      1.00  1.190551   .068736
   8.72039   8.72039      1.00  1.189191   .068736
   8.72029   8.72029      1.00  1.192351   .068886
   8.72018   8.72018      1.00  1.188501   .068676
   8.72008   8.72008      1.00  1.189661   .068806
   8.71998   8.71998      1.00  1.191701   .068966
   8.71987   8.71987      1.00  1.190741   .068816
   8.71976   8.71976      1.00  1.189561   .068766
   8.71965   8.71965      1.00  1.190581   .068926
   8.71956   8.71956      1.00  1.192511   .069036
   8.71945   8.71945      1.00  1.191271   .068776
   8.71934   8.71934      1.00  1.187941   .068796
   8.71923   8.71923      1.00  1.191591   .068916
   8.71912   8.71912      1.00  1.192541   .068966
   8.71900   8.71900      1.00  1.188291   .068806
   8.71888   8.71888      1.00  1.190001   .068836
   8.71877   8.71877      1.00  1.190391   .068886
   8.71866   8.71866      1.00  1.189361   .068896
   8.71854   8.71854      1.00  1.187561   .068626
   8.71842   8.71842      1.00  1.191371   .068896
   8.71831   8.71831      1.00  1.189411   .068856
   8.71819   8.71819      1.00  1.192181   .069096
   8.71807   8.71807      1.00  1.188501   .068886
   8.71795   8.71795      1.00  1.192111   .069076
   8.71784   8.71784      1.00  1.189931   .069006
   8.71774   8.71774      1.00  1.190971   .069016
   8.71762   8.71762      1.00  1.193701   .069216
   8.71750   8.71750      1.00  1.190631   .069116
   8.71739   8.71739      1.00  1.190071   .069016
   8.71728   8.71728      1.00  1.191481   .069066
   8.71717   8.71717      1.00  1.192591   .069196
   8.71705   8.71705      1.00  1.190131   .069116
   8.71695   8.71695      1.00  1.190961   .069126
   8.71684   8.71684      1.00  1.191491   .069216
   8.71673   8.71673      1.00  1.191541   .069206
   8.71661   8.71661      1.00  1.188701   .069016
   8.71650   8.71650      1.00  1.191381   .069146
   8.71640   8.71640      1.00  1.191251   .069106
   8.71628   8.71628      1.00  1.190911   .069106
   8.71616   8.71616      1.00  1.189881   .069176
   8.71606   8.71606      1.00  1.193181   .069396
   8.71595   8.71595      1.00  1.190671   .069246
   8.71583   8.71583      1.00  1.190371   .069246
   8.71571   8.71571      1.00  1.190471   .069226
   8.71560   8.71560      1.00  1.193041   .069416
   8.71549   8.71549      1.00  1.191501   .069386
   8.71536   8.71536      1.00  1.189861   .069206
   8.71524   8.71524      1.00  1.190021   .069206
   8.71513   8.71513      1.00  1.191651   .069336
   8.71502   8.71502      1.00  1.190471   .069356
   8.71490   8.71490      1.00  1.190271   .069296
   8.71477   8.71477      1.00  1.191331   .069336
   8.71466   8.71466      1.00  1.188741   .069316
   8.71455   8.71455      1.00  1.190901   .069436
   8.71443   8.71443      1.00  1.188671   .069286
   8.71431   8.71431      1.00  1.191231   .069336
   8.71419   8.71419      1.00  1.188051   .069186
   8.71408   8.71408      1.00  1.190651   .069366
   8.71397   8.71397      1.00  1.189001   .069326
   8.71385   8.71385      1.00  1.189961   .069506
   8.71375   8.71375      1.00  1.187551   .069216
   8.71364   8.71364      1.00  1.192731   .069506
   8.71352   8.71352      1.00  1.187941   .069216
   8.71341   8.71341      1.00  1.188811   .069386
   8.71330   8.71330      1.00  1.189021   .069376
   8.71319   8.71319      1.00  1.190711   .069476
   8.71309   8.71309      1.00  1.186331   .069126
   8.71297   8.71297      1.00  1.189111   .069356
   8.71286   8.71286      1.00  1.188251   .069376
   8.71275   8.71275      1.00  1.187701   .069316
   8.71264   8.71264      1.00  1.187251   .069336
   8.71253   8.71253      1.00  1.188521   .069406
   8.71242   8.71242      1.00  1.190911   .069466
   8.71232   8.71232      1.00  1.186641   .069386
   8.71221   8.71221      1.00  1.188751   .069576
   8.71209   8.71209      1.00  1.189651   .069566
   8.71198   8.71198      1.00  1.187941   .069446
   8.71187   8.71187      1.00  1.187541   .069446
   8.71176   8.71176      1.00  1.188371   .069426
   8.71165   8.71165      1.00  1.189811   .069546
   8.71154   8.71154      1.00  1.186951   .069476
   8.71144   8.71144      1.00  1.190971   .069706
   8.71133   8.71133      1.00  1.186991   .069506
   8.71122   8.71122      1.00  1.187621   .069416
   8.71112   8.71112      1.00  1.186641   .069496
   8.71103   8.71103      1.00  1.191701   .069706
   8.71092   8.71092      1.00  1.186681   .069516
   8.71081   8.71081      1.00  1.186921   .069426
   8.71071   8.71071      1.00  1.188791   .069626
   8.71061   8.71061      1.00  1.188591   .069616
   8.71051   8.71051      1.00  1.185691   .069406
   8.71040   8.71040      1.00  1.188621   .069606
   8.71030   8.71030      1.00  1.188371   .069626
   8.71020   8.71020      1.00  1.186681   .069516
   8.71010   8.71010      1.00  1.186041   .069476
   8.70999   8.70999      1.00  1.187661   .069726
   8.70988   8.70988      1.00  1.188151   .069706
   8.70978   8.70978      1.00  1.184921   .069456
   8.70967   8.70967      1.00  1.187231   .069636
   8.70957   8.70957      1.00  1.187871   .069676
   8.70946   8.70946      1.00  1.187001   .069636
   8.70936   8.70936      1.00  1.185931   .069566
   8.70924   8.70924      1.00  1.188581   .069706
   8.70912   8.70912      1.00  1.187261   .069666
   8.70901   8.70901      1.00  1.187021   .069746
   8.70891   8.70891      1.00  1.187111   .069706
   8.70878   8.70878      1.00  1.189861   .069986
   8.70866   8.70866      1.00  1.184971   .069626
   8.70854   8.70854      1.00  1.187071   .069706
   8.70844   8.70844      1.00  1.188561   .069906
   8.70832   8.70832      1.00  1.188701   .069826
   8.70820   8.70820      1.00  1.185091   .069736
   8.70809   8.70809      1.00  1.191051   .070096
   8.70798   8.70798      1.00  1.185361   .069716
   8.70786   8.70786      1.00  1.189011   .069816
   8.70774   8.70774      1.00  1.184851   .069736
   8.70763   8.70763      1.00  1.188311   .069856
   8.70751   8.70751      1.00  1.186761   .069796
   8.70740   8.70740      1.00  1.188541   .069946
   8.70728   8.70728      1.00  1.188151   .069836
   8.70717   8.70717      1.00  1.188481   .069886
   8.70707   8.70707      1.00  1.187181   .069936
   8.70696   8.70696      1.00  1.186311   .069826
   8.70684   8.70684      1.00  1.189781   .070036
   8.70673   8.70673      1.00  1.186581   .069946
   8.70663   8.70663      1.00  1.187361   .069846
   8.70651   8.70651      1.00  1.189261   .070096
   8.70640   8.70640      1.00  1.188791   .070076
   8.70629   8.70629      1.00  1.186371   .070016
   8.70618   8.70618      1.00  1.189591   .070116
   8.70607   8.70607      1.00  1.187311   .069946
   8.70595   8.70595      1.00  1.189811   .070086
   8.70584   8.70584      1.00  1.185391   .070016
   8.70573   8.70573      1.00  1.189451   .070306
   8.70562   8.70562      1.00  1.187121   .070076
   8.70550   8.70550      1.00  1.187181   .070006
   8.70538   8.70538      1.00  1.188091   .070056
   8.70526   8.70526      1.00  1.188471   .070136
   8.70514   8.70514      1.00  1.186761   .070076
   8.70502   8.70502      1.00  1.187951   .070106
   8.70490   8.70490      1.00  1.189861   .070246
   8.70479   8.70479      1.00  1.186351   .070106
   8.70467   8.70467      1.00  1.188321   .070186
   8.70456   8.70456      1.00  1.186751   .070136
   8.70444   8.70444      1.00  1.189511   .070336
   8.70433   8.70433      1.00  1.186511   .070156
   8.70421   8.70421      1.00  1.188161   .070256
   8.70409   8.70409      1.00  1.186771   .070136
   8.70398   8.70398      1.00  1.185981   .070036
   8.70387   8.70387      1.00  1.185881   .070186
   8.70376   8.70376      1.00  1.188211   .070266
   8.70364   8.70364      1.00  1.187221   .070226
   8.70354   8.70354      1.00  1.185921   .070136
   8.70343   8.70343      1.00  1.187591   .070286
   8.70332   8.70332      1.00  1.186661   .070336
   8.70321   8.70321      1.00  1.186471   .070176
   8.70310   8.70310      1.00  1.184351   .070176
   8.70299   8.70299      1.00  1.186891   .070316
   8.70287   8.70287      1.00  1.185231   .070136
   8.70276   8.70276      1.00  1.185521   .070206
   8.70265   8.70265      1.00  1.183961   .070136
   8.70254   8.70254      1.00  1.186981   .070266
   8.70243   8.70243      1.00  1.184661   .070156
   8.70232   8.70232      1.00  1.184271   .070176
   8.70221   8.70221      1.00  1.183911   .070126
   8.70210   8.70210      1.00  1.185121   .070246
   8.70199   8.70199      1.00  1.183551   .070316
   8.70188   8.70188      1.00  1.184971   .070186
   8.70177   8.70177      1.00  1.182481   .070176
   8.70167   8.70167      1.00  1.183191   .070206
   8.70156   8.70156      1.00  1.183481   .070216
   8.70145   8.70145      1.00  1.183311   .070176
   8.70135   8.70135      1.00  1.181611   .070096
   8.70124   8.70124      1.00  1.183601   .070266
   8.70114   8.70114      1.00  1.179961   .070116
   8.70103   8.70103      1.00  1.182131   .070106
   8.70093   8.70093      1.00  1.181061   .070026
   8.70083   8.70083      1.00  1.184441   .070326
   8.70073   8.70073      1.00  1.181341   .070186
   8.70062   8.70062      1.00  1.180971   .070316
   8.70051   8.70051      1.00  1.179491   .070106
   8.70041   8.70041      1.00  1.183541   .070396
   8.70031   8.70031      1.00  1.180281   .070166
   8.70020   8.70020      1.00  1.180091   .070236
   8.70011   8.70011      1.00  1.179391   .070096
   8.70001   8.70001      1.00  1.181251   .070236
   8.69990   8.69990      1.00  1.178751   .070066
   8.69979   8.69979      1.00  1.177891   .070036
   8.69968   8.69968      1.00  1.179751   .070096
   8.69958   8.69958      1.00  1.177621   .070086
   8.69947   8.69947      1.00  1.176211   .070136
   8.69936   8.69936      1.00  1.178841   .070156
   8.69926   8.69926      1.00  1.175541   .069976
   8.69915   8.69915      1.00  1.177731   .070166
   8.69903   8.69903      1.00  1.173011   .069876
   8.69892   8.69892      1.00  1.177061   .070146
   8.69880   8.69880      1.00  1.171491   .069806
   8.69870   8.69870      1.00  1.174641   .070036
   8.69857   8.69857      1.00  1.171421   .069716
   8.69845   8.69845      1.00  1.173461   .069846
   8.69834   8.69834      1.00  1.170121   .069616
   8.69822   8.69822      1.00  1.174151   .069986
   8.69811   8.69811      1.00  1.170721   .069886
   8.69799   8.69799      1.00  1.173501   .069956
   8.69787   8.69787      1.00  1.166561   .069596
   8.69775   8.69775      1.00  1.174221   .070006
   8.69764   8.69764      1.00  1.169191   .069736
   8.69752   8.69752      1.00  1.165771   .069586
   8.69741   8.69741      1.00  1.171281   .070006
   8.69730   8.69730      1.00  1.171791   .069936
   8.69720   8.69720      1.00  1.172101   .069966
   8.69708   8.69708      1.00  1.167601   .069716
   8.69697   8.69697      1.00  1.173101   .070086
   8.69687   8.69687      1.00  1.168391   .069746
   8.69676   8.69676      1.00  1.168221   .069766
   8.69664   8.69664      1.00  1.168361   .069736
   8.69653   8.69653      1.00  1.171351   .070016
   8.69642   8.69642      1.00  1.167561   .069746
   8.69631   8.69631      1.00  1.169031   .069846
   8.69619   8.69619      1.00  1.169641   .069906
   8.69608   8.69608      1.00  1.169931   .069956
   8.69598   8.69598      1.00  1.164471   .069716
   8.69586   8.69586      1.00  1.170261   .069976
   8.69574   8.69574      1.00  1.168971   .069976
   8.69563   8.69563      1.00  1.165881   .069726
   8.69552   8.69552      1.00  1.167791   .069816
   8.69540   8.69540      1.00  1.165881   .069756
   8.69528   8.69528      1.00  1.170001   .070156
   8.69516   8.69516      1.00  1.160641   .069426
   8.69505   8.69505      1.00  1.170841   .070166
   8.69493   8.69493      1.00  1.165081   .069696
   8.69481   8.69481      1.00  1.165771   .069826
   8.69469   8.69469      1.00  1.164861   .069876
   8.69458   8.69458      1.00  1.168661   .070026
   8.69446   8.69446      1.00  1.163001   .069566
   8.69434   8.69434      1.00  1.164571   .069756
   8.69423   8.69423      1.00  1.166131   .069886
   8.69412   8.69412      1.00  1.169061   .069936
   8.69400   8.69400      1.00  1.162001   .069706
   8.69389   8.69389      1.00  1.166201   .069816
   8.69377   8.69377      1.00  1.163771   .069746
   8.69367   8.69367      1.00  1.167691   .070116
   8.69356   8.69356      1.00  1.163101   .069856
   8.69344   8.69344      1.00  1.167741   .070116
   8.69333   8.69333      1.00  1.165711   .069976
   8.69323   8.69323      1.00  1.165171   .069886
   8.69312   8.69312      1.00  1.165931   .069906
   8.69301   8.69301      1.00  1.165281   .069976
   8.69290   8.69290      1.00  1.165911   .070056
   8.69279   8.69279      1.00  1.165741   .070036
   8.69268   8.69268      1.00  1.165841   .070036
   8.69256   8.69256      1.00  1.163491   .069876
   8.69246   8.69246      1.00  1.164451   .069916
   8.69236   8.69236      1.00  1.166471   .070196
   8.69224   8.69224      1.00  1.165451   .069916
   8.69213   8.69213      1.00  1.164431   .069956
   8.69202   8.69202      1.00  1.163441   .069886
   8.69191   8.69191      1.00  1.167031   .070166
   8.69180   8.69180      1.00  1.163891   .069986
   8.69169   8.69169      1.00  1.163091   .069966
   8.69158   8.69158      1.00  1.165881   .070086
   8.69149   8.69149      1.00  1.165841   .070036
   8.69138   8.69138      1.00  1.164351   .070056
   8.69127   8.69127      1.00  1.166811   .070176
   8.69117   8.69117      1.00  1.164901   .069956
   8.69106   8.69106      1.00  1.166321   .070206
   8.69096   8.69096      1.00  1.163181   .070066
   8.69085   8.69085      1.00  1.166791   .070226
   8.69075   8.69075      1.00  1.165181   .070176
   8.69065   8.69065      1.00  1.163811   .070136
   8.69055   8.69055      1.00  1.165791   .070376
   8.69044   8.69044      1.00  1.166281   .070206
   8.69034   8.69034      1.00  1.162181   .070076
   8.69025   8.69025      1.00  1.165431   .070226
   8.69014   8.69014      1.00  1.167371   .070266
   8.69003   8.69003      1.00  1.167181   .070296
   8.68993   8.68993      1.00  1.165141   .070306
   8.68983   8.68983      1.00  1.166891   .070416
   8.68972   8.68972      1.00  1.167701   .070456
   8.68961   8.68961      1.00  1.164401   .070126
   8.68950   8.68950      1.00  1.164951   .070326
   8.68940   8.68940      1.00  1.166451   .070346
   8.68929   8.68929      1.00  1.167141   .070456
   8.68917   8.68917      1.00  1.162151   .070116
   8.68906   8.68906      1.00  1.169181   .070526
   8.68895   8.68895      1.00  1.163741   .070236
   8.68883   8.68883      1.00  1.166091   .070466
   8.68872   8.68872      1.00  1.161941   .070206
   8.68861   8.68861      1.00  1.167621   .070536
   8.68849   8.68849      1.00  1.163171   .070196
   8.68838   8.68838      1.00  1.167771   .070596
   8.68826   8.68826      1.00  1.162611   .070356
   8.68814   8.68814      1.00  1.169921   .070696
   8.68803   8.68803      1.00  1.161081   .070246
   8.68791   8.68791      1.00  1.167361   .070586
   8.68779   8.68779      1.00  1.164361   .070376
   8.68768   8.68768      1.00  1.166031   .070596
   8.68757   8.68757      1.00  1.163581   .070426
   8.68745   8.68745      1.00  1.165671   .070556
   8.68733   8.68733      1.00  1.165831   .070546
   8.68722   8.68722      1.00  1.163541   .070466
   8.68711   8.68711      1.00  1.165641   .070576
   8.68700   8.68700      1.00  1.163171   .070426
   8.68689   8.68689      1.00  1.165971   .070666
   8.68679   8.68679      1.00  1.160991   .070216
   8.68668   8.68668      1.00  1.163941   .070416
   8.68656   8.68656      1.00  1.165001   .070526
   8.68645   8.68645      1.00  1.163711   .070476
   8.68634   8.68634      1.00  1.165981   .070646
   8.68624   8.68624      1.00  1.168441   .070846
   8.68612   8.68612      1.00  1.163751   .070576
   8.68600   8.68600      1.00  1.165301   .070546
   8.68589   8.68589      1.00  1.165381   .070696
   8.68579   8.68579      1.00  1.168331   .070786
   8.68568   8.68568      1.00  1.161471   .070426
   8.68555   8.68555      1.00  1.166531   .070806
   8.68544   8.68544      1.00  1.166651   .070716
   8.68532   8.68532      1.00  1.163541   .070646
   8.68520   8.68520      1.00  1.164601   .070616
   8.68507   8.68507      1.00  1.167011   .070896
   8.68496   8.68496      1.00  1.164081   .070656
   8.68485   8.68485      1.00  1.163981   .070656
   8.68473   8.68473      1.00  1.166591   .070796
   8.68461   8.68461      1.00  1.166561   .070926
   8.68449   8.68449      1.00  1.162991   .070686
   8.68438   8.68438      1.00  1.165281   .070696
   8.68426   8.68426      1.00  1.165841   .070926
   8.68414   8.68414      1.00  1.165991   .070926
   8.68403   8.68403      1.00  1.161471   .070666
   8.68392   8.68392      1.00  1.166501   .070916
   8.68382   8.68382      1.00  1.165251   .070946
   8.68371   8.68371      1.00  1.162181   .070686
   8.68359   8.68359      1.00  1.163341   .070836
   8.68349   8.68349      1.00  1.167051   .070986
   8.68337   8.68337      1.00  1.164961   .070756
   8.68325   8.68325      1.00  1.163121   .070776
   8.68314   8.68314      1.00  1.165641   .070956
   8.68304   8.68304      1.00  1.166461   .071136
   8.68292   8.68292      1.00  1.161671   .070726
   8.68281   8.68281      1.00  1.164971   .071076
   8.68270   8.68270      1.00  1.170601   .071376
   8.68260   8.68260      1.00  1.167081   .071006
   8.68249   8.68249      1.00  1.165481   .071146
   8.68237   8.68237      1.00  1.169121   .071256
   8.68226   8.68226      1.00  1.166721   .071076
   8.68216   8.68216      1.00  1.165921   .071106
   8.68205   8.68205      1.00  1.166501   .071196
   8.68193   8.68193      1.00  1.167121   .071256
   8.68182   8.68182      1.00  1.168701   .071336
   8.68172   8.68172      1.00  1.166181   .071156
   8.68161   8.68161      1.00  1.170371   .071376
   8.68150   8.68150      1.00  1.167221   .071266
   8.68140   8.68140      1.00  1.166681   .071306
   8.68130   8.68130      1.00  1.167521   .071426
   8.68119   8.68119      1.00  1.171461   .071476
   8.68108   8.68108      1.00  1.162961   .071086
   8.68098   8.68098      1.00  1.169631   .071486
   8.68088   8.68088      1.00  1.166481   .071386
   8.68077   8.68077      1.00  1.168891   .071496
   8.68066   8.68066      1.00  1.166421   .071176
   8.68057   8.68057      1.00  1.167531   .071366
   8.68047   8.68047      1.00  1.169641   .071596
   8.68037   8.68037      1.00  1.167951   .071416
   8.68026   8.68026      1.00  1.166361   .071266
   8.68016   8.68016      1.00  1.169001   .071506
   8.68006   8.68006      1.00  1.168561   .071576
   8.67995   8.67995      1.00  1.164561   .071286
   8.67984   8.67984      1.00  1.171201   .071656
   8.67974   8.67974      1.00  1.163611   .071236
   8.67963   8.67963      1.00  1.170851   .071706
   8.67953   8.67953      1.00  1.162441   .071266
   8.67942   8.67942      1.00  1.169501   .071526
   8.67931   8.67931      1.00  1.165631   .071406
   8.67921   8.67921      1.00  1.170361   .071596
   8.67909   8.67909      1.00  1.164631   .071306
   8.67898   8.67898      1.00  1.170941   .071726
   8.67886   8.67886      1.00  1.166641   .071476
   8.67875   8.67875      1.00  1.167941   .071626
   8.67863   8.67863      1.00  1.168001   .071656
   8.67851   8.67851      1.00  1.168481   .071676
   8.67840   8.67840      1.00  1.166061   .071536
   8.67829   8.67829      1.00  1.168031   .071546
   8.67817   8.67817      1.00  1.166431   .071486
   8.67805   8.67805      1.00  1.166201   .071426
   8.67794   8.67794      1.00  1.166011   .071396
   8.67783   8.67783      1.00  1.167951   .071596
   8.67771   8.67771      1.00  1.167421   .071746
   8.67759   8.67759      1.00  1.166451   .071616
   8.67748   8.67748      1.00  1.164871   .071626
   8.67737   8.67737      1.00  1.169761   .071876
   8.67726   8.67726      1.00  1.163731   .071496
   8.67714   8.67714      1.00  1.166591   .071596
   8.67703   8.67703      1.00  1.165691   .071506
   8.67693   8.67693      1.00  1.166091   .071636
   8.67682   8.67682      1.00  1.165831   .071496
   8.67670   8.67670      1.00  1.163621   .071576
   8.67659   8.67659      1.00  1.165111   .071616
   8.67648   8.67648      1.00  1.165671   .071716
   8.67637   8.67637      1.00  1.163371   .071556
   8.67626   8.67626      1.00  1.166661   .071806
   8.67615   8.67615      1.00  1.164851   .071786
   8.67604   8.67604      1.00  1.164081   .071596
   8.67593   8.67593      1.00  1.164201   .071636
   8.67581   8.67581      1.00  1.163151   .071616
   8.67570   8.67570      1.00  1.163761   .071666
   8.67559   8.67559      1.00  1.167881   .071796
   8.67547   8.67547      1.00  1.164351   .071646
   8.67534   8.67534      1.00  1.167241   .071796
   8.67523   8.67523      1.00  1.163121   .071616
   8.67511   8.67511      1.00  1.165431   .071866
   8.67499   8.67499      1.00  1.162881   .071666
   8.67487   8.67487      1.00  1.165691   .071856
   8.67476   8.67476      1.00  1.160741   .071616
   8.67465   8.67465      1.00  1.166811   .071906
   8.67453   8.67453      1.00  1.163591   .071826
   8.67442   8.67442      1.00  1.160481   .071506
   8.67430   8.67430      1.00  1.164151   .071836
   8.67419   8.67419      1.00  1.163171   .071736
   8.67407   8.67407      1.00  1.161811   .071666
   8.67395   8.67395      1.00  1.159451   .071536
   8.67384   8.67384      1.00  1.161941   .071656
   8.67373   8.67373      1.00  1.160711   .071686
   8.67362   8.67362      1.00  1.161411   .071596
   8.67350   8.67350      1.00  1.154921   .071286
   8.67340   8.67340      1.00  1.163011   .071856
   8.67329   8.67329      1.00  1.155831   .071376
   8.67318   8.67318      1.00  1.159071   .071546
   8.67306   8.67306      1.00  1.157311   .071556
   8.67296   8.67296      1.00  1.156321   .071426
   8.67286   8.67286      1.00  1.156361   .071556
   8.67275   8.67275      1.00  1.155751   .071446
   8.67263   8.67263      1.00  1.156641   .071546
   8.67252   8.67252      1.00  1.154621   .071486
   8.67241   8.67241      1.00  1.154791   .071426
   8.67230   8.67230      1.00  1.155621   .071426
   8.67219   8.67219      1.00  1.155471   .071536
   8.67208   8.67208      1.00  1.146391   .071026
   8.67198   8.67198      1.00  1.159131   .071726
   8.67187   8.67187      1.00  1.155751   .071546
   8.67175   8.67175      1.00  1.154451   .071456
   8.67165   8.67165      1.00  1.153841   .071436
   8.67154   8.67154      1.00  1.159921   .071796
   8.67143   8.67143      1.00  1.152271   .071256
   8.67133   8.67133      1.00  1.153801   .071406
   8.67123   8.67123      1.00  1.154181   .071506
   8.67112   8.67112      1.00  1.156981   .071656
   8.67102   8.67102      1.00  1.151441   .071266
   8.67091   8.67091      1.00  1.154101   .071516
   8.67080   8.67080      1.00  1.154801   .071676
   8.67071   8.67071      1.00  1.155121   .071616
   8.67061   8.67061      1.00  1.149941   .071286
   8.67050   8.67050      1.00  1.155311   .071546
   8.67040   8.67040      1.00  1.153251   .071596
   8.67031   8.67031      1.00  1.148221   .071236
   8.67020   8.67020      1.00  1.157591   .071796
   8.67009   8.67009      1.00  1.147761   .071096
   8.66999   8.66999      1.00  1.153241   .071566
   8.66989   8.66989      1.00  1.150191   .071336
   8.66978   8.66978      1.00  1.152801   .071566
   8.66967   8.66967      1.00  1.148141   .071266
   8.66956   8.66956      1.00  1.150891   .071466
   8.66946   8.66946      1.00  1.147141   .071246
   8.66936   8.66936      1.00  1.153971   .071736
   8.66924   8.66924      1.00  1.143981   .071106
   8.66913   8.66913      1.00  1.150781   .071546
   8.66902   8.66902      1.00  1.149171   .071396
   8.66891   8.66891      1.00  1.150591   .071496
   8.66878   8.66878      1.00  1.145221   .071216
   8.66867   8.66867      1.00  1.150501   .071536
   8.66856   8.66856      1.00  1.147911   .071326
   8.66845   8.66845      1.00  1.149041   .071456
   8.66833   8.66833      1.00  1.145161   .071376
   8.66821   8.66821      1.00  1.149251   .071446
   8.66810   8.66810      1.00  1.147291   .071366
   8.66799   8.66799      1.00  1.147041   .071376
   8.66787   8.66787      1.00  1.144311   .071196
   8.66775   8.66775      1.00  1.148921   .071546
   8.66764   8.66764      1.00  1.144771   .071266
   8.66752   8.66752      1.00  1.148161   .071536
   8.66740   8.66740      1.00  1.148231   .071496
   8.66729   8.66729      1.00  1.143831   .071266
   8.66718   8.66718      1.00  1.147521   .071436
   8.66708   8.66708      1.00  1.147551   .071566
   8.66696   8.66696      1.00  1.146941   .071466
   8.66685   8.66685      1.00  1.143921   .071286
   8.66675   8.66675      1.00  1.147741   .071486
   8.66663   8.66663      1.00  1.146721   .071706
   8.66652   8.66652      1.00  1.144421   .071346
   8.66641   8.66641      1.00  1.143551   .071436
   8.66631   8.66631      1.00  1.148171   .071576
   8.66619   8.66619      1.00  1.144911   .071476
   8.66608   8.66608      1.00  1.144591   .071356
   8.66597   8.66597      1.00  1.146881   .071496
   8.66586   8.66586      1.00  1.147511   .071656
   8.66575   8.66575      1.00  1.143491   .071466
   8.66563   8.66563      1.00  1.144011   .071566
   8.66551   8.66551      1.00  1.146201   .071506
   8.66540   8.66540      1.00  1.144011   .071516
   8.66528   8.66528      1.00  1.143941   .071476
   8.66516   8.66516      1.00  1.144271   .071456
   8.66504   8.66504      1.00  1.146081   .071586
   8.66493   8.66493      1.00  1.140171   .071296
   8.66481   8.66481      1.00  1.146021   .071586
   8.66470   8.66470      1.00  1.143441   .071446
   8.66458   8.66458      1.00  1.144211   .071546
   8.66447   8.66447      1.00  1.142721   .071516
   8.66435   8.66435      1.00  1.143281   .071446
   8.66423   8.66423      1.00  1.143911   .071626
   8.66412   8.66412      1.00  1.141591   .071466
   8.66401   8.66401      1.00  1.142561   .071566
   8.66391   8.66391      1.00  1.143431   .071546
   8.66380   8.66380      1.00  1.142811   .071446
   8.66368   8.66368      1.00  1.138741   .071316
   8.66358   8.66358      1.00  1.145201   .071646
   8.66346   8.66346      1.00  1.140961   .071486
   8.66335   8.66335      1.00  1.141101   .071446
   8.66324   8.66324      1.00  1.139351   .071356
   8.66313   8.66313      1.00  1.144101   .071676
   8.66302   8.66302      1.00  1.139981   .071496
   8.66291   8.66291      1.00  1.139421   .071346
   8.66280   8.66280      1.00  1.140751   .071516
   8.66270   8.66270      1.00  1.143931   .071666
   8.66259   8.66259      1.00  1.141221   .071466
   8.66248   8.66248      1.00  1.137191   .071376
   8.66237   8.66237      1.00  1.144351   .071846
   8.66226   8.66226      1.00  1.137541   .071416
   8.66214   8.66214      1.00  1.139791   .071486
   8.66203   8.66203      1.00  1.137451   .071366
   8.66192   8.66192      1.00  1.139991   .071626
   8.66182   8.66182      1.00  1.137701   .071466
   8.66172   8.66172      1.00  1.140361   .071656
   8.66161   8.66161      1.00  1.139201   .071486
   8.66150   8.66150      1.00  1.139351   .071576
   8.66140   8.66140      1.00  1.136561   .071376
   8.66129   8.66129      1.00  1.143131   .071786
   8.66118   8.66118      1.00  1.138331   .071516
   8.66108   8.66108      1.00  1.139601   .071566
   8.66098   8.66098      1.00  1.137801   .071446
   8.66087   8.66087      1.00  1.142511   .071856
   8.66077   8.66077      1.00  1.135311   .071356
   8.66066   8.66066      1.00  1.137871   .071516
   8.66057   8.66057      1.00  1.136731   .071536
   8.66046   8.66046      1.00  1.140451   .071716
   8.66036   8.66036      1.00  1.135211   .071436
   8.66025   8.66025      1.00  1.137861   .071666
   8.66015   8.66015      1.00  1.139921   .071836
   8.66005   8.66005      1.00  1.139631   .071706
   8.65994   8.65994      1.00  1.134881   .071446
   8.65984   8.65984      1.00  1.140041   .071776
   8.65974   8.65974      1.00  1.139211   .071826
   8.65963   8.65963      1.00  1.136291   .071536
   8.65952   8.65952      1.00  1.140191   .071816
   8.65941   8.65941      1.00  1.137711   .071646
   8.65931   8.65931      1.00  1.141541   .071946
   8.65919   8.65919      1.00  1.136211   .071626
   8.65907   8.65907      1.00  1.140111   .071906
   8.65896   8.65896      1.00  1.136491   .071596
   8.65885   8.65885      1.00  1.139191   .071746
   8.65873   8.65873      1.00  1.137891   .071876
   8.65862   8.65862      1.00  1.140101   .071926
   8.65850   8.65850      1.00  1.136531   .071676
   8.65839   8.65839      1.00  1.139351   .071866
   8.65827   8.65827      1.00  1.142021   .072096
   8.65815   8.65815      1.00  1.137301   .071756
   8.65803   8.65803      1.00  1.138621   .071816
   8.65792   8.65792      1.00  1.140151   .072026
   8.65781   8.65781      1.00  1.142191   .072196
   8.65769   8.65769      1.00  1.135601   .071696
   8.65757   8.65757      1.00  1.142491   .072056
   8.65747   8.65747      1.00  1.141771   .072106
   8.65735   8.65735      1.00  1.143191   .072176
   8.65724   8.65724      1.00  1.137041   .071886
   8.65712   8.65712      1.00  1.144691   .072396
   8.65701   8.65701      1.00  1.141691   .072186
   8.65691   8.65691      1.00  1.142761   .072186
   8.65679   8.65679      1.00  1.138091   .072026
   8.65668   8.65668      1.00  1.144321   .072316
   8.65657   8.65657      1.00  1.143141   .072436
   8.65646   8.65646      1.00  1.141121   .072136
   8.65635   8.65635      1.00  1.142821   .072306
   8.65624   8.65624      1.00  1.141991   .072316
   8.65613   8.65613      1.00  1.144111   .072496
   8.65602   8.65602      1.00  1.141211   .072206
   8.65590   8.65590      1.00  1.146081   .072516
   8.65579   8.65579      1.00  1.139911   .072116
   8.65568   8.65568      1.00  1.145551   .072496
   8.65556   8.65556      1.00  1.142041   .072306
   8.65544   8.65544      1.00  1.143701   .072446
   8.65532   8.65532      1.00  1.142911   .072396
   8.65521   8.65521      1.00  1.145571   .072496
   8.65510   8.65510      1.00  1.144081   .072476
   8.65497   8.65497      1.00  1.144461   .072556
   8.65485   8.65485      1.00  1.143411   .072516
   8.65474   8.65474      1.00  1.145171   .072526
   8.65462   8.65462      1.00  1.147231   .072686
   8.65450   8.65450      1.00  1.141911   .072386
   8.65439   8.65439      1.00  1.147081   .072766
   8.65428   8.65428      1.00  1.146461   .072816
   8.65416   8.65416      1.00  1.147211   .072796
   8.65404   8.65404      1.00  1.144401   .072536
   8.65393   8.65393      1.00  1.147151   .072806
   8.65382   8.65382      1.00  1.148521   .072756
   8.65371   8.65371      1.00  1.147001   .072786
   8.65359   8.65359      1.00  1.143671   .072516
   8.65348   8.65348      1.00  1.150171   .072916
   8.65338   8.65338      1.00  1.146301   .072816
   8.65327   8.65327      1.00  1.147971   .072916
   8.65315   8.65315      1.00  1.143591   .072776
   8.65304   8.65304      1.00  1.149941   .073046
   8.65294   8.65294      1.00  1.145761   .072876
   8.65282   8.65282      1.00  1.150511   .073156
   8.65271   8.65271      1.00  1.145621   .072906
   8.65260   8.65260      1.00  1.150551   .073086
   8.65249   8.65249      1.00  1.149681   .073146
   8.65238   8.65238      1.00  1.148791   .073136
   8.65227   8.65227      1.00  1.149541   .073176
   8.65216   8.65216      1.00  1.148871   .073146
   8.65206   8.65206      1.00  1.150981   .073256
   8.65194   8.65194      1.00  1.148251   .073016
   8.65183   8.65183      1.00  1.149321   .073206
   8.65172   8.65172      1.00  1.148581   .073196
   8.65162   8.65162      1.00  1.151141   .073306
   8.65151   8.65151      1.00  1.146371   .073086
   8.65140   8.65140      1.00  1.150121   .073356
   8.65130   8.65130      1.00  1.147281   .073116
   8.65120   8.65120      1.00  1.152291   .073336
   8.65109   8.65109      1.00  1.145471   .072936
   8.65098   8.65098      1.00  1.151121   .073336
   8.65088   8.65088      1.00  1.146751   .073136
   8.65078   8.65078      1.00  1.151601   .073516
   8.65068   8.65068      1.00  1.147161   .073116
   8.65057   8.65057      1.00  1.150461   .073506
   8.65047   8.65047      1.00  1.148871   .073356
   8.65037   8.65037      1.00  1.149151   .073406
   8.65027   8.65027      1.00  1.149151   .073266
   8.65017   8.65017      1.00  1.147491   .073116
   8.65006   8.65006      1.00  1.151841   .073616
   8.64996   8.64996      1.00  1.147721   .073266
   8.64985   8.64985      1.00  1.152081   .073546
   8.64974   8.64974      1.00  1.148071   .073326
   8.64964   8.64964      1.00  1.150271   .073466
   8.64954   8.64954      1.00  1.148741   .073326
   8.64943   8.64943      1.00  1.152571   .073646
   8.64931   8.64931      1.00  1.146411   .073236
   8.64921   8.64921      1.00  1.150901   .073576
   8.64910   8.64910      1.00  1.151061   .073626
   8.64898   8.64898      1.00  1.148941   .073506
   8.64886   8.64886      1.00  1.148551   .073466
   8.64875   8.64875      1.00  1.152371   .073666
   8.64864   8.64864      1.00  1.149101   .073526
   8.64852   8.64852      1.00  1.150571   .073586
   8.64840   8.64840      1.00  1.148121   .073376
   8.64828   8.64828      1.00  1.153371   .073856
   8.64817   8.64817      1.00  1.150851   .073616
   8.64806   8.64806      1.00  1.148161   .073486
   8.64794   8.64794      1.00  1.152221   .073826
   8.64783   8.64783      1.00  1.151001   .073726
   8.64771   8.64771      1.00  1.146271   .073386
   8.64759   8.64759      1.00  1.149991   .073646
   8.64747   8.64747      1.00  1.151131   .073716
   8.64736   8.64736      1.00  1.149301   .073566
   8.64726   8.64726      1.00  1.149861   .073686
   8.64714   8.64714      1.00  1.151231   .073766
   8.64702   8.64702      1.00  1.150811   .073806
   8.64692   8.64692      1.00  1.149031   .073646
   8.64681   8.64681      1.00  1.150221   .073786
   8.64670   8.64670      1.00  1.153361   .073996
   8.64659   8.64659      1.00  1.147641   .073576
   8.64648   8.64648      1.00  1.148351   .073646
   8.64637   8.64637      1.00  1.154151   .073996
   8.64626   8.64626      1.00  1.150201   .073866
   8.64614   8.64614      1.00  1.148231   .073746
   8.64603   8.64603      1.00  1.152071   .073996
   8.64593   8.64593      1.00  1.150601   .073796
   8.64581   8.64581      1.00  1.150081   .073886
   8.64569   8.64569      1.00  1.150521   .073956
   8.64558   8.64558      1.00  1.154721   .074066
   8.64547   8.64547      1.00  1.150811   .074016
   8.64534   8.64534      1.00  1.152381   .074096
   8.64522   8.64522      1.00  1.151991   .074056
   8.64510   8.64510      1.00  1.152871   .074066
   8.64499   8.64499      1.00  1.150551   .073986
   8.64487   8.64487      1.00  1.153821   .074146
   8.64475   8.64475      1.00  1.153931   .074116
   8.64463   8.64463      1.00  1.150601   .073916
   8.64452   8.64452      1.00  1.151581   .074146
   8.64440   8.64440      1.00  1.155991   .074436
   8.64428   8.64428      1.00  1.152931   .074166
   8.64417   8.64417      1.00  1.151031   .073976
   8.64406   8.64406      1.00  1.153211   .074266
   8.64395   8.64395      1.00  1.153891   .074246
   8.64383   8.64383      1.00  1.153361   .074256
   8.64373   8.64373      1.00  1.149881   .074056
   8.64362   8.64362      1.00  1.157871   .074586
   8.64350   8.64350      1.00  1.149171   .074086
   8.64338   8.64338      1.00  1.154981   .074456
   8.64328   8.64328      1.00  1.154741   .074456
   8.64318   8.64318      1.00  1.153071   .074316
   8.64306   8.64306      1.00  1.153701   .074346
   8.64295   8.64295      1.00  1.153751   .074406
   8.64284   8.64284      1.00  1.154671   .074426
   8.64273   8.64273      1.00  1.155631   .074576
   8.64262   8.64262      1.00  1.152901   .074396
   8.64250   8.64250      1.00  1.155881   .074506
   8.64239   8.64239      1.00  1.155641   .074566
   8.64229   8.64229      1.00  1.153631   .074456
   8.64218   8.64218      1.00  1.157421   .074686
   8.64206   8.64206      1.00  1.155221   .074616
   8.64195   8.64195      1.00  1.156321   .074586
   8.64185   8.64185      1.00  1.154121   .074506
   8.64175   8.64175      1.00  1.158861   .074806
   8.64163   8.64163      1.00  1.154981   .074756
   8.64153   8.64153      1.00  1.157811   .074806
   8.64143   8.64143      1.00  1.155731   .074756
   8.64132   8.64132      1.00  1.158571   .074736
   8.64121   8.64121      1.00  1.157061   .074716
   8.64111   8.64111      1.00  1.156331   .074716
   8.64101   8.64101      1.00  1.158981   .075046
   8.64090   8.64090      1.00  1.159651   .074896
   8.64079   8.64079      1.00  1.156201   .074706
   8.64069   8.64069      1.00  1.159631   .075016
   8.64059   8.64059      1.00  1.159181   .075036
   8.64049   8.64049      1.00  1.160581   .075106
   8.64039   8.64039      1.00  1.156581   .074826
   8.64028   8.64028      1.00  1.158421   .074966
   8.64018   8.64018      1.00  1.161671   .075196
   8.64008   8.64008      1.00  1.159081   .075016
   8.63997   8.63997      1.00  1.160851   .075226
   8.63986   8.63986      1.00  1.159671   .075116
   8.63977   8.63977      1.00  1.161991   .075236
   8.63966   8.63966      1.00  1.159221   .075256
   8.63954   8.63954      1.00  1.161971   .075336
   8.63944   8.63944      1.00  1.160901   .075266
   8.63934   8.63934      1.00  1.160431   .075296
   8.63922   8.63922      1.00  1.162551   .075306
   8.63911   8.63911      1.00  1.162771   .075456
   8.63899   8.63899      1.00  1.162931   .075386
   8.63888   8.63888      1.00  1.161331   .075236
   8.63877   8.63877      1.00  1.161831   .075426
   8.63865   8.63865      1.00  1.163791   .075556
   8.63854   8.63854      1.00  1.163121   .075596
   8.63843   8.63843      1.00  1.164361   .075606
   8.63831   8.63831      1.00  1.165691   .075626
   8.63818   8.63818      1.00  1.162691   .075316
   8.63807   8.63807      1.00  1.166501   .075816
   8.63796   8.63796      1.00  1.164951   .075656
   8.63785   8.63785      1.00  1.165711   .075726
   8.63772   8.63772      1.00  1.163831   .075626
   8.63760   8.63760      1.00  1.165821   .075706
   8.63750   8.63750      1.00  1.168311   .075866
   8.63739   8.63739      1.00  1.165111   .075676
   8.63727   8.63727      1.00  1.164581   .075746
   8.63716   8.63716      1.00  1.167291   .075906
   8.63706   8.63706      1.00  1.167731   .075946
   8.63695   8.63695      1.00  1.164621   .075796
   8.63683   8.63683      1.00  1.168021   .076006
   8.63672   8.63672      1.00  1.167001   .075936
   8.63661   8.63661      1.00  1.168771   .076076
   8.63650   8.63650      1.00  1.164761   .075836
   8.63638   8.63638      1.00  1.170031   .076226
   8.63627   8.63627      1.00  1.166051   .075786
   8.63617   8.63617      1.00  1.169691   .076156
   8.63606   8.63606      1.00  1.166661   .075886
   8.63594   8.63594      1.00  1.170981   .076286
   8.63583   8.63583      1.00  1.165371   .075946
   8.63572   8.63572      1.00  1.169851   .076266
   8.63560   8.63560      1.00  1.167791   .076006
   8.63548   8.63548      1.00  1.169381   .076226
   8.63537   8.63537      1.00  1.166661   .076146
   8.63525   8.63525      1.00  1.170231   .076286
   8.63513   8.63513      1.00  1.169501   .076216
   8.63501   8.63501      1.00  1.169001   .076226
   8.63489   8.63489      1.00  1.168911   .076236
   8.63478   8.63478      1.00  1.171381   .076366
   8.63466   8.63466      1.00  1.168171   .076306
   8.63454   8.63454      1.00  1.170311   .076376
   8.63443   8.63443      1.00  1.171861   .076496
   8.63432   8.63432      1.00  1.169981   .076406
   8.63420   8.63420      1.00  1.169381   .076336
   8.63408   8.63408      1.00  1.170831   .076446
   8.63397   8.63397      1.00  1.173211   .076586
   8.63386   8.63386      1.00  1.169001   .076356
   8.63374   8.63374      1.00  1.171211   .076516
   8.63363   8.63363      1.00  1.170801   .076436
   8.63352   8.63352      1.00  1.170691   .076486
   8.63342   8.63342      1.00  1.170561   .076496
   8.63331   8.63331      1.00  1.173281   .076646
   8.63319   8.63319      1.00  1.170481   .076526
   8.63308   8.63308      1.00  1.169981   .076426
   8.63297   8.63297      1.00  1.170171   .076506
   8.63286   8.63286      1.00  1.172791   .076706
   8.63275   8.63275      1.00  1.169761   .076566
   8.63264   8.63264      1.00  1.170841   .076526
   8.63254   8.63254      1.00  1.173481   .076896
   8.63242   8.63242      1.00  1.172241   .076676
   8.63231   8.63231      1.00  1.169711   .076506
   8.63220   8.63220      1.00  1.170721   .076566
   8.63209   8.63209      1.00  1.174491   .076856
   8.63198   8.63198      1.00  1.167961   .076406
   8.63187   8.63187      1.00  1.173091   .076816
   8.63176   8.63176      1.00  1.170131   .076646
   8.63166   8.63166      1.00  1.173511   .076886
   8.63155   8.63155      1.00  1.168351   .076516
   8.63144   8.63144      1.00  1.170211   .076776
   8.63133   8.63133      1.00  1.171121   .076706
   8.63123   8.63123      1.00  1.171191   .076766
   8.63112   8.63112      1.00  1.168801   .076626
   8.63101   8.63101      1.00  1.173441   .076896
   8.63091   8.63091      1.00  1.170421   .076796
   8.63081   8.63081      1.00  1.169781   .076706
   8.63071   8.63071      1.00  1.171271   .076816
   8.63060   8.63060      1.00  1.172531   .076816
   8.63050   8.63050      1.00  1.170461   .076846
   8.63040   8.63040      1.00  1.170721   .076806
   8.63030   8.63030      1.00  1.173091   .076966
   8.63019   8.63019      1.00  1.171491   .076866
   8.63009   8.63009      1.00  1.171701   .076906
   8.62999   8.62999      1.00  1.172081   .076966
   8.62988   8.62988      1.00  1.174281   .077086
   8.62977   8.62977      1.00  1.169901   .076756
   8.62966   8.62966      1.00  1.174181   .076996
   8.62956   8.62956      1.00  1.172901   .077056
   8.62945   8.62945      1.00  1.172181   .077106
   8.62934   8.62934      1.00  1.170721   .076976
   8.62924   8.62924      1.00  1.174181   .077166
   8.62913   8.62913      1.00  1.172581   .077116
   8.62901   8.62901      1.00  1.172311   .077076
   8.62888   8.62888      1.00  1.172601   .077136
   8.62877   8.62877      1.00  1.174961   .077326
   8.62867   8.62867      1.00  1.171821   .077056
   8.62855   8.62855      1.00  1.172101   .077156
   8.62843   8.62843      1.00  1.173591   .077146
   8.62832   8.62832      1.00  1.173641   .077246
   8.62821   8.62821      1.00  1.172311   .077186
   8.62809   8.62809      1.00  1.173281   .077276
   8.62797   8.62797      1.00  1.173441   .077416
   8.62785   8.62785      1.00  1.172661   .077276
   8.62774   8.62774      1.00  1.172921   .077256
   8.62761   8.62761      1.00  1.172361   .077336
   8.62750   8.62750      1.00  1.174321   .077396
   8.62739   8.62739      1.00  1.172341   .077276
   8.62728   8.62728      1.00  1.174391   .077516
   8.62716   8.62716      1.00  1.173561   .077496
   8.62705   8.62705      1.00  1.174081   .077436
   8.62694   8.62694      1.00  1.174501   .077466
   8.62684   8.62684      1.00  1.175441   .077536
   8.62673   8.62673      1.00  1.173291   .077396
   8.62661   8.62661      1.00  1.174761   .077496
   8.62650   8.62650      1.00  1.173841   .077486
   8.62640   8.62640      1.00  1.173611   .077496
   8.62628   8.62628      1.00  1.175281   .077576
   8.62617   8.62617      1.00  1.174201   .077426
   8.62606   8.62606      1.00  1.174151   .077616
   8.62595   8.62595      1.00  1.174711   .077486
   8.62584   8.62584      1.00  1.173541   .077486
   8.62572   8.62572      1.00  1.173071   .077426
   8.62560   8.62560      1.00  1.175841   .077596
   8.62549   8.62549      1.00  1.173251   .077546
   8.62537   8.62537      1.00  1.175001   .077726
   8.62524   8.62524      1.00  1.174691   .077696
   8.62513   8.62513      1.00  1.174941   .077626
   8.62502   8.62502      1.00  1.174441   .077716
   8.62490   8.62490      1.00  1.174821   .077716
   8.62478   8.62478      1.00  1.175091   .077766
   8.62466   8.62466      1.00  1.174561   .077676
   8.62454   8.62454      1.00  1.173601   .077686
   8.62442   8.62442      1.00  1.174091   .077696
   8.62430   8.62430      1.00  1.174591   .077756
   8.62419   8.62419      1.00  1.171681   .077466
   8.62408   8.62408      1.00  1.172691   .077716
   8.62397   8.62397      1.00  1.172931   .077646
   8.62385   8.62385      1.00  1.173971   .077916
   8.62374   8.62374      1.00  1.173231   .077736
   8.62364   8.62364      1.00  1.174521   .077806
   8.62353   8.62353      1.00  1.173911   .077746
   8.62341   8.62341      1.00  1.173591   .077766
   8.62330   8.62330      1.00  1.173351   .077756
   8.62319   8.62319      1.00  1.173581   .077736
   8.62308   8.62308      1.00  1.172631   .077746
   8.62296   8.62296      1.00  1.173071   .077756
   8.62285   8.62285      1.00  1.172601   .077806
   8.62275   8.62275      1.00  1.173031   .077726
   8.62264   8.62264      1.00  1.171811   .077686
   8.62252   8.62252      1.00  1.173921   .077926
   8.62241   8.62241      1.00  1.170591   .077666
   8.62231   8.62231      1.00  1.172231   .077746
   8.62219   8.62219      1.00  1.172701   .077876
   8.62208   8.62208      1.00  1.170641   .077606
   8.62198   8.62198      1.00  1.170791   .077756
   8.62187   8.62187      1.00  1.171021   .077846
   8.62176   8.62176      1.00  1.171421   .077766
   8.62165   8.62165      1.00  1.169571   .077586
   8.62154   8.62154      1.00  1.171691   .077826
   8.62144   8.62144      1.00  1.170321   .077746
   8.62134   8.62134      1.00  1.171531   .077806
   8.62123   8.62123      1.00  1.166631   .077646
   8.62112   8.62112      1.00  1.171441   .077876
   8.62102   8.62102      1.00  1.169201   .077696
   8.62092   8.62092      1.00  1.169481   .077746
   8.62081   8.62081      1.00  1.167831   .077606
   8.62071   8.62071      1.00  1.170451   .077906
   8.62061   8.62061      1.00  1.167231   .077716
   8.62051   8.62051      1.00  1.169221   .077816
   8.62040   8.62040      1.00  1.167921   .077806
   8.62030   8.62030      1.00  1.167971   .077676
   8.62020   8.62020      1.00  1.166511   .077746
   8.62010   8.62010      1.00  1.167711   .077826
   8.61999   8.61999      1.00  1.168231   .077726
   8.61988   8.61988      1.00  1.165191   .077516
   8.61978   8.61978      1.00  1.167561   .077686
   8.61967   8.61967      1.00  1.166661   .077696
   8.61956   8.61956      1.00  1.166691   .077816
   8.61946   8.61946      1.00  1.164791   .077696
   8.61935   8.61935      1.00  1.166521   .077746
   8.61924   8.61924      1.00  1.166941   .077706
   8.61913   8.61913      1.00  1.163841   .077506
   8.61902   8.61902      1.00  1.164461   .077706
   8.61891   8.61891      1.00  1.165421   .077796
   8.61878   8.61878      1.00  1.164841   .077656
   8.61866   8.61866      1.00  1.160801   .077446
   8.61855   8.61855      1.00  1.164941   .077716
   8.61845   8.61845      1.00  1.163101   .077636
   8.61833   8.61833      1.00  1.165111   .077756
   8.61821   8.61821      1.00  1.162611   .077546
   8.61810   8.61810      1.00  1.165971   .077756
   8.61798   8.61798      1.00  1.162231   .077716
   8.61785   8.61785      1.00  1.164431   .077696
   8.61774   8.61774      1.00  1.161471   .077716
   8.61762   8.61762      1.00  1.163851   .077746
   8.61751   8.61751      1.00  1.160741   .077676
   8.61740   8.61740      1.00  1.163411   .077886
   8.61729   8.61729      1.00  1.161661   .077666
   8.61718   8.61718      1.00  1.161521   .077676
   8.61707   8.61707      1.00  1.160571   .077616
   8.61696   8.61696      1.00  1.161261   .077636
   8.61684   8.61684      1.00  1.160541   .077616
   8.61673   8.61673      1.00  1.159921   .077576
   8.61663   8.61663      1.00  1.160171   .077736
   8.61651   8.61651      1.00  1.163051   .077746
   8.61640   8.61640      1.00  1.159021   .077646
   8.61629   8.61629      1.00  1.158291   .077536
   8.61618   8.61618      1.00  1.161451   .077776
   8.61607   8.61607      1.00  1.161561   .077746
   8.61595   8.61595      1.00  1.157541   .077646
   8.61584   8.61584      1.00  1.159571   .077616
   8.61573   8.61573      1.00  1.162411   .077866
   8.61561   8.61561      1.00  1.157291   .077576
   8.61549   8.61549      1.00  1.158961   .077706
   8.61537   8.61537      1.00  1.159051   .077676
   8.61526   8.61526      1.00  1.161131   .077826
   8.61514   8.61514      1.00  1.156271   .077516
   8.61502   8.61502      1.00  1.159211   .077676
   8.61491   8.61491      1.00  1.159471   .077756
   8.61479   8.61479      1.00  1.157961   .077576
   8.61467   8.61467      1.00  1.157801   .077696
   8.61455   8.61455      1.00  1.158411   .077666
   8.61443   8.61443      1.00  1.160001   .077876
   8.61432   8.61432      1.00  1.154991   .077556
   8.61421   8.61421      1.00  1.158531   .077746
   8.61409   8.61409      1.00  1.156631   .077616
   8.61398   8.61398      1.00  1.158141   .077846
   8.61387   8.61387      1.00  1.154171   .077456
   8.61376   8.61376      1.00  1.160351   .077936
   8.61364   8.61364      1.00  1.153361   .077416
   8.61353   8.61353      1.00  1.158751   .077906
   8.61343   8.61343      1.00  1.153931   .077556
   8.61332   8.61332      1.00  1.159641   .077886
   8.61320   8.61320      1.00  1.153731   .077606
   8.61309   8.61309      1.00  1.158041   .077876
   8.61298   8.61298      1.00  1.155011   .077676
   8.61288   8.61288      1.00  1.157921   .077856
   8.61277   8.61277      1.00  1.152741   .077536
   8.61266   8.61266      1.00  1.156881   .077756
   8.61255   8.61255      1.00  1.157011   .077796
   8.61244   8.61244      1.00  1.154421   .077626
   8.61232   8.61232      1.00  1.153871   .077676
   8.61221   8.61221      1.00  1.156421   .077876
   8.61211   8.61211      1.00  1.154961   .077776
   8.61199   8.61199      1.00  1.154371   .077836
   8.61188   8.61188      1.00  1.154601   .077786
   8.61178   8.61178      1.00  1.154521   .077776
   8.61167   8.61167      1.00  1.154901   .077736
   8.61156   8.61156      1.00  1.152571   .077616
   8.61145   8.61145      1.00  1.155151   .077856
   8.61135   8.61135      1.00  1.152891   .077716
   8.61125   8.61125      1.00  1.152801   .077686
   8.61114   8.61114      1.00  1.152271   .077766
   8.61103   8.61103      1.00  1.154251   .077846
   8.61093   8.61093      1.00  1.152621   .077746
   8.61083   8.61083      1.00  1.153721   .077716
   8.61073   8.61073      1.00  1.152411   .077786
   8.61062   8.61062      1.00  1.155941   .077876
   8.61052   8.61052      1.00  1.150791   .077606
   8.61043   8.61043      1.00  1.154401   .077826
   8.61032   8.61032      1.00  1.152991   .077826
   8.61021   8.61021      1.00  1.154531   .077926
   8.61011   8.61011      1.00  1.150801   .077656
   8.61001   8.61001      1.00  1.153451   .078036
   8.60991   8.60991      1.00  1.151231   .077906
   8.60979   8.60979      1.00  1.152701   .077976
   8.60969   8.60969      1.00  1.151001   .077756
   8.60959   8.60959      1.00  1.153561   .078016
   8.60948   8.60948      1.00  1.151451   .077886
   8.60937   8.60937      1.00  1.151761   .077866
   8.60925   8.60925      1.00  1.153641   .077966
   8.60915   8.60915      1.00  1.152231   .077906
   8.60904   8.60904      1.00  1.151481   .077866
   8.60892   8.60892      1.00  1.152911   .077976
   8.60881   8.60881      1.00  1.151121   .077916
   8.60870   8.60870      1.00  1.151561   .077946
   8.60858   8.60858      1.00  1.152001   .077926
   8.60846   8.60846      1.00  1.152821   .078066
   8.60835   8.60835      1.00  1.150331   .077936
   8.60823   8.60823      1.00  1.151201   .077866
   8.60811   8.60811      1.00  1.150691   .077916
   8.60799   8.60799      1.00  1.152891   .078146
   8.60788   8.60788      1.00  1.148401   .077886
   8.60776   8.60776      1.00  1.152721   .078176
   8.60765   8.60765      1.00  1.151621   .078056
   8.60753   8.60753      1.00  1.150211   .077896
   8.60742   8.60742      1.00  1.149381   .077926
   8.60731   8.60731      1.00  1.151951   .078136
   8.60720   8.60720      1.00  1.150211   .077936
   8.60708   8.60708      1.00  1.149811   .077926
   8.60697   8.60697      1.00  1.150271   .078056
   8.60686   8.60686      1.00  1.151081   .078026
   8.60675   8.60675      1.00  1.151151   .078046
   8.60663   8.60663      1.00  1.149621   .078056
   8.60653   8.60653      1.00  1.151021   .078106
   8.60642   8.60642      1.00  1.150461   .078026
   8.60631   8.60631      1.00  1.149351   .078136
   8.60620   8.60620      1.00  1.150311   .078246
   8.60609   8.60609      1.00  1.149981   .078136
   8.60598   8.60598      1.00  1.149671   .078176
   8.60587   8.60587      1.00  1.151021   .078216
   8.60575   8.60575      1.00  1.151091   .078136
   8.60563   8.60563      1.00  1.149561   .078126
   8.60551   8.60551      1.00  1.149721   .078136
   8.60540   8.60540      1.00  1.152791   .078346
   8.60528   8.60528      1.00  1.149071   .078146
   8.60516   8.60516      1.00  1.150951   .078186
   8.60505   8.60505      1.00  1.148751   .078146
   8.60493   8.60493      1.00  1.152851   .078366
   8.60481   8.60481      1.00  1.149281   .078266
   8.60469   8.60469      1.00  1.152221   .078376
   8.60458   8.60458      1.00  1.149681   .078176
   8.60445   8.60445      1.00  1.153031   .078346
   8.60434   8.60434      1.00  1.149121   .078196
   8.60422   8.60422      1.00  1.151311   .078416
   8.60411   8.60411      1.00  1.151461   .078316
   8.60400   8.60400      1.00  1.150621   .078266
   8.60388   8.60388      1.00  1.148341   .078176
   8.60377   8.60377      1.00  1.150131   .078496
   8.60366   8.60366      1.00  1.152031   .078586
   8.60355   8.60355      1.00  1.148041   .078246
   8.60344   8.60344      1.00  1.152131   .078576
   8.60333   8.60333      1.00  1.150031   .078406
   8.60322   8.60322      1.00  1.150911   .078516
   8.60311   8.60311      1.00  1.150391   .078436
   8.60299   8.60299      1.00  1.150721   .078296
   8.60288   8.60288      1.00  1.150591   .078376
   8.60278   8.60278      1.00  1.151001   .078386
   8.60266   8.60266      1.00  1.150491   .078506
   8.60255   8.60255      1.00  1.151261   .078466
   8.60244   8.60244      1.00  1.151521   .078586
   8.60234   8.60234      1.00  1.147531   .078406
   8.60222   8.60222      1.00  1.152121   .078696
   8.60211   8.60211      1.00  1.149281   .078456
   8.60200   8.60200      1.00  1.150041   .078516
   8.60189   8.60189      1.00  1.150721   .078556
   8.60178   8.60178      1.00  1.151921   .078656
   8.60167   8.60167      1.00  1.149371   .078526
   8.60157   8.60157      1.00  1.149691   .078566
   8.60146   8.60146      1.00  1.151011   .078746
   8.60135   8.60135      1.00  1.150541   .078556
   8.60125   8.60125      1.00  1.149121   .078686
   8.60114   8.60114      1.00  1.149461   .078676
   8.60104   8.60104      1.00  1.151721   .078696
   8.60093   8.60093      1.00  1.148461   .078546
   8.60083   8.60083      1.00  1.148741   .078606
   8.60073   8.60073      1.00  1.151321   .078856
   8.60063   8.60063      1.00  1.150681   .078796
   8.60052   8.60052      1.00  1.148241   .078576
   8.60042   8.60042      1.00  1.151051   .078796
   8.60032   8.60032      1.00  1.149331   .078656
   8.60022   8.60022      1.00  1.151101   .078786
   8.60012   8.60012      1.00  1.148431   .078516
   8.60001   8.60001      1.00  1.151781   .078936
   8.59990   8.59990      1.00  1.148061   .078646
   8.59980   8.59980      1.00  1.151051   .078906
   8.59969   8.59969      1.00  1.148851   .078756
   8.59958   8.59958      1.00  1.151171   .078916
   8.59947   8.59947      1.00  1.147041   .078726
   8.59937   8.59937      1.00  1.150651   .078806
   8.59926   8.59926      1.00  1.149891   .078766
   8.59914   8.59914      1.00  1.148321   .078746
   8.59903   8.59903      1.00  1.147831   .078726
   8.59892   8.59892      1.00  1.149111   .078826
   8.59880   8.59880      1.00  1.149191   .078826
   8.59868   8.59868      1.00  1.148431   .078736
   8.59857   8.59857      1.00  1.147261   .078766
   8.59846   8.59846      1.00  1.150421   .078986
   8.59834   8.59834      1.00  1.148931   .078906
   8.59822   8.59822      1.00  1.145051   .078636
   8.59810   8.59810      1.00  1.150361   .079066
   8.59799   8.59799      1.00  1.148021   .078926
   8.59787   8.59787      1.00  1.148431   .078846
   8.59775   8.59775      1.00  1.145821   .078716
   8.59764   8.59764      1.00  1.149941   .079196
   8.59753   8.59753      1.00  1.145761   .078856
   8.59742   8.59742      1.00  1.148361   .079016
   8.59730   8.59730      1.00  1.145091   .078736
   8.59719   8.59719      1.00  1.148671   .078936
   8.59708   8.59708      1.00  1.145471   .078646
   8.59697   8.59697      1.00  1.147771   .078976
   8.59686   8.59686      1.00  1.145681   .078866
   8.59675   8.59675      1.00  1.146131   .078846
   8.59664   8.59664      1.00  1.144691   .078736
   8.59653   8.59653      1.00  1.147011   .078936
   8.59641   8.59641      1.00  1.145251   .078876
   8.59630   8.59630      1.00  1.144841   .078766
   8.59620   8.59620      1.00  1.146541   .078946
   8.59609   8.59609      1.00  1.145781   .078956
   8.59597   8.59597      1.00  1.144491   .078806
   8.59586   8.59586      1.00  1.145261   .078846
   8.59574   8.59574      1.00  1.146581   .079076
   8.59562   8.59562      1.00  1.145491   .078936
   8.59551   8.59551      1.00  1.143341   .078806
   8.59539   8.59539      1.00  1.145871   .078986
   8.59528   8.59528      1.00  1.144541   .079026
   8.59516   8.59516      1.00  1.143881   .078956
   8.59503   8.59503      1.00  1.141821   .078816
   8.59492   8.59492      1.00  1.145121   .078986
   8.59481   8.59481      1.00  1.145451   .079116
   8.59469   8.59469      1.00  1.141791   .078796
   8.59457   8.59457      1.00  1.143931   .078956
   8.59445   8.59445      1.00  1.142781   .078976
   8.59434   8.59434      1.00  1.144081   .078956
   8.59422   8.59422      1.00  1.142301   .078786
   8.59410   8.59410      1.00  1.144961   .079156
   8.59399   8.59399      1.00  1.141561   .078916
   8.59388   8.59388      1.00  1.144541   .079066
   8.59377   8.59377      1.00  1.143031   .079046
   8.59365   8.59365      1.00  1.141811   .078846
   8.59354   8.59354      1.00  1.142631   .078996
   8.59343   8.59343      1.00  1.143241   .078956
   8.59333   8.59333      1.00  1.142821   .078886
   8.59321   8.59321      1.00  1.141061   .078906
   8.59310   8.59310      1.00  1.140941   .078856
   8.59299   8.59299      1.00  1.142211   .078946
   8.59288   8.59288      1.00  1.142971   .078986
   8.59277   8.59277      1.00  1.138621   .078866
   8.59266   8.59266      1.00  1.143241   .079076
   8.59255   8.59255      1.00  1.141761   .079106
   8.59244   8.59244      1.00  1.141011   .078996
   8.59233   8.59233      1.00  1.139771   .078916
   8.59222   8.59222      1.00  1.141941   .079046
   8.59211   8.59211      1.00  1.142141   .079216
   8.59200   8.59200      1.00  1.139501   .078846
   8.59188   8.59188      1.00  1.140151   .079016
   8.59178   8.59178      1.00  1.140471   .079116
   8.59168   8.59168      1.00  1.140731   .079146
   8.59157   8.59157      1.00  1.136811   .078756
   8.59146   8.59146      1.00  1.141191   .079126
   8.59135   8.59135      1.00  1.138591   .078806
   8.59125   8.59125      1.00  1.137531   .078856
   8.59114   8.59114      1.00  1.140561   .079156
   8.59103   8.59103      1.00  1.136381   .078876
   8.59093   8.59093      1.00  1.139141   .079016
   8.59084   8.59084      1.00  1.137541   .078906
   8.59074   8.59074      1.00  1.138261   .078966
   8.59063   8.59063      1.00  1.136391   .078906
   8.59053   8.59053      1.00  1.138791   .079066
   8.59043   8.59043      1.00  1.137151   .078926
   8.59032   8.59032      1.00  1.138881   .078986
   8.59022   8.59022      1.00  1.135761   .078896
   8.59011   8.59011      1.00  1.138611   .079026
   8.59001   8.59001      1.00  1.138161   .079036
   8.58990   8.58990      1.00  1.136091   .078936
   8.58980   8.58980      1.00  1.136791   .078886
   8.58969   8.58969      1.00  1.137941   .079126
   8.58959   8.58959      1.00  1.134231   .078786
   8.58948   8.58948      1.00  1.136451   .079096
   8.58936   8.58936      1.00  1.136241   .079026
   8.58925   8.58925      1.00  1.136191   .078966
   8.58915   8.58915      1.00  1.135521   .079066
   8.58903   8.58903      1.00  1.135771   .079076
   8.58891   8.58891      1.00  1.134431   .078936
   8.58880   8.58880      1.00  1.135971   .079096
   8.58869   8.58869      1.00  1.134331   .078936
   8.58858   8.58858      1.00  1.138521   .079236
   8.58846   8.58846      1.00  1.133501   .078906
   8.58834   8.58834      1.00  1.136031   .079026
   8.58823   8.58823      1.00  1.136091   .079116
   8.58811   8.58811      1.00  1.135271   .079086
   8.58799   8.58799      1.00  1.135901   .079186
   8.58787   8.58787      1.00  1.133001   .079046
   8.58776   8.58776      1.00  1.135831   .079226
   8.58764   8.58764      1.00  1.132831   .078876
   8.58752   8.58752      1.00  1.138131   .079346
   8.58741   8.58741      1.00  1.131741   .078946
   8.58730   8.58730      1.00  1.137691   .079296
   8.58719   8.58719      1.00  1.131701   .078876
   8.58708   8.58708      1.00  1.136741   .079346
   8.58697   8.58697      1.00  1.134071   .079156
   8.58686   8.58686      1.00  1.134931   .079226
   8.58675   8.58675      1.00  1.134941   .079116
   8.58663   8.58663      1.00  1.136041   .079246
   8.58652   8.58652      1.00  1.131421   .079046
   8.58642   8.58642      1.00  1.135571   .079236
   8.58631   8.58631      1.00  1.132351   .079056
   8.58619   8.58619      1.00  1.134781   .079176
   8.58608   8.58608      1.00  1.132471   .079096
   8.58597   8.58597      1.00  1.134461   .079256
   8.58586   8.58586      1.00  1.132821   .079066
   8.58574   8.58574      1.00  1.131271   .079016
   8.58563   8.58563      1.00  1.131661   .079116
   8.58551   8.58551      1.00  1.134181   .079336
   8.58539   8.58539      1.00  1.131271   .079026
   8.58527   8.58527      1.00  1.130331   .079046
   8.58515   8.58515      1.00  1.132541   .079086
   8.58504   8.58504      1.00  1.132111   .079216
   8.58493   8.58493      1.00  1.130971   .079186
   8.58481   8.58481      1.00  1.129851   .079186
   8.58469   8.58469      1.00  1.130261   .079106
   8.58458   8.58458      1.00  1.131601   .079246
   8.58446   8.58446      1.00  1.128981   .079066
   8.58433   8.58433      1.00  1.128221   .078976
   8.58422   8.58422      1.00  1.131361   .079196
   8.58411   8.58411      1.00  1.127341   .078946
   8.58400   8.58400      1.00  1.128461   .079106
   8.58388   8.58388      1.00  1.130111   .079136
   8.58378   8.58378      1.00  1.128401   .079016
   8.58367   8.58367      1.00  1.129581   .079236
   8.58356   8.58356      1.00  1.126061   .078876
   8.58344   8.58344      1.00  1.129611   .079166
   8.58333   8.58333      1.00  1.126041   .078856
   8.58322   8.58322      1.00  1.126841   .078966
   8.58311   8.58311      1.00  1.126061   .078976
   8.58299   8.58299      1.00  1.128471   .079146
   8.58289   8.58289      1.00  1.123451   .078956
   8.58278   8.58278      1.00  1.127871   .079076
   8.58267   8.58267      1.00  1.126151   .078966
   8.58255   8.58255      1.00  1.124321   .078776
   8.58245   8.58245      1.00  1.122891   .078806
   8.58234   8.58234      1.00  1.125501   .079076
   8.58223   8.58223      1.00  1.125621   .079086
   8.58212   8.58212      1.00  1.119791   .078696
   8.58201   8.58201      1.00  1.121881   .078776
   8.58190   8.58190      1.00  1.123371   .078816
   8.58180   8.58180      1.00  1.125591   .079046
   8.58168   8.58168      1.00  1.118201   .078506
   8.58158   8.58158      1.00  1.124411   .079016
   8.58148   8.58148      1.00  1.120911   .078816
   8.58137   8.58137      1.00  1.121751   .078806
   8.58126   8.58126      1.00  1.120461   .078726
   8.58116   8.58116      1.00  1.120791   .078756
   8.58106   8.58106      1.00  1.120191   .078816
   8.58095   8.58095      1.00  1.118591   .078716
   8.58084   8.58084      1.00  1.121041   .078806
   8.58074   8.58074      1.00  1.120141   .078846
   8.58064   8.58064      1.00  1.117931   .078666
   8.58054   8.58054      1.00  1.118361   .078756
   8.58044   8.58044      1.00  1.119451   .078886
   8.58034   8.58034      1.00  1.119291   .078756
   8.58024   8.58024      1.00  1.116941   .078636
   8.58013   8.58013      1.00  1.119311   .078776
   8.58003   8.58003      1.00  1.116611   .078646
   8.57992   8.57992      1.00  1.117651   .078786
   8.57982   8.57982      1.00  1.116431   .078706
   8.57972   8.57972      1.00  1.117181   .078816
   8.57960   8.57960      1.00  1.116851   .078666
   8.57950   8.57950      1.00  1.115071   .078676
   8.57940   8.57940      1.00  1.118801   .078866
   8.57928   8.57928      1.00  1.116481   .078686
   8.57917   8.57917      1.00  1.115141   .078696
   8.57905   8.57905      1.00  1.115461   .078766
   8.57894   8.57894      1.00  1.118181   .078956
   8.57883   8.57883      1.00  1.113191   .078606
   8.57870   8.57870      1.00  1.116881   .078816
   8.57859   8.57859      1.00  1.113331   .078556
   8.57848   8.57848      1.00  1.117401   .078886
   8.57837   8.57837      1.00  1.114501   .078716
   8.57825   8.57825      1.00  1.115491   .078866
   8.57813   8.57813      1.00  1.113891   .078566
   8.57801   8.57801      1.00  1.116011   .078796
   8.57790   8.57790      1.00  1.115491   .078776
   8.57778   8.57778      1.00  1.114671   .078836
   8.57767   8.57767      1.00  1.114521   .078866
   8.57756   8.57756      1.00  1.112071   .078636
   8.57744   8.57744      1.00  1.118181   .079116
   8.57733   8.57733      1.00  1.112221   .078626
   8.57722   8.57722      1.00  1.115251   .078886
   8.57711   8.57711      1.00  1.111641   .078526
   8.57699   8.57699      1.00  1.116681   .079096
   8.57688   8.57688      1.00  1.110581   .078506
   8.57677   8.57677      1.00  1.116051   .079006
   8.57667   8.57667      1.00  1.112801   .078656
   8.57655   8.57655      1.00  1.114571   .078936
   8.57644   8.57644      1.00  1.112641   .078786
   8.57633   8.57633      1.00  1.113031   .078796
   8.57622   8.57622      1.00  1.114751   .078956
   8.57611   8.57611      1.00  1.112831   .078836
   8.57599   8.57599      1.00  1.113731   .078956
   8.57588   8.57588      1.00  1.113041   .078746
   8.57577   8.57577      1.00  1.114841   .079006
   8.57565   8.57565      1.00  1.112871   .078996
   8.57553   8.57553      1.00  1.112301   .078906
   8.57541   8.57541      1.00  1.111351   .078796
   8.57530   8.57530      1.00  1.112551   .078836
   8.57518   8.57518      1.00  1.113841   .078966
   8.57507   8.57507      1.00  1.110501   .078696
   8.57495   8.57495      1.00  1.111191   .078866
   8.57483   8.57483      1.00  1.112731   .078976
   8.57472   8.57472      1.00  1.111451   .078876
   8.57460   8.57460      1.00  1.111581   .078896
   8.57448   8.57448      1.00  1.110821   .078896
   8.57436   8.57436      1.00  1.113901   .079076
   8.57425   8.57425      1.00  1.111111   .078926
   8.57412   8.57412      1.00  1.110041   .078946
   8.57401   8.57401      1.00  1.112091   .078986
   8.57391   8.57391      1.00  1.113451   .079206
   8.57379   8.57379      1.00  1.109771   .078806
   8.57368   8.57368      1.00  1.111391   .078946
   8.57357   8.57357      1.00  1.110531   .078886
   8.57347   8.57347      1.00  1.112931   .079106
   8.57335   8.57335      1.00  1.107791   .078726
   8.57324   8.57324      1.00  1.109141   .078816
   8.57313   8.57313      1.00  1.111391   .079086
   8.57302   8.57302      1.00  1.108471   .078916
   8.57291   8.57291      1.00  1.110511   .079096
   8.57280   8.57280      1.00  1.107131   .078836
   8.57269   8.57269      1.00  1.113781   .079156
   8.57259   8.57259      1.00  1.109021   .078976
   8.57247   8.57247      1.00  1.108951   .078936
   8.57235   8.57235      1.00  1.110141   .078946
   8.57224   8.57224      1.00  1.109491   .078936
   8.57214   8.57214      1.00  1.109821   .078986
   8.57203   8.57203      1.00  1.109451   .078996
   8.57191   8.57191      1.00  1.108381   .078916
   8.57181   8.57181      1.00  1.108461   .079156
   8.57171   8.57171      1.00  1.109431   .079086
   8.57160   8.57160      1.00  1.108351   .079056
   8.57149   8.57149      1.00  1.106731   .078966
   8.57138   8.57138      1.00  1.110731   .079196
   8.57128   8.57128      1.00  1.108851   .079166
   8.57117   8.57117      1.00  1.108701   .079126
   8.57106   8.57106      1.00  1.108341   .079026
   8.57096   8.57096      1.00  1.105551   .078846
   8.57086   8.57086      1.00  1.111401   .079286
   8.57076   8.57076      1.00  1.105611   .078806
   8.57065   8.57065      1.00  1.107861   .078996
   8.57055   8.57055      1.00  1.108491   .079106
   8.57046   8.57046      1.00  1.106461   .079016
   8.57035   8.57035      1.00  1.108661   .079236
   8.57025   8.57025      1.00  1.106201   .078896
   8.57014   8.57014      1.00  1.106381   .079016
   8.57004   8.57004      1.00  1.108381   .079246
   8.56994   8.56994      1.00  1.105911   .079056
   8.56983   8.56983      1.00  1.107911   .079096
   8.56973   8.56973      1.00  1.106271   .079106
   8.56963   8.56963      1.00  1.106681   .079216
   8.56952   8.56952      1.00  1.105341   .078976
   8.56940   8.56940      1.00  1.107341   .079126
   8.56929   8.56929      1.00  1.106261   .079146
   8.56919   8.56919      1.00  1.104801   .078986
   8.56907   8.56907      1.00  1.107401   .079136
   8.56895   8.56895      1.00  1.103481   .079026
   8.56884   8.56884      1.00  1.106651   .079246
   8.56873   8.56873      1.00  1.104001   .078976
   8.56861   8.56861      1.00  1.106921   .079146
   8.56850   8.56850      1.00  1.103871   .079006
   8.56839   8.56839      1.00  1.105231   .079046
   8.56827   8.56827      1.00  1.105251   .079086
   8.56815   8.56815      1.00  1.105581   .079116
   8.56802   8.56802      1.00  1.101551   .079046
   8.56791   8.56791      1.00  1.104811   .079106
   8.56780   8.56780      1.00  1.103811   .079236
   8.56768   8.56768      1.00  1.102521   .079026
   8.56756   8.56756      1.00  1.101081   .078996
   8.56745   8.56745      1.00  1.103461   .079216
   8.56735   8.56735      1.00  1.104551   .079296
   8.56723   8.56723      1.00  1.102501   .079146
   8.56712   8.56712      1.00  1.102761   .079146
   8.56701   8.56701      1.00  1.102071   .079076
   8.56691   8.56691      1.00  1.103771   .079176
   8.56679   8.56679      1.00  1.101571   .079056
   8.56667   8.56667      1.00  1.101081   .078946
   8.56657   8.56657      1.00  1.102411   .079196
   8.56646   8.56646      1.00  1.101111   .079156
   8.56635   8.56635      1.00  1.100651   .079016
   8.56624   8.56624      1.00  1.100791   .079136
   8.56613   8.56613      1.00  1.100451   .079036
   8.56602   8.56602      1.00  1.097121   .078636
   8.56591   8.56591      1.00  1.099971   .079076
   8.56579   8.56579      1.00  1.098871   .078936
   8.56567   8.56567      1.00  1.098781   .078956
   8.56556   8.56556      1.00  1.097101   .078666
   8.56544   8.56544      1.00  1.098601   .079046
   8.56532   8.56532      1.00  1.096951   .078846
   8.56520   8.56520      1.00  1.095971   .078756
   8.56509   8.56509      1.00  1.094931   .078826
   8.56497   8.56497      1.00  1.100761   .079186
   8.56485   8.56485      1.00  1.093241   .078586
   8.56473   8.56473      1.00  1.095401   .078886
   8.56462   8.56462      1.00  1.095661   .078936
   8.56450   8.56450      1.00  1.094651   .078816
   8.56438   8.56438      1.00  1.092921   .078686
   8.56427   8.56427      1.00  1.093051   .078726
   8.56416   8.56416      1.00  1.093451   .078786
   8.56404   8.56404      1.00  1.094571   .078836
   8.56393   8.56393      1.00  1.091081   .078576
   8.56382   8.56382      1.00  1.094091   .078796
   8.56371   8.56371      1.00  1.092431   .078706
   8.56360   8.56360      1.00  1.089491   .078536
   8.56348   8.56348      1.00  1.091141   .078636
   8.56338   8.56338      1.00  1.091651   .078636
   8.56327   8.56327      1.00  1.090041   .078716
   8.56315   8.56315      1.00  1.087941   .078496
   8.56304   8.56304      1.00  1.091421   .078686
   8.56293   8.56293      1.00  1.083961   .078216
   8.56283   8.56283      1.00  1.091611   .078756
   8.56272   8.56272      1.00  1.085001   .078286
   8.56260   8.56260      1.00  1.091121   .078766
   8.56249   8.56249      1.00  1.082451   .078046
   8.56239   8.56239      1.00  1.091271   .078786
   8.56228   8.56228      1.00  1.086361   .078416
   8.56216   8.56216      1.00  1.087181   .078506
   8.56205   8.56205      1.00  1.081221   .077996
   8.56195   8.56195      1.00  1.091501   .078836
   8.56184   8.56184      1.00  1.079941   .078006
   8.56173   8.56173      1.00  1.085991   .078486
   8.56162   8.56162      1.00  1.082171   .078306
   8.56152   8.56152      1.00  1.088071   .078646
   8.56141   8.56141      1.00  1.081291   .078156
   8.56130   8.56130      1.00  1.085751   .078556
   8.56119   8.56119      1.00  1.081051   .078166
   8.56109   8.56109      1.00  1.085531   .078506
   8.56099   8.56099      1.00  1.080981   .078116
   8.56088   8.56088      1.00  1.081601   .078196
   8.56078   8.56078      1.00  1.085981   .078586
   8.56069   8.56069      1.00  1.080061   .078076
   8.56059   8.56059      1.00  1.081491   .078306
   8.56048   8.56048      1.00  1.080721   .078256
   8.56038   8.56038      1.00  1.079851   .078166
   8.56028   8.56028      1.00  1.079441   .078286
   8.56017   8.56017      1.00  1.081951   .078296
   8.56006   8.56006      1.00  1.075961   .078016
   8.55996   8.55996      1.00  1.081761   .078306
   8.55986   8.55986      1.00  1.076081   .077866
   8.55976   8.55976      1.00  1.083801   .078406
   8.55964   8.55964      1.00  1.075391   .077866
   8.55954   8.55954      1.00  1.080711   .078366
   8.55944   8.55944      1.00  1.077661   .078236
   8.55933   8.55933      1.00  1.079291   .078276
   8.55921   8.55921      1.00  1.076241   .078096
   8.55909   8.55909      1.00  1.078911   .078196
   8.55898   8.55898      1.00  1.077621   .078166
   8.55887   8.55887      1.00  1.073651   .077966
   8.55875   8.55875      1.00  1.077741   .078216
   8.55864   8.55864      1.00  1.075881   .078116
   8.55853   8.55853      1.00  1.078801   .078296
   8.55842   8.55842      1.00  1.075371   .078056
   8.55829   8.55829      1.00  1.074961   .078046
   8.55817   8.55817      1.00  1.075541   .078186
   8.55807   8.55807      1.00  1.076621   .078176
   8.55795   8.55795      1.00  1.075131   .078116
   8.55783   8.55783      1.00  1.076951   .078216
   8.55771   8.55771      1.00  1.071441   .077896
   8.55761   8.55761      1.00  1.076021   .078246
   8.55749   8.55749      1.00  1.075261   .078116
   8.55737   8.55737      1.00  1.072591   .078056
   8.55726   8.55726      1.00  1.074251   .078216
   8.55715   8.55715      1.00  1.074451   .078116
   8.55704   8.55704      1.00  1.073361   .078036
   8.55693   8.55693      1.00  1.072691   .078056
   8.55682   8.55682      1.00  1.072821   .078106
   8.55671   8.55671      1.00  1.072271   .078026
   8.55660   8.55660      1.00  1.072751   .078236
   8.55648   8.55648      1.00  1.071141   .077986
   8.55637   8.55637      1.00  1.071591   .077986
   8.55627   8.55627      1.00  1.072261   .078186
   8.55616   8.55616      1.00  1.070221   .077946
   8.55604   8.55604      1.00  1.070301   .077976
   8.55593   8.55593      1.00  1.071531   .078066
   8.55582   8.55582      1.00  1.067641   .077806
   8.55570   8.55570      1.00  1.072231   .078206
   8.55558   8.55558      1.00  1.068781   .077936
   8.55547   8.55547      1.00  1.068271   .077796
   8.55535   8.55535      1.00  1.071061   .078176
   8.55524   8.55524      1.00  1.067721   .077876
   8.55512   8.55512      1.00  1.069931   .077956
   8.55500   8.55500      1.00  1.065071   .077636
   8.55489   8.55489      1.00  1.071971   .078166
   8.55477   8.55477      1.00  1.064891   .077666
   8.55465   8.55465      1.00  1.068941   .078116
   8.55453   8.55453      1.00  1.064931   .077616
   8.55442   8.55442      1.00  1.071911   .078186
   8.55431   8.55431      1.00  1.062511   .077596
   8.55419   8.55419      1.00  1.069241   .078056
   8.55407   8.55407      1.00  1.064031   .077726
   8.55397   8.55397      1.00  1.071361   .078266
   8.55386   8.55386      1.00  1.062671   .077606
   8.55374   8.55374      1.00  1.070391   .078106
   8.55363   8.55363      1.00  1.064511   .077746
   8.55353   8.55353      1.00  1.069411   .078266
   8.55342   8.55342      1.00  1.063831   .077766
   8.55330   8.55330      1.00  1.067931   .078076
   8.55319   8.55319      1.00  1.064621   .077886
   8.55309   8.55309      1.00  1.067581   .078076
   8.55298   8.55298      1.00  1.067531   .078046
   8.55287   8.55287      1.00  1.066051   .077856
   8.55276   8.55276      1.00  1.065991   .078026
   8.55265   8.55265      1.00  1.069621   .078256
   8.55254   8.55254      1.00  1.066971   .078006
   8.55242   8.55242      1.00  1.065171   .077986
   8.55231   8.55231      1.00  1.069051   .078306
   8.55221   8.55221      1.00  1.068641   .078206
   8.55210   8.55210      1.00  1.068581   .078256
   8.55199   8.55199      1.00  1.064261   .077906
   8.55188   8.55188      1.00  1.066891   .078146
   8.55178   8.55178      1.00  1.068971   .078356
   8.55167   8.55167      1.00  1.065481   .078076
   8.55155   8.55155      1.00  1.064941   .078066
   8.55145   8.55145      1.00  1.065531   .078096
   8.55135   8.55135      1.00  1.065311   .078026
   8.55124   8.55124      1.00  1.066271   .078136
   8.55113   8.55113      1.00  1.065601   .078156
   8.55103   8.55103      1.00  1.065081   .078116
   8.55093   8.55093      1.00  1.067571   .078396
   8.55083   8.55083      1.00  1.064141   .077976
   8.55073   8.55073      1.00  1.065851   .078226
   8.55063   8.55063      1.00  1.065221   .078126
   8.55053   8.55053      1.00  1.069201   .078506
   8.55043   8.55043      1.00  1.063501   .078056
   8.55032   8.55032      1.00  1.069031   .078506
   8.55021   8.55021      1.00  1.062471   .078056
   8.55011   8.55011      1.00  1.067601   .078396
   8.55001   8.55001      1.00  1.060791   .077936
   8.54990   8.54990      1.00  1.070201   .078546
   8.54980   8.54980      1.00  1.063401   .078126
   8.54970   8.54970      1.00  1.068431   .078476
   8.54959   8.54959      1.00  1.064661   .078316
   8.54948   8.54948      1.00  1.067761   .078456
   8.54937   8.54937      1.00  1.065031   .078246
   8.54926   8.54926      1.00  1.065691   .078286
   8.54915   8.54915      1.00  1.066231   .078386
   8.54903   8.54903      1.00  1.064541   .078346
   8.54891   8.54891      1.00  1.064391   .078306
   8.54881   8.54881      1.00  1.066991   .078496
   8.54870   8.54870      1.00  1.065791   .078486
   8.54857   8.54857      1.00  1.064671   .078276
   8.54846   8.54846      1.00  1.065401   .078356
   8.54835   8.54835      1.00  1.067231   .078536
   8.54823   8.54823      1.00  1.062451   .078316
   8.54811   8.54811      1.00  1.067431   .078606
   8.54799   8.54799      1.00  1.065701   .078506
   8.54788   8.54788      1.00  1.065591   .078496
   8.54776   8.54776      1.00  1.066171   .078626
   8.54764   8.54764      1.00  1.064671   .078536
   8.54753   8.54753      1.00  1.068051   .078686
   8.54742   8.54742      1.00  1.066991   .078536
   8.54730   8.54730      1.00  1.067041   .078676
   8.54719   8.54719      1.00  1.068201   .078806
   8.54708   8.54708      1.00  1.065251   .078566
   8.54697   8.54697      1.00  1.067051   .078766
   8.54686   8.54686      1.00  1.069161   .078786
   8.54674   8.54674      1.00  1.068371   .078796
   8.54663   8.54663      1.00  1.065161   .078586
   8.54653   8.54653      1.00  1.072341   .079126
   8.54642   8.54642      1.00  1.066701   .078786
   8.54630   8.54630      1.00  1.070601   .078996
   8.54619   8.54619      1.00  1.064081   .078576
   8.54608   8.54608      1.00  1.072551   .079306
   8.54597   8.54597      1.00  1.065361   .078696
   8.54585   8.54585      1.00  1.069471   .079096
   8.54574   8.54574      1.00  1.064641   .078736
   8.54563   8.54563      1.00  1.073011   .079266
   8.54551   8.54551      1.00  1.065871   .078816
   8.54539   8.54539      1.00  1.069611   .079156
   8.54527   8.54527      1.00  1.068661   .079096
   8.54515   8.54515      1.00  1.069451   .079136
   8.54504   8.54504      1.00  1.068841   .079086
   8.54492   8.54492      1.00  1.069161   .079076
   8.54480   8.54480      1.00  1.069291   .079116
   8.54469   8.54469      1.00  1.070081   .079216
   8.54457   8.54457      1.00  1.069791   .079096
   8.54445   8.54445      1.00  1.067781   .079036
   8.54433   8.54433      1.00  1.069921   .079236
   8.54422   8.54422      1.00  1.065281   .078786
   8.54411   8.54411      1.00  1.071631   .079456
   8.54400   8.54400      1.00  1.066621   .078966
   8.54388   8.54388      1.00  1.069551   .079216
   8.54378   8.54378      1.00  1.069071   .079256
   8.54366   8.54366      1.00  1.068971   .079296
   8.54354   8.54354      1.00  1.067231   .078996
   8.54343   8.54343      1.00  1.071211   .079356
   8.54332   8.54332      1.00  1.069591   .079286
   8.54321   8.54321      1.00  1.068491   .079176
   8.54310   8.54310      1.00  1.068101   .079236
   8.54298   8.54298      1.00  1.070671   .079406
   8.54288   8.54288      1.00  1.069571   .079266
   8.54277   8.54277      1.00  1.070541   .079386
   8.54266   8.54266      1.00  1.067451   .079196
   8.54255   8.54255      1.00  1.071251   .079526
   8.54244   8.54244      1.00  1.068101   .079316
   8.54233   8.54233      1.00  1.072631   .079526
   8.54222   8.54222      1.00  1.068531   .079426
   8.54211   8.54211      1.00  1.071111   .079476
   8.54200   8.54200      1.00  1.069881   .079546
   8.54189   8.54189      1.00  1.072101   .079596
   8.54178   8.54178      1.00  1.069781   .079396
   8.54168   8.54168      1.00  1.071741   .079696
   8.54157   8.54157      1.00  1.071591   .079666
   8.54147   8.54147      1.00  1.070401   .079576
   8.54136   8.54136      1.00  1.073261   .079846
   8.54125   8.54125      1.00  1.068721   .079426
   8.54115   8.54115      1.00  1.074931   .079846
   8.54104   8.54104      1.00  1.070331   .079636
   8.54093   8.54093      1.00  1.070061   .079686
   8.54083   8.54083      1.00  1.073931   .079876
   8.54074   8.54074      1.00  1.072081   .079816
   8.54063   8.54063      1.00  1.073741   .079906
   8.54053   8.54053      1.00  1.070341   .079666
   8.54043   8.54043      1.00  1.075691   .080106
   8.54033   8.54033      1.00  1.071541   .079826
   8.54022   8.54022      1.00  1.074251   .080006
   8.54011   8.54011      1.00  1.071741   .079776
   8.54001   8.54001      1.00  1.074231   .080146
   8.53991   8.53991      1.00  1.074371   .080036
   8.53980   8.53980      1.00  1.073881   .080016
   8.53970   8.53970      1.00  1.073601   .080056
   8.53960   8.53960      1.00  1.075171   .080126
   8.53949   8.53949      1.00  1.073211   .080086
   8.53938   8.53938      1.00  1.075891   .080226
   8.53926   8.53926      1.00  1.073271   .080086
   8.53914   8.53914      1.00  1.075911   .080416
   8.53903   8.53903      1.00  1.074161   .080136
   8.53892   8.53892      1.00  1.076221   .080236
   8.53881   8.53881      1.00  1.072611   .079996
   8.53869   8.53869      1.00  1.075881   .080236
   8.53858   8.53858      1.00  1.074291   .080236
   8.53847   8.53847      1.00  1.075141   .080196
   8.53834   8.53834      1.00  1.073061   .080026
   8.53822   8.53822      1.00  1.077751   .080366
   8.53811   8.53811      1.00  1.074831   .080346
   8.53800   8.53800      1.00  1.075761   .080326
   8.53788   8.53788      1.00  1.073651   .080166
   8.53776   8.53776      1.00  1.075581   .080286
   8.53765   8.53765      1.00  1.077321   .080536
   8.53754   8.53754      1.00  1.075931   .080466
   8.53742   8.53742      1.00  1.076651   .080476
   8.53731   8.53731      1.00  1.077161   .080576
   8.53720   8.53720      1.00  1.076991   .080376
   8.53709   8.53709      1.00  1.075351   .080406
   8.53697   8.53697      1.00  1.074461   .080496
   8.53686   8.53686      1.00  1.075671   .080466
   8.53675   8.53675      1.00  1.074141   .080316
   8.53664   8.53664      1.00  1.079231   .080746
   8.53653   8.53653      1.00  1.073431   .080256
   8.53642   8.53642      1.00  1.076661   .080516
   8.53631   8.53631      1.00  1.076831   .080596
   8.53620   8.53620      1.00  1.076551   .080646
   8.53609   8.53609      1.00  1.075651   .080606
   8.53598   8.53598      1.00  1.073981   .080436
   8.53587   8.53587      1.00  1.077231   .080776
   8.53575   8.53575      1.00  1.076731   .080626
   8.53563   8.53563      1.00  1.073671   .080466
   8.53551   8.53551      1.00  1.077691   .080716
   8.53540   8.53540      1.00  1.075061   .080546
   8.53528   8.53528      1.00  1.076771   .080756
   8.53516   8.53516      1.00  1.074511   .080586
   8.53504   8.53504      1.00  1.077301   .080756
   8.53493   8.53493      1.00  1.074981   .080636
   8.53481   8.53481      1.00  1.075081   .080706
   8.53469   8.53469      1.00  1.075731   .080576
   8.53457   8.53457      1.00  1.073871   .080556
   8.53445   8.53445      1.00  1.076051   .080746
   8.53433   8.53433      1.00  1.074451   .080616
   8.53422   8.53422      1.00  1.075491   .080706
   8.53411   8.53411      1.00  1.074761   .080616
   8.53400   8.53400      1.00  1.074351   .080556
   8.53389   8.53389      1.00  1.074591   .080656
   8.53377   8.53377      1.00  1.072901   .080626
   8.53366   8.53366      1.00  1.073511   .080576
   8.53355   8.53355      1.00  1.077941   .080996
   8.53345   8.53345      1.00  1.071211   .080426
   8.53333   8.53333      1.00  1.074891   .080806
   8.53321   8.53321      1.00  1.072331   .080586
   8.53311   8.53311      1.00  1.076051   .080906
   8.53300   8.53300      1.00  1.071851   .080596
   8.53288   8.53288      1.00  1.074781   .080846
   8.53278   8.53278      1.00  1.072681   .080736
   8.53268   8.53268      1.00  1.074181   .080826
   8.53256   8.53256      1.00  1.073161   .080716
   8.53244   8.53244      1.00  1.071331   .080616
   8.53233   8.53233      1.00  1.074801   .080846
   8.53223   8.53223      1.00  1.072161   .080676
   8.53212   8.53212      1.00  1.073041   .080736
   8.53200   8.53200      1.00  1.072051   .080756
   8.53189   8.53189      1.00  1.072211   .080906
   8.53179   8.53179      1.00  1.072011   .080686
   8.53168   8.53168      1.00  1.072941   .080866
   8.53157   8.53157      1.00  1.071901   .080826
   8.53147   8.53147      1.00  1.071921   .080806
   8.53137   8.53137      1.00  1.069721   .080756
   8.53126   8.53126      1.00  1.070901   .080726
   8.53115   8.53115      1.00  1.068051   .080566
   8.53104   8.53104      1.00  1.074821   .081046
   8.53095   8.53095      1.00  1.068151   .080696
   8.53084   8.53084      1.00  1.073191   .080986
   8.53074   8.53074      1.00  1.066701   .080556
   8.53064   8.53064      1.00  1.073401   .081076
   8.53054   8.53054      1.00  1.068161   .080696
   8.53044   8.53044      1.00  1.072291   .080886
   8.53033   8.53033      1.00  1.067561   .080596
   8.53023   8.53023      1.00  1.071571   .080996
   8.53013   8.53013      1.00  1.066091   .080546
   8.53002   8.53002      1.00  1.070681   .080886
   8.52992   8.52992      1.00  1.069831   .080786
   8.52981   8.52981      1.00  1.067591   .080656
   8.52971   8.52971      1.00  1.067651   .080666
   8.52959   8.52959      1.00  1.070131   .080836
   8.52949   8.52949      1.00  1.069831   .080826
   8.52938   8.52938      1.00  1.068941   .080876
   8.52927   8.52927      1.00  1.070151   .080866
   8.52917   8.52917      1.00  1.066261   .080636
   8.52905   8.52905      1.00  1.071751   .081066
   8.52893   8.52893      1.00  1.065051   .080626
   8.52881   8.52881      1.00  1.071841   .081046
   8.52870   8.52870      1.00  1.067561   .080746
   8.52859   8.52859      1.00  1.067431   .080806
   8.52847   8.52847      1.00  1.069681   .080966
   8.52836   8.52836      1.00  1.068411   .080846
   8.52825   8.52825      1.00  1.066421   .080846
   8.52812   8.52812      1.00  1.067701   .080866
   8.52801   8.52801      1.00  1.066881   .080846
   8.52789   8.52789      1.00  1.067951   .080876
   8.52778   8.52778      1.00  1.067561   .080896
   8.52766   8.52766      1.00  1.067651   .080906
   8.52755   8.52755      1.00  1.066311   .080776
   8.52744   8.52744      1.00  1.068491   .080996
   8.52733   8.52733      1.00  1.065451   .080896
   8.52721   8.52721      1.00  1.067631   .080956
   8.52710   8.52710      1.00  1.065561   .080786
   8.52699   8.52699      1.00  1.069031   .081046
   8.52688   8.52688      1.00  1.065651   .080846
   8.52676   8.52676      1.00  1.068821   .081076
   8.52665   8.52665      1.00  1.064471   .080776
   8.52655   8.52655      1.00  1.069241   .081096
   8.52644   8.52644      1.00  1.068211   .081216
   8.52633   8.52633      1.00  1.068191   .081066
   8.52622   8.52622      1.00  1.064671   .080846
   8.52611   8.52611      1.00  1.067891   .081026
   8.52600   8.52600      1.00  1.070051   .081326
   8.52588   8.52588      1.00  1.064381   .080886
   8.52577   8.52577      1.00  1.066771   .081016
   8.52566   8.52566      1.00  1.067891   .081216
   8.52554   8.52554      1.00  1.066871   .081096
   8.52542   8.52542      1.00  1.069641   .081346
   8.52530   8.52530      1.00  1.066541   .081126
   8.52519   8.52519      1.00  1.069701   .081276
   8.52507   8.52507      1.00  1.065361   .081086
   8.52495   8.52495      1.00  1.071831   .081396
   8.52483   8.52483      1.00  1.066541   .081086
   8.52472   8.52472      1.00  1.072151   .081546
   8.52460   8.52460      1.00  1.065181   .081056
   8.52448   8.52448      1.00  1.071491   .081446
   8.52436   8.52436      1.00  1.065131   .081126
   8.52425   8.52425      1.00  1.069461   .081286
   8.52414   8.52414      1.00  1.068651   .081436
   8.52403   8.52403      1.00  1.068831   .081416
   8.52391   8.52391      1.00  1.064741   .081126
   8.52381   8.52381      1.00  1.070031   .081386
   8.52369   8.52369      1.00  1.069341   .081536
   8.52357   8.52357      1.00  1.069631   .081486
   8.52346   8.52346      1.00  1.066021   .081276
   8.52336   8.52336      1.00  1.071491   .081626
   8.52325   8.52325      1.00  1.069891   .081556
   8.52313   8.52313      1.00  1.067761   .081446
   8.52302   8.52302      1.00  1.067731   .081536
   8.52292   8.52292      1.00  1.071091   .081786
   8.52281   8.52281      1.00  1.070001   .081616
   8.52269   8.52269      1.00  1.066741   .081366
   8.52258   8.52258      1.00  1.071241   .081626
   8.52248   8.52248      1.00  1.067211   .081536
   8.52236   8.52236      1.00  1.070381   .081726
   8.52224   8.52224      1.00  1.067031   .081366
   8.52214   8.52214      1.00  1.069911   .081716
   8.52203   8.52203      1.00  1.070151   .081846
   8.52192   8.52192      1.00  1.069071   .081596
   8.52181   8.52181      1.00  1.071711   .081836
   8.52170   8.52170      1.00  1.071111   .081816
   8.52160   8.52160      1.00  1.069261   .081686
   8.52149   8.52149      1.00  1.068521   .081596
   8.52138   8.52138      1.00  1.073721   .082096
   8.52128   8.52128      1.00  1.066221   .081476
   8.52118   8.52118      1.00  1.072731   .082046
   8.52107   8.52107      1.00  1.068441   .081626
   8.52096   8.52096      1.00  1.073891   .082186
   8.52086   8.52086      1.00  1.066791   .081506
   8.52077   8.52077      1.00  1.074031   .082206
   8.52066   8.52066      1.00  1.069271   .081876
   8.52055   8.52055      1.00  1.074281   .082316
   8.52045   8.52045      1.00  1.067821   .081746
   8.52035   8.52035      1.00  1.074311   .082356
   8.52025   8.52025      1.00  1.071821   .082126
   8.52014   8.52014      1.00  1.071791   .082126
   8.52004   8.52004      1.00  1.068281   .081786
   8.51994   8.51994      1.00  1.076111   .082326
   8.51983   8.51983      1.00  1.072401   .082246
   8.51972   8.51972      1.00  1.069561   .081976
   8.51962   8.51962      1.00  1.073881   .082396
   8.51951   8.51951      1.00  1.074821   .082246
   8.51940   8.51940      1.00  1.071581   .082196
   8.51929   8.51929      1.00  1.072561   .082226
   8.51918   8.51918      1.00  1.074831   .082416
   8.51907   8.51907      1.00  1.073331   .082336
   8.51895   8.51895      1.00  1.073021   .082206
   8.51883   8.51883      1.00  1.072211   .082196
   8.51872   8.51872      1.00  1.076611   .082666
   8.51861   8.51861      1.00  1.071031   .082296
   8.51849   8.51849      1.00  1.077131   .082696
   8.51837   8.51837      1.00  1.071151   .082336
   8.51825   8.51825      1.00  1.074971   .082506
   8.51814   8.51814      1.00  1.070151   .082236
   8.51802   8.51802      1.00  1.076671   .082756
   8.51790   8.51790      1.00  1.070091   .082126
   8.51779   8.51779      1.00  1.073801   .082536
   8.51767   8.51767      1.00  1.072721   .082506
   8.51756   8.51756      1.00  1.077511   .082746
   8.51745   8.51745      1.00  1.070381   .082176
   8.51733   8.51733      1.00  1.073291   .082506
   8.51722   8.51722      1.00  1.076811   .082766
   8.51711   8.51711      1.00  1.073571   .082486
   8.51700   8.51700      1.00  1.071591   .082396
   8.51689   8.51689      1.00  1.074151   .082586
   8.51678   8.51678      1.00  1.074121   .082656
   8.51666   8.51666      1.00  1.071071   .082356
   8.51655   8.51655      1.00  1.073051   .082456
   8.51644   8.51644      1.00  1.074911   .082726
   8.51634   8.51634      1.00  1.075921   .082786
   8.51623   8.51623      1.00  1.072081   .082546
   8.51611   8.51611      1.00  1.074641   .082736
   8.51600   8.51600      1.00  1.075811   .082906
   8.51589   8.51589      1.00  1.073251   .082756
   8.51577   8.51577      1.00  1.072641   .082706
   8.51565   8.51565      1.00  1.075461   .082906
   8.51554   8.51554      1.00  1.072311   .082646
   8.51542   8.51542      1.00  1.076601   .082936
   8.51531   8.51531      1.00  1.072371   .082736
   8.51519   8.51519      1.00  1.075071   .082846
   8.51507   8.51507      1.00  1.071731   .082536
   8.51496   8.51496      1.00  1.075841   .082886
   8.51484   8.51484      1.00  1.076841   .083096
   8.51471   8.51471      1.00  1.074411   .082946
   8.51460   8.51460      1.00  1.073051   .082756
   8.51448   8.51448      1.00  1.076781   .083016
   8.51437   8.51437      1.00  1.076531   .083106
   8.51425   8.51425      1.00  1.071891   .082736
   8.51413   8.51413      1.00  1.076851   .083126
   8.51403   8.51403      1.00  1.075951   .083176
   8.51391   8.51391      1.00  1.077211   .083086
   8.51380   8.51380      1.00  1.073421   .082886
   8.51369   8.51369      1.00  1.076151   .083196
   8.51358   8.51358      1.00  1.078211   .083226
   8.51347   8.51347      1.00  1.073281   .082916
   8.51335   8.51335      1.00  1.077281   .083356
   8.51324   8.51324      1.00  1.077601   .083156
   8.51314   8.51314      1.00  1.076641   .083226
   8.51303   8.51303      1.00  1.074851   .083066
   8.51291   8.51291      1.00  1.079881   .083556
   8.51280   8.51280      1.00  1.074701   .083156
   8.51270   8.51270      1.00  1.078521   .083416
   8.51259   8.51259      1.00  1.075471   .083156
   8.51247   8.51247      1.00  1.078541   .083386
   8.51236   8.51236      1.00  1.075231   .083156
   8.51225   8.51225      1.00  1.078411   .083536
   8.51214   8.51214      1.00  1.077631   .083426
   8.51203   8.51203      1.00  1.078511   .083456
   8.51192   8.51192      1.00  1.075581   .083236
   8.51182   8.51182      1.00  1.082731   .083796
   8.51171   8.51171      1.00  1.077771   .083446
   8.51160   8.51160      1.00  1.076981   .083346
   8.51149   8.51149      1.00  1.078061   .083526
   8.51139   8.51139      1.00  1.080691   .083696
   8.51128   8.51128      1.00  1.077611   .083546
   8.51117   8.51117      1.00  1.079131   .083516
   8.51106   8.51106      1.00  1.079311   .083726
   8.51097   8.51097      1.00  1.081711   .083846
   8.51087   8.51087      1.00  1.077811   .083586
   8.51076   8.51076      1.00  1.080101   .083656
   8.51066   8.51066      1.00  1.083881   .084116
   8.51056   8.51056      1.00  1.080811   .083886
   8.51046   8.51046      1.00  1.080491   .083836
   8.51035   8.51035      1.00  1.080641   .083916
   8.51024   8.51024      1.00  1.083301   .084116
   8.51015   8.51015      1.00  1.082071   .083936
   8.51004   8.51004      1.00  1.081491   .083986
   8.50993   8.50993      1.00  1.081141   .083916
   8.50982   8.50982      1.00  1.085551   .084256
   8.50973   8.50973      1.00  1.079311   .083846
   8.50962   8.50962      1.00  1.083011   .084196
   8.50951   8.50951      1.00  1.081821   .083976
   8.50940   8.50940      1.00  1.082301   .084116
   8.50929   8.50929      1.00  1.081801   .084066
   8.50917   8.50917      1.00  1.084571   .084366
   8.50906   8.50906      1.00  1.081011   .084046
   8.50894   8.50894      1.00  1.081971   .084016
   8.50883   8.50883      1.00  1.085851   .084476
   8.50872   8.50872      1.00  1.084361   .084236
   8.50860   8.50860      1.00  1.083821   .084376
   8.50849   8.50849      1.00  1.080061   .084016
   8.50838   8.50838      1.00  1.088681   .084726
   8.50826   8.50826      1.00  1.083881   .084436
   8.50814   8.50814      1.00  1.083131   .084276
   8.50802   8.50802      1.00  1.083041   .084346
   8.50791   8.50791      1.00  1.084161   .084546
   8.50779   8.50779      1.00  1.082521   .084376
   8.50767   8.50767      1.00  1.084911   .084476
   8.50755   8.50755      1.00  1.082051   .084326
   8.50745   8.50745      1.00  1.085941   .084666
   8.50734   8.50734      1.00  1.081841   .084416
   8.50722   8.50722      1.00  1.083311   .084516
   8.50711   8.50711      1.00  1.082261   .084286
   8.50700   8.50700      1.00  1.083181   .084506
   8.50689   8.50689      1.00  1.084341   .084756
   8.50677   8.50677      1.00  1.082621   .084416
   8.50666   8.50666      1.00  1.081431   .084306
   8.50656   8.50656      1.00  1.082591   .084466
   8.50645   8.50645      1.00  1.086091   .084676
   8.50633   8.50633      1.00  1.080801   .084326
   8.50622   8.50622      1.00  1.084141   .084596
   8.50611   8.50611      1.00  1.083971   .084656
   8.50600   8.50600      1.00  1.085321   .084736
   8.50588   8.50588      1.00  1.080511   .084436
   8.50577   8.50577      1.00  1.083431   .084666
   8.50566   8.50566      1.00  1.083001   .084656
   8.50553   8.50553      1.00  1.084051   .084696
   8.50542   8.50542      1.00  1.078131   .084266
   8.50530   8.50530      1.00  1.086291   .084966
   8.50519   8.50519      1.00  1.083091   .084796
   8.50508   8.50508      1.00  1.080061   .084316
   8.50495   8.50495      1.00  1.081221   .084466
   8.50484   8.50484      1.00  1.083551   .084726
   8.50473   8.50473      1.00  1.082471   .084716
   8.50460   8.50460      1.00  1.081411   .084516
   8.50448   8.50448      1.00  1.083231   .084686
   8.50436   8.50436      1.00  1.082451   .084796
   8.50425   8.50425      1.00  1.079611   .084506
   8.50414   8.50414      1.00  1.082201   .084606
   8.50402   8.50402      1.00  1.081551   .084616
   8.50391   8.50391      1.00  1.080741   .084476
   8.50380   8.50380      1.00  1.080521   .084456
   8.50369   8.50369      1.00  1.083611   .084906
   8.50357   8.50357      1.00  1.081151   .084796
   8.50346   8.50346      1.00  1.078421   .084586
   8.50336   8.50336      1.00  1.083221   .084756
   8.50325   8.50325      1.00  1.082491   .084806
   8.50313   8.50313      1.00  1.079291   .084516
   8.50302   8.50302      1.00  1.079651   .084646
   8.50291   8.50291      1.00  1.084921   .085126
   8.50280   8.50280      1.00  1.079721   .084606
   8.50269   8.50269      1.00  1.077831   .084546
   8.50258   8.50258      1.00  1.084841   .085076
   8.50248   8.50248      1.00  1.080051   .084656
   8.50236   8.50236      1.00  1.080171   .084816
   8.50225   8.50225      1.00  1.078651   .084646
   8.50214   8.50214      1.00  1.083121   .085056
   8.50203   8.50203      1.00  1.078971   .084736
   8.50193   8.50193      1.00  1.079621   .084736
   8.50182   8.50182      1.00  1.084461   .085206
   8.50171   8.50171      1.00  1.080551   .084856
   8.50160   8.50160      1.00  1.080221   .084796
   8.50150   8.50150      1.00  1.081211   .084926
   8.50139   8.50139      1.00  1.084061   .085286
   8.50128   8.50128      1.00  1.080321   .084816
   8.50118   8.50118      1.00  1.082381   .085066
   8.50107   8.50107      1.00  1.083901   .085066
   8.50096   8.50096      1.00  1.082631   .085206
   8.50086   8.50086      1.00  1.079751   .085036
   8.50076   8.50076      1.00  1.085081   .085356
   8.50066   8.50066      1.00  1.080991   .085056
   8.50055   8.50055      1.00  1.082911   .085166
   8.50045   8.50045      1.00  1.079631   .085036
   8.50036   8.50036      1.00  1.087451   .085616
   8.50025   8.50025      1.00  1.082391   .085116
   8.50014   8.50014      1.00  1.082811   .085306
   8.50003   8.50003      1.00  1.083491   .085256
   8.49994   8.49994      1.00  1.086721   .085486
   8.49984   8.49984      1.00  1.081461   .085126
   8.49973   8.49973      1.00  1.087171   .085686
   8.49963   8.49963      1.00  1.081121   .085246
   8.49952   8.49952      1.00  1.090041   .085916
   8.49941   8.49941      1.00  1.079991   .085046
   8.49930   8.49930      1.00  1.087711   .085696
   8.49919   8.49919      1.00  1.082901   .085376
   8.49907   8.49907      1.00  1.087091   .085716
   8.49895   8.49895      1.00  1.083771   .085406
   8.49884   8.49884      1.00  1.087751   .085776
   8.49873   8.49873      1.00  1.087791   .085836
   8.49862   8.49862      1.00  1.086541   .085816
   8.49850   8.49850      1.00  1.086701   .085746
   8.49837   8.49837      1.00  1.088011   .085876
   8.49826   8.49826      1.00  1.086291   .085836
   8.49815   8.49815      1.00  1.089191   .085906
   8.49803   8.49803      1.00  1.088491   .085896
   8.49791   8.49791      1.00  1.087541   .085886
   8.49779   8.49779      1.00  1.086281   .085696
   8.49768   8.49768      1.00  1.090201   .086046
   8.49757   8.49757      1.00  1.090341   .086106
   8.49745   8.49745      1.00  1.084761   .085766
   8.49734   8.49734      1.00  1.088941   .086026
   8.49723   8.49723      1.00  1.089421   .086076
   8.49712   8.49712      1.00  1.089311   .085996
   8.49700   8.49700      1.00  1.086631   .085836
   8.49689   8.49689      1.00  1.089301   .086156
   8.49678   8.49678      1.00  1.089891   .086206
   8.49667   8.49667      1.00  1.087211   .085986
   8.49656   8.49656      1.00  1.090341   .086256
   8.49645   8.49645      1.00  1.091141   .086316
   8.49635   8.49635      1.00  1.090241   .086306
   8.49623   8.49623      1.00  1.089331   .086156
   8.49611   8.49611      1.00  1.089901   .086266
   8.49600   8.49600      1.00  1.093571   .086486
   8.49590   8.49590      1.00  1.089681   .086316
   8.49578   8.49578      1.00  1.090911   .086356
   8.49566   8.49566      1.00  1.089811   .086206
   8.49554   8.49554      1.00  1.090871   .086376
   8.49544   8.49544      1.00  1.090911   .086466
   8.49532   8.49532      1.00  1.091701   .086506
   8.49520   8.49520      1.00  1.092151   .086536
   8.49508   8.49508      1.00  1.089941   .086566
   8.49496   8.49496      1.00  1.091121   .086466
   8.49485   8.49485      1.00  1.090821   .086596
   8.49473   8.49473      1.00  1.089121   .086396
   8.49461   8.49461      1.00  1.093491   .086706
   8.49449   8.49449      1.00  1.092101   .086576
   8.49437   8.49437      1.00  1.092821   .086766
   8.49425   8.49425      1.00  1.090801   .086546
   8.49414   8.49414      1.00  1.094721   .086856
   8.49403   8.49403      1.00  1.093661   .086806
   8.49391   8.49391      1.00  1.089061   .086486
   8.49380   8.49380      1.00  1.093321   .086836
   8.49369   8.49369      1.00  1.092941   .086816
   8.49358   8.49358      1.00  1.091161   .086586
   8.49347   8.49347      1.00  1.091981   .086696
   8.49335   8.49335      1.00  1.092471   .086716
   8.49324   8.49324      1.00  1.092721   .086896
   8.49314   8.49314      1.00  1.089271   .086576
   8.49303   8.49303      1.00  1.093711   .086926
   8.49292   8.49292      1.00  1.091381   .086896
   8.49281   8.49281      1.00  1.094061   .086946
   8.49270   8.49270      1.00  1.091471   .086826
   8.49259   8.49259      1.00  1.093331   .087006
   8.49247   8.49247      1.00  1.091921   .086806
   8.49236   8.49236      1.00  1.091881   .086966
   8.49225   8.49225      1.00  1.092421   .086946
   8.49214   8.49214      1.00  1.092561   .087026
   8.49203   8.49203      1.00  1.090911   .086796
   8.49192   8.49192      1.00  1.092871   .086976
   8.49181   8.49181      1.00  1.092991   .086956
   8.49171   8.49171      1.00  1.090701   .086816
   8.49160   8.49160      1.00  1.093431   .087096
   8.49149   8.49149      1.00  1.092371   .086996
   8.49139   8.49139      1.00  1.095211   .087346
   8.49128   8.49128      1.00  1.087701   .086616
   8.49117   8.49117      1.00  1.095241   .087276
   8.49107   8.49107      1.00  1.090381   .086916
   8.49097   8.49097      1.00  1.094821   .087186
   8.49086   8.49086      1.00  1.089671   .087016
   8.49075   8.49075      1.00  1.093711   .087176
   8.49065   8.49065      1.00  1.092831   .087096
   8.49056   8.49056      1.00  1.091771   .087046
   8.49045   8.49045      1.00  1.091891   .087176
   8.49034   8.49034      1.00  1.093201   .087226
   8.49024   8.49024      1.00  1.091461   .087056
   8.49014   8.49014      1.00  1.094081   .087316
   8.49003   8.49003      1.00  1.093371   .087156
   8.48993   8.48993      1.00  1.093781   .087376
   8.48982   8.48982      1.00  1.092851   .087276
   8.48972   8.48972      1.00  1.094281   .087496
   8.48961   8.48961      1.00  1.094181   .087496
   8.48950   8.48950      1.00  1.093361   .087346
   8.48939   8.48939      1.00  1.095461   .087586
   8.48929   8.48929      1.00  1.093241   .087346
   8.48918   8.48918      1.00  1.093411   .087326
   8.48906   8.48906      1.00  1.090801   .087266
   8.48895   8.48895      1.00  1.098651   .087786
   8.48884   8.48884      1.00  1.091071   .087276
   8.48872   8.48872      1.00  1.095091   .087676
   8.48859   8.48859      1.00  1.091911   .087466
   8.48848   8.48848      1.00  1.096511   .087766
   8.48838   8.48838      1.00  1.093021   .087446
   8.48825   8.48825      1.00  1.095301   .087746
   8.48812   8.48812      1.00  1.090991   .087336
   8.48801   8.48801      1.00  1.096221   .087726
   8.48791   8.48791      1.00  1.090451   .087246
   8.48779   8.48779      1.00  1.094341   .087626
   8.48766   8.48766      1.00  1.093281   .087466
   8.48755   8.48755      1.00  1.092601   .087496
   8.48744   8.48744      1.00  1.092581   .087586
   8.48732   8.48732      1.00  1.096671   .087836
   8.48721   8.48721      1.00  1.092621   .087526
   8.48710   8.48710      1.00  1.094611   .087756
   8.48699   8.48699      1.00  1.093251   .087666
   8.48688   8.48688      1.00  1.095291   .087826
   8.48676   8.48676      1.00  1.092581   .087776
   8.48666   8.48666      1.00  1.094011   .087826
   8.48655   8.48655      1.00  1.095071   .087876
   8.48644   8.48644      1.00  1.093391   .087806
   8.48633   8.48633      1.00  1.093591   .087736
   8.48622   8.48622      1.00  1.095391   .087896
   8.48611   8.48611      1.00  1.094151   .087846
   8.48599   8.48599      1.00  1.090611   .087626
   8.48588   8.48588      1.00  1.095901   .087946
   8.48576   8.48576      1.00  1.093471   .087846
   8.48565   8.48565      1.00  1.094271   .087846
   8.48553   8.48553      1.00  1.095591   .088206
   8.48541   8.48541      1.00  1.093731   .087846
   8.48529   8.48529      1.00  1.095361   .088086
   8.48518   8.48518      1.00  1.092391   .087746
   8.48506   8.48506      1.00  1.097301   .088336
   8.48494   8.48494      1.00  1.092151   .087756
   8.48482   8.48482      1.00  1.095611   .088076
   8.48471   8.48471      1.00  1.093011   .087946
   8.48458   8.48458      1.00  1.097281   .088286
   8.48446   8.48446      1.00  1.089651   .087666
   8.48435   8.48435      1.00  1.095291   .088006
   8.48424   8.48424      1.00  1.094831   .088056
   8.48412   8.48412      1.00  1.094981   .088126
   8.48401   8.48401      1.00  1.090621   .087756
   8.48390   8.48390      1.00  1.096711   .088256
   8.48379   8.48379      1.00  1.092811   .087996
   8.48369   8.48369      1.00  1.094011   .088026
   8.48357   8.48357      1.00  1.092411   .088076
   8.48345   8.48345      1.00  1.094291   .088116
   8.48335   8.48335      1.00  1.093501   .088216
   8.48324   8.48324      1.00  1.092921   .087976
   8.48311   8.48311      1.00  1.094361   .088236
   8.48301   8.48301      1.00  1.093081   .088146
   8.48290   8.48290      1.00  1.091901   .088006
   8.48279   8.48279      1.00  1.093471   .088116
   8.48267   8.48267      1.00  1.093421   .088286
   8.48256   8.48256      1.00  1.092341   .088016
   8.48246   8.48246      1.00  1.093791   .088166
   8.48235   8.48235      1.00  1.092821   .088146
   8.48223   8.48223      1.00  1.094341   .088296
   8.48212   8.48212      1.00  1.090031   .088096
   8.48202   8.48202      1.00  1.093871   .088366
   8.48191   8.48191      1.00  1.091941   .088156
   8.48180   8.48180      1.00  1.092481   .088226
   8.48169   8.48169      1.00  1.092041   .088276
   8.48159   8.48159      1.00  1.093621   .088306
   8.48148   8.48148      1.00  1.094311   .088446
   8.48137   8.48137      1.00  1.090771   .088126
   8.48126   8.48126      1.00  1.095821   .088566
   8.48116   8.48116      1.00  1.091431   .088166
   8.48105   8.48105      1.00  1.093931   .088436
   8.48095   8.48095      1.00  1.088931   .088006
   8.48085   8.48085      1.00  1.096711   .088736
   8.48075   8.48075      1.00  1.089571   .088156
   8.48065   8.48065      1.00  1.095951   .088606
   8.48054   8.48054      1.00  1.089191   .088046
   8.48044   8.48044      1.00  1.092721   .088336
   8.48034   8.48034      1.00  1.089241   .088116
   8.48024   8.48024      1.00  1.094341   .088546
   8.48013   8.48013      1.00  1.088211   .087976
   8.48002   8.48002      1.00  1.093571   .088446
   8.47992   8.47992      1.00  1.090191   .088136
   8.47982   8.47982      1.00  1.094841   .088636
   8.47971   8.47971      1.00  1.087791   .088056
   8.47960   8.47960      1.00  1.093321   .088536
   8.47950   8.47950      1.00  1.090881   .088386
   8.47939   8.47939      1.00  1.091481   .088436
   8.47927   8.47927      1.00  1.088471   .088306
   8.47916   8.47916      1.00  1.093891   .088516
   8.47905   8.47905      1.00  1.088471   .088146
   8.47893   8.47893      1.00  1.090841   .088356
   8.47881   8.47881      1.00  1.088481   .088356
   8.47870   8.47870      1.00  1.089821   .088396
   8.47859   8.47859      1.00  1.090031   .088436
   8.47847   8.47847      1.00  1.088151   .088266
   8.47835   8.47835      1.00  1.091721   .088646
   8.47824   8.47824      1.00  1.088801   .088416
   8.47813   8.47813      1.00  1.089151   .088446
   8.47800   8.47800      1.00  1.088101   .088266
   8.47788   8.47788      1.00  1.088821   .088276
   8.47777   8.47777      1.00  1.088131   .088406
   8.47765   8.47765      1.00  1.088801   .088486
   8.47754   8.47754      1.00  1.086941   .088286
   8.47742   8.47742      1.00  1.089291   .088476
   8.47732   8.47732      1.00  1.088081   .088386
   8.47721   8.47721      1.00  1.087461   .088436
   8.47710   8.47710      1.00  1.089011   .088526
   8.47698   8.47698      1.00  1.088161   .088386
   8.47687   8.47687      1.00  1.084941   .088166
   8.47676   8.47676      1.00  1.089141   .088496
   8.47665   8.47665      1.00  1.085941   .088306
   8.47653   8.47653      1.00  1.087631   .088376
   8.47642   8.47642      1.00  1.085951   .088286
   8.47632   8.47632      1.00  1.089681   .088576
   8.47621   8.47621      1.00  1.086031   .088316
   8.47609   8.47609      1.00  1.087361   .088396
   8.47598   8.47598      1.00  1.087521   .088546
   8.47587   8.47587      1.00  1.088731   .088776
   8.47576   8.47576      1.00  1.087011   .088476
   8.47563   8.47563      1.00  1.084621   .088326
   8.47551   8.47551      1.00  1.090141   .088726
   8.47540   8.47540      1.00  1.085151   .088426
   8.47529   8.47529      1.00  1.086371   .088516
   8.47517   8.47517      1.00  1.087731   .088686
   8.47505   8.47505      1.00  1.087831   .088526
   8.47494   8.47494      1.00  1.084861   .088326
   8.47481   8.47481      1.00  1.086211   .088576
   8.47469   8.47469      1.00  1.088721   .088906
   8.47458   8.47458      1.00  1.083911   .088386
   8.47446   8.47446      1.00  1.087611   .088706
   8.47434   8.47434      1.00  1.085041   .088446
   8.47422   8.47422      1.00  1.088221   .088856
   8.47411   8.47411      1.00  1.083231   .088396
   8.47400   8.47400      1.00  1.088321   .088766
   8.47389   8.47389      1.00  1.086911   .088786
   8.47377   8.47377      1.00  1.085361   .088586
   8.47366   8.47366      1.00  1.084971   .088596
   8.47355   8.47355      1.00  1.088081   .088786
   8.47344   8.47344      1.00  1.087201   .088766
   8.47333   8.47333      1.00  1.084851   .088526
   8.47322   8.47322      1.00  1.087841   .088846
   8.47312   8.47312      1.00  1.086511   .088956
   8.47300   8.47300      1.00  1.085241   .088716
   8.47290   8.47290      1.00  1.087031   .088986
   8.47279   8.47279      1.00  1.087691   .088896
   8.47268   8.47268      1.00  1.086211   .088656
   8.47257   8.47257      1.00  1.085351   .088856
   8.47245   8.47245      1.00  1.086471   .088926
   8.47234   8.47234      1.00  1.087261   .088936
   8.47223   8.47223      1.00  1.083951   .088546
   8.47212   8.47212      1.00  1.087551   .088996
   8.47201   8.47201      1.00  1.085971   .088786
   8.47190   8.47190      1.00  1.086981   .089056
   8.47180   8.47180      1.00  1.083471   .088706
   8.47169   8.47169      1.00  1.089591   .089136
   8.47158   8.47158      1.00  1.083651   .088946
   8.47147   8.47147      1.00  1.084741   .088956
   8.47138   8.47138      1.00  1.083621   .088726
   8.47127   8.47127      1.00  1.088311   .089156
   8.47116   8.47116      1.00  1.085141   .088916
   8.47105   8.47105      1.00  1.085301   .089046
   8.47095   8.47095      1.00  1.087091   .089076
   8.47085   8.47085      1.00  1.086311   .089116
   8.47075   8.47075      1.00  1.085401   .089016
   8.47065   8.47065      1.00  1.086211   .089026
   8.47055   8.47055      1.00  1.086241   .089136
   8.47045   8.47045      1.00  1.084651   .088896
   8.47034   8.47034      1.00  1.085081   .089186
   8.47024   8.47024      1.00  1.085321   .089006
   8.47014   8.47014      1.00  1.085001   .089006
   8.47003   8.47003      1.00  1.082691   .088866
   8.46992   8.46992      1.00  1.085071   .089016
   8.46982   8.46982      1.00  1.082541   .088826
   8.46972   8.46972      1.00  1.084581   .088976
   8.46961   8.46961      1.00  1.080331   .088736
   8.46950   8.46950      1.00  1.086261   .089146
   8.46939   8.46939      1.00  1.078841   .088566
   8.46928   8.46928      1.00  1.085271   .089176
   8.46917   8.46917      1.00  1.078791   .088676
   8.46905   8.46905      1.00  1.084341   .089106
   8.46894   8.46894      1.00  1.079181   .088616
   8.46883   8.46883      1.00  1.084901   .089236
   8.46871   8.46871      1.00  1.079431   .088896
   8.46860   8.46860      1.00  1.082201   .089006
   8.46848   8.46848      1.00  1.079431   .088846
   8.46837   8.46837      1.00  1.080971   .088876
   8.46825   8.46825      1.00  1.081391   .088896
   8.46813   8.46813      1.00  1.079561   .088856
   8.46802   8.46802      1.00  1.080061   .088906
   8.46790   8.46790      1.00  1.079911   .088886
   8.46779   8.46779      1.00  1.081331   .088936
   8.46767   8.46767      1.00  1.077531   .088706
   8.46755   8.46755      1.00  1.080911   .088956
   8.46744   8.46744      1.00  1.080291   .088916
   8.46733   8.46733      1.00  1.078751   .088826
   8.46722   8.46722      1.00  1.077821   .088716
   8.46711   8.46711      1.00  1.079321   .088826
   8.46700   8.46700      1.00  1.080221   .089036
   8.46688   8.46688      1.00  1.079261   .089006
   8.46677   8.46677      1.00  1.076851   .088646
   8.46666   8.46666      1.00  1.080181   .089066
   8.46656   8.46656      1.00  1.077421   .088796
   8.46645   8.46645      1.00  1.080611   .089136
   8.46633   8.46633      1.00  1.075191   .088576
   8.46622   8.46622      1.00  1.080991   .089126
   8.46611   8.46611      1.00  1.076841   .088886
   8.46600   8.46600      1.00  1.077181   .088826
   8.46588   8.46588      1.00  1.074971   .088706
   8.46577   8.46577      1.00  1.075241   .088746
   8.46566   8.46566      1.00  1.078231   .089056
   8.46554   8.46554      1.00  1.074951   .088746
   8.46541   8.46541      1.00  1.078541   .089106
   8.46530   8.46530      1.00  1.072141   .088546
   8.46519   8.46519      1.00  1.078251   .089056
   8.46507   8.46507      1.00  1.073151   .088576
   8.46495   8.46495      1.00  1.076841   .089016
   8.46483   8.46483      1.00  1.072171   .088576
   8.46472   8.46472      1.00  1.076421   .088956
   8.46460   8.46460      1.00  1.072151   .088686
   8.46447   8.46447      1.00  1.072881   .088726
   8.46436   8.46436      1.00  1.072081   .088716
   8.46425   8.46425      1.00  1.074991   .088936
   8.46414   8.46414      1.00  1.067851   .088326
   8.46403   8.46403      1.00  1.072261   .088766
   8.46391   8.46391      1.00  1.072901   .088866
   8.46381   8.46381      1.00  1.073931   .088836
   8.46370   8.46370      1.00  1.069741   .088516
   8.46358   8.46358      1.00  1.072141   .088686
   8.46346   8.46346      1.00  1.072011   .088706
   8.46335   8.46335      1.00  1.068691   .088486
   8.46324   8.46324      1.00  1.069601   .088506
   8.46313   8.46313      1.00  1.070891   .088616
   8.46302   8.46302      1.00  1.071031   .088766
   8.46292   8.46292      1.00  1.065481   .088386
   8.46280   8.46280      1.00  1.072251   .088866
   8.46268   8.46268      1.00  1.065021   .088326
   8.46258   8.46258      1.00  1.069611   .088626
   8.46247   8.46247      1.00  1.066581   .088396
   8.46236   8.46236      1.00  1.069541   .088596
   8.46224   8.46224      1.00  1.063231   .088186
   8.46213   8.46213      1.00  1.067961   .088526
   8.46203   8.46203      1.00  1.066491   .088416
   8.46192   8.46192      1.00  1.066441   .088436
   8.46181   8.46181      1.00  1.063121   .088166
   8.46170   8.46170      1.00  1.066831   .088486
   8.46160   8.46160      1.00  1.066841   .088766
   8.46150   8.46150      1.00  1.063261   .088326
   8.46138   8.46138      1.00  1.066321   .088606
   8.46128   8.46128      1.00  1.064801   .088386
   8.46118   8.46118      1.00  1.065371   .088456
   8.46107   8.46107      1.00  1.064311   .088416
   8.46096   8.46096      1.00  1.064731   .088446
   8.46086   8.46086      1.00  1.065211   .088556
   8.46076   8.46076      1.00  1.064701   .088506
   8.46066   8.46066      1.00  1.061421   .088206
   8.46055   8.46055      1.00  1.065281   .088656
   8.46045   8.46045      1.00  1.060501   .088226
   8.46035   8.46035      1.00  1.064271   .088456
   8.46025   8.46025      1.00  1.060421   .088216
   8.46014   8.46014      1.00  1.064391   .088626
   8.46004   8.46004      1.00  1.060641   .088286
   8.45994   8.45994      1.00  1.063881   .088456
   8.45983   8.45983      1.00  1.060041   .088126
   8.45972   8.45972      1.00  1.061401   .088296
   8.45962   8.45962      1.00  1.061541   .088316
   8.45952   8.45952      1.00  1.061971   .088496
   8.45940   8.45940      1.00  1.061731   .088456
   8.45928   8.45928      1.00  1.058711   .088186
   8.45918   8.45918      1.00  1.064241   .088666
   8.45907   8.45907      1.00  1.059061   .088206
   8.45895   8.45895      1.00  1.061951   .088406
   8.45884   8.45884      1.00  1.060021   .088436
   8.45872   8.45872      1.00  1.060461   .088426
   8.45861   8.45861      1.00  1.059631   .088406
   8.45850   8.45850      1.00  1.060951   .088486
   8.45837   8.45837      1.00  1.060581   .088456
   8.45826   8.45826      1.00  1.061631   .088586
   8.45815   8.45815      1.00  1.060091   .088416
   8.45802   8.45802      1.00  1.063151   .088676
   8.45790   8.45790      1.00  1.061461   .088516
   8.45779   8.45779      1.00  1.061821   .088536
   8.45768   8.45768      1.00  1.062301   .088666
   8.45757   8.45757      1.00  1.062151   .088606
   8.45744   8.45744      1.00  1.061641   .088726
   8.45733   8.45733      1.00  1.062181   .088666
   8.45723   8.45723      1.00  1.061931   .088686
   8.45711   8.45711      1.00  1.063481   .088736
   8.45700   8.45700      1.00  1.059481   .088606
   8.45689   8.45689      1.00  1.061581   .088726
   8.45678   8.45678      1.00  1.063691   .088936
   8.45667   8.45667      1.00  1.062431   .088716
   8.45656   8.45656      1.00  1.063031   .088926
   8.45645   8.45645      1.00  1.062491   .088906
   8.45634   8.45634      1.00  1.065931   .089026
   8.45623   8.45623      1.00  1.063131   .088926
   8.45611   8.45611      1.00  1.066121   .089096
   8.45600   8.45600      1.00  1.062541   .088856
   8.45589   8.45589      1.00  1.065711   .089196
   8.45577   8.45577      1.00  1.064491   .089056
   8.45565   8.45565      1.00  1.063871   .089156
   8.45554   8.45554      1.00  1.065741   .089266
   8.45543   8.45543      1.00  1.062761   .089056
   8.45531   8.45531      1.00  1.065341   .089226
   8.45519   8.45519      1.00  1.065601   .089206
   8.45508   8.45508      1.00  1.065031   .089136
   8.45497   8.45497      1.00  1.066221   .089366
   8.45484   8.45484      1.00  1.065471   .089346
   8.45472   8.45472      1.00  1.064511   .089276
   8.45460   8.45460      1.00  1.064311   .089246
   8.45449   8.45449      1.00  1.066191   .089426
   8.45437   8.45437      1.00  1.065911   .089456
   8.45426   8.45426      1.00  1.064721   .089306
   8.45415   8.45415      1.00  1.065841   .089316
   8.45403   8.45403      1.00  1.066271   .089506
   8.45392   8.45392      1.00  1.067281   .089576
   8.45380   8.45380      1.00  1.063911   .089336
   8.45369   8.45369      1.00  1.067141   .089546
   8.45359   8.45359      1.00  1.066141   .089436
   8.45348   8.45348      1.00  1.067181   .089596
   8.45336   8.45336      1.00  1.066501   .089486
   8.45325   8.45325      1.00  1.066741   .089566
   8.45315   8.45315      1.00  1.066871   .089746
   8.45304   8.45304      1.00  1.067781   .089746
   8.45292   8.45292      1.00  1.067411   .089566
   8.45281   8.45281      1.00  1.068151   .089706
   8.45270   8.45270      1.00  1.068701   .089856
   8.45260   8.45260      1.00  1.066841   .089626
   8.45248   8.45248      1.00  1.070411   .089986
   8.45237   8.45237      1.00  1.065931   .089566
   8.45226   8.45226      1.00  1.070951   .090016
   8.45215   8.45215      1.00  1.066931   .089746
   8.45204   8.45204      1.00  1.071711   .090166
   8.45193   8.45193      1.00  1.066621   .089666
   8.45182   8.45182      1.00  1.071811   .090196
   8.45171   8.45171      1.00  1.066591   .089736
   8.45160   8.45160      1.00  1.069751   .090026
   8.45150   8.45150      1.00  1.067541   .089956
   8.45140   8.45140      1.00  1.070351   .090206
   8.45129   8.45129      1.00  1.065461   .089616
   8.45118   8.45118      1.00  1.070271   .090216
   8.45107   8.45107      1.00  1.065871   .089786
   8.45098   8.45098      1.00  1.071251   .090216
   8.45087   8.45087      1.00  1.067721   .089976
   8.45077   8.45077      1.00  1.070311   .090186
   8.45067   8.45067      1.00  1.069421   .090166
   8.45057   8.45057      1.00  1.069411   .090096
   8.45047   8.45047      1.00  1.069921   .090166
   8.45036   8.45036      1.00  1.068041   .090046
   8.45026   8.45026      1.00  1.069691   .090236
   8.45016   8.45016      1.00  1.068291   .090076
   8.45005   8.45005      1.00  1.069901   .090286
   8.44994   8.44994      1.00  1.068261   .090136
   8.44984   8.44984      1.00  1.069701   .090256
   8.44974   8.44974      1.00  1.069071   .090226
   8.44963   8.44963      1.00  1.069811   .090296
   8.44952   8.44952      1.00  1.069361   .090246
   8.44941   8.44941      1.00  1.070171   .090336
   8.44931   8.44931      1.00  1.071601   .090586
   8.44920   8.44920      1.00  1.070071   .090406
   8.44907   8.44907      1.00  1.069651   .090366
   8.44896   8.44896      1.00  1.071841   .090626
   8.44885   8.44885      1.00  1.070721   .090396
   8.44873   8.44873      1.00  1.070881   .090306
   8.44862   8.44862      1.00  1.070841   .090636
   8.44851   8.44851      1.00  1.070701   .090446
   8.44839   8.44839      1.00  1.072381   .090636
   8.44828   8.44828      1.00  1.070341   .090576
   8.44815   8.44815      1.00  1.071451   .090596
   8.44804   8.44804      1.00  1.072361   .090656
   8.44792   8.44792      1.00  1.071141   .090646
   8.44780   8.44780      1.00  1.072231   .090616
   8.44768   8.44768      1.00  1.071461   .090676
   8.44757   8.44757      1.00  1.070541   .090676
   8.44747   8.44747      1.00  1.072941   .090856
   8.44735   8.44735      1.00  1.070571   .090646
   8.44724   8.44724      1.00  1.074311   .091056
   8.44713   8.44713      1.00  1.070051   .090586
   8.44702   8.44702      1.00  1.073651   .090876
   8.44690   8.44690      1.00  1.071901   .090896
   8.44679   8.44679      1.00  1.071581   .090856
   8.44668   8.44668      1.00  1.072341   .090876
   8.44657   8.44657      1.00  1.073291   .090906
   8.44646   8.44646      1.00  1.071111   .090886
   8.44635   8.44635      1.00  1.072221   .090796
   8.44624   8.44624      1.00  1.072841   .090976
   8.44613   8.44613      1.00  1.072061   .090946
   8.44602   8.44602      1.00  1.072521   .091066
   8.44590   8.44590      1.00  1.070031   .090756
   8.44578   8.44578      1.00  1.071441   .090976
   8.44568   8.44568      1.00  1.071961   .091046
   8.44556   8.44556      1.00  1.069331   .090806
   8.44544   8.44544      1.00  1.070181   .090756
   8.44532   8.44532      1.00  1.071231   .090986
   8.44521   8.44521      1.00  1.068471   .090736
   8.44509   8.44509      1.00  1.071741   .090936
   8.44497   8.44497      1.00  1.067911   .090776
   8.44484   8.44484      1.00  1.069391   .090936
   8.44474   8.44474      1.00  1.068121   .090816
   8.44462   8.44462      1.00  1.070121   .090816
   8.44450   8.44450      1.00  1.065661   .090576
   8.44438   8.44438      1.00  1.069361   .090806
   8.44428   8.44428      1.00  1.065541   .090596
   8.44416   8.44416      1.00  1.068401   .090836
   8.44404   8.44404      1.00  1.067401   .090736
   8.44393   8.44393      1.00  1.064241   .090466
   8.44382   8.44382      1.00  1.067981   .090816
   8.44371   8.44371      1.00  1.064911   .090536
   8.44360   8.44360      1.00  1.066691   .090746
   8.44348   8.44348      1.00  1.067751   .090946
   8.44338   8.44338      1.00  1.065221   .090606
   8.44327   8.44327      1.00  1.066871   .090856
   8.44315   8.44315      1.00  1.065331   .090786
   8.44304   8.44304      1.00  1.065581   .090896
   8.44294   8.44294      1.00  1.066331   .090906
   8.44283   8.44283      1.00  1.064011   .090626
   8.44271   8.44271      1.00  1.064061   .090586
   8.44261   8.44261      1.00  1.065721   .090776
   8.44250   8.44250      1.00  1.064871   .090836
   8.44239   8.44239      1.00  1.061951   .090376
   8.44228   8.44228      1.00  1.065841   .090866
   8.44217   8.44217      1.00  1.061451   .090486
   8.44206   8.44206      1.00  1.065081   .090766
   8.44196   8.44196      1.00  1.062521   .090686
   8.44184   8.44184      1.00  1.065501   .090876
   8.44174   8.44174      1.00  1.061881   .090476
   8.44164   8.44164      1.00  1.064461   .090866
   8.44153   8.44153      1.00  1.063271   .090806
   8.44142   8.44142      1.00  1.061491   .090596
   8.44131   8.44131      1.00  1.062051   .090526
   8.44121   8.44121      1.00  1.062011   .090756
   8.44111   8.44111      1.00  1.062161   .090606
   8.44100   8.44100      1.00  1.060671   .090576
   8.44090   8.44090      1.00  1.061901   .090686
   8.44080   8.44080      1.00  1.060111   .090586
   8.44070   8.44070      1.00  1.064501   .090976
   8.44059   8.44059      1.00  1.059041   .090566
   8.44049   8.44049      1.00  1.061031   .090586
   8.44039   8.44039      1.00  1.060951   .090826
   8.44029   8.44029      1.00  1.058811   .090506
   8.44018   8.44018      1.00  1.060691   .090776
   8.44008   8.44008      1.00  1.061471   .090746
   8.43998   8.43998      1.00  1.058571   .090526
   8.43988   8.43988      1.00  1.058701   .090546
   8.43976   8.43976      1.00  1.058601   .090666
   8.43966   8.43966      1.00  1.060111   .090596
   8.43956   8.43956      1.00  1.057341   .090556
   8.43944   8.43944      1.00  1.057541   .090526
   8.43933   8.43933      1.00  1.057631   .090606
   8.43923   8.43923      1.00  1.057291   .090446
   8.43912   8.43912      1.00  1.055601   .090326
   8.43901   8.43901      1.00  1.055851   .090366
   8.43888   8.43888      1.00  1.057081   .090486
   8.43877   8.43877      1.00  1.052791   .090196
   8.43866   8.43866      1.00  1.056061   .090536
   8.43853   8.43853      1.00  1.055381   .090466
   8.43842   8.43842      1.00  1.054821   .090396
   8.43831   8.43831      1.00  1.051121   .090026
   8.43820   8.43820      1.00  1.055671   .090576
   8.43808   8.43808      1.00  1.053601   .090356
   8.43795   8.43795      1.00  1.052231   .090136
   8.43783   8.43783      1.00  1.052291   .090266
   8.43772   8.43772      1.00  1.055091   .090566
   8.43761   8.43761      1.00  1.052991   .090396
   8.43749   8.43749      1.00  1.050771   .090106
   8.43738   8.43738      1.00  1.055361   .090546
   8.43727   8.43727      1.00  1.052461   .090416
   8.43715   8.43715      1.00  1.051291   .090216
   8.43704   8.43704      1.00  1.052371   .090306
   8.43693   8.43693      1.00  1.051891   .090356
   8.43682   8.43682      1.00  1.050721   .090186
   8.43671   8.43671      1.00  1.048521   .089926
   8.43660   8.43660      1.00  1.051761   .090306
   8.43648   8.43648      1.00  1.050501   .090276
   8.43638   8.43638      1.00  1.049031   .090126
   8.43627   8.43627      1.00  1.051611   .090456
   8.43615   8.43615      1.00  1.049671   .090256
   8.43604   8.43604      1.00  1.050451   .090356
   8.43593   8.43593      1.00  1.046431   .090006
   8.43582   8.43582      1.00  1.053111   .090606
   8.43569   8.43569      1.00  1.046141   .090036
   8.43558   8.43558      1.00  1.047051   .090076
   8.43547   8.43547      1.00  1.048901   .090356
   8.43535   8.43535      1.00  1.049041   .090346
   8.43523   8.43523      1.00  1.045571   .090006
   8.43512   8.43512      1.00  1.046761   .090036
   8.43500   8.43500      1.00  1.051031   .090526
   8.43488   8.43488      1.00  1.047571   .090146
   8.43475   8.43475      1.00  1.045181   .090116
   8.43464   8.43464      1.00  1.047991   .090346
   8.43453   8.43453      1.00  1.048071   .090346
   8.43441   8.43441      1.00  1.046391   .090226
   8.43429   8.43429      1.00  1.044321   .090026
   8.43418   8.43418      1.00  1.048981   .090436
   8.43407   8.43407      1.00  1.045461   .090176
   8.43395   8.43395      1.00  1.048161   .090236
   8.43384   8.43384      1.00  1.045661   .090216
   8.43373   8.43373      1.00  1.047781   .090386
   8.43362   8.43362      1.00  1.045261   .090066
   8.43351   8.43351      1.00  1.046921   .090306
   8.43339   8.43339      1.00  1.045661   .090166
   8.43328   8.43328      1.00  1.043981   .090116
   8.43317   8.43317      1.00  1.047491   .090406
   8.43307   8.43307      1.00  1.047331   .090376
   8.43295   8.43295      1.00  1.045531   .090196
   8.43284   8.43284      1.00  1.043461   .090116
   8.43273   8.43273      1.00  1.048421   .090586
   8.43262   8.43262      1.00  1.047571   .090476
   8.43251   8.43251      1.00  1.045191   .090306
   8.43240   8.43240      1.00  1.047501   .090446
   8.43229   8.43229      1.00  1.044841   .090296
   8.43217   8.43217      1.00  1.047521   .090466
   8.43206   8.43206      1.00  1.041341   .090016
   8.43196   8.43196      1.00  1.049861   .090736
   8.43185   8.43185      1.00  1.047211   .090466
   8.43174   8.43174      1.00  1.045671   .090446
   8.43163   8.43163      1.00  1.042791   .090216
   8.43153   8.43153      1.00  1.045661   .090496
   8.43142   8.43142      1.00  1.047041   .090656
   8.43131   8.43131      1.00  1.043891   .090366
   8.43120   8.43120      1.00  1.045131   .090546
   8.43110   8.43110      1.00  1.045041   .090496
   8.43100   8.43100      1.00  1.043591   .090466
   8.43090   8.43090      1.00  1.044831   .090506
   8.43079   8.43079      1.00  1.043931   .090326
   8.43069   8.43069      1.00  1.045841   .090626
   8.43060   8.43060      1.00  1.042691   .090346
   8.43049   8.43049      1.00  1.043991   .090416
   8.43038   8.43038      1.00  1.044431   .090536
   8.43028   8.43028      1.00  1.041741   .090336
   8.43018   8.43018      1.00  1.045631   .090746
   8.43008   8.43008      1.00  1.041201   .090226
   8.42997   8.42997      1.00  1.043761   .090546
   8.42986   8.42986      1.00  1.041111   .090326
   8.42976   8.42976      1.00  1.045061   .090736
   8.42965   8.42965      1.00  1.042431   .090516
   8.42954   8.42954      1.00  1.039611   .090176
   8.42943   8.42943      1.00  1.042461   .090326
   8.42933   8.42933      1.00  1.042371   .090466
   8.42922   8.42922      1.00  1.041191   .090346
   8.42910   8.42910      1.00  1.038861   .090096
   8.42899   8.42899      1.00  1.043161   .090636
   8.42888   8.42888      1.00  1.039241   .090196
   8.42877   8.42877      1.00  1.042281   .090556
   8.42865   8.42865      1.00  1.039671   .090256
   8.42853   8.42853      1.00  1.041591   .090516
   8.42842   8.42842      1.00  1.038151   .090166
   8.42830   8.42830      1.00  1.042181   .090606
   8.42818   8.42818      1.00  1.038041   .090416
   8.42806   8.42806      1.00  1.040571   .090436
   8.42795   8.42795      1.00  1.036561   .090156
   8.42783   8.42783      1.00  1.041731   .090626
   8.42770   8.42770      1.00  1.035291   .089996
   8.42759   8.42759      1.00  1.041431   .090626
   8.42749   8.42749      1.00  1.035111   .090106
   8.42737   8.42737      1.00  1.042741   .090716
   8.42726   8.42726      1.00  1.033171   .089926
   8.42714   8.42714      1.00  1.041291   .090626
   8.42703   8.42703      1.00  1.034881   .090076
   8.42692   8.42692      1.00  1.040671   .090596
   8.42681   8.42681      1.00  1.032691   .089796
   8.42670   8.42670      1.00  1.038931   .090496
   8.42659   8.42659      1.00  1.037131   .090356
   8.42648   8.42648      1.00  1.034631   .090126
   8.42637   8.42637      1.00  1.038351   .090506
   8.42626   8.42626      1.00  1.034461   .090136
   8.42616   8.42616      1.00  1.039231   .090676
   8.42604   8.42604      1.00  1.029831   .089716
   8.42592   8.42592      1.00  1.040111   .090696
   8.42581   8.42581      1.00  1.032791   .090096
   8.42570   8.42570      1.00  1.035601   .090356
   8.42558   8.42558      1.00  1.033551   .090126
   8.42546   8.42546      1.00  1.035061   .090246
   8.42534   8.42534      1.00  1.034061   .090216
   8.42523   8.42523      1.00  1.033421   .090236
   8.42511   8.42511      1.00  1.034101   .090276
   8.42499   8.42499      1.00  1.035021   .090246
   8.42487   8.42487      1.00  1.029941   .089996
   8.42476   8.42476      1.00  1.035111   .090386
   8.42464   8.42464      1.00  1.031251   .090016
   8.42452   8.42452      1.00  1.031261   .090026
   8.42440   8.42440      1.00  1.029961   .089936
   8.42429   8.42429      1.00  1.033121   .090206
   8.42418   8.42418      1.00  1.031421   .090116
   8.42406   8.42406      1.00  1.027731   .089876
   8.42395   8.42395      1.00  1.032951   .090376
   8.42384   8.42384      1.00  1.031441   .090056
   8.42372   8.42372      1.00  1.028481   .089876
   8.42361   8.42361      1.00  1.028671   .090026
   8.42350   8.42350      1.00  1.033111   .090356
   8.42339   8.42339      1.00  1.026041   .089756
   8.42327   8.42327      1.00  1.029441   .090156
   8.42316   8.42316      1.00  1.028321   .090016
   8.42305   8.42305      1.00  1.030941   .090206
   8.42295   8.42295      1.00  1.025451   .089716
   8.42284   8.42284      1.00  1.030461   .090136
   8.42272   8.42272      1.00  1.027401   .089906
   8.42261   8.42261      1.00  1.029711   .090216
   8.42251   8.42251      1.00  1.025651   .089766
   8.42240   8.42240      1.00  1.030501   .090146
   8.42228   8.42228      1.00  1.028221   .090136
   8.42217   8.42217      1.00  1.023581   .089736
   8.42207   8.42207      1.00  1.029311   .090166
   8.42195   8.42195      1.00  1.028471   .090006
   8.42184   8.42184      1.00  1.025721   .089946
   8.42174   8.42174      1.00  1.028761   .090306
   8.42163   8.42163      1.00  1.027561   .090066
   8.42152   8.42152      1.00  1.028901   .090146
   8.42142   8.42142      1.00  1.024371   .089946
   8.42131   8.42131      1.00  1.027471   .090136
   8.42121   8.42121      1.00  1.028631   .090266
   8.42110   8.42110      1.00  1.023991   .089886
   8.42099   8.42099      1.00  1.027361   .090306
   8.42089   8.42089      1.00  1.025681   .089866
   8.42080   8.42080      1.00  1.029671   .090396
   8.42069   8.42069      1.00  1.022561   .089746
   8.42059   8.42059      1.00  1.026451   .090056
   8.42049   8.42049      1.00  1.027751   .090306
   8.42039   8.42039      1.00  1.021781   .089786
   8.42028   8.42028      1.00  1.029041   .090476
   8.42017   8.42017      1.00  1.026201   .090126
   8.42007   8.42007      1.00  1.025981   .090166
   8.41997   8.41997      1.00  1.022821   .089986
   8.41987   8.41987      1.00  1.027991   .090426
   8.41976   8.41976      1.00  1.028101   .090406
   8.41966   8.41966      1.00  1.023781   .090056
   8.41955   8.41955      1.00  1.025261   .090206
   8.41944   8.41944      1.00  1.029351   .090616
   8.41932   8.41932      1.00  1.024931   .090176
   8.41922   8.41922      1.00  1.023461   .090066
   8.41910   8.41910      1.00  1.025871   .090286
   8.41899   8.41899      1.00  1.026001   .090266
   8.41887   8.41887      1.00  1.022561   .090016
   8.41875   8.41875      1.00  1.023301   .090126
   8.41864   8.41864      1.00  1.025651   .090366
   8.41853   8.41853      1.00  1.024241   .090116
   8.41841   8.41841      1.00  1.019641   .089806
   8.41829   8.41829      1.00  1.024531   .090176
   8.41818   8.41818      1.00  1.022581   .090226
   8.41807   8.41807      1.00  1.020751   .089836
   8.41794   8.41794      1.00  1.022581   .090126
   8.41782   8.41782      1.00  1.022571   .090136
   8.41771   8.41771      1.00  1.021981   .090126
   8.41760   8.41760      1.00  1.018491   .089716
   8.41748   8.41748      1.00  1.021721   .090106
   8.41737   8.41737      1.00  1.019161   .089896
   8.41726   8.41726      1.00  1.019901   .090036
   8.41715   8.41715      1.00  1.017961   .089866
   8.41704   8.41704      1.00  1.020561   .089976
   8.41693   8.41693      1.00  1.013661   .089466
   8.41682   8.41682      1.00  1.017291   .089916
   8.41670   8.41670      1.00  1.018541   .090036
   8.41659   8.41659      1.00  1.015801   .089666
   8.41648   8.41648      1.00  1.013141   .089466
   8.41638   8.41638      1.00  1.016341   .089796
   8.41626   8.41626      1.00  1.015851   .089726
   8.41615   8.41615      1.00  1.012901   .089586
   8.41604   8.41604      1.00  1.013171   .089606
   8.41593   8.41593      1.00  1.016431   .089896
   8.41582   8.41582      1.00  1.008671   .089236
   8.41570   8.41570      1.00  1.012741   .089486
   8.41558   8.41558      1.00  1.009861   .089266
   8.41547   8.41547      1.00  1.011021   .089376
   8.41541   8.41541      1.00  1.009111   .089196
