# Supplementary material for: Direct Observation of Palladium Leaching from Pd/C by a Simple Method: X-ray Absorption Spectroscopy of Heterogeneous Mixtures
Source: ACS Omega. 2023 Jun 7;8(24):21787–92. doi: 10.1021/acsomega.3c01343 (PMC10286095; doi:10.1021/acsomega.3c01343)
Supplement: Supplementary file 2 — ao3c01343_si_002.zip [file ao3c01343_si_002.zip › Figure 4,S4/39_PP_H2O_blank_12cm_re_0.qd]

  9809     KEK-PF   NW10A
 O_blank_12cm_re 19.11.01 21:45 - 19.11.01 21:48 Serial#KEKPF-NW10A_031471
 39_PP_H2O_blank_12cm_re                                                         
 Ring :   6.5 GeV    49.9 mA -   50.1 mA
 Mono :   Si(311)       D=  1.63747 A    Initial angle=  9.06856 deg
 NW10A     Transmission( 2)   Repetition=  0     Points= 5893
 Param file : QXAFS(SYNC)     angle axis (*)     Block =    1

 Block      Init-Ang  Final-Ang     Step/deg     Time/s       Num
     1        9.06856   8.41524          ***       1.00      5893
 Ortec(-1)     NDCH = 3
  Angle(c)  Angle(o)    time/s         2         3
      Mode         0         0         1         2
    Offset         0         0    .01468    .00369
   9.06856   9.06856      1.00  1.289476   .013717
   9.06846   9.06846      1.00  1.284936   .013717
   9.06835   9.06835      1.00  1.262516   .013447
   9.06824   9.06824      1.00  1.262236   .013467
   9.06813   9.06813      1.00  1.246366   .013287
   9.06802   9.06802      1.00  1.240906   .013247
   9.06791   9.06791      1.00  1.232956   .013197
   9.06779   9.06779      1.00  1.231916   .013177
   9.06768   9.06768      1.00  1.225026   .013117
   9.06757   9.06757      1.00  1.224016   .013097
   9.06746   9.06746      1.00  1.218676   .013017
   9.06735   9.06735      1.00  1.222776   .013047
   9.06723   9.06723      1.00  1.212706   .012967
   9.06713   9.06713      1.00  1.214256   .012957
   9.06702   9.06702      1.00  1.215946   .012987
   9.06691   9.06691      1.00  1.208876   .012887
   9.06680   9.06680      1.00  1.207266   .012907
   9.06669   9.06669      1.00  1.212116   .012957
   9.06658   9.06658      1.00  1.205786   .012907
   9.06647   9.06647      1.00  1.202106   .012827
   9.06636   9.06636      1.00  1.203976   .012917
   9.06625   9.06625      1.00  1.201426   .012877
   9.06615   9.06615      1.00  1.202516   .012847
   9.06603   9.06603      1.00  1.195816   .012817
   9.06591   9.06591      1.00  1.200486   .012857
   9.06581   9.06581      1.00  1.195896   .012797
   9.06569   9.06569      1.00  1.196476   .012727
   9.06558   9.06558      1.00  1.191286   .012757
   9.06546   9.06546      1.00  1.196616   .012817
   9.06534   9.06534      1.00  1.191196   .012817
   9.06523   9.06523      1.00  1.192156   .012767
   9.06511   9.06511      1.00  1.194116   .012817
   9.06499   9.06499      1.00  1.189066   .012707
   9.06488   9.06488      1.00  1.187506   .012787
   9.06476   9.06476      1.00  1.192756   .012767
   9.06464   9.06464      1.00  1.187256   .012787
   9.06452   9.06452      1.00  1.183786   .012717
   9.06440   9.06440      1.00  1.188066   .012807
   9.06428   9.06428      1.00  1.183796   .012687
   9.06417   9.06417      1.00  1.187066   .012747
   9.06406   9.06406      1.00  1.179196   .012707
   9.06395   9.06395      1.00  1.184556   .012747
   9.06384   9.06384      1.00  1.180296   .012677
   9.06373   9.06373      1.00  1.181206   .012677
   9.06361   9.06361      1.00  1.179076   .012687
   9.06350   9.06350      1.00  1.181556   .012677
   9.06340   9.06340      1.00  1.173976   .012607
   9.06328   9.06328      1.00  1.181366   .012697
   9.06317   9.06317      1.00  1.177016   .012657
   9.06307   9.06307      1.00  1.174796   .012657
   9.06295   9.06295      1.00  1.180256   .012737
   9.06284   9.06284      1.00  1.173486   .012617
   9.06273   9.06273      1.00  1.176216   .012707
   9.06262   9.06262      1.00  1.175846   .012627
   9.06252   9.06252      1.00  1.175016   .012657
   9.06240   9.06240      1.00  1.172436   .012627
   9.06228   9.06228      1.00  1.176936   .012707
   9.06218   9.06218      1.00  1.167196   .012577
   9.06208   9.06208      1.00  1.178676   .012717
   9.06196   9.06196      1.00  1.164856   .012547
   9.06184   9.06184      1.00  1.174946   .012647
   9.06174   9.06174      1.00  1.165156   .012577
   9.06164   9.06164      1.00  1.177856   .012717
   9.06153   9.06153      1.00  1.161536   .012587
   9.06142   9.06142      1.00  1.173036   .012637
   9.06131   9.06131      1.00  1.165906   .012557
   9.06121   9.06121      1.00  1.175656   .012677
   9.06110   9.06110      1.00  1.165096   .012627
   9.06099   9.06099      1.00  1.170046   .012597
   9.06089   9.06089      1.00  1.166856   .012657
   9.06079   9.06079      1.00  1.168876   .012647
   9.06068   9.06068      1.00  1.167606   .012647
   9.06058   9.06058      1.00  1.166566   .012637
   9.06048   9.06048      1.00  1.166456   .012657
   9.06038   9.06038      1.00  1.170456   .012647
   9.06028   9.06028      1.00  1.163026   .012567
   9.06017   9.06017      1.00  1.166776   .012617
   9.06007   9.06007      1.00  1.165966   .012567
   9.05997   9.05997      1.00  1.164096   .012607
   9.05986   9.05986      1.00  1.165646   .012617
   9.05975   9.05975      1.00  1.161136   .012557
   9.05965   9.05965      1.00  1.168416   .012647
   9.05954   9.05954      1.00  1.162036   .012577
   9.05943   9.05943      1.00  1.164606   .012577
   9.05932   9.05932      1.00  1.159886   .012547
   9.05922   9.05922      1.00  1.166526   .012637
   9.05911   9.05911      1.00  1.164606   .012647
   9.05899   9.05899      1.00  1.161516   .012557
   9.05887   9.05887      1.00  1.159936   .012607
   9.05876   9.05876      1.00  1.163646   .012597
   9.05865   9.05865      1.00  1.161996   .012607
   9.05854   9.05854      1.00  1.161756   .012597
   9.05842   9.05842      1.00  1.158706   .012557
   9.05830   9.05830      1.00  1.162996   .012617
   9.05820   9.05820      1.00  1.160036   .012597
   9.05808   9.05808      1.00  1.159776   .012587
   9.05795   9.05795      1.00  1.155746   .012577
   9.05784   9.05784      1.00  1.159236   .012627
   9.05773   9.05773      1.00  1.160106   .012567
   9.05761   9.05761      1.00  1.159106   .012587
   9.05749   9.05749      1.00  1.154446   .012537
   9.05739   9.05739      1.00  1.161636   .012627
   9.05728   9.05728      1.00  1.155226   .012567
   9.05716   9.05716      1.00  1.158326   .012617
   9.05704   9.05704      1.00  1.155026   .012557
   9.05694   9.05694      1.00  1.160956   .012697
   9.05683   9.05683      1.00  1.153056   .012557
   9.05672   9.05672      1.00  1.159706   .012607
   9.05661   9.05661      1.00  1.152106   .012507
   9.05650   9.05650      1.00  1.158146   .012647
   9.05640   9.05640      1.00  1.154556   .012557
   9.05628   9.05628      1.00  1.155846   .012587
   9.05616   9.05616      1.00  1.153386   .012577
   9.05606   9.05606      1.00  1.161676   .012617
   9.05595   9.05595      1.00  1.148106   .012507
   9.05583   9.05583      1.00  1.156226   .012597
   9.05571   9.05571      1.00  1.154296   .012617
   9.05560   9.05560      1.00  1.157156   .012587
   9.05548   9.05548      1.00  1.151596   .012557
   9.05536   9.05536      1.00  1.157876   .012637
   9.05524   9.05524      1.00  1.154196   .012587
   9.05513   9.05513      1.00  1.159066   .012617
   9.05502   9.05502      1.00  1.156586   .012627
   9.05490   9.05490      1.00  1.155166   .012577
   9.05478   9.05478      1.00  1.158056   .012647
   9.05467   9.05467      1.00  1.154686   .012607
   9.05455   9.05455      1.00  1.156656   .012587
   9.05442   9.05442      1.00  1.155376   .012577
   9.05430   9.05430      1.00  1.149886   .012557
   9.05419   9.05419      1.00  1.157466   .012667
   9.05408   9.05408      1.00  1.156576   .012627
   9.05396   9.05396      1.00  1.156646   .012667
   9.05385   9.05385      1.00  1.159156   .012667
   9.05374   9.05374      1.00  1.156956   .012617
   9.05364   9.05364      1.00  1.153486   .012627
   9.05352   9.05352      1.00  1.156866   .012647
   9.05341   9.05341      1.00  1.156016   .012647
   9.05330   9.05330      1.00  1.158146   .012647
   9.05320   9.05320      1.00  1.155156   .012647
   9.05308   9.05308      1.00  1.151346   .012677
   9.05296   9.05296      1.00  1.158446   .012637
   9.05286   9.05286      1.00  1.159326   .012677
   9.05275   9.05275      1.00  1.154106   .012587
   9.05264   9.05264      1.00  1.157936   .012697
   9.05252   9.05252      1.00  1.154106   .012627
   9.05242   9.05242      1.00  1.159416   .012687
   9.05231   9.05231      1.00  1.155936   .012677
   9.05220   9.05220      1.00  1.156996   .012687
   9.05208   9.05208      1.00  1.153726   .012687
   9.05198   9.05198      1.00  1.157906   .012717
   9.05187   9.05187      1.00  1.154866   .012667
   9.05176   9.05176      1.00  1.160886   .012717
   9.05165   9.05165      1.00  1.148186   .012617
   9.05155   9.05155      1.00  1.157926   .012697
   9.05144   9.05144      1.00  1.159266   .012757
   9.05133   9.05133      1.00  1.152336   .012617
   9.05122   9.05122      1.00  1.151566   .012637
   9.05112   9.05112      1.00  1.156616   .012707
   9.05102   9.05102      1.00  1.155366   .012717
   9.05091   9.05091      1.00  1.151716   .012607
   9.05080   9.05080      1.00  1.152656   .012677
   9.05070   9.05070      1.00  1.159226   .012717
   9.05060   9.05060      1.00  1.153876   .012707
   9.05050   9.05050      1.00  1.148266   .012617
   9.05039   9.05039      1.00  1.160026   .012737
   9.05029   9.05029      1.00  1.154306   .012717
   9.05019   9.05019      1.00  1.153376   .012687
   9.05009   9.05009      1.00  1.153286   .012737
   9.04998   9.04998      1.00  1.158876   .012707
   9.04988   9.04988      1.00  1.152696   .012677
   9.04978   9.04978      1.00  1.155896   .012757
   9.04967   9.04967      1.00  1.156896   .012767
   9.04956   9.04956      1.00  1.156356   .012727
   9.04946   9.04946      1.00  1.158096   .012767
   9.04935   9.04935      1.00  1.150986   .012637
   9.04923   9.04923      1.00  1.161446   .012817
   9.04912   9.04912      1.00  1.154616   .012747
   9.04901   9.04901      1.00  1.154926   .012747
   9.04890   9.04890      1.00  1.159796   .012787
   9.04879   9.04879      1.00  1.155156   .012727
   9.04867   9.04867      1.00  1.151116   .012707
   9.04855   9.04855      1.00  1.162436   .012837
   9.04845   9.04845      1.00  1.155646   .012717
   9.04833   9.04833      1.00  1.158296   .012757
   9.04821   9.04821      1.00  1.149436   .012707
   9.04810   9.04810      1.00  1.163466   .012847
   9.04798   9.04798      1.00  1.153796   .012747
   9.04787   9.04787      1.00  1.153816   .012697
   9.04774   9.04774      1.00  1.151346   .012727
   9.04763   9.04763      1.00  1.163796   .012837
   9.04752   9.04752      1.00  1.151166   .012747
   9.04741   9.04741      1.00  1.153446   .012747
   9.04729   9.04729      1.00  1.158036   .012787
   9.04718   9.04718      1.00  1.157496   .012797
   9.04708   9.04708      1.00  1.150506   .012777
   9.04696   9.04696      1.00  1.156656   .012797
   9.04684   9.04684      1.00  1.158286   .012837
   9.04674   9.04674      1.00  1.155846   .012817
   9.04663   9.04663      1.00  1.157696   .012817
   9.04652   9.04652      1.00  1.159706   .012797
   9.04640   9.04640      1.00  1.160456   .012867
   9.04629   9.04629      1.00  1.150456   .012767
   9.04619   9.04619      1.00  1.160576   .012837
   9.04607   9.04607      1.00  1.157196   .012837
   9.04595   9.04595      1.00  1.161186   .012847
   9.04584   9.04584      1.00  1.153736   .012807
   9.04573   9.04573      1.00  1.164586   .012887
   9.04561   9.04561      1.00  1.158296   .012857
   9.04549   9.04549      1.00  1.159816   .012847
   9.04538   9.04538      1.00  1.156796   .012847
   9.04527   9.04527      1.00  1.167786   .012927
   9.04514   9.04514      1.00  1.154756   .012857
   9.04502   9.04502      1.00  1.163976   .012877
   9.04491   9.04491      1.00  1.163786   .012907
   9.04480   9.04480      1.00  1.163166   .012917
   9.04468   9.04468      1.00  1.156446   .012867
   9.04455   9.04455      1.00  1.166476   .012977
   9.04444   9.04444      1.00  1.164416   .012907
   9.04433   9.04433      1.00  1.159326   .012917
   9.04421   9.04421      1.00  1.164156   .012937
   9.04409   9.04409      1.00  1.164246   .012967
   9.04398   9.04398      1.00  1.166616   .012967
   9.04386   9.04386      1.00  1.158946   .012867
   9.04375   9.04375      1.00  1.170056   .012977
   9.04364   9.04364      1.00  1.162876   .012927
   9.04353   9.04353      1.00  1.161846   .012917
   9.04342   9.04342      1.00  1.167246   .012977
   9.04331   9.04331      1.00  1.169386   .013037
   9.04319   9.04319      1.00  1.163116   .012967
   9.04308   9.04308      1.00  1.165146   .012987
   9.04298   9.04298      1.00  1.173496   .013077
   9.04287   9.04287      1.00  1.164916   .012907
   9.04276   9.04276      1.00  1.168486   .013017
   9.04265   9.04265      1.00  1.166916   .012977
   9.04255   9.04255      1.00  1.175466   .013137
   9.04243   9.04243      1.00  1.164086   .012977
   9.04232   9.04232      1.00  1.165846   .013007
   9.04221   9.04221      1.00  1.174346   .013127
   9.04210   9.04210      1.00  1.173656   .013067
   9.04198   9.04198      1.00  1.164596   .012987
   9.04187   9.04187      1.00  1.171846   .013057
   9.04176   9.04176      1.00  1.173296   .013117
   9.04166   9.04166      1.00  1.172306   .013077
   9.04155   9.04155      1.00  1.168446   .013067
   9.04144   9.04144      1.00  1.171436   .013057
   9.04134   9.04134      1.00  1.176456   .013167
   9.04124   9.04124      1.00  1.165306   .013007
   9.04112   9.04112      1.00  1.173026   .013127
   9.04102   9.04102      1.00  1.175286   .013157
   9.04092   9.04092      1.00  1.174556   .013137
   9.04082   9.04082      1.00  1.167566   .013047
   9.04071   9.04071      1.00  1.183346   .013227
   9.04061   9.04061      1.00  1.174516   .013147
   9.04051   9.04051      1.00  1.175076   .013137
   9.04040   9.04040      1.00  1.174006   .013187
   9.04030   9.04030      1.00  1.180066   .013217
   9.04019   9.04019      1.00  1.175066   .013137
   9.04010   9.04010      1.00  1.176796   .013167
   9.03999   9.03999      1.00  1.178556   .013227
   9.03988   9.03988      1.00  1.177366   .013177
   9.03978   9.03978      1.00  1.168076   .013127
   9.03968   9.03968      1.00  1.184486   .013217
   9.03957   9.03957      1.00  1.182996   .013277
   9.03946   9.03946      1.00  1.174796   .013157
   9.03935   9.03935      1.00  1.177516   .013257
   9.03925   9.03925      1.00  1.188436   .013337
   9.03914   9.03914      1.00  1.181976   .013307
   9.03902   9.03902      1.00  1.177936   .013197
   9.03890   9.03890      1.00  1.181696   .013217
   9.03879   9.03879      1.00  1.187846   .013307
   9.03869   9.03869      1.00  1.182826   .013287
   9.03856   9.03856      1.00  1.180726   .013297
   9.03844   9.03844      1.00  1.190456   .013347
   9.03833   9.03833      1.00  1.184796   .013297
   9.03822   9.03822      1.00  1.182416   .013247
   9.03810   9.03810      1.00  1.185366   .013367
   9.03798   9.03798      1.00  1.190576   .013377
   9.03786   9.03786      1.00  1.182246   .013217
   9.03775   9.03775      1.00  1.188336   .013327
   9.03764   9.03764      1.00  1.191326   .013417
   9.03752   9.03752      1.00  1.186396   .013377
   9.03741   9.03741      1.00  1.188716   .013367
   9.03729   9.03729      1.00  1.188146   .013407
   9.03718   9.03718      1.00  1.194406   .013487
   9.03707   9.03707      1.00  1.182616   .013267
   9.03696   9.03696      1.00  1.195956   .013487
   9.03685   9.03685      1.00  1.191396   .013437
   9.03674   9.03674      1.00  1.195416   .013487
   9.03663   9.03663      1.00  1.187436   .013377
   9.03652   9.03652      1.00  1.199886   .013517
   9.03641   9.03641      1.00  1.190946   .013437
   9.03630   9.03630      1.00  1.194056   .013467
   9.03618   9.03618      1.00  1.194796   .013427
   9.03607   9.03607      1.00  1.199976   .013527
   9.03596   9.03596      1.00  1.194956   .013507
   9.03585   9.03585      1.00  1.194466   .013487
   9.03573   9.03573      1.00  1.196126   .013517
   9.03562   9.03562      1.00  1.200946   .013507
   9.03550   9.03550      1.00  1.192456   .013477
   9.03538   9.03538      1.00  1.202276   .013567
   9.03526   9.03526      1.00  1.200316   .013517
   9.03515   9.03515      1.00  1.199276   .013517
   9.03504   9.03504      1.00  1.200506   .013627
   9.03491   9.03491      1.00  1.204476   .013577
   9.03479   9.03479      1.00  1.199126   .013577
   9.03467   9.03467      1.00  1.201976   .013577
   9.03456   9.03456      1.00  1.204866   .013577
   9.03444   9.03444      1.00  1.203706   .013607
   9.03433   9.03433      1.00  1.203206   .013667
   9.03421   9.03421      1.00  1.202646   .013617
   9.03410   9.03410      1.00  1.209106   .013677
   9.03398   9.03398      1.00  1.201346   .013607
   9.03386   9.03386      1.00  1.204976   .013657
   9.03376   9.03376      1.00  1.206286   .013687
   9.03365   9.03365      1.00  1.210306   .013717
   9.03354   9.03354      1.00  1.200946   .013637
   9.03342   9.03342      1.00  1.211026   .013707
   9.03331   9.03331      1.00  1.208856   .013707
   9.03320   9.03320      1.00  1.211386   .013707
   9.03309   9.03309      1.00  1.205166   .013707
   9.03297   9.03297      1.00  1.213416   .013727
   9.03287   9.03287      1.00  1.214316   .013807
   9.03276   9.03276      1.00  1.208296   .013697
   9.03265   9.03265      1.00  1.209566   .013717
   9.03253   9.03253      1.00  1.215176   .013797
   9.03243   9.03243      1.00  1.207016   .013687
   9.03232   9.03232      1.00  1.210146   .013767
   9.03221   9.03221      1.00  1.214896   .013787
   9.03209   9.03209      1.00  1.211806   .013807
   9.03199   9.03199      1.00  1.211966   .013757
   9.03188   9.03188      1.00  1.213946   .013787
   9.03177   9.03177      1.00  1.217216   .013807
   9.03166   9.03166      1.00  1.214246   .013817
   9.03155   9.03155      1.00  1.208276   .013727
   9.03145   9.03145      1.00  1.216676   .013847
   9.03134   9.03134      1.00  1.217766   .013837
   9.03123   9.03123      1.00  1.212016   .013787
   9.03113   9.03113      1.00  1.211736   .013777
   9.03102   9.03102      1.00  1.219876   .013867
   9.03091   9.03091      1.00  1.212516   .013747
   9.03081   9.03081      1.00  1.215576   .013847
   9.03071   9.03071      1.00  1.214476   .013817
   9.03061   9.03061      1.00  1.224946   .013967
   9.03051   9.03051      1.00  1.209326   .013797
   9.03040   9.03040      1.00  1.221276   .013917
   9.03030   9.03030      1.00  1.215146   .013857
   9.03020   9.03020      1.00  1.219986   .013917
   9.03009   9.03009      1.00  1.211876   .013827
   9.02998   9.02998      1.00  1.222426   .013957
   9.02989   9.02989      1.00  1.217696   .013877
   9.02979   9.02979      1.00  1.215276   .013847
   9.02968   9.02968      1.00  1.217326   .013897
   9.02957   9.02957      1.00  1.222486   .013947
   9.02946   9.02946      1.00  1.216356   .013887
   9.02936   9.02936      1.00  1.217636   .013887
   9.02925   9.02925      1.00  1.218306   .013947
   9.02913   9.02913      1.00  1.223026   .013947
   9.02902   9.02902      1.00  1.212626   .013867
   9.02891   9.02891      1.00  1.221026   .013947
   9.02878   9.02878      1.00  1.219346   .013957
   9.02867   9.02867      1.00  1.215806   .013867
   9.02856   9.02856      1.00  1.219576   .013947
   9.02845   9.02845      1.00  1.218896   .013947
   9.02834   9.02834      1.00  1.222476   .013997
   9.02821   9.02821      1.00  1.216506   .013917
   9.02809   9.02809      1.00  1.223616   .013987
   9.02799   9.02799      1.00  1.223916   .013977
   9.02787   9.02787      1.00  1.219676   .013967
   9.02775   9.02775      1.00  1.216556   .013887
   9.02764   9.02764      1.00  1.226066   .014027
   9.02753   9.02753      1.00  1.222626   .014007
   9.02741   9.02741      1.00  1.215696   .013897
   9.02729   9.02729      1.00  1.222996   .014057
   9.02719   9.02719      1.00  1.223256   .013977
   9.02708   9.02708      1.00  1.219306   .013997
   9.02697   9.02697      1.00  1.221036   .014007
   9.02685   9.02685      1.00  1.221616   .014017
   9.02675   9.02675      1.00  1.221546   .014047
   9.02664   9.02664      1.00  1.221316   .014027
   9.02652   9.02652      1.00  1.220206   .013947
   9.02641   9.02641      1.00  1.227916   .014087
   9.02631   9.02631      1.00  1.218456   .013977
   9.02620   9.02620      1.00  1.223576   .014027
   9.02608   9.02608      1.00  1.228326   .014087
   9.02597   9.02597      1.00  1.222556   .014067
   9.02586   9.02586      1.00  1.219856   .014057
   9.02575   9.02575      1.00  1.229656   .014127
   9.02563   9.02563      1.00  1.224876   .014137
   9.02551   9.02551      1.00  1.221396   .014017
   9.02540   9.02540      1.00  1.224916   .014097
   9.02529   9.02529      1.00  1.226726   .014077
   9.02516   9.02516      1.00  1.224166   .014067
   9.02504   9.02504      1.00  1.224176   .014067
   9.02493   9.02493      1.00  1.227196   .014147
   9.02482   9.02482      1.00  1.231806   .014147
   9.02470   9.02470      1.00  1.223286   .014097
   9.02458   9.02458      1.00  1.228106   .014157
   9.02446   9.02446      1.00  1.235246   .014247
   9.02435   9.02435      1.00  1.225626   .014137
   9.02423   9.02423      1.00  1.229996   .014127
   9.02411   9.02411      1.00  1.232186   .014217
   9.02400   9.02400      1.00  1.234646   .014207
   9.02389   9.02389      1.00  1.230006   .014157
   9.02378   9.02378      1.00  1.232586   .014217
   9.02367   9.02367      1.00  1.235166   .014227
   9.02356   9.02356      1.00  1.236586   .014207
   9.02345   9.02345      1.00  1.227866   .014137
   9.02334   9.02334      1.00  1.240406   .014267
   9.02323   9.02323      1.00  1.237696   .014277
   9.02312   9.02312      1.00  1.230576   .014157
   9.02301   9.02301      1.00  1.238876   .014277
   9.02290   9.02290      1.00  1.238756   .014247
   9.02279   9.02279      1.00  1.238366   .014327
   9.02268   9.02268      1.00  1.235436   .014267
   9.02258   9.02258      1.00  1.243676   .014347
   9.02246   9.02246      1.00  1.238126   .014277
   9.02235   9.02235      1.00  1.239736   .014297
   9.02224   9.02224      1.00  1.236226   .014317
   9.02213   9.02213      1.00  1.246356   .014377
   9.02202   9.02202      1.00  1.239956   .014347
   9.02190   9.02190      1.00  1.236336   .014277
   9.02180   9.02180      1.00  1.246996   .014437
   9.02170   9.02170      1.00  1.243866   .014367
   9.02158   9.02158      1.00  1.237766   .014337
   9.02147   9.02147      1.00  1.246086   .014417
   9.02137   9.02137      1.00  1.246556   .014437
   9.02127   9.02127      1.00  1.245446   .014397
   9.02116   9.02116      1.00  1.241306   .014377
   9.02105   9.02105      1.00  1.248176   .014487
   9.02095   9.02095      1.00  1.249586   .014487
   9.02085   9.02085      1.00  1.243506   .014367
   9.02074   9.02074      1.00  1.248576   .014507
   9.02064   9.02064      1.00  1.251026   .014517
   9.02054   9.02054      1.00  1.247746   .014477
   9.02044   9.02044      1.00  1.246006   .014427
   9.02033   9.02033      1.00  1.254476   .014567
   9.02022   9.02022      1.00  1.248096   .014487
   9.02013   9.02013      1.00  1.248436   .014477
   9.02002   9.02002      1.00  1.251716   .014537
   9.01991   9.01991      1.00  1.253516   .014487
   9.01980   9.01980      1.00  1.251546   .014557
   9.01970   9.01970      1.00  1.248256   .014507
   9.01960   9.01960      1.00  1.255656   .014627
   9.01949   9.01949      1.00  1.256856   .014617
   9.01938   9.01938      1.00  1.252406   .014587
   9.01928   9.01928      1.00  1.258376   .014607
   9.01917   9.01917      1.00  1.259406   .014617
   9.01905   9.01905      1.00  1.253916   .014577
   9.01894   9.01894      1.00  1.259726   .014647
   9.01883   9.01883      1.00  1.258206   .014647
   9.01872   9.01872      1.00  1.262466   .014707
   9.01859   9.01859      1.00  1.253156   .014567
   9.01847   9.01847      1.00  1.264316   .014697
   9.01837   9.01837      1.00  1.260106   .014647
   9.01826   9.01826      1.00  1.264046   .014647
   9.01814   9.01814      1.00  1.256226   .014637
   9.01802   9.01802      1.00  1.262546   .014667
   9.01790   9.01790      1.00  1.260296   .014697
   9.01779   9.01779      1.00  1.263136   .014707
   9.01767   9.01767      1.00  1.264656   .014747
   9.01755   9.01755      1.00  1.264126   .014717
   9.01745   9.01745      1.00  1.263426   .014717
   9.01734   9.01734      1.00  1.268786   .014797
   9.01722   9.01722      1.00  1.266666   .014797
   9.01711   9.01711      1.00  1.267096   .014727
   9.01700   9.01700      1.00  1.264236   .014757
   9.01689   9.01689      1.00  1.268446   .014807
   9.01677   9.01677      1.00  1.271566   .014847
   9.01666   9.01666      1.00  1.263856   .014797
   9.01655   9.01655      1.00  1.268136   .014837
   9.01645   9.01645      1.00  1.272416   .014837
   9.01633   9.01633      1.00  1.267056   .014787
   9.01622   9.01622      1.00  1.267976   .014767
   9.01612   9.01612      1.00  1.271776   .014827
   9.01600   9.01600      1.00  1.274016   .014877
   9.01589   9.01589      1.00  1.267736   .014787
   9.01577   9.01577      1.00  1.271316   .014857
   9.01566   9.01566      1.00  1.271616   .014877
   9.01554   9.01554      1.00  1.273216   .014897
   9.01542   9.01542      1.00  1.268306   .014787
   9.01530   9.01530      1.00  1.275636   .014907
   9.01519   9.01519      1.00  1.273816   .014887
   9.01508   9.01508      1.00  1.272626   .014947
   9.01496   9.01496      1.00  1.272596   .014917
   9.01484   9.01484      1.00  1.277076   .014917
   9.01472   9.01472      1.00  1.273476   .014907
   9.01461   9.01461      1.00  1.275106   .014927
   9.01448   9.01448      1.00  1.275356   .014927
   9.01437   9.01437      1.00  1.276616   .014947
   9.01425   9.01425      1.00  1.272576   .014937
   9.01414   9.01414      1.00  1.276656   .014937
   9.01403   9.01403      1.00  1.277136   .014957
   9.01392   9.01392      1.00  1.278256   .014937
   9.01380   9.01380      1.00  1.270936   .014897
   9.01370   9.01370      1.00  1.281316   .015017
   9.01358   9.01358      1.00  1.277066   .015017
   9.01347   9.01347      1.00  1.273926   .014927
   9.01336   9.01336      1.00  1.279876   .015027
   9.01325   9.01325      1.00  1.279476   .014977
   9.01314   9.01314      1.00  1.277756   .014977
   9.01302   9.01302      1.00  1.276476   .014977
   9.01292   9.01292      1.00  1.282766   .015087
   9.01281   9.01281      1.00  1.278376   .014997
   9.01270   9.01270      1.00  1.280016   .015027
   9.01259   9.01259      1.00  1.276366   .015027
   9.01248   9.01248      1.00  1.287276   .015167
   9.01237   9.01237      1.00  1.274706   .014947
   9.01226   9.01226      1.00  1.279766   .015027
   9.01214   9.01214      1.00  1.281976   .015107
   9.01204   9.01204      1.00  1.285296   .015077
   9.01193   9.01193      1.00  1.278156   .015037
   9.01182   9.01182      1.00  1.283696   .015077
   9.01171   9.01171      1.00  1.281556   .015107
   9.01161   9.01161      1.00  1.282966   .015087
   9.01151   9.01151      1.00  1.280466   .015117
   9.01140   9.01140      1.00  1.282696   .015077
   9.01128   9.01128      1.00  1.284466   .015197
   9.01118   9.01118      1.00  1.279946   .015037
   9.01108   9.01108      1.00  1.285466   .015147
   9.01097   9.01097      1.00  1.283206   .015107
   9.01086   9.01086      1.00  1.279936   .015097
   9.01076   9.01076      1.00  1.279686   .015087
   9.01067   9.01067      1.00  1.285236   .015167
   9.01056   9.01056      1.00  1.281196   .015097
   9.01045   9.01045      1.00  1.281966   .015087
   9.01036   9.01036      1.00  1.283736   .015167
   9.01026   9.01026      1.00  1.286716   .015157
   9.01015   9.01015      1.00  1.279276   .015097
   9.01004   9.01004      1.00  1.281436   .015137
   9.00994   9.00994      1.00  1.283576   .015157
   9.00984   9.00984      1.00  1.285776   .015177
   9.00973   9.00973      1.00  1.278816   .015147
   9.00962   9.00962      1.00  1.283196   .015127
   9.00952   9.00952      1.00  1.286226   .015237
   9.00942   9.00942      1.00  1.278786   .015107
   9.00931   9.00931      1.00  1.284266   .015167
   9.00919   9.00919      1.00  1.283686   .015167
   9.00909   9.00909      1.00  1.284456   .015227
   9.00898   9.00898      1.00  1.280056   .015137
   9.00886   9.00886      1.00  1.283616   .015167
   9.00874   9.00874      1.00  1.285736   .015177
   9.00863   9.00863      1.00  1.281806   .015087
   9.00852   9.00852      1.00  1.280766   .015167
   9.00839   9.00839      1.00  1.284606   .015187
   9.00828   9.00828      1.00  1.280016   .015177
   9.00817   9.00817      1.00  1.283646   .015207
   9.00806   9.00806      1.00  1.279456   .015157
   9.00794   9.00794      1.00  1.281936   .015157
   9.00782   9.00782      1.00  1.275236   .015107
   9.00771   9.00771      1.00  1.282296   .015127
   9.00760   9.00760      1.00  1.278556   .015177
   9.00748   9.00748      1.00  1.280596   .015127
   9.00737   9.00737      1.00  1.276756   .015157
   9.00726   9.00726      1.00  1.281726   .015217
   9.00715   9.00715      1.00  1.278996   .015197
   9.00704   9.00704      1.00  1.278976   .015127
   9.00692   9.00692      1.00  1.276956   .015167
   9.00681   9.00681      1.00  1.282416   .015227
   9.00670   9.00670      1.00  1.276386   .015177
   9.00659   9.00659      1.00  1.276816   .015187
   9.00648   9.00648      1.00  1.277106   .015187
   9.00638   9.00638      1.00  1.277916   .015167
   9.00627   9.00627      1.00  1.275756   .015167
   9.00615   9.00615      1.00  1.275186   .015197
   9.00604   9.00604      1.00  1.277686   .015137
   9.00593   9.00593      1.00  1.274816   .015167
   9.00582   9.00582      1.00  1.275206   .015167
   9.00570   9.00570      1.00  1.274176   .015187
   9.00558   9.00558      1.00  1.273726   .015187
   9.00547   9.00547      1.00  1.272716   .015117
   9.00536   9.00536      1.00  1.275516   .015147
   9.00523   9.00523      1.00  1.275986   .015187
   9.00512   9.00512      1.00  1.268776   .015077
   9.00500   9.00500      1.00  1.271746   .015117
   9.00489   9.00489      1.00  1.270646   .015197
   9.00477   9.00477      1.00  1.272566   .015157
   9.00465   9.00465      1.00  1.269986   .015157
   9.00453   9.00453      1.00  1.267136   .015077
   9.00442   9.00442      1.00  1.272426   .015207
   9.00430   9.00430      1.00  1.269356   .015107
   9.00418   9.00418      1.00  1.265206   .015077
   9.00407   9.00407      1.00  1.269666   .015107
   9.00397   9.00397      1.00  1.265776   .015127
   9.00385   9.00385      1.00  1.266526   .015127
   9.00373   9.00373      1.00  1.265046   .015107
   9.00363   9.00363      1.00  1.264156   .015047
   9.00352   9.00352      1.00  1.264856   .015117
   9.00341   9.00341      1.00  1.257606   .015007
   9.00329   9.00329      1.00  1.263386   .015097
   9.00318   9.00318      1.00  1.261806   .015087
   9.00308   9.00308      1.00  1.264186   .015107
   9.00297   9.00297      1.00  1.259716   .015007
   9.00285   9.00285      1.00  1.261216   .015107
   9.00275   9.00275      1.00  1.260096   .015077
   9.00264   9.00264      1.00  1.262926   .015117
   9.00252   9.00252      1.00  1.260266   .015047
   9.00241   9.00241      1.00  1.259056   .015077
   9.00231   9.00231      1.00  1.258886   .015107
   9.00220   9.00220      1.00  1.261766   .015097
   9.00208   9.00208      1.00  1.258296   .015057
   9.00198   9.00198      1.00  1.259316   .015067
   9.00187   9.00187      1.00  1.255306   .015087
   9.00176   9.00176      1.00  1.260946   .015087
   9.00165   9.00165      1.00  1.258036   .015077
   9.00154   9.00154      1.00  1.254396   .015037
   9.00144   9.00144      1.00  1.257536   .015107
   9.00133   9.00133      1.00  1.257586   .015047
   9.00122   9.00122      1.00  1.256536   .015047
   9.00111   9.00111      1.00  1.251406   .014977
   9.00101   9.00101      1.00  1.256916   .015027
   9.00092   9.00092      1.00  1.255096   .015037
   9.00081   9.00081      1.00  1.254846   .015017
   9.00070   9.00070      1.00  1.252476   .015047
   9.00060   9.00060      1.00  1.257716   .015067
   9.00051   9.00051      1.00  1.248946   .014957
   9.00040   9.00040      1.00  1.255046   .015127
   9.00029   9.00029      1.00  1.248296   .014987
   9.00019   9.00019      1.00  1.256276   .015097
   9.00009   9.00009      1.00  1.246706   .014977
   8.99998   8.99998      1.00  1.254396   .015097
   8.99988   8.99988      1.00  1.246916   .015017
   8.99978   8.99978      1.00  1.251106   .015047
   8.99968   8.99968      1.00  1.250486   .015007
   8.99957   8.99957      1.00  1.247926   .014967
   8.99945   8.99945      1.00  1.250096   .015057
   8.99935   8.99935      1.00  1.248076   .015017
   8.99924   8.99924      1.00  1.249106   .015047
   8.99913   8.99913      1.00  1.249416   .014977
   8.99901   8.99901      1.00  1.244566   .014987
   8.99891   8.99891      1.00  1.246706   .015007
   8.99880   8.99880      1.00  1.250396   .015037
   8.99868   8.99868      1.00  1.244926   .014987
   8.99857   8.99857      1.00  1.245626   .015027
   8.99846   8.99846      1.00  1.246266   .015067
   8.99834   8.99834      1.00  1.247906   .015017
   8.99823   8.99823      1.00  1.242306   .014967
   8.99811   8.99811      1.00  1.244476   .015007
   8.99799   8.99799      1.00  1.242536   .015017
   8.99788   8.99788      1.00  1.244386   .015027
   8.99776   8.99776      1.00  1.237746   .014927
   8.99764   8.99764      1.00  1.244066   .014987
   8.99754   8.99754      1.00  1.243076   .015017
   8.99743   8.99743      1.00  1.242116   .014947
   8.99731   8.99731      1.00  1.241076   .014967
   8.99720   8.99720      1.00  1.241516   .014997
   8.99708   8.99708      1.00  1.239056   .014977
   8.99698   8.99698      1.00  1.242496   .014997
   8.99687   8.99687      1.00  1.236896   .015037
   8.99675   8.99675      1.00  1.240276   .015017
   8.99665   8.99665      1.00  1.237486   .014987
   8.99655   8.99655      1.00  1.238336   .014977
   8.99643   8.99643      1.00  1.239226   .014977
   8.99632   8.99632      1.00  1.230646   .014877
   8.99622   8.99622      1.00  1.236806   .014887
   8.99611   8.99611      1.00  1.239046   .015007
   8.99600   8.99600      1.00  1.234486   .014917
   8.99588   8.99588      1.00  1.234176   .014927
   8.99577   8.99577      1.00  1.236866   .014967
   8.99566   8.99566      1.00  1.235226   .014987
   8.99554   8.99554      1.00  1.232476   .014927
   8.99542   8.99542      1.00  1.234416   .014997
   8.99531   8.99531      1.00  1.232776   .014877
   8.99519   8.99519      1.00  1.236276   .015037
   8.99507   8.99507      1.00  1.231696   .014927
   8.99495   8.99495      1.00  1.232676   .014947
   8.99484   8.99484      1.00  1.234886   .014977
   8.99473   8.99473      1.00  1.228576   .014907
   8.99461   8.99461      1.00  1.230306   .014917
   8.99448   8.99448      1.00  1.235496   .014927
   8.99437   8.99437      1.00  1.228236   .014917
   8.99426   8.99426      1.00  1.233286   .014957
   8.99415   8.99415      1.00  1.226586   .014877
   8.99403   8.99403      1.00  1.232246   .014887
   8.99393   8.99393      1.00  1.226466   .014887
   8.99382   8.99382      1.00  1.230186   .014917
   8.99370   8.99370      1.00  1.228346   .014917
   8.99358   8.99358      1.00  1.229106   .014927
   8.99347   8.99347      1.00  1.225306   .014857
   8.99337   8.99337      1.00  1.229246   .014927
   8.99325   8.99325      1.00  1.223756   .014847
   8.99314   8.99314      1.00  1.223076   .014827
   8.99304   8.99304      1.00  1.227736   .014917
   8.99293   8.99293      1.00  1.227756   .014917
   8.99281   8.99281      1.00  1.222656   .014907
   8.99270   8.99270      1.00  1.222556   .014877
   8.99260   8.99260      1.00  1.227536   .014957
   8.99249   8.99249      1.00  1.222956   .014857
   8.99237   8.99237      1.00  1.220016   .014827
   8.99226   8.99226      1.00  1.221976   .014857
   8.99215   8.99215      1.00  1.225766   .014917
   8.99205   8.99205      1.00  1.214846   .014847
   8.99193   8.99193      1.00  1.222526   .014847
   8.99182   8.99182      1.00  1.219176   .014827
   8.99172   8.99172      1.00  1.220526   .014807
   8.99162   8.99162      1.00  1.217266   .014847
   8.99151   8.99151      1.00  1.217676   .014817
   8.99139   8.99139      1.00  1.217506   .014837
   8.99129   8.99129      1.00  1.217126   .014777
   8.99119   8.99119      1.00  1.216306   .014847
   8.99108   8.99108      1.00  1.214426   .014807
   8.99097   8.99097      1.00  1.215476   .014797
   8.99087   8.99087      1.00  1.216506   .014857
   8.99078   8.99078      1.00  1.217856   .014867
   8.99067   8.99067      1.00  1.210496   .014777
   8.99056   8.99056      1.00  1.212666   .014747
   8.99046   8.99046      1.00  1.215036   .014807
   8.99037   8.99037      1.00  1.213706   .014797
   8.99026   8.99026      1.00  1.211836   .014797
   8.99014   8.99014      1.00  1.213026   .014737
   8.99005   8.99005      1.00  1.213576   .014837
   8.98995   8.98995      1.00  1.213736   .014767
   8.98984   8.98984      1.00  1.209536   .014807
   8.98973   8.98973      1.00  1.212066   .014777
   8.98963   8.98963      1.00  1.214666   .014867
   8.98953   8.98953      1.00  1.209496   .014747
   8.98942   8.98942      1.00  1.213476   .014847
   8.98930   8.98930      1.00  1.211346   .014787
   8.98920   8.98920      1.00  1.210976   .014887
   8.98909   8.98909      1.00  1.205716   .014797
   8.98898   8.98898      1.00  1.212876   .014887
   8.98885   8.98885      1.00  1.207446   .014767
   8.98874   8.98874      1.00  1.212656   .014857
   8.98864   8.98864      1.00  1.208016   .014807
   8.98851   8.98851      1.00  1.212776   .014847
   8.98839   8.98839      1.00  1.204016   .014747
   8.98828   8.98828      1.00  1.215486   .014887
   8.98817   8.98817      1.00  1.206636   .014777
   8.98805   8.98805      1.00  1.212126   .014837
   8.98793   8.98793      1.00  1.203666   .014777
   8.98782   8.98782      1.00  1.215446   .014907
   8.98771   8.98771      1.00  1.205156   .014767
   8.98760   8.98760      1.00  1.210106   .014797
   8.98748   8.98748      1.00  1.204606   .014787
   8.98737   8.98737      1.00  1.212176   .014857
   8.98726   8.98726      1.00  1.206196   .014827
   8.98714   8.98714      1.00  1.208666   .014797
   8.98702   8.98702      1.00  1.205986   .014827
   8.98692   8.98692      1.00  1.209866   .014897
   8.98681   8.98681      1.00  1.205256   .014787
   8.98669   8.98669      1.00  1.205326   .014787
   8.98658   8.98658      1.00  1.208626   .014867
   8.98648   8.98648      1.00  1.205896   .014807
   8.98637   8.98637      1.00  1.205596   .014797
   8.98626   8.98626      1.00  1.206176   .014827
   8.98614   8.98614      1.00  1.204466   .014827
   8.98604   8.98604      1.00  1.207336   .014837
   8.98593   8.98593      1.00  1.203816   .014777
   8.98581   8.98581      1.00  1.205766   .014817
   8.98568   8.98568      1.00  1.204476   .014837
   8.98557   8.98557      1.00  1.201376   .014807
   8.98546   8.98546      1.00  1.207006   .014867
   8.98534   8.98534      1.00  1.199036   .014817
   8.98522   8.98522      1.00  1.198986   .014757
   8.98511   8.98511      1.00  1.205536   .014867
   8.98500   8.98500      1.00  1.200846   .014777
   8.98487   8.98487      1.00  1.202496   .014857
   8.98475   8.98475      1.00  1.199346   .014767
   8.98464   8.98464      1.00  1.203406   .014777
   8.98452   8.98452      1.00  1.200216   .014787
   8.98441   8.98441      1.00  1.199506   .014797
   8.98428   8.98428      1.00  1.198896   .014787
   8.98417   8.98417      1.00  1.202166   .014817
   8.98406   8.98406      1.00  1.199156   .014847
   8.98395   8.98395      1.00  1.199196   .014827
   8.98383   8.98383      1.00  1.198676   .014847
   8.98372   8.98372      1.00  1.200456   .014847
   8.98361   8.98361      1.00  1.196256   .014727
   8.98350   8.98350      1.00  1.197186   .014747
   8.98338   8.98338      1.00  1.198646   .014827
   8.98328   8.98328      1.00  1.195436   .014727
   8.98318   8.98318      1.00  1.195236   .014797
   8.98306   8.98306      1.00  1.196916   .014727
   8.98295   8.98295      1.00  1.197966   .014827
   8.98284   8.98284      1.00  1.193906   .014737
   8.98273   8.98273      1.00  1.195386   .014817
   8.98262   8.98262      1.00  1.196086   .014767
   8.98250   8.98250      1.00  1.194216   .014757
   8.98240   8.98240      1.00  1.188966   .014677
   8.98229   8.98229      1.00  1.198026   .014827
   8.98218   8.98218      1.00  1.191856   .014757
   8.98206   8.98206      1.00  1.190856   .014747
   8.98195   8.98195      1.00  1.194146   .014807
   8.98185   8.98185      1.00  1.195436   .014807
   8.98174   8.98174      1.00  1.185626   .014737
   8.98163   8.98163      1.00  1.188036   .014717
   8.98153   8.98153      1.00  1.196106   .014837
   8.98142   8.98142      1.00  1.190776   .014797
   8.98131   8.98131      1.00  1.188536   .014787
   8.98120   8.98120      1.00  1.190556   .014767
   8.98110   8.98110      1.00  1.194806   .014807
   8.98100   8.98100      1.00  1.184646   .014697
   8.98089   8.98089      1.00  1.192386   .014817
   8.98079   8.98079      1.00  1.190496   .014807
   8.98069   8.98069      1.00  1.190356   .014767
   8.98058   8.98058      1.00  1.181866   .014687
   8.98048   8.98048      1.00  1.194256   .014807
   8.98037   8.98037      1.00  1.184386   .014707
   8.98027   8.98027      1.00  1.190326   .014747
   8.98017   8.98017      1.00  1.178776   .014607
   8.98006   8.98006      1.00  1.195566   .014867
   8.97995   8.97995      1.00  1.179226   .014657
   8.97985   8.97985      1.00  1.188726   .014757
   8.97975   8.97975      1.00  1.181566   .014687
   8.97965   8.97965      1.00  1.190686   .014797
   8.97954   8.97954      1.00  1.176126   .014617
   8.97943   8.97943      1.00  1.188536   .014777
   8.97932   8.97932      1.00  1.178596   .014697
   8.97920   8.97920      1.00  1.186066   .014807
   8.97909   8.97909      1.00  1.175676   .014627
   8.97899   8.97899      1.00  1.187116   .014767
   8.97888   8.97888      1.00  1.180156   .014697
   8.97876   8.97876      1.00  1.179636   .014667
   8.97865   8.97865      1.00  1.177646   .014667
   8.97853   8.97853      1.00  1.184146   .014737
   8.97842   8.97842      1.00  1.179556   .014707
   8.97830   8.97830      1.00  1.176466   .014647
   8.97818   8.97818      1.00  1.178516   .014687
   8.97807   8.97807      1.00  1.180726   .014717
   8.97796   8.97796      1.00  1.174316   .014667
   8.97783   8.97783      1.00  1.176556   .014717
   8.97771   8.97771      1.00  1.178986   .014717
   8.97760   8.97760      1.00  1.171926   .014637
   8.97750   8.97750      1.00  1.177526   .014707
   8.97738   8.97738      1.00  1.173546   .014657
   8.97727   8.97727      1.00  1.178026   .014717
   8.97716   8.97716      1.00  1.174386   .014717
   8.97705   8.97705      1.00  1.173886   .014697
   8.97693   8.97693      1.00  1.173626   .014707
   8.97682   8.97682      1.00  1.170996   .014647
   8.97671   8.97671      1.00  1.171786   .014607
   8.97661   8.97661      1.00  1.171486   .014637
   8.97650   8.97650      1.00  1.171486   .014677
   8.97638   8.97638      1.00  1.164166   .014577
   8.97628   8.97628      1.00  1.172546   .014667
   8.97617   8.97617      1.00  1.165116   .014587
   8.97605   8.97605      1.00  1.164106   .014597
   8.97594   8.97594      1.00  1.162116   .014597
   8.97582   8.97582      1.00  1.166726   .014577
   8.97571   8.97571      1.00  1.164196   .014557
   8.97560   8.97560      1.00  1.159116   .014497
   8.97547   8.97547      1.00  1.161846   .014587
   8.97536   8.97536      1.00  1.166586   .014617
   8.97525   8.97525      1.00  1.158216   .014497
   8.97512   8.97512      1.00  1.158506   .014487
   8.97500   8.97500      1.00  1.161616   .014587
   8.97489   8.97489      1.00  1.157626   .014487
   8.97478   8.97478      1.00  1.160116   .014587
   8.97466   8.97466      1.00  1.153466   .014447
   8.97454   8.97454      1.00  1.163416   .014577
   8.97442   8.97442      1.00  1.149026   .014467
   8.97431   8.97431      1.00  1.161566   .014587
   8.97419   8.97419      1.00  1.156966   .014517
   8.97407   8.97407      1.00  1.158816   .014567
   8.97397   8.97397      1.00  1.156946   .014557
   8.97386   8.97386      1.00  1.161366   .014577
   8.97375   8.97375      1.00  1.158466   .014527
   8.97364   8.97364      1.00  1.153936   .014467
   8.97353   8.97353      1.00  1.156406   .014537
   8.97342   8.97342      1.00  1.159606   .014587
   8.97331   8.97331      1.00  1.151176   .014537
   8.97319   8.97319      1.00  1.151346   .014417
   8.97308   8.97308      1.00  1.158016   .014587
   8.97298   8.97298      1.00  1.153526   .014467
   8.97286   8.97286      1.00  1.156216   .014587
   8.97275   8.97275      1.00  1.145266   .014377
   8.97264   8.97264      1.00  1.161686   .014627
   8.97254   8.97254      1.00  1.149136   .014467
   8.97242   8.97242      1.00  1.152116   .014547
   8.97230   8.97230      1.00  1.151006   .014507
   8.97220   8.97220      1.00  1.156926   .014597
   8.97210   8.97210      1.00  1.146866   .014477
   8.97198   8.97198      1.00  1.152346   .014537
   8.97187   8.97187      1.00  1.150256   .014527
   8.97177   8.97177      1.00  1.154136   .014517
   8.97166   8.97166      1.00  1.147466   .014457
   8.97155   8.97155      1.00  1.157216   .014587
   8.97144   8.97144      1.00  1.146056   .014477
   8.97134   8.97134      1.00  1.157186   .014537
   8.97123   8.97123      1.00  1.145886   .014497
   8.97112   8.97112      1.00  1.158156   .014647
   8.97102   8.97102      1.00  1.146146   .014477
   8.97092   8.97092      1.00  1.153506   .014567
   8.97082   8.97082      1.00  1.157366   .014627
   8.97071   8.97071      1.00  1.150106   .014527
   8.97061   8.97061      1.00  1.149446   .014517
   8.97051   8.97051      1.00  1.155496   .014597
   8.97041   8.97041      1.00  1.154076   .014567
   8.97030   8.97030      1.00  1.150336   .014547
   8.97019   8.97019      1.00  1.148916   .014587
   8.97009   8.97009      1.00  1.155786   .014647
   8.96999   8.96999      1.00  1.156376   .014607
   8.96988   8.96988      1.00  1.146736   .014517
   8.96977   8.96977      1.00  1.155166   .014587
   8.96968   8.96968      1.00  1.157396   .014677
   8.96958   8.96958      1.00  1.152956   .014587
   8.96947   8.96947      1.00  1.145876   .014547
   8.96935   8.96935      1.00  1.160866   .014657
   8.96925   8.96925      1.00  1.150006   .014597
   8.96914   8.96914      1.00  1.154876   .014607
   8.96903   8.96903      1.00  1.152606   .014577
   8.96891   8.96891      1.00  1.155686   .014627
   8.96880   8.96880      1.00  1.152436   .014627
   8.96869   8.96869      1.00  1.152326   .014577
   8.96857   8.96857      1.00  1.154516   .014637
   8.96845   8.96845      1.00  1.151966   .014587
   8.96834   8.96834      1.00  1.150176   .014577
   8.96823   8.96823      1.00  1.157256   .014677
   8.96811   8.96811      1.00  1.153966   .014687
   8.96799   8.96799      1.00  1.149066   .014607
   8.96788   8.96788      1.00  1.154276   .014637
   8.96777   8.96777      1.00  1.154886   .014717
   8.96765   8.96765      1.00  1.155556   .014707
   8.96753   8.96753      1.00  1.150636   .014607
   8.96742   8.96742      1.00  1.157996   .014707
   8.96731   8.96731      1.00  1.150696   .014597
   8.96720   8.96720      1.00  1.149966   .014607
   8.96708   8.96708      1.00  1.156276   .014727
   8.96697   8.96697      1.00  1.161416   .014737
   8.96686   8.96686      1.00  1.154416   .014737
   8.96674   8.96674      1.00  1.152656   .014617
   8.96663   8.96663      1.00  1.162086   .014797
   8.96653   8.96653      1.00  1.160326   .014777
   8.96643   8.96643      1.00  1.152566   .014667
   8.96631   8.96631      1.00  1.158756   .014757
   8.96619   8.96619      1.00  1.160386   .014827
   8.96609   8.96609      1.00  1.159536   .014767
   8.96598   8.96598      1.00  1.156486   .014717
   8.96586   8.96586      1.00  1.158926   .014707
   8.96574   8.96574      1.00  1.154386   .014707
   8.96563   8.96563      1.00  1.154746   .014787
   8.96551   8.96551      1.00  1.159166   .014787
   8.96539   8.96539      1.00  1.162796   .014797
   8.96528   8.96528      1.00  1.155716   .014707
   8.96516   8.96516      1.00  1.158196   .014737
   8.96504   8.96504      1.00  1.162066   .014777
   8.96492   8.96492      1.00  1.160186   .014827
   8.96480   8.96480      1.00  1.158196   .014757
   8.96469   8.96469      1.00  1.162596   .014867
   8.96458   8.96458      1.00  1.162666   .014837
   8.96445   8.96445      1.00  1.160656   .014837
   8.96434   8.96434      1.00  1.160486   .014787
   8.96422   8.96422      1.00  1.165006   .014857
   8.96411   8.96411      1.00  1.162216   .014807
   8.96400   8.96400      1.00  1.158676   .014807
   8.96388   8.96388      1.00  1.164626   .014977
   8.96377   8.96377      1.00  1.165716   .014897
   8.96367   8.96367      1.00  1.158726   .014827
   8.96355   8.96355      1.00  1.163826   .014907
   8.96344   8.96344      1.00  1.162076   .014877
   8.96333   8.96333      1.00  1.164326   .014897
   8.96322   8.96322      1.00  1.159686   .014847
   8.96311   8.96311      1.00  1.164626   .014867
   8.96299   8.96299      1.00  1.165066   .014917
   8.96289   8.96289      1.00  1.163576   .014867
   8.96278   8.96278      1.00  1.164076   .014957
   8.96266   8.96266      1.00  1.164146   .014917
   8.96255   8.96255      1.00  1.167016   .014957
   8.96244   8.96244      1.00  1.159946   .014857
   8.96234   8.96234      1.00  1.169046   .014967
   8.96222   8.96222      1.00  1.163286   .014857
   8.96210   8.96210      1.00  1.165776   .014977
   8.96200   8.96200      1.00  1.163076   .014917
   8.96190   8.96190      1.00  1.170156   .014987
   8.96178   8.96178      1.00  1.162286   .014937
   8.96167   8.96167      1.00  1.169256   .015047
   8.96157   8.96157      1.00  1.160976   .014917
   8.96146   8.96146      1.00  1.171476   .015057
   8.96135   8.96135      1.00  1.161306   .014927
   8.96124   8.96124      1.00  1.169806   .015007
   8.96114   8.96114      1.00  1.165416   .014997
   8.96104   8.96104      1.00  1.169676   .014987
   8.96093   8.96093      1.00  1.166716   .014977
   8.96082   8.96082      1.00  1.171746   .015057
   8.96073   8.96073      1.00  1.171706   .015067
   8.96062   8.96062      1.00  1.168526   .014987
   8.96052   8.96052      1.00  1.169786   .015077
   8.96041   8.96041      1.00  1.172546   .015077
   8.96031   8.96031      1.00  1.168366   .015067
   8.96021   8.96021      1.00  1.172836   .015097
   8.96010   8.96010      1.00  1.167696   .015007
   8.95999   8.95999      1.00  1.170136   .015057
   8.95989   8.95989      1.00  1.170826   .015117
   8.95980   8.95980      1.00  1.174716   .015067
   8.95969   8.95969      1.00  1.169446   .015027
   8.95958   8.95958      1.00  1.173336   .015107
   8.95947   8.95947      1.00  1.174706   .015107
   8.95936   8.95936      1.00  1.174936   .015107
   8.95926   8.95926      1.00  1.172786   .015057
   8.95914   8.95914      1.00  1.173776   .015157
   8.95903   8.95903      1.00  1.175566   .015187
   8.95892   8.95892      1.00  1.176536   .015157
   8.95881   8.95881      1.00  1.176656   .015177
   8.95869   8.95869      1.00  1.174916   .015207
   8.95858   8.95858      1.00  1.177216   .015167
   8.95847   8.95847      1.00  1.178926   .015257
   8.95835   8.95835      1.00  1.177046   .015207
   8.95823   8.95823      1.00  1.177186   .015207
   8.95811   8.95811      1.00  1.178576   .015227
   8.95800   8.95800      1.00  1.179446   .015197
   8.95788   8.95788      1.00  1.179556   .015227
   8.95776   8.95776      1.00  1.176856   .015197
   8.95765   8.95765      1.00  1.180876   .015247
   8.95754   8.95754      1.00  1.182716   .015317
   8.95742   8.95742      1.00  1.178246   .015227
   8.95731   8.95731      1.00  1.181016   .015297
   8.95720   8.95720      1.00  1.181276   .015347
   8.95709   8.95709      1.00  1.181936   .015307
   8.95697   8.95697      1.00  1.179496   .015257
   8.95686   8.95686      1.00  1.181296   .015277
   8.95675   8.95675      1.00  1.180156   .015327
   8.95665   8.95665      1.00  1.182856   .015307
   8.95653   8.95653      1.00  1.180566   .015277
   8.95642   8.95642      1.00  1.180506   .015257
   8.95631   8.95631      1.00  1.185856   .015357
   8.95620   8.95620      1.00  1.181836   .015297
   8.95609   8.95609      1.00  1.182496   .015347
   8.95597   8.95597      1.00  1.186556   .015357
   8.95587   8.95587      1.00  1.179606   .015267
   8.95575   8.95575      1.00  1.183586   .015327
   8.95563   8.95563      1.00  1.182316   .015297
   8.95551   8.95551      1.00  1.182476   .015327
   8.95540   8.95540      1.00  1.189166   .015407
   8.95529   8.95529      1.00  1.185226   .015397
   8.95517   8.95517      1.00  1.185636   .015367
   8.95504   8.95504      1.00  1.185266   .015367
   8.95493   8.95493      1.00  1.189506   .015477
   8.95481   8.95481      1.00  1.191056   .015477
   8.95470   8.95470      1.00  1.183136   .015347
   8.95458   8.95458      1.00  1.186636   .015457
   8.95446   8.95446      1.00  1.188466   .015447
   8.95434   8.95434      1.00  1.189016   .015487
   8.95423   8.95423      1.00  1.180616   .015317
   8.95411   8.95411      1.00  1.187926   .015487
   8.95401   8.95401      1.00  1.186376   .015407
   8.95390   8.95390      1.00  1.184946   .015417
   8.95379   8.95379      1.00  1.185166   .015367
   8.95367   8.95367      1.00  1.185166   .015437
   8.95355   8.95355      1.00  1.182916   .015387
   8.95345   8.95345      1.00  1.188016   .015457
   8.95334   8.95334      1.00  1.179576   .015307
   8.95322   8.95322      1.00  1.189816   .015477
   8.95312   8.95312      1.00  1.182096   .015387
   8.95302   8.95302      1.00  1.188096   .015457
   8.95290   8.95290      1.00  1.180586   .015397
   8.95278   8.95278      1.00  1.184856   .015457
   8.95268   8.95268      1.00  1.179446   .015347
   8.95257   8.95257      1.00  1.183266   .015377
   8.95245   8.95245      1.00  1.180656   .015407
   8.95234   8.95234      1.00  1.182526   .015407
   8.95223   8.95223      1.00  1.180606   .015377
   8.95212   8.95212      1.00  1.183476   .015417
   8.95201   8.95201      1.00  1.174846   .015337
   8.95190   8.95190      1.00  1.183006   .015457
   8.95179   8.95179      1.00  1.179006   .015387
   8.95169   8.95169      1.00  1.181946   .015447
   8.95158   8.95158      1.00  1.176226   .015397
   8.95147   8.95147      1.00  1.182256   .015467
   8.95136   8.95136      1.00  1.176566   .015357
   8.95126   8.95126      1.00  1.178566   .015397
   8.95115   8.95115      1.00  1.180006   .015347
   8.95104   8.95104      1.00  1.175736   .015347
   8.95094   8.95094      1.00  1.174836   .015377
   8.95084   8.95084      1.00  1.176166   .015387
   8.95074   8.95074      1.00  1.176996   .015347
   8.95063   8.95063      1.00  1.170756   .015307
   8.95053   8.95053      1.00  1.176766   .015417
   8.95044   8.95044      1.00  1.175216   .015407
   8.95033   8.95033      1.00  1.170946   .015277
   8.95022   8.95022      1.00  1.171236   .015327
   8.95012   8.95012      1.00  1.175446   .015337
   8.95002   8.95002      1.00  1.170976   .015367
   8.94991   8.94991      1.00  1.170406   .015317
   8.94980   8.94980      1.00  1.170966   .015337
   8.94970   8.94970      1.00  1.172266   .015307
   8.94960   8.94960      1.00  1.172156   .015347
   8.94949   8.94949      1.00  1.162906   .015247
   8.94938   8.94938      1.00  1.175986   .015387
   8.94927   8.94927      1.00  1.164016   .015267
   8.94916   8.94916      1.00  1.171366   .015397
   8.94904   8.94904      1.00  1.162786   .015267
   8.94893   8.94893      1.00  1.169456   .015317
   8.94882   8.94882      1.00  1.164946   .015287
   8.94871   8.94871      1.00  1.165086   .015307
   8.94859   8.94859      1.00  1.165576   .015337
   8.94847   8.94847      1.00  1.163516   .015267
   8.94836   8.94836      1.00  1.159956   .015257
   8.94825   8.94825      1.00  1.169246   .015377
   8.94813   8.94813      1.00  1.161106   .015227
   8.94801   8.94801      1.00  1.163106   .015277
   8.94790   8.94790      1.00  1.161756   .015267
   8.94779   8.94779      1.00  1.165156   .015267
   8.94767   8.94767      1.00  1.161646   .015307
   8.94756   8.94756      1.00  1.157876   .015247
   8.94745   8.94745      1.00  1.164766   .015337
   8.94734   8.94734      1.00  1.158796   .015257
   8.94722   8.94722      1.00  1.159936   .015197
   8.94710   8.94710      1.00  1.154856   .015197
   8.94699   8.94699      1.00  1.159896   .015217
   8.94689   8.94689      1.00  1.158796   .015247
   8.94678   8.94678      1.00  1.155046   .015207
   8.94666   8.94666      1.00  1.160716   .015287
   8.94656   8.94656      1.00  1.155236   .015167
   8.94645   8.94645      1.00  1.159646   .015337
   8.94634   8.94634      1.00  1.155406   .015207
   8.94622   8.94622      1.00  1.157516   .015267
   8.94612   8.94612      1.00  1.157266   .015197
   8.94600   8.94600      1.00  1.156776   .015197
   8.94588   8.94588      1.00  1.156536   .015197
   8.94577   8.94577      1.00  1.157866   .015297
   8.94566   8.94566      1.00  1.154416   .015227
   8.94555   8.94555      1.00  1.157746   .015317
   8.94543   8.94543      1.00  1.152246   .015167
   8.94531   8.94531      1.00  1.158126   .015297
   8.94520   8.94520      1.00  1.155346   .015267
   8.94508   8.94508      1.00  1.158896   .015297
   8.94496   8.94496      1.00  1.155696   .015277
   8.94483   8.94483      1.00  1.156416   .015237
   8.94472   8.94472      1.00  1.155696   .015267
   8.94461   8.94461      1.00  1.156596   .015277
   8.94449   8.94449      1.00  1.157596   .015287
   8.94437   8.94437      1.00  1.156736   .015257
   8.94425   8.94425      1.00  1.153896   .015287
   8.94414   8.94414      1.00  1.157336   .015267
   8.94403   8.94403      1.00  1.155856   .015327
   8.94392   8.94392      1.00  1.152156   .015227
   8.94381   8.94381      1.00  1.157106   .015257
   8.94370   8.94370      1.00  1.156246   .015257
   8.94358   8.94358      1.00  1.156326   .015297
   8.94347   8.94347      1.00  1.156026   .015267
   8.94337   8.94337      1.00  1.158056   .015357
   8.94326   8.94326      1.00  1.153066   .015267
   8.94315   8.94315      1.00  1.161576   .015377
   8.94303   8.94303      1.00  1.156816   .015307
   8.94293   8.94293      1.00  1.159476   .015347
   8.94281   8.94281      1.00  1.158256   .015387
   8.94270   8.94270      1.00  1.156746   .015357
   8.94259   8.94259      1.00  1.162326   .015427
   8.94248   8.94248      1.00  1.155936   .015277
   8.94237   8.94237      1.00  1.158626   .015377
   8.94226   8.94226      1.00  1.159906   .015387
   8.94215   8.94215      1.00  1.159846   .015417
   8.94205   8.94205      1.00  1.157496   .015357
   8.94194   8.94194      1.00  1.164096   .015487
   8.94182   8.94182      1.00  1.159276   .015347
   8.94171   8.94171      1.00  1.162576   .015437
   8.94161   8.94161      1.00  1.158666   .015387
   8.94150   8.94150      1.00  1.165736   .015497
   8.94139   8.94139      1.00  1.157166   .015347
   8.94128   8.94128      1.00  1.165586   .015487
   8.94118   8.94118      1.00  1.152206   .015307
   8.94108   8.94108      1.00  1.169406   .015547
   8.94097   8.94097      1.00  1.157076   .015407
   8.94087   8.94087      1.00  1.162836   .015447
   8.94077   8.94077      1.00  1.162386   .015477
   8.94067   8.94067      1.00  1.161986   .015467
   8.94056   8.94056      1.00  1.165466   .015487
   8.94046   8.94046      1.00  1.160726   .015407
   8.94036   8.94036      1.00  1.159516   .015457
   8.94026   8.94026      1.00  1.166866   .015517
   8.94015   8.94015      1.00  1.158456   .015487
   8.94004   8.94004      1.00  1.162716   .015497
   8.93994   8.93994      1.00  1.163326   .015507
   8.93983   8.93983      1.00  1.164576   .015497
   8.93973   8.93973      1.00  1.160766   .015507
   8.93962   8.93962      1.00  1.158946   .015477
   8.93952   8.93952      1.00  1.168546   .015557
   8.93942   8.93942      1.00  1.158886   .015457
   8.93930   8.93930      1.00  1.164976   .015527
   8.93919   8.93919      1.00  1.160816   .015487
   8.93908   8.93908      1.00  1.166146   .015527
   8.93897   8.93897      1.00  1.160086   .015477
   8.93885   8.93885      1.00  1.165916   .015537
   8.93873   8.93873      1.00  1.162646   .015517
   8.93862   8.93862      1.00  1.164796   .015557
   8.93852   8.93852      1.00  1.163436   .015527
   8.93839   8.93839      1.00  1.168706   .015637
   8.93827   8.93827      1.00  1.155886   .015487
   8.93816   8.93816      1.00  1.167096   .015587
   8.93805   8.93805      1.00  1.163696   .015607
   8.93793   8.93793      1.00  1.167906   .015577
   8.93781   8.93781      1.00  1.160446   .015577
   8.93770   8.93770      1.00  1.166166   .015557
   8.93759   8.93759      1.00  1.169606   .015667
   8.93747   8.93747      1.00  1.164086   .015587
   8.93736   8.93736      1.00  1.165506   .015607
   8.93725   8.93725      1.00  1.166066   .015577
   8.93714   8.93714      1.00  1.167306   .015577
   8.93702   8.93702      1.00  1.163036   .015587
   8.93690   8.93690      1.00  1.164146   .015587
   8.93681   8.93681      1.00  1.166756   .015657
   8.93669   8.93669      1.00  1.164336   .015587
   8.93658   8.93658      1.00  1.161086   .015567
   8.93647   8.93647      1.00  1.167796   .015597
   8.93636   8.93636      1.00  1.164396   .015607
   8.93625   8.93625      1.00  1.163666   .015637
   8.93614   8.93614      1.00  1.164176   .015657
   8.93602   8.93602      1.00  1.162716   .015617
   8.93591   8.93591      1.00  1.168166   .015687
   8.93580   8.93580      1.00  1.162946   .015547
   8.93568   8.93568      1.00  1.170166   .015727
   8.93556   8.93556      1.00  1.160796   .015587
   8.93545   8.93545      1.00  1.167286   .015647
   8.93534   8.93534      1.00  1.165276   .015647
   8.93522   8.93522      1.00  1.167776   .015687
   8.93509   8.93509      1.00  1.162906   .015657
   8.93498   8.93498      1.00  1.165786   .015637
   8.93486   8.93486      1.00  1.166666   .015697
   8.93474   8.93474      1.00  1.166816   .015677
   8.93462   8.93462      1.00  1.159996   .015577
   8.93451   8.93451      1.00  1.170826   .015707
   8.93439   8.93439      1.00  1.162816   .015677
   8.93427   8.93427      1.00  1.166466   .015697
   8.93416   8.93416      1.00  1.161756   .015647
   8.93406   8.93406      1.00  1.170456   .015767
   8.93394   8.93394      1.00  1.161686   .015607
   8.93382   8.93382      1.00  1.166086   .015707
   8.93371   8.93371      1.00  1.165946   .015707
   8.93361   8.93361      1.00  1.167146   .015707
   8.93350   8.93350      1.00  1.166946   .015717
   8.93338   8.93338      1.00  1.167376   .015667
   8.93327   8.93327      1.00  1.165436   .015707
   8.93316   8.93316      1.00  1.170476   .015797
   8.93305   8.93305      1.00  1.164146   .015717
   8.93294   8.93294      1.00  1.166426   .015727
   8.93282   8.93282      1.00  1.170586   .015797
   8.93272   8.93272      1.00  1.168936   .015737
   8.93261   8.93261      1.00  1.168356   .015737
   8.93249   8.93249      1.00  1.167476   .015747
   8.93238   8.93238      1.00  1.169046   .015787
   8.93227   8.93227      1.00  1.168216   .015737
   8.93217   8.93217      1.00  1.170386   .015787
   8.93205   8.93205      1.00  1.169306   .015827
   8.93194   8.93194      1.00  1.167346   .015747
   8.93184   8.93184      1.00  1.171896   .015807
   8.93173   8.93173      1.00  1.170516   .015817
   8.93162   8.93162      1.00  1.172136   .015857
   8.93151   8.93151      1.00  1.164646   .015737
   8.93140   8.93140      1.00  1.174856   .015897
   8.93130   8.93130      1.00  1.169386   .015757
   8.93119   8.93119      1.00  1.170846   .015817
   8.93108   8.93108      1.00  1.169536   .015797
   8.93098   8.93098      1.00  1.174716   .015857
   8.93088   8.93088      1.00  1.165686   .015777
   8.93078   8.93078      1.00  1.176256   .015857
   8.93067   8.93067      1.00  1.168566   .015817
   8.93057   8.93057      1.00  1.176036   .015907
   8.93047   8.93047      1.00  1.168676   .015827
   8.93036   8.93036      1.00  1.175586   .015907
   8.93026   8.93026      1.00  1.171286   .015857
   8.93016   8.93016      1.00  1.175656   .015867
   8.93006   8.93006      1.00  1.171866   .015917
   8.92995   8.92995      1.00  1.176596   .015967
   8.92984   8.92984      1.00  1.172576   .015897
   8.92974   8.92974      1.00  1.174836   .015917
   8.92964   8.92964      1.00  1.178826   .015997
   8.92953   8.92953      1.00  1.169576   .015877
   8.92941   8.92941      1.00  1.174136   .015937
   8.92931   8.92931      1.00  1.177476   .015967
   8.92921   8.92921      1.00  1.176926   .015917
   8.92909   8.92909      1.00  1.174686   .015957
   8.92897   8.92897      1.00  1.175056   .016007
   8.92886   8.92886      1.00  1.172776   .015957
   8.92875   8.92875      1.00  1.180886   .016037
   8.92863   8.92863      1.00  1.172646   .015937
   8.92851   8.92851      1.00  1.177466   .015977
   8.92841   8.92841      1.00  1.178806   .016047
   8.92829   8.92829      1.00  1.176296   .015997
   8.92816   8.92816      1.00  1.175396   .015987
   8.92804   8.92804      1.00  1.181066   .016027
   8.92794   8.92794      1.00  1.175126   .016027
   8.92783   8.92783      1.00  1.177116   .016007
   8.92771   8.92771      1.00  1.177446   .016057
   8.92759   8.92759      1.00  1.179556   .015997
   8.92749   8.92749      1.00  1.182146   .016057
   8.92738   8.92738      1.00  1.175856   .015947
   8.92726   8.92726      1.00  1.180716   .016057
   8.92714   8.92714      1.00  1.179696   .016027
   8.92703   8.92703      1.00  1.181006   .016097
   8.92692   8.92692      1.00  1.176746   .016017
   8.92681   8.92681      1.00  1.180716   .016047
   8.92670   8.92670      1.00  1.171866   .015957
   8.92659   8.92659      1.00  1.183256   .016087
   8.92649   8.92649      1.00  1.174946   .015997
   8.92637   8.92637      1.00  1.181146   .016087
   8.92625   8.92625      1.00  1.175916   .016007
   8.92615   8.92615      1.00  1.182346   .016057
   8.92604   8.92604      1.00  1.178516   .016037
   8.92592   8.92592      1.00  1.179176   .016057
   8.92580   8.92580      1.00  1.174666   .015977
   8.92569   8.92569      1.00  1.183606   .016087
   8.92558   8.92558      1.00  1.175306   .016027
   8.92546   8.92546      1.00  1.179356   .016097
   8.92534   8.92534      1.00  1.177466   .016067
   8.92523   8.92523      1.00  1.179716   .016127
   8.92511   8.92511      1.00  1.177226   .016077
   8.92500   8.92500      1.00  1.177156   .016027
   8.92487   8.92487      1.00  1.179756   .016117
   8.92475   8.92475      1.00  1.178386   .016107
   8.92464   8.92464      1.00  1.178406   .016137
   8.92452   8.92452      1.00  1.178096   .016077
   8.92440   8.92440      1.00  1.176976   .016067
   8.92429   8.92429      1.00  1.177636   .016047
   8.92417   8.92417      1.00  1.177136   .016097
   8.92406   8.92406      1.00  1.177456   .016057
   8.92394   8.92394      1.00  1.173596   .015967
   8.92383   8.92383      1.00  1.175806   .016097
   8.92373   8.92373      1.00  1.174666   .016077
   8.92361   8.92361      1.00  1.171736   .016037
   8.92350   8.92350      1.00  1.173376   .016037
   8.92339   8.92339      1.00  1.174016   .016047
   8.92329   8.92329      1.00  1.175236   .016067
   8.92318   8.92318      1.00  1.172556   .016057
   8.92306   8.92306      1.00  1.173046   .016017
   8.92296   8.92296      1.00  1.174106   .016037
   8.92285   8.92285      1.00  1.172756   .016047
   8.92273   8.92273      1.00  1.172446   .016017
   8.92262   8.92262      1.00  1.171266   .016067
   8.92251   8.92251      1.00  1.171616   .015997
   8.92241   8.92241      1.00  1.167956   .015987
   8.92229   8.92229      1.00  1.174376   .016057
   8.92218   8.92218      1.00  1.167856   .016007
   8.92207   8.92207      1.00  1.167476   .015977
   8.92196   8.92196      1.00  1.170046   .016077
   8.92185   8.92185      1.00  1.167606   .015997
   8.92174   8.92174      1.00  1.168906   .016077
   8.92164   8.92164      1.00  1.164826   .015967
   8.92153   8.92153      1.00  1.164526   .015987
   8.92142   8.92142      1.00  1.166456   .015987
   8.92131   8.92131      1.00  1.166626   .016057
   8.92121   8.92121      1.00  1.163256   .015917
   8.92111   8.92111      1.00  1.171446   .016077
   8.92100   8.92100      1.00  1.164566   .015927
   8.92089   8.92089      1.00  1.165576   .016047
   8.92079   8.92079      1.00  1.159716   .015877
   8.92069   8.92069      1.00  1.171356   .016107
   8.92059   8.92059      1.00  1.159376   .015937
   8.92048   8.92048      1.00  1.166086   .016017
   8.92038   8.92038      1.00  1.157736   .015927
   8.92028   8.92028      1.00  1.168906   .016017
   8.92018   8.92018      1.00  1.155856   .015937
   8.92007   8.92007      1.00  1.163766   .015997
   8.91997   8.91997      1.00  1.160526   .015947
   8.91986   8.91986      1.00  1.164456   .016017
   8.91976   8.91976      1.00  1.158436   .015957
   8.91965   8.91965      1.00  1.159906   .015947
   8.91955   8.91955      1.00  1.155256   .015937
   8.91944   8.91944      1.00  1.161286   .015927
   8.91933   8.91933      1.00  1.159076   .015947
   8.91922   8.91922      1.00  1.155826   .015917
   8.91911   8.91911      1.00  1.157436   .015977
   8.91900   8.91900      1.00  1.156386   .015947
   8.91889   8.91889      1.00  1.157196   .015957
   8.91877   8.91877      1.00  1.152876   .015877
   8.91866   8.91866      1.00  1.157556   .015937
   8.91855   8.91855      1.00  1.153646   .015927
   8.91843   8.91843      1.00  1.157196   .015967
   8.91831   8.91831      1.00  1.147886   .015817
   8.91819   8.91819      1.00  1.154016   .015887
   8.91808   8.91808      1.00  1.151346   .015887
   8.91796   8.91796      1.00  1.150986   .015907
   8.91784   8.91784      1.00  1.147046   .015847
   8.91773   8.91773      1.00  1.155216   .015957
   8.91762   8.91762      1.00  1.144456   .015847
   8.91751   8.91751      1.00  1.153876   .015957
   8.91739   8.91739      1.00  1.142776   .015777
   8.91728   8.91728      1.00  1.153856   .015917
   8.91718   8.91718      1.00  1.146706   .015807
   8.91705   8.91705      1.00  1.147476   .015837
   8.91694   8.91694      1.00  1.145336   .015857
   8.91684   8.91684      1.00  1.148876   .015907
   8.91673   8.91673      1.00  1.147596   .015897
   8.91662   8.91662      1.00  1.143226   .015817
   8.91651   8.91651      1.00  1.144636   .015857
   8.91640   8.91640      1.00  1.140276   .015787
   8.91629   8.91629      1.00  1.147536   .015877
   8.91618   8.91618      1.00  1.137276   .015737
   8.91606   8.91606      1.00  1.145226   .015807
   8.91595   8.91595      1.00  1.141046   .015787
   8.91584   8.91584      1.00  1.141736   .015807
   8.91572   8.91572      1.00  1.135366   .015707
   8.91561   8.91561      1.00  1.144036   .015837
   8.91550   8.91550      1.00  1.132226   .015677
   8.91539   8.91539      1.00  1.143536   .015867
   8.91527   8.91527      1.00  1.129486   .015667
   8.91515   8.91515      1.00  1.139896   .015787
   8.91504   8.91504      1.00  1.130856   .015707
   8.91492   8.91492      1.00  1.135496   .015737
   8.91479   8.91479      1.00  1.133506   .015727
   8.91467   8.91467      1.00  1.132466   .015657
   8.91456   8.91456      1.00  1.127696   .015737
   8.91445   8.91445      1.00  1.136106   .015767
   8.91433   8.91433      1.00  1.126866   .015627
   8.91421   8.91421      1.00  1.128026   .015687
   8.91411   8.91411      1.00  1.129016   .015657
   8.91400   8.91400      1.00  1.131056   .015727
   8.91388   8.91388      1.00  1.121786   .015587
   8.91376   8.91376      1.00  1.129646   .015687
   8.91366   8.91366      1.00  1.124886   .015607
   8.91355   8.91355      1.00  1.127426   .015687
   8.91343   8.91343      1.00  1.115736   .015487
   8.91332   8.91332      1.00  1.124866   .015687
   8.91321   8.91321      1.00  1.123766   .015667
   8.91311   8.91311      1.00  1.117076   .015527
   8.91300   8.91300      1.00  1.119066   .015527
   8.91289   8.91289      1.00  1.125206   .015697
   8.91278   8.91278      1.00  1.111716   .015497
   8.91267   8.91267      1.00  1.120456   .015617
   8.91255   8.91255      1.00  1.112226   .015417
   8.91244   8.91244      1.00  1.120696   .015637
   8.91234   8.91234      1.00  1.107836   .015437
   8.91223   8.91223      1.00  1.116716   .015557
   8.91212   8.91212      1.00  1.110776   .015497
   8.91200   8.91200      1.00  1.116026   .015517
   8.91190   8.91190      1.00  1.105326   .015407
   8.91180   8.91180      1.00  1.116496   .015477
   8.91168   8.91168      1.00  1.106826   .015437
   8.91157   8.91157      1.00  1.108126   .015437
   8.91147   8.91147      1.00  1.106416   .015417
   8.91136   8.91136      1.00  1.114976   .015597
   8.91125   8.91125      1.00  1.094766   .015287
   8.91115   8.91115      1.00  1.109446   .015477
   8.91105   8.91105      1.00  1.106046   .015467
   8.91095   8.91095      1.00  1.104916   .015397
   8.91084   8.91084      1.00  1.099576   .015387
   8.91073   8.91073      1.00  1.099646   .015387
   8.91064   8.91064      1.00  1.105976   .015497
   8.91053   8.91053      1.00  1.096456   .015327
   8.91043   8.91043      1.00  1.096696   .015367
   8.91032   8.91032      1.00  1.098366   .015377
   8.91022   8.91022      1.00  1.098806   .015357
   8.91013   8.91013      1.00  1.094916   .015327
   8.91002   8.91002      1.00  1.096896   .015307
   8.90991   8.90991      1.00  1.092656   .015277
   8.90981   8.90981      1.00  1.095926   .015367
   8.90971   8.90971      1.00  1.090456   .015297
   8.90960   8.90960      1.00  1.097096   .015327
   8.90948   8.90948      1.00  1.086456   .015217
   8.90938   8.90938      1.00  1.092706   .015307
   8.90927   8.90927      1.00  1.085766   .015217
   8.90916   8.90916      1.00  1.092306   .015287
   8.90904   8.90904      1.00  1.081696   .015167
   8.90893   8.90893      1.00  1.090996   .015317
   8.90883   8.90883      1.00  1.087056   .015297
   8.90871   8.90871      1.00  1.084776   .015177
   8.90859   8.90859      1.00  1.084036   .015237
   8.90848   8.90848      1.00  1.089376   .015227
   8.90837   8.90837      1.00  1.078006   .015117
   8.90824   8.90824      1.00  1.086906   .015237
   8.90812   8.90812      1.00  1.079566   .015147
   8.90801   8.90801      1.00  1.085956   .015217
   8.90790   8.90790      1.00  1.077196   .015097
   8.90779   8.90779      1.00  1.080726   .015227
   8.90767   8.90767      1.00  1.080856   .015197
   8.90756   8.90756      1.00  1.083106   .015207
   8.90745   8.90745      1.00  1.073536   .015087
   8.90733   8.90733      1.00  1.079596   .015147
   8.90722   8.90722      1.00  1.077706   .015147
   8.90711   8.90711      1.00  1.074776   .015137
   8.90700   8.90700      1.00  1.075906   .015107
   8.90688   8.90688      1.00  1.077246   .015167
   8.90677   8.90677      1.00  1.072296   .015027
   8.90666   8.90666      1.00  1.077736   .015167
   8.90656   8.90656      1.00  1.073406   .015097
   8.90645   8.90645      1.00  1.073826   .015127
   8.90634   8.90634      1.00  1.071426   .015067
   8.90623   8.90623      1.00  1.070046   .015077
   8.90612   8.90612      1.00  1.074946   .015127
   8.90600   8.90600      1.00  1.072086   .015067
   8.90588   8.90588      1.00  1.066016   .015017
   8.90577   8.90577      1.00  1.075006   .015147
   8.90566   8.90566      1.00  1.069876   .015097
   8.90554   8.90554      1.00  1.067556   .015067
   8.90543   8.90543      1.00  1.069296   .015077
   8.90531   8.90531      1.00  1.071166   .015087
   8.90520   8.90520      1.00  1.069276   .015087
   8.90508   8.90508      1.00  1.065616   .015007
   8.90496   8.90496      1.00  1.065516   .015057
   8.90484   8.90484      1.00  1.072216   .015117
   8.90472   8.90472      1.00  1.067636   .015007
   8.90460   8.90460      1.00  1.064106   .015017
   8.90448   8.90448      1.00  1.075666   .015197
   8.90437   8.90437      1.00  1.062086   .014987
   8.90426   8.90426      1.00  1.069896   .015117
   8.90414   8.90414      1.00  1.067086   .015047
   8.90403   8.90403      1.00  1.068156   .015097
   8.90392   8.90392      1.00  1.064846   .015007
   8.90381   8.90381      1.00  1.070646   .015117
   8.90369   8.90369      1.00  1.064166   .015077
   8.90358   8.90358      1.00  1.070146   .015167
   8.90348   8.90348      1.00  1.058556   .014987
   8.90337   8.90337      1.00  1.074226   .015197
   8.90325   8.90325      1.00  1.061456   .015057
   8.90314   8.90314      1.00  1.066006   .015107
   8.90303   8.90303      1.00  1.064206   .015087
   8.90293   8.90293      1.00  1.072556   .015157
   8.90282   8.90282      1.00  1.064596   .015077
   8.90270   8.90270      1.00  1.062536   .015047
   8.90259   8.90259      1.00  1.070186   .015177
   8.90248   8.90248      1.00  1.063656   .015007
   8.90237   8.90237      1.00  1.066476   .015127
   8.90226   8.90226      1.00  1.064726   .015087
   8.90215   8.90215      1.00  1.069446   .015147
   8.90204   8.90204      1.00  1.063486   .015007
   8.90193   8.90193      1.00  1.065106   .015117
   8.90182   8.90182      1.00  1.065746   .015107
   8.90171   8.90171      1.00  1.068636   .015117
   8.90161   8.90161      1.00  1.057826   .014987
   8.90150   8.90150      1.00  1.075596   .015327
   8.90139   8.90139      1.00  1.061746   .015117
   8.90128   8.90128      1.00  1.069476   .015147
   8.90118   8.90118      1.00  1.061286   .015087
   8.90107   8.90107      1.00  1.073696   .015267
   8.90097   8.90097      1.00  1.064366   .015097
   8.90087   8.90087      1.00  1.065446   .015117
   8.90077   8.90077      1.00  1.068386   .015147
   8.90066   8.90066      1.00  1.072486   .015237
   8.90056   8.90056      1.00  1.060996   .015077
   8.90046   8.90046      1.00  1.068266   .015207
   8.90036   8.90036      1.00  1.071106   .015287
   8.90025   8.90025      1.00  1.068676   .015137
   8.90015   8.90015      1.00  1.063726   .015147
   8.90005   8.90005      1.00  1.068196   .015207
   8.89995   8.89995      1.00  1.071726   .015227
   8.89983   8.89983      1.00  1.064756   .015117
   8.89972   8.89972      1.00  1.069106   .015227
   8.89962   8.89962      1.00  1.070216   .015217
   8.89952   8.89952      1.00  1.070226   .015227
   8.89941   8.89941      1.00  1.062946   .015167
   8.89929   8.89929      1.00  1.074326   .015337
   8.89919   8.89919      1.00  1.067856   .015237
   8.89908   8.89908      1.00  1.069326   .015187
   8.89897   8.89897      1.00  1.067396   .015207
   8.89885   8.89885      1.00  1.073896   .015297
   8.89874   8.89874      1.00  1.068636   .015257
   8.89864   8.89864      1.00  1.070356   .015217
   8.89852   8.89852      1.00  1.071106   .015347
   8.89839   8.89839      1.00  1.070616   .015247
   8.89828   8.89828      1.00  1.069456   .015327
   8.89817   8.89817      1.00  1.069506   .015257
   8.89804   8.89804      1.00  1.075576   .015377
   8.89792   8.89792      1.00  1.065356   .015197
   8.89782   8.89782      1.00  1.073986   .015367
   8.89771   8.89771      1.00  1.073206   .015337
   8.89759   8.89759      1.00  1.069866   .015267
   8.89747   8.89747      1.00  1.065056   .015237
   8.89736   8.89736      1.00  1.075136   .015377
   8.89725   8.89725      1.00  1.070526   .015297
   8.89714   8.89714      1.00  1.069496   .015267
   8.89702   8.89702      1.00  1.069906   .015337
   8.89691   8.89691      1.00  1.073046   .015397
   8.89681   8.89681      1.00  1.069976   .015317
   8.89670   8.89670      1.00  1.068116   .015307
   8.89659   8.89659      1.00  1.073296   .015437
   8.89649   8.89649      1.00  1.069446   .015267
   8.89637   8.89637      1.00  1.071026   .015297
   8.89626   8.89626      1.00  1.069766   .015327
   8.89614   8.89614      1.00  1.071206   .015287
   8.89603   8.89603      1.00  1.070426   .015327
   8.89592   8.89592      1.00  1.073546   .015387
   8.89581   8.89581      1.00  1.068366   .015287
   8.89569   8.89569      1.00  1.075876   .015447
   8.89558   8.89558      1.00  1.067176   .015287
   8.89547   8.89547      1.00  1.076646   .015447
   8.89534   8.89534      1.00  1.067646   .015297
   8.89522   8.89522      1.00  1.076306   .015417
   8.89511   8.89511      1.00  1.066736   .015367
   8.89500   8.89500      1.00  1.079426   .015507
   8.89487   8.89487      1.00  1.064486   .015307
   8.89475   8.89475      1.00  1.079836   .015517
   8.89464   8.89464      1.00  1.063396   .015277
   8.89452   8.89452      1.00  1.076526   .015447
   8.89441   8.89441      1.00  1.067626   .015327
   8.89429   8.89429      1.00  1.078316   .015447
   8.89418   8.89418      1.00  1.073366   .015407
   8.89407   8.89407      1.00  1.080346   .015527
   8.89395   8.89395      1.00  1.071546   .015397
   8.89383   8.89383      1.00  1.080066   .015477
   8.89373   8.89373      1.00  1.076406   .015427
   8.89362   8.89362      1.00  1.080116   .015517
   8.89350   8.89350      1.00  1.075896   .015417
   8.89338   8.89338      1.00  1.075466   .015457
   8.89329   8.89329      1.00  1.084106   .015627
   8.89318   8.89318      1.00  1.077596   .015527
   8.89306   8.89306      1.00  1.078216   .015557
   8.89295   8.89295      1.00  1.078216   .015517
   8.89285   8.89285      1.00  1.083046   .015597
   8.89274   8.89274      1.00  1.078926   .015557
   8.89262   8.89262      1.00  1.077686   .015507
   8.89251   8.89251      1.00  1.082026   .015617
   8.89241   8.89241      1.00  1.081906   .015497
   8.89230   8.89230      1.00  1.079196   .015577
   8.89218   8.89218      1.00  1.080946   .015597
   8.89207   8.89207      1.00  1.081836   .015607
   8.89196   8.89196      1.00  1.085296   .015597
   8.89186   8.89186      1.00  1.079776   .015587
   8.89175   8.89175      1.00  1.085616   .015657
   8.89163   8.89163      1.00  1.081676   .015647
   8.89153   8.89153      1.00  1.083996   .015617
   8.89143   8.89143      1.00  1.083806   .015667
   8.89132   8.89132      1.00  1.082506   .015627
   8.89121   8.89121      1.00  1.084426   .015707
   8.89110   8.89110      1.00  1.083966   .015647
   8.89100   8.89100      1.00  1.083756   .015677
   8.89090   8.89090      1.00  1.082906   .015667
   8.89079   8.89079      1.00  1.081146   .015597
   8.89069   8.89069      1.00  1.088816   .015737
   8.89059   8.89059      1.00  1.082276   .015647
   8.89049   8.89049      1.00  1.087066   .015737
   8.89038   8.89038      1.00  1.084456   .015667
   8.89028   8.89028      1.00  1.087146   .015757
   8.89018   8.89018      1.00  1.085946   .015667
   8.89008   8.89008      1.00  1.086026   .015737
   8.88997   8.88997      1.00  1.085756   .015727
   8.88987   8.88987      1.00  1.090516   .015757
   8.88977   8.88977      1.00  1.083076   .015657
   8.88965   8.88965      1.00  1.091646   .015807
   8.88954   8.88954      1.00  1.083646   .015737
   8.88944   8.88944      1.00  1.094516   .015857
   8.88933   8.88933      1.00  1.083166   .015707
   8.88922   8.88922      1.00  1.092566   .015827
   8.88910   8.88910      1.00  1.085566   .015797
   8.88900   8.88900      1.00  1.089676   .015767
   8.88889   8.88889      1.00  1.084466   .015737
   8.88878   8.88878      1.00  1.093526   .015817
   8.88865   8.88865      1.00  1.084296   .015757
   8.88854   8.88854      1.00  1.090686   .015797
   8.88843   8.88843      1.00  1.084926   .015777
   8.88831   8.88831      1.00  1.094086   .015877
   8.88819   8.88819      1.00  1.082166   .015747
   8.88807   8.88807      1.00  1.094446   .015867
   8.88797   8.88797      1.00  1.085336   .015807
   8.88785   8.88785      1.00  1.091496   .015807
   8.88774   8.88774      1.00  1.087046   .015797
   8.88763   8.88763      1.00  1.092206   .015897
   8.88752   8.88752      1.00  1.090666   .015907
   8.88740   8.88740      1.00  1.082316   .015757
   8.88728   8.88728      1.00  1.094156   .015867
   8.88717   8.88717      1.00  1.092446   .015837
   8.88707   8.88707      1.00  1.084606   .015807
   8.88695   8.88695      1.00  1.093106   .015897
   8.88684   8.88684      1.00  1.091386   .015887
   8.88674   8.88674      1.00  1.090056   .015867
   8.88663   8.88663      1.00  1.089606   .015837
   8.88652   8.88652      1.00  1.089426   .015867
   8.88641   8.88641      1.00  1.091906   .015877
   8.88630   8.88630      1.00  1.088536   .015857
   8.88619   8.88619      1.00  1.088686   .015887
   8.88608   8.88608      1.00  1.088786   .015867
   8.88596   8.88596      1.00  1.085856   .015807
   8.88586   8.88586      1.00  1.090206   .015947
   8.88575   8.88575      1.00  1.082636   .015737
   8.88563   8.88563      1.00  1.093256   .015927
   8.88551   8.88551      1.00  1.079606   .015747
   8.88540   8.88540      1.00  1.089716   .015877
   8.88529   8.88529      1.00  1.084856   .015777
   8.88517   8.88517      1.00  1.088046   .015837
   8.88505   8.88505      1.00  1.080026   .015817
   8.88494   8.88494      1.00  1.088396   .015887
   8.88482   8.88482      1.00  1.081766   .015807
   8.88470   8.88470      1.00  1.087476   .015927
   8.88457   8.88457      1.00  1.077216   .015717
   8.88447   8.88447      1.00  1.090846   .015937
   8.88435   8.88435      1.00  1.077586   .015717
   8.88423   8.88423      1.00  1.090876   .015947
   8.88412   8.88412      1.00  1.074986   .015717
   8.88401   8.88401      1.00  1.089106   .015897
   8.88390   8.88390      1.00  1.078886   .015817
   8.88379   8.88379      1.00  1.085456   .015837
   8.88367   8.88367      1.00  1.080576   .015857
   8.88356   8.88356      1.00  1.078526   .015737
   8.88346   8.88346      1.00  1.079826   .015857
   8.88335   8.88335      1.00  1.083566   .015837
   8.88323   8.88323      1.00  1.078306   .015787
   8.88313   8.88313      1.00  1.079906   .015827
   8.88303   8.88303      1.00  1.079266   .015797
   8.88291   8.88291      1.00  1.080436   .015797
   8.88279   8.88279      1.00  1.076976   .015747
   8.88269   8.88269      1.00  1.078646   .015767
   8.88258   8.88258      1.00  1.080526   .015807
   8.88247   8.88247      1.00  1.076766   .015797
   8.88235   8.88235      1.00  1.077376   .015807
   8.88225   8.88225      1.00  1.079846   .015887
   8.88214   8.88214      1.00  1.077626   .015807
   8.88202   8.88202      1.00  1.074616   .015797
   8.88191   8.88191      1.00  1.077036   .015767
   8.88181   8.88181      1.00  1.078386   .015807
   8.88170   8.88170      1.00  1.073506   .015757
   8.88159   8.88159      1.00  1.079026   .015847
   8.88148   8.88148      1.00  1.071406   .015777
   8.88137   8.88137      1.00  1.079746   .015877
   8.88128   8.88128      1.00  1.078336   .015807
   8.88117   8.88117      1.00  1.075206   .015797
   8.88106   8.88106      1.00  1.077086   .015827
   8.88096   8.88096      1.00  1.077856   .015797
   8.88086   8.88086      1.00  1.077936   .015857
   8.88075   8.88075      1.00  1.079116   .015857
   8.88064   8.88064      1.00  1.072986   .015777
   8.88054   8.88054      1.00  1.077406   .015837
   8.88044   8.88044      1.00  1.077006   .015837
   8.88034   8.88034      1.00  1.077396   .015787
   8.88023   8.88023      1.00  1.071326   .015757
   8.88013   8.88013      1.00  1.079606   .015907
   8.88003   8.88003      1.00  1.077696   .015867
   8.87992   8.87992      1.00  1.077586   .015857
   8.87982   8.87982      1.00  1.078806   .015937
   8.87972   8.87972      1.00  1.078636   .015867
   8.87961   8.87961      1.00  1.080116   .015927
   8.87950   8.87950      1.00  1.078666   .015877
   8.87939   8.87939      1.00  1.078046   .015917
   8.87928   8.87928      1.00  1.080856   .015897
   8.87918   8.87918      1.00  1.077086   .015887
   8.87906   8.87906      1.00  1.081876   .015947
   8.87895   8.87895      1.00  1.079556   .015887
   8.87884   8.87884      1.00  1.076376   .015897
   8.87873   8.87873      1.00  1.085776   .016017
   8.87861   8.87861      1.00  1.076786   .015897
   8.87849   8.87849      1.00  1.082076   .015957
   8.87837   8.87837      1.00  1.080236   .015967
   8.87826   8.87826      1.00  1.083676   .016007
   8.87814   8.87814      1.00  1.082956   .015987
   8.87802   8.87802      1.00  1.080956   .015967
   8.87791   8.87791      1.00  1.085476   .016087
   8.87780   8.87780      1.00  1.084286   .016057
   8.87768   8.87768      1.00  1.084496   .016037
   8.87756   8.87756      1.00  1.079556   .015937
   8.87745   8.87745      1.00  1.090186   .016127
   8.87734   8.87734      1.00  1.086836   .016017
   8.87722   8.87722      1.00  1.083786   .016067
   8.87710   8.87710      1.00  1.087576   .016117
   8.87700   8.87700      1.00  1.090546   .016147
   8.87690   8.87690      1.00  1.085996   .016097
   8.87678   8.87678      1.00  1.090236   .016077
   8.87667   8.87667      1.00  1.084836   .016127
   8.87656   8.87656      1.00  1.095976   .016237
   8.87646   8.87646      1.00  1.087286   .016097
   8.87634   8.87634      1.00  1.092486   .016207
   8.87623   8.87623      1.00  1.089596   .016177
   8.87612   8.87612      1.00  1.094876   .016227
   8.87601   8.87601      1.00  1.092156   .016187
   8.87589   8.87589      1.00  1.095256   .016197
   8.87577   8.87577      1.00  1.089686   .016147
   8.87566   8.87566      1.00  1.096636   .016267
   8.87555   8.87555      1.00  1.094266   .016237
   8.87543   8.87543      1.00  1.093896   .016207
   8.87531   8.87531      1.00  1.093196   .016277
   8.87520   8.87520      1.00  1.098636   .016307
   8.87508   8.87508      1.00  1.092356   .016237
   8.87496   8.87496      1.00  1.098466   .016267
   8.87484   8.87484      1.00  1.092576   .016227
   8.87473   8.87473      1.00  1.098506   .016347
   8.87461   8.87461      1.00  1.098026   .016317
   8.87450   8.87450      1.00  1.093186   .016277
   8.87438   8.87438      1.00  1.097696   .016307
   8.87427   8.87427      1.00  1.095456   .016307
   8.87415   8.87415      1.00  1.099616   .016297
   8.87404   8.87404      1.00  1.094246   .016297
   8.87392   8.87392      1.00  1.099666   .016317
   8.87381   8.87381      1.00  1.099656   .016407
   8.87371   8.87371      1.00  1.094396   .016287
   8.87358   8.87358      1.00  1.098586   .016387
   8.87346   8.87346      1.00  1.100046   .016357
   8.87336   8.87336      1.00  1.098656   .016367
   8.87326   8.87326      1.00  1.097196   .016327
   8.87315   8.87315      1.00  1.102536   .016437
   8.87303   8.87303      1.00  1.099706   .016387
   8.87293   8.87293      1.00  1.099556   .016397
   8.87282   8.87282      1.00  1.097826   .016357
   8.87270   8.87270      1.00  1.100216   .016427
   8.87259   8.87259      1.00  1.099076   .016437
   8.87248   8.87248      1.00  1.103826   .016487
   8.87237   8.87237      1.00  1.099816   .016417
   8.87226   8.87226      1.00  1.104186   .016487
   8.87215   8.87215      1.00  1.098636   .016437
   8.87204   8.87204      1.00  1.105386   .016437
   8.87194   8.87194      1.00  1.102196   .016477
   8.87182   8.87182      1.00  1.101766   .016417
   8.87171   8.87171      1.00  1.105476   .016517
   8.87161   8.87161      1.00  1.104046   .016477
   8.87150   8.87150      1.00  1.106016   .016537
   8.87139   8.87139      1.00  1.102046   .016417
   8.87128   8.87128      1.00  1.105856   .016527
   8.87118   8.87118      1.00  1.108386   .016577
   8.87108   8.87108      1.00  1.103346   .016457
   8.87097   8.87097      1.00  1.102986   .016477
   8.87086   8.87086      1.00  1.111126   .016647
   8.87076   8.87076      1.00  1.104206   .016507
   8.87066   8.87066      1.00  1.110136   .016657
   8.87056   8.87056      1.00  1.105586   .016527
   8.87045   8.87045      1.00  1.112196   .016617
   8.87035   8.87035      1.00  1.104806   .016547
   8.87025   8.87025      1.00  1.112346   .016657
   8.87015   8.87015      1.00  1.107136   .016607
   8.87004   8.87004      1.00  1.111666   .016667
   8.86994   8.86994      1.00  1.105336   .016547
   8.86984   8.86984      1.00  1.113686   .016657
   8.86973   8.86973      1.00  1.111396   .016657
   8.86963   8.86963      1.00  1.107996   .016617
   8.86952   8.86952      1.00  1.110456   .016647
   8.86941   8.86941      1.00  1.117116   .016767
   8.86930   8.86930      1.00  1.109406   .016657
   8.86918   8.86918      1.00  1.111016   .016637
   8.86908   8.86908      1.00  1.116686   .016727
   8.86897   8.86897      1.00  1.110746   .016647
   8.86886   8.86886      1.00  1.114786   .016717
   8.86874   8.86874      1.00  1.112116   .016677
   8.86862   8.86862      1.00  1.118826   .016777
   8.86850   8.86850      1.00  1.108906   .016637
   8.86839   8.86839      1.00  1.113126   .016677
   8.86827   8.86827      1.00  1.115546   .016757
   8.86816   8.86816      1.00  1.116636   .016797
   8.86805   8.86805      1.00  1.109196   .016687
   8.86792   8.86792      1.00  1.116366   .016787
   8.86781   8.86781      1.00  1.116676   .016787
   8.86770   8.86770      1.00  1.110266   .016637
   8.86759   8.86759      1.00  1.117296   .016817
   8.86747   8.86747      1.00  1.116116   .016827
   8.86736   8.86736      1.00  1.114356   .016827
   8.86725   8.86725      1.00  1.111596   .016677
   8.86713   8.86713      1.00  1.115766   .016867
   8.86702   8.86702      1.00  1.118516   .016837
   8.86691   8.86691      1.00  1.110696   .016697
   8.86680   8.86680      1.00  1.117046   .016857
   8.86669   8.86669      1.00  1.122086   .016927
   8.86658   8.86658      1.00  1.109196   .016687
   8.86647   8.86647      1.00  1.118056   .016847
   8.86636   8.86636      1.00  1.117876   .016877
   8.86625   8.86625      1.00  1.121146   .016907
   8.86614   8.86614      1.00  1.110676   .016767
   8.86602   8.86602      1.00  1.121666   .016917
   8.86591   8.86591      1.00  1.120756   .016927
   8.86580   8.86580      1.00  1.116816   .016867
   8.86568   8.86568      1.00  1.115876   .016927
   8.86556   8.86556      1.00  1.119096   .016867
   8.86545   8.86545      1.00  1.119126   .016917
   8.86534   8.86534      1.00  1.117266   .016817
   8.86522   8.86522      1.00  1.119346   .016917
   8.86510   8.86510      1.00  1.121996   .016917
   8.86498   8.86498      1.00  1.119386   .016937
   8.86486   8.86486      1.00  1.116766   .016877
   8.86474   8.86474      1.00  1.126616   .017057
   8.86462   8.86462      1.00  1.117386   .016917
   8.86451   8.86451      1.00  1.122936   .016997
   8.86440   8.86440      1.00  1.119786   .016927
   8.86428   8.86428      1.00  1.127156   .017027
   8.86416   8.86416      1.00  1.119326   .016877
   8.86405   8.86405      1.00  1.125096   .017017
   8.86394   8.86394      1.00  1.121906   .016977
   8.86382   8.86382      1.00  1.126306   .017027
   8.86371   8.86371      1.00  1.117176   .016927
   8.86360   8.86360      1.00  1.126086   .017017
   8.86349   8.86349      1.00  1.126356   .017087
   8.86338   8.86338      1.00  1.122766   .017007
   8.86327   8.86327      1.00  1.121356   .016997
   8.86316   8.86316      1.00  1.129846   .017107
   8.86305   8.86305      1.00  1.121306   .016977
   8.86294   8.86294      1.00  1.124366   .017047
   8.86283   8.86283      1.00  1.124796   .017067
   8.86272   8.86272      1.00  1.126386   .017117
   8.86261   8.86261      1.00  1.127306   .017147
   8.86250   8.86250      1.00  1.126416   .017127
   8.86238   8.86238      1.00  1.129296   .017087
   8.86228   8.86228      1.00  1.125736   .017087
   8.86217   8.86217      1.00  1.128436   .017097
   8.86206   8.86206      1.00  1.128706   .017147
   8.86195   8.86195      1.00  1.128546   .017157
   8.86184   8.86184      1.00  1.128556   .017107
   8.86174   8.86174      1.00  1.129816   .017157
   8.86162   8.86162      1.00  1.128726   .017167
   8.86151   8.86151      1.00  1.128226   .017087
   8.86141   8.86141      1.00  1.128106   .017147
   8.86131   8.86131      1.00  1.132056   .017217
   8.86120   8.86120      1.00  1.130816   .017267
   8.86109   8.86109      1.00  1.127986   .017147
   8.86099   8.86099      1.00  1.130086   .017207
   8.86089   8.86089      1.00  1.132956   .017237
   8.86078   8.86078      1.00  1.131286   .017197
   8.86068   8.86068      1.00  1.124906   .017067
   8.86058   8.86058      1.00  1.136696   .017317
   8.86048   8.86048      1.00  1.126946   .017187
   8.86037   8.86037      1.00  1.133466   .017277
   8.86027   8.86027      1.00  1.125246   .017197
   8.86017   8.86017      1.00  1.135726   .017307
   8.86007   8.86007      1.00  1.128926   .017217
   8.85996   8.85996      1.00  1.129476   .017237
   8.85985   8.85985      1.00  1.128066   .017257
   8.85975   8.85975      1.00  1.138056   .017317
   8.85965   8.85965      1.00  1.123616   .017187
   8.85954   8.85954      1.00  1.134706   .017297
   8.85942   8.85942      1.00  1.127026   .017217
   8.85932   8.85932      1.00  1.136226   .017297
   8.85922   8.85922      1.00  1.126466   .017217
   8.85910   8.85910      1.00  1.133836   .017357
   8.85898   8.85898      1.00  1.130886   .017247
   8.85888   8.85888      1.00  1.132636   .017287
   8.85877   8.85877      1.00  1.130696   .017277
   8.85866   8.85866      1.00  1.134636   .017347
   8.85854   8.85854      1.00  1.129736   .017277
   8.85842   8.85842      1.00  1.126946   .017277
   8.85830   8.85830      1.00  1.137756   .017347
   8.85819   8.85819      1.00  1.131386   .017347
   8.85807   8.85807      1.00  1.129456   .017257
   8.85796   8.85796      1.00  1.136186   .017397
   8.85784   8.85784      1.00  1.135626   .017357
   8.85772   8.85772      1.00  1.131596   .017297
   8.85761   8.85761      1.00  1.131186   .017317
   8.85750   8.85750      1.00  1.134546   .017367
   8.85739   8.85739      1.00  1.139126   .017417
   8.85727   8.85727      1.00  1.129436   .017317
   8.85715   8.85715      1.00  1.133956   .017347
   8.85704   8.85704      1.00  1.137836   .017437
   8.85693   8.85693      1.00  1.131946   .017407
   8.85682   8.85682      1.00  1.135646   .017477
   8.85672   8.85672      1.00  1.135026   .017387
   8.85661   8.85661      1.00  1.135316   .017437
   8.85650   8.85650      1.00  1.132266   .017307
   8.85639   8.85639      1.00  1.138036   .017447
   8.85627   8.85627      1.00  1.133706   .017437
   8.85617   8.85617      1.00  1.137416   .017407
   8.85606   8.85606      1.00  1.130766   .017327
   8.85594   8.85594      1.00  1.137396   .017397
   8.85582   8.85582      1.00  1.136366   .017467
   8.85571   8.85571      1.00  1.136476   .017407
   8.85560   8.85560      1.00  1.136386   .017467
   8.85548   8.85548      1.00  1.137946   .017427
   8.85536   8.85536      1.00  1.134446   .017437
   8.85525   8.85525      1.00  1.137306   .017427
   8.85513   8.85513      1.00  1.137756   .017517
   8.85501   8.85501      1.00  1.136036   .017447
   8.85488   8.85488      1.00  1.136096   .017517
   8.85477   8.85477      1.00  1.136866   .017447
   8.85466   8.85466      1.00  1.140666   .017537
   8.85454   8.85454      1.00  1.133256   .017367
   8.85442   8.85442      1.00  1.139186   .017547
   8.85431   8.85431      1.00  1.137996   .017477
   8.85420   8.85420      1.00  1.140746   .017537
   8.85409   8.85409      1.00  1.134646   .017507
   8.85397   8.85397      1.00  1.142216   .017537
   8.85386   8.85386      1.00  1.137476   .017537
   8.85374   8.85374      1.00  1.140306   .017577
   8.85363   8.85363      1.00  1.138486   .017547
   8.85351   8.85351      1.00  1.141276   .017597
   8.85340   8.85340      1.00  1.140546   .017577
   8.85329   8.85329      1.00  1.141926   .017577
   8.85318   8.85318      1.00  1.140176   .017617
   8.85307   8.85307      1.00  1.142936   .017587
   8.85296   8.85296      1.00  1.139526   .017547
   8.85286   8.85286      1.00  1.141306   .017597
   8.85274   8.85274      1.00  1.141496   .017657
   8.85262   8.85262      1.00  1.139086   .017607
   8.85252   8.85252      1.00  1.141186   .017677
   8.85242   8.85242      1.00  1.142846   .017657
   8.85230   8.85230      1.00  1.140206   .017607
   8.85219   8.85219      1.00  1.143936   .017697
   8.85208   8.85208      1.00  1.141126   .017567
   8.85197   8.85197      1.00  1.143626   .017647
   8.85186   8.85186      1.00  1.140996   .017607
   8.85175   8.85175      1.00  1.142826   .017687
   8.85164   8.85164      1.00  1.142966   .017647
   8.85153   8.85153      1.00  1.143376   .017687
   8.85142   8.85142      1.00  1.141206   .017607
   8.85131   8.85131      1.00  1.144206   .017647
   8.85121   8.85121      1.00  1.142466   .017667
   8.85111   8.85111      1.00  1.146986   .017737
   8.85100   8.85100      1.00  1.138046   .017587
   8.85089   8.85089      1.00  1.148496   .017747
   8.85080   8.85080      1.00  1.143666   .017707
   8.85070   8.85070      1.00  1.148026   .017827
   8.85059   8.85059      1.00  1.139176   .017627
   8.85048   8.85048      1.00  1.150936   .017837
   8.85038   8.85038      1.00  1.145186   .017757
   8.85028   8.85028      1.00  1.147476   .017777
   8.85017   8.85017      1.00  1.146846   .017757
   8.85007   8.85007      1.00  1.150036   .017827
   8.84997   8.84997      1.00  1.146376   .017747
   8.84987   8.84987      1.00  1.146736   .017717
   8.84976   8.84976      1.00  1.151936   .017827
   8.84965   8.84965      1.00  1.151326   .017797
   8.84955   8.84955      1.00  1.146566   .017747
   8.84944   8.84944      1.00  1.148416   .017807
   8.84932   8.84932      1.00  1.150266   .017837
   8.84921   8.84921      1.00  1.150426   .017837
   8.84911   8.84911      1.00  1.150186   .017847
   8.84900   8.84900      1.00  1.147786   .017787
   8.84888   8.84888      1.00  1.154236   .017967
   8.84877   8.84877      1.00  1.143816   .017777
   8.84865   8.84865      1.00  1.156216   .018007
   8.84854   8.84854      1.00  1.146476   .017847
   8.84842   8.84842      1.00  1.152866   .017937
   8.84830   8.84830      1.00  1.146446   .017847
   8.84819   8.84819      1.00  1.152816   .017897
   8.84808   8.84808      1.00  1.149046   .017877
   8.84796   8.84796      1.00  1.155846   .018027
   8.84784   8.84784      1.00  1.146836   .017827
   8.84773   8.84773      1.00  1.156876   .018007
   8.84761   8.84761      1.00  1.146476   .017827
   8.84749   8.84749      1.00  1.158516   .018007
   8.84738   8.84738      1.00  1.147946   .017847
   8.84727   8.84727      1.00  1.158126   .018007
   8.84716   8.84716      1.00  1.147196   .017887
   8.84704   8.84704      1.00  1.158216   .018027
   8.84693   8.84693      1.00  1.150396   .017937
   8.84683   8.84683      1.00  1.155326   .018017
   8.84672   8.84672      1.00  1.152336   .017987
   8.84661   8.84661      1.00  1.155796   .018027
   8.84650   8.84650      1.00  1.154076   .018027
   8.84639   8.84639      1.00  1.153406   .017987
   8.84628   8.84628      1.00  1.155416   .018037
   8.84616   8.84616      1.00  1.155816   .018047
   8.84605   8.84605      1.00  1.151986   .017987
   8.84594   8.84594      1.00  1.154416   .018037
   8.84583   8.84583      1.00  1.158106   .018027
   8.84571   8.84571      1.00  1.148596   .017927
   8.84559   8.84559      1.00  1.158906   .018027
   8.84549   8.84549      1.00  1.151986   .017997
   8.84537   8.84537      1.00  1.157236   .018087
   8.84525   8.84525      1.00  1.151596   .017957
   8.84512   8.84512      1.00  1.156876   .018087
   8.84501   8.84501      1.00  1.154556   .018037
   8.84489   8.84489      1.00  1.157596   .018037
   8.84477   8.84477      1.00  1.154876   .018047
   8.84465   8.84465      1.00  1.157966   .018107
   8.84454   8.84454      1.00  1.157536   .018107
   8.84443   8.84443      1.00  1.157206   .018047
   8.84431   8.84431      1.00  1.158216   .018127
   8.84419   8.84419      1.00  1.159256   .018077
   8.84408   8.84408      1.00  1.153856   .018047
   8.84397   8.84397      1.00  1.161806   .018227
   8.84384   8.84384      1.00  1.159036   .018167
   8.84373   8.84373      1.00  1.153856   .018067
   8.84363   8.84363      1.00  1.161366   .018147
   8.84352   8.84352      1.00  1.156696   .018097
   8.84341   8.84341      1.00  1.164126   .018227
   8.84330   8.84330      1.00  1.152836   .018087
   8.84319   8.84319      1.00  1.162926   .018207
   8.84309   8.84309      1.00  1.161406   .018247
   8.84297   8.84297      1.00  1.156966   .018137
   8.84285   8.84285      1.00  1.161326   .018227
   8.84275   8.84275      1.00  1.160546   .018197
   8.84264   8.84264      1.00  1.159516   .018237
   8.84252   8.84252      1.00  1.157736   .018187
   8.84240   8.84240      1.00  1.160336   .018267
   8.84230   8.84230      1.00  1.160626   .018207
   8.84220   8.84220      1.00  1.156686   .018187
   8.84208   8.84208      1.00  1.161376   .018207
   8.84197   8.84197      1.00  1.157086   .018147
   8.84186   8.84186      1.00  1.159156   .018227
   8.84176   8.84176      1.00  1.161366   .018237
   8.84165   8.84165      1.00  1.156046   .018187
   8.84153   8.84153      1.00  1.161386   .018227
   8.84143   8.84143      1.00  1.155156   .018147
   8.84133   8.84133      1.00  1.164866   .018347
   8.84122   8.84122      1.00  1.157626   .018237
   8.84111   8.84111      1.00  1.157496   .018207
   8.84101   8.84101      1.00  1.160046   .018187
   8.84091   8.84091      1.00  1.158366   .018237
   8.84080   8.84080      1.00  1.160466   .018287
   8.84070   8.84070      1.00  1.157196   .018207
   8.84060   8.84060      1.00  1.158456   .018227
   8.84050   8.84050      1.00  1.159006   .018237
   8.84039   8.84039      1.00  1.155266   .018227
   8.84029   8.84029      1.00  1.159956   .018287
   8.84019   8.84019      1.00  1.157916   .018267
   8.84008   8.84008      1.00  1.154886   .018207
   8.83998   8.83998      1.00  1.157566   .018257
   8.83988   8.83988      1.00  1.155936   .018217
   8.83977   8.83977      1.00  1.160286   .018257
   8.83967   8.83967      1.00  1.151886   .018217
   8.83955   8.83955      1.00  1.161286   .018327
   8.83944   8.83944      1.00  1.151136   .018167
   8.83934   8.83934      1.00  1.159676   .018287
   8.83923   8.83923      1.00  1.157076   .018247
   8.83912   8.83912      1.00  1.156556   .018267
   8.83900   8.83900      1.00  1.157656   .018277
   8.83890   8.83890      1.00  1.154626   .018237
   8.83878   8.83878      1.00  1.160096   .018307
   8.83867   8.83867      1.00  1.155906   .018277
   8.83855   8.83855      1.00  1.154596   .018237
   8.83843   8.83843      1.00  1.159666   .018327
   8.83832   8.83832      1.00  1.156716   .018287
   8.83820   8.83820      1.00  1.153406   .018237
   8.83808   8.83808      1.00  1.156886   .018257
   8.83796   8.83796      1.00  1.156706   .018307
   8.83785   8.83785      1.00  1.159166   .018317
   8.83774   8.83774      1.00  1.150936   .018187
   8.83762   8.83762      1.00  1.161516   .018377
   8.83751   8.83751      1.00  1.156096   .018337
   8.83740   8.83740      1.00  1.155036   .018307
   8.83728   8.83728      1.00  1.156996   .018277
   8.83716   8.83716      1.00  1.158346   .018267
   8.83706   8.83706      1.00  1.157976   .018377
   8.83695   8.83695      1.00  1.154856   .018297
   8.83684   8.83684      1.00  1.159416   .018347
   8.83672   8.83672      1.00  1.155736   .018287
   8.83662   8.83662      1.00  1.155346   .018377
   8.83651   8.83651      1.00  1.155056   .018297
   8.83640   8.83640      1.00  1.156296   .018357
   8.83628   8.83628      1.00  1.155836   .018337
   8.83618   8.83618      1.00  1.156386   .018297
   8.83607   8.83607      1.00  1.156706   .018347
   8.83595   8.83595      1.00  1.159326   .018417
   8.83583   8.83583      1.00  1.151836   .018297
   8.83572   8.83572      1.00  1.160576   .018387
   8.83561   8.83561      1.00  1.156306   .018337
   8.83549   8.83549      1.00  1.160436   .018427
   8.83537   8.83537      1.00  1.151146   .018297
   8.83526   8.83526      1.00  1.161786   .018447
   8.83514   8.83514      1.00  1.158636   .018437
   8.83502   8.83502      1.00  1.152906   .018307
   8.83490   8.83490      1.00  1.155956   .018467
   8.83479   8.83479      1.00  1.158176   .018427
   8.83468   8.83468      1.00  1.159796   .018417
   8.83455   8.83455      1.00  1.154656   .018337
   8.83444   8.83444      1.00  1.156986   .018407
   8.83432   8.83432      1.00  1.160046   .018447
   8.83421   8.83421      1.00  1.155356   .018427
   8.83409   8.83409      1.00  1.155456   .018397
   8.83397   8.83397      1.00  1.158206   .018407
   8.83386   8.83386      1.00  1.156356   .018417
   8.83375   8.83375      1.00  1.159446   .018477
   8.83364   8.83364      1.00  1.153156   .018387
   8.83353   8.83353      1.00  1.160646   .018477
   8.83343   8.83343      1.00  1.154646   .018437
   8.83331   8.83331      1.00  1.160276   .018537
   8.83320   8.83320      1.00  1.153766   .018397
   8.83308   8.83308      1.00  1.159296   .018507
   8.83298   8.83298      1.00  1.156436   .018497
   8.83288   8.83288      1.00  1.158896   .018447
   8.83276   8.83276      1.00  1.155716   .018477
   8.83265   8.83265      1.00  1.156426   .018427
   8.83254   8.83254      1.00  1.157126   .018507
   8.83243   8.83243      1.00  1.159146   .018467
   8.83232   8.83232      1.00  1.153546   .018447
   8.83221   8.83221      1.00  1.158226   .018497
   8.83210   8.83210      1.00  1.160306   .018557
   8.83200   8.83200      1.00  1.156306   .018467
   8.83189   8.83189      1.00  1.158596   .018507
   8.83177   8.83177      1.00  1.158966   .018477
   8.83167   8.83167      1.00  1.158466   .018467
   8.83156   8.83156      1.00  1.154066   .018427
   8.83145   8.83145      1.00  1.155676   .018407
   8.83134   8.83134      1.00  1.158276   .018527
   8.83124   8.83124      1.00  1.157576   .018507
   8.83114   8.83114      1.00  1.156496   .018497
   8.83103   8.83103      1.00  1.157416   .018487
   8.83092   8.83092      1.00  1.157166   .018547
   8.83082   8.83082      1.00  1.158076   .018507
   8.83072   8.83072      1.00  1.156416   .018527
   8.83061   8.83061      1.00  1.157876   .018567
   8.83051   8.83051      1.00  1.157866   .018607
   8.83041   8.83041      1.00  1.155326   .018497
   8.83031   8.83031      1.00  1.158296   .018547
   8.83021   8.83021      1.00  1.156976   .018537
   8.83010   8.83010      1.00  1.156876   .018517
   8.83000   8.83000      1.00  1.156076   .018517
   8.82990   8.82990      1.00  1.160096   .018617
   8.82979   8.82979      1.00  1.154306   .018547
   8.82969   8.82969      1.00  1.159616   .018607
   8.82959   8.82959      1.00  1.157296   .018607
   8.82948   8.82948      1.00  1.160976   .018607
   8.82936   8.82936      1.00  1.151716   .018467
   8.82925   8.82925      1.00  1.158956   .018597
   8.82914   8.82914      1.00  1.158726   .018597
   8.82904   8.82904      1.00  1.159876   .018657
   8.82892   8.82892      1.00  1.154806   .018537
   8.82880   8.82880      1.00  1.160326   .018627
   8.82869   8.82869      1.00  1.159646   .018647
   8.82858   8.82858      1.00  1.160846   .018617
   8.82846   8.82846      1.00  1.159746   .018657
   8.82834   8.82834      1.00  1.159466   .018667
   8.82823   8.82823      1.00  1.158586   .018667
   8.82811   8.82811      1.00  1.161096   .018677
   8.82799   8.82799      1.00  1.162936   .018797
   8.82788   8.82788      1.00  1.158536   .018667
   8.82777   8.82777      1.00  1.161506   .018697
   8.82765   8.82765      1.00  1.159616   .018637
   8.82753   8.82753      1.00  1.169026   .018817
   8.82742   8.82742      1.00  1.157516   .018707
   8.82731   8.82731      1.00  1.165056   .018807
   8.82720   8.82720      1.00  1.161316   .018747
   8.82708   8.82708      1.00  1.162946   .018707
   8.82697   8.82697      1.00  1.163226   .018767
   8.82686   8.82686      1.00  1.164336   .018777
   8.82675   8.82675      1.00  1.163746   .018767
   8.82664   8.82664      1.00  1.161386   .018757
   8.82653   8.82653      1.00  1.162396   .018737
   8.82642   8.82642      1.00  1.166036   .018747
   8.82631   8.82631      1.00  1.163706   .018787
   8.82620   8.82620      1.00  1.161926   .018757
   8.82608   8.82608      1.00  1.165936   .018807
   8.82598   8.82598      1.00  1.164356   .018787
   8.82587   8.82587      1.00  1.162456   .018737
   8.82575   8.82575      1.00  1.168206   .018817
   8.82563   8.82563      1.00  1.164766   .018777
   8.82552   8.82552      1.00  1.166176   .018877
   8.82541   8.82541      1.00  1.165846   .018837
   8.82528   8.82528      1.00  1.163626   .018847
   8.82516   8.82516      1.00  1.164856   .018797
   8.82505   8.82505      1.00  1.165426   .018837
   8.82493   8.82493      1.00  1.167996   .018857
   8.82481   8.82481      1.00  1.166786   .018837
   8.82469   8.82469      1.00  1.163946   .018807
   8.82457   8.82457      1.00  1.165816   .018847
   8.82446   8.82446      1.00  1.171186   .018927
   8.82434   8.82434      1.00  1.167816   .018877
   8.82423   8.82423      1.00  1.164656   .018827
   8.82412   8.82412      1.00  1.168906   .018907
   8.82400   8.82400      1.00  1.168006   .018927
   8.82388   8.82388      1.00  1.168656   .018927
   8.82377   8.82377      1.00  1.163336   .018897
   8.82366   8.82366      1.00  1.170796   .019007
   8.82355   8.82355      1.00  1.170316   .018957
   8.82344   8.82344      1.00  1.165106   .018887
   8.82333   8.82333      1.00  1.171286   .019047
   8.82322   8.82322      1.00  1.171336   .018947
   8.82311   8.82311      1.00  1.171886   .019037
   8.82300   8.82300      1.00  1.171126   .018987
   8.82288   8.82288      1.00  1.169346   .018977
   8.82277   8.82277      1.00  1.173596   .018997
   8.82266   8.82266      1.00  1.172596   .019027
   8.82255   8.82255      1.00  1.170196   .018947
   8.82244   8.82244      1.00  1.171716   .019017
   8.82234   8.82234      1.00  1.172266   .019017
   8.82223   8.82223      1.00  1.174636   .019097
   8.82211   8.82211      1.00  1.170856   .018997
   8.82200   8.82200      1.00  1.168406   .018967
   8.82190   8.82190      1.00  1.168846   .018987
   8.82179   8.82179      1.00  1.174536   .019067
   8.82168   8.82168      1.00  1.167456   .018947
   8.82156   8.82156      1.00  1.172276   .019107
   8.82146   8.82146      1.00  1.167366   .018967
   8.82136   8.82136      1.00  1.173066   .019097
   8.82125   8.82125      1.00  1.167126   .018977
   8.82114   8.82114      1.00  1.170316   .018977
   8.82104   8.82104      1.00  1.169686   .019097
   8.82094   8.82094      1.00  1.171846   .019037
   8.82083   8.82083      1.00  1.165966   .018977
   8.82072   8.82072      1.00  1.171476   .019077
   8.82062   8.82062      1.00  1.169566   .019027
   8.82052   8.82052      1.00  1.167136   .018977
   8.82042   8.82042      1.00  1.169266   .019077
   8.82031   8.82031      1.00  1.167436   .019027
   8.82021   8.82021      1.00  1.170456   .019077
   8.82011   8.82011      1.00  1.170696   .019107
   8.82000   8.82000      1.00  1.165616   .019017
   8.81990   8.81990      1.00  1.169486   .019067
   8.81980   8.81980      1.00  1.168376   .019067
   8.81970   8.81970      1.00  1.168486   .019087
   8.81958   8.81958      1.00  1.167606   .019067
   8.81946   8.81946      1.00  1.163946   .019027
   8.81937   8.81937      1.00  1.169886   .019167
   8.81927   8.81927      1.00  1.166516   .019027
   8.81915   8.81915      1.00  1.163686   .019067
   8.81903   8.81903      1.00  1.165566   .019017
   8.81892   8.81892      1.00  1.165696   .019047
   8.81881   8.81881      1.00  1.165366   .019017
   8.81869   8.81869      1.00  1.163866   .018987
   8.81858   8.81858      1.00  1.165646   .019097
   8.81847   8.81847      1.00  1.162786   .019077
   8.81834   8.81834      1.00  1.166656   .019147
   8.81822   8.81822      1.00  1.161976   .019067
   8.81811   8.81811      1.00  1.164486   .019117
   8.81800   8.81800      1.00  1.166396   .019087
   8.81789   8.81789      1.00  1.163026   .019117
   8.81776   8.81776      1.00  1.164916   .019117
   8.81764   8.81764      1.00  1.163896   .019107
   8.81754   8.81754      1.00  1.162776   .019057
   8.81743   8.81743      1.00  1.167316   .019167
   8.81731   8.81731      1.00  1.158226   .019077
   8.81719   8.81719      1.00  1.166646   .019167
   8.81708   8.81708      1.00  1.161526   .019027
   8.81697   8.81697      1.00  1.164516   .019087
   8.81686   8.81686      1.00  1.159766   .019017
   8.81675   8.81675      1.00  1.163376   .019077
   8.81665   8.81665      1.00  1.161946   .019057
   8.81654   8.81654      1.00  1.165796   .019097
   8.81643   8.81643      1.00  1.157296   .018997
   8.81631   8.81631      1.00  1.159646   .019047
   8.81620   8.81620      1.00  1.162376   .019077
   8.81609   8.81609      1.00  1.160526   .019027
   8.81597   8.81597      1.00  1.158186   .019037
   8.81586   8.81586      1.00  1.161216   .019077
   8.81575   8.81575      1.00  1.159536   .019127
   8.81564   8.81564      1.00  1.157586   .019047
   8.81552   8.81552      1.00  1.162616   .019127
   8.81540   8.81540      1.00  1.156066   .019067
   8.81529   8.81529      1.00  1.164176   .019147
   8.81517   8.81517      1.00  1.156946   .019067
   8.81504   8.81504      1.00  1.163976   .019167
   8.81492   8.81492      1.00  1.154546   .019057
   8.81482   8.81482      1.00  1.163836   .019167
   8.81471   8.81471      1.00  1.156626   .019007
   8.81458   8.81458      1.00  1.160896   .019137
   8.81445   8.81445      1.00  1.159356   .019047
   8.81434   8.81434      1.00  1.164646   .019167
   8.81423   8.81423      1.00  1.159186   .019087
   8.81412   8.81412      1.00  1.161476   .019077
   8.81400   8.81400      1.00  1.158166   .019077
   8.81389   8.81389      1.00  1.164946   .019217
   8.81378   8.81378      1.00  1.156076   .019057
   8.81367   8.81367      1.00  1.162526   .019137
   8.81355   8.81355      1.00  1.159526   .019177
   8.81344   8.81344      1.00  1.163026   .019197
   8.81333   8.81333      1.00  1.157496   .019107
   8.81322   8.81322      1.00  1.163326   .019157
   8.81311   8.81311      1.00  1.161786   .019207
   8.81301   8.81301      1.00  1.160146   .019217
   8.81290   8.81290      1.00  1.160806   .019247
   8.81278   8.81278      1.00  1.165386   .019327
   8.81266   8.81266      1.00  1.160276   .019197
   8.81256   8.81256      1.00  1.160106   .019167
   8.81245   8.81245      1.00  1.164366   .019317
   8.81234   8.81234      1.00  1.162116   .019307
   8.81223   8.81223      1.00  1.160796   .019207
   8.81212   8.81212      1.00  1.162976   .019317
   8.81201   8.81201      1.00  1.164336   .019277
   8.81190   8.81190      1.00  1.158826   .019227
   8.81178   8.81178      1.00  1.161106   .019197
   8.81168   8.81168      1.00  1.164136   .019307
   8.81158   8.81158      1.00  1.161096   .019187
   8.81146   8.81146      1.00  1.159996   .019257
   8.81135   8.81135      1.00  1.159466   .019217
   8.81125   8.81125      1.00  1.167266   .019347
   8.81115   8.81115      1.00  1.159836   .019207
   8.81104   8.81104      1.00  1.161046   .019287
   8.81094   8.81094      1.00  1.163876   .019317
   8.81084   8.81084      1.00  1.164486   .019307
   8.81073   8.81073      1.00  1.158876   .019257
   8.81063   8.81063      1.00  1.163966   .019267
   8.81052   8.81052      1.00  1.164746   .019327
   8.81042   8.81042      1.00  1.160406   .019157
   8.81032   8.81032      1.00  1.163536   .019297
   8.81022   8.81022      1.00  1.164266   .019277
   8.81011   8.81011      1.00  1.161376   .019267
   8.81001   8.81001      1.00  1.163396   .019297
   8.80991   8.80991      1.00  1.165836   .019287
   8.80980   8.80980      1.00  1.163856   .019297
   8.80969   8.80969      1.00  1.162846   .019327
   8.80959   8.80959      1.00  1.164326   .019327
   8.80948   8.80948      1.00  1.165416   .019337
   8.80937   8.80937      1.00  1.161736   .019317
   8.80925   8.80925      1.00  1.163846   .019397
   8.80916   8.80916      1.00  1.164436   .019407
   8.80905   8.80905      1.00  1.166306   .019477
   8.80893   8.80893      1.00  1.162336   .019327
   8.80881   8.80881      1.00  1.165156   .019377
   8.80870   8.80870      1.00  1.167156   .019467
   8.80859   8.80859      1.00  1.165636   .019397
   8.80847   8.80847      1.00  1.162946   .019377
   8.80835   8.80835      1.00  1.167446   .019427
   8.80824   8.80824      1.00  1.166326   .019497
   8.80812   8.80812      1.00  1.165486   .019387
   8.80801   8.80801      1.00  1.164646   .019397
   8.80789   8.80789      1.00  1.166276   .019367
   8.80777   8.80777      1.00  1.164646   .019387
   8.80766   8.80766      1.00  1.166886   .019427
   8.80754   8.80754      1.00  1.165136   .019397
   8.80742   8.80742      1.00  1.163266   .019357
   8.80732   8.80732      1.00  1.165786   .019437
   8.80721   8.80721      1.00  1.165426   .019457
   8.80710   8.80710      1.00  1.167426   .019447
   8.80698   8.80698      1.00  1.165336   .019387
   8.80687   8.80687      1.00  1.166006   .019437
   8.80676   8.80676      1.00  1.165666   .019547
   8.80665   8.80665      1.00  1.167676   .019527
   8.80654   8.80654      1.00  1.166986   .019537
   8.80643   8.80643      1.00  1.163216   .019407
   8.80632   8.80632      1.00  1.168046   .019547
   8.80621   8.80621      1.00  1.167016   .019567
   8.80609   8.80609      1.00  1.161106   .019477
   8.80599   8.80599      1.00  1.166226   .019497
   8.80588   8.80588      1.00  1.168596   .019557
   8.80576   8.80576      1.00  1.164116   .019537
   8.80564   8.80564      1.00  1.165066   .019507
   8.80553   8.80553      1.00  1.167266   .019507
   8.80542   8.80542      1.00  1.170376   .019597
   8.80530   8.80530      1.00  1.160366   .019387
   8.80518   8.80518      1.00  1.168856   .019567
   8.80507   8.80507      1.00  1.166696   .019547
   8.80495   8.80495      1.00  1.167166   .019517
   8.80482   8.80482      1.00  1.162226   .019507
   8.80471   8.80471      1.00  1.169536   .019557
   8.80459   8.80459      1.00  1.164066   .019537
   8.80448   8.80448      1.00  1.166586   .019547
   8.80436   8.80436      1.00  1.162546   .019517
   8.80424   8.80424      1.00  1.170606   .019687
   8.80413   8.80413      1.00  1.163886   .019547
   8.80402   8.80402      1.00  1.165266   .019517
   8.80390   8.80390      1.00  1.166026   .019567
   8.80379   8.80379      1.00  1.170196   .019617
   8.80369   8.80369      1.00  1.162716   .019467
   8.80357   8.80357      1.00  1.166596   .019527
   8.80346   8.80346      1.00  1.167836   .019577
   8.80335   8.80335      1.00  1.166476   .019547
   8.80325   8.80325      1.00  1.164986   .019587
   8.80314   8.80314      1.00  1.170606   .019657
   8.80302   8.80302      1.00  1.168576   .019627
   8.80291   8.80291      1.00  1.165466   .019627
   8.80280   8.80280      1.00  1.169696   .019677
   8.80269   8.80269      1.00  1.169986   .019647
   8.80257   8.80257      1.00  1.167676   .019637
   8.80246   8.80246      1.00  1.166796   .019627
   8.80236   8.80236      1.00  1.170336   .019657
   8.80225   8.80225      1.00  1.170066   .019717
   8.80214   8.80214      1.00  1.167766   .019657
   8.80203   8.80203      1.00  1.167666   .019697
   8.80192   8.80192      1.00  1.174276   .019757
   8.80182   8.80182      1.00  1.165466   .019647
   8.80170   8.80170      1.00  1.168276   .019707
   8.80159   8.80159      1.00  1.173606   .019777
   8.80149   8.80149      1.00  1.170436   .019657
   8.80138   8.80138      1.00  1.168366   .019647
   8.80127   8.80127      1.00  1.170666   .019677
   8.80116   8.80116      1.00  1.174776   .019757
   8.80106   8.80106      1.00  1.168936   .019627
   8.80096   8.80096      1.00  1.172336   .019717
   8.80086   8.80086      1.00  1.171066   .019697
   8.80075   8.80075      1.00  1.171766   .019737
   8.80065   8.80065      1.00  1.168536   .019727
   8.80055   8.80055      1.00  1.176446   .019807
   8.80044   8.80044      1.00  1.170996   .019747
   8.80034   8.80034      1.00  1.171126   .019787
   8.80024   8.80024      1.00  1.168486   .019727
   8.80014   8.80014      1.00  1.177476   .019847
   8.80004   8.80004      1.00  1.169726   .019787
   8.79993   8.79993      1.00  1.171046   .019797
   8.79982   8.79982      1.00  1.173736   .019887
   8.79972   8.79972      1.00  1.174746   .019837
   8.79961   8.79961      1.00  1.170956   .019837
   8.79950   8.79950      1.00  1.172616   .019857
   8.79940   8.79940      1.00  1.177376   .019957
   8.79930   8.79930      1.00  1.172106   .019847
   8.79918   8.79918      1.00  1.174396   .019827
   8.79906   8.79906      1.00  1.174726   .019847
   8.79896   8.79896      1.00  1.178706   .019897
   8.79885   8.79885      1.00  1.170816   .019827
   8.79873   8.79873      1.00  1.177696   .019887
   8.79861   8.79861      1.00  1.173516   .019927
   8.79849   8.79849      1.00  1.175666   .019867
   8.79838   8.79838      1.00  1.174046   .019907
   8.79826   8.79826      1.00  1.179506   .019957
   8.79813   8.79813      1.00  1.172516   .019887
   8.79802   8.79802      1.00  1.175596   .019977
   8.79791   8.79791      1.00  1.176416   .019967
   8.79779   8.79779      1.00  1.179276   .019937
   8.79767   8.79767      1.00  1.172626   .019857
   8.79757   8.79757      1.00  1.176606   .019917
   8.79746   8.79746      1.00  1.181586   .019987
   8.79734   8.79734      1.00  1.175826   .019897
   8.79722   8.79722      1.00  1.172766   .019837
   8.79711   8.79711      1.00  1.180846   .019967
   8.79701   8.79701      1.00  1.178056   .019967
   8.79689   8.79689      1.00  1.174076   .019937
   8.79678   8.79678      1.00  1.177296   .019937
   8.79667   8.79667      1.00  1.180786   .020017
   8.79657   8.79657      1.00  1.178396   .020007
   8.79645   8.79645      1.00  1.175156   .019957
   8.79634   8.79634      1.00  1.182946   .020087
   8.79623   8.79623      1.00  1.180636   .020017
   8.79612   8.79612      1.00  1.174666   .019957
   8.79600   8.79600      1.00  1.180626   .020107
   8.79589   8.79589      1.00  1.185316   .020157
   8.79578   8.79578      1.00  1.176906   .019997
   8.79567   8.79567      1.00  1.178376   .020107
   8.79554   8.79554      1.00  1.182266   .020137
   8.79543   8.79543      1.00  1.182216   .020157
   8.79532   8.79532      1.00  1.179336   .020057
   8.79520   8.79520      1.00  1.180006   .019987
   8.79507   8.79507      1.00  1.186486   .020227
   8.79495   8.79495      1.00  1.178486   .020017
   8.79485   8.79485      1.00  1.179596   .020117
   8.79473   8.79473      1.00  1.185506   .020147
   8.79461   8.79461      1.00  1.182466   .020077
   8.79449   8.79449      1.00  1.176946   .020067
   8.79438   8.79438      1.00  1.184066   .020157
   8.79427   8.79427      1.00  1.182246   .020187
   8.79415   8.79415      1.00  1.181106   .020147
   8.79403   8.79403      1.00  1.179196   .020107
   8.79392   8.79392      1.00  1.186686   .020177
   8.79381   8.79381      1.00  1.180896   .020137
   8.79369   8.79369      1.00  1.180936   .020147
   8.79357   8.79357      1.00  1.182506   .020227
   8.79347   8.79347      1.00  1.187946   .020307
   8.79337   8.79337      1.00  1.177766   .020167
   8.79325   8.79325      1.00  1.184196   .020167
   8.79314   8.79314      1.00  1.186156   .020267
   8.79304   8.79304      1.00  1.182586   .020207
   8.79293   8.79293      1.00  1.178916   .020187
   8.79281   8.79281      1.00  1.184876   .020257
   8.79269   8.79269      1.00  1.183236   .020257
   8.79259   8.79259      1.00  1.177366   .020167
   8.79248   8.79248      1.00  1.182926   .020217
   8.79237   8.79237      1.00  1.184106   .020227
   8.79226   8.79226      1.00  1.182406   .020207
   8.79215   8.79215      1.00  1.180356   .020157
   8.79204   8.79204      1.00  1.184706   .020227
   8.79193   8.79193      1.00  1.181016   .020207
   8.79182   8.79182      1.00  1.179336   .020107
   8.79171   8.79171      1.00  1.181006   .020177
   8.79161   8.79161      1.00  1.182876   .020247
   8.79150   8.79150      1.00  1.176256   .020087
   8.79139   8.79139      1.00  1.180246   .020207
   8.79129   8.79129      1.00  1.182006   .020237
   8.79119   8.79119      1.00  1.180386   .020207
   8.79108   8.79108      1.00  1.177346   .020257
   8.79097   8.79097      1.00  1.180136   .020237
   8.79087   8.79087      1.00  1.179556   .020267
   8.79077   8.79077      1.00  1.179746   .020237
   8.79066   8.79066      1.00  1.178116   .020237
   8.79056   8.79056      1.00  1.180456   .020227
   8.79046   8.79046      1.00  1.180866   .020337
   8.79036   8.79036      1.00  1.175376   .020237
   8.79025   8.79025      1.00  1.182976   .020347
   8.79015   8.79015      1.00  1.173056   .020167
   8.79005   8.79005      1.00  1.179546   .020317
   8.78995   8.78995      1.00  1.174296   .020187
   8.78984   8.78984      1.00  1.179316   .020257
   8.78973   8.78973      1.00  1.170936   .020167
   8.78963   8.78963      1.00  1.179056   .020257
   8.78952   8.78952      1.00  1.175816   .020237
   8.78941   8.78941      1.00  1.177336   .020227
   8.78930   8.78930      1.00  1.171886   .020197
   8.78919   8.78919      1.00  1.177476   .020267
   8.78909   8.78909      1.00  1.176326   .020287
   8.78898   8.78898      1.00  1.174906   .020237
   8.78886   8.78886      1.00  1.169066   .020097
   8.78874   8.78874      1.00  1.179806   .020317
   8.78863   8.78863      1.00  1.173136   .020187
   8.78852   8.78852      1.00  1.173766   .020187
   8.78839   8.78839      1.00  1.171596   .020127
   8.78828   8.78828      1.00  1.176606   .020237
   8.78817   8.78817      1.00  1.172706   .020127
   8.78806   8.78806      1.00  1.171816   .020217
   8.78794   8.78794      1.00  1.171106   .020177
   8.78783   8.78783      1.00  1.176586   .020267
   8.78772   8.78772      1.00  1.171056   .020137
   8.78759   8.78759      1.00  1.171596   .020167
   8.78747   8.78747      1.00  1.174166   .020267
   8.78736   8.78736      1.00  1.170146   .020217
   8.78726   8.78726      1.00  1.168726   .020137
   8.78714   8.78714      1.00  1.171596   .020277
   8.78702   8.78702      1.00  1.171326   .020197
   8.78692   8.78692      1.00  1.169096   .020267
   8.78681   8.78681      1.00  1.172496   .020257
   8.78670   8.78670      1.00  1.173006   .020297
   8.78659   8.78659      1.00  1.167506   .020147
   8.78649   8.78649      1.00  1.168156   .020187
   8.78638   8.78638      1.00  1.172376   .020317
   8.78626   8.78626      1.00  1.170846   .020207
   8.78614   8.78614      1.00  1.163376   .020097
   8.78603   8.78603      1.00  1.172536   .020227
   8.78593   8.78593      1.00  1.169166   .020197
   8.78582   8.78582      1.00  1.169096   .020167
   8.78570   8.78570      1.00  1.162576   .020087
   8.78558   8.78558      1.00  1.172586   .020227
   8.78547   8.78547      1.00  1.168706   .020127
   8.78535   8.78535      1.00  1.168476   .020187
   8.78523   8.78523      1.00  1.166736   .020197
   8.78511   8.78511      1.00  1.174536   .020287
   8.78500   8.78500      1.00  1.164896   .020177
   8.78488   8.78488      1.00  1.169766   .020257
   8.78476   8.78476      1.00  1.170136   .020267
   8.78465   8.78465      1.00  1.170316   .020247
   8.78454   8.78454      1.00  1.169916   .020317
   8.78441   8.78441      1.00  1.167026   .020257
   8.78429   8.78429      1.00  1.173636   .020377
   8.78418   8.78418      1.00  1.168456   .020257
   8.78407   8.78407      1.00  1.172446   .020347
   8.78395   8.78395      1.00  1.170876   .020357
   8.78384   8.78384      1.00  1.172236   .020427
   8.78373   8.78373      1.00  1.171016   .020317
   8.78363   8.78363      1.00  1.172736   .020367
   8.78351   8.78351      1.00  1.171296   .020337
   8.78340   8.78340      1.00  1.171016   .020337
   8.78329   8.78329      1.00  1.170096   .020367
   8.78319   8.78319      1.00  1.176126   .020417
   8.78308   8.78308      1.00  1.170356   .020377
   8.78296   8.78296      1.00  1.170746   .020337
   8.78285   8.78285      1.00  1.172656   .020367
   8.78274   8.78274      1.00  1.175146   .020417
   8.78263   8.78263      1.00  1.170176   .020317
   8.78252   8.78252      1.00  1.171656   .020357
   8.78241   8.78241      1.00  1.176816   .020527
   8.78230   8.78230      1.00  1.173116   .020377
   8.78218   8.78218      1.00  1.173626   .020417
   8.78208   8.78208      1.00  1.172736   .020437
   8.78197   8.78197      1.00  1.177846   .020437
   8.78187   8.78187      1.00  1.170916   .020347
   8.78175   8.78175      1.00  1.177236   .020417
   8.78164   8.78164      1.00  1.173156   .020407
   8.78153   8.78153      1.00  1.178906   .020527
   8.78143   8.78143      1.00  1.170696   .020387
   8.78132   8.78132      1.00  1.181796   .020587
   8.78121   8.78121      1.00  1.170926   .020397
   8.78111   8.78111      1.00  1.181036   .020567
   8.78102   8.78102      1.00  1.172996   .020477
   8.78091   8.78091      1.00  1.181076   .020667
   8.78080   8.78080      1.00  1.173846   .020487
   8.78070   8.78070      1.00  1.179206   .020567
   8.78060   8.78060      1.00  1.175916   .020567
   8.78049   8.78049      1.00  1.179986   .020567
   8.78039   8.78039      1.00  1.175146   .020527
   8.78029   8.78029      1.00  1.180546   .020637
   8.78019   8.78019      1.00  1.176476   .020617
   8.78008   8.78008      1.00  1.178086   .020577
   8.77997   8.77997      1.00  1.177716   .020607
   8.77988   8.77988      1.00  1.179866   .020627
   8.77977   8.77977      1.00  1.178306   .020587
   8.77966   8.77966      1.00  1.179756   .020657
   8.77955   8.77955      1.00  1.182186   .020677
   8.77944   8.77944      1.00  1.179296   .020637
   8.77934   8.77934      1.00  1.182256   .020697
   8.77923   8.77923      1.00  1.177716   .020657
   8.77911   8.77911      1.00  1.186256   .020727
   8.77901   8.77901      1.00  1.179046   .020667
   8.77890   8.77890      1.00  1.181076   .020707
   8.77879   8.77879      1.00  1.180976   .020707
   8.77867   8.77867      1.00  1.182446   .020687
   8.77855   8.77855      1.00  1.178946   .020647
   8.77844   8.77844      1.00  1.181976   .020657
   8.77832   8.77832      1.00  1.180436   .020637
   8.77820   8.77820      1.00  1.181716   .020577
   8.77809   8.77809      1.00  1.182266   .020737
   8.77797   8.77797      1.00  1.186136   .020757
   8.77785   8.77785      1.00  1.179276   .020657
   8.77774   8.77774      1.00  1.185906   .020767
   8.77763   8.77763      1.00  1.183496   .020777
   8.77752   8.77752      1.00  1.185126   .020757
   8.77740   8.77740      1.00  1.181806   .020687
   8.77728   8.77728      1.00  1.184346   .020767
   8.77718   8.77718      1.00  1.186496   .020857
   8.77707   8.77707      1.00  1.181686   .020747
   8.77696   8.77696      1.00  1.185626   .020857
   8.77684   8.77684      1.00  1.185796   .020837
   8.77674   8.77674      1.00  1.184636   .020827
   8.77663   8.77663      1.00  1.185226   .020867
   8.77652   8.77652      1.00  1.182836   .020797
   8.77640   8.77640      1.00  1.189156   .020927
   8.77630   8.77630      1.00  1.184196   .020777
   8.77619   8.77619      1.00  1.183826   .020857
   8.77607   8.77607      1.00  1.188756   .020967
   8.77596   8.77596      1.00  1.186736   .020837
   8.77585   8.77585      1.00  1.185496   .020807
   8.77574   8.77574      1.00  1.187756   .020877
   8.77562   8.77562      1.00  1.188136   .020837
   8.77551   8.77551      1.00  1.188196   .020877
   8.77540   8.77540      1.00  1.185316   .020857
   8.77528   8.77528      1.00  1.190236   .020897
   8.77515   8.77515      1.00  1.185296   .020847
   8.77504   8.77504      1.00  1.189076   .020857
   8.77492   8.77492      1.00  1.184706   .020877
   8.77481   8.77481      1.00  1.190206   .020877
   8.77470   8.77470      1.00  1.188386   .020927
   8.77458   8.77458      1.00  1.188516   .020897
   8.77446   8.77446      1.00  1.190446   .020947
   8.77435   8.77435      1.00  1.189936   .020977
   8.77423   8.77423      1.00  1.185726   .020987
   8.77412   8.77412      1.00  1.192496   .021027
   8.77401   8.77401      1.00  1.190676   .021087
   8.77390   8.77390      1.00  1.190926   .021027
   8.77378   8.77378      1.00  1.190196   .021057
   8.77367   8.77367      1.00  1.192346   .021047
   8.77356   8.77356      1.00  1.191856   .021087
   8.77346   8.77346      1.00  1.190236   .021027
   8.77334   8.77334      1.00  1.193926   .021027
   8.77323   8.77323      1.00  1.190406   .021067
   8.77313   8.77313      1.00  1.194526   .021067
   8.77302   8.77302      1.00  1.188506   .020937
   8.77290   8.77290      1.00  1.195326   .021057
   8.77279   8.77279      1.00  1.191616   .020997
   8.77269   8.77269      1.00  1.189556   .020977
   8.77257   8.77257      1.00  1.190586   .021057
   8.77246   8.77246      1.00  1.195836   .021047
   8.77236   8.77236      1.00  1.189306   .021027
   8.77225   8.77225      1.00  1.194276   .021147
   8.77214   8.77214      1.00  1.192646   .021087
   8.77203   8.77203      1.00  1.195246   .021177
   8.77192   8.77192      1.00  1.190596   .021197
   8.77181   8.77181      1.00  1.195726   .021147
   8.77170   8.77170      1.00  1.193406   .021197
   8.77159   8.77159      1.00  1.193996   .021157
   8.77148   8.77148      1.00  1.193406   .021127
   8.77138   8.77138      1.00  1.196036   .021157
   8.77127   8.77127      1.00  1.193816   .021167
   8.77116   8.77116      1.00  1.188056   .021087
   8.77106   8.77106      1.00  1.197296   .021167
   8.77096   8.77096      1.00  1.194436   .021177
   8.77086   8.77086      1.00  1.193556   .021157
   8.77075   8.77075      1.00  1.194476   .021207
   8.77064   8.77064      1.00  1.193426   .021177
   8.77054   8.77054      1.00  1.196136   .021257
   8.77045   8.77045      1.00  1.193376   .021157
   8.77034   8.77034      1.00  1.195336   .021257
   8.77023   8.77023      1.00  1.193646   .021197
   8.77013   8.77013      1.00  1.195986   .021247
   8.77003   8.77003      1.00  1.195036   .021207
   8.76992   8.76992      1.00  1.194136   .021297
   8.76982   8.76982      1.00  1.191986   .021197
   8.76972   8.76972      1.00  1.193276   .021227
   8.76962   8.76962      1.00  1.194926   .021267
   8.76950   8.76950      1.00  1.193826   .021277
   8.76939   8.76939      1.00  1.190646   .021137
   8.76929   8.76929      1.00  1.194236   .021317
   8.76918   8.76918      1.00  1.192266   .021187
   8.76906   8.76906      1.00  1.192866   .021227
   8.76894   8.76894      1.00  1.189606   .021237
   8.76883   8.76883      1.00  1.194086   .021267
   8.76873   8.76873      1.00  1.191786   .021267
   8.76860   8.76860      1.00  1.189716   .021187
   8.76848   8.76848      1.00  1.188836   .021227
   8.76837   8.76837      1.00  1.192806   .021227
   8.76826   8.76826      1.00  1.188306   .021157
   8.76814   8.76814      1.00  1.191386   .021167
   8.76802   8.76802      1.00  1.190356   .021167
   8.76791   8.76791      1.00  1.191536   .021217
   8.76780   8.76780      1.00  1.187696   .021177
   8.76768   8.76768      1.00  1.189736   .021227
   8.76756   8.76756      1.00  1.190676   .021257
   8.76745   8.76745      1.00  1.185906   .021117
   8.76734   8.76734      1.00  1.189436   .021217
   8.76722   8.76722      1.00  1.188846   .021177
   8.76711   8.76711      1.00  1.186956   .021147
   8.76700   8.76700      1.00  1.184766   .021137
   8.76689   8.76689      1.00  1.189746   .021257
   8.76678   8.76678      1.00  1.185506   .021187
   8.76667   8.76667      1.00  1.185556   .021237
   8.76656   8.76656      1.00  1.184666   .021207
   8.76645   8.76645      1.00  1.187976   .021227
   8.76634   8.76634      1.00  1.181626   .021187
   8.76623   8.76623      1.00  1.184406   .021187
   8.76612   8.76612      1.00  1.183016   .021167
   8.76601   8.76601      1.00  1.186826   .021187
   8.76590   8.76590      1.00  1.177946   .021057
   8.76578   8.76578      1.00  1.185266   .021187
   8.76567   8.76567      1.00  1.181216   .021097
   8.76556   8.76556      1.00  1.181046   .021117
   8.76544   8.76544      1.00  1.174836   .021007
   8.76532   8.76532      1.00  1.181406   .021077
   8.76521   8.76521      1.00  1.180196   .021127
   8.76509   8.76509      1.00  1.177366   .021027
   8.76497   8.76497      1.00  1.177906   .021087
   8.76485   8.76485      1.00  1.179396   .021087
   8.76473   8.76473      1.00  1.174086   .020937
   8.76462   8.76462      1.00  1.176296   .021027
   8.76449   8.76449      1.00  1.177116   .021077
   8.76438   8.76438      1.00  1.172956   .021007
   8.76427   8.76427      1.00  1.174296   .021067
   8.76416   8.76416      1.00  1.176146   .021087
   8.76404   8.76404      1.00  1.171636   .021067
   8.76392   8.76392      1.00  1.167506   .020967
   8.76382   8.76382      1.00  1.171706   .020977
   8.76371   8.76371      1.00  1.173946   .021107
   8.76359   8.76359      1.00  1.168706   .020977
   8.76348   8.76348      1.00  1.167586   .020977
   8.76337   8.76337      1.00  1.172776   .021087
   8.76327   8.76327      1.00  1.168096   .021047
   8.76316   8.76316      1.00  1.162116   .020907
   8.76304   8.76304      1.00  1.167406   .020927
   8.76293   8.76293      1.00  1.165826   .020877
   8.76282   8.76282      1.00  1.163246   .020897
   8.76271   8.76271      1.00  1.162396   .020837
   8.76260   8.76260      1.00  1.164436   .020927
   8.76249   8.76249      1.00  1.163106   .020817
   8.76238   8.76238      1.00  1.160656   .020827
   8.76227   8.76227      1.00  1.161546   .020887
   8.76216   8.76216      1.00  1.165176   .020897
   8.76205   8.76205      1.00  1.155316   .020767
   8.76194   8.76194      1.00  1.162066   .020907
   8.76183   8.76183      1.00  1.160496   .020927
   8.76172   8.76172      1.00  1.159236   .020937
   8.76161   8.76161      1.00  1.156696   .020877
   8.76151   8.76151      1.00  1.158896   .020907
   8.76140   8.76140      1.00  1.159736   .020927
   8.76129   8.76129      1.00  1.156886   .020847
   8.76120   8.76120      1.00  1.155996   .020847
   8.76109   8.76109      1.00  1.159496   .020917
   8.76099   8.76099      1.00  1.156956   .020877
   8.76088   8.76088      1.00  1.154196   .020797
   8.76078   8.76078      1.00  1.158646   .020947
   8.76068   8.76068      1.00  1.159476   .020957
   8.76057   8.76057      1.00  1.153056   .020807
   8.76046   8.76046      1.00  1.156306   .020837
   8.76037   8.76037      1.00  1.162116   .020987
   8.76027   8.76027      1.00  1.154116   .020857
   8.76016   8.76016      1.00  1.158166   .020957
   8.76005   8.76005      1.00  1.154066   .020877
   8.75996   8.75996      1.00  1.162186   .020997
   8.75985   8.75985      1.00  1.152056   .020827
   8.75974   8.75974      1.00  1.155876   .020907
   8.75963   8.75963      1.00  1.159256   .021017
   8.75952   8.75952      1.00  1.156076   .020917
   8.75942   8.75942      1.00  1.154796   .020907
   8.75931   8.75931      1.00  1.161306   .021047
   8.75920   8.75920      1.00  1.155596   .020907
   8.75910   8.75910      1.00  1.157556   .020937
   8.75898   8.75898      1.00  1.155536   .020977
   8.75886   8.75886      1.00  1.157916   .020947
   8.75874   8.75874      1.00  1.155306   .020937
   8.75864   8.75864      1.00  1.156186   .020917
   8.75853   8.75853      1.00  1.157266   .020977
   8.75840   8.75840      1.00  1.157386   .020947
   8.75828   8.75828      1.00  1.153876   .020977
   8.75817   8.75817      1.00  1.157226   .020997
   8.75806   8.75806      1.00  1.159606   .021077
   8.75794   8.75794      1.00  1.155636   .020977
   8.75782   8.75782      1.00  1.157306   .020987
   8.75771   8.75771      1.00  1.159986   .021087
   8.75759   8.75759      1.00  1.157626   .021037
   8.75748   8.75748      1.00  1.155486   .021017
   8.75736   8.75736      1.00  1.160566   .021057
   8.75726   8.75726      1.00  1.157626   .021037
   8.75715   8.75715      1.00  1.161156   .021107
   8.75703   8.75703      1.00  1.156266   .020977
   8.75692   8.75692      1.00  1.163426   .021137
   8.75681   8.75681      1.00  1.157026   .021057
   8.75670   8.75670      1.00  1.157756   .021037
   8.75659   8.75659      1.00  1.160006   .021067
   8.75648   8.75648      1.00  1.160996   .021107
   8.75637   8.75637      1.00  1.159676   .021137
   8.75626   8.75626      1.00  1.160486   .021067
   8.75615   8.75615      1.00  1.163076   .021167
   8.75603   8.75603      1.00  1.159436   .021067
   8.75592   8.75592      1.00  1.162676   .021157
   8.75581   8.75581      1.00  1.159806   .021087
   8.75570   8.75570      1.00  1.165526   .021207
   8.75558   8.75558      1.00  1.157116   .021087
   8.75547   8.75547      1.00  1.163106   .021167
   8.75535   8.75535      1.00  1.159696   .021147
   8.75523   8.75523      1.00  1.164086   .021247
   8.75511   8.75511      1.00  1.157826   .021127
   8.75499   8.75499      1.00  1.166616   .021247
   8.75488   8.75488      1.00  1.161536   .021237
   8.75476   8.75476      1.00  1.164096   .021267
   8.75464   8.75464      1.00  1.162756   .021217
   8.75453   8.75453      1.00  1.162586   .021187
   8.75442   8.75442      1.00  1.165456   .021247
   8.75429   8.75429      1.00  1.163086   .021167
   8.75417   8.75417      1.00  1.165126   .021267
   8.75407   8.75407      1.00  1.165616   .021257
   8.75395   8.75395      1.00  1.163216   .021277
   8.75384   8.75384      1.00  1.163046   .021267
   8.75372   8.75372      1.00  1.167086   .021307
   8.75362   8.75362      1.00  1.161776   .021197
   8.75351   8.75351      1.00  1.167756   .021327
   8.75339   8.75339      1.00  1.165476   .021327
   8.75328   8.75328      1.00  1.165716   .021307
   8.75317   8.75317      1.00  1.163396   .021307
   8.75307   8.75307      1.00  1.169926   .021417
   8.75295   8.75295      1.00  1.162676   .021207
   8.75283   8.75283      1.00  1.170126   .021427
   8.75273   8.75273      1.00  1.163766   .021317
   8.75263   8.75263      1.00  1.170296   .021387
   8.75251   8.75251      1.00  1.166266   .021367
   8.75240   8.75240      1.00  1.167906   .021377
   8.75230   8.75230      1.00  1.166406   .021397
   8.75219   8.75219      1.00  1.170596   .021397
   8.75207   8.75207      1.00  1.165756   .021317
   8.75196   8.75196      1.00  1.169046   .021417
   8.75186   8.75186      1.00  1.168696   .021457
   8.75175   8.75175      1.00  1.168006   .021457
   8.75163   8.75163      1.00  1.170466   .021497
   8.75153   8.75153      1.00  1.166096   .021307
   8.75142   8.75142      1.00  1.169806   .021487
   8.75132   8.75132      1.00  1.168526   .021487
   8.75121   8.75121      1.00  1.171326   .021477
   8.75110   8.75110      1.00  1.166396   .021347
   8.75100   8.75100      1.00  1.171176   .021457
   8.75090   8.75090      1.00  1.166486   .021417
   8.75079   8.75079      1.00  1.173266   .021517
   8.75069   8.75069      1.00  1.167446   .021437
   8.75059   8.75059      1.00  1.170746   .021497
   8.75049   8.75049      1.00  1.172146   .021567
   8.75039   8.75039      1.00  1.169916   .021537
   8.75028   8.75028      1.00  1.170006   .021457
   8.75018   8.75018      1.00  1.173776   .021567
   8.75008   8.75008      1.00  1.167566   .021477
   8.74998   8.74998      1.00  1.173506   .021547
   8.74987   8.74987      1.00  1.170856   .021507
   8.74977   8.74977      1.00  1.172516   .021537
   8.74967   8.74967      1.00  1.172686   .021607
   8.74956   8.74956      1.00  1.168356   .021547
   8.74944   8.74944      1.00  1.170706   .021547
   8.74933   8.74933      1.00  1.173216   .021607
   8.74923   8.74923      1.00  1.174146   .021607
   8.74912   8.74912      1.00  1.171056   .021617
   8.74900   8.74900      1.00  1.173436   .021617
   8.74889   8.74889      1.00  1.174856   .021677
   8.74879   8.74879      1.00  1.176116   .021657
   8.74867   8.74867      1.00  1.173236   .021607
   8.74854   8.74854      1.00  1.175166   .021567
   8.74843   8.74843      1.00  1.176706   .021727
   8.74832   8.74832      1.00  1.175496   .021657
   8.74821   8.74821      1.00  1.174286   .021647
   8.74809   8.74809      1.00  1.177106   .021737
   8.74798   8.74798      1.00  1.174856   .021687
   8.74786   8.74786      1.00  1.176856   .021767
   8.74774   8.74774      1.00  1.174626   .021707
   8.74762   8.74762      1.00  1.176556   .021657
   8.74751   8.74751      1.00  1.175216   .021667
   8.74740   8.74740      1.00  1.177796   .021747
   8.74728   8.74728      1.00  1.174926   .021727
   8.74717   8.74717      1.00  1.176496   .021757
   8.74707   8.74707      1.00  1.177306   .021767
   8.74696   8.74696      1.00  1.177116   .021757
   8.74685   8.74685      1.00  1.178916   .021767
   8.74673   8.74673      1.00  1.176176   .021757
   8.74663   8.74663      1.00  1.179866   .021807
   8.74652   8.74652      1.00  1.176476   .021777
   8.74640   8.74640      1.00  1.178876   .021787
   8.74629   8.74629      1.00  1.176726   .021797
   8.74618   8.74618      1.00  1.180216   .021847
   8.74608   8.74608      1.00  1.178756   .021837
   8.74596   8.74596      1.00  1.180146   .021797
   8.74585   8.74585      1.00  1.176656   .021767
   8.74574   8.74574      1.00  1.181846   .021897
   8.74563   8.74563      1.00  1.177936   .021797
   8.74551   8.74551      1.00  1.179786   .021877
   8.74539   8.74539      1.00  1.177046   .021787
   8.74527   8.74527      1.00  1.180806   .021827
   8.74515   8.74515      1.00  1.180956   .021907
   8.74503   8.74503      1.00  1.179516   .021857
   8.74491   8.74491      1.00  1.179486   .021877
   8.74480   8.74480      1.00  1.180506   .021957
   8.74468   8.74468      1.00  1.181146   .021907
   8.74456   8.74456      1.00  1.180286   .021897
   8.74444   8.74444      1.00  1.180286   .021877
   8.74434   8.74434      1.00  1.181606   .021977
   8.74422   8.74422      1.00  1.178656   .021857
   8.74410   8.74410      1.00  1.179596   .021847
   8.74398   8.74398      1.00  1.181616   .021957
   8.74388   8.74388      1.00  1.179086   .021907
   8.74377   8.74377      1.00  1.180016   .021887
   8.74365   8.74365      1.00  1.179656   .021887
   8.74354   8.74354      1.00  1.180856   .021937
   8.74343   8.74343      1.00  1.179866   .021907
   8.74332   8.74332      1.00  1.181476   .021937
   8.74321   8.74321      1.00  1.181506   .021937
   8.74310   8.74310      1.00  1.177536   .021857
   8.74299   8.74299      1.00  1.183026   .021947
   8.74288   8.74288      1.00  1.179996   .021947
   8.74276   8.74276      1.00  1.183056   .022047
   8.74265   8.74265      1.00  1.178466   .021927
   8.74254   8.74254      1.00  1.181706   .021977
   8.74244   8.74244      1.00  1.181836   .021997
   8.74233   8.74233      1.00  1.179466   .021997
   8.74221   8.74221      1.00  1.179106   .021957
   8.74211   8.74211      1.00  1.179146   .021917
   8.74200   8.74200      1.00  1.179226   .021967
   8.74188   8.74188      1.00  1.180846   .022027
   8.74177   8.74177      1.00  1.180716   .022037
   8.74167   8.74167      1.00  1.181106   .021977
   8.74156   8.74156      1.00  1.180576   .022027
   8.74146   8.74146      1.00  1.180976   .022037
   8.74135   8.74135      1.00  1.180986   .022047
   8.74124   8.74124      1.00  1.180936   .021997
   8.74114   8.74114      1.00  1.180676   .022037
   8.74104   8.74104      1.00  1.178886   .021997
   8.74093   8.74093      1.00  1.180556   .022057
   8.74083   8.74083      1.00  1.178266   .021977
   8.74073   8.74073      1.00  1.180486   .022047
   8.74062   8.74062      1.00  1.179216   .022007
   8.74051   8.74051      1.00  1.179296   .022087
   8.74042   8.74042      1.00  1.179866   .022007
   8.74032   8.74032      1.00  1.178796   .022067
   8.74021   8.74021      1.00  1.179336   .022057
   8.74010   8.74010      1.00  1.178746   .022107
   8.74000   8.74000      1.00  1.178436   .022017
   8.73990   8.73990      1.00  1.180586   .022047
   8.73979   8.73979      1.00  1.177476   .022077
   8.73968   8.73968      1.00  1.178956   .022007
   8.73958   8.73958      1.00  1.177246   .021987
   8.73948   8.73948      1.00  1.175846   .021967
   8.73937   8.73937      1.00  1.177986   .022057
   8.73925   8.73925      1.00  1.176196   .022027
   8.73914   8.73914      1.00  1.179116   .022047
   8.73904   8.73904      1.00  1.175916   .021957
   8.73892   8.73892      1.00  1.177056   .022047
   8.73880   8.73880      1.00  1.176246   .022017
   8.73869   8.73869      1.00  1.177856   .022057
   8.73858   8.73858      1.00  1.174746   .021977
   8.73845   8.73845      1.00  1.174016   .022027
   8.73833   8.73833      1.00  1.173206   .021947
   8.73823   8.73823      1.00  1.175996   .022047
   8.73812   8.73812      1.00  1.173726   .022017
   8.73800   8.73800      1.00  1.178506   .022097
   8.73788   8.73788      1.00  1.171396   .021977
   8.73777   8.73777      1.00  1.176276   .022017
   8.73765   8.73765      1.00  1.172606   .021997
   8.73752   8.73752      1.00  1.176936   .022057
   8.73741   8.73741      1.00  1.171456   .021937
   8.73731   8.73731      1.00  1.174046   .022027
   8.73720   8.73720      1.00  1.175466   .022097
   8.73709   8.73709      1.00  1.171896   .022007
   8.73697   8.73697      1.00  1.174126   .022117
   8.73686   8.73686      1.00  1.173486   .022087
   8.73676   8.73676      1.00  1.172606   .022107
   8.73665   8.73665      1.00  1.170526   .021987
   8.73653   8.73653      1.00  1.171686   .022007
   8.73642   8.73642      1.00  1.171336   .021997
   8.73631   8.73631      1.00  1.170866   .022067
   8.73620   8.73620      1.00  1.170736   .022017
   8.73608   8.73608      1.00  1.172706   .022067
   8.73598   8.73598      1.00  1.171256   .021987
   8.73587   8.73587      1.00  1.172686   .022067
   8.73575   8.73575      1.00  1.167966   .021937
   8.73563   8.73563      1.00  1.174436   .022107
   8.73552   8.73552      1.00  1.170696   .022037
   8.73541   8.73541      1.00  1.170146   .022027
   8.73528   8.73528      1.00  1.171416   .022047
   8.73516   8.73516      1.00  1.171496   .022027
   8.73505   8.73505      1.00  1.167666   .022037
   8.73493   8.73493      1.00  1.169446   .022047
   8.73481   8.73481      1.00  1.169516   .022077
   8.73470   8.73470      1.00  1.170276   .022027
   8.73458   8.73458      1.00  1.169336   .022087
   8.73447   8.73447      1.00  1.171866   .022147
   8.73435   8.73435      1.00  1.168146   .022047
   8.73423   8.73423      1.00  1.169956   .022087
   8.73411   8.73411      1.00  1.169786   .022137
   8.73401   8.73401      1.00  1.170266   .022107
   8.73389   8.73389      1.00  1.168136   .022107
   8.73377   8.73377      1.00  1.166846   .021967
   8.73367   8.73367      1.00  1.174016   .022207
   8.73356   8.73356      1.00  1.168546   .022057
   8.73345   8.73345      1.00  1.169796   .022077
   8.73333   8.73333      1.00  1.169886   .022127
   8.73323   8.73323      1.00  1.172216   .022167
   8.73312   8.73312      1.00  1.167236   .022087
   8.73300   8.73300      1.00  1.169836   .022117
   8.73289   8.73289      1.00  1.171176   .022167
   8.73278   8.73278      1.00  1.171816   .022137
   8.73267   8.73267      1.00  1.164766   .022077
   8.73256   8.73256      1.00  1.173506   .022197
   8.73245   8.73245      1.00  1.170116   .022087
   8.73234   8.73234      1.00  1.170816   .022147
   8.73223   8.73223      1.00  1.169466   .022097
   8.73212   8.73212      1.00  1.172976   .022217
   8.73201   8.73201      1.00  1.170706   .022167
   8.73190   8.73190      1.00  1.169866   .022117
   8.73179   8.73179      1.00  1.171986   .022237
   8.73168   8.73168      1.00  1.169676   .022197
   8.73157   8.73157      1.00  1.169666   .022177
   8.73147   8.73147      1.00  1.171206   .022177
   8.73137   8.73137      1.00  1.170946   .022147
   8.73126   8.73126      1.00  1.170186   .022177
   8.73115   8.73115      1.00  1.170246   .022147
   8.73105   8.73105      1.00  1.171456   .022187
   8.73095   8.73095      1.00  1.171076   .022187
   8.73084   8.73084      1.00  1.168446   .022167
   8.73073   8.73073      1.00  1.172596   .022167
   8.73063   8.73063      1.00  1.169676   .022177
   8.73053   8.73053      1.00  1.172936   .022187
   8.73043   8.73043      1.00  1.168526   .022167
   8.73032   8.73032      1.00  1.172326   .022277
   8.73022   8.73022      1.00  1.169756   .022237
   8.73013   8.73013      1.00  1.170556   .022247
   8.73002   8.73002      1.00  1.170936   .022237
   8.72991   8.72991      1.00  1.173216   .022267
   8.72981   8.72981      1.00  1.169106   .022227
   8.72970   8.72970      1.00  1.171346   .022237
   8.72960   8.72960      1.00  1.170596   .022297
   8.72949   8.72949      1.00  1.171846   .022247
   8.72938   8.72938      1.00  1.168456   .022247
   8.72927   8.72927      1.00  1.169256   .022257
   8.72916   8.72916      1.00  1.173146   .022317
   8.72904   8.72904      1.00  1.168846   .022257
   8.72893   8.72893      1.00  1.172616   .022347
   8.72883   8.72883      1.00  1.169306   .022257
   8.72871   8.72871      1.00  1.173686   .022337
   8.72859   8.72859      1.00  1.165806   .022207
   8.72848   8.72848      1.00  1.173796   .022357
   8.72837   8.72837      1.00  1.169206   .022287
   8.72825   8.72825      1.00  1.171526   .022307
   8.72813   8.72813      1.00  1.168566   .022337
   8.72801   8.72801      1.00  1.173716   .022327
   8.72790   8.72790      1.00  1.170746   .022297
   8.72778   8.72778      1.00  1.168486   .022257
   8.72766   8.72766      1.00  1.165546   .022267
   8.72755   8.72755      1.00  1.170776   .022277
   8.72744   8.72744      1.00  1.169146   .022237
   8.72732   8.72732      1.00  1.169676   .022347
   8.72720   8.72720      1.00  1.168576   .022307
   8.72710   8.72710      1.00  1.171306   .022327
   8.72699   8.72699      1.00  1.168556   .022257
   8.72688   8.72688      1.00  1.169506   .022287
   8.72676   8.72676      1.00  1.170296   .022387
   8.72665   8.72665      1.00  1.167396   .022317
   8.72655   8.72655      1.00  1.168026   .022387
   8.72643   8.72643      1.00  1.170736   .022367
   8.72632   8.72632      1.00  1.169686   .022337
   8.72622   8.72622      1.00  1.170406   .022377
   8.72611   8.72611      1.00  1.167276   .022297
   8.72599   8.72599      1.00  1.172756   .022417
   8.72587   8.72587      1.00  1.167466   .022317
   8.72576   8.72576      1.00  1.168656   .022467
   8.72565   8.72565      1.00  1.170076   .022367
   8.72553   8.72553      1.00  1.168326   .022357
   8.72541   8.72541      1.00  1.168856   .022317
   8.72530   8.72530      1.00  1.169066   .022407
   8.72518   8.72518      1.00  1.167926   .022417
   8.72506   8.72506      1.00  1.169666   .022397
   8.72494   8.72494      1.00  1.166956   .022327
   8.72483   8.72483      1.00  1.170756   .022417
   8.72471   8.72471      1.00  1.167946   .022367
   8.72459   8.72459      1.00  1.170056   .022417
   8.72448   8.72448      1.00  1.166316   .022347
   8.72437   8.72437      1.00  1.171596   .022457
   8.72425   8.72425      1.00  1.167156   .022397
   8.72413   8.72413      1.00  1.170686   .022477
   8.72401   8.72401      1.00  1.166086   .022437
   8.72390   8.72390      1.00  1.172026   .022517
   8.72379   8.72379      1.00  1.166036   .022357
   8.72368   8.72368      1.00  1.170976   .022487
   8.72357   8.72357      1.00  1.167636   .022457
   8.72346   8.72346      1.00  1.171556   .022487
   8.72335   8.72335      1.00  1.163936   .022387
   8.72324   8.72324      1.00  1.172476   .022497
   8.72313   8.72313      1.00  1.169476   .022507
   8.72302   8.72302      1.00  1.167176   .022417
   8.72291   8.72291      1.00  1.166166   .022427
   8.72279   8.72279      1.00  1.168886   .022497
   8.72268   8.72268      1.00  1.166566   .022467
   8.72258   8.72258      1.00  1.169426   .022517
   8.72247   8.72247      1.00  1.165886   .022437
   8.72236   8.72236      1.00  1.170156   .022547
   8.72225   8.72225      1.00  1.166876   .022437
   8.72215   8.72215      1.00  1.168496   .022437
   8.72204   8.72204      1.00  1.167826   .022447
   8.72192   8.72192      1.00  1.168486   .022497
   8.72181   8.72181      1.00  1.162796   .022417
   8.72170   8.72170      1.00  1.170916   .022617
   8.72160   8.72160      1.00  1.167306   .022507
   8.72148   8.72148      1.00  1.168146   .022497
   8.72138   8.72138      1.00  1.164756   .022457
   8.72128   8.72128      1.00  1.172696   .022627
   8.72118   8.72118      1.00  1.165596   .022447
   8.72107   8.72107      1.00  1.169316   .022567
   8.72096   8.72096      1.00  1.166716   .022457
   8.72086   8.72086      1.00  1.171406   .022637
   8.72076   8.72076      1.00  1.167096   .022507
   8.72066   8.72066      1.00  1.168726   .022587
   8.72055   8.72055      1.00  1.169336   .022567
   8.72045   8.72045      1.00  1.166176   .022547
   8.72035   8.72035      1.00  1.166466   .022467
   8.72025   8.72025      1.00  1.173016   .022577
   8.72014   8.72014      1.00  1.167166   .022527
   8.72004   8.72004      1.00  1.169546   .022617
   8.71994   8.71994      1.00  1.170376   .022647
   8.71983   8.71983      1.00  1.170046   .022597
   8.71971   8.71971      1.00  1.168766   .022587
   8.71961   8.71961      1.00  1.168546   .022557
   8.71952   8.71952      1.00  1.172046   .022707
   8.71940   8.71940      1.00  1.171886   .022617
   8.71929   8.71929      1.00  1.168086   .022637
   8.71919   8.71919      1.00  1.170316   .022627
   8.71908   8.71908      1.00  1.173756   .022717
   8.71896   8.71896      1.00  1.166946   .022527
   8.71885   8.71885      1.00  1.167686   .022577
   8.71874   8.71874      1.00  1.170126   .022637
   8.71862   8.71862      1.00  1.170246   .022677
   8.71850   8.71850      1.00  1.165666   .022587
   8.71838   8.71838      1.00  1.172406   .022747
   8.71827   8.71827      1.00  1.168056   .022617
   8.71816   8.71816      1.00  1.172146   .022687
   8.71803   8.71803      1.00  1.166116   .022577
   8.71792   8.71792      1.00  1.173616   .022747
   8.71781   8.71781      1.00  1.168126   .022717
   8.71769   8.71769      1.00  1.168826   .022627
   8.71757   8.71757      1.00  1.170326   .022757
   8.71746   8.71746      1.00  1.173596   .022817
   8.71735   8.71735      1.00  1.165396   .022687
   8.71724   8.71724      1.00  1.172336   .022747
   8.71713   8.71713      1.00  1.171586   .022717
   8.71701   8.71701      1.00  1.169976   .022677
   8.71690   8.71690      1.00  1.168036   .022707
   8.71679   8.71679      1.00  1.172506   .022807
   8.71668   8.71668      1.00  1.170156   .022737
   8.71657   8.71657      1.00  1.168556   .022697
   8.71646   8.71646      1.00  1.170036   .022737
   8.71635   8.71635      1.00  1.173706   .022817
   8.71624   8.71624      1.00  1.170036   .022727
   8.71612   8.71612      1.00  1.167726   .022687
   8.71602   8.71602      1.00  1.177006   .022967
   8.71591   8.71591      1.00  1.171796   .022817
   8.71579   8.71579      1.00  1.169946   .022727
   8.71567   8.71567      1.00  1.172076   .022837
   8.71557   8.71557      1.00  1.177566   .022967
   8.71545   8.71545      1.00  1.171626   .022777
   8.71532   8.71532      1.00  1.171756   .022797
   8.71520   8.71520      1.00  1.171616   .022907
   8.71509   8.71509      1.00  1.176036   .022867
   8.71498   8.71498      1.00  1.170516   .022817
   8.71485   8.71485      1.00  1.174056   .022827
   8.71473   8.71473      1.00  1.170996   .022807
   8.71462   8.71462      1.00  1.172676   .022857
   8.71451   8.71451      1.00  1.171136   .022877
   8.71439   8.71439      1.00  1.174486   .022897
   8.71427   8.71427      1.00  1.171806   .022887
   8.71416   8.71416      1.00  1.171656   .022887
   8.71405   8.71405      1.00  1.173256   .022887
   8.71393   8.71393      1.00  1.173316   .022957
   8.71381   8.71381      1.00  1.170506   .022837
   8.71371   8.71371      1.00  1.171106   .022867
   8.71360   8.71360      1.00  1.172486   .022847
   8.71348   8.71348      1.00  1.171396   .022847
   8.71337   8.71337      1.00  1.169166   .022817
   8.71326   8.71326      1.00  1.171456   .022887
   8.71316   8.71316      1.00  1.172916   .022867
   8.71304   8.71304      1.00  1.165006   .022757
   8.71293   8.71293      1.00  1.171296   .022867
   8.71282   8.71282      1.00  1.172366   .022867
   8.71272   8.71272      1.00  1.171026   .022947
   8.71260   8.71260      1.00  1.169886   .022877
   8.71249   8.71249      1.00  1.172616   .022887
   8.71238   8.71238      1.00  1.171376   .022887
   8.71227   8.71227      1.00  1.169576   .022887
   8.71216   8.71216      1.00  1.169296   .022887
   8.71205   8.71205      1.00  1.174126   .022977
   8.71194   8.71194      1.00  1.169166   .022867
   8.71183   8.71183      1.00  1.169316   .022867
   8.71172   8.71172      1.00  1.170106   .022857
   8.71161   8.71161      1.00  1.173116   .022967
   8.71151   8.71151      1.00  1.168206   .022807
   8.71140   8.71140      1.00  1.171226   .022937
   8.71129   8.71129      1.00  1.171156   .022987
   8.71119   8.71119      1.00  1.169576   .022937
   8.71108   8.71108      1.00  1.169296   .022847
   8.71098   8.71098      1.00  1.171946   .022997
   8.71087   8.71087      1.00  1.170966   .022947
   8.71077   8.71077      1.00  1.168486   .022937
   8.71066   8.71066      1.00  1.170496   .022987
   8.71057   8.71057      1.00  1.173416   .023007
   8.71046   8.71046      1.00  1.167946   .022927
   8.71036   8.71036      1.00  1.169946   .022987
   8.71026   8.71026      1.00  1.171606   .023027
   8.71016   8.71016      1.00  1.171536   .023027
   8.71005   8.71005      1.00  1.168846   .022907
   8.70994   8.70994      1.00  1.170946   .022997
   8.70984   8.70984      1.00  1.172656   .023047
   8.70974   8.70974      1.00  1.171626   .022987
   8.70963   8.70963      1.00  1.167186   .022987
   8.70952   8.70952      1.00  1.175626   .023197
   8.70942   8.70942      1.00  1.167506   .022877
   8.70931   8.70931      1.00  1.173406   .023107
   8.70920   8.70920      1.00  1.169266   .022987
   8.70908   8.70908      1.00  1.173726   .023067
   8.70897   8.70897      1.00  1.166946   .022967
   8.70886   8.70886      1.00  1.172166   .022987
   8.70874   8.70874      1.00  1.169276   .023007
   8.70863   8.70863      1.00  1.170346   .022987
   8.70851   8.70851      1.00  1.166246   .022977
   8.70840   8.70840      1.00  1.170456   .023037
   8.70828   8.70828      1.00  1.169646   .022977
   8.70817   8.70817      1.00  1.167596   .022987
   8.70806   8.70806      1.00  1.165046   .022927
   8.70794   8.70794      1.00  1.169086   .023067
   8.70782   8.70782      1.00  1.166346   .022987
   8.70770   8.70770      1.00  1.166896   .022977
   8.70758   8.70758      1.00  1.166256   .022997
   8.70747   8.70747      1.00  1.167646   .023067
   8.70736   8.70736      1.00  1.163276   .022947
   8.70724   8.70724      1.00  1.166056   .023007
   8.70714   8.70714      1.00  1.168406   .023057
   8.70703   8.70703      1.00  1.166246   .023047
   8.70692   8.70692      1.00  1.165376   .022987
   8.70680   8.70680      1.00  1.168606   .023057
   8.70669   8.70669      1.00  1.166686   .023047
   8.70659   8.70659      1.00  1.165536   .023037
   8.70647   8.70647      1.00  1.165066   .022987
   8.70636   8.70636      1.00  1.169966   .023167
   8.70625   8.70625      1.00  1.163906   .022977
   8.70614   8.70614      1.00  1.164836   .022987
   8.70603   8.70603      1.00  1.169886   .023127
   8.70592   8.70592      1.00  1.165126   .023017
   8.70580   8.70580      1.00  1.162146   .023007
   8.70569   8.70569      1.00  1.168216   .023097
   8.70557   8.70557      1.00  1.168226   .023117
   8.70545   8.70545      1.00  1.164936   .023057
   8.70534   8.70534      1.00  1.165776   .023097
   8.70522   8.70522      1.00  1.168036   .023037
   8.70510   8.70510      1.00  1.165016   .023107
   8.70498   8.70498      1.00  1.163846   .023037
   8.70487   8.70487      1.00  1.165896   .023127
   8.70475   8.70475      1.00  1.167666   .023097
   8.70464   8.70464      1.00  1.163446   .023057
   8.70452   8.70452      1.00  1.163286   .023057
   8.70440   8.70440      1.00  1.167766   .023107
   8.70429   8.70429      1.00  1.164286   .022997
   8.70417   8.70417      1.00  1.160826   .023067
   8.70405   8.70405      1.00  1.164566   .023097
   8.70394   8.70394      1.00  1.166516   .023127
   8.70384   8.70384      1.00  1.161806   .023047
   8.70372   8.70372      1.00  1.164076   .023067
   8.70361   8.70361      1.00  1.165276   .023157
   8.70350   8.70350      1.00  1.163236   .023077
   8.70339   8.70339      1.00  1.160526   .023007
   8.70328   8.70328      1.00  1.165906   .023187
   8.70317   8.70317      1.00  1.162236   .023107
   8.70306   8.70306      1.00  1.160776   .023107
   8.70295   8.70295      1.00  1.161966   .023087
   8.70283   8.70283      1.00  1.162766   .023107
   8.70272   8.70272      1.00  1.161236   .023087
   8.70261   8.70261      1.00  1.159756   .023037
   8.70250   8.70250      1.00  1.162676   .023107
   8.70239   8.70239      1.00  1.162656   .023097
   8.70228   8.70228      1.00  1.159176   .023057
   8.70217   8.70217      1.00  1.159956   .022997
   8.70207   8.70207      1.00  1.163636   .023147
   8.70195   8.70195      1.00  1.157986   .023037
   8.70184   8.70184      1.00  1.159276   .023087
   8.70173   8.70173      1.00  1.158276   .023027
   8.70163   8.70163      1.00  1.161446   .023127
   8.70152   8.70152      1.00  1.155856   .023007
   8.70141   8.70141      1.00  1.160026   .023067
   8.70131   8.70131      1.00  1.158446   .023027
   8.70121   8.70121      1.00  1.157156   .023037
   8.70110   8.70110      1.00  1.155786   .023007
   8.70099   8.70099      1.00  1.160086   .023097
   8.70089   8.70089      1.00  1.155616   .023127
   8.70079   8.70079      1.00  1.156946   .023077
   8.70068   8.70068      1.00  1.155426   .023037
   8.70058   8.70058      1.00  1.158126   .023137
   8.70048   8.70048      1.00  1.154496   .023097
   8.70038   8.70038      1.00  1.155556   .023057
   8.70027   8.70027      1.00  1.156286   .023147
   8.70017   8.70017      1.00  1.152946   .022987
   8.70007   8.70007      1.00  1.155336   .023127
   8.69996   8.69996      1.00  1.154426   .023037
   8.69985   8.69985      1.00  1.155996   .023097
   8.69975   8.69975      1.00  1.152766   .023037
   8.69964   8.69964      1.00  1.155356   .023117
   8.69954   8.69954      1.00  1.154336   .023117
   8.69943   8.69943      1.00  1.153526   .023097
   8.69932   8.69932      1.00  1.149326   .023017
   8.69922   8.69922      1.00  1.156606   .023087
   8.69911   8.69911      1.00  1.148256   .022987
   8.69900   8.69900      1.00  1.153606   .022997
   8.69888   8.69888      1.00  1.147186   .022987
   8.69876   8.69876      1.00  1.155546   .023077
   8.69865   8.69865      1.00  1.148186   .023027
   8.69853   8.69853      1.00  1.148886   .022997
   8.69841   8.69841      1.00  1.150806   .023037
   8.69830   8.69830      1.00  1.154226   .023127
   8.69818   8.69818      1.00  1.150736   .023077
   8.69807   8.69807      1.00  1.150866   .023017
   8.69795   8.69795      1.00  1.152236   .023127
   8.69784   8.69784      1.00  1.152316   .023047
   8.69773   8.69773      1.00  1.150886   .023027
   8.69761   8.69761      1.00  1.148816   .023047
   8.69749   8.69749      1.00  1.150256   .023047
   8.69738   8.69738      1.00  1.148506   .022997
   8.69727   8.69727      1.00  1.149676   .023057
   8.69715   8.69715      1.00  1.147906   .023017
   8.69704   8.69704      1.00  1.149626   .023007
   8.69693   8.69693      1.00  1.145716   .022927
   8.69682   8.69682      1.00  1.150986   .023077
   8.69671   8.69671      1.00  1.145606   .022997
   8.69660   8.69660      1.00  1.147036   .022937
   8.69649   8.69649      1.00  1.146746   .022967
   8.69638   8.69638      1.00  1.147986   .023097
   8.69627   8.69627      1.00  1.145466   .023037
   8.69615   8.69615      1.00  1.148366   .023017
   8.69605   8.69605      1.00  1.144456   .022967
   8.69594   8.69594      1.00  1.148486   .023027
   8.69583   8.69583      1.00  1.144666   .023067
   8.69571   8.69571      1.00  1.143166   .022987
   8.69560   8.69560      1.00  1.148666   .023047
   8.69548   8.69548      1.00  1.146386   .023047
   8.69536   8.69536      1.00  1.143566   .023017
   8.69524   8.69524      1.00  1.144436   .023037
   8.69512   8.69512      1.00  1.146306   .023087
   8.69501   8.69501      1.00  1.144246   .023037
   8.69490   8.69490      1.00  1.144576   .023087
   8.69477   8.69477      1.00  1.147026   .023097
   8.69467   8.69467      1.00  1.145186   .023017
   8.69455   8.69455      1.00  1.145966   .023107
   8.69442   8.69442      1.00  1.144376   .023047
   8.69430   8.69430      1.00  1.147416   .023107
   8.69419   8.69419      1.00  1.145216   .023057
   8.69408   8.69408      1.00  1.144126   .023097
   8.69396   8.69396      1.00  1.146826   .023087
   8.69384   8.69384      1.00  1.147836   .023137
   8.69374   8.69374      1.00  1.148016   .023087
   8.69364   8.69364      1.00  1.147746   .023177
   8.69352   8.69352      1.00  1.144296   .023047
   8.69341   8.69341      1.00  1.146206   .023117
   8.69330   8.69330      1.00  1.145746   .023157
   8.69319   8.69319      1.00  1.148616   .023237
   8.69308   8.69308      1.00  1.146206   .023167
   8.69297   8.69297      1.00  1.143746   .023107
   8.69286   8.69286      1.00  1.147566   .023187
   8.69276   8.69276      1.00  1.149426   .023257
   8.69264   8.69264      1.00  1.140876   .023097
   8.69253   8.69253      1.00  1.149576   .023227
   8.69242   8.69242      1.00  1.148096   .023247
   8.69232   8.69232      1.00  1.148036   .023147
   8.69220   8.69220      1.00  1.144966   .023127
   8.69209   8.69209      1.00  1.149346   .023227
   8.69198   8.69198      1.00  1.147576   .023177
   8.69188   8.69188      1.00  1.147016   .023227
   8.69177   8.69177      1.00  1.146436   .023237
   8.69165   8.69165      1.00  1.148346   .023227
   8.69155   8.69155      1.00  1.148806   .023277
   8.69145   8.69145      1.00  1.145466   .023167
   8.69134   8.69134      1.00  1.148076   .023257
   8.69123   8.69123      1.00  1.144006   .023147
   8.69113   8.69113      1.00  1.149306   .023317
   8.69103   8.69103      1.00  1.148486   .023327
   8.69092   8.69092      1.00  1.149606   .023297
   8.69081   8.69081      1.00  1.145646   .023227
   8.69071   8.69071      1.00  1.149706   .023297
   8.69061   8.69061      1.00  1.148386   .023277
   8.69051   8.69051      1.00  1.151606   .023327
   8.69041   8.69041      1.00  1.146416   .023217
   8.69031   8.69031      1.00  1.148166   .023277
   8.69021   8.69021      1.00  1.150856   .023347
   8.69010   8.69010      1.00  1.146946   .023277
   8.68999   8.68999      1.00  1.149316   .023377
   8.68989   8.68989      1.00  1.149256   .023347
   8.68979   8.68979      1.00  1.148056   .023357
   8.68968   8.68968      1.00  1.146726   .023227
   8.68957   8.68957      1.00  1.149996   .023407
   8.68946   8.68946      1.00  1.147436   .023327
   8.68936   8.68936      1.00  1.148786   .023357
   8.68925   8.68925      1.00  1.146276   .023337
   8.68913   8.68913      1.00  1.150546   .023377
   8.68902   8.68902      1.00  1.146946   .023327
   8.68892   8.68892      1.00  1.149616   .023357
   8.68880   8.68880      1.00  1.145556   .023297
   8.68868   8.68868      1.00  1.149866   .023347
   8.68857   8.68857      1.00  1.144596   .023327
   8.68846   8.68846      1.00  1.149596   .023407
   8.68834   8.68834      1.00  1.144766   .023317
   8.68822   8.68822      1.00  1.148476   .023377
   8.68810   8.68810      1.00  1.148056   .023407
   8.68799   8.68799      1.00  1.148876   .023337
   8.68787   8.68787      1.00  1.147556   .023397
   8.68776   8.68776      1.00  1.147246   .023327
   8.68764   8.68764      1.00  1.148166   .023387
   8.68753   8.68753      1.00  1.146186   .023377
   8.68741   8.68741      1.00  1.147526   .023427
   8.68730   8.68730      1.00  1.143946   .023257
   8.68719   8.68719      1.00  1.148376   .023387
   8.68708   8.68708      1.00  1.145516   .023317
   8.68697   8.68697      1.00  1.146566   .023427
   8.68685   8.68685      1.00  1.143866   .023367
   8.68675   8.68675      1.00  1.148886   .023377
   8.68664   8.68664      1.00  1.143066   .023367
   8.68653   8.68653      1.00  1.146796   .023437
   8.68641   8.68641      1.00  1.145806   .023417
   8.68631   8.68631      1.00  1.147106   .023407
   8.68620   8.68620      1.00  1.144596   .023377
   8.68608   8.68608      1.00  1.145096   .023347
   8.68597   8.68597      1.00  1.146296   .023537
   8.68586   8.68586      1.00  1.144626   .023367
   8.68575   8.68575      1.00  1.145076   .023427
   8.68563   8.68563      1.00  1.144646   .023437
   8.68551   8.68551      1.00  1.145046   .023477
   8.68540   8.68540      1.00  1.141966   .023377
   8.68528   8.68528      1.00  1.149006   .023527
   8.68516   8.68516      1.00  1.142456   .023397
   8.68504   8.68504      1.00  1.145906   .023447
   8.68492   8.68492      1.00  1.144376   .023417
   8.68481   8.68481      1.00  1.147656   .023507
   8.68469   8.68469      1.00  1.143856   .023427
   8.68457   8.68457      1.00  1.146326   .023497
   8.68446   8.68446      1.00  1.144876   .023457
   8.68434   8.68434      1.00  1.148086   .023507
   8.68422   8.68422      1.00  1.142656   .023437
   8.68411   8.68411      1.00  1.147916   .023517
   8.68400   8.68400      1.00  1.141086   .023327
   8.68389   8.68389      1.00  1.146756   .023457
   8.68377   8.68377      1.00  1.144226   .023447
   8.68366   8.68366      1.00  1.149146   .023557
   8.68355   8.68355      1.00  1.145156   .023497
   8.68345   8.68345      1.00  1.148426   .023547
   8.68334   8.68334      1.00  1.145986   .023547
   8.68322   8.68322      1.00  1.148876   .023537
   8.68311   8.68311      1.00  1.145276   .023637
   8.68300   8.68300      1.00  1.148036   .023547
   8.68289   8.68289      1.00  1.150036   .023607
   8.68278   8.68278      1.00  1.149486   .023637
   8.68267   8.68267      1.00  1.147016   .023547
   8.68256   8.68256      1.00  1.150516   .023647
   8.68244   8.68244      1.00  1.150896   .023607
   8.68233   8.68233      1.00  1.149166   .023627
   8.68223   8.68223      1.00  1.149696   .023577
   8.68212   8.68212      1.00  1.149486   .023647
   8.68200   8.68200      1.00  1.152316   .023727
   8.68189   8.68189      1.00  1.147756   .023647
   8.68178   8.68178      1.00  1.152086   .023647
   8.68168   8.68168      1.00  1.151466   .023647
   8.68157   8.68157      1.00  1.150776   .023657
   8.68147   8.68147      1.00  1.150936   .023657
   8.68136   8.68136      1.00  1.152126   .023657
   8.68126   8.68126      1.00  1.151276   .023707
   8.68115   8.68115      1.00  1.151956   .023657
   8.68104   8.68104      1.00  1.150326   .023707
   8.68094   8.68094      1.00  1.151906   .023777
   8.68084   8.68084      1.00  1.148906   .023757
   8.68073   8.68073      1.00  1.150426   .023667
   8.68063   8.68063      1.00  1.151276   .023687
   8.68053   8.68053      1.00  1.151086   .023767
   8.68043   8.68043      1.00  1.149036   .023737
   8.68033   8.68033      1.00  1.150686   .023727
   8.68022   8.68022      1.00  1.150616   .023697
   8.68012   8.68012      1.00  1.148296   .023697
   8.68002   8.68002      1.00  1.151806   .023747
   8.67991   8.67991      1.00  1.152476   .023757
   8.67981   8.67981      1.00  1.147266   .023677
   8.67970   8.67970      1.00  1.151386   .023797
   8.67960   8.67960      1.00  1.152116   .023757
   8.67949   8.67949      1.00  1.151666   .023837
   8.67938   8.67938      1.00  1.150066   .023727
   8.67928   8.67928      1.00  1.151746   .023777
   8.67917   8.67917      1.00  1.152266   .023837
   8.67905   8.67905      1.00  1.150966   .023767
   8.67894   8.67894      1.00  1.148696   .023767
   8.67882   8.67882      1.00  1.153246   .023837
   8.67871   8.67871      1.00  1.151636   .023867
   8.67860   8.67860      1.00  1.149156   .023787
   8.67848   8.67848      1.00  1.151996   .023797
   8.67836   8.67836      1.00  1.149736   .023777
   8.67825   8.67825      1.00  1.149516   .023767
   8.67813   8.67813      1.00  1.153676   .023897
   8.67801   8.67801      1.00  1.149196   .023817
   8.67791   8.67791      1.00  1.151866   .023797
   8.67779   8.67779      1.00  1.148426   .023837
   8.67766   8.67766      1.00  1.151146   .023907
   8.67755   8.67755      1.00  1.150546   .023887
   8.67744   8.67744      1.00  1.148586   .023767
   8.67733   8.67733      1.00  1.152826   .023827
   8.67722   8.67722      1.00  1.150216   .023797
   8.67710   8.67710      1.00  1.150246   .023867
   8.67700   8.67700      1.00  1.149506   .023787
   8.67689   8.67689      1.00  1.149346   .023787
   8.67678   8.67678      1.00  1.148286   .023817
   8.67666   8.67666      1.00  1.147416   .023807
   8.67655   8.67655      1.00  1.151236   .023847
   8.67644   8.67644      1.00  1.149706   .023887
   8.67633   8.67633      1.00  1.148736   .023907
   8.67622   8.67622      1.00  1.147106   .023847
   8.67612   8.67612      1.00  1.151686   .023917
   8.67600   8.67600      1.00  1.149486   .023837
   8.67589   8.67589      1.00  1.146856   .023837
   8.67577   8.67577      1.00  1.149876   .023877
   8.67566   8.67566      1.00  1.150206   .023907
   8.67555   8.67555      1.00  1.146406   .023867
   8.67543   8.67543      1.00  1.148966   .023877
   8.67531   8.67531      1.00  1.145696   .023807
   8.67520   8.67520      1.00  1.151326   .023977
   8.67508   8.67508      1.00  1.142886   .023687
   8.67496   8.67496      1.00  1.149896   .023927
   8.67484   8.67484      1.00  1.144496   .023767
   8.67472   8.67472      1.00  1.148746   .023837
   8.67461   8.67461      1.00  1.141606   .023817
   8.67449   8.67449      1.00  1.149576   .023917
   8.67437   8.67437      1.00  1.141536   .023757
   8.67426   8.67426      1.00  1.146016   .023797
   8.67414   8.67414      1.00  1.143886   .023827
   8.67403   8.67403      1.00  1.145446   .023847
   8.67392   8.67392      1.00  1.140126   .023797
   8.67381   8.67381      1.00  1.143316   .023827
   8.67370   8.67370      1.00  1.139706   .023817
   8.67359   8.67359      1.00  1.144236   .023827
   8.67347   8.67347      1.00  1.139466   .023777
   8.67336   8.67336      1.00  1.143776   .023807
   8.67325   8.67325      1.00  1.140956   .023857
   8.67314   8.67314      1.00  1.139046   .023737
   8.67303   8.67303      1.00  1.140386   .023747
   8.67292   8.67292      1.00  1.141676   .023827
   8.67281   8.67281      1.00  1.140216   .023827
   8.67270   8.67270      1.00  1.137836   .023777
   8.67259   8.67259      1.00  1.141586   .023877
   8.67248   8.67248      1.00  1.141066   .023817
   8.67238   8.67238      1.00  1.137986   .023797
   8.67226   8.67226      1.00  1.136626   .023737
   8.67215   8.67215      1.00  1.140156   .023817
   8.67205   8.67205      1.00  1.136786   .023777
   8.67194   8.67194      1.00  1.136646   .023767
   8.67182   8.67182      1.00  1.136746   .023717
   8.67171   8.67171      1.00  1.138496   .023807
   8.67161   8.67161      1.00  1.134646   .023737
   8.67150   8.67150      1.00  1.135726   .023707
   8.67139   8.67139      1.00  1.137846   .023797
   8.67128   8.67128      1.00  1.132796   .023687
   8.67119   8.67119      1.00  1.134866   .023717
   8.67108   8.67108      1.00  1.133596   .023787
   8.67098   8.67098      1.00  1.135536   .023767
   8.67087   8.67087      1.00  1.130456   .023687
   8.67077   8.67077      1.00  1.136906   .023797
   8.67067   8.67067      1.00  1.131196   .023717
   8.67057   8.67057      1.00  1.135756   .023807
   8.67046   8.67046      1.00  1.131526   .023697
   8.67037   8.67037      1.00  1.134636   .023747
   8.67027   8.67027      1.00  1.130766   .023757
   8.67016   8.67016      1.00  1.134486   .023827
   8.67005   8.67005      1.00  1.128126   .023677
   8.66995   8.66995      1.00  1.135366   .023787
   8.66985   8.66985      1.00  1.129116   .023677
   8.66974   8.66974      1.00  1.130766   .023697
   8.66963   8.66963      1.00  1.127256   .023677
   8.66953   8.66953      1.00  1.131516   .023727
   8.66942   8.66942      1.00  1.128446   .023717
   8.66931   8.66931      1.00  1.130456   .023737
   8.66920   8.66920      1.00  1.129126   .023777
   8.66909   8.66909      1.00  1.128526   .023677
   8.66899   8.66899      1.00  1.127876   .023717
   8.66887   8.66887      1.00  1.130866   .023717
   8.66875   8.66875      1.00  1.126576   .023727
   8.66864   8.66864      1.00  1.128606   .023737
   8.66853   8.66853      1.00  1.129286   .023717
   8.66840   8.66840      1.00  1.129596   .023747
   8.66829   8.66829      1.00  1.126086   .023617
   8.66818   8.66818      1.00  1.128116   .023707
   8.66807   8.66807      1.00  1.128326   .023727
   8.66795   8.66795      1.00  1.127646   .023737
   8.66783   8.66783      1.00  1.125436   .023757
   8.66771   8.66771      1.00  1.126666   .023737
   8.66760   8.66760      1.00  1.126926   .023697
   8.66748   8.66748      1.00  1.126536   .023697
   8.66737   8.66737      1.00  1.125166   .023687
   8.66726   8.66726      1.00  1.127776   .023827
   8.66715   8.66715      1.00  1.124346   .023697
   8.66703   8.66703      1.00  1.125426   .023737
   8.66692   8.66692      1.00  1.122376   .023667
   8.66682   8.66682      1.00  1.128596   .023827
   8.66671   8.66671      1.00  1.120256   .023577
   8.66660   8.66660      1.00  1.126026   .023727
   8.66648   8.66648      1.00  1.123426   .023727
   8.66637   8.66637      1.00  1.125156   .023737
   8.66627   8.66627      1.00  1.122456   .023627
   8.66616   8.66616      1.00  1.127846   .023767
   8.66604   8.66604      1.00  1.121476   .023677
   8.66593   8.66593      1.00  1.125276   .023737
   8.66582   8.66582      1.00  1.122216   .023757
   8.66571   8.66571      1.00  1.127946   .023787
   8.66559   8.66559      1.00  1.119046   .023667
   8.66547   8.66547      1.00  1.124496   .023747
   8.66536   8.66536      1.00  1.123166   .023797
   8.66524   8.66524      1.00  1.124356   .023767
   8.66512   8.66512      1.00  1.123806   .023797
   8.66501   8.66501      1.00  1.124026   .023777
   8.66490   8.66490      1.00  1.125206   .023807
   8.66478   8.66478      1.00  1.123416   .023787
   8.66466   8.66466      1.00  1.124166   .023767
   8.66454   8.66454      1.00  1.125596   .023757
   8.66442   8.66442      1.00  1.121126   .023737
   8.66431   8.66431      1.00  1.120906   .023707
   8.66420   8.66420      1.00  1.124536   .023867
   8.66409   8.66409      1.00  1.122936   .023767
   8.66398   8.66398      1.00  1.120426   .023727
   8.66386   8.66386      1.00  1.120576   .023767
   8.66375   8.66375      1.00  1.122286   .023807
   8.66365   8.66365      1.00  1.120676   .023767
   8.66354   8.66354      1.00  1.121296   .023797
   8.66342   8.66342      1.00  1.124696   .023837
   8.66331   8.66331      1.00  1.120306   .023767
   8.66320   8.66320      1.00  1.123456   .023857
   8.66310   8.66310      1.00  1.122946   .023827
   8.66298   8.66298      1.00  1.123746   .023887
   8.66287   8.66287      1.00  1.116976   .023707
   8.66276   8.66276      1.00  1.123266   .023877
   8.66266   8.66266      1.00  1.123586   .023877
   8.66255   8.66255      1.00  1.122496   .023867
   8.66244   8.66244      1.00  1.114846   .023617
   8.66233   8.66233      1.00  1.121126   .023777
   8.66222   8.66222      1.00  1.119726   .023817
   8.66211   8.66211      1.00  1.118796   .023777
   8.66199   8.66199      1.00  1.116836   .023727
   8.66189   8.66189      1.00  1.124876   .023907
   8.66179   8.66179      1.00  1.118406   .023817
   8.66167   8.66167      1.00  1.118846   .023767
   8.66156   8.66156      1.00  1.118826   .023807
   8.66147   8.66147      1.00  1.123396   .023927
   8.66136   8.66136      1.00  1.116426   .023747
   8.66125   8.66125      1.00  1.118756   .023747
   8.66114   8.66114      1.00  1.121626   .023877
   8.66104   8.66104      1.00  1.118736   .023757
   8.66093   8.66093      1.00  1.118746   .023827
   8.66083   8.66083      1.00  1.119666   .023777
   8.66073   8.66073      1.00  1.120946   .023937
   8.66063   8.66063      1.00  1.115716   .023767
   8.66053   8.66053      1.00  1.120496   .023837
   8.66042   8.66042      1.00  1.118746   .023877
   8.66032   8.66032      1.00  1.120546   .023887
   8.66022   8.66022      1.00  1.112816   .023707
   8.66012   8.66012      1.00  1.124336   .023997
   8.66001   8.66001      1.00  1.116336   .023817
   8.65990   8.65990      1.00  1.119796   .023897
   8.65980   8.65980      1.00  1.114566   .023817
   8.65970   8.65970      1.00  1.124796   .023987
   8.65959   8.65959      1.00  1.115006   .023777
   8.65948   8.65948      1.00  1.118966   .023917
   8.65937   8.65937      1.00  1.117746   .023847
   8.65927   8.65927      1.00  1.123426   .023947
   8.65915   8.65915      1.00  1.115056   .023807
   8.65903   8.65903      1.00  1.119926   .023917
   8.65892   8.65892      1.00  1.121566   .023957
   8.65881   8.65881      1.00  1.119176   .023897
   8.65869   8.65869      1.00  1.116386   .023837
   8.65857   8.65857      1.00  1.120036   .023897
   8.65846   8.65846      1.00  1.120886   .023997
   8.65835   8.65835      1.00  1.118016   .023907
   8.65823   8.65823      1.00  1.118006   .023927
   8.65812   8.65812      1.00  1.121446   .023987
   8.65800   8.65800      1.00  1.121476   .023957
   8.65789   8.65789      1.00  1.116906   .023877
   8.65777   8.65777      1.00  1.124726   .023987
   8.65765   8.65765      1.00  1.120146   .023957
   8.65754   8.65754      1.00  1.120076   .023967
   8.65743   8.65743      1.00  1.123346   .024077
   8.65731   8.65731      1.00  1.123866   .024047
   8.65720   8.65720      1.00  1.118916   .023947
   8.65709   8.65709      1.00  1.124696   .024047
   8.65698   8.65698      1.00  1.122696   .024027
   8.65687   8.65687      1.00  1.122436   .024037
   8.65675   8.65675      1.00  1.121666   .024057
   8.65665   8.65665      1.00  1.122026   .024077
   8.65654   8.65654      1.00  1.124216   .024117
   8.65642   8.65642      1.00  1.122186   .024027
   8.65631   8.65631      1.00  1.124216   .024137
   8.65620   8.65620      1.00  1.126416   .024167
   8.65609   8.65609      1.00  1.124986   .024117
   8.65598   8.65598      1.00  1.120876   .024057
   8.65586   8.65586      1.00  1.128506   .024147
   8.65575   8.65575      1.00  1.122666   .024167
   8.65564   8.65564      1.00  1.125636   .024197
   8.65552   8.65552      1.00  1.124596   .024147
   8.65540   8.65540      1.00  1.128376   .024217
   8.65529   8.65529      1.00  1.124126   .024167
   8.65517   8.65517      1.00  1.127486   .024197
   8.65505   8.65505      1.00  1.122166   .024137
   8.65493   8.65493      1.00  1.128036   .024227
   8.65481   8.65481      1.00  1.125156   .024157
   8.65470   8.65470      1.00  1.129896   .024237
   8.65458   8.65458      1.00  1.128606   .024307
   8.65446   8.65446      1.00  1.127036   .024227
   8.65435   8.65435      1.00  1.129146   .024247
   8.65423   8.65423      1.00  1.130896   .024367
   8.65412   8.65412      1.00  1.130876   .024387
   8.65400   8.65400      1.00  1.128246   .024347
   8.65389   8.65389      1.00  1.131256   .024367
   8.65379   8.65379      1.00  1.131236   .024347
   8.65367   8.65367      1.00  1.133586   .024397
   8.65355   8.65355      1.00  1.127386   .024277
   8.65345   8.65345      1.00  1.134076   .024467
   8.65334   8.65334      1.00  1.131626   .024427
   8.65323   8.65323      1.00  1.132116   .024387
   8.65311   8.65311      1.00  1.131146   .024407
   8.65300   8.65300      1.00  1.135136   .024467
   8.65290   8.65290      1.00  1.131496   .024457
   8.65279   8.65279      1.00  1.132186   .024457
   8.65267   8.65267      1.00  1.133256   .024517
   8.65257   8.65257      1.00  1.133696   .024397
   8.65246   8.65246      1.00  1.133586   .024507
   8.65235   8.65235      1.00  1.133016   .024417
   8.65223   8.65223      1.00  1.135626   .024497
   8.65212   8.65212      1.00  1.134136   .024447
   8.65202   8.65202      1.00  1.132856   .024467
   8.65190   8.65190      1.00  1.135156   .024537
   8.65179   8.65179      1.00  1.136046   .024487
   8.65169   8.65169      1.00  1.134076   .024547
   8.65158   8.65158      1.00  1.137056   .024497
   8.65147   8.65147      1.00  1.134486   .024517
   8.65136   8.65136      1.00  1.137036   .024567
   8.65126   8.65126      1.00  1.136136   .024597
   8.65116   8.65116      1.00  1.137306   .024587
   8.65105   8.65105      1.00  1.135726   .024577
   8.65094   8.65094      1.00  1.136186   .024537
   8.65084   8.65084      1.00  1.135536   .024557
   8.65074   8.65074      1.00  1.138956   .024657
   8.65063   8.65063      1.00  1.134446   .024567
   8.65053   8.65053      1.00  1.137796   .024597
   8.65044   8.65044      1.00  1.138886   .024637
   8.65034   8.65034      1.00  1.136656   .024647
   8.65023   8.65023      1.00  1.136866   .024677
   8.65012   8.65012      1.00  1.137116   .024667
   8.65002   8.65002      1.00  1.137806   .024637
   8.64992   8.64992      1.00  1.137566   .024687
   8.64981   8.64981      1.00  1.138066   .024677
   8.64971   8.64971      1.00  1.136916   .024697
   8.64960   8.64960      1.00  1.139236   .024707
   8.64950   8.64950      1.00  1.134206   .024577
   8.64939   8.64939      1.00  1.139476   .024697
   8.64927   8.64927      1.00  1.138416   .024747
   8.64916   8.64916      1.00  1.137986   .024717
   8.64905   8.64905      1.00  1.138186   .024697
   8.64894   8.64894      1.00  1.141266   .024757
   8.64882   8.64882      1.00  1.138186   .024717
   8.64871   8.64871      1.00  1.138286   .024727
   8.64860   8.64860      1.00  1.139296   .024707
   8.64848   8.64848      1.00  1.140126   .024777
   8.64836   8.64836      1.00  1.137376   .024747
   8.64824   8.64824      1.00  1.139246   .024697
   8.64813   8.64813      1.00  1.141216   .024817
   8.64802   8.64802      1.00  1.138566   .024727
   8.64790   8.64790      1.00  1.133956   .024657
   8.64779   8.64779      1.00  1.139326   .024767
   8.64767   8.64767      1.00  1.140056   .024747
   8.64755   8.64755      1.00  1.135726   .024697
   8.64743   8.64743      1.00  1.139476   .024777
   8.64732   8.64732      1.00  1.140216   .024787
   8.64721   8.64721      1.00  1.140486   .024777
   8.64710   8.64710      1.00  1.138746   .024807
   8.64699   8.64699      1.00  1.140796   .024807
   8.64688   8.64688      1.00  1.140236   .024877
   8.64677   8.64677      1.00  1.137856   .024747
   8.64666   8.64666      1.00  1.143246   .024937
   8.64654   8.64654      1.00  1.141106   .024827
   8.64644   8.64644      1.00  1.140876   .024887
   8.64633   8.64633      1.00  1.139026   .024837
   8.64622   8.64622      1.00  1.144216   .024997
   8.64610   8.64610      1.00  1.140076   .024827
   8.64600   8.64600      1.00  1.140836   .024807
   8.64589   8.64589      1.00  1.141116   .024877
   8.64577   8.64577      1.00  1.143336   .024937
   8.64565   8.64565      1.00  1.138166   .024847
   8.64554   8.64554      1.00  1.140936   .024937
   8.64542   8.64542      1.00  1.140686   .024907
   8.64530   8.64530      1.00  1.144016   .024987
   8.64518   8.64518      1.00  1.137146   .024837
   8.64507   8.64507      1.00  1.142266   .024967
   8.64495   8.64495      1.00  1.144086   .025017
   8.64483   8.64483      1.00  1.140066   .024887
   8.64471   8.64471      1.00  1.139246   .024937
   8.64460   8.64460      1.00  1.145026   .025057
   8.64448   8.64448      1.00  1.141236   .024947
   8.64436   8.64436      1.00  1.140696   .024947
   8.64424   8.64424      1.00  1.144326   .025007
   8.64414   8.64414      1.00  1.141876   .025007
   8.64403   8.64403      1.00  1.143736   .025017
   8.64391   8.64391      1.00  1.141706   .024987
   8.64379   8.64379      1.00  1.145846   .025077
   8.64369   8.64369      1.00  1.142076   .024987
   8.64358   8.64358      1.00  1.143506   .025057
   8.64346   8.64346      1.00  1.142336   .025017
   8.64335   8.64335      1.00  1.146476   .025077
   8.64324   8.64324      1.00  1.140066   .024957
   8.64313   8.64313      1.00  1.143276   .025057
   8.64302   8.64302      1.00  1.144526   .025077
   8.64291   8.64291      1.00  1.143566   .025047
   8.64280   8.64280      1.00  1.143696   .025037
   8.64269   8.64269      1.00  1.145006   .025137
   8.64258   8.64258      1.00  1.145566   .025137
   8.64247   8.64247      1.00  1.143766   .025117
   8.64236   8.64236      1.00  1.144716   .025207
   8.64225   8.64225      1.00  1.145556   .025147
   8.64214   8.64214      1.00  1.144016   .025147
   8.64203   8.64203      1.00  1.141946   .024997
   8.64192   8.64192      1.00  1.147546   .025207
   8.64182   8.64182      1.00  1.144896   .025127
   8.64171   8.64171      1.00  1.145256   .025207
   8.64159   8.64159      1.00  1.145696   .025187
   8.64149   8.64149      1.00  1.148766   .025297
   8.64139   8.64139      1.00  1.145576   .025177
   8.64128   8.64128      1.00  1.146946   .025267
   8.64117   8.64117      1.00  1.148306   .025267
   8.64107   8.64107      1.00  1.147186   .025197
   8.64096   8.64096      1.00  1.146646   .025227
   8.64086   8.64086      1.00  1.148166   .025237
   8.64075   8.64075      1.00  1.148516   .025207
   8.64065   8.64065      1.00  1.146456   .025187
   8.64056   8.64056      1.00  1.144716   .025207
   8.64045   8.64045      1.00  1.149816   .025247
   8.64035   8.64035      1.00  1.147556   .025277
   8.64024   8.64024      1.00  1.147756   .025277
   8.64015   8.64015      1.00  1.152196   .025317
   8.64004   8.64004      1.00  1.148756   .025237
   8.63993   8.63993      1.00  1.149236   .025327
   8.63982   8.63982      1.00  1.149086   .025277
   8.63973   8.63973      1.00  1.154596   .025437
   8.63962   8.63962      1.00  1.148346   .025307
   8.63951   8.63951      1.00  1.151746   .025377
   8.63940   8.63940      1.00  1.150876   .025397
   8.63930   8.63930      1.00  1.154816   .025477
   8.63918   8.63918      1.00  1.147626   .025327
   8.63907   8.63907      1.00  1.153316   .025457
   8.63896   8.63896      1.00  1.153716   .025447
   8.63885   8.63885      1.00  1.151816   .025377
   8.63873   8.63873      1.00  1.151276   .025457
   8.63861   8.63861      1.00  1.156516   .025537
   8.63850   8.63850      1.00  1.152956   .025447
   8.63839   8.63839      1.00  1.154426   .025507
   8.63827   8.63827      1.00  1.153266   .025457
   8.63815   8.63815      1.00  1.156606   .025517
   8.63804   8.63804      1.00  1.153706   .025557
   8.63792   8.63792      1.00  1.153236   .025517
   8.63780   8.63780      1.00  1.156036   .025557
   8.63768   8.63768      1.00  1.155036   .025567
   8.63758   8.63758      1.00  1.152316   .025477
   8.63747   8.63747      1.00  1.156676   .025587
   8.63735   8.63735      1.00  1.156546   .025547
   8.63723   8.63723      1.00  1.155176   .025557
   8.63713   8.63713      1.00  1.155356   .025537
   8.63702   8.63702      1.00  1.158746   .025657
   8.63690   8.63690      1.00  1.154156   .025557
   8.63679   8.63679      1.00  1.155776   .025607
   8.63668   8.63668      1.00  1.156446   .025637
   8.63658   8.63658      1.00  1.159096   .025737
   8.63646   8.63646      1.00  1.153466   .025557
   8.63635   8.63635      1.00  1.155316   .025627
   8.63624   8.63624      1.00  1.158366   .025627
   8.63614   8.63614      1.00  1.157756   .025697
   8.63602   8.63602      1.00  1.153546   .025587
   8.63590   8.63590      1.00  1.160236   .025747
   8.63580   8.63580      1.00  1.156156   .025717
   8.63568   8.63568      1.00  1.158336   .025677
   8.63556   8.63556      1.00  1.154896   .025657
   8.63544   8.63544      1.00  1.159636   .025747
   8.63533   8.63533      1.00  1.157196   .025717
   8.63522   8.63522      1.00  1.157746   .025687
   8.63509   8.63509      1.00  1.157326   .025697
   8.63497   8.63497      1.00  1.159636   .025757
   8.63486   8.63486      1.00  1.154096   .025617
   8.63474   8.63474      1.00  1.157696   .025657
   8.63462   8.63462      1.00  1.159496   .025757
   8.63450   8.63450      1.00  1.157376   .025707
   8.63439   8.63439      1.00  1.158036   .025747
   8.63428   8.63428      1.00  1.159546   .025677
   8.63416   8.63416      1.00  1.159866   .025787
   8.63404   8.63404      1.00  1.158796   .025737
   8.63393   8.63393      1.00  1.158426   .025787
   8.63382   8.63382      1.00  1.160426   .025887
   8.63371   8.63371      1.00  1.160216   .025847
   8.63360   8.63360      1.00  1.156116   .025697
   8.63349   8.63349      1.00  1.161576   .025857
   8.63338   8.63338      1.00  1.158576   .025817
   8.63326   8.63326      1.00  1.155046   .025707
   8.63315   8.63315      1.00  1.156966   .025767
   8.63305   8.63305      1.00  1.158556   .025857
   8.63294   8.63294      1.00  1.158456   .025807
   8.63282   8.63282      1.00  1.158646   .025727
   8.63271   8.63271      1.00  1.159346   .025797
   8.63260   8.63260      1.00  1.159866   .025847
   8.63250   8.63250      1.00  1.158686   .025857
   8.63239   8.63239      1.00  1.159216   .025807
   8.63227   8.63227      1.00  1.159186   .025897
   8.63216   8.63216      1.00  1.159916   .025847
   8.63205   8.63205      1.00  1.159466   .025857
   8.63194   8.63194      1.00  1.158336   .025817
   8.63183   8.63183      1.00  1.161496   .025977
   8.63172   8.63172      1.00  1.157116   .025777
   8.63162   8.63162      1.00  1.161496   .025987
   8.63151   8.63151      1.00  1.158006   .025917
   8.63140   8.63140      1.00  1.161426   .025917
   8.63129   8.63129      1.00  1.157526   .025887
   8.63119   8.63119      1.00  1.161516   .025907
   8.63108   8.63108      1.00  1.160006   .025887
   8.63097   8.63097      1.00  1.157646   .025897
   8.63087   8.63087      1.00  1.158606   .025947
   8.63077   8.63077      1.00  1.162136   .025987
   8.63067   8.63067      1.00  1.158456   .025837
   8.63056   8.63056      1.00  1.159696   .025907
   8.63046   8.63046      1.00  1.160146   .025987
   8.63036   8.63036      1.00  1.160496   .025977
   8.63026   8.63026      1.00  1.158526   .025967
   8.63016   8.63016      1.00  1.159256   .025957
   8.63005   8.63005      1.00  1.162036   .026077
   8.62995   8.62995      1.00  1.159926   .025937
   8.62984   8.62984      1.00  1.160286   .026057
   8.62973   8.62973      1.00  1.159056   .026007
   8.62963   8.62963      1.00  1.162636   .026067
   8.62953   8.62953      1.00  1.158786   .025987
   8.62941   8.62941      1.00  1.161126   .026027
   8.62930   8.62930      1.00  1.162356   .026057
   8.62919   8.62919      1.00  1.160636   .026077
   8.62908   8.62908      1.00  1.160586   .026047
   8.62897   8.62897      1.00  1.162286   .026007
   8.62885   8.62885      1.00  1.160596   .026047
   8.62874   8.62874      1.00  1.160466   .026087
   8.62864   8.62864      1.00  1.159566   .026027
   8.62852   8.62852      1.00  1.162966   .026087
   8.62839   8.62839      1.00  1.159626   .026077
   8.62828   8.62828      1.00  1.159046   .026047
   8.62817   8.62817      1.00  1.163056   .026147
   8.62805   8.62805      1.00  1.160886   .026037
   8.62793   8.62793      1.00  1.160096   .026087
   8.62781   8.62781      1.00  1.161076   .026107
   8.62770   8.62770      1.00  1.162856   .026137
   8.62758   8.62758      1.00  1.158176   .025997
   8.62746   8.62746      1.00  1.161176   .026107
   8.62735   8.62735      1.00  1.163246   .026137
   8.62724   8.62724      1.00  1.161896   .026207
   8.62713   8.62713      1.00  1.159246   .026137
   8.62701   8.62701      1.00  1.163116   .026137
   8.62691   8.62691      1.00  1.163496   .026217
   8.62680   8.62680      1.00  1.162036   .026157
   8.62668   8.62668      1.00  1.158106   .026087
   8.62657   8.62657      1.00  1.164196   .026217
   8.62647   8.62647      1.00  1.160846   .026127
   8.62636   8.62636      1.00  1.160546   .026137
   8.62625   8.62625      1.00  1.160676   .026157
   8.62613   8.62613      1.00  1.162716   .026157
   8.62603   8.62603      1.00  1.157096   .026077
   8.62592   8.62592      1.00  1.160086   .026107
   8.62580   8.62580      1.00  1.161596   .026167
   8.62568   8.62568      1.00  1.161946   .026207
   8.62557   8.62557      1.00  1.160016   .026227
   8.62545   8.62545      1.00  1.159966   .026177
   8.62533   8.62533      1.00  1.162586   .026217
   8.62521   8.62521      1.00  1.159336   .026217
   8.62510   8.62510      1.00  1.160916   .026217
   8.62498   8.62498      1.00  1.161946   .026247
   8.62486   8.62486      1.00  1.161316   .026287
   8.62474   8.62474      1.00  1.158496   .026207
   8.62462   8.62462      1.00  1.162386   .026237
   8.62451   8.62451      1.00  1.160586   .026237
   8.62439   8.62439      1.00  1.160046   .026187
   8.62427   8.62427      1.00  1.159766   .026307
   8.62416   8.62416      1.00  1.162296   .026247
   8.62406   8.62406      1.00  1.160266   .026267
   8.62394   8.62394      1.00  1.159646   .026297
   8.62382   8.62382      1.00  1.160946   .026257
   8.62371   8.62371      1.00  1.161176   .026277
   8.62360   8.62360      1.00  1.158796   .026247
   8.62349   8.62349      1.00  1.160186   .026267
   8.62337   8.62337      1.00  1.161656   .026307
   8.62327   8.62327      1.00  1.158216   .026267
   8.62316   8.62316      1.00  1.160246   .026307
   8.62304   8.62304      1.00  1.160276   .026267
   8.62293   8.62293      1.00  1.160006   .026247
   8.62283   8.62283      1.00  1.157726   .026187
   8.62272   8.62272      1.00  1.159346   .026247
   8.62260   8.62260      1.00  1.160466   .026377
   8.62249   8.62249      1.00  1.156956   .026257
   8.62238   8.62238      1.00  1.159246   .026297
   8.62228   8.62228      1.00  1.161026   .026337
   8.62216   8.62216      1.00  1.158806   .026317
   8.62205   8.62205      1.00  1.157326   .026217
   8.62194   8.62194      1.00  1.159526   .026327
   8.62184   8.62184      1.00  1.159596   .026277
   8.62173   8.62173      1.00  1.157476   .026307
   8.62161   8.62161      1.00  1.156696   .026257
   8.62151   8.62151      1.00  1.159696   .026367
   8.62141   8.62141      1.00  1.159176   .026307
   8.62130   8.62130      1.00  1.155576   .026247
   8.62119   8.62119      1.00  1.158026   .026307
   8.62109   8.62109      1.00  1.159546   .026317
   8.62099   8.62099      1.00  1.154416   .026237
   8.62088   8.62088      1.00  1.155476   .026257
   8.62077   8.62077      1.00  1.158866   .026397
   8.62067   8.62067      1.00  1.154816   .026247
   8.62057   8.62057      1.00  1.156426   .026297
   8.62047   8.62047      1.00  1.155616   .026277
   8.62037   8.62037      1.00  1.155036   .026327
   8.62027   8.62027      1.00  1.152316   .026217
   8.62017   8.62017      1.00  1.155636   .026287
   8.62006   8.62006      1.00  1.154526   .026297
   8.61994   8.61994      1.00  1.154636   .026317
   8.61985   8.61985      1.00  1.152156   .026247
   8.61975   8.61975      1.00  1.155786   .026347
   8.61964   8.61964      1.00  1.153966   .026287
   8.61953   8.61953      1.00  1.151986   .026227
   8.61943   8.61943      1.00  1.153016   .026387
   8.61932   8.61932      1.00  1.155436   .026357
   8.61920   8.61920      1.00  1.151266   .026257
   8.61909   8.61909      1.00  1.152086   .026297
   8.61899   8.61899      1.00  1.151986   .026267
   8.61888   8.61888      1.00  1.150866   .026227
   8.61875   8.61875      1.00  1.148476   .026247
   8.61862   8.61862      1.00  1.150596   .026287
   8.61851   8.61851      1.00  1.154866   .026427
   8.61840   8.61840      1.00  1.150446   .026287
   8.61829   8.61829      1.00  1.150686   .026277
   8.61817   8.61817      1.00  1.152096   .026267
   8.61806   8.61806      1.00  1.152506   .026417
   8.61794   8.61794      1.00  1.148306   .026217
   8.61782   8.61782      1.00  1.150326   .026277
   8.61770   8.61770      1.00  1.150166   .026227
   8.61759   8.61759      1.00  1.151086   .026247
   8.61749   8.61749      1.00  1.147586   .026197
   8.61737   8.61737      1.00  1.151556   .026297
   8.61725   8.61725      1.00  1.148806   .026257
   8.61714   8.61714      1.00  1.150236   .026237
   8.61704   8.61704      1.00  1.147626   .026247
   8.61692   8.61692      1.00  1.151526   .026367
   8.61680   8.61680      1.00  1.144366   .026167
   8.61670   8.61670      1.00  1.149976   .026267
   8.61659   8.61659      1.00  1.148866   .026307
   8.61648   8.61648      1.00  1.146446   .026247
   8.61636   8.61636      1.00  1.146376   .026267
   8.61626   8.61626      1.00  1.148646   .026297
   8.61615   8.61615      1.00  1.148246   .026287
   8.61603   8.61603      1.00  1.144486   .026217
   8.61592   8.61592      1.00  1.146256   .026257
   8.61581   8.61581      1.00  1.149716   .026347
   8.61569   8.61569      1.00  1.146566   .026317
   8.61557   8.61557      1.00  1.143556   .026207
   8.61545   8.61545      1.00  1.148576   .026337
   8.61534   8.61534      1.00  1.145966   .026347
   8.61523   8.61523      1.00  1.147056   .026337
   8.61511   8.61511      1.00  1.144786   .026287
   8.61499   8.61499      1.00  1.149036   .026347
   8.61488   8.61488      1.00  1.143686   .026237
   8.61476   8.61476      1.00  1.146306   .026327
   8.61464   8.61464      1.00  1.144656   .026337
   8.61451   8.61451      1.00  1.147986   .026407
   8.61440   8.61440      1.00  1.143326   .026327
   8.61429   8.61429      1.00  1.146356   .026287
   8.61417   8.61417      1.00  1.145356   .026297
   8.61406   8.61406      1.00  1.144616   .026287
   8.61395   8.61395      1.00  1.144506   .026397
   8.61384   8.61384      1.00  1.146656   .026357
   8.61373   8.61373      1.00  1.143026   .026347
   8.61362   8.61362      1.00  1.143696   .026307
   8.61350   8.61350      1.00  1.144556   .026297
   8.61339   8.61339      1.00  1.143786   .026337
   8.61328   8.61328      1.00  1.145276   .026347
   8.61316   8.61316      1.00  1.142646   .026297
   8.61306   8.61306      1.00  1.146006   .026337
   8.61296   8.61296      1.00  1.143266   .026367
   8.61284   8.61284      1.00  1.143266   .026277
   8.61273   8.61273      1.00  1.145726   .026387
   8.61262   8.61262      1.00  1.146056   .026417
   8.61251   8.61251      1.00  1.142466   .026367
   8.61240   8.61240      1.00  1.144496   .026287
   8.61229   8.61229      1.00  1.144806   .026367
   8.61218   8.61218      1.00  1.144466   .026367
   8.61207   8.61207      1.00  1.144666   .026437
   8.61195   8.61195      1.00  1.142666   .026297
   8.61185   8.61185      1.00  1.144666   .026427
   8.61174   8.61174      1.00  1.143496   .026397
   8.61164   8.61164      1.00  1.142846   .026417
   8.61153   8.61153      1.00  1.143916   .026417
   8.61142   8.61142      1.00  1.140776   .026357
   8.61132   8.61132      1.00  1.141426   .026317
   8.61121   8.61121      1.00  1.146086   .026457
   8.61110   8.61110      1.00  1.142116   .026377
   8.61100   8.61100      1.00  1.145566   .026407
   8.61090   8.61090      1.00  1.142646   .026407
   8.61080   8.61080      1.00  1.144036   .026437
   8.61069   8.61069      1.00  1.144976   .026447
   8.61059   8.61059      1.00  1.142746   .026367
   8.61049   8.61049      1.00  1.144036   .026407
   8.61039   8.61039      1.00  1.145436   .026477
   8.61029   8.61029      1.00  1.141566   .026377
   8.61018   8.61018      1.00  1.144826   .026447
   8.61008   8.61008      1.00  1.143766   .026477
   8.60998   8.60998      1.00  1.143066   .026387
   8.60987   8.60987      1.00  1.143896   .026487
   8.60975   8.60975      1.00  1.142766   .026447
   8.60966   8.60966      1.00  1.144926   .026547
   8.60956   8.60956      1.00  1.140686   .026427
   8.60944   8.60944      1.00  1.144576   .026587
   8.60933   8.60933      1.00  1.142176   .026457
   8.60923   8.60923      1.00  1.143376   .026437
   8.60911   8.60911      1.00  1.140546   .026437
   8.60899   8.60899      1.00  1.145666   .026567
   8.60888   8.60888      1.00  1.141076   .026477
   8.60877   8.60877      1.00  1.142026   .026467
   8.60866   8.60866      1.00  1.142996   .026547
   8.60854   8.60854      1.00  1.144376   .026527
   8.60843   8.60843      1.00  1.141036   .026467
   8.60831   8.60831      1.00  1.143546   .026477
   8.60819   8.60819      1.00  1.143796   .026607
   8.60808   8.60808      1.00  1.143266   .026477
   8.60796   8.60796      1.00  1.143466   .026567
   8.60785   8.60785      1.00  1.142116   .026467
   8.60773   8.60773      1.00  1.145636   .026627
   8.60761   8.60761      1.00  1.141436   .026517
   8.60749   8.60749      1.00  1.144006   .026637
   8.60738   8.60738      1.00  1.142406   .026547
   8.60728   8.60728      1.00  1.143236   .026557
   8.60716   8.60716      1.00  1.142216   .026567
   8.60705   8.60705      1.00  1.143246   .026607
   8.60694   8.60694      1.00  1.142856   .026607
   8.60683   8.60683      1.00  1.142406   .026517
   8.60671   8.60671      1.00  1.142216   .026597
   8.60660   8.60660      1.00  1.143396   .026627
   8.60649   8.60649      1.00  1.141906   .026607
   8.60639   8.60639      1.00  1.141536   .026577
   8.60628   8.60628      1.00  1.142756   .026547
   8.60617   8.60617      1.00  1.141766   .026517
   8.60606   8.60606      1.00  1.141506   .026627
   8.60595   8.60595      1.00  1.142366   .026557
   8.60583   8.60583      1.00  1.142716   .026627
   8.60571   8.60571      1.00  1.137666   .026507
   8.60560   8.60560      1.00  1.144586   .026697
   8.60548   8.60548      1.00  1.142446   .026607
   8.60536   8.60536      1.00  1.143806   .026717
   8.60524   8.60524      1.00  1.141586   .026587
   8.60512   8.60512      1.00  1.142726   .026637
   8.60501   8.60501      1.00  1.144256   .026707
   8.60489   8.60489      1.00  1.144236   .026637
   8.60477   8.60477      1.00  1.140296   .026637
   8.60466   8.60466      1.00  1.143706   .026667
   8.60454   8.60454      1.00  1.142796   .026687
   8.60442   8.60442      1.00  1.142916   .026677
   8.60430   8.60430      1.00  1.141836   .026657
   8.60419   8.60419      1.00  1.141796   .026657
   8.60408   8.60408      1.00  1.140806   .026677
   8.60397   8.60397      1.00  1.143316   .026667
   8.60386   8.60386      1.00  1.141406   .026647
   8.60375   8.60375      1.00  1.144206   .026707
   8.60363   8.60363      1.00  1.141406   .026647
   8.60351   8.60351      1.00  1.142926   .026707
   8.60340   8.60340      1.00  1.143416   .026677
   8.60330   8.60330      1.00  1.141656   .026717
   8.60319   8.60319      1.00  1.141316   .026667
   8.60307   8.60307      1.00  1.143826   .026767
   8.60295   8.60295      1.00  1.142546   .026707
   8.60285   8.60285      1.00  1.142146   .026747
   8.60274   8.60274      1.00  1.143626   .026837
   8.60263   8.60263      1.00  1.143766   .026757
   8.60252   8.60252      1.00  1.141386   .026737
   8.60240   8.60240      1.00  1.142026   .026757
   8.60230   8.60230      1.00  1.143536   .026827
   8.60219   8.60219      1.00  1.143436   .026867
   8.60207   8.60207      1.00  1.141026   .026747
   8.60196   8.60196      1.00  1.145006   .026837
   8.60186   8.60186      1.00  1.143596   .026777
   8.60175   8.60175      1.00  1.141716   .026787
   8.60164   8.60164      1.00  1.141136   .026767
   8.60154   8.60154      1.00  1.143956   .026857
   8.60143   8.60143      1.00  1.141106   .026737
   8.60132   8.60132      1.00  1.142316   .026777
   8.60121   8.60121      1.00  1.142946   .026827
   8.60111   8.60111      1.00  1.142606   .026767
   8.60101   8.60101      1.00  1.142656   .026827
   8.60090   8.60090      1.00  1.142096   .026877
   8.60079   8.60079      1.00  1.143396   .026837
   8.60069   8.60069      1.00  1.143736   .026827
   8.60059   8.60059      1.00  1.142346   .026807
   8.60049   8.60049      1.00  1.144296   .026817
   8.60038   8.60038      1.00  1.142296   .026887
   8.60028   8.60028      1.00  1.140516   .026817
   8.60018   8.60018      1.00  1.143856   .026917
   8.60008   8.60008      1.00  1.141866   .026887
   8.59997   8.59997      1.00  1.142476   .026877
   8.59987   8.59987      1.00  1.141846   .026857
   8.59976   8.59976      1.00  1.146336   .026937
   8.59966   8.59966      1.00  1.140286   .026797
   8.59955   8.59955      1.00  1.144236   .026957
   8.59944   8.59944      1.00  1.141816   .026877
   8.59934   8.59934      1.00  1.145836   .026927
   8.59922   8.59922      1.00  1.138046   .026797
   8.59910   8.59910      1.00  1.143406   .026877
   8.59900   8.59900      1.00  1.141136   .026937
   8.59888   8.59888      1.00  1.143576   .026977
   8.59876   8.59876      1.00  1.139156   .026837
   8.59865   8.59865      1.00  1.142996   .026947
   8.59854   8.59854      1.00  1.139436   .026847
   8.59842   8.59842      1.00  1.141496   .026907
   8.59830   8.59830      1.00  1.140556   .026897
   8.59819   8.59819      1.00  1.143366   .026967
   8.59808   8.59808      1.00  1.140256   .026867
   8.59796   8.59796      1.00  1.140916   .026927
   8.59783   8.59783      1.00  1.142336   .026927
   8.59771   8.59771      1.00  1.141836   .026947
   8.59761   8.59761      1.00  1.140326   .026877
   8.59750   8.59750      1.00  1.142346   .026987
   8.59738   8.59738      1.00  1.141416   .026987
   8.59727   8.59727      1.00  1.140126   .026987
   8.59716   8.59716      1.00  1.140746   .026967
   8.59705   8.59705      1.00  1.140846   .026987
   8.59693   8.59693      1.00  1.138436   .026867
   8.59682   8.59682      1.00  1.138186   .026897
   8.59671   8.59671      1.00  1.141966   .027037
   8.59660   8.59660      1.00  1.140876   .026997
   8.59649   8.59649      1.00  1.138426   .026897
   8.59638   8.59638      1.00  1.140636   .027017
   8.59627   8.59627      1.00  1.142426   .026977
   8.59616   8.59616      1.00  1.139286   .026997
   8.59605   8.59605      1.00  1.140566   .026977
   8.59593   8.59593      1.00  1.139226   .026997
   8.59582   8.59582      1.00  1.140956   .026967
   8.59571   8.59571      1.00  1.138466   .026977
   8.59559   8.59559      1.00  1.140086   .027007
   8.59547   8.59547      1.00  1.138956   .026997
   8.59536   8.59536      1.00  1.139736   .027037
   8.59525   8.59525      1.00  1.137786   .026997
   8.59513   8.59513      1.00  1.139916   .027067
   8.59500   8.59500      1.00  1.139576   .027027
   8.59489   8.59489      1.00  1.138136   .026967
   8.59477   8.59477      1.00  1.139566   .026997
   8.59465   8.59465      1.00  1.138356   .027027
   8.59453   8.59453      1.00  1.137376   .026987
   8.59442   8.59442      1.00  1.138186   .027087
   8.59431   8.59431      1.00  1.138146   .026977
   8.59418   8.59418      1.00  1.138256   .027037
   8.59407   8.59407      1.00  1.136346   .026987
   8.59396   8.59396      1.00  1.137056   .027037
   8.59385   8.59385      1.00  1.139276   .027047
   8.59373   8.59373      1.00  1.134476   .026997
   8.59362   8.59362      1.00  1.137106   .027007
   8.59351   8.59351      1.00  1.137716   .027047
   8.59341   8.59341      1.00  1.136786   .027007
   8.59329   8.59329      1.00  1.134976   .027057
   8.59317   8.59317      1.00  1.137016   .027027
   8.59307   8.59307      1.00  1.135936   .027067
   8.59296   8.59296      1.00  1.136606   .027047
   8.59285   8.59285      1.00  1.131746   .026907
   8.59273   8.59273      1.00  1.136766   .027047
   8.59262   8.59262      1.00  1.136126   .027037
   8.59252   8.59252      1.00  1.134566   .027007
   8.59241   8.59241      1.00  1.133246   .027007
   8.59229   8.59229      1.00  1.137066   .027117
   8.59218   8.59218      1.00  1.132816   .026917
   8.59208   8.59208      1.00  1.136856   .027117
   8.59196   8.59196      1.00  1.131976   .026947
   8.59185   8.59185      1.00  1.135566   .027077
   8.59175   8.59175      1.00  1.132736   .027007
   8.59164   8.59164      1.00  1.134796   .027087
   8.59153   8.59153      1.00  1.132286   .026967
   8.59142   8.59142      1.00  1.133956   .027117
   8.59132   8.59132      1.00  1.130036   .026967
   8.59122   8.59122      1.00  1.135166   .027037
   8.59111   8.59111      1.00  1.129836   .026917
   8.59100   8.59100      1.00  1.131566   .027047
   8.59090   8.59090      1.00  1.132256   .027037
   8.59080   8.59080      1.00  1.133936   .027057
   8.59069   8.59069      1.00  1.130226   .026967
   8.59059   8.59059      1.00  1.130916   .026997
   8.59049   8.59049      1.00  1.132536   .026977
   8.59039   8.59039      1.00  1.131306   .027047
   8.59028   8.59028      1.00  1.129606   .027027
   8.59018   8.59018      1.00  1.129336   .026977
   8.59008   8.59008      1.00  1.133286   .027127
   8.58998   8.58998      1.00  1.128356   .026957
   8.58987   8.58987      1.00  1.129306   .026957
   8.58975   8.58975      1.00  1.129346   .027047
   8.58966   8.58966      1.00  1.129226   .027027
   8.58956   8.58956      1.00  1.127866   .027047
   8.58944   8.58944      1.00  1.131846   .027097
   8.58933   8.58933      1.00  1.126996   .026987
   8.58922   8.58922      1.00  1.130606   .027107
   8.58911   8.58911      1.00  1.126886   .027007
   8.58899   8.58899      1.00  1.133336   .027147
   8.58888   8.58888      1.00  1.127216   .027037
   8.58877   8.58877      1.00  1.129806   .027047
   8.58866   8.58866      1.00  1.129366   .027077
   8.58854   8.58854      1.00  1.131876   .027127
   8.58842   8.58842      1.00  1.125986   .027017
   8.58831   8.58831      1.00  1.132716   .027107
   8.58819   8.58819      1.00  1.128436   .027057
   8.58807   8.58807      1.00  1.130366   .027117
   8.58796   8.58796      1.00  1.127396   .027067
   8.58784   8.58784      1.00  1.131856   .027107
   8.58773   8.58773      1.00  1.126706   .027077
   8.58761   8.58761      1.00  1.130076   .027087
   8.58749   8.58749      1.00  1.128546   .027117
   8.58738   8.58738      1.00  1.130106   .027087
   8.58727   8.58727      1.00  1.127566   .027057
   8.58715   8.58715      1.00  1.126516   .027047
   8.58704   8.58704      1.00  1.130936   .027127
   8.58693   8.58693      1.00  1.126176   .027027
   8.58683   8.58683      1.00  1.128176   .027147
   8.58671   8.58671      1.00  1.127426   .027057
   8.58660   8.58660      1.00  1.127556   .027137
   8.58650   8.58650      1.00  1.125486   .027057
   8.58639   8.58639      1.00  1.127636   .027097
   8.58627   8.58627      1.00  1.127496   .027107
   8.58616   8.58616      1.00  1.125246   .027087
   8.58605   8.58605      1.00  1.126906   .027117
   8.58594   8.58594      1.00  1.128876   .027137
   8.58582   8.58582      1.00  1.125826   .027097
   8.58570   8.58570      1.00  1.125656   .027127
   8.58559   8.58559      1.00  1.125976   .027137
   8.58548   8.58548      1.00  1.126236   .027127
   8.58535   8.58535      1.00  1.123446   .027037
   8.58523   8.58523      1.00  1.124886   .027127
   8.58512   8.58512      1.00  1.126036   .027097
   8.58501   8.58501      1.00  1.125456   .027127
   8.58489   8.58489      1.00  1.123286   .027057
   8.58477   8.58477      1.00  1.126486   .027187
   8.58466   8.58466      1.00  1.123706   .027027
   8.58454   8.58454      1.00  1.124096   .027157
   8.58442   8.58442      1.00  1.121926   .027047
   8.58430   8.58430      1.00  1.124436   .027147
   8.58419   8.58419      1.00  1.122866   .027117
   8.58408   8.58408      1.00  1.122316   .027057
   8.58396   8.58396      1.00  1.122866   .027057
   8.58385   8.58385      1.00  1.121106   .027087
   8.58374   8.58374      1.00  1.120326   .027047
   8.58363   8.58363      1.00  1.121986   .027107
   8.58352   8.58352      1.00  1.122686   .027117
   8.58340   8.58340      1.00  1.119276   .027077
   8.58330   8.58330      1.00  1.119976   .027037
   8.58319   8.58319      1.00  1.123136   .027167
   8.58307   8.58307      1.00  1.119646   .027137
   8.58296   8.58296      1.00  1.119726   .027077
   8.58285   8.58285      1.00  1.119346   .027017
   8.58275   8.58275      1.00  1.121076   .027067
   8.58264   8.58264      1.00  1.117846   .026967
   8.58253   8.58253      1.00  1.119666   .027037
   8.58241   8.58241      1.00  1.118056   .027057
   8.58231   8.58231      1.00  1.115496   .026947
   8.58219   8.58219      1.00  1.117176   .027057
   8.58208   8.58208      1.00  1.116786   .026987
   8.58198   8.58198      1.00  1.118186   .027097
   8.58187   8.58187      1.00  1.116696   .027017
   8.58176   8.58176      1.00  1.117116   .027097
   8.58165   8.58165      1.00  1.117356   .027047
   8.58155   8.58155      1.00  1.116506   .027087
   8.58145   8.58145      1.00  1.115256   .026997
   8.58134   8.58134      1.00  1.118756   .027167
   8.58122   8.58122      1.00  1.113606   .026997
   8.58112   8.58112      1.00  1.116886   .027087
   8.58102   8.58102      1.00  1.114266   .026987
   8.58091   8.58091      1.00  1.118406   .027117
   8.58081   8.58081      1.00  1.112126   .027047
   8.58071   8.58071      1.00  1.113036   .027037
   8.58061   8.58061      1.00  1.117696   .027147
   8.58050   8.58050      1.00  1.119926   .027267
   8.58040   8.58040      1.00  1.111926   .027027
   8.58030   8.58030      1.00  1.119496   .027157
   8.58020   8.58020      1.00  1.117116   .027167
   8.58010   8.58010      1.00  1.116046   .027097
   8.57999   8.57999      1.00  1.113786   .027077
   8.57989   8.57989      1.00  1.117666   .027147
   8.57979   8.57979      1.00  1.116446   .027167
   8.57968   8.57968      1.00  1.114606   .027087
   8.57956   8.57956      1.00  1.115076   .027097
   8.57946   8.57946      1.00  1.117176   .027167
   8.57936   8.57936      1.00  1.113066   .027087
   8.57925   8.57925      1.00  1.113896   .027097
   8.57913   8.57913      1.00  1.116736   .027207
   8.57902   8.57902      1.00  1.114896   .027187
   8.57890   8.57890      1.00  1.113876   .027077
   8.57879   8.57879      1.00  1.115536   .027257
   8.57867   8.57867      1.00  1.115376   .027127
   8.57856   8.57856      1.00  1.114586   .027187
   8.57845   8.57845      1.00  1.112656   .027077
   8.57833   8.57833      1.00  1.116526   .027187
   8.57821   8.57821      1.00  1.113946   .027177
   8.57810   8.57810      1.00  1.113156   .027157
   8.57798   8.57798      1.00  1.115296   .027157
   8.57786   8.57786      1.00  1.115996   .027207
   8.57775   8.57775      1.00  1.113016   .027047
   8.57763   8.57763      1.00  1.116036   .027287
   8.57752   8.57752      1.00  1.115786   .027217
   8.57740   8.57740      1.00  1.115606   .027217
   8.57729   8.57729      1.00  1.114156   .027247
   8.57718   8.57718      1.00  1.117176   .027217
   8.57707   8.57707      1.00  1.111066   .027187
   8.57696   8.57696      1.00  1.116486   .027277
   8.57685   8.57685      1.00  1.113396   .027177
   8.57674   8.57674      1.00  1.116926   .027327
   8.57663   8.57663      1.00  1.112776   .027187
   8.57651   8.57651      1.00  1.114896   .027187
   8.57640   8.57640      1.00  1.114536   .027277
   8.57629   8.57629      1.00  1.116246   .027277
   8.57619   8.57619      1.00  1.113696   .027227
   8.57607   8.57607      1.00  1.116726   .027277
   8.57596   8.57596      1.00  1.115316   .027267
   8.57585   8.57585      1.00  1.114276   .027267
   8.57574   8.57574      1.00  1.116556   .027347
   8.57562   8.57562      1.00  1.114166   .027217
   8.57550   8.57550      1.00  1.115956   .027287
   8.57539   8.57539      1.00  1.114126   .027237
   8.57527   8.57527      1.00  1.115416   .027287
   8.57515   8.57515      1.00  1.111906   .027327
   8.57503   8.57503      1.00  1.114486   .027307
   8.57491   8.57491      1.00  1.113396   .027247
   8.57480   8.57480      1.00  1.117156   .027377
   8.57468   8.57468      1.00  1.109736   .027187
   8.57456   8.57456      1.00  1.114836   .027257
   8.57444   8.57444      1.00  1.113096   .027317
   8.57433   8.57433      1.00  1.114086   .027297
   8.57421   8.57421      1.00  1.111186   .027237
   8.57410   8.57410      1.00  1.116396   .027417
   8.57399   8.57399      1.00  1.111356   .027267
   8.57388   8.57388      1.00  1.116216   .027417
   8.57376   8.57376      1.00  1.111526   .027287
   8.57365   8.57365      1.00  1.116476   .027397
   8.57355   8.57355      1.00  1.113156   .027337
   8.57344   8.57344      1.00  1.112646   .027367
   8.57331   8.57331      1.00  1.114286   .027377
   8.57320   8.57320      1.00  1.113586   .027327
   8.57310   8.57310      1.00  1.115226   .027387
   8.57299   8.57299      1.00  1.115606   .027427
   8.57287   8.57287      1.00  1.115396   .027407
   8.57276   8.57276      1.00  1.114436   .027347
   8.57265   8.57265      1.00  1.116586   .027427
   8.57255   8.57255      1.00  1.116256   .027427
   8.57244   8.57244      1.00  1.113306   .027387
   8.57232   8.57232      1.00  1.114876   .027437
   8.57221   8.57221      1.00  1.117176   .027527
   8.57210   8.57210      1.00  1.115206   .027457
   8.57199   8.57199      1.00  1.113196   .027417
   8.57188   8.57188      1.00  1.117246   .027497
   8.57178   8.57178      1.00  1.116786   .027487
   8.57168   8.57168      1.00  1.115126   .027497
   8.57156   8.57156      1.00  1.112716   .027427
   8.57145   8.57145      1.00  1.116816   .027487
   8.57135   8.57135      1.00  1.116636   .027507
   8.57125   8.57125      1.00  1.114066   .027447
   8.57114   8.57114      1.00  1.114206   .027487
   8.57103   8.57103      1.00  1.115426   .027497
   8.57093   8.57093      1.00  1.112856   .027457
   8.57083   8.57083      1.00  1.113526   .027427
   8.57072   8.57072      1.00  1.114546   .027517
   8.57062   8.57062      1.00  1.113166   .027447
   8.57052   8.57052      1.00  1.114066   .027537
   8.57042   8.57042      1.00  1.114246   .027437
   8.57031   8.57031      1.00  1.113596   .027517
   8.57021   8.57021      1.00  1.111836   .027387
   8.57011   8.57011      1.00  1.112626   .027527
   8.57000   8.57000      1.00  1.114286   .027437
   8.56989   8.56989      1.00  1.111506   .027497
   8.56979   8.56979      1.00  1.112586   .027507
   8.56969   8.56969      1.00  1.118036   .027687
   8.56958   8.56958      1.00  1.112746   .027517
   8.56947   8.56947      1.00  1.113726   .027547
   8.56936   8.56936      1.00  1.114396   .027577
   8.56926   8.56926      1.00  1.116776   .027597
   8.56915   8.56915      1.00  1.113356   .027517
   8.56903   8.56903      1.00  1.114116   .027567
   8.56892   8.56892      1.00  1.114206   .027607
   8.56881   8.56881      1.00  1.117006   .027617
   8.56870   8.56870      1.00  1.110526   .027567
   8.56858   8.56858      1.00  1.113916   .027517
   8.56846   8.56846      1.00  1.113676   .027617
   8.56834   8.56834      1.00  1.112986   .027537
   8.56823   8.56823      1.00  1.109886   .027477
   8.56811   8.56811      1.00  1.115596   .027647
   8.56799   8.56799      1.00  1.111046   .027507
   8.56788   8.56788      1.00  1.106736   .027457
   8.56777   8.56777      1.00  1.112096   .027547
   8.56765   8.56765      1.00  1.111056   .027517
   8.56753   8.56753      1.00  1.112046   .027497
   8.56742   8.56742      1.00  1.108276   .027427
   8.56731   8.56731      1.00  1.114756   .027617
   8.56720   8.56720      1.00  1.109126   .027437
   8.56708   8.56708      1.00  1.110356   .027567
   8.56697   8.56697      1.00  1.109956   .027567
   8.56686   8.56686      1.00  1.113856   .027527
   8.56675   8.56675      1.00  1.107486   .027407
   8.56663   8.56663      1.00  1.112886   .027637
   8.56653   8.56653      1.00  1.107516   .027527
   8.56643   8.56643      1.00  1.112186   .027647
   8.56631   8.56631      1.00  1.105796   .027497
   8.56620   8.56620      1.00  1.109896   .027527
   8.56610   8.56610      1.00  1.109966   .027667
   8.56599   8.56599      1.00  1.109286   .027617
   8.56587   8.56587      1.00  1.108986   .027557
   8.56575   8.56575      1.00  1.112316   .027667
   8.56564   8.56564      1.00  1.107316   .027567
   8.56553   8.56553      1.00  1.108106   .027657
   8.56540   8.56540      1.00  1.109066   .027627
   8.56528   8.56528      1.00  1.108856   .027597
   8.56517   8.56517      1.00  1.105996   .027437
   8.56506   8.56506      1.00  1.107396   .027527
   8.56494   8.56494      1.00  1.107826   .027517
   8.56481   8.56481      1.00  1.104166   .027447
   8.56470   8.56470      1.00  1.105756   .027447
   8.56459   8.56459      1.00  1.104746   .027447
   8.56446   8.56446      1.00  1.107056   .027537
   8.56434   8.56434      1.00  1.100246   .027367
   8.56424   8.56424      1.00  1.107796   .027607
   8.56413   8.56413      1.00  1.103326   .027507
   8.56401   8.56401      1.00  1.104786   .027487
   8.56389   8.56389      1.00  1.100586   .027477
   8.56379   8.56379      1.00  1.104396   .027447
   8.56368   8.56368      1.00  1.100176   .027387
   8.56357   8.56357      1.00  1.102146   .027427
   8.56345   8.56345      1.00  1.096376   .027297
   8.56334   8.56334      1.00  1.104696   .027567
   8.56323   8.56323      1.00  1.098016   .027377
   8.56312   8.56312      1.00  1.103596   .027507
   8.56301   8.56301      1.00  1.099606   .027427
   8.56290   8.56290      1.00  1.101176   .027477
   8.56279   8.56279      1.00  1.097736   .027357
   8.56268   8.56268      1.00  1.102616   .027487
   8.56257   8.56257      1.00  1.095996   .027357
   8.56246   8.56246      1.00  1.100186   .027467
   8.56235   8.56235      1.00  1.098186   .027437
   8.56223   8.56223      1.00  1.101586   .027487
   8.56212   8.56212      1.00  1.096506   .027377
   8.56202   8.56202      1.00  1.100626   .027517
   8.56191   8.56191      1.00  1.098576   .027407
   8.56180   8.56180      1.00  1.099816   .027487
   8.56169   8.56169      1.00  1.095976   .027387
   8.56159   8.56159      1.00  1.099016   .027487
   8.56149   8.56149      1.00  1.097876   .027437
   8.56137   8.56137      1.00  1.096456   .027507
   8.56126   8.56126      1.00  1.095956   .027467
   8.56116   8.56116      1.00  1.097616   .027487
   8.56106   8.56106      1.00  1.096376   .027457
   8.56095   8.56095      1.00  1.097266   .027497
   8.56085   8.56085      1.00  1.095926   .027497
   8.56075   8.56075      1.00  1.096046   .027447
   8.56065   8.56065      1.00  1.097116   .027507
   8.56054   8.56054      1.00  1.091466   .027367
   8.56044   8.56044      1.00  1.098026   .027497
   8.56034   8.56034      1.00  1.093306   .027357
   8.56024   8.56024      1.00  1.097746   .027537
   8.56013   8.56013      1.00  1.093236   .027397
   8.56002   8.56002      1.00  1.093946   .027437
   8.55992   8.55992      1.00  1.092996   .027367
   8.55983   8.55983      1.00  1.096826   .027527
   8.55972   8.55972      1.00  1.090636   .027387
   8.55961   8.55961      1.00  1.094396   .027467
   8.55951   8.55951      1.00  1.090256   .027467
   8.55940   8.55940      1.00  1.093706   .027487
   8.55928   8.55928      1.00  1.088686   .027387
   8.55917   8.55917      1.00  1.092386   .027497
   8.55906   8.55906      1.00  1.086866   .027337
   8.55895   8.55895      1.00  1.094256   .027477
   8.55883   8.55883      1.00  1.090506   .027457
   8.55872   8.55872      1.00  1.092146   .027407
   8.55861   8.55861      1.00  1.093816   .027467
   8.55850   8.55850      1.00  1.088486   .027347
   8.55838   8.55838      1.00  1.091666   .027457
   8.55826   8.55826      1.00  1.089836   .027417
   8.55815   8.55815      1.00  1.092056   .027527
   8.55804   8.55804      1.00  1.089146   .027427
   8.55791   8.55791      1.00  1.090696   .027407
   8.55779   8.55779      1.00  1.084856   .027277
   8.55768   8.55768      1.00  1.091866   .027477
   8.55757   8.55757      1.00  1.086886   .027387
   8.55745   8.55745      1.00  1.090616   .027487
   8.55734   8.55734      1.00  1.084866   .027377
   8.55723   8.55723      1.00  1.090206   .027457
   8.55712   8.55712      1.00  1.086646   .027387
   8.55701   8.55701      1.00  1.088216   .027387
   8.55689   8.55689      1.00  1.082796   .027307
   8.55678   8.55678      1.00  1.089866   .027487
   8.55667   8.55667      1.00  1.085346   .027417
   8.55656   8.55656      1.00  1.084696   .027397
   8.55645   8.55645      1.00  1.086266   .027417
   8.55634   8.55634      1.00  1.085146   .027347
   8.55624   8.55624      1.00  1.086706   .027457
   8.55612   8.55612      1.00  1.084046   .027427
   8.55601   8.55601      1.00  1.084386   .027367
   8.55590   8.55590      1.00  1.085116   .027377
   8.55579   8.55579      1.00  1.083386   .027387
   8.55567   8.55567      1.00  1.083136   .027367
   8.55555   8.55555      1.00  1.083266   .027337
   8.55544   8.55544      1.00  1.082966   .027367
   8.55532   8.55532      1.00  1.080126   .027337
   8.55520   8.55520      1.00  1.083656   .027397
   8.55508   8.55508      1.00  1.085696   .027407
   8.55497   8.55497      1.00  1.081966   .027377
   8.55486   8.55486      1.00  1.084726   .027427
   8.55474   8.55474      1.00  1.082016   .027427
   8.55462   8.55462      1.00  1.082556   .027387
   8.55450   8.55450      1.00  1.085446   .027477
   8.55439   8.55439      1.00  1.080966   .027387
   8.55427   8.55427      1.00  1.085056   .027517
   8.55415   8.55415      1.00  1.079416   .027317
   8.55404   8.55404      1.00  1.086836   .027467
   8.55393   8.55393      1.00  1.079646   .027377
   8.55381   8.55381      1.00  1.081396   .027437
   8.55370   8.55370      1.00  1.083766   .027527
   8.55359   8.55359      1.00  1.083306   .027377
   8.55349   8.55349      1.00  1.077016   .027307
   8.55338   8.55338      1.00  1.085046   .027457
   8.55326   8.55326      1.00  1.077576   .027237
   8.55315   8.55315      1.00  1.082466   .027477
   8.55305   8.55305      1.00  1.080276   .027437
   8.55294   8.55294      1.00  1.084996   .027487
   8.55283   8.55283      1.00  1.079616   .027427
   8.55272   8.55272      1.00  1.084336   .027487
   8.55262   8.55262      1.00  1.080976   .027487
   8.55251   8.55251      1.00  1.081946   .027437
   8.55239   8.55239      1.00  1.081126   .027497
   8.55228   8.55228      1.00  1.080726   .027497
   8.55217   8.55217      1.00  1.083416   .027457
   8.55206   8.55206      1.00  1.076066   .027397
   8.55195   8.55195      1.00  1.081626   .027507
   8.55184   8.55184      1.00  1.081226   .027457
   8.55174   8.55174      1.00  1.079226   .027427
   8.55163   8.55163      1.00  1.079846   .027447
   8.55152   8.55152      1.00  1.079236   .027407
   8.55142   8.55142      1.00  1.080096   .027487
   8.55132   8.55132      1.00  1.078266   .027407
   8.55121   8.55121      1.00  1.078936   .027437
   8.55110   8.55110      1.00  1.081876   .027497
   8.55100   8.55100      1.00  1.077276   .027407
   8.55090   8.55090      1.00  1.079106   .027397
   8.55080   8.55080      1.00  1.079316   .027497
   8.55069   8.55069      1.00  1.079916   .027457
   8.55059   8.55059      1.00  1.077526   .027447
   8.55049   8.55049      1.00  1.080326   .027537
   8.55038   8.55038      1.00  1.077546   .027467
   8.55028   8.55028      1.00  1.078576   .027447
   8.55018   8.55018      1.00  1.079446   .027567
   8.55008   8.55008      1.00  1.077476   .027447
   8.54997   8.54997      1.00  1.074686   .027427
   8.54986   8.54986      1.00  1.078156   .027507
   8.54976   8.54976      1.00  1.076856   .027447
   8.54966   8.54966      1.00  1.078676   .027567
   8.54955   8.54955      1.00  1.077176   .027467
   8.54943   8.54943      1.00  1.075366   .027497
   8.54934   8.54934      1.00  1.079056   .027587
   8.54923   8.54923      1.00  1.078116   .027537
   8.54911   8.54911      1.00  1.075396   .027457
   8.54899   8.54899      1.00  1.077136   .027567
   8.54889   8.54889      1.00  1.077596   .027527
   8.54878   8.54878      1.00  1.082126   .027677
   8.54866   8.54866      1.00  1.073666   .027417
   8.54854   8.54854      1.00  1.082366   .027677
   8.54842   8.54842      1.00  1.077706   .027597
   8.54831   8.54831      1.00  1.079576   .027637
   8.54819   8.54819      1.00  1.077826   .027577
   8.54807   8.54807      1.00  1.081156   .027697
   8.54796   8.54796      1.00  1.076166   .027667
   8.54784   8.54784      1.00  1.080286   .027677
   8.54772   8.54772      1.00  1.076876   .027617
   8.54761   8.54761      1.00  1.080126   .027677
   8.54749   8.54749      1.00  1.076286   .027567
   8.54738   8.54738      1.00  1.082696   .027747
   8.54727   8.54727      1.00  1.077026   .027607
   8.54715   8.54715      1.00  1.080986   .027667
   8.54704   8.54704      1.00  1.076456   .027567
   8.54693   8.54693      1.00  1.083836   .027787
   8.54682   8.54682      1.00  1.076236   .027597
   8.54671   8.54671      1.00  1.078886   .027567
   8.54660   8.54660      1.00  1.082276   .027797
   8.54650   8.54650      1.00  1.078276   .027567
   8.54639   8.54639      1.00  1.078916   .027707
   8.54627   8.54627      1.00  1.076636   .027657
   8.54616   8.54616      1.00  1.080146   .027727
   8.54605   8.54605      1.00  1.078976   .027747
   8.54593   8.54593      1.00  1.076826   .027587
   8.54581   8.54581      1.00  1.081746   .027757
   8.54570   8.54570      1.00  1.080376   .027777
   8.54559   8.54559      1.00  1.078716   .027747
   8.54547   8.54547      1.00  1.080066   .027757
   8.54535   8.54535      1.00  1.081066   .027817
   8.54524   8.54524      1.00  1.078476   .027727
   8.54512   8.54512      1.00  1.080296   .027697
   8.54500   8.54500      1.00  1.083056   .027787
   8.54488   8.54488      1.00  1.079486   .027777
   8.54477   8.54477      1.00  1.078996   .027697
   8.54465   8.54465      1.00  1.081426   .027807
   8.54453   8.54453      1.00  1.083136   .027857
   8.54441   8.54441      1.00  1.079656   .027807
   8.54430   8.54430      1.00  1.079526   .027747
   8.54418   8.54418      1.00  1.085076   .027887
   8.54407   8.54407      1.00  1.079916   .027847
   8.54395   8.54395      1.00  1.080226   .027837
   8.54384   8.54384      1.00  1.083116   .027927
   8.54373   8.54373      1.00  1.082856   .027897
   8.54362   8.54362      1.00  1.079516   .027797
   8.54351   8.54351      1.00  1.081806   .027827
   8.54340   8.54340      1.00  1.083296   .027927
   8.54329   8.54329      1.00  1.081826   .027907
   8.54317   8.54317      1.00  1.080736   .027877
   8.54307   8.54307      1.00  1.083626   .027927
   8.54296   8.54296      1.00  1.081346   .027837
   8.54285   8.54285      1.00  1.083086   .027957
   8.54274   8.54274      1.00  1.082226   .028007
   8.54263   8.54263      1.00  1.082276   .027947
   8.54251   8.54251      1.00  1.082116   .027937
   8.54240   8.54240      1.00  1.081406   .027957
   8.54229   8.54229      1.00  1.085516   .028067
   8.54218   8.54218      1.00  1.081816   .027957
   8.54207   8.54207      1.00  1.083066   .027957
   8.54197   8.54197      1.00  1.082946   .028037
   8.54185   8.54185      1.00  1.083856   .027997
   8.54175   8.54175      1.00  1.082446   .028007
   8.54164   8.54164      1.00  1.082386   .027957
   8.54154   8.54154      1.00  1.084446   .027977
   8.54143   8.54143      1.00  1.084376   .028037
   8.54132   8.54132      1.00  1.080166   .028017
   8.54121   8.54121      1.00  1.084426   .028057
   8.54111   8.54111      1.00  1.083316   .028027
   8.54100   8.54100      1.00  1.083886   .028027
   8.54090   8.54090      1.00  1.081086   .027997
   8.54080   8.54080      1.00  1.084896   .028047
   8.54070   8.54070      1.00  1.085366   .028127
   8.54059   8.54059      1.00  1.080906   .028027
   8.54049   8.54049      1.00  1.084326   .028037
   8.54039   8.54039      1.00  1.081936   .027957
   8.54029   8.54029      1.00  1.086516   .028117
   8.54018   8.54018      1.00  1.080986   .028037
   8.54008   8.54008      1.00  1.086356   .028107
   8.53998   8.53998      1.00  1.081686   .028087
   8.53988   8.53988      1.00  1.086406   .028177
   8.53977   8.53977      1.00  1.082696   .028087
   8.53966   8.53966      1.00  1.085946   .028137
   8.53956   8.53956      1.00  1.084346   .028127
   8.53945   8.53945      1.00  1.083846   .028097
   8.53934   8.53934      1.00  1.086166   .028147
   8.53923   8.53923      1.00  1.084216   .028167
   8.53911   8.53911      1.00  1.083366   .028107
   8.53900   8.53900      1.00  1.087586   .028207
   8.53889   8.53889      1.00  1.079376   .028077
   8.53877   8.53877      1.00  1.083846   .028127
   8.53866   8.53866      1.00  1.085106   .028207
   8.53855   8.53855      1.00  1.086136   .028257
   8.53843   8.53843      1.00  1.086096   .028227
   8.53830   8.53830      1.00  1.082726   .028147
   8.53819   8.53819      1.00  1.085816   .028237
   8.53808   8.53808      1.00  1.085016   .028187
   8.53796   8.53796      1.00  1.086496   .028227
   8.53784   8.53784      1.00  1.084316   .028217
   8.53773   8.53773      1.00  1.083786   .028237
   8.53762   8.53762      1.00  1.088336   .028327
   8.53750   8.53750      1.00  1.082176   .028127
   8.53738   8.53738      1.00  1.083956   .028307
   8.53727   8.53727      1.00  1.084396   .028207
   8.53716   8.53716      1.00  1.086046   .028307
   8.53705   8.53705      1.00  1.082976   .028167
   8.53694   8.53694      1.00  1.082946   .028137
   8.53683   8.53683      1.00  1.086426   .028247
   8.53672   8.53672      1.00  1.083796   .028307
   8.53660   8.53660      1.00  1.084206   .028257
   8.53649   8.53649      1.00  1.086506   .028317
   8.53639   8.53639      1.00  1.082996   .028237
   8.53628   8.53628      1.00  1.085806   .028357
   8.53616   8.53616      1.00  1.083156   .028247
   8.53605   8.53605      1.00  1.086356   .028357
   8.53594   8.53594      1.00  1.080986   .028197
   8.53583   8.53583      1.00  1.085876   .028277
   8.53571   8.53571      1.00  1.085556   .028407
   8.53559   8.53559      1.00  1.082426   .028277
   8.53548   8.53548      1.00  1.084076   .028327
   8.53537   8.53537      1.00  1.087136   .028427
   8.53524   8.53524      1.00  1.082026   .028327
   8.53512   8.53512      1.00  1.084316   .028277
   8.53501   8.53501      1.00  1.081766   .028307
   8.53490   8.53490      1.00  1.087066   .028367
   8.53478   8.53478      1.00  1.081836   .028267
   8.53465   8.53465      1.00  1.082696   .028287
   8.53454   8.53454      1.00  1.084476   .028317
   8.53442   8.53442      1.00  1.083766   .028277
   8.53431   8.53431      1.00  1.082506   .028257
   8.53419   8.53419      1.00  1.079256   .028217
   8.53407   8.53407      1.00  1.087286   .028437
   8.53396   8.53396      1.00  1.083526   .028347
   8.53385   8.53385      1.00  1.082766   .028357
   8.53373   8.53373      1.00  1.083666   .028347
   8.53363   8.53363      1.00  1.083566   .028367
   8.53352   8.53352      1.00  1.086996   .028487
   8.53340   8.53340      1.00  1.080376   .028307
   8.53329   8.53329      1.00  1.083976   .028477
   8.53318   8.53318      1.00  1.082776   .028427
   8.53308   8.53308      1.00  1.082226   .028407
   8.53296   8.53296      1.00  1.081196   .028337
   8.53284   8.53284      1.00  1.083186   .028457
   8.53274   8.53274      1.00  1.081376   .028307
   8.53264   8.53264      1.00  1.083676   .028427
   8.53252   8.53252      1.00  1.081166   .028367
   8.53240   8.53240      1.00  1.083886   .028407
   8.53230   8.53230      1.00  1.081636   .028347
   8.53219   8.53219      1.00  1.084186   .028447
   8.53208   8.53208      1.00  1.081606   .028357
   8.53197   8.53197      1.00  1.082696   .028347
   8.53186   8.53186      1.00  1.081316   .028327
   8.53175   8.53175      1.00  1.082996   .028397
   8.53164   8.53164      1.00  1.083996   .028487
   8.53153   8.53153      1.00  1.076816   .028287
   8.53143   8.53143      1.00  1.082616   .028377
   8.53133   8.53133      1.00  1.083106   .028417
   8.53122   8.53122      1.00  1.082306   .028417
   8.53111   8.53111      1.00  1.081856   .028477
   8.53101   8.53101      1.00  1.082506   .028497
   8.53091   8.53091      1.00  1.083866   .028407
   8.53080   8.53080      1.00  1.081986   .028417
   8.53070   8.53070      1.00  1.081636   .028487
   8.53060   8.53060      1.00  1.083306   .028517
   8.53050   8.53050      1.00  1.083356   .028567
   8.53040   8.53040      1.00  1.083576   .028547
   8.53029   8.53029      1.00  1.081496   .028477
   8.53019   8.53019      1.00  1.084316   .028547
   8.53009   8.53009      1.00  1.082906   .028537
   8.52998   8.52998      1.00  1.082866   .028567
   8.52987   8.52987      1.00  1.084926   .028587
   8.52978   8.52978      1.00  1.082436   .028507
   8.52968   8.52968      1.00  1.084816   .028637
   8.52956   8.52956      1.00  1.082636   .028537
   8.52944   8.52944      1.00  1.084476   .028597
   8.52935   8.52935      1.00  1.083516   .028577
   8.52925   8.52925      1.00  1.082526   .028557
   8.52913   8.52913      1.00  1.082886   .028597
   8.52901   8.52901      1.00  1.083826   .028557
   8.52890   8.52890      1.00  1.082346   .028597
   8.52879   8.52879      1.00  1.086456   .028697
   8.52866   8.52866      1.00  1.080486   .028547
   8.52855   8.52855      1.00  1.084536   .028637
   8.52844   8.52844      1.00  1.082356   .028647
   8.52834   8.52834      1.00  1.088896   .028747
   8.52821   8.52821      1.00  1.078776   .028497
   8.52808   8.52808      1.00  1.083836   .028627
   8.52797   8.52797      1.00  1.083696   .028637
   8.52786   8.52786      1.00  1.085236   .028647
   8.52774   8.52774      1.00  1.080266   .028567
   8.52762   8.52762      1.00  1.085206   .028677
   8.52752   8.52752      1.00  1.082336   .028697
   8.52740   8.52740      1.00  1.083616   .028627
   8.52728   8.52728      1.00  1.081686   .028677
   8.52717   8.52717      1.00  1.084256   .028667
   8.52707   8.52707      1.00  1.081176   .028597
   8.52696   8.52696      1.00  1.082906   .028637
   8.52684   8.52684      1.00  1.082986   .028697
   8.52673   8.52673      1.00  1.083276   .028717
   8.52662   8.52662      1.00  1.083136   .028677
   8.52652   8.52652      1.00  1.081406   .028597
   8.52640   8.52640      1.00  1.085296   .028807
   8.52629   8.52629      1.00  1.081886   .028617
   8.52619   8.52619      1.00  1.082086   .028637
   8.52608   8.52608      1.00  1.084216   .028737
   8.52596   8.52596      1.00  1.082026   .028687
   8.52584   8.52584      1.00  1.081476   .028737
   8.52573   8.52573      1.00  1.081466   .028707
   8.52562   8.52562      1.00  1.086016   .028837
   8.52550   8.52550      1.00  1.081576   .028707
   8.52538   8.52538      1.00  1.082286   .028737
   8.52527   8.52527      1.00  1.084646   .028807
   8.52515   8.52515      1.00  1.085406   .028897
   8.52503   8.52503      1.00  1.080186   .028717
   8.52491   8.52491      1.00  1.084056   .028737
   8.52480   8.52480      1.00  1.085316   .028777
   8.52468   8.52468      1.00  1.084936   .028927
   8.52456   8.52456      1.00  1.079716   .028677
   8.52444   8.52444      1.00  1.086216   .028897
   8.52433   8.52433      1.00  1.084906   .028837
   8.52422   8.52422      1.00  1.078606   .028677
   8.52410   8.52410      1.00  1.083806   .028837
   8.52398   8.52398      1.00  1.086976   .028907
   8.52387   8.52387      1.00  1.084256   .028887
   8.52376   8.52376      1.00  1.081846   .028777
   8.52365   8.52365      1.00  1.085916   .028927
   8.52354   8.52354      1.00  1.083986   .028867
   8.52343   8.52343      1.00  1.083046   .028837
   8.52332   8.52332      1.00  1.081506   .028847
   8.52320   8.52320      1.00  1.088176   .028967
   8.52310   8.52310      1.00  1.081126   .028827
   8.52299   8.52299      1.00  1.083856   .028847
   8.52288   8.52288      1.00  1.085696   .028887
   8.52276   8.52276      1.00  1.084666   .028867
   8.52265   8.52265      1.00  1.081186   .028767
   8.52254   8.52254      1.00  1.086446   .028917
   8.52244   8.52244      1.00  1.085036   .028927
   8.52232   8.52232      1.00  1.084466   .028977
   8.52221   8.52221      1.00  1.080176   .028777
   8.52210   8.52210      1.00  1.087596   .028977
   8.52200   8.52200      1.00  1.084176   .028887
   8.52189   8.52189      1.00  1.085496   .028967
   8.52178   8.52178      1.00  1.084356   .029027
   8.52167   8.52167      1.00  1.088866   .029047
   8.52156   8.52156      1.00  1.083186   .028937
   8.52146   8.52146      1.00  1.084396   .028937
   8.52135   8.52135      1.00  1.089376   .029167
   8.52124   8.52124      1.00  1.083336   .028897
   8.52114   8.52114      1.00  1.087116   .029087
   8.52103   8.52103      1.00  1.086856   .029127
   8.52092   8.52092      1.00  1.086826   .029057
   8.52082   8.52082      1.00  1.084546   .029017
   8.52073   8.52073      1.00  1.085136   .029037
   8.52062   8.52062      1.00  1.087716   .029077
   8.52052   8.52052      1.00  1.086896   .029067
   8.52042   8.52042      1.00  1.082256   .028977
   8.52031   8.52031      1.00  1.089026   .029137
   8.52020   8.52020      1.00  1.087166   .029117
   8.52010   8.52010      1.00  1.084416   .029047
   8.52001   8.52001      1.00  1.084626   .029047
   8.51990   8.51990      1.00  1.088126   .029107
   8.51980   8.51980      1.00  1.083876   .029007
   8.51969   8.51969      1.00  1.085066   .029047
   8.51959   8.51959      1.00  1.086946   .029167
   8.51948   8.51948      1.00  1.089746   .029157
   8.51937   8.51937      1.00  1.083736   .029077
   8.51926   8.51926      1.00  1.085576   .029177
   8.51915   8.51915      1.00  1.089706   .029207
   8.51903   8.51903      1.00  1.085686   .029227
   8.51891   8.51891      1.00  1.082016   .028987
   8.51879   8.51879      1.00  1.088676   .029197
   8.51869   8.51869      1.00  1.088016   .029187
   8.51858   8.51858      1.00  1.083066   .029067
   8.51845   8.51845      1.00  1.087446   .029137
   8.51834   8.51834      1.00  1.086446   .029197
   8.51822   8.51822      1.00  1.088366   .029227
   8.51811   8.51811      1.00  1.085946   .029217
   8.51799   8.51799      1.00  1.087826   .029247
   8.51787   8.51787      1.00  1.088956   .029317
   8.51775   8.51775      1.00  1.085736   .029067
   8.51764   8.51764      1.00  1.088046   .029277
   8.51753   8.51753      1.00  1.089406   .029217
   8.51741   8.51741      1.00  1.086456   .029177
   8.51730   8.51730      1.00  1.085756   .029217
   8.51719   8.51719      1.00  1.090906   .029327
   8.51707   8.51707      1.00  1.083846   .029157
   8.51696   8.51696      1.00  1.087136   .029197
   8.51685   8.51685      1.00  1.084906   .029207
   8.51674   8.51674      1.00  1.091936   .029357
   8.51663   8.51663      1.00  1.084846   .029247
   8.51651   8.51651      1.00  1.085986   .029197
   8.51641   8.51641      1.00  1.088326   .029307
   8.51630   8.51630      1.00  1.090216   .029347
   8.51619   8.51619      1.00  1.084286   .029237
   8.51607   8.51607      1.00  1.089276   .029277
   8.51597   8.51597      1.00  1.089176   .029287
   8.51586   8.51586      1.00  1.086716   .029217
   8.51574   8.51574      1.00  1.085996   .029307
   8.51562   8.51562      1.00  1.087146   .029357
   8.51550   8.51550      1.00  1.089846   .029407
   8.51539   8.51539      1.00  1.086536   .029197
   8.51527   8.51527      1.00  1.087876   .029337
   8.51515   8.51515      1.00  1.087216   .029337
   8.51504   8.51504      1.00  1.090266   .029467
   8.51493   8.51493      1.00  1.085236   .029257
   8.51480   8.51480      1.00  1.091246   .029397
   8.51468   8.51468      1.00  1.084356   .029287
   8.51456   8.51456      1.00  1.088186   .029397
   8.51445   8.51445      1.00  1.088326   .029437
   8.51433   8.51433      1.00  1.089006   .029377
   8.51421   8.51421      1.00  1.086606   .029397
   8.51410   8.51410      1.00  1.087436   .029417
   8.51399   8.51399      1.00  1.087666   .029407
   8.51388   8.51388      1.00  1.089786   .029437
   8.51376   8.51376      1.00  1.084436   .029297
   8.51365   8.51365      1.00  1.087446   .029397
   8.51354   8.51354      1.00  1.090506   .029537
   8.51342   8.51342      1.00  1.083176   .029267
   8.51331   8.51331      1.00  1.086416   .029377
   8.51320   8.51320      1.00  1.089286   .029437
   8.51310   8.51310      1.00  1.086326   .029337
   8.51299   8.51299      1.00  1.084546   .029417
   8.51288   8.51288      1.00  1.088826   .029477
   8.51277   8.51277      1.00  1.088526   .029507
   8.51266   8.51266      1.00  1.088106   .029477
   8.51255   8.51255      1.00  1.085096   .029357
   8.51243   8.51243      1.00  1.088456   .029417
   8.51232   8.51232      1.00  1.088926   .029517
   8.51222   8.51222      1.00  1.085416   .029457
   8.51210   8.51210      1.00  1.088476   .029537
   8.51199   8.51199      1.00  1.086926   .029447
   8.51188   8.51188      1.00  1.086106   .029447
   8.51178   8.51178      1.00  1.087306   .029497
   8.51167   8.51167      1.00  1.088236   .029617
   8.51156   8.51156      1.00  1.082716   .029317
   8.51145   8.51145      1.00  1.089146   .029567
   8.51135   8.51135      1.00  1.083646   .029477
   8.51124   8.51124      1.00  1.087456   .029547
   8.51113   8.51113      1.00  1.081786   .029377
   8.51103   8.51103      1.00  1.088076   .029467
   8.51093   8.51093      1.00  1.086316   .029507
   8.51083   8.51083      1.00  1.087066   .029537
   8.51072   8.51072      1.00  1.082116   .029437
   8.51062   8.51062      1.00  1.089546   .029587
   8.51052   8.51052      1.00  1.085586   .029497
   8.51042   8.51042      1.00  1.085796   .029577
   8.51031   8.51031      1.00  1.084816   .029487
   8.51021   8.51021      1.00  1.086886   .029457
   8.51010   8.51010      1.00  1.086246   .029537
   8.51000   8.51000      1.00  1.085706   .029437
   8.50989   8.50989      1.00  1.085906   .029557
   8.50979   8.50979      1.00  1.083576   .029457
   8.50969   8.50969      1.00  1.085246   .029567
   8.50958   8.50958      1.00  1.086816   .029637
   8.50947   8.50947      1.00  1.088716   .029767
   8.50937   8.50937      1.00  1.081966   .029507
   8.50926   8.50926      1.00  1.089136   .029617
   8.50914   8.50914      1.00  1.085676   .029637
   8.50903   8.50903      1.00  1.087636   .029647
   8.50892   8.50892      1.00  1.084636   .029507
   8.50880   8.50880      1.00  1.090316   .029737
   8.50869   8.50869      1.00  1.082956   .029527
   8.50857   8.50857      1.00  1.088446   .029687
   8.50846   8.50846      1.00  1.085686   .029647
   8.50835   8.50835      1.00  1.089146   .029727
   8.50823   8.50823      1.00  1.084336   .029657
   8.50810   8.50810      1.00  1.086406   .029617
   8.50799   8.50799      1.00  1.087886   .029747
   8.50787   8.50787      1.00  1.087806   .029677
   8.50776   8.50776      1.00  1.084116   .029617
   8.50764   8.50764      1.00  1.085856   .029607
   8.50753   8.50753      1.00  1.089806   .029827
   8.50742   8.50742      1.00  1.083466   .029617
   8.50730   8.50730      1.00  1.087836   .029737
   8.50718   8.50718      1.00  1.085426   .029657
   8.50708   8.50708      1.00  1.087636   .029757
   8.50697   8.50697      1.00  1.084786   .029587
   8.50685   8.50685      1.00  1.086746   .029697
   8.50673   8.50673      1.00  1.085476   .029667
   8.50663   8.50663      1.00  1.084476   .029697
   8.50652   8.50652      1.00  1.086006   .029677
   8.50641   8.50641      1.00  1.088806   .029797
   8.50630   8.50630      1.00  1.083816   .029707
   8.50619   8.50619      1.00  1.085336   .029677
   8.50608   8.50608      1.00  1.087536   .029757
   8.50597   8.50597      1.00  1.083206   .029627
   8.50585   8.50585      1.00  1.085156   .029717
   8.50574   8.50574      1.00  1.085906   .029737
   8.50563   8.50563      1.00  1.087086   .029757
   8.50550   8.50550      1.00  1.082836   .029697
   8.50538   8.50538      1.00  1.085206   .029767
   8.50527   8.50527      1.00  1.085536   .029777
   8.50516   8.50516      1.00  1.085226   .029747
   8.50504   8.50504      1.00  1.082626   .029687
   8.50491   8.50491      1.00  1.085576   .029757
   8.50480   8.50480      1.00  1.085616   .029867
   8.50469   8.50469      1.00  1.084726   .029777
   8.50456   8.50456      1.00  1.083296   .029697
   8.50444   8.50444      1.00  1.084946   .029787
   8.50433   8.50433      1.00  1.083016   .029787
   8.50422   8.50422      1.00  1.084636   .029807
   8.50410   8.50410      1.00  1.083646   .029767
   8.50398   8.50398      1.00  1.084976   .029747
   8.50387   8.50387      1.00  1.083206   .029717
   8.50376   8.50376      1.00  1.083216   .029777
   8.50365   8.50365      1.00  1.087886   .029877
   8.50354   8.50354      1.00  1.083116   .029737
   8.50343   8.50343      1.00  1.085056   .029817
   8.50332   8.50332      1.00  1.085416   .029857
   8.50321   8.50321      1.00  1.086676   .029897
   8.50309   8.50309      1.00  1.085026   .029847
   8.50299   8.50299      1.00  1.084696   .029837
   8.50288   8.50288      1.00  1.085266   .029887
   8.50277   8.50277      1.00  1.084286   .029817
   8.50265   8.50265      1.00  1.083056   .029807
   8.50255   8.50255      1.00  1.088176   .029987
   8.50244   8.50244      1.00  1.081716   .029787
   8.50232   8.50232      1.00  1.083796   .029807
   8.50221   8.50221      1.00  1.083946   .029897
   8.50211   8.50211      1.00  1.087546   .029997
   8.50200   8.50200      1.00  1.085086   .029937
   8.50189   8.50189      1.00  1.083516   .029797
   8.50178   8.50178      1.00  1.086756   .029947
   8.50167   8.50167      1.00  1.085776   .029937
   8.50157   8.50157      1.00  1.085436   .029927
   8.50146   8.50146      1.00  1.084876   .029907
   8.50135   8.50135      1.00  1.088006   .029957
   8.50124   8.50124      1.00  1.084606   .029917
   8.50114   8.50114      1.00  1.085096   .029957
   8.50103   8.50103      1.00  1.087346   .029997
   8.50093   8.50093      1.00  1.086096   .030017
   8.50083   8.50083      1.00  1.083756   .029917
   8.50073   8.50073      1.00  1.089286   .030037
   8.50062   8.50062      1.00  1.086116   .029967
   8.50052   8.50052      1.00  1.087576   .030087
   8.50042   8.50042      1.00  1.084326   .029957
   8.50032   8.50032      1.00  1.090326   .030097
   8.50021   8.50021      1.00  1.086516   .029987
   8.50011   8.50011      1.00  1.086636   .030037
   8.50001   8.50001      1.00  1.088996   .030157
   8.49991   8.49991      1.00  1.090986   .030177
   8.49980   8.49980      1.00  1.085326   .030027
   8.49969   8.49969      1.00  1.087896   .030147
   8.49959   8.49959      1.00  1.091126   .030147
   8.49948   8.49948      1.00  1.088126   .030067
   8.49937   8.49937      1.00  1.086636   .030057
   8.49926   8.49926      1.00  1.088856   .030177
   8.49915   8.49915      1.00  1.090076   .030177
   8.49904   8.49904      1.00  1.087146   .030107
   8.49892   8.49892      1.00  1.089396   .030217
   8.49880   8.49880      1.00  1.090226   .030277
   8.49869   8.49869      1.00  1.090216   .030137
   8.49858   8.49858      1.00  1.087326   .030187
   8.49846   8.49846      1.00  1.093786   .030307
   8.49833   8.49833      1.00  1.091616   .030307
   8.49823   8.49823      1.00  1.088396   .030127
   8.49811   8.49811      1.00  1.093366   .030367
   8.49799   8.49799      1.00  1.091066   .030257
   8.49787   8.49787      1.00  1.092626   .030297
   8.49776   8.49776      1.00  1.087696   .030177
   8.49765   8.49765      1.00  1.095726   .030467
   8.49753   8.49753      1.00  1.091666   .030287
   8.49742   8.49742      1.00  1.091756   .030267
   8.49731   8.49731      1.00  1.090436   .030317
   8.49719   8.49719      1.00  1.095166   .030307
   8.49708   8.49708      1.00  1.090766   .030347
   8.49696   8.49696      1.00  1.090586   .030277
   8.49686   8.49686      1.00  1.094666   .030457
   8.49675   8.49675      1.00  1.093416   .030417
   8.49664   8.49664      1.00  1.090766   .030347
   8.49652   8.49652      1.00  1.093816   .030347
   8.49641   8.49641      1.00  1.094766   .030437
   8.49631   8.49631      1.00  1.095056   .030387
   8.49619   8.49619      1.00  1.094296   .030417
   8.49608   8.49608      1.00  1.093246   .030427
   8.49597   8.49597      1.00  1.096566   .030537
   8.49586   8.49586      1.00  1.093236   .030427
   8.49574   8.49574      1.00  1.096916   .030417
   8.49562   8.49562      1.00  1.094176   .030477
   8.49551   8.49551      1.00  1.095276   .030507
   8.49540   8.49540      1.00  1.094376   .030447
   8.49528   8.49528      1.00  1.096506   .030577
   8.49516   8.49516      1.00  1.091156   .030437
   8.49504   8.49504      1.00  1.096876   .030497
   8.49493   8.49493      1.00  1.095376   .030587
   8.49480   8.49480      1.00  1.096766   .030557
   8.49468   8.49468      1.00  1.095806   .030557
   8.49457   8.49457      1.00  1.097206   .030527
   8.49446   8.49446      1.00  1.096216   .030587
   8.49434   8.49434      1.00  1.097536   .030507
   8.49421   8.49421      1.00  1.095406   .030567
   8.49410   8.49410      1.00  1.098016   .030617
   8.49400   8.49400      1.00  1.097526   .030707
   8.49389   8.49389      1.00  1.096556   .030617
   8.49377   8.49377      1.00  1.096386   .030627
   8.49366   8.49366      1.00  1.097316   .030617
   8.49355   8.49355      1.00  1.098756   .030767
   8.49343   8.49343      1.00  1.096286   .030677
   8.49331   8.49331      1.00  1.097416   .030677
   8.49321   8.49321      1.00  1.098006   .030637
   8.49310   8.49310      1.00  1.099486   .030697
   8.49299   8.49299      1.00  1.094266   .030607
   8.49288   8.49288      1.00  1.099736   .030667
   8.49277   8.49277      1.00  1.096976   .030727
   8.49266   8.49266      1.00  1.098146   .030627
   8.49255   8.49255      1.00  1.096656   .030697
   8.49243   8.49243      1.00  1.097736   .030717
   8.49233   8.49233      1.00  1.098666   .030667
   8.49222   8.49222      1.00  1.095546   .030577
   8.49210   8.49210      1.00  1.098436   .030807
   8.49199   8.49199      1.00  1.095526   .030587
   8.49189   8.49189      1.00  1.096576   .030667
   8.49178   8.49178      1.00  1.096766   .030697
   8.49167   8.49167      1.00  1.097296   .030687
   8.49155   8.49155      1.00  1.095926   .030687
   8.49145   8.49145      1.00  1.097376   .030747
   8.49135   8.49135      1.00  1.097826   .030787
   8.49124   8.49124      1.00  1.097646   .030747
   8.49113   8.49113      1.00  1.096516   .030767
   8.49103   8.49103      1.00  1.097696   .030747
   8.49093   8.49093      1.00  1.099416   .030747
   8.49082   8.49082      1.00  1.098036   .030737
   8.49072   8.49072      1.00  1.097586   .030797
   8.49062   8.49062      1.00  1.097816   .030807
   8.49052   8.49052      1.00  1.100596   .030887
   8.49042   8.49042      1.00  1.095286   .030687
   8.49031   8.49031      1.00  1.098906   .030907
   8.49021   8.49021      1.00  1.097046   .030867
   8.49010   8.49010      1.00  1.100436   .030977
   8.48999   8.48999      1.00  1.096176   .030817
   8.48989   8.48989      1.00  1.098426   .030847
   8.48979   8.48979      1.00  1.099216   .030867
   8.48968   8.48968      1.00  1.099226   .030967
   8.48957   8.48957      1.00  1.095916   .030867
   8.48946   8.48946      1.00  1.101096   .030927
   8.48935   8.48935      1.00  1.097976   .030857
   8.48925   8.48925      1.00  1.101576   .030937
   8.48913   8.48913      1.00  1.096516   .030847
   8.48902   8.48902      1.00  1.102126   .031007
   8.48891   8.48891      1.00  1.098556   .030947
   8.48880   8.48880      1.00  1.099466   .030957
   8.48868   8.48868      1.00  1.101706   .030977
   8.48855   8.48855      1.00  1.099776   .030907
   8.48844   8.48844      1.00  1.101176   .030987
   8.48833   8.48833      1.00  1.101506   .031037
   8.48821   8.48821      1.00  1.101196   .031097
   8.48809   8.48809      1.00  1.099746   .030877
   8.48798   8.48798      1.00  1.099806   .030947
   8.48787   8.48787      1.00  1.098446   .031027
   8.48774   8.48774      1.00  1.102136   .031047
   8.48762   8.48762      1.00  1.099126   .030987
   8.48752   8.48752      1.00  1.103516   .031137
   8.48741   8.48741      1.00  1.102046   .031077
   8.48729   8.48729      1.00  1.099776   .031047
   8.48717   8.48717      1.00  1.101156   .031027
   8.48706   8.48706      1.00  1.104926   .031147
   8.48696   8.48696      1.00  1.100376   .031007
   8.48685   8.48685      1.00  1.101336   .031087
   8.48673   8.48673      1.00  1.102636   .031177
   8.48662   8.48662      1.00  1.102686   .031127
   8.48651   8.48651      1.00  1.103856   .031207
   8.48640   8.48640      1.00  1.100226   .031097
   8.48629   8.48629      1.00  1.104446   .031197
   8.48618   8.48618      1.00  1.102026   .031147
   8.48608   8.48608      1.00  1.102006   .031147
   8.48596   8.48596      1.00  1.101556   .031147
   8.48584   8.48584      1.00  1.103506   .031257
   8.48573   8.48573      1.00  1.102756   .031167
   8.48561   8.48561      1.00  1.103076   .031187
   8.48549   8.48549      1.00  1.102936   .031167
   8.48537   8.48537      1.00  1.103816   .031257
   8.48526   8.48526      1.00  1.104356   .031267
   8.48515   8.48515      1.00  1.103606   .031217
   8.48502   8.48502      1.00  1.103736   .031247
   8.48490   8.48490      1.00  1.102496   .031287
   8.48479   8.48479      1.00  1.103426   .031287
   8.48467   8.48467      1.00  1.103136   .031237
   8.48455   8.48455      1.00  1.103986   .031257
   8.48443   8.48443      1.00  1.102146   .031167
   8.48431   8.48431      1.00  1.106296   .031367
   8.48420   8.48420      1.00  1.100236   .031217
   8.48409   8.48409      1.00  1.105616   .031357
   8.48397   8.48397      1.00  1.102676   .031197
   8.48386   8.48386      1.00  1.106616   .031377
   8.48375   8.48375      1.00  1.103026   .031287
   8.48364   8.48364      1.00  1.105386   .031287
   8.48352   8.48352      1.00  1.101336   .031187
   8.48342   8.48342      1.00  1.108006   .031467
   8.48332   8.48332      1.00  1.101046   .031317
   8.48320   8.48320      1.00  1.107046   .031417
   8.48308   8.48308      1.00  1.102656   .031337
   8.48298   8.48298      1.00  1.107016   .031397
   8.48287   8.48287      1.00  1.104386   .031387
   8.48275   8.48275      1.00  1.106436   .031457
   8.48264   8.48264      1.00  1.102626   .031317
   8.48253   8.48253      1.00  1.106396   .031477
   8.48242   8.48242      1.00  1.104356   .031367
   8.48231   8.48231      1.00  1.104326   .031317
   8.48219   8.48219      1.00  1.103686   .031427
   8.48209   8.48209      1.00  1.104326   .031337
   8.48198   8.48198      1.00  1.105756   .031447
   8.48187   8.48187      1.00  1.104516   .031357
   8.48176   8.48176      1.00  1.104956   .031407
   8.48165   8.48165      1.00  1.105336   .031487
   8.48155   8.48155      1.00  1.105646   .031417
   8.48144   8.48144      1.00  1.103896   .031407
   8.48132   8.48132      1.00  1.106156   .031467
   8.48122   8.48122      1.00  1.105526   .031447
   8.48112   8.48112      1.00  1.106216   .031517
   8.48101   8.48101      1.00  1.103836   .031497
   8.48091   8.48091      1.00  1.108256   .031567
   8.48081   8.48081      1.00  1.106066   .031517
   8.48071   8.48071      1.00  1.106076   .031457
   8.48060   8.48060      1.00  1.101206   .031367
   8.48050   8.48050      1.00  1.109966   .031617
   8.48040   8.48040      1.00  1.106946   .031587
   8.48030   8.48030      1.00  1.107586   .031587
   8.48019   8.48019      1.00  1.106246   .031627
   8.48008   8.48008      1.00  1.108656   .031627
   8.47998   8.47998      1.00  1.107186   .031657
   8.47988   8.47988      1.00  1.106926   .031597
   8.47978   8.47978      1.00  1.107826   .031627
   8.47966   8.47966      1.00  1.106516   .031577
   8.47956   8.47956      1.00  1.108016   .031617
   8.47946   8.47946      1.00  1.106476   .031547
   8.47935   8.47935      1.00  1.107656   .031567
   8.47923   8.47923      1.00  1.105246   .031517
   8.47912   8.47912      1.00  1.106626   .031597
   8.47901   8.47901      1.00  1.107676   .031677
   8.47889   8.47889      1.00  1.106756   .031667
   8.47877   8.47877      1.00  1.106156   .031617
   8.47866   8.47866      1.00  1.107306   .031597
   8.47855   8.47855      1.00  1.106356   .031697
   8.47843   8.47843      1.00  1.106896   .031607
   8.47830   8.47830      1.00  1.105986   .031627
   8.47820   8.47820      1.00  1.106656   .031637
   8.47809   8.47809      1.00  1.106406   .031597
   8.47796   8.47796      1.00  1.106096   .031637
   8.47784   8.47784      1.00  1.107016   .031677
   8.47773   8.47773      1.00  1.105656   .031677
   8.47762   8.47762      1.00  1.106736   .031637
   8.47750   8.47750      1.00  1.104696   .031697
   8.47739   8.47739      1.00  1.106536   .031707
   8.47728   8.47728      1.00  1.106556   .031667
   8.47717   8.47717      1.00  1.105186   .031687
   8.47705   8.47705      1.00  1.106166   .031717
   8.47694   8.47694      1.00  1.104936   .031697
   8.47683   8.47683      1.00  1.105736   .031777
   8.47672   8.47672      1.00  1.104456   .031737
   8.47661   8.47661      1.00  1.105956   .031737
   8.47649   8.47649      1.00  1.105426   .031697
   8.47638   8.47638      1.00  1.105966   .031777
   8.47628   8.47628      1.00  1.107686   .031707
   8.47617   8.47617      1.00  1.105406   .031707
   8.47605   8.47605      1.00  1.104716   .031787
   8.47594   8.47594      1.00  1.107356   .031777
   8.47583   8.47583      1.00  1.105236   .031727
   8.47571   8.47571      1.00  1.107786   .031817
   8.47559   8.47559      1.00  1.104876   .031787
   8.47548   8.47548      1.00  1.106766   .031787
   8.47536   8.47536      1.00  1.104976   .031767
   8.47524   8.47524      1.00  1.107026   .031767
   8.47512   8.47512      1.00  1.104016   .031797
   8.47501   8.47501      1.00  1.105786   .031767
   8.47490   8.47490      1.00  1.104256   .031717
   8.47477   8.47477      1.00  1.104806   .031807
   8.47465   8.47465      1.00  1.105726   .031847
   8.47454   8.47454      1.00  1.104916   .031817
   8.47443   8.47443      1.00  1.106766   .031877
   8.47431   8.47431      1.00  1.104816   .031807
   8.47418   8.47418      1.00  1.105676   .031867
   8.47407   8.47407      1.00  1.105006   .031797
   8.47397   8.47397      1.00  1.104936   .031847
   8.47385   8.47385      1.00  1.105776   .031907
   8.47373   8.47373      1.00  1.105336   .031857
   8.47362   8.47362      1.00  1.104226   .031807
   8.47352   8.47352      1.00  1.106186   .031947
   8.47341   8.47341      1.00  1.103716   .031777
   8.47329   8.47329      1.00  1.100626   .031777
   8.47318   8.47318      1.00  1.103196   .031817
   8.47308   8.47308      1.00  1.105256   .031887
   8.47296   8.47296      1.00  1.106016   .031967
   8.47285   8.47285      1.00  1.104276   .031877
   8.47274   8.47274      1.00  1.105516   .031967
   8.47264   8.47264      1.00  1.105286   .031887
   8.47252   8.47252      1.00  1.105166   .031967
   8.47241   8.47241      1.00  1.103606   .031777
   8.47230   8.47230      1.00  1.107076   .032037
   8.47219   8.47219      1.00  1.103166   .031907
   8.47208   8.47208      1.00  1.105186   .031917
   8.47197   8.47197      1.00  1.104216   .031897
   8.47187   8.47187      1.00  1.105116   .031977
   8.47176   8.47176      1.00  1.104666   .031907
   8.47165   8.47165      1.00  1.106546   .031947
   8.47154   8.47154      1.00  1.101946   .031837
   8.47143   8.47143      1.00  1.107186   .032017
   8.47133   8.47133      1.00  1.104506   .031927
   8.47122   8.47122      1.00  1.104386   .031917
   8.47111   8.47111      1.00  1.104566   .032037
   8.47101   8.47101      1.00  1.104216   .031907
   8.47091   8.47091      1.00  1.105226   .032027
   8.47081   8.47081      1.00  1.104056   .031917
   8.47070   8.47070      1.00  1.104446   .031997
   8.47060   8.47060      1.00  1.103996   .032007
   8.47050   8.47050      1.00  1.104046   .031967
   8.47040   8.47040      1.00  1.102506   .031957
   8.47029   8.47029      1.00  1.103486   .031927
   8.47019   8.47019      1.00  1.101226   .031907
   8.47009   8.47009      1.00  1.104886   .032027
   8.46998   8.46998      1.00  1.101196   .031957
   8.46987   8.46987      1.00  1.103306   .031977
   8.46978   8.46978      1.00  1.098956   .031887
   8.46968   8.46968      1.00  1.104256   .032077
   8.46957   8.46957      1.00  1.099476   .032017
   8.46946   8.46946      1.00  1.103946   .032047
   8.46935   8.46935      1.00  1.098396   .031857
   8.46925   8.46925      1.00  1.102566   .031937
   8.46913   8.46913      1.00  1.099676   .031937
   8.46901   8.46901      1.00  1.101356   .031977
   8.46890   8.46890      1.00  1.098246   .031967
   8.46879   8.46879      1.00  1.103416   .032017
   8.46867   8.46867      1.00  1.097096   .031907
   8.46855   8.46855      1.00  1.100566   .032007
   8.46845   8.46845      1.00  1.099836   .031947
   8.46834   8.46834      1.00  1.100906   .032077
   8.46821   8.46821      1.00  1.097986   .031887
   8.46809   8.46809      1.00  1.098696   .031977
   8.46798   8.46798      1.00  1.098326   .032037
   8.46787   8.46787      1.00  1.100266   .031987
   8.46774   8.46774      1.00  1.095606   .031887
   8.46761   8.46761      1.00  1.097096   .031907
   8.46751   8.46751      1.00  1.097216   .031947
   8.46740   8.46740      1.00  1.098616   .032007
   8.46728   8.46728      1.00  1.096046   .031887
   8.46717   8.46717      1.00  1.098366   .032017
   8.46706   8.46706      1.00  1.096746   .031967
   8.46695   8.46695      1.00  1.097506   .031947
   8.46684   8.46684      1.00  1.094656   .031877
   8.46672   8.46672      1.00  1.096996   .031937
   8.46662   8.46662      1.00  1.095626   .031897
   8.46651   8.46651      1.00  1.096376   .031937
   8.46640   8.46640      1.00  1.095266   .031927
   8.46628   8.46628      1.00  1.094896   .031957
   8.46618   8.46618      1.00  1.091406   .031767
   8.46607   8.46607      1.00  1.092826   .031857
   8.46596   8.46596      1.00  1.090436   .031847
   8.46584   8.46584      1.00  1.095106   .032017
   8.46573   8.46573      1.00  1.092616   .031927
   8.46561   8.46561      1.00  1.096446   .031967
   8.46549   8.46549      1.00  1.092686   .031867
   8.46537   8.46537      1.00  1.092596   .031977
   8.46526   8.46526      1.00  1.091436   .031957
   8.46514   8.46514      1.00  1.095326   .031967
   8.46502   8.46502      1.00  1.089006   .031927
   8.46490   8.46490      1.00  1.091516   .031917
   8.46479   8.46479      1.00  1.090166   .031907
   8.46468   8.46468      1.00  1.091076   .031937
   8.46455   8.46455      1.00  1.090036   .031907
   8.46443   8.46443      1.00  1.089636   .031847
   8.46432   8.46432      1.00  1.089586   .031847
   8.46421   8.46421      1.00  1.089056   .031847
   8.46409   8.46409      1.00  1.089286   .031847
   8.46398   8.46398      1.00  1.086936   .031837
   8.46387   8.46387      1.00  1.089156   .031837
   8.46376   8.46376      1.00  1.086256   .031827
   8.46365   8.46365      1.00  1.087576   .031887
   8.46353   8.46353      1.00  1.087186   .031807
   8.46342   8.46342      1.00  1.086196   .031767
   8.46331   8.46331      1.00  1.087376   .031897
   8.46319   8.46319      1.00  1.085346   .031817
   8.46308   8.46308      1.00  1.085346   .031797
   8.46298   8.46298      1.00  1.086486   .031827
   8.46287   8.46287      1.00  1.084956   .031927
   8.46275   8.46275      1.00  1.084896   .031867
   8.46264   8.46264      1.00  1.082746   .031707
   8.46254   8.46254      1.00  1.083556   .031817
   8.46243   8.46243      1.00  1.085386   .031917
   8.46231   8.46231      1.00  1.078526   .031667
   8.46220   8.46220      1.00  1.083456   .031837
   8.46209   8.46209      1.00  1.081426   .031767
   8.46198   8.46198      1.00  1.083926   .031807
   8.46187   8.46187      1.00  1.077466   .031647
   8.46176   8.46176      1.00  1.083446   .031827
   8.46166   8.46166      1.00  1.081186   .031787
   8.46156   8.46156      1.00  1.080746   .031777
   8.46145   8.46145      1.00  1.078466   .031707
   8.46134   8.46134      1.00  1.080226   .031767
   8.46123   8.46123      1.00  1.079816   .031777
   8.46113   8.46113      1.00  1.078916   .031707
   8.46102   8.46102      1.00  1.080226   .031777
   8.46091   8.46091      1.00  1.081106   .031747
   8.46082   8.46082      1.00  1.078136   .031737
   8.46072   8.46072      1.00  1.080486   .031767
   8.46061   8.46061      1.00  1.079456   .031827
   8.46051   8.46051      1.00  1.076416   .031707
   8.46041   8.46041      1.00  1.078536   .031797
   8.46030   8.46030      1.00  1.076856   .031687
   8.46020   8.46020      1.00  1.081456   .031897
   8.46010   8.46010      1.00  1.076566   .031717
   8.46000   8.46000      1.00  1.078896   .031747
   8.45990   8.45990      1.00  1.078766   .031797
   8.45979   8.45979      1.00  1.079666   .031797
   8.45968   8.45968      1.00  1.075876   .031737
   8.45957   8.45957      1.00  1.080106   .031817
   8.45947   8.45947      1.00  1.078876   .031827
   8.45936   8.45936      1.00  1.076646   .031727
   8.45925   8.45925      1.00  1.078006   .031827
   8.45914   8.45914      1.00  1.079056   .031787
   8.45903   8.45903      1.00  1.077626   .031827
   8.45891   8.45891      1.00  1.072256   .031657
   8.45879   8.45879      1.00  1.077966   .031847
   8.45868   8.45868      1.00  1.079696   .031867
   8.45857   8.45857      1.00  1.077006   .031777
   8.45845   8.45845      1.00  1.074666   .031787
   8.45833   8.45833      1.00  1.081486   .031967
   8.45822   8.45822      1.00  1.076036   .031837
   8.45811   8.45811      1.00  1.077856   .031837
   8.45798   8.45798      1.00  1.076696   .031807
   8.45786   8.45786      1.00  1.077316   .031767
   8.45775   8.45775      1.00  1.076716   .031847
   8.45763   8.45763      1.00  1.078346   .031897
   8.45752   8.45752      1.00  1.079726   .031917
   8.45740   8.45740      1.00  1.077706   .031887
   8.45729   8.45729      1.00  1.077296   .031847
   8.45718   8.45718      1.00  1.080236   .031957
   8.45706   8.45706      1.00  1.078096   .031897
   8.45695   8.45695      1.00  1.075776   .031787
   8.45685   8.45685      1.00  1.079726   .031957
   8.45674   8.45674      1.00  1.078906   .031907
   8.45662   8.45662      1.00  1.076306   .031887
   8.45651   8.45651      1.00  1.079116   .031957
   8.45641   8.45641      1.00  1.080336   .031927
   8.45630   8.45630      1.00  1.077846   .031917
   8.45618   8.45618      1.00  1.077526   .031937
   8.45607   8.45607      1.00  1.076436   .031917
   8.45596   8.45596      1.00  1.080876   .032067
   8.45585   8.45585      1.00  1.076066   .031857
   8.45573   8.45573      1.00  1.075776   .031937
   8.45561   8.45561      1.00  1.078896   .032007
   8.45550   8.45550      1.00  1.077026   .031907
   8.45539   8.45539      1.00  1.076896   .031977
   8.45527   8.45527      1.00  1.079446   .032067
   8.45515   8.45515      1.00  1.077836   .032077
   8.45503   8.45503      1.00  1.077626   .031987
   8.45492   8.45492      1.00  1.077366   .031957
   8.45480   8.45480      1.00  1.077696   .031937
   8.45468   8.45468      1.00  1.078986   .032087
   8.45456   8.45456      1.00  1.075366   .031947
   8.45444   8.45444      1.00  1.080566   .032097
   8.45433   8.45433      1.00  1.076766   .032037
   8.45422   8.45422      1.00  1.077736   .031997
   8.45410   8.45410      1.00  1.075106   .031987
   8.45399   8.45399      1.00  1.081456   .032207
   8.45388   8.45388      1.00  1.074496   .031987
   8.45377   8.45377      1.00  1.077336   .032027
   8.45366   8.45366      1.00  1.077446   .032047
   8.45354   8.45354      1.00  1.079006   .032007
   8.45342   8.45342      1.00  1.074986   .031947
   8.45331   8.45331      1.00  1.077416   .032027
   8.45320   8.45320      1.00  1.077286   .032127
   8.45310   8.45310      1.00  1.075906   .032067
   8.45299   8.45299      1.00  1.073396   .032007
   8.45287   8.45287      1.00  1.078796   .032157
   8.45277   8.45277      1.00  1.077436   .032147
   8.45267   8.45267      1.00  1.075416   .032027
   8.45255   8.45255      1.00  1.077886   .032097
   8.45243   8.45243      1.00  1.076456   .032077
   8.45233   8.45233      1.00  1.076216   .032147
   8.45222   8.45222      1.00  1.077776   .032117
   8.45210   8.45210      1.00  1.076786   .032117
   8.45199   8.45199      1.00  1.076436   .032157
   8.45189   8.45189      1.00  1.077096   .032127
   8.45178   8.45178      1.00  1.078036   .032157
   8.45167   8.45167      1.00  1.078216   .032127
   8.45156   8.45156      1.00  1.076116   .032087
   8.45146   8.45146      1.00  1.073616   .032047
   8.45135   8.45135      1.00  1.078996   .032187
   8.45124   8.45124      1.00  1.076206   .032177
   8.45113   8.45113      1.00  1.075236   .032097
   8.45103   8.45103      1.00  1.077846   .032257
   8.45093   8.45093      1.00  1.077486   .032227
   8.45083   8.45083      1.00  1.076046   .032157
   8.45072   8.45072      1.00  1.076216   .032197
   8.45063   8.45063      1.00  1.078376   .032217
   8.45053   8.45053      1.00  1.074796   .032087
   8.45042   8.45042      1.00  1.074816   .032117
   8.45032   8.45032      1.00  1.076636   .032277
   8.45022   8.45022      1.00  1.076156   .032167
   8.45012   8.45012      1.00  1.076106   .032177
   8.45001   8.45001      1.00  1.074656   .032157
   8.44990   8.44990      1.00  1.076706   .032287
   8.44980   8.44980      1.00  1.075816   .032257
   8.44969   8.44969      1.00  1.076206   .032317
   8.44958   8.44958      1.00  1.076306   .032147
   8.44947   8.44947      1.00  1.075406   .032227
   8.44937   8.44937      1.00  1.075906   .032227
   8.44926   8.44926      1.00  1.077636   .032287
   8.44914   8.44914      1.00  1.076116   .032277
   8.44903   8.44903      1.00  1.075416   .032247
   8.44892   8.44892      1.00  1.075466   .032257
   8.44881   8.44881      1.00  1.078916   .032317
   8.44869   8.44869      1.00  1.074736   .032207
   8.44857   8.44857      1.00  1.072946   .032187
   8.44846   8.44846      1.00  1.078636   .032397
   8.44835   8.44835      1.00  1.076116   .032307
   8.44824   8.44824      1.00  1.076396   .032267
   8.44811   8.44811      1.00  1.071816   .032207
   8.44799   8.44799      1.00  1.077946   .032317
   8.44788   8.44788      1.00  1.074026   .032237
   8.44776   8.44776      1.00  1.075726   .032297
   8.44764   8.44764      1.00  1.071826   .032237
   8.44753   8.44753      1.00  1.077286   .032397
   8.44742   8.44742      1.00  1.074566   .032267
   8.44730   8.44730      1.00  1.073326   .032267
   8.44719   8.44719      1.00  1.076096   .032327
   8.44708   8.44708      1.00  1.074976   .032227
   8.44697   8.44697      1.00  1.073026   .032327
   8.44685   8.44685      1.00  1.075366   .032267
   8.44674   8.44674      1.00  1.073416   .032287
   8.44664   8.44664      1.00  1.072236   .032277
   8.44653   8.44653      1.00  1.074616   .032377
   8.44642   8.44642      1.00  1.072186   .032297
   8.44631   8.44631      1.00  1.073536   .032277
   8.44620   8.44620      1.00  1.071766   .032347
   8.44609   8.44609      1.00  1.074036   .032367
   8.44597   8.44597      1.00  1.074146   .032377
   8.44585   8.44585      1.00  1.068736   .032147
   8.44574   8.44574      1.00  1.071966   .032227
   8.44563   8.44563      1.00  1.074516   .032397
   8.44551   8.44551      1.00  1.070436   .032267
   8.44539   8.44539      1.00  1.069296   .032207
   8.44528   8.44528      1.00  1.073716   .032387
   8.44516   8.44516      1.00  1.070266   .032257
   8.44504   8.44504      1.00  1.069916   .032327
   8.44492   8.44492      1.00  1.069436   .032217
   8.44481   8.44481      1.00  1.072536   .032297
   8.44470   8.44470      1.00  1.068046   .032177
   8.44458   8.44458      1.00  1.067586   .032297
   8.44446   8.44446      1.00  1.069536   .032287
   8.44434   8.44434      1.00  1.070896   .032347
   8.44423   8.44423      1.00  1.061446   .032067
   8.44412   8.44412      1.00  1.069026   .032277
   8.44400   8.44400      1.00  1.068516   .032257
   8.44389   8.44389      1.00  1.068446   .032307
   8.44379   8.44379      1.00  1.064646   .032177
   8.44367   8.44367      1.00  1.069086   .032347
   8.44355   8.44355      1.00  1.066076   .032257
   8.44344   8.44344      1.00  1.066716   .032337
   8.44333   8.44333      1.00  1.063986   .032127
   8.44322   8.44322      1.00  1.069696   .032327
   8.44311   8.44311      1.00  1.062556   .032117
   8.44300   8.44300      1.00  1.066736   .032257
   8.44290   8.44290      1.00  1.066496   .032257
   8.44278   8.44278      1.00  1.065026   .032267
   8.44267   8.44267      1.00  1.062926   .032167
   8.44256   8.44256      1.00  1.065256   .032207
   8.44245   8.44245      1.00  1.065416   .032297
   8.44234   8.44234      1.00  1.062816   .032177
   8.44223   8.44223      1.00  1.062326   .032177
   8.44213   8.44213      1.00  1.061826   .032277
   8.44202   8.44202      1.00  1.065086   .032287
   8.44191   8.44191      1.00  1.058916   .032087
   8.44180   8.44180      1.00  1.062276   .032187
   8.44170   8.44170      1.00  1.062016   .032217
   8.44160   8.44160      1.00  1.062646   .032237
   8.44148   8.44148      1.00  1.058476   .032077
   8.44137   8.44137      1.00  1.062606   .032227
   8.44127   8.44127      1.00  1.061686   .032247
   8.44117   8.44117      1.00  1.060396   .032217
   8.44106   8.44106      1.00  1.060376   .032167
   8.44095   8.44095      1.00  1.058016   .032167
   8.44085   8.44085      1.00  1.061396   .032257
   8.44076   8.44076      1.00  1.057596   .032147
   8.44065   8.44065      1.00  1.061046   .032227
   8.44055   8.44055      1.00  1.055756   .032067
   8.44045   8.44045      1.00  1.058686   .032147
   8.44035   8.44035      1.00  1.056786   .032127
   8.44024   8.44024      1.00  1.060266   .032207
   8.44013   8.44013      1.00  1.053626   .032027
   8.44004   8.44004      1.00  1.058516   .032187
   8.43994   8.43994      1.00  1.054236   .032097
   8.43983   8.43983      1.00  1.057646   .032087
   8.43972   8.43972      1.00  1.051916   .031987
   8.43962   8.43962      1.00  1.055826   .032117
   8.43951   8.43951      1.00  1.054576   .032087
   8.43940   8.43940      1.00  1.054216   .032037
   8.43929   8.43929      1.00  1.050356   .032037
   8.43919   8.43919      1.00  1.054576   .032107
   8.43908   8.43908      1.00  1.051296   .032127
   8.43896   8.43896      1.00  1.051766   .032027
   8.43884   8.43884      1.00  1.049686   .031967
   8.43873   8.43873      1.00  1.054336   .032107
   8.43862   8.43862      1.00  1.047876   .031847
   8.43850   8.43850      1.00  1.048676   .031977
   8.43837   8.43837      1.00  1.048866   .031947
   8.43826   8.43826      1.00  1.050386   .032017
   8.43815   8.43815      1.00  1.045476   .031917
   8.43802   8.43802      1.00  1.049746   .032037
   8.43790   8.43790      1.00  1.047036   .031907
   8.43779   8.43779      1.00  1.047256   .032007
   8.43768   8.43768      1.00  1.043946   .031827
   8.43756   8.43756      1.00  1.047906   .032007
   8.43744   8.43744      1.00  1.043526   .031797
   8.43733   8.43733      1.00  1.045106   .031807
   8.43723   8.43723      1.00  1.043886   .031807
   8.43711   8.43711      1.00  1.046386   .031967
   8.43699   8.43699      1.00  1.037956   .031657
   8.43689   8.43689      1.00  1.045046   .031947
   8.43678   8.43678      1.00  1.042566   .031897
   8.43666   8.43666      1.00  1.045336   .031967
   8.43655   8.43655      1.00  1.039326   .031787
   8.43644   8.43644      1.00  1.046856   .031947
   8.43634   8.43634      1.00  1.041456   .031837
   8.43622   8.43622      1.00  1.041846   .031907
   8.43611   8.43611      1.00  1.039226   .031857
   8.43600   8.43600      1.00  1.042956   .031877
   8.43589   8.43589      1.00  1.039546   .031727
   8.43577   8.43577      1.00  1.039286   .031747
   8.43565   8.43565      1.00  1.041606   .031837
   8.43554   8.43554      1.00  1.041516   .031787
   8.43543   8.43543      1.00  1.038366   .031797
   8.43531   8.43531      1.00  1.040036   .031807
   8.43519   8.43519      1.00  1.043656   .032007
   8.43507   8.43507      1.00  1.039736   .031897
   8.43496   8.43496      1.00  1.039736   .031897
   8.43483   8.43483      1.00  1.039376   .031907
   8.43471   8.43471      1.00  1.041816   .031927
   8.43460   8.43460      1.00  1.037846   .031847
   8.43448   8.43448      1.00  1.038996   .031867
   8.43436   8.43436      1.00  1.039706   .031847
   8.43424   8.43424      1.00  1.040796   .031887
   8.43413   8.43413      1.00  1.036116   .031847
   8.43402   8.43402      1.00  1.040186   .031877
   8.43390   8.43390      1.00  1.036466   .031877
   8.43379   8.43379      1.00  1.038246   .031937
   8.43368   8.43368      1.00  1.037276   .031797
   8.43358   8.43358      1.00  1.037496   .031817
   8.43346   8.43346      1.00  1.035626   .031807
   8.43334   8.43334      1.00  1.037126   .031917
   8.43324   8.43324      1.00  1.035726   .031807
   8.43313   8.43313      1.00  1.038446   .031927
   8.43301   8.43301      1.00  1.032726   .031757
   8.43290   8.43290      1.00  1.035686   .031937
   8.43280   8.43280      1.00  1.037026   .031957
   8.43269   8.43269      1.00  1.033356   .031827
   8.43257   8.43257      1.00  1.036246   .031947
   8.43246   8.43246      1.00  1.033816   .031837
   8.43236   8.43236      1.00  1.036726   .031907
   8.43224   8.43224      1.00  1.033896   .031857
   8.43213   8.43213      1.00  1.037136   .031957
   8.43202   8.43202      1.00  1.033376   .031827
   8.43192   8.43192      1.00  1.037086   .031887
   8.43181   8.43181      1.00  1.032676   .031827
   8.43169   8.43169      1.00  1.037026   .031967
   8.43158   8.43158      1.00  1.033296   .031807
   8.43148   8.43148      1.00  1.036536   .031967
   8.43138   8.43138      1.00  1.032606   .031817
   8.43127   8.43127      1.00  1.036276   .031967
   8.43116   8.43116      1.00  1.029586   .031787
   8.43106   8.43106      1.00  1.036246   .031917
   8.43096   8.43096      1.00  1.033846   .031937
   8.43085   8.43085      1.00  1.035786   .031937
   8.43075   8.43075      1.00  1.031856   .031777
   8.43065   8.43065      1.00  1.034326   .031947
   8.43055   8.43055      1.00  1.035746   .031927
   8.43044   8.43044      1.00  1.033206   .031927
   8.43034   8.43034      1.00  1.032666   .031847
   8.43024   8.43024      1.00  1.032646   .031887
   8.43014   8.43014      1.00  1.034996   .031937
   8.43003   8.43003      1.00  1.032186   .031847
   8.42992   8.42992      1.00  1.032006   .031897
   8.42982   8.42982      1.00  1.030216   .031867
   8.42971   8.42971      1.00  1.032296   .031927
   8.42961   8.42961      1.00  1.033296   .031867
   8.42950   8.42950      1.00  1.031896   .031857
   8.42940   8.42940      1.00  1.034196   .031947
   8.42929   8.42929      1.00  1.031496   .031847
   8.42917   8.42917      1.00  1.031366   .031947
   8.42905   8.42905      1.00  1.030566   .031867
   8.42894   8.42894      1.00  1.033716   .032037
   8.42883   8.42883      1.00  1.030516   .031807
   8.42872   8.42872      1.00  1.032076   .031987
   8.42859   8.42859      1.00  1.028176   .031797
   8.42849   8.42849      1.00  1.035076   .032067
   8.42837   8.42837      1.00  1.027446   .031867
   8.42825   8.42825      1.00  1.034126   .032007
   8.42813   8.42813      1.00  1.026876   .031857
   8.42802   8.42802      1.00  1.033246   .031957
   8.42790   8.42790      1.00  1.027286   .031797
   8.42778   8.42778      1.00  1.031886   .031927
   8.42766   8.42766      1.00  1.026846   .031787
   8.42755   8.42755      1.00  1.030146   .031947
   8.42745   8.42745      1.00  1.027166   .031867
   8.42733   8.42733      1.00  1.030736   .031997
   8.42722   8.42722      1.00  1.028126   .031917
   8.42710   8.42710      1.00  1.030246   .031957
   8.42700   8.42700      1.00  1.027876   .031927
   8.42688   8.42688      1.00  1.029076   .032007
   8.42676   8.42676      1.00  1.026626   .031897
   8.42666   8.42666      1.00  1.028346   .031907
   8.42655   8.42655      1.00  1.028316   .031957
   8.42644   8.42644      1.00  1.025006   .031817
   8.42633   8.42633      1.00  1.028486   .031987
   8.42622   8.42622      1.00  1.025806   .031927
   8.42611   8.42611      1.00  1.030216   .031967
   8.42599   8.42599      1.00  1.022856   .031817
   8.42588   8.42588      1.00  1.029236   .031987
   8.42577   8.42577      1.00  1.026036   .031917
   8.42565   8.42565      1.00  1.027556   .031887
   8.42553   8.42553      1.00  1.024466   .031887
   8.42541   8.42541      1.00  1.026446   .031967
   8.42530   8.42530      1.00  1.024976   .031897
   8.42519   8.42519      1.00  1.027026   .031957
   8.42506   8.42506      1.00  1.025726   .031967
   8.42494   8.42494      1.00  1.025756   .031917
   8.42483   8.42483      1.00  1.027566   .032027
   8.42471   8.42471      1.00  1.025556   .031867
   8.42459   8.42459      1.00  1.026756   .031997
   8.42446   8.42446      1.00  1.024446   .031917
   8.42435   8.42435      1.00  1.027766   .032037
   8.42424   8.42424      1.00  1.025076   .031967
   8.42413   8.42413      1.00  1.027786   .032017
   8.42400   8.42400      1.00  1.022306   .031827
   8.42390   8.42390      1.00  1.027326   .031987
   8.42379   8.42379      1.00  1.025316   .032017
   8.42368   8.42368      1.00  1.026306   .031987
   8.42356   8.42356      1.00  1.025056   .031957
   8.42345   8.42345      1.00  1.026166   .032077
   8.42334   8.42334      1.00  1.025956   .032127
   8.42323   8.42323      1.00  1.028286   .032097
   8.42311   8.42311      1.00  1.022926   .031947
   8.42301   8.42301      1.00  1.030976   .032127
   8.42290   8.42290      1.00  1.025786   .032027
   8.42278   8.42278      1.00  1.025806   .031997
   8.42267   8.42267      1.00  1.027736   .032087
   8.42257   8.42257      1.00  1.026476   .032027
   8.42247   8.42247      1.00  1.027266   .032167
   8.42235   8.42235      1.00  1.022086   .031957
   8.42223   8.42223      1.00  1.027926   .032087
   8.42212   8.42212      1.00  1.026046   .032087
   8.42202   8.42202      1.00  1.028086   .032167
   8.42191   8.42191      1.00  1.024626   .032047
   8.42180   8.42180      1.00  1.028836   .032167
   8.42169   8.42169      1.00  1.026136   .032087
   8.42159   8.42159      1.00  1.029346   .032247
   8.42148   8.42148      1.00  1.027196   .032187
   8.42136   8.42136      1.00  1.027276   .032157
   8.42126   8.42126      1.00  1.028406   .032247
   8.42116   8.42116      1.00  1.027876   .032177
   8.42105   8.42105      1.00  1.027526   .032207
   8.42095   8.42095      1.00  1.027256   .032087
   8.42085   8.42085      1.00  1.028096   .032247
   8.42075   8.42075      1.00  1.028746   .032197
   8.42064   8.42064      1.00  1.025986   .032187
   8.42054   8.42054      1.00  1.027836   .032277
   8.42044   8.42044      1.00  1.030436   .032297
   8.42033   8.42033      1.00  1.024866   .032117
   8.42023   8.42023      1.00  1.028856   .032297
   8.42012   8.42012      1.00  1.025916   .032207
   8.42002   8.42002      1.00  1.029886   .032297
   8.41993   8.41993      1.00  1.026626   .032217
   8.41982   8.41982      1.00  1.026866   .032307
   8.41971   8.41971      1.00  1.025536   .032097
   8.41961   8.41961      1.00  1.028866   .032367
   8.41950   8.41950      1.00  1.024606   .032167
   8.41938   8.41938      1.00  1.026326   .032147
   8.41927   8.41927      1.00  1.027036   .032167
   8.41917   8.41917      1.00  1.025336   .032257
   8.41906   8.41906      1.00  1.027196   .032297
   8.41894   8.41894      1.00  1.025146   .032187
   8.41882   8.41882      1.00  1.024826   .032227
   8.41872   8.41872      1.00  1.023756   .032137
   8.41860   8.41860      1.00  1.027406   .032357
   8.41848   8.41848      1.00  1.020096   .032147
   8.41836   8.41836      1.00  1.025666   .032217
   8.41825   8.41825      1.00  1.021736   .032127
   8.41814   8.41814      1.00  1.025836   .032207
   8.41801   8.41801      1.00  1.020446   .032107
   8.41789   8.41789      1.00  1.025936   .032297
   8.41778   8.41778      1.00  1.020966   .032097
   8.41767   8.41767      1.00  1.024176   .032257
   8.41755   8.41755      1.00  1.018316   .032057
   8.41743   8.41743      1.00  1.024766   .032257
   8.41733   8.41733      1.00  1.019606   .032147
   8.41722   8.41722      1.00  1.022676   .032177
   8.41710   8.41710      1.00  1.020206   .032177
   8.41698   8.41698      1.00  1.020906   .032187
   8.41688   8.41688      1.00  1.019456   .032167
   8.41677   8.41677      1.00  1.021006   .032167
   8.41665   8.41665      1.00  1.018236   .032097
   8.41654   8.41654      1.00  1.018786   .032187
   8.41644   8.41644      1.00  1.019756   .032147
   8.41633   8.41633      1.00  1.019306   .032127
   8.41622   8.41622      1.00  1.018586   .032157
   8.41610   8.41610      1.00  1.018706   .032157
   8.41599   8.41599      1.00  1.015606   .032067
   8.41588   8.41588      1.00  1.019606   .032157
   8.41576   8.41576      1.00  1.016496   .032007
   8.41564   8.41564      1.00  1.017416   .032107
   8.41553   8.41553      1.00  1.014726   .032097
   8.41542   8.41542      1.00  1.016906   .032227
   8.41530   8.41530      1.00  1.013976   .031967
   8.41524   8.41524      1.00  1.015016   .032127
