# Supplementary material for: Direct Observation of Palladium Leaching from Pd/C by a Simple Method: X-ray Absorption Spectroscopy of Heterogeneous Mixtures
Source: ACS Omega. 2023 Jun 7;8(24):21787–92. doi: 10.1021/acsomega.3c01343 (PMC10286095; doi:10.1021/acsomega.3c01343)
Supplement: Supplementary file 2 — ao3c01343_si_002.zip [file ao3c01343_si_002.zip › Figure 4,S4/40_PFA_H2O_blank_7cm_re_0.qd]

  9809     KEK-PF   NW10A
 2O_blank_7cm_re 19.11.01 21:22 - 19.11.01 21:25 Serial#KEKPF-NW10A_031468
 40_PFA_H2O_blank_7cm_re                                                         
 Ring :   6.5 GeV    49.9 mA -   49.5 mA
 Mono :   Si(311)       D=  1.63747 A    Initial angle=  9.06864 deg
 NW10A     Transmission( 2)   Repetition=  0     Points= 5893
 Param file : QXAFS(SYNC)     angle axis (*)     Block =    1

 Block      Init-Ang  Final-Ang     Step/deg     Time/s       Num
     1        9.06864   8.41533          ***       1.00      5893
 Ortec(-1)     NDCH = 3
  Angle(c)  Angle(o)    time/s         2         3
      Mode         0         0         1         2
    Offset         0         0    .01468    .00369
   9.06864   9.06864      1.00  1.335646   .123727
   9.06854   9.06854      1.00  1.328076   .122977
   9.06843   9.06843      1.00  1.314286   .121927
   9.06832   9.06832      1.00  1.306146   .121217
   9.06821   9.06821      1.00  1.300056   .120477
   9.06809   9.06809      1.00  1.288996   .119587
   9.06799   9.06799      1.00  1.279596   .118707
   9.06788   9.06788      1.00  1.277966   .118477
   9.06776   9.06776      1.00  1.269576   .117767
   9.06764   9.06764      1.00  1.270316   .117747
   9.06754   9.06754      1.00  1.259406   .116987
   9.06743   9.06743      1.00  1.261576   .117227
   9.06732   9.06732      1.00  1.259976   .116907
   9.06721   9.06721      1.00  1.253146   .116297
   9.06710   9.06710      1.00  1.255686   .116687
   9.06700   9.06700      1.00  1.256096   .116587
   9.06688   9.06688      1.00  1.245216   .115537
   9.06677   9.06677      1.00  1.248496   .115867
   9.06667   9.06667      1.00  1.249666   .116137
   9.06656   9.06656      1.00  1.245676   .115597
   9.06645   9.06645      1.00  1.242406   .115517
   9.06633   9.06633      1.00  1.239096   .115347
   9.06623   9.06623      1.00  1.244146   .115607
   9.06612   9.06612      1.00  1.238576   .115117
   9.06601   9.06601      1.00  1.234316   .114697
   9.06589   9.06589      1.00  1.237466   .115027
   9.06578   9.06578      1.00  1.241866   .115477
   9.06567   9.06567      1.00  1.228466   .114247
   9.06555   9.06555      1.00  1.237596   .115117
   9.06543   9.06543      1.00  1.230106   .114397
   9.06532   9.06532      1.00  1.230276   .114477
   9.06521   9.06521      1.00  1.229526   .114417
   9.06509   9.06509      1.00  1.231246   .114647
   9.06497   9.06497      1.00  1.227016   .114147
   9.06485   9.06485      1.00  1.226326   .114067
   9.06474   9.06474      1.00  1.224316   .113957
   9.06463   9.06463      1.00  1.228506   .114317
   9.06450   9.06450      1.00  1.217566   .113457
   9.06439   9.06439      1.00  1.222356   .113827
   9.06427   9.06427      1.00  1.226286   .114157
   9.06415   9.06415      1.00  1.222446   .113967
   9.06403   9.06403      1.00  1.216056   .113467
   9.06392   9.06392      1.00  1.220526   .113717
   9.06382   9.06382      1.00  1.223576   .114047
   9.06371   9.06371      1.00  1.213706   .113047
   9.06359   9.06359      1.00  1.218186   .113587
   9.06348   9.06348      1.00  1.215456   .113337
   9.06338   9.06338      1.00  1.221026   .113887
   9.06326   9.06326      1.00  1.208766   .112937
   9.06315   9.06315      1.00  1.217466   .113517
   9.06304   9.06304      1.00  1.214946   .113477
   9.06294   9.06294      1.00  1.213486   .113277
   9.06282   9.06282      1.00  1.209156   .112787
   9.06271   9.06271      1.00  1.218566   .113847
   9.06260   9.06260      1.00  1.207926   .112707
   9.06249   9.06249      1.00  1.216826   .113507
   9.06238   9.06238      1.00  1.209156   .112907
   9.06226   9.06226      1.00  1.214436   .113367
   9.06216   9.06216      1.00  1.205986   .112597
   9.06205   9.06205      1.00  1.214166   .113497
   9.06194   9.06194      1.00  1.212116   .113277
   9.06182   9.06182      1.00  1.208436   .112907
   9.06172   9.06172      1.00  1.209556   .113067
   9.06162   9.06162      1.00  1.213576   .113577
   9.06151   9.06151      1.00  1.207926   .112947
   9.06140   9.06140      1.00  1.204996   .112597
   9.06130   9.06130      1.00  1.210896   .113227
   9.06119   9.06119      1.00  1.210006   .113347
   9.06108   9.06108      1.00  1.205566   .112897
   9.06097   9.06097      1.00  1.203976   .112687
   9.06087   9.06087      1.00  1.211756   .113327
   9.06077   9.06077      1.00  1.204846   .112697
   9.06067   9.06067      1.00  1.205756   .112857
   9.06056   9.06056      1.00  1.204076   .112587
   9.06046   9.06046      1.00  1.210406   .113307
   9.06037   9.06037      1.00  1.203056   .112607
   9.06026   9.06026      1.00  1.201656   .112457
   9.06015   9.06015      1.00  1.205036   .112897
   9.06005   9.06005      1.00  1.208756   .113137
   9.05995   9.05995      1.00  1.199916   .112467
   9.05983   9.05983      1.00  1.206096   .113057
   9.05973   9.05973      1.00  1.203776   .112887
   9.05963   9.05963      1.00  1.203856   .112817
   9.05953   9.05953      1.00  1.201626   .112527
   9.05942   9.05942      1.00  1.204436   .112827
   9.05930   9.05930      1.00  1.205656   .112907
   9.05920   9.05920      1.00  1.199996   .112437
   9.05909   9.05909      1.00  1.204456   .112887
   9.05897   9.05897      1.00  1.200416   .112617
   9.05885   9.05885      1.00  1.198506   .112427
   9.05874   9.05874      1.00  1.202626   .112867
   9.05864   9.05864      1.00  1.204596   .113047
   9.05852   9.05852      1.00  1.200256   .112547
   9.05840   9.05840      1.00  1.195886   .112347
   9.05829   9.05829      1.00  1.203656   .113017
   9.05818   9.05818      1.00  1.200456   .112677
   9.05805   9.05805      1.00  1.198156   .112507
   9.05794   9.05794      1.00  1.196676   .112397
   9.05783   9.05783      1.00  1.206826   .113417
   9.05771   9.05771      1.00  1.195116   .112247
   9.05759   9.05759      1.00  1.198456   .112697
   9.05748   9.05748      1.00  1.198986   .112717
   9.05737   9.05737      1.00  1.202536   .112937
   9.05726   9.05726      1.00  1.190116   .111797
   9.05714   9.05714      1.00  1.205566   .113317
   9.05703   9.05703      1.00  1.199216   .112747
   9.05692   9.05692      1.00  1.202486   .113147
   9.05682   9.05682      1.00  1.191756   .112167
   9.05670   9.05670      1.00  1.206236   .113537
   9.05658   9.05658      1.00  1.196526   .112667
   9.05648   9.05648      1.00  1.199176   .112747
   9.05637   9.05637      1.00  1.195466   .112417
   9.05626   9.05626      1.00  1.203826   .113317
   9.05614   9.05614      1.00  1.194296   .112527
   9.05604   9.05604      1.00  1.198956   .112857
   9.05593   9.05593      1.00  1.199706   .112977
   9.05581   9.05581      1.00  1.200426   .112997
   9.05569   9.05569      1.00  1.188196   .111977
   9.05558   9.05558      1.00  1.201236   .113077
   9.05547   9.05547      1.00  1.199636   .113117
   9.05535   9.05535      1.00  1.193556   .112487
   9.05522   9.05522      1.00  1.194446   .112587
   9.05511   9.05511      1.00  1.200496   .113157
   9.05500   9.05500      1.00  1.194656   .112687
   9.05488   9.05488      1.00  1.195766   .112737
   9.05475   9.05475      1.00  1.196636   .112897
   9.05464   9.05464      1.00  1.200456   .113247
   9.05453   9.05453      1.00  1.192766   .112527
   9.05440   9.05440      1.00  1.194296   .112837
   9.05428   9.05428      1.00  1.203526   .113547
   9.05418   9.05418      1.00  1.193496   .112547
   9.05407   9.05407      1.00  1.198106   .113157
   9.05395   9.05395      1.00  1.198176   .113037
   9.05383   9.05383      1.00  1.200566   .113347
   9.05373   9.05373      1.00  1.194956   .112957
   9.05362   9.05362      1.00  1.201836   .113197
   9.05351   9.05351      1.00  1.198196   .113247
   9.05340   9.05340      1.00  1.197106   .113057
   9.05328   9.05328      1.00  1.196576   .113087
   9.05317   9.05317      1.00  1.203296   .113717
   9.05306   9.05306      1.00  1.197606   .113267
   9.05295   9.05295      1.00  1.195616   .112927
   9.05285   9.05285      1.00  1.202936   .113687
   9.05274   9.05274      1.00  1.199746   .113367
   9.05262   9.05262      1.00  1.199616   .113407
   9.05251   9.05251      1.00  1.199516   .113447
   9.05240   9.05240      1.00  1.203476   .113847
   9.05230   9.05230      1.00  1.198846   .113497
   9.05218   9.05218      1.00  1.200326   .113607
   9.05207   9.05207      1.00  1.201076   .113597
   9.05196   9.05196      1.00  1.203316   .113857
   9.05186   9.05186      1.00  1.201766   .113717
   9.05175   9.05175      1.00  1.197396   .113367
   9.05164   9.05164      1.00  1.208156   .114367
   9.05153   9.05153      1.00  1.197786   .113547
   9.05143   9.05143      1.00  1.199356   .113597
   9.05132   9.05132      1.00  1.206306   .114277
   9.05121   9.05121      1.00  1.204156   .114277
   9.05111   9.05111      1.00  1.200546   .113747
   9.05100   9.05100      1.00  1.205786   .114367
   9.05089   9.05089      1.00  1.204776   .114207
   9.05079   9.05079      1.00  1.206136   .114387
   9.05069   9.05069      1.00  1.201876   .113967
   9.05059   9.05059      1.00  1.206836   .114497
   9.05048   9.05048      1.00  1.204436   .114247
   9.05037   9.05037      1.00  1.206466   .114527
   9.05028   9.05028      1.00  1.204846   .114257
   9.05018   9.05018      1.00  1.207836   .114557
   9.05007   9.05007      1.00  1.199886   .113837
   9.04996   9.04996      1.00  1.205636   .114327
   9.04986   9.04986      1.00  1.211366   .115027
   9.04976   9.04976      1.00  1.204696   .114437
   9.04965   9.04965      1.00  1.208216   .114697
   9.04954   9.04954      1.00  1.207486   .114627
   9.04944   9.04944      1.00  1.210936   .114937
   9.04934   9.04934      1.00  1.206676   .114567
   9.04923   9.04923      1.00  1.207106   .114647
   9.04911   9.04911      1.00  1.207436   .114797
   9.04900   9.04900      1.00  1.209206   .114957
   9.04888   9.04888      1.00  1.206936   .114707
   9.04877   9.04877      1.00  1.211576   .115237
   9.04865   9.04865      1.00  1.204306   .114457
   9.04855   9.04855      1.00  1.211356   .115307
   9.04843   9.04843      1.00  1.206066   .114737
   9.04830   9.04830      1.00  1.209796   .115097
   9.04818   9.04818      1.00  1.204846   .114727
   9.04808   9.04808      1.00  1.208906   .115017
   9.04797   9.04797      1.00  1.208426   .115037
   9.04785   9.04785      1.00  1.208516   .115047
   9.04773   9.04773      1.00  1.206686   .114937
   9.04762   9.04762      1.00  1.207906   .115087
   9.04751   9.04751      1.00  1.210726   .115307
   9.04739   9.04739      1.00  1.207856   .114947
   9.04727   9.04727      1.00  1.207396   .115127
   9.04716   9.04716      1.00  1.208896   .115177
   9.04706   9.04706      1.00  1.211896   .115507
   9.04694   9.04694      1.00  1.206006   .114847
   9.04683   9.04683      1.00  1.210666   .115437
   9.04672   9.04672      1.00  1.207426   .115037
   9.04661   9.04661      1.00  1.212986   .115707
   9.04650   9.04650      1.00  1.202946   .114747
   9.04638   9.04638      1.00  1.210896   .115447
   9.04628   9.04628      1.00  1.207336   .115147
   9.04617   9.04617      1.00  1.212796   .115627
   9.04606   9.04606      1.00  1.208336   .115357
   9.04594   9.04594      1.00  1.214526   .115987
   9.04582   9.04582      1.00  1.209616   .115557
   9.04572   9.04572      1.00  1.213726   .115907
   9.04559   9.04559      1.00  1.209966   .115487
   9.04547   9.04547      1.00  1.214356   .115997
   9.04536   9.04536      1.00  1.209996   .115487
   9.04525   9.04525      1.00  1.216406   .116167
   9.04513   9.04513      1.00  1.210076   .115637
   9.04501   9.04501      1.00  1.214766   .116047
   9.04489   9.04489      1.00  1.211216   .115637
   9.04478   9.04478      1.00  1.215616   .116097
   9.04466   9.04466      1.00  1.211476   .115757
   9.04453   9.04453      1.00  1.210516   .115767
   9.04442   9.04442      1.00  1.215746   .116187
   9.04431   9.04431      1.00  1.213106   .116097
   9.04419   9.04419      1.00  1.209016   .115587
   9.04407   9.04407      1.00  1.213346   .116077
   9.04395   9.04395      1.00  1.214076   .116177
   9.04385   9.04385      1.00  1.216276   .116397
   9.04373   9.04373      1.00  1.211916   .115867
   9.04363   9.04363      1.00  1.214636   .116317
   9.04352   9.04352      1.00  1.217366   .116487
   9.04341   9.04341      1.00  1.215206   .116247
   9.04330   9.04330      1.00  1.212996   .116077
   9.04318   9.04318      1.00  1.216666   .116567
   9.04307   9.04307      1.00  1.215896   .116487
   9.04296   9.04296      1.00  1.215386   .116517
   9.04285   9.04285      1.00  1.213936   .116357
   9.04274   9.04274      1.00  1.215566   .116477
   9.04264   9.04264      1.00  1.208096   .115727
   9.04253   9.04253      1.00  1.219756   .116977
   9.04241   9.04241      1.00  1.212876   .116197
   9.04230   9.04230      1.00  1.220286   .116867
   9.04219   9.04219      1.00  1.213926   .116207
   9.04208   9.04208      1.00  1.220586   .117167
   9.04197   9.04197      1.00  1.216276   .116617
   9.04185   9.04185      1.00  1.215016   .116547
   9.04175   9.04175      1.00  1.219876   .117037
   9.04165   9.04165      1.00  1.220666   .117027
   9.04153   9.04153      1.00  1.214676   .116647
   9.04142   9.04142      1.00  1.220556   .117177
   9.04132   9.04132      1.00  1.219446   .116947
   9.04122   9.04122      1.00  1.220726   .117247
   9.04111   9.04111      1.00  1.214546   .116697
   9.04100   9.04100      1.00  1.223486   .117497
   9.04090   9.04090      1.00  1.217526   .117097
   9.04080   9.04080      1.00  1.221316   .117227
   9.04069   9.04069      1.00  1.220436   .117217
   9.04059   9.04059      1.00  1.220526   .117277
   9.04049   9.04049      1.00  1.220666   .117267
   9.04039   9.04039      1.00  1.221866   .117417
   9.04029   9.04029      1.00  1.220056   .117287
   9.04018   9.04018      1.00  1.221186   .117397
   9.04007   9.04007      1.00  1.223706   .117717
   9.03997   9.03997      1.00  1.224116   .117567
   9.03986   9.03986      1.00  1.221216   .117637
   9.03976   9.03976      1.00  1.223166   .117777
   9.03966   9.03966      1.00  1.226526   .118077
   9.03955   9.03955      1.00  1.222276   .117627
   9.03944   9.03944      1.00  1.225446   .118027
   9.03932   9.03932      1.00  1.220436   .117487
   9.03922   9.03922      1.00  1.229836   .118447
   9.03912   9.03912      1.00  1.225206   .117917
   9.03900   9.03900      1.00  1.226156   .118007
   9.03888   9.03888      1.00  1.220606   .117457
   9.03878   9.03878      1.00  1.231286   .118607
   9.03867   9.03867      1.00  1.224986   .117867
   9.03854   9.03854      1.00  1.225436   .118097
   9.03842   9.03842      1.00  1.228526   .118417
   9.03831   9.03831      1.00  1.229276   .118567
   9.03820   9.03820      1.00  1.226886   .118327
   9.03808   9.03808      1.00  1.229396   .118517
   9.03796   9.03796      1.00  1.229966   .118507
   9.03785   9.03785      1.00  1.230406   .118527
   9.03774   9.03774      1.00  1.230716   .118737
   9.03762   9.03762      1.00  1.228786   .118557
   9.03749   9.03749      1.00  1.235026   .119127
   9.03739   9.03739      1.00  1.229186   .118607
   9.03728   9.03728      1.00  1.236856   .119377
   9.03717   9.03717      1.00  1.229646   .118697
   9.03705   9.03705      1.00  1.233326   .119147
   9.03694   9.03694      1.00  1.233176   .119037
   9.03683   9.03683      1.00  1.239446   .119637
   9.03672   9.03672      1.00  1.231386   .118937
   9.03660   9.03660      1.00  1.231706   .119097
   9.03650   9.03650      1.00  1.238046   .119697
   9.03639   9.03639      1.00  1.235406   .119267
   9.03628   9.03628      1.00  1.232316   .118997
   9.03616   9.03616      1.00  1.237836   .119447
   9.03606   9.03606      1.00  1.239526   .119787
   9.03595   9.03595      1.00  1.235276   .119467
   9.03583   9.03583      1.00  1.235686   .119537
   9.03571   9.03571      1.00  1.239916   .120037
   9.03560   9.03560      1.00  1.238756   .119747
   9.03548   9.03548      1.00  1.232676   .119207
   9.03536   9.03536      1.00  1.242026   .120207
   9.03524   9.03524      1.00  1.241656   .120227
   9.03513   9.03513      1.00  1.242956   .120417
   9.03501   9.03501      1.00  1.241246   .120197
   9.03488   9.03488      1.00  1.244506   .120407
   9.03476   9.03476      1.00  1.245156   .120567
   9.03465   9.03465      1.00  1.243156   .120357
   9.03454   9.03454      1.00  1.248556   .120867
   9.03442   9.03442      1.00  1.245076   .120597
   9.03430   9.03430      1.00  1.244266   .120637
   9.03419   9.03419      1.00  1.249986   .121047
   9.03408   9.03408      1.00  1.248806   .120967
   9.03396   9.03396      1.00  1.246806   .120837
   9.03385   9.03385      1.00  1.248376   .121067
   9.03374   9.03374      1.00  1.249816   .121097
   9.03363   9.03363      1.00  1.251566   .121477
   9.03352   9.03352      1.00  1.247496   .120927
   9.03340   9.03340      1.00  1.254246   .121647
   9.03329   9.03329      1.00  1.249456   .121217
   9.03318   9.03318      1.00  1.254696   .121797
   9.03307   9.03307      1.00  1.248336   .121147
   9.03296   9.03296      1.00  1.255636   .121827
   9.03286   9.03286      1.00  1.251806   .121577
   9.03275   9.03275      1.00  1.254986   .121677
   9.03263   9.03263      1.00  1.254216   .121797
   9.03252   9.03252      1.00  1.257416   .122117
   9.03241   9.03241      1.00  1.251596   .121637
   9.03231   9.03231      1.00  1.256096   .121967
   9.03219   9.03219      1.00  1.257406   .122067
   9.03208   9.03208      1.00  1.256116   .121877
   9.03197   9.03197      1.00  1.252206   .121617
   9.03186   9.03186      1.00  1.260366   .122347
   9.03175   9.03175      1.00  1.258876   .122337
   9.03164   9.03164      1.00  1.257176   .122127
   9.03154   9.03154      1.00  1.253856   .121967
   9.03143   9.03143      1.00  1.261116   .122527
   9.03133   9.03133      1.00  1.259596   .122627
   9.03121   9.03121      1.00  1.251616   .121767
   9.03111   9.03111      1.00  1.260106   .122627
   9.03101   9.03101      1.00  1.257776   .122277
   9.03090   9.03090      1.00  1.256636   .122427
   9.03079   9.03079      1.00  1.257436   .122407
   9.03069   9.03069      1.00  1.259236   .122527
   9.03059   9.03059      1.00  1.259546   .122487
   9.03048   9.03048      1.00  1.254496   .122147
   9.03038   9.03038      1.00  1.259796   .122697
   9.03029   9.03029      1.00  1.261046   .122877
   9.03018   9.03018      1.00  1.253686   .122197
   9.03007   9.03007      1.00  1.256436   .122437
   9.02997   9.02997      1.00  1.258026   .122687
   9.02987   9.02987      1.00  1.259216   .122797
   9.02977   9.02977      1.00  1.252976   .122147
   9.02966   9.02966      1.00  1.260036   .122757
   9.02955   9.02955      1.00  1.258866   .122877
   9.02945   9.02945      1.00  1.256406   .122447
   9.02934   9.02934      1.00  1.261136   .122967
   9.02923   9.02923      1.00  1.259866   .122867
   9.02911   9.02911      1.00  1.259066   .122687
   9.02900   9.02900      1.00  1.255156   .122557
   9.02889   9.02889      1.00  1.264746   .123367
   9.02877   9.02877      1.00  1.258256   .122747
   9.02865   9.02865      1.00  1.257166   .122807
   9.02855   9.02855      1.00  1.258696   .122887
   9.02843   9.02843      1.00  1.266836   .123777
   9.02831   9.02831      1.00  1.254946   .122557
   9.02820   9.02820      1.00  1.259696   .123177
   9.02808   9.02808      1.00  1.261746   .123227
   9.02797   9.02797      1.00  1.265886   .123597
   9.02785   9.02785      1.00  1.257706   .122957
   9.02773   9.02773      1.00  1.263736   .123617
   9.02762   9.02762      1.00  1.263666   .123427
   9.02751   9.02751      1.00  1.262316   .123457
   9.02739   9.02739      1.00  1.262616   .123467
   9.02728   9.02728      1.00  1.263986   .123607
   9.02717   9.02717      1.00  1.265416   .123747
   9.02706   9.02706      1.00  1.259746   .123187
   9.02695   9.02695      1.00  1.266186   .123887
   9.02684   9.02684      1.00  1.263646   .123487
   9.02673   9.02673      1.00  1.263736   .123677
   9.02662   9.02662      1.00  1.262186   .123547
   9.02651   9.02651      1.00  1.266166   .123747
   9.02639   9.02639      1.00  1.265096   .123827
   9.02629   9.02629      1.00  1.264066   .123637
   9.02618   9.02618      1.00  1.265906   .123967
   9.02607   9.02607      1.00  1.267636   .124097
   9.02595   9.02595      1.00  1.262306   .123677
   9.02585   9.02585      1.00  1.265616   .124027
   9.02573   9.02573      1.00  1.269676   .124427
   9.02561   9.02561      1.00  1.266066   .124107
   9.02549   9.02549      1.00  1.262206   .123637
   9.02538   9.02538      1.00  1.269276   .124457
   9.02526   9.02526      1.00  1.273476   .124877
   9.02514   9.02514      1.00  1.263286   .123767
   9.02502   9.02502      1.00  1.269936   .124487
   9.02491   9.02491      1.00  1.269956   .124397
   9.02480   9.02480      1.00  1.273806   .124927
   9.02468   9.02468      1.00  1.265796   .124217
   9.02455   9.02455      1.00  1.273506   .124867
   9.02444   9.02444      1.00  1.270356   .124547
   9.02433   9.02433      1.00  1.271906   .124757
   9.02421   9.02421      1.00  1.270836   .124707
   9.02409   9.02409      1.00  1.273286   .124947
   9.02398   9.02398      1.00  1.274516   .125237
   9.02387   9.02387      1.00  1.272136   .124837
   9.02376   9.02376      1.00  1.274506   .125267
   9.02365   9.02365      1.00  1.272716   .125027
   9.02354   9.02354      1.00  1.271006   .124907
   9.02344   9.02344      1.00  1.277456   .125397
   9.02332   9.02332      1.00  1.275746   .125347
   9.02320   9.02320      1.00  1.268606   .124707
   9.02310   9.02310      1.00  1.276526   .125677
   9.02300   9.02300      1.00  1.275806   .125487
   9.02288   9.02288      1.00  1.277556   .125567
   9.02276   9.02276      1.00  1.268576   .124837
   9.02266   9.02266      1.00  1.279976   .125877
   9.02256   9.02256      1.00  1.277026   .125607
   9.02244   9.02244      1.00  1.273236   .125267
   9.02233   9.02233      1.00  1.273826   .125227
   9.02222   9.02222      1.00  1.281676   .126177
   9.02211   9.02211      1.00  1.277956   .125797
   9.02200   9.02200      1.00  1.274056   .125277
   9.02188   9.02188      1.00  1.280106   .125927
   9.02178   9.02178      1.00  1.282126   .126167
   9.02168   9.02168      1.00  1.276036   .125717
   9.02157   9.02157      1.00  1.280086   .126147
   9.02146   9.02146      1.00  1.281276   .126237
   9.02135   9.02135      1.00  1.284926   .126547
   9.02125   9.02125      1.00  1.275756   .125647
   9.02114   9.02114      1.00  1.283066   .126357
   9.02103   9.02103      1.00  1.282846   .126557
   9.02093   9.02093      1.00  1.276606   .125947
   9.02083   9.02083      1.00  1.283556   .126657
   9.02072   9.02072      1.00  1.286986   .126937
   9.02062   9.02062      1.00  1.284676   .126807
   9.02052   9.02052      1.00  1.284916   .126807
   9.02043   9.02043      1.00  1.286336   .126807
   9.02032   9.02032      1.00  1.288636   .127217
   9.02021   9.02021      1.00  1.284496   .126647
   9.02011   9.02011      1.00  1.288116   .127217
   9.02001   9.02001      1.00  1.291436   .127527
   9.01990   9.01990      1.00  1.283376   .126697
   9.01979   9.01979      1.00  1.289366   .127287
   9.01969   9.01969      1.00  1.288396   .127357
   9.01958   9.01958      1.00  1.291166   .127747
   9.01947   9.01947      1.00  1.285296   .126877
   9.01936   9.01936      1.00  1.291946   .127667
   9.01926   9.01926      1.00  1.292636   .127727
   9.01915   9.01915      1.00  1.289656   .127397
   9.01903   9.01903      1.00  1.291116   .127697
   9.01891   9.01891      1.00  1.292226   .127837
   9.01880   9.01880      1.00  1.296676   .128137
   9.01870   9.01870      1.00  1.290216   .127517
   9.01858   9.01858      1.00  1.294786   .128177
   9.01847   9.01847      1.00  1.295926   .128327
   9.01835   9.01835      1.00  1.293626   .127997
   9.01823   9.01823      1.00  1.293486   .127987
   9.01811   9.01811      1.00  1.297576   .128487
   9.01800   9.01800      1.00  1.294056   .128097
   9.01788   9.01788      1.00  1.298626   .128617
   9.01777   9.01777      1.00  1.293546   .127957
   9.01766   9.01766      1.00  1.300686   .128647
   9.01754   9.01754      1.00  1.294896   .128127
   9.01743   9.01743      1.00  1.298576   .128597
   9.01732   9.01732      1.00  1.299076   .128667
   9.01720   9.01720      1.00  1.297826   .128567
   9.01709   9.01709      1.00  1.301436   .128907
   9.01698   9.01698      1.00  1.299606   .128677
   9.01687   9.01687      1.00  1.301126   .129097
   9.01676   9.01676      1.00  1.299916   .128607
   9.01664   9.01664      1.00  1.300556   .128867
   9.01654   9.01654      1.00  1.303086   .129257
   9.01643   9.01643      1.00  1.300766   .128987
   9.01632   9.01632      1.00  1.301146   .128997
   9.01620   9.01620      1.00  1.301656   .129057
   9.01610   9.01610      1.00  1.303826   .129337
   9.01599   9.01599      1.00  1.300246   .128987
   9.01587   9.01587      1.00  1.302436   .129147
   9.01575   9.01575      1.00  1.302956   .129417
   9.01564   9.01564      1.00  1.300806   .129237
   9.01553   9.01553      1.00  1.303396   .129507
   9.01540   9.01540      1.00  1.301656   .129237
   9.01528   9.01528      1.00  1.303706   .129387
   9.01517   9.01517      1.00  1.301706   .129207
   9.01505   9.01505      1.00  1.302766   .129427
   9.01493   9.01493      1.00  1.306326   .129807
   9.01481   9.01481      1.00  1.302906   .129597
   9.01471   9.01471      1.00  1.302906   .129637
   9.01460   9.01460      1.00  1.306626   .129857
   9.01447   9.01447      1.00  1.303116   .129587
   9.01435   9.01435      1.00  1.305046   .129697
   9.01424   9.01424      1.00  1.305726   .129807
   9.01412   9.01412      1.00  1.305196   .129787
   9.01401   9.01401      1.00  1.304986   .129797
   9.01389   9.01389      1.00  1.304226   .129787
   9.01378   9.01378      1.00  1.307376   .130107
   9.01368   9.01368      1.00  1.302156   .129557
   9.01357   9.01357      1.00  1.304636   .129747
   9.01346   9.01346      1.00  1.304716   .129917
   9.01335   9.01335      1.00  1.309996   .130477
   9.01324   9.01324      1.00  1.302346   .129677
   9.01312   9.01312      1.00  1.309436   .130387
   9.01301   9.01301      1.00  1.307586   .130227
   9.01291   9.01291      1.00  1.307546   .130367
   9.01280   9.01280      1.00  1.307336   .130337
   9.01268   9.01268      1.00  1.310836   .130627
   9.01257   9.01257      1.00  1.307276   .130297
   9.01246   9.01246      1.00  1.310646   .130587
   9.01236   9.01236      1.00  1.306806   .130357
   9.01224   9.01224      1.00  1.312876   .130857
   9.01213   9.01213      1.00  1.304766   .130237
   9.01202   9.01202      1.00  1.308796   .130537
   9.01192   9.01192      1.00  1.311846   .130837
   9.01181   9.01181      1.00  1.310086   .130567
   9.01169   9.01169      1.00  1.306026   .130357
   9.01159   9.01159      1.00  1.311286   .130797
   9.01149   9.01149      1.00  1.309866   .130797
   9.01138   9.01138      1.00  1.308296   .130647
   9.01126   9.01126      1.00  1.309076   .130637
   9.01116   9.01116      1.00  1.310886   .130857
   9.01106   9.01106      1.00  1.311666   .130937
   9.01095   9.01095      1.00  1.307296   .130537
   9.01084   9.01084      1.00  1.309976   .130747
   9.01075   9.01075      1.00  1.310246   .131067
   9.01065   9.01065      1.00  1.310636   .131047
   9.01054   9.01054      1.00  1.307816   .130797
   9.01044   9.01044      1.00  1.310456   .130987
   9.01034   9.01034      1.00  1.310096   .131017
   9.01023   9.01023      1.00  1.307956   .130777
   9.01013   9.01013      1.00  1.311686   .131207
   9.01002   9.01002      1.00  1.306566   .130597
   9.00993   9.00993      1.00  1.311186   .131217
   9.00983   9.00983      1.00  1.308756   .130877
   9.00972   9.00972      1.00  1.310646   .131187
   9.00961   9.00961      1.00  1.304616   .130367
   9.00950   9.00950      1.00  1.310086   .131217
   9.00940   9.00940      1.00  1.309656   .131057
   9.00929   9.00929      1.00  1.310336   .131147
   9.00917   9.00917      1.00  1.302926   .130477
   9.00906   9.00906      1.00  1.310526   .131267
   9.00895   9.00895      1.00  1.307246   .131007
   9.00884   9.00884      1.00  1.307356   .130917
   9.00872   9.00872      1.00  1.305116   .130767
   9.00861   9.00861      1.00  1.309256   .131337
   9.00850   9.00850      1.00  1.304816   .130637
   9.00838   9.00838      1.00  1.306656   .130987
   9.00827   9.00827      1.00  1.302496   .130617
   9.00815   9.00815      1.00  1.306256   .130997
   9.00804   9.00804      1.00  1.304396   .130857
   9.00792   9.00792      1.00  1.301176   .130487
   9.00780   9.00780      1.00  1.305896   .130987
   9.00769   9.00769      1.00  1.303926   .130637
   9.00758   9.00758      1.00  1.303576   .130807
   9.00746   9.00746      1.00  1.304156   .130897
   9.00735   9.00735      1.00  1.305046   .130937
   9.00724   9.00724      1.00  1.302396   .130637
   9.00713   9.00713      1.00  1.303456   .130847
   9.00702   9.00702      1.00  1.301996   .130607
   9.00690   9.00690      1.00  1.302866   .131017
   9.00680   9.00680      1.00  1.301836   .130857
   9.00669   9.00669      1.00  1.303006   .130787
   9.00657   9.00657      1.00  1.299246   .130557
   9.00646   9.00646      1.00  1.298356   .130447
   9.00635   9.00635      1.00  1.300216   .130467
   9.00625   9.00625      1.00  1.302926   .130987
   9.00613   9.00613      1.00  1.299216   .130707
   9.00602   9.00602      1.00  1.300466   .130667
   9.00591   9.00591      1.00  1.299276   .130887
   9.00580   9.00580      1.00  1.298486   .130367
   9.00568   9.00568      1.00  1.299206   .130777
   9.00556   9.00556      1.00  1.296006   .130397
   9.00545   9.00545      1.00  1.299236   .130767
   9.00534   9.00534      1.00  1.297826   .130587
   9.00522   9.00522      1.00  1.296686   .130467
   9.00510   9.00510      1.00  1.295426   .130447
   9.00498   9.00498      1.00  1.298186   .130687
   9.00487   9.00487      1.00  1.294296   .130347
   9.00475   9.00475      1.00  1.296826   .130687
   9.00463   9.00463      1.00  1.292146   .130207
   9.00451   9.00451      1.00  1.296696   .130697
   9.00440   9.00440      1.00  1.290596   .130177
   9.00428   9.00428      1.00  1.294536   .130397
   9.00417   9.00417      1.00  1.292996   .130237
   9.00406   9.00406      1.00  1.290826   .129977
   9.00395   9.00395      1.00  1.292906   .130277
   9.00383   9.00383      1.00  1.292476   .130357
   9.00371   9.00371      1.00  1.289306   .130157
   9.00361   9.00361      1.00  1.290236   .130077
   9.00351   9.00351      1.00  1.289156   .130097
   9.00339   9.00339      1.00  1.290856   .130337
   9.00327   9.00327      1.00  1.287196   .129887
   9.00316   9.00316      1.00  1.287826   .130017
   9.00306   9.00306      1.00  1.291706   .130357
   9.00295   9.00295      1.00  1.285846   .129837
   9.00283   9.00283      1.00  1.289716   .130287
   9.00273   9.00273      1.00  1.287806   .130087
   9.00262   9.00262      1.00  1.287996   .129927
   9.00251   9.00251      1.00  1.283626   .129647
   9.00239   9.00239      1.00  1.288346   .130137
   9.00228   9.00228      1.00  1.284806   .129907
   9.00218   9.00218      1.00  1.285816   .129827
   9.00206   9.00206      1.00  1.282826   .129567
   9.00195   9.00195      1.00  1.284006   .129777
   9.00185   9.00185      1.00  1.286196   .129987
   9.00174   9.00174      1.00  1.282686   .129587
   9.00163   9.00163      1.00  1.283006   .129597
   9.00152   9.00152      1.00  1.283256   .129717
   9.00142   9.00142      1.00  1.282486   .129747
   9.00132   9.00132      1.00  1.279146   .129297
   9.00120   9.00120      1.00  1.281226   .129697
   9.00110   9.00110      1.00  1.279896   .129447
   9.00100   9.00100      1.00  1.282346   .129697
   9.00090   9.00090      1.00  1.277146   .129367
   9.00079   9.00079      1.00  1.278986   .129427
   9.00068   9.00068      1.00  1.278596   .129327
   9.00059   9.00059      1.00  1.277936   .129317
   9.00049   9.00049      1.00  1.277016   .129377
   9.00038   9.00038      1.00  1.277526   .129447
   9.00028   9.00028      1.00  1.277616   .129457
   9.00018   9.00018      1.00  1.276756   .129497
   9.00007   9.00007      1.00  1.276256   .129257
   8.99996   8.99996      1.00  1.276856   .129237
   8.99986   8.99986      1.00  1.273916   .129227
   8.99976   8.99976      1.00  1.276806   .129257
   8.99966   8.99966      1.00  1.275536   .129347
   8.99955   8.99955      1.00  1.273316   .129057
   8.99944   8.99944      1.00  1.274686   .129257
   8.99934   8.99934      1.00  1.268446   .128727
   8.99923   8.99923      1.00  1.275656   .129337
   8.99911   8.99911      1.00  1.269286   .128827
   8.99900   8.99900      1.00  1.274386   .129297
   8.99889   8.99889      1.00  1.271786   .129127
   8.99878   8.99878      1.00  1.275236   .129457
   8.99866   8.99866      1.00  1.270456   .128897
   8.99854   8.99854      1.00  1.274216   .129317
   8.99844   8.99844      1.00  1.269786   .129017
   8.99832   8.99832      1.00  1.273606   .129367
   8.99820   8.99820      1.00  1.270026   .128907
   8.99808   8.99808      1.00  1.272746   .129237
   8.99797   8.99797      1.00  1.265486   .128497
   8.99786   8.99786      1.00  1.274266   .129457
   8.99774   8.99774      1.00  1.267446   .128667
   8.99763   8.99763      1.00  1.267266   .128687
   8.99752   8.99752      1.00  1.269196   .129117
   8.99741   8.99741      1.00  1.266846   .128797
   8.99729   8.99729      1.00  1.268436   .129027
   8.99718   8.99718      1.00  1.265256   .128717
   8.99707   8.99707      1.00  1.269856   .129177
   8.99696   8.99696      1.00  1.264656   .128687
   8.99684   8.99684      1.00  1.268216   .129087
   8.99673   8.99673      1.00  1.263126   .128557
   8.99663   8.99663      1.00  1.269276   .129167
   8.99653   8.99653      1.00  1.261676   .128477
   8.99642   8.99642      1.00  1.268316   .129197
   8.99630   8.99630      1.00  1.261296   .128537
   8.99620   8.99620      1.00  1.267786   .129167
   8.99609   8.99609      1.00  1.261176   .128327
   8.99597   8.99597      1.00  1.266976   .128957
   8.99586   8.99586      1.00  1.261326   .128627
   8.99575   8.99575      1.00  1.263876   .128817
   8.99563   8.99563      1.00  1.260966   .128447
   8.99551   8.99551      1.00  1.263886   .128767
   8.99540   8.99540      1.00  1.261806   .128657
   8.99529   8.99529      1.00  1.263296   .128617
   8.99518   8.99518      1.00  1.261936   .128557
   8.99506   8.99506      1.00  1.261516   .128607
   8.99493   8.99493      1.00  1.262256   .128607
   8.99482   8.99482      1.00  1.257006   .128257
   8.99471   8.99471      1.00  1.262776   .128927
   8.99459   8.99459      1.00  1.259206   .128447
   8.99447   8.99447      1.00  1.259166   .128467
   8.99435   8.99435      1.00  1.257916   .128367
   8.99424   8.99424      1.00  1.261416   .128747
   8.99412   8.99412      1.00  1.255556   .128237
   8.99401   8.99401      1.00  1.261106   .128737
   8.99390   8.99390      1.00  1.254656   .127967
   8.99379   8.99379      1.00  1.260736   .128697
   8.99368   8.99368      1.00  1.253896   .128127
   8.99356   8.99356      1.00  1.255506   .128287
   8.99346   8.99346      1.00  1.254526   .128267
   8.99336   8.99336      1.00  1.256796   .128307
   8.99324   8.99324      1.00  1.252026   .127947
   8.99313   8.99313      1.00  1.256096   .128357
   8.99302   8.99302      1.00  1.254406   .128367
   8.99291   8.99291      1.00  1.252386   .128117
   8.99280   8.99280      1.00  1.253946   .128247
   8.99268   8.99268      1.00  1.252506   .128087
   8.99258   8.99258      1.00  1.252766   .128147
   8.99247   8.99247      1.00  1.252066   .128037
   8.99236   8.99236      1.00  1.250956   .128027
   8.99224   8.99224      1.00  1.252926   .128237
   8.99213   8.99213      1.00  1.248326   .127767
   8.99203   8.99203      1.00  1.251486   .127927
   8.99192   8.99192      1.00  1.250916   .128097
   8.99180   8.99180      1.00  1.246356   .127667
   8.99170   8.99170      1.00  1.249986   .128007
   8.99160   8.99160      1.00  1.250746   .128107
   8.99148   8.99148      1.00  1.248226   .127717
   8.99137   8.99137      1.00  1.246396   .127657
   8.99127   8.99127      1.00  1.249686   .128027
   8.99117   8.99117      1.00  1.247036   .127777
   8.99106   8.99106      1.00  1.246526   .127757
   8.99095   8.99095      1.00  1.246596   .127927
   8.99085   8.99085      1.00  1.248316   .128017
   8.99075   8.99075      1.00  1.245456   .127767
   8.99065   8.99065      1.00  1.243696   .127667
   8.99054   8.99054      1.00  1.246596   .127817
   8.99044   8.99044      1.00  1.247566   .127927
   8.99034   8.99034      1.00  1.242096   .127447
   8.99023   8.99023      1.00  1.243626   .127567
   8.99013   8.99013      1.00  1.247476   .128127
   8.99002   8.99002      1.00  1.242056   .127367
   8.98993   8.98993      1.00  1.245016   .127747
   8.98982   8.98982      1.00  1.243386   .127747
   8.98971   8.98971      1.00  1.243346   .127667
   8.98961   8.98961      1.00  1.241686   .127457
   8.98951   8.98951      1.00  1.243276   .127587
   8.98940   8.98940      1.00  1.242536   .127667
   8.98928   8.98928      1.00  1.241536   .127637
   8.98917   8.98917      1.00  1.241496   .127597
   8.98906   8.98906      1.00  1.243536   .127717
   8.98894   8.98894      1.00  1.242856   .127667
   8.98883   8.98883      1.00  1.237776   .127417
   8.98872   8.98872      1.00  1.246036   .128167
   8.98862   8.98862      1.00  1.240756   .127577
   8.98849   8.98849      1.00  1.241346   .127727
   8.98837   8.98837      1.00  1.237146   .127217
   8.98827   8.98827      1.00  1.245576   .128157
   8.98815   8.98815      1.00  1.240356   .127487
   8.98803   8.98803      1.00  1.245056   .127917
   8.98791   8.98791      1.00  1.233556   .126947
   8.98780   8.98780      1.00  1.245696   .128207
   8.98769   8.98769      1.00  1.238796   .127647
   8.98757   8.98757      1.00  1.240756   .127707
   8.98745   8.98745      1.00  1.237806   .127457
   8.98734   8.98734      1.00  1.240516   .127627
   8.98724   8.98724      1.00  1.238026   .127587
   8.98712   8.98712      1.00  1.240116   .127637
   8.98701   8.98701      1.00  1.236516   .127477
   8.98690   8.98690      1.00  1.239476   .127617
   8.98679   8.98679      1.00  1.237186   .127667
   8.98668   8.98668      1.00  1.236686   .127507
   8.98656   8.98656      1.00  1.238286   .127527
   8.98646   8.98646      1.00  1.236216   .127427
   8.98635   8.98635      1.00  1.236266   .127407
   8.98624   8.98624      1.00  1.235656   .127627
   8.98612   8.98612      1.00  1.235726   .127527
   8.98601   8.98601      1.00  1.233366   .127157
   8.98590   8.98590      1.00  1.240166   .127967
   8.98579   8.98579      1.00  1.233496   .127297
   8.98567   8.98567      1.00  1.235566   .127597
   8.98555   8.98555      1.00  1.236006   .127697
   8.98544   8.98544      1.00  1.236896   .127807
   8.98532   8.98532      1.00  1.234646   .127527
   8.98520   8.98520      1.00  1.232196   .127277
   8.98509   8.98509      1.00  1.235006   .127557
   8.98497   8.98497      1.00  1.236786   .127897
   8.98486   8.98486      1.00  1.231216   .127107
   8.98473   8.98473      1.00  1.229636   .127027
   8.98461   8.98461      1.00  1.232546   .127437
   8.98451   8.98451      1.00  1.234006   .127507
   8.98438   8.98438      1.00  1.232646   .127467
   8.98426   8.98426      1.00  1.229626   .127267
   8.98415   8.98415      1.00  1.236716   .127947
   8.98404   8.98404      1.00  1.230536   .127327
   8.98392   8.98392      1.00  1.234606   .127737
   8.98381   8.98381      1.00  1.230006   .127157
   8.98370   8.98370      1.00  1.236956   .128007
   8.98359   8.98359      1.00  1.226496   .127007
   8.98348   8.98348      1.00  1.235186   .127797
   8.98336   8.98336      1.00  1.226986   .127127
   8.98326   8.98326      1.00  1.235316   .127917
   8.98316   8.98316      1.00  1.226376   .127007
   8.98304   8.98304      1.00  1.232156   .127577
   8.98293   8.98293      1.00  1.229746   .127457
   8.98282   8.98282      1.00  1.232866   .127717
   8.98271   8.98271      1.00  1.228726   .127327
   8.98260   8.98260      1.00  1.230706   .127567
   8.98249   8.98249      1.00  1.228536   .127357
   8.98238   8.98238      1.00  1.231526   .127677
   8.98227   8.98227      1.00  1.228766   .127297
   8.98215   8.98215      1.00  1.226146   .127087
   8.98204   8.98204      1.00  1.229076   .127407
   8.98194   8.98194      1.00  1.226756   .127097
   8.98183   8.98183      1.00  1.226136   .127107
   8.98172   8.98172      1.00  1.223926   .126957
   8.98161   8.98161      1.00  1.224416   .127027
   8.98150   8.98150      1.00  1.226216   .127267
   8.98140   8.98140      1.00  1.223566   .126827
   8.98129   8.98129      1.00  1.221596   .126717
   8.98118   8.98118      1.00  1.224246   .127047
   8.98108   8.98108      1.00  1.226346   .127437
   8.98098   8.98098      1.00  1.219056   .126607
   8.98087   8.98087      1.00  1.224986   .127177
   8.98076   8.98076      1.00  1.222186   .126977
   8.98067   8.98067      1.00  1.223056   .126987
   8.98057   8.98057      1.00  1.219916   .126757
   8.98046   8.98046      1.00  1.224566   .127277
   8.98035   8.98035      1.00  1.218966   .126707
   8.98026   8.98026      1.00  1.222866   .127187
   8.98015   8.98015      1.00  1.218216   .126647
   8.98004   8.98004      1.00  1.223496   .127197
   8.97994   8.97994      1.00  1.213786   .126287
   8.97984   8.97984      1.00  1.223186   .127147
   8.97974   8.97974      1.00  1.217016   .126697
   8.97963   8.97963      1.00  1.218286   .126787
   8.97952   8.97952      1.00  1.212446   .126057
   8.97941   8.97941      1.00  1.223746   .127377
   8.97930   8.97930      1.00  1.210666   .126047
   8.97918   8.97918      1.00  1.216146   .126607
   8.97908   8.97908      1.00  1.212986   .126317
   8.97897   8.97897      1.00  1.218276   .126897
   8.97886   8.97886      1.00  1.211906   .126347
   8.97874   8.97874      1.00  1.213626   .126427
   8.97862   8.97862      1.00  1.216646   .126727
   8.97851   8.97851      1.00  1.211876   .126047
   8.97840   8.97840      1.00  1.212216   .126417
   8.97829   8.97829      1.00  1.212646   .126287
   8.97817   8.97817      1.00  1.214396   .126727
   8.97806   8.97806      1.00  1.206586   .125717
   8.97794   8.97794      1.00  1.213506   .126537
   8.97781   8.97781      1.00  1.208566   .125907
   8.97769   8.97769      1.00  1.212786   .126557
   8.97759   8.97759      1.00  1.204196   .125717
   8.97748   8.97748      1.00  1.211756   .126447
   8.97736   8.97736      1.00  1.206636   .125917
   8.97725   8.97725      1.00  1.210346   .126347
   8.97714   8.97714      1.00  1.205126   .125727
   8.97703   8.97703      1.00  1.211586   .126547
   8.97692   8.97692      1.00  1.204886   .125747
   8.97680   8.97680      1.00  1.208336   .126187
   8.97669   8.97669      1.00  1.207276   .126037
   8.97659   8.97659      1.00  1.208786   .126317
   8.97648   8.97648      1.00  1.201566   .125667
   8.97636   8.97636      1.00  1.209046   .126297
   8.97626   8.97626      1.00  1.204466   .125807
   8.97615   8.97615      1.00  1.204756   .125777
   8.97603   8.97603      1.00  1.203956   .125897
   8.97591   8.97591      1.00  1.204726   .126047
   8.97580   8.97580      1.00  1.203286   .125737
   8.97569   8.97569      1.00  1.201566   .125717
   8.97557   8.97557      1.00  1.205636   .126207
   8.97545   8.97545      1.00  1.198616   .125287
   8.97534   8.97534      1.00  1.204886   .125947
   8.97523   8.97523      1.00  1.196206   .125087
   8.97511   8.97511      1.00  1.205506   .126127
   8.97499   8.97499      1.00  1.198086   .125407
   8.97487   8.97487      1.00  1.200846   .125637
   8.97475   8.97475      1.00  1.198266   .125367
   8.97463   8.97463      1.00  1.202196   .125767
   8.97451   8.97451      1.00  1.193346   .124927
   8.97440   8.97440      1.00  1.203206   .126037
   8.97429   8.97429      1.00  1.196236   .125307
   8.97418   8.97418      1.00  1.199666   .125547
   8.97406   8.97406      1.00  1.192576   .124867
   8.97395   8.97395      1.00  1.201156   .125857
   8.97384   8.97384      1.00  1.197606   .125707
   8.97373   8.97373      1.00  1.195696   .125387
   8.97361   8.97361      1.00  1.196336   .125347
   8.97351   8.97351      1.00  1.195586   .125337
   8.97340   8.97340      1.00  1.197836   .125607
   8.97328   8.97328      1.00  1.193456   .125127
   8.97317   8.97317      1.00  1.195636   .125327
   8.97306   8.97306      1.00  1.196086   .125357
   8.97295   8.97295      1.00  1.194946   .125417
   8.97284   8.97284      1.00  1.193216   .125277
   8.97273   8.97273      1.00  1.194386   .125397
   8.97262   8.97262      1.00  1.194296   .125397
   8.97251   8.97251      1.00  1.192776   .125247
   8.97240   8.97240      1.00  1.191796   .125137
   8.97228   8.97228      1.00  1.196766   .125627
   8.97217   8.97217      1.00  1.190026   .124957
   8.97208   8.97208      1.00  1.193156   .125317
   8.97197   8.97197      1.00  1.192836   .125237
   8.97185   8.97185      1.00  1.189476   .125037
   8.97175   8.97175      1.00  1.192356   .125357
   8.97165   8.97165      1.00  1.190056   .125027
   8.97153   8.97153      1.00  1.192736   .125497
   8.97142   8.97142      1.00  1.189316   .125007
   8.97132   8.97132      1.00  1.193276   .125457
   8.97122   8.97122      1.00  1.192916   .125397
   8.97110   8.97110      1.00  1.192896   .125487
   8.97100   8.97100      1.00  1.185426   .124667
   8.97090   8.97090      1.00  1.196006   .125667
   8.97080   8.97080      1.00  1.195526   .125857
   8.97069   8.97069      1.00  1.190436   .125267
   8.97059   8.97059      1.00  1.188756   .125077
   8.97049   8.97049      1.00  1.195576   .125797
   8.97039   8.97039      1.00  1.190946   .125527
   8.97028   8.97028      1.00  1.187876   .125067
   8.97017   8.97017      1.00  1.186406   .124857
   8.97008   8.97008      1.00  1.196866   .125967
   8.96998   8.96998      1.00  1.192996   .125617
   8.96987   8.96987      1.00  1.189716   .125277
   8.96977   8.96977      1.00  1.196226   .126027
   8.96967   8.96967      1.00  1.195686   .125967
   8.96957   8.96957      1.00  1.191786   .125657
   8.96945   8.96945      1.00  1.193826   .125877
   8.96934   8.96934      1.00  1.193956   .125967
   8.96923   8.96923      1.00  1.191306   .125687
   8.96912   8.96912      1.00  1.196896   .126277
   8.96900   8.96900      1.00  1.192436   .125777
   8.96889   8.96889      1.00  1.194706   .126037
   8.96878   8.96878      1.00  1.193316   .125817
   8.96867   8.96867      1.00  1.196426   .126237
   8.96855   8.96855      1.00  1.195986   .126267
   8.96843   8.96843      1.00  1.193096   .125947
   8.96832   8.96832      1.00  1.196956   .126287
   8.96820   8.96820      1.00  1.200596   .126787
   8.96808   8.96808      1.00  1.193046   .125877
   8.96796   8.96796      1.00  1.194056   .126127
   8.96785   8.96785      1.00  1.199656   .126827
   8.96775   8.96775      1.00  1.194886   .126177
   8.96762   8.96762      1.00  1.196426   .126417
   8.96750   8.96750      1.00  1.194006   .126247
   8.96740   8.96740      1.00  1.200386   .127017
   8.96729   8.96729      1.00  1.191936   .126077
   8.96718   8.96718      1.00  1.198556   .126697
   8.96706   8.96706      1.00  1.197246   .126417
   8.96695   8.96695      1.00  1.197226   .126687
   8.96684   8.96684      1.00  1.193146   .126187
   8.96673   8.96673      1.00  1.201386   .127047
   8.96661   8.96661      1.00  1.195976   .126457
   8.96651   8.96651      1.00  1.195156   .126417
   8.96640   8.96640      1.00  1.194686   .126387
   8.96629   8.96629      1.00  1.200546   .126947
   8.96617   8.96617      1.00  1.192256   .126167
   8.96606   8.96606      1.00  1.195676   .126597
   8.96595   8.96595      1.00  1.196436   .126747
   8.96584   8.96584      1.00  1.196226   .126617
   8.96572   8.96572      1.00  1.195656   .126707
   8.96561   8.96561      1.00  1.196716   .126767
   8.96550   8.96550      1.00  1.196196   .126787
   8.96538   8.96538      1.00  1.196766   .126797
   8.96525   8.96525      1.00  1.196106   .126937
   8.96514   8.96514      1.00  1.198266   .126987
   8.96503   8.96503      1.00  1.197776   .126987
   8.96491   8.96491      1.00  1.194736   .126717
   8.96479   8.96479      1.00  1.197586   .126927
   8.96467   8.96467      1.00  1.197676   .127217
   8.96456   8.96456      1.00  1.198196   .127327
   8.96443   8.96443      1.00  1.193206   .126727
   8.96431   8.96431      1.00  1.200646   .127327
   8.96420   8.96420      1.00  1.198126   .127017
   8.96409   8.96409      1.00  1.200726   .127357
   8.96398   8.96398      1.00  1.198316   .127287
   8.96386   8.96386      1.00  1.198716   .127337
   8.96375   8.96375      1.00  1.201336   .127547
   8.96364   8.96364      1.00  1.199486   .127317
   8.96353   8.96353      1.00  1.201866   .127457
   8.96341   8.96341      1.00  1.197116   .127277
   8.96331   8.96331      1.00  1.203846   .127857
   8.96320   8.96320      1.00  1.197206   .127217
   8.96309   8.96309      1.00  1.203946   .127917
   8.96298   8.96298      1.00  1.197396   .127307
   8.96288   8.96288      1.00  1.198556   .127487
   8.96276   8.96276      1.00  1.201726   .127757
   8.96265   8.96265      1.00  1.203716   .128087
   8.96253   8.96253      1.00  1.200046   .127427
   8.96242   8.96242      1.00  1.204856   .128167
   8.96231   8.96231      1.00  1.202376   .128087
   8.96220   8.96220      1.00  1.203686   .128107
   8.96209   8.96209      1.00  1.200936   .127757
   8.96198   8.96198      1.00  1.205306   .128297
   8.96188   8.96188      1.00  1.204956   .128187
   8.96176   8.96176      1.00  1.203516   .128147
   8.96165   8.96165      1.00  1.207826   .128707
   8.96155   8.96155      1.00  1.203766   .128167
   8.96144   8.96144      1.00  1.206896   .128477
   8.96133   8.96133      1.00  1.202496   .128167
   8.96122   8.96122      1.00  1.208706   .128707
   8.96112   8.96112      1.00  1.204516   .128247
   8.96102   8.96102      1.00  1.208466   .128827
   8.96091   8.96091      1.00  1.204706   .128337
   8.96080   8.96080      1.00  1.212866   .129387
   8.96071   8.96071      1.00  1.201396   .128157
   8.96061   8.96061      1.00  1.212616   .129497
   8.96050   8.96050      1.00  1.205066   .128457
   8.96039   8.96039      1.00  1.212456   .129307
   8.96029   8.96029      1.00  1.203736   .128427
   8.96019   8.96019      1.00  1.212666   .129467
   8.96009   8.96009      1.00  1.208736   .128987
   8.95998   8.95998      1.00  1.208686   .128927
   8.95988   8.95988      1.00  1.207386   .128887
   8.95977   8.95977      1.00  1.211506   .129187
   8.95967   8.95967      1.00  1.209106   .129047
   8.95955   8.95955      1.00  1.210586   .129317
   8.95945   8.95945      1.00  1.210486   .129297
   8.95935   8.95935      1.00  1.212096   .129417
   8.95923   8.95923      1.00  1.209296   .129307
   8.95912   8.95912      1.00  1.213466   .129747
   8.95901   8.95901      1.00  1.214206   .129667
   8.95890   8.95890      1.00  1.210626   .129397
   8.95879   8.95879      1.00  1.214276   .129877
   8.95867   8.95867      1.00  1.212516   .129587
   8.95856   8.95856      1.00  1.215626   .129987
   8.95845   8.95845      1.00  1.210416   .129397
   8.95832   8.95832      1.00  1.215766   .130067
   8.95820   8.95820      1.00  1.213286   .129787
   8.95809   8.95809      1.00  1.214736   .130067
   8.95798   8.95798      1.00  1.211996   .129697
   8.95785   8.95785      1.00  1.219466   .130447
   8.95773   8.95773      1.00  1.210966   .129507
   8.95763   8.95763      1.00  1.216616   .130097
   8.95752   8.95752      1.00  1.214456   .130107
   8.95740   8.95740      1.00  1.219026   .130447
   8.95729   8.95729      1.00  1.210566   .129597
   8.95718   8.95718      1.00  1.217986   .130397
   8.95707   8.95707      1.00  1.217786   .130377
   8.95695   8.95695      1.00  1.216116   .130277
   8.95684   8.95684      1.00  1.214376   .130027
   8.95673   8.95673      1.00  1.220456   .130777
   8.95663   8.95663      1.00  1.219296   .130667
   8.95652   8.95652      1.00  1.217436   .130557
   8.95640   8.95640      1.00  1.216876   .130497
   8.95629   8.95629      1.00  1.220386   .130817
   8.95618   8.95618      1.00  1.218626   .130757
   8.95607   8.95607      1.00  1.217256   .130617
   8.95595   8.95595      1.00  1.215536   .130167
   8.95584   8.95584      1.00  1.222316   .130947
   8.95573   8.95573      1.00  1.212126   .130077
   8.95561   8.95561      1.00  1.219246   .130897
   8.95549   8.95549      1.00  1.218476   .130807
   8.95537   8.95537      1.00  1.219966   .131017
   8.95526   8.95526      1.00  1.217196   .130657
   8.95515   8.95515      1.00  1.223456   .131357
   8.95502   8.95502      1.00  1.217316   .130717
   8.95491   8.95491      1.00  1.218856   .130937
   8.95480   8.95480      1.00  1.217666   .130787
   8.95467   8.95467      1.00  1.224486   .131627
   8.95455   8.95455      1.00  1.215596   .130677
   8.95444   8.95444      1.00  1.219046   .131027
   8.95433   8.95433      1.00  1.222716   .131297
   8.95421   8.95421      1.00  1.221866   .131387
   8.95409   8.95409      1.00  1.213036   .130587
   8.95399   8.95399      1.00  1.221636   .131407
   8.95388   8.95388      1.00  1.224506   .131687
   8.95376   8.95376      1.00  1.217816   .130967
   8.95365   8.95365      1.00  1.218546   .131037
   8.95354   8.95354      1.00  1.220296   .131227
   8.95342   8.95342      1.00  1.220726   .131367
   8.95331   8.95331      1.00  1.215116   .130887
   8.95320   8.95320      1.00  1.219366   .131277
   8.95309   8.95309      1.00  1.217966   .131087
   8.95299   8.95299      1.00  1.219956   .131357
   8.95288   8.95288      1.00  1.215086   .131017
   8.95276   8.95276      1.00  1.221916   .131877
   8.95265   8.95265      1.00  1.212076   .130557
   8.95255   8.95255      1.00  1.219626   .131417
   8.95244   8.95244      1.00  1.213406   .130797
   8.95232   8.95232      1.00  1.219906   .131447
   8.95221   8.95221      1.00  1.209046   .130367
   8.95211   8.95211      1.00  1.220616   .131437
   8.95199   8.95199      1.00  1.211486   .130497
   8.95188   8.95188      1.00  1.216656   .131177
   8.95178   8.95178      1.00  1.208626   .130317
   8.95167   8.95167      1.00  1.219686   .131707
   8.95156   8.95156      1.00  1.208956   .130507
   8.95145   8.95145      1.00  1.212456   .130847
   8.95134   8.95134      1.00  1.209966   .130537
   8.95124   8.95124      1.00  1.216176   .131277
   8.95113   8.95113      1.00  1.205966   .130137
   8.95102   8.95102      1.00  1.209466   .130597
   8.95092   8.95092      1.00  1.213796   .130987
   8.95082   8.95082      1.00  1.208846   .130457
   8.95072   8.95072      1.00  1.209316   .130687
   8.95061   8.95061      1.00  1.205726   .130227
   8.95051   8.95051      1.00  1.213456   .130967
   8.95041   8.95041      1.00  1.207216   .130237
   8.95030   8.95030      1.00  1.206196   .130327
   8.95019   8.95019      1.00  1.205236   .130167
   8.95010   8.95010      1.00  1.211116   .130857
   8.95000   8.95000      1.00  1.201406   .129877
   8.94989   8.94989      1.00  1.208166   .130637
   8.94978   8.94978      1.00  1.204796   .130347
   8.94968   8.94968      1.00  1.207876   .130637
   8.94958   8.94958      1.00  1.198506   .129787
   8.94946   8.94946      1.00  1.210496   .131007
   8.94935   8.94935      1.00  1.199836   .129857
   8.94925   8.94925      1.00  1.203166   .130277
   8.94914   8.94914      1.00  1.200576   .129977
   8.94902   8.94902      1.00  1.204836   .130387
   8.94891   8.94891      1.00  1.199306   .129787
   8.94880   8.94880      1.00  1.198086   .129807
   8.94869   8.94869      1.00  1.205456   .130637
   8.94857   8.94857      1.00  1.198876   .129777
   8.94845   8.94845      1.00  1.194016   .129317
   8.94834   8.94834      1.00  1.203366   .130317
   8.94823   8.94823      1.00  1.201896   .130307
   8.94811   8.94811      1.00  1.197546   .129687
   8.94799   8.94799      1.00  1.196336   .129657
   8.94788   8.94788      1.00  1.202486   .130307
   8.94776   8.94776      1.00  1.201816   .130267
   8.94764   8.94764      1.00  1.191246   .129187
   8.94754   8.94754      1.00  1.199426   .130007
   8.94743   8.94743      1.00  1.199486   .130147
   8.94731   8.94731      1.00  1.198896   .129907
   8.94720   8.94720      1.00  1.193556   .129357
   8.94708   8.94708      1.00  1.200336   .130237
   8.94697   8.94697      1.00  1.200046   .130257
   8.94687   8.94687      1.00  1.192886   .129367
   8.94675   8.94675      1.00  1.197066   .129947
   8.94664   8.94664      1.00  1.199306   .130147
   8.94653   8.94653      1.00  1.196906   .129997
   8.94643   8.94643      1.00  1.196386   .129877
   8.94631   8.94631      1.00  1.200816   .130447
   8.94620   8.94620      1.00  1.193556   .129607
   8.94609   8.94609      1.00  1.197026   .130017
   8.94598   8.94598      1.00  1.197656   .130167
   8.94586   8.94586      1.00  1.200056   .130447
   8.94574   8.94574      1.00  1.190336   .129487
   8.94564   8.94564      1.00  1.197976   .130067
   8.94553   8.94553      1.00  1.197526   .130157
   8.94540   8.94540      1.00  1.195726   .129897
   8.94528   8.94528      1.00  1.190466   .129447
   8.94517   8.94517      1.00  1.201366   .130627
   8.94505   8.94505      1.00  1.196626   .130147
   8.94493   8.94493      1.00  1.190796   .129397
   8.94481   8.94481      1.00  1.196676   .130277
   8.94470   8.94470      1.00  1.199616   .130607
   8.94459   8.94459      1.00  1.193536   .129797
   8.94446   8.94446      1.00  1.194966   .130177
   8.94434   8.94434      1.00  1.196986   .130367
   8.94423   8.94423      1.00  1.199416   .130617
   8.94413   8.94413      1.00  1.193466   .129877
   8.94400   8.94400      1.00  1.196596   .130487
   8.94388   8.94388      1.00  1.199296   .130697
   8.94378   8.94378      1.00  1.197216   .130467
   8.94368   8.94368      1.00  1.193556   .130037
   8.94356   8.94356      1.00  1.198556   .130507
   8.94345   8.94345      1.00  1.198486   .130547
   8.94334   8.94334      1.00  1.195616   .130337
   8.94324   8.94324      1.00  1.194426   .130317
   8.94312   8.94312      1.00  1.198746   .130617
   8.94301   8.94301      1.00  1.195646   .130357
   8.94291   8.94291      1.00  1.197316   .130487
   8.94280   8.94280      1.00  1.194046   .130147
   8.94268   8.94268      1.00  1.198746   .130747
   8.94257   8.94257      1.00  1.189736   .129887
   8.94246   8.94246      1.00  1.199106   .130857
   8.94236   8.94236      1.00  1.196046   .130437
   8.94224   8.94224      1.00  1.192826   .130207
   8.94212   8.94212      1.00  1.195046   .130597
   8.94202   8.94202      1.00  1.196236   .130767
   8.94192   8.94192      1.00  1.193006   .130337
   8.94181   8.94181      1.00  1.194946   .130537
   8.94169   8.94169      1.00  1.190306   .129977
   8.94159   8.94159      1.00  1.200066   .131037
   8.94148   8.94148      1.00  1.189626   .130047
   8.94137   8.94137      1.00  1.195636   .130567
   8.94126   8.94126      1.00  1.193816   .130377
   8.94116   8.94116      1.00  1.193096   .130357
   8.94106   8.94106      1.00  1.190396   .130137
   8.94095   8.94095      1.00  1.198456   .131097
   8.94085   8.94085      1.00  1.195646   .130717
   8.94075   8.94075      1.00  1.196086   .130777
   8.94065   8.94065      1.00  1.193256   .130537
   8.94054   8.94054      1.00  1.199546   .131197
   8.94043   8.94043      1.00  1.194856   .130807
   8.94033   8.94033      1.00  1.197706   .130997
   8.94024   8.94024      1.00  1.194956   .130707
   8.94013   8.94013      1.00  1.199566   .131507
   8.94002   8.94002      1.00  1.195176   .130767
   8.93992   8.93992      1.00  1.198136   .131257
   8.93982   8.93982      1.00  1.197386   .131157
   8.93971   8.93971      1.00  1.196726   .131157
   8.93960   8.93960      1.00  1.193946   .130787
   8.93950   8.93950      1.00  1.198596   .131307
   8.93939   8.93939      1.00  1.195446   .131067
   8.93928   8.93928      1.00  1.194766   .130917
   8.93917   8.93917      1.00  1.195206   .130937
   8.93906   8.93906      1.00  1.197396   .131237
   8.93895   8.93895      1.00  1.194336   .130947
   8.93883   8.93883      1.00  1.196036   .131117
   8.93871   8.93871      1.00  1.193106   .130947
   8.93861   8.93861      1.00  1.196766   .131397
   8.93850   8.93850      1.00  1.193856   .131017
   8.93838   8.93838      1.00  1.195826   .131247
   8.93825   8.93825      1.00  1.196036   .131207
   8.93814   8.93814      1.00  1.191116   .130737
   8.93803   8.93803      1.00  1.196716   .131367
   8.93791   8.93791      1.00  1.195636   .131267
   8.93778   8.93778      1.00  1.193036   .130987
   8.93768   8.93768      1.00  1.196066   .131407
   8.93757   8.93757      1.00  1.192636   .130947
   8.93745   8.93745      1.00  1.196446   .131457
   8.93734   8.93734      1.00  1.192726   .131167
   8.93723   8.93723      1.00  1.192526   .131107
   8.93711   8.93711      1.00  1.198226   .131567
   8.93699   8.93699      1.00  1.192336   .131037
   8.93688   8.93688      1.00  1.191716   .130917
   8.93678   8.93678      1.00  1.192586   .131087
   8.93667   8.93667      1.00  1.199036   .131787
   8.93656   8.93656      1.00  1.189136   .130807
   8.93645   8.93645      1.00  1.193366   .131297
   8.93634   8.93634      1.00  1.193876   .131407
   8.93624   8.93624      1.00  1.194746   .131477
   8.93612   8.93612      1.00  1.189536   .130827
   8.93600   8.93600      1.00  1.195966   .131587
   8.93589   8.93589      1.00  1.188556   .130837
   8.93578   8.93578      1.00  1.194446   .131567
   8.93566   8.93566      1.00  1.185876   .130537
   8.93554   8.93554      1.00  1.198256   .131817
   8.93543   8.93543      1.00  1.182406   .130337
   8.93532   8.93532      1.00  1.194226   .131507
   8.93519   8.93519      1.00  1.189726   .131167
   8.93507   8.93507      1.00  1.193016   .131427
   8.93496   8.93496      1.00  1.185036   .130597
   8.93485   8.93485      1.00  1.196716   .131827
   8.93472   8.93472      1.00  1.186056   .130777
   8.93460   8.93460      1.00  1.193306   .131427
   8.93449   8.93449      1.00  1.188226   .130987
   8.93438   8.93438      1.00  1.196466   .131997
   8.93426   8.93426      1.00  1.188776   .131037
   8.93414   8.93414      1.00  1.193016   .131547
   8.93403   8.93403      1.00  1.189656   .131277
   8.93392   8.93392      1.00  1.195516   .131877
   8.93380   8.93380      1.00  1.181676   .130317
   8.93368   8.93368      1.00  1.191186   .131557
   8.93358   8.93358      1.00  1.196316   .132117
   8.93347   8.93347      1.00  1.189886   .131397
   8.93335   8.93335      1.00  1.191226   .131417
   8.93324   8.93324      1.00  1.194746   .131967
   8.93314   8.93314      1.00  1.191886   .131667
   8.93303   8.93303      1.00  1.192576   .131787
   8.93291   8.93291      1.00  1.190966   .131737
   8.93280   8.93280      1.00  1.196036   .132147
   8.93269   8.93269      1.00  1.189216   .131237
   8.93259   8.93259      1.00  1.195296   .132107
   8.93248   8.93248      1.00  1.192826   .131747
   8.93236   8.93236      1.00  1.193596   .131857
   8.93225   8.93225      1.00  1.190196   .131627
   8.93215   8.93215      1.00  1.198646   .132577
   8.93203   8.93203      1.00  1.189866   .131667
   8.93192   8.93192      1.00  1.196216   .132417
   8.93182   8.93182      1.00  1.189956   .131667
   8.93171   8.93171      1.00  1.198726   .132697
   8.93160   8.93160      1.00  1.189786   .131757
   8.93149   8.93149      1.00  1.197606   .132477
   8.93138   8.93138      1.00  1.189196   .131647
   8.93128   8.93128      1.00  1.201466   .132977
   8.93117   8.93117      1.00  1.186876   .131447
   8.93106   8.93106      1.00  1.197776   .132597
   8.93096   8.93096      1.00  1.197056   .132547
   8.93086   8.93086      1.00  1.195036   .132397
   8.93076   8.93076      1.00  1.193896   .132247
   8.93065   8.93065      1.00  1.198646   .132867
   8.93055   8.93055      1.00  1.197746   .132767
   8.93045   8.93045      1.00  1.198186   .132717
   8.93034   8.93034      1.00  1.197066   .132797
   8.93024   8.93024      1.00  1.200626   .133127
   8.93014   8.93014      1.00  1.200546   .133047
   8.93004   8.93004      1.00  1.197556   .132757
   8.92993   8.92993      1.00  1.202456   .133407
   8.92982   8.92982      1.00  1.200936   .133407
   8.92972   8.92972      1.00  1.202656   .133457
   8.92962   8.92962      1.00  1.199986   .133237
   8.92951   8.92951      1.00  1.203776   .133687
   8.92939   8.92939      1.00  1.199006   .133037
   8.92929   8.92929      1.00  1.204066   .133767
   8.92918   8.92918      1.00  1.200416   .133367
   8.92907   8.92907      1.00  1.202776   .133557
   8.92895   8.92895      1.00  1.197526   .133007
   8.92885   8.92885      1.00  1.204796   .133817
   8.92873   8.92873      1.00  1.201916   .133497
   8.92861   8.92861      1.00  1.200626   .133297
   8.92850   8.92850      1.00  1.200456   .133227
   8.92839   8.92839      1.00  1.203906   .133867
   8.92827   8.92827      1.00  1.202306   .133587
   8.92815   8.92815      1.00  1.201016   .133407
   8.92802   8.92802      1.00  1.202466   .133667
   8.92791   8.92791      1.00  1.203556   .133817
   8.92780   8.92780      1.00  1.202296   .133747
   8.92768   8.92768      1.00  1.203296   .133927
   8.92757   8.92757      1.00  1.204566   .134017
   8.92746   8.92746      1.00  1.202866   .133827
   8.92735   8.92735      1.00  1.204546   .134127
   8.92723   8.92723      1.00  1.202656   .133847
   8.92712   8.92712      1.00  1.206256   .134197
   8.92701   8.92701      1.00  1.203886   .134017
   8.92690   8.92690      1.00  1.205066   .134107
   8.92679   8.92679      1.00  1.204496   .134177
   8.92668   8.92668      1.00  1.200186   .133697
   8.92657   8.92657      1.00  1.205806   .134277
   8.92647   8.92647      1.00  1.202666   .133957
   8.92635   8.92635      1.00  1.207436   .134727
   8.92623   8.92623      1.00  1.201576   .134057
   8.92613   8.92613      1.00  1.207776   .134647
   8.92602   8.92602      1.00  1.205746   .134347
   8.92590   8.92590      1.00  1.206296   .134527
   8.92578   8.92578      1.00  1.203396   .134157
   8.92568   8.92568      1.00  1.208266   .134777
   8.92556   8.92556      1.00  1.208026   .134747
   8.92544   8.92544      1.00  1.208356   .134897
   8.92533   8.92533      1.00  1.205276   .134457
   8.92521   8.92521      1.00  1.209506   .135037
   8.92510   8.92510      1.00  1.207276   .134767
   8.92497   8.92497      1.00  1.208456   .134987
   8.92485   8.92485      1.00  1.207656   .134867
   8.92474   8.92474      1.00  1.211166   .135287
   8.92462   8.92462      1.00  1.206636   .134827
   8.92450   8.92450      1.00  1.209016   .135127
   8.92438   8.92438      1.00  1.208356   .135037
   8.92427   8.92427      1.00  1.206556   .134927
   8.92416   8.92416      1.00  1.207456   .134957
   8.92404   8.92404      1.00  1.208146   .134937
   8.92392   8.92392      1.00  1.206596   .134917
   8.92382   8.92382      1.00  1.207096   .134727
   8.92371   8.92371      1.00  1.206066   .134877
   8.92360   8.92360      1.00  1.202276   .134357
   8.92348   8.92348      1.00  1.205746   .134797
   8.92337   8.92337      1.00  1.203516   .134597
   8.92327   8.92327      1.00  1.208026   .135127
   8.92316   8.92316      1.00  1.199186   .134237
   8.92304   8.92304      1.00  1.204986   .134847
   8.92293   8.92293      1.00  1.201946   .134617
   8.92282   8.92282      1.00  1.204706   .134877
   8.92271   8.92271      1.00  1.199216   .134197
   8.92260   8.92260      1.00  1.201006   .134377
   8.92249   8.92249      1.00  1.202056   .134727
   8.92238   8.92238      1.00  1.202936   .134707
   8.92227   8.92227      1.00  1.197186   .134037
   8.92215   8.92215      1.00  1.200726   .134547
   8.92205   8.92205      1.00  1.201196   .134647
   8.92194   8.92194      1.00  1.196176   .133987
   8.92183   8.92183      1.00  1.198836   .134447
   8.92172   8.92172      1.00  1.197676   .134257
   8.92162   8.92162      1.00  1.198796   .134377
   8.92152   8.92152      1.00  1.195906   .133957
   8.92140   8.92140      1.00  1.198156   .134327
   8.92129   8.92129      1.00  1.193006   .133857
   8.92119   8.92119      1.00  1.199346   .134667
   8.92109   8.92109      1.00  1.191936   .133797
   8.92098   8.92098      1.00  1.200536   .134827
   8.92087   8.92087      1.00  1.188966   .133407
   8.92077   8.92077      1.00  1.197976   .134397
   8.92067   8.92067      1.00  1.195776   .134207
   8.92057   8.92057      1.00  1.197826   .134517
   8.92046   8.92046      1.00  1.189836   .133537
   8.92036   8.92036      1.00  1.196026   .134337
   8.92026   8.92026      1.00  1.195216   .134347
   8.92016   8.92016      1.00  1.194466   .134057
   8.92005   8.92005      1.00  1.190806   .133797
   8.91995   8.91995      1.00  1.193166   .134087
   8.91985   8.91985      1.00  1.191816   .133807
   8.91974   8.91974      1.00  1.192036   .133807
   8.91963   8.91963      1.00  1.190146   .133707
   8.91953   8.91953      1.00  1.191446   .133907
   8.91942   8.91942      1.00  1.182456   .132947
   8.91931   8.91931      1.00  1.189016   .133747
   8.91919   8.91919      1.00  1.189356   .133717
   8.91909   8.91909      1.00  1.185576   .133367
   8.91898   8.91898      1.00  1.187996   .133697
   8.91887   8.91887      1.00  1.184166   .133107
   8.91875   8.91875      1.00  1.187216   .133547
   8.91864   8.91864      1.00  1.182126   .133087
   8.91853   8.91853      1.00  1.186456   .133417
   8.91841   8.91841      1.00  1.180906   .132957
   8.91829   8.91829      1.00  1.183886   .133177
   8.91818   8.91818      1.00  1.178586   .132777
   8.91807   8.91807      1.00  1.184116   .133427
   8.91794   8.91794      1.00  1.180846   .133087
   8.91782   8.91782      1.00  1.179056   .132717
   8.91771   8.91771      1.00  1.178996   .132877
   8.91761   8.91761      1.00  1.184726   .133467
   8.91749   8.91749      1.00  1.173966   .132207
   8.91737   8.91737      1.00  1.178946   .132947
   8.91726   8.91726      1.00  1.178416   .132797
   8.91715   8.91715      1.00  1.179606   .133017
   8.91704   8.91704      1.00  1.172836   .132237
   8.91692   8.91692      1.00  1.173916   .132387
   8.91682   8.91682      1.00  1.178146   .132757
   8.91671   8.91671      1.00  1.172376   .132137
   8.91660   8.91660      1.00  1.170706   .132087
   8.91649   8.91649      1.00  1.174906   .132637
   8.91638   8.91638      1.00  1.173646   .132487
   8.91628   8.91628      1.00  1.167156   .131727
   8.91616   8.91616      1.00  1.172696   .132327
   8.91604   8.91604      1.00  1.171296   .132257
   8.91593   8.91593      1.00  1.165126   .131577
   8.91582   8.91582      1.00  1.170786   .132147
   8.91571   8.91571      1.00  1.167386   .131737
   8.91559   8.91559      1.00  1.166516   .131757
   8.91548   8.91548      1.00  1.162726   .131487
   8.91536   8.91536      1.00  1.168706   .132207
   8.91524   8.91524      1.00  1.167796   .132027
   8.91512   8.91512      1.00  1.159586   .131117
   8.91501   8.91501      1.00  1.162776   .131377
   8.91490   8.91490      1.00  1.167186   .132057
   8.91478   8.91478      1.00  1.158766   .131037
   8.91465   8.91465      1.00  1.160146   .131187
   8.91454   8.91454      1.00  1.160016   .131167
   8.91442   8.91442      1.00  1.161886   .131367
   8.91431   8.91431      1.00  1.154596   .130697
   8.91419   8.91419      1.00  1.156766   .130897
   8.91408   8.91408      1.00  1.156786   .130897
   8.91398   8.91398      1.00  1.156366   .130807
   8.91386   8.91386      1.00  1.149376   .130177
   8.91374   8.91374      1.00  1.153206   .130687
   8.91363   8.91363      1.00  1.151926   .130337
   8.91353   8.91353      1.00  1.149806   .130187
   8.91341   8.91341      1.00  1.150966   .130327
   8.91330   8.91330      1.00  1.151066   .130477
   8.91319   8.91319      1.00  1.148306   .130157
   8.91309   8.91309      1.00  1.148216   .130077
   8.91298   8.91298      1.00  1.146756   .129967
   8.91286   8.91286      1.00  1.149356   .130407
   8.91276   8.91276      1.00  1.145196   .129717
   8.91265   8.91265      1.00  1.139256   .129087
   8.91254   8.91254      1.00  1.154156   .131037
   8.91242   8.91242      1.00  1.135006   .128707
   8.91232   8.91232      1.00  1.140476   .129417
   8.91222   8.91222      1.00  1.145446   .129967
   8.91210   8.91210      1.00  1.136846   .128987
   8.91199   8.91199      1.00  1.133326   .128637
   8.91188   8.91188      1.00  1.140716   .129427
   8.91178   8.91178      1.00  1.139166   .129327
   8.91167   8.91167      1.00  1.136806   .129057
   8.91156   8.91156      1.00  1.133006   .128537
   8.91145   8.91145      1.00  1.136586   .128987
   8.91134   8.91134      1.00  1.139266   .129527
   8.91123   8.91123      1.00  1.127276   .128147
   8.91113   8.91113      1.00  1.134866   .128957
   8.91103   8.91103      1.00  1.133936   .128917
   8.91093   8.91093      1.00  1.131236   .128597
   8.91082   8.91082      1.00  1.127296   .128017
   8.91072   8.91072      1.00  1.132346   .128737
   8.91062   8.91062      1.00  1.124096   .127807
   8.91052   8.91052      1.00  1.131806   .128707
   8.91041   8.91041      1.00  1.123436   .127717
   8.91030   8.91030      1.00  1.126726   .128257
   8.91020   8.91020      1.00  1.126506   .128247
   8.91010   8.91010      1.00  1.121636   .127617
   8.91000   8.91000      1.00  1.128076   .128367
   8.90989   8.90989      1.00  1.121506   .127547
   8.90979   8.90979      1.00  1.119876   .127567
   8.90969   8.90969      1.00  1.123106   .127897
   8.90958   8.90958      1.00  1.121626   .127797
   8.90946   8.90946      1.00  1.117316   .127257
   8.90936   8.90936      1.00  1.118346   .127377
   8.90926   8.90926      1.00  1.119596   .127547
   8.90914   8.90914      1.00  1.117616   .127437
   8.90902   8.90902      1.00  1.112976   .126787
   8.90892   8.90892      1.00  1.118766   .127457
   8.90881   8.90881      1.00  1.112466   .126747
   8.90869   8.90869      1.00  1.117366   .127267
   8.90857   8.90857      1.00  1.107626   .126337
   8.90846   8.90846      1.00  1.120286   .127827
   8.90835   8.90835      1.00  1.110086   .126537
   8.90823   8.90823      1.00  1.107726   .126337
   8.90811   8.90811      1.00  1.115186   .127287
   8.90799   8.90799      1.00  1.109376   .126587
   8.90788   8.90788      1.00  1.109836   .126857
   8.90777   8.90777      1.00  1.109316   .126407
   8.90765   8.90765      1.00  1.109166   .126637
   8.90754   8.90754      1.00  1.110706   .126717
   8.90743   8.90743      1.00  1.108056   .126397
   8.90731   8.90731      1.00  1.108066   .126637
   8.90719   8.90719      1.00  1.111176   .126827
   8.90709   8.90709      1.00  1.101766   .125847
   8.90698   8.90698      1.00  1.110116   .126827
   8.90686   8.90686      1.00  1.104646   .126097
   8.90675   8.90675      1.00  1.105726   .126397
   8.90664   8.90664      1.00  1.101806   .125927
   8.90654   8.90654      1.00  1.109206   .126667
   8.90643   8.90643      1.00  1.097826   .125437
   8.90631   8.90631      1.00  1.106806   .126547
   8.90621   8.90621      1.00  1.100976   .125867
   8.90610   8.90610      1.00  1.107296   .126667
   8.90598   8.90598      1.00  1.100286   .125887
   8.90587   8.90587      1.00  1.101736   .126027
   8.90575   8.90575      1.00  1.106266   .126627
   8.90564   8.90564      1.00  1.103956   .126247
   8.90553   8.90553      1.00  1.098416   .125687
   8.90541   8.90541      1.00  1.105446   .126487
   8.90530   8.90530      1.00  1.103026   .126187
   8.90519   8.90519      1.00  1.101666   .126127
   8.90506   8.90506      1.00  1.101616   .126207
   8.90494   8.90494      1.00  1.097656   .125617
   8.90482   8.90482      1.00  1.101796   .126187
   8.90470   8.90470      1.00  1.099496   .125857
   8.90458   8.90458      1.00  1.099336   .126037
   8.90446   8.90446      1.00  1.102066   .126277
   8.90436   8.90436      1.00  1.102536   .126407
   8.90424   8.90424      1.00  1.095226   .125577
   8.90412   8.90412      1.00  1.106776   .126837
   8.90401   8.90401      1.00  1.097206   .125897
   8.90390   8.90390      1.00  1.100706   .126177
   8.90378   8.90378      1.00  1.101176   .126197
   8.90367   8.90367      1.00  1.101076   .126227
   8.90356   8.90356      1.00  1.098226   .126037
   8.90345   8.90345      1.00  1.104166   .126557
   8.90335   8.90335      1.00  1.096496   .125997
   8.90323   8.90323      1.00  1.102196   .126537
   8.90312   8.90312      1.00  1.098736   .126087
   8.90302   8.90302      1.00  1.101236   .126437
   8.90291   8.90291      1.00  1.101586   .126497
   8.90279   8.90279      1.00  1.093616   .125567
   8.90268   8.90268      1.00  1.103316   .126727
   8.90258   8.90258      1.00  1.100976   .126547
   8.90246   8.90246      1.00  1.097316   .126017
   8.90234   8.90234      1.00  1.097916   .126197
   8.90223   8.90223      1.00  1.105546   .126947
   8.90213   8.90213      1.00  1.099956   .126517
   8.90203   8.90203      1.00  1.100776   .126417
   8.90191   8.90191      1.00  1.099136   .126327
   8.90180   8.90180      1.00  1.104546   .126937
   8.90170   8.90170      1.00  1.100756   .126607
   8.90159   8.90159      1.00  1.097936   .126337
   8.90148   8.90148      1.00  1.099756   .126627
   8.90136   8.90136      1.00  1.102336   .126777
   8.90126   8.90126      1.00  1.094116   .125777
   8.90117   8.90117      1.00  1.105546   .127167
   8.90106   8.90106      1.00  1.101046   .126777
   8.90095   8.90095      1.00  1.095616   .126067
   8.90085   8.90085      1.00  1.103356   .127077
   8.90075   8.90075      1.00  1.099366   .126557
   8.90064   8.90064      1.00  1.102426   .126967
   8.90053   8.90053      1.00  1.098446   .126567
   8.90043   8.90043      1.00  1.101846   .127067
   8.90034   8.90034      1.00  1.104186   .127157
   8.90023   8.90023      1.00  1.099566   .126627
   8.90012   8.90012      1.00  1.101286   .126907
   8.90003   8.90003      1.00  1.104766   .127217
   8.89993   8.89993      1.00  1.104796   .127277
   8.89982   8.89982      1.00  1.098146   .126687
   8.89971   8.89971      1.00  1.105826   .127587
   8.89961   8.89961      1.00  1.100866   .126787
   8.89950   8.89950      1.00  1.104446   .127417
   8.89939   8.89939      1.00  1.097256   .126587
   8.89928   8.89928      1.00  1.105366   .127547
   8.89917   8.89917      1.00  1.099376   .126807
   8.89906   8.89906      1.00  1.104096   .127267
   8.89894   8.89894      1.00  1.099736   .126897
   8.89883   8.89883      1.00  1.108596   .128057
   8.89872   8.89872      1.00  1.097666   .126747
   8.89862   8.89862      1.00  1.107716   .127877
   8.89849   8.89849      1.00  1.101096   .127187
   8.89837   8.89837      1.00  1.103966   .127437
   8.89826   8.89826      1.00  1.103986   .127537
   8.89814   8.89814      1.00  1.104286   .127587
   8.89803   8.89803      1.00  1.100366   .127107
   8.89791   8.89791      1.00  1.105396   .127727
   8.89779   8.89779      1.00  1.100046   .127097
   8.89769   8.89769      1.00  1.103006   .127447
   8.89757   8.89757      1.00  1.101816   .127387
   8.89746   8.89746      1.00  1.100756   .127197
   8.89734   8.89734      1.00  1.108516   .128047
   8.89723   8.89723      1.00  1.101886   .127427
   8.89712   8.89712      1.00  1.102556   .127507
   8.89700   8.89700      1.00  1.104186   .127717
   8.89689   8.89689      1.00  1.104676   .127767
   8.89679   8.89679      1.00  1.102856   .127687
   8.89668   8.89668      1.00  1.105206   .127827
   8.89656   8.89656      1.00  1.103076   .127737
   8.89646   8.89646      1.00  1.107576   .128357
   8.89635   8.89635      1.00  1.102596   .127737
   8.89624   8.89624      1.00  1.104906   .127997
   8.89613   8.89613      1.00  1.107346   .128227
   8.89602   8.89602      1.00  1.102806   .127727
   8.89591   8.89591      1.00  1.106176   .128287
   8.89578   8.89578      1.00  1.108816   .128377
   8.89567   8.89567      1.00  1.102406   .127777
   8.89556   8.89556      1.00  1.108906   .128527
   8.89545   8.89545      1.00  1.108866   .128457
   8.89533   8.89533      1.00  1.106136   .128437
   8.89520   8.89520      1.00  1.104386   .127977
   8.89509   8.89509      1.00  1.108886   .128607
   8.89497   8.89497      1.00  1.109396   .128597
   8.89485   8.89485      1.00  1.103866   .127847
   8.89473   8.89473      1.00  1.106086   .128417
   8.89462   8.89462      1.00  1.109136   .128807
   8.89451   8.89451      1.00  1.110696   .128777
   8.89439   8.89439      1.00  1.101676   .127857
   8.89427   8.89427      1.00  1.111946   .129057
   8.89416   8.89416      1.00  1.109126   .128727
   8.89405   8.89405      1.00  1.108716   .128727
   8.89393   8.89393      1.00  1.111416   .129147
   8.89381   8.89381      1.00  1.109436   .128827
   8.89370   8.89370      1.00  1.109066   .128807
   8.89360   8.89360      1.00  1.113006   .129377
   8.89348   8.89348      1.00  1.112816   .129507
   8.89336   8.89336      1.00  1.111776   .129307
   8.89326   8.89326      1.00  1.110036   .129207
   8.89316   8.89316      1.00  1.118686   .130087
   8.89305   8.89305      1.00  1.115006   .129807
   8.89293   8.89293      1.00  1.109416   .129077
   8.89283   8.89283      1.00  1.115646   .129887
   8.89272   8.89272      1.00  1.119386   .130157
   8.89261   8.89261      1.00  1.112146   .129447
   8.89249   8.89249      1.00  1.112226   .129357
   8.89238   8.89238      1.00  1.117246   .130037
   8.89227   8.89227      1.00  1.119496   .130177
   8.89216   8.89216      1.00  1.110506   .129217
   8.89204   8.89204      1.00  1.118976   .130097
   8.89194   8.89194      1.00  1.116966   .130047
   8.89184   8.89184      1.00  1.117366   .130217
   8.89173   8.89173      1.00  1.112326   .129447
   8.89161   8.89161      1.00  1.119686   .130437
   8.89151   8.89151      1.00  1.121576   .130737
   8.89141   8.89141      1.00  1.117236   .130387
   8.89130   8.89130      1.00  1.119246   .130397
   8.89119   8.89119      1.00  1.121896   .130677
   8.89109   8.89109      1.00  1.119206   .130517
   8.89099   8.89099      1.00  1.123336   .131027
   8.89088   8.89088      1.00  1.119576   .130597
   8.89077   8.89077      1.00  1.122026   .130827
   8.89068   8.89068      1.00  1.118106   .130367
   8.89057   8.89057      1.00  1.127696   .131507
   8.89046   8.89046      1.00  1.116246   .130307
   8.89036   8.89036      1.00  1.118106   .130407
   8.89026   8.89026      1.00  1.122876   .131077
   8.89016   8.89016      1.00  1.127066   .131647
   8.89005   8.89005      1.00  1.120116   .130827
   8.88994   8.88994      1.00  1.122466   .131027
   8.88985   8.88985      1.00  1.125806   .131547
   8.88975   8.88975      1.00  1.126506   .131587
   8.88964   8.88964      1.00  1.119116   .130757
   8.88953   8.88953      1.00  1.127326   .131597
   8.88941   8.88941      1.00  1.122086   .131147
   8.88931   8.88931      1.00  1.126846   .131627
   8.88920   8.88920      1.00  1.119686   .130807
   8.88909   8.88909      1.00  1.126346   .131647
   8.88898   8.88898      1.00  1.125776   .131787
   8.88887   8.88887      1.00  1.123706   .131397
   8.88876   8.88876      1.00  1.124856   .131587
   8.88864   8.88864      1.00  1.125596   .131677
   8.88852   8.88852      1.00  1.125236   .131737
   8.88840   8.88840      1.00  1.124116   .131387
   8.88829   8.88829      1.00  1.124426   .131527
   8.88817   8.88817      1.00  1.123576   .131507
   8.88806   8.88806      1.00  1.124456   .131607
   8.88795   8.88795      1.00  1.125066   .131767
   8.88783   8.88783      1.00  1.124516   .131617
   8.88772   8.88772      1.00  1.123816   .131577
   8.88761   8.88761      1.00  1.123646   .131647
   8.88750   8.88750      1.00  1.126796   .131927
   8.88738   8.88738      1.00  1.122996   .131397
   8.88726   8.88726      1.00  1.120296   .131127
   8.88716   8.88716      1.00  1.124246   .131727
   8.88705   8.88705      1.00  1.126786   .132217
   8.88693   8.88693      1.00  1.118866   .131067
   8.88682   8.88682      1.00  1.126396   .131997
   8.88672   8.88672      1.00  1.120796   .131367
   8.88661   8.88661      1.00  1.125796   .132037
   8.88650   8.88650      1.00  1.117596   .131137
   8.88639   8.88639      1.00  1.123166   .131787
   8.88628   8.88628      1.00  1.124286   .131947
   8.88617   8.88617      1.00  1.118856   .131217
   8.88606   8.88606      1.00  1.121486   .131647
   8.88594   8.88594      1.00  1.119436   .131347
   8.88583   8.88583      1.00  1.124966   .132097
   8.88573   8.88573      1.00  1.117856   .131127
   8.88561   8.88561      1.00  1.122366   .131617
   8.88549   8.88549      1.00  1.122196   .131767
   8.88538   8.88538      1.00  1.117666   .131247
   8.88527   8.88527      1.00  1.122146   .131677
   8.88514   8.88514      1.00  1.122006   .131877
   8.88503   8.88503      1.00  1.115686   .131017
   8.88492   8.88492      1.00  1.119736   .131537
   8.88480   8.88480      1.00  1.121326   .131857
   8.88467   8.88467      1.00  1.120196   .131607
   8.88456   8.88456      1.00  1.114436   .130947
   8.88445   8.88445      1.00  1.119886   .131567
   8.88434   8.88434      1.00  1.121296   .131877
   8.88422   8.88422      1.00  1.117466   .131447
   8.88410   8.88410      1.00  1.116236   .131117
   8.88400   8.88400      1.00  1.122686   .131937
   8.88388   8.88388      1.00  1.115066   .131367
   8.88377   8.88377      1.00  1.116706   .131457
   8.88365   8.88365      1.00  1.118826   .131687
   8.88355   8.88355      1.00  1.118226   .131597
   8.88344   8.88344      1.00  1.114186   .131177
   8.88333   8.88333      1.00  1.117676   .131517
   8.88321   8.88321      1.00  1.119796   .131927
   8.88311   8.88311      1.00  1.111476   .130737
   8.88301   8.88301      1.00  1.115406   .131327
   8.88289   8.88289      1.00  1.116266   .131417
   8.88277   8.88277      1.00  1.118426   .131597
   8.88267   8.88267      1.00  1.113106   .131077
   8.88256   8.88256      1.00  1.116856   .131617
   8.88245   8.88245      1.00  1.116586   .131807
   8.88233   8.88233      1.00  1.114056   .131367
   8.88223   8.88223      1.00  1.112836   .131237
   8.88212   8.88212      1.00  1.118216   .131867
   8.88201   8.88201      1.00  1.115096   .131427
   8.88190   8.88190      1.00  1.114256   .131307
   8.88179   8.88179      1.00  1.115976   .131747
   8.88169   8.88169      1.00  1.115496   .131607
   8.88157   8.88157      1.00  1.113236   .131387
   8.88146   8.88146      1.00  1.115046   .131477
   8.88136   8.88136      1.00  1.115606   .131727
   8.88125   8.88125      1.00  1.115066   .131587
   8.88115   8.88115      1.00  1.116706   .131877
   8.88104   8.88104      1.00  1.111526   .131237
   8.88095   8.88095      1.00  1.120336   .132437
   8.88084   8.88084      1.00  1.108896   .131007
   8.88073   8.88073      1.00  1.117866   .132027
   8.88063   8.88063      1.00  1.113276   .131537
   8.88053   8.88053      1.00  1.115116   .131767
   8.88042   8.88042      1.00  1.113876   .131687
   8.88032   8.88032      1.00  1.114866   .131717
   8.88022   8.88022      1.00  1.114666   .131897
   8.88011   8.88011      1.00  1.116146   .131877
   8.88001   8.88001      1.00  1.114446   .131707
   8.87991   8.87991      1.00  1.117956   .132247
   8.87980   8.87980      1.00  1.116196   .132037
   8.87969   8.87969      1.00  1.114446   .131757
   8.87959   8.87959      1.00  1.118386   .132197
   8.87948   8.87948      1.00  1.115796   .131987
   8.87937   8.87937      1.00  1.118726   .132357
   8.87926   8.87926      1.00  1.115736   .132047
   8.87915   8.87915      1.00  1.120346   .132617
   8.87904   8.87904      1.00  1.115526   .131977
   8.87893   8.87893      1.00  1.122456   .132897
   8.87882   8.87882      1.00  1.114846   .132117
   8.87871   8.87871      1.00  1.122106   .132847
   8.87859   8.87859      1.00  1.117866   .132397
   8.87847   8.87847      1.00  1.117796   .132547
   8.87835   8.87835      1.00  1.120516   .132817
   8.87824   8.87824      1.00  1.120006   .132627
   8.87812   8.87812      1.00  1.116856   .132357
   8.87800   8.87800      1.00  1.121136   .132927
   8.87789   8.87789      1.00  1.122056   .132967
   8.87777   8.87777      1.00  1.118066   .132577
   8.87766   8.87766      1.00  1.122546   .133167
   8.87755   8.87755      1.00  1.118256   .132647
   8.87744   8.87744      1.00  1.121896   .133117
   8.87732   8.87732      1.00  1.122356   .133227
   8.87720   8.87720      1.00  1.121726   .133027
   8.87709   8.87709      1.00  1.122416   .133147
   8.87698   8.87698      1.00  1.126166   .133657
   8.87688   8.87688      1.00  1.122186   .133067
   8.87676   8.87676      1.00  1.127976   .133797
   8.87665   8.87665      1.00  1.124636   .133457
   8.87654   8.87654      1.00  1.126856   .133927
   8.87643   8.87643      1.00  1.127246   .133877
   8.87632   8.87632      1.00  1.124206   .133527
   8.87621   8.87621      1.00  1.129416   .134027
   8.87610   8.87610      1.00  1.127496   .133927
   8.87599   8.87599      1.00  1.125466   .133847
   8.87587   8.87587      1.00  1.124566   .133617
   8.87575   8.87575      1.00  1.128136   .134147
   8.87565   8.87565      1.00  1.128126   .134087
   8.87553   8.87553      1.00  1.133766   .134857
   8.87541   8.87541      1.00  1.124116   .133737
   8.87529   8.87529      1.00  1.134216   .134967
   8.87518   8.87518      1.00  1.130616   .134517
   8.87506   8.87506      1.00  1.131386   .134687
   8.87494   8.87494      1.00  1.128496   .134167
   8.87482   8.87482      1.00  1.137126   .135397
   8.87470   8.87470      1.00  1.130646   .134507
   8.87459   8.87459      1.00  1.137526   .135457
   8.87447   8.87447      1.00  1.131566   .134777
   8.87435   8.87435      1.00  1.133726   .135057
   8.87424   8.87424      1.00  1.132386   .134897
   8.87413   8.87413      1.00  1.138356   .135727
   8.87402   8.87402      1.00  1.132016   .134747
   8.87390   8.87390      1.00  1.134936   .135277
   8.87379   8.87379      1.00  1.132656   .135067
   8.87368   8.87368      1.00  1.139436   .135637
   8.87356   8.87356      1.00  1.133586   .135087
   8.87345   8.87345      1.00  1.134806   .135457
   8.87335   8.87335      1.00  1.138106   .135787
   8.87324   8.87324      1.00  1.137316   .135747
   8.87312   8.87312      1.00  1.134776   .135267
   8.87301   8.87301      1.00  1.136366   .135377
   8.87290   8.87290      1.00  1.138926   .135907
   8.87280   8.87280      1.00  1.136166   .135437
   8.87268   8.87268      1.00  1.138456   .135967
   8.87256   8.87256      1.00  1.134416   .135427
   8.87246   8.87246      1.00  1.142246   .136457
   8.87236   8.87236      1.00  1.136496   .135707
   8.87224   8.87224      1.00  1.138436   .135907
   8.87213   8.87213      1.00  1.141806   .136257
   8.87202   8.87202      1.00  1.139036   .136067
   8.87192   8.87192      1.00  1.137566   .135987
   8.87181   8.87181      1.00  1.144896   .136657
   8.87169   8.87169      1.00  1.139076   .136047
   8.87159   8.87159      1.00  1.141046   .136417
   8.87148   8.87148      1.00  1.142806   .136617
   8.87137   8.87137      1.00  1.144456   .136737
   8.87126   8.87126      1.00  1.142186   .136587
   8.87116   8.87116      1.00  1.141136   .136417
   8.87106   8.87106      1.00  1.148206   .137467
   8.87096   8.87096      1.00  1.144196   .136707
   8.87085   8.87085      1.00  1.141686   .136417
   8.87075   8.87075      1.00  1.144356   .137087
   8.87065   8.87065      1.00  1.148826   .137447
   8.87054   8.87054      1.00  1.139266   .136387
   8.87043   8.87043      1.00  1.145656   .137047
   8.87034   8.87034      1.00  1.148296   .137477
   8.87024   8.87024      1.00  1.145706   .137057
   8.87014   8.87014      1.00  1.142916   .136907
   8.87003   8.87003      1.00  1.146826   .137297
   8.86992   8.86992      1.00  1.150816   .137887
   8.86982   8.86982      1.00  1.145866   .137287
   8.86972   8.86972      1.00  1.146926   .137467
   8.86961   8.86961      1.00  1.145816   .137297
   8.86950   8.86950      1.00  1.154736   .138477
   8.86940   8.86940      1.00  1.142126   .136947
   8.86929   8.86929      1.00  1.153996   .138257
   8.86917   8.86917      1.00  1.146946   .137497
   8.86906   8.86906      1.00  1.151276   .137997
   8.86895   8.86895      1.00  1.146566   .137517
   8.86884   8.86884      1.00  1.154986   .138597
   8.86872   8.86872      1.00  1.141356   .136917
   8.86861   8.86861      1.00  1.153156   .138307
   8.86849   8.86849      1.00  1.148726   .137847
   8.86837   8.86837      1.00  1.153726   .138527
   8.86825   8.86825      1.00  1.145406   .137427
   8.86814   8.86814      1.00  1.151336   .138357
   8.86803   8.86803      1.00  1.154726   .138817
   8.86791   8.86791      1.00  1.149656   .137957
   8.86779   8.86779      1.00  1.150416   .138207
   8.86768   8.86768      1.00  1.158276   .139037
   8.86757   8.86757      1.00  1.152026   .138407
   8.86745   8.86745      1.00  1.149266   .138117
   8.86733   8.86733      1.00  1.153256   .138667
   8.86722   8.86722      1.00  1.157516   .139147
   8.86711   8.86711      1.00  1.152936   .138587
   8.86700   8.86700      1.00  1.152416   .138597
   8.86689   8.86689      1.00  1.155136   .139027
   8.86678   8.86678      1.00  1.157416   .139147
   8.86667   8.86667      1.00  1.152936   .138647
   8.86656   8.86656      1.00  1.154596   .138997
   8.86644   8.86644      1.00  1.156476   .139167
   8.86634   8.86634      1.00  1.152906   .138687
   8.86623   8.86623      1.00  1.156706   .139257
   8.86611   8.86611      1.00  1.157256   .139417
   8.86600   8.86600      1.00  1.153616   .138867
   8.86589   8.86589      1.00  1.154756   .139067
   8.86578   8.86578      1.00  1.157626   .139347
   8.86566   8.86566      1.00  1.155666   .139227
   8.86555   8.86555      1.00  1.153646   .138887
   8.86544   8.86544      1.00  1.157386   .139407
   8.86532   8.86532      1.00  1.160026   .139817
   8.86520   8.86520      1.00  1.155486   .139287
   8.86507   8.86507      1.00  1.156166   .139317
   8.86496   8.86496      1.00  1.161556   .140127
   8.86485   8.86485      1.00  1.158106   .139727
   8.86473   8.86473      1.00  1.152896   .138827
   8.86461   8.86461      1.00  1.162046   .140017
   8.86449   8.86449      1.00  1.159536   .139807
   8.86438   8.86438      1.00  1.158096   .139657
   8.86426   8.86426      1.00  1.157926   .139687
   8.86414   8.86414      1.00  1.162606   .140247
   8.86404   8.86404      1.00  1.158446   .139857
   8.86392   8.86392      1.00  1.157886   .139767
   8.86380   8.86380      1.00  1.160556   .139997
   8.86369   8.86369      1.00  1.163786   .140537
   8.86359   8.86359      1.00  1.154306   .139327
   8.86348   8.86348      1.00  1.164576   .140847
   8.86336   8.86336      1.00  1.159446   .139987
   8.86325   8.86325      1.00  1.162306   .140367
   8.86314   8.86314      1.00  1.155106   .139717
   8.86304   8.86304      1.00  1.167106   .141047
   8.86292   8.86292      1.00  1.154686   .139567
   8.86281   8.86281      1.00  1.163776   .140587
   8.86270   8.86270      1.00  1.157786   .139907
   8.86259   8.86259      1.00  1.166766   .141097
   8.86248   8.86248      1.00  1.157736   .140057
   8.86237   8.86237      1.00  1.167006   .141147
   8.86226   8.86226      1.00  1.161996   .140527
   8.86215   8.86215      1.00  1.168226   .141277
   8.86204   8.86204      1.00  1.158696   .140127
   8.86193   8.86193      1.00  1.171006   .141727
   8.86183   8.86183      1.00  1.162796   .140837
   8.86172   8.86172      1.00  1.163696   .140857
   8.86160   8.86160      1.00  1.162406   .140637
   8.86149   8.86149      1.00  1.167916   .141327
   8.86139   8.86139      1.00  1.163726   .140807
   8.86129   8.86129      1.00  1.160166   .140577
   8.86119   8.86119      1.00  1.166526   .141297
   8.86108   8.86108      1.00  1.168636   .141647
   8.86098   8.86098      1.00  1.161696   .140897
   8.86088   8.86088      1.00  1.165536   .141277
   8.86077   8.86077      1.00  1.169246   .141737
   8.86066   8.86066      1.00  1.163006   .141027
   8.86056   8.86056      1.00  1.163966   .141127
   8.86046   8.86046      1.00  1.167036   .141417
   8.86035   8.86035      1.00  1.167296   .141467
   8.86025   8.86025      1.00  1.161716   .140957
   8.86015   8.86015      1.00  1.167776   .141527
   8.86005   8.86005      1.00  1.166756   .141527
   8.85994   8.85994      1.00  1.162786   .141057
   8.85984   8.85984      1.00  1.165266   .141307
   8.85974   8.85974      1.00  1.167236   .141767
   8.85963   8.85963      1.00  1.166586   .141577
   8.85951   8.85951      1.00  1.163576   .141187
   8.85940   8.85940      1.00  1.167946   .141797
   8.85931   8.85931      1.00  1.163276   .141377
   8.85920   8.85920      1.00  1.167176   .141997
   8.85909   8.85909      1.00  1.162546   .141327
   8.85897   8.85897      1.00  1.168046   .141987
   8.85886   8.85886      1.00  1.164476   .141497
   8.85875   8.85875      1.00  1.166386   .141597
   8.85863   8.85863      1.00  1.167216   .141887
   8.85851   8.85851      1.00  1.167056   .141797
   8.85840   8.85840      1.00  1.161786   .141257
   8.85829   8.85829      1.00  1.168656   .142007
   8.85816   8.85816      1.00  1.164646   .141637
   8.85805   8.85805      1.00  1.166676   .141857
   8.85794   8.85794      1.00  1.164036   .141607
   8.85783   8.85783      1.00  1.166326   .141947
   8.85772   8.85772      1.00  1.165876   .141957
   8.85759   8.85759      1.00  1.163586   .141667
   8.85748   8.85748      1.00  1.167026   .142127
   8.85736   8.85736      1.00  1.164286   .141767
   8.85724   8.85724      1.00  1.165756   .141917
   8.85713   8.85713      1.00  1.162906   .141577
   8.85703   8.85703      1.00  1.169316   .142347
   8.85692   8.85692      1.00  1.163846   .141597
   8.85681   8.85681      1.00  1.165056   .141997
   8.85669   8.85669      1.00  1.166086   .142007
   8.85659   8.85659      1.00  1.168366   .142287
   8.85648   8.85648      1.00  1.165086   .141747
   8.85637   8.85637      1.00  1.167026   .142247
   8.85625   8.85625      1.00  1.164796   .141907
   8.85615   8.85615      1.00  1.167156   .142337
   8.85604   8.85604      1.00  1.165146   .142017
   8.85592   8.85592      1.00  1.166346   .142097
   8.85580   8.85580      1.00  1.165726   .142187
   8.85569   8.85569      1.00  1.163166   .141927
   8.85558   8.85558      1.00  1.168256   .142557
   8.85546   8.85546      1.00  1.162736   .141817
   8.85534   8.85534      1.00  1.168036   .142457
   8.85523   8.85523      1.00  1.164116   .142137
   8.85511   8.85511      1.00  1.167306   .142487
   8.85498   8.85498      1.00  1.165136   .142247
   8.85486   8.85486      1.00  1.168606   .142737
   8.85475   8.85475      1.00  1.165146   .142417
   8.85464   8.85464      1.00  1.170026   .142887
   8.85452   8.85452      1.00  1.162746   .142077
   8.85440   8.85440      1.00  1.172026   .143197
   8.85429   8.85429      1.00  1.167036   .142617
   8.85418   8.85418      1.00  1.168776   .142787
   8.85406   8.85406      1.00  1.162906   .142257
   8.85394   8.85394      1.00  1.171346   .143187
   8.85384   8.85384      1.00  1.167146   .142667
   8.85372   8.85372      1.00  1.168696   .142807
   8.85360   8.85360      1.00  1.169766   .142957
   8.85349   8.85349      1.00  1.169466   .142967
   8.85339   8.85339      1.00  1.171266   .143317
   8.85329   8.85329      1.00  1.167636   .142817
   8.85317   8.85317      1.00  1.170866   .143167
   8.85305   8.85305      1.00  1.172076   .143477
   8.85295   8.85295      1.00  1.170486   .143167
   8.85283   8.85283      1.00  1.170286   .143297
   8.85272   8.85272      1.00  1.171766   .143377
   8.85261   8.85261      1.00  1.171226   .143497
   8.85250   8.85250      1.00  1.169206   .143287
   8.85239   8.85239      1.00  1.173586   .143737
   8.85228   8.85228      1.00  1.171996   .143517
   8.85217   8.85217      1.00  1.169826   .143347
   8.85206   8.85206      1.00  1.172996   .143767
   8.85196   8.85196      1.00  1.173236   .143767
   8.85185   8.85185      1.00  1.170896   .143527
   8.85173   8.85173      1.00  1.171966   .143697
   8.85162   8.85162      1.00  1.172876   .143807
   8.85151   8.85151      1.00  1.176536   .144387
   8.85140   8.85140      1.00  1.168276   .143187
   8.85130   8.85130      1.00  1.177586   .144577
   8.85120   8.85120      1.00  1.170766   .143667
   8.85109   8.85109      1.00  1.178726   .144677
   8.85098   8.85098      1.00  1.168956   .143497
   8.85088   8.85088      1.00  1.177676   .144477
   8.85078   8.85078      1.00  1.172986   .143977
   8.85068   8.85068      1.00  1.176176   .144557
   8.85057   8.85057      1.00  1.172476   .143987
   8.85046   8.85046      1.00  1.180466   .145117
   8.85037   8.85037      1.00  1.169476   .143687
   8.85027   8.85027      1.00  1.181186   .144977
   8.85016   8.85016      1.00  1.173676   .144147
   8.85006   8.85006      1.00  1.181056   .145087
   8.84996   8.84996      1.00  1.172086   .144017
   8.84986   8.84986      1.00  1.181366   .145177
   8.84975   8.84975      1.00  1.176776   .144587
   8.84964   8.84964      1.00  1.178316   .144817
   8.84953   8.84953      1.00  1.176186   .144637
   8.84942   8.84942      1.00  1.180646   .145157
   8.84931   8.84931      1.00  1.179006   .145217
   8.84920   8.84920      1.00  1.176016   .144737
   8.84909   8.84909      1.00  1.181276   .145347
   8.84898   8.84898      1.00  1.180086   .145217
   8.84886   8.84886      1.00  1.177136   .144847
   8.84875   8.84875      1.00  1.179446   .144907
   8.84864   8.84864      1.00  1.182186   .145487
   8.84853   8.84853      1.00  1.175516   .144667
   8.84840   8.84840      1.00  1.179666   .145147
   8.84828   8.84828      1.00  1.176236   .144777
   8.84818   8.84818      1.00  1.186116   .146117
   8.84806   8.84806      1.00  1.177156   .145057
   8.84794   8.84794      1.00  1.180326   .145427
   8.84781   8.84781      1.00  1.183066   .145927
   8.84771   8.84771      1.00  1.181156   .145637
   8.84760   8.84760      1.00  1.180276   .145507
   8.84748   8.84748      1.00  1.181866   .145687
   8.84737   8.84737      1.00  1.181126   .145737
   8.84726   8.84726      1.00  1.181026   .145667
   8.84715   8.84715      1.00  1.180936   .145647
   8.84703   8.84703      1.00  1.181186   .145627
   8.84692   8.84692      1.00  1.181256   .145667
   8.84681   8.84681      1.00  1.178396   .145427
   8.84670   8.84670      1.00  1.183886   .146097
   8.84659   8.84659      1.00  1.183336   .146107
   8.84648   8.84648      1.00  1.180976   .145697
   8.84637   8.84637      1.00  1.181946   .145927
   8.84626   8.84626      1.00  1.188726   .146767
   8.84614   8.84614      1.00  1.178386   .145627
   8.84603   8.84603      1.00  1.186866   .146497
   8.84592   8.84592      1.00  1.185046   .146447
   8.84581   8.84581      1.00  1.187326   .146817
   8.84569   8.84569      1.00  1.182366   .146137
   8.84558   8.84558      1.00  1.187196   .146547
   8.84546   8.84546      1.00  1.188356   .146767
   8.84535   8.84535      1.00  1.185616   .146587
   8.84523   8.84523      1.00  1.184246   .146497
   8.84511   8.84511      1.00  1.184966   .146517
   8.84499   8.84499      1.00  1.189666   .147147
   8.84488   8.84488      1.00  1.181696   .146257
   8.84475   8.84475      1.00  1.188416   .147107
   8.84463   8.84463      1.00  1.185016   .146587
   8.84452   8.84452      1.00  1.187816   .146827
   8.84441   8.84441      1.00  1.185406   .146887
   8.84429   8.84429      1.00  1.189126   .147097
   8.84417   8.84417      1.00  1.186966   .146937
   8.84406   8.84406      1.00  1.187966   .146907
   8.84395   8.84395      1.00  1.186236   .146857
   8.84383   8.84383      1.00  1.190546   .147427
   8.84372   8.84372      1.00  1.187156   .146987
   8.84361   8.84361      1.00  1.187566   .146917
   8.84351   8.84351      1.00  1.191876   .147617
   8.84340   8.84340      1.00  1.189436   .147487
   8.84328   8.84328      1.00  1.190076   .147517
   8.84318   8.84318      1.00  1.188416   .147367
   8.84307   8.84307      1.00  1.191386   .147617
   8.84295   8.84295      1.00  1.189456   .147337
   8.84283   8.84283      1.00  1.191466   .147807
   8.84273   8.84273      1.00  1.190196   .147677
   8.84262   8.84262      1.00  1.190226   .147617
   8.84250   8.84250      1.00  1.189926   .147517
   8.84239   8.84239      1.00  1.191776   .147787
   8.84229   8.84229      1.00  1.193756   .148117
   8.84219   8.84219      1.00  1.189886   .147597
   8.84207   8.84207      1.00  1.189016   .147597
   8.84195   8.84195      1.00  1.193966   .148257
   8.84185   8.84185      1.00  1.189156   .147697
   8.84174   8.84174      1.00  1.190556   .147787
   8.84163   8.84163      1.00  1.191106   .147867
   8.84152   8.84152      1.00  1.189776   .147797
   8.84141   8.84141      1.00  1.189616   .147847
   8.84131   8.84131      1.00  1.189346   .147807
   8.84121   8.84121      1.00  1.190226   .147927
   8.84110   8.84110      1.00  1.188276   .147577
   8.84100   8.84100      1.00  1.188226   .147717
   8.84090   8.84090      1.00  1.188996   .147817
   8.84079   8.84079      1.00  1.192386   .148197
   8.84068   8.84068      1.00  1.187166   .147687
   8.84058   8.84058      1.00  1.190436   .148217
   8.84048   8.84048      1.00  1.191396   .148257
   8.84038   8.84038      1.00  1.191986   .148197
   8.84027   8.84027      1.00  1.191246   .148277
   8.84017   8.84017      1.00  1.190736   .148027
   8.84007   8.84007      1.00  1.190606   .148127
   8.83996   8.83996      1.00  1.192966   .148387
   8.83986   8.83986      1.00  1.189646   .148117
   8.83976   8.83976      1.00  1.190836   .148307
   8.83965   8.83965      1.00  1.187646   .147837
   8.83954   8.83954      1.00  1.187936   .147967
   8.83942   8.83942      1.00  1.192586   .148477
   8.83932   8.83932      1.00  1.186616   .147857
   8.83921   8.83921      1.00  1.192746   .148717
   8.83910   8.83910      1.00  1.187536   .147957
   8.83899   8.83899      1.00  1.191136   .148417
   8.83888   8.83888      1.00  1.188106   .148167
   8.83877   8.83877      1.00  1.191176   .148487
   8.83865   8.83865      1.00  1.186476   .147807
   8.83853   8.83853      1.00  1.192336   .148737
   8.83842   8.83842      1.00  1.188096   .148377
   8.83830   8.83830      1.00  1.190026   .148427
   8.83818   8.83818      1.00  1.185516   .147957
   8.83805   8.83805      1.00  1.190196   .148457
   8.83795   8.83795      1.00  1.185896   .148067
   8.83783   8.83783      1.00  1.190666   .148567
   8.83771   8.83771      1.00  1.185326   .148127
   8.83760   8.83760      1.00  1.188326   .148267
   8.83749   8.83749      1.00  1.186896   .148117
   8.83738   8.83738      1.00  1.187906   .148277
   8.83726   8.83726      1.00  1.185756   .148167
   8.83715   8.83715      1.00  1.187226   .148367
   8.83704   8.83704      1.00  1.189146   .148407
   8.83694   8.83694      1.00  1.187166   .148277
   8.83682   8.83682      1.00  1.188236   .148457
   8.83671   8.83671      1.00  1.187366   .148317
   8.83660   8.83660      1.00  1.189926   .148717
   8.83650   8.83650      1.00  1.186796   .148357
   8.83638   8.83638      1.00  1.185366   .148107
   8.83627   8.83627      1.00  1.191116   .149077
   8.83616   8.83616      1.00  1.185516   .148317
   8.83605   8.83605      1.00  1.187226   .148477
   8.83593   8.83593      1.00  1.187586   .148627
   8.83582   8.83582      1.00  1.187696   .148597
   8.83571   8.83571      1.00  1.187906   .148647
   8.83559   8.83559      1.00  1.188486   .148847
   8.83548   8.83548      1.00  1.184656   .148247
   8.83536   8.83536      1.00  1.188616   .148937
   8.83525   8.83525      1.00  1.186856   .148607
   8.83513   8.83513      1.00  1.188056   .148767
   8.83500   8.83500      1.00  1.187456   .148697
   8.83488   8.83488      1.00  1.187296   .148777
   8.83477   8.83477      1.00  1.185256   .148457
   8.83466   8.83466      1.00  1.190966   .149197
   8.83454   8.83454      1.00  1.184636   .148337
   8.83442   8.83442      1.00  1.189656   .148997
   8.83431   8.83431      1.00  1.187046   .148657
   8.83420   8.83420      1.00  1.187556   .148777
   8.83408   8.83408      1.00  1.187476   .148847
   8.83396   8.83396      1.00  1.188416   .148987
   8.83385   8.83385      1.00  1.184016   .148617
   8.83374   8.83374      1.00  1.188526   .148947
   8.83362   8.83362      1.00  1.185856   .148727
   8.83351   8.83351      1.00  1.186696   .148707
   8.83341   8.83341      1.00  1.190006   .149377
   8.83330   8.83330      1.00  1.184626   .148577
   8.83319   8.83319      1.00  1.187796   .148997
   8.83307   8.83307      1.00  1.188676   .149167
   8.83297   8.83297      1.00  1.186636   .148887
   8.83286   8.83286      1.00  1.185046   .148837
   8.83275   8.83275      1.00  1.187926   .149267
   8.83263   8.83263      1.00  1.183816   .148787
   8.83253   8.83253      1.00  1.187086   .149037
   8.83242   8.83242      1.00  1.186316   .149087
   8.83230   8.83230      1.00  1.184956   .148897
   8.83219   8.83219      1.00  1.182816   .148647
   8.83208   8.83208      1.00  1.185266   .148997
   8.83198   8.83198      1.00  1.189176   .149437
   8.83187   8.83187      1.00  1.184586   .149147
   8.83176   8.83176      1.00  1.183906   .148877
   8.83165   8.83165      1.00  1.186936   .149217
   8.83154   8.83154      1.00  1.186216   .149067
   8.83143   8.83143      1.00  1.182476   .148657
   8.83132   8.83132      1.00  1.187396   .149437
   8.83122   8.83122      1.00  1.184126   .149057
   8.83112   8.83112      1.00  1.188396   .149417
   8.83101   8.83101      1.00  1.181146   .148897
   8.83091   8.83091      1.00  1.188756   .149767
   8.83081   8.83081      1.00  1.183936   .149027
   8.83071   8.83071      1.00  1.185846   .149377
   8.83060   8.83060      1.00  1.183436   .149057
   8.83049   8.83049      1.00  1.186736   .149467
   8.83040   8.83040      1.00  1.183006   .149077
   8.83030   8.83030      1.00  1.186076   .149577
   8.83019   8.83019      1.00  1.184046   .149137
   8.83008   8.83008      1.00  1.185996   .149517
   8.82999   8.82999      1.00  1.183196   .149287
   8.82989   8.82989      1.00  1.185626   .149397
   8.82978   8.82978      1.00  1.185876   .149477
   8.82966   8.82966      1.00  1.182836   .149167
   8.82956   8.82956      1.00  1.185436   .149397
   8.82946   8.82946      1.00  1.187076   .149637
   8.82934   8.82934      1.00  1.184726   .149457
   8.82923   8.82923      1.00  1.183076   .149197
   8.82913   8.82913      1.00  1.188356   .150027
   8.82902   8.82902      1.00  1.185216   .149597
   8.82891   8.82891      1.00  1.186146   .149797
   8.82879   8.82879      1.00  1.185306   .149717
   8.82868   8.82868      1.00  1.186516   .149787
   8.82856   8.82856      1.00  1.183706   .149507
   8.82844   8.82844      1.00  1.186706   .149847
   8.82831   8.82831      1.00  1.182066   .149317
   8.82821   8.82821      1.00  1.187496   .150137
   8.82810   8.82810      1.00  1.183526   .149677
   8.82798   8.82798      1.00  1.186716   .149967
   8.82786   8.82786      1.00  1.185046   .149687
   8.82775   8.82775      1.00  1.187226   .150067
   8.82765   8.82765      1.00  1.186286   .150017
   8.82752   8.82752      1.00  1.185646   .149797
   8.82740   8.82740      1.00  1.184186   .149767
   8.82729   8.82729      1.00  1.187176   .150117
   8.82718   8.82718      1.00  1.187786   .150267
   8.82707   8.82707      1.00  1.182326   .149597
   8.82695   8.82695      1.00  1.189206   .150577
   8.82684   8.82684      1.00  1.185466   .150007
   8.82674   8.82674      1.00  1.186096   .150237
   8.82663   8.82663      1.00  1.185936   .150077
   8.82652   8.82652      1.00  1.188106   .150317
   8.82641   8.82641      1.00  1.185426   .150127
   8.82630   8.82630      1.00  1.190176   .150597
   8.82618   8.82618      1.00  1.185506   .150017
   8.82607   8.82607      1.00  1.191306   .150867
   8.82596   8.82596      1.00  1.184676   .150007
   8.82585   8.82585      1.00  1.191036   .150957
   8.82573   8.82573      1.00  1.188606   .150637
   8.82562   8.82562      1.00  1.186996   .150567
   8.82551   8.82551      1.00  1.189906   .150737
   8.82539   8.82539      1.00  1.191496   .151067
   8.82527   8.82527      1.00  1.187836   .150797
   8.82515   8.82515      1.00  1.188486   .150717
   8.82503   8.82503      1.00  1.189056   .150897
   8.82492   8.82492      1.00  1.187986   .150967
   8.82479   8.82479      1.00  1.190376   .151067
   8.82467   8.82467      1.00  1.189586   .151077
   8.82456   8.82456      1.00  1.194116   .151637
   8.82444   8.82444      1.00  1.189776   .150867
   8.82433   8.82433      1.00  1.191506   .151237
   8.82421   8.82421      1.00  1.192656   .151297
   8.82410   8.82410      1.00  1.194316   .151627
   8.82399   8.82399      1.00  1.191586   .151187
   8.82387   8.82387      1.00  1.193566   .151617
   8.82375   8.82375      1.00  1.192946   .151517
   8.82365   8.82365      1.00  1.193546   .151447
   8.82354   8.82354      1.00  1.192986   .151607
   8.82342   8.82342      1.00  1.193806   .151687
   8.82331   8.82331      1.00  1.192966   .151797
   8.82321   8.82321      1.00  1.193176   .151637
   8.82310   8.82310      1.00  1.193396   .151707
   8.82298   8.82298      1.00  1.194526   .151947
   8.82287   8.82287      1.00  1.192876   .151837
   8.82276   8.82276      1.00  1.193386   .151757
   8.82266   8.82266      1.00  1.195586   .152177
   8.82254   8.82254      1.00  1.193576   .151887
   8.82242   8.82242      1.00  1.192696   .151777
   8.82232   8.82232      1.00  1.194736   .152067
   8.82221   8.82221      1.00  1.195296   .152157
   8.82210   8.82210      1.00  1.192696   .151707
   8.82199   8.82199      1.00  1.196746   .152217
   8.82188   8.82188      1.00  1.194836   .152227
   8.82177   8.82177      1.00  1.194066   .152077
   8.82166   8.82166      1.00  1.192866   .151817
   8.82154   8.82154      1.00  1.196126   .152207
   8.82144   8.82144      1.00  1.196096   .152177
   8.82134   8.82134      1.00  1.191836   .151777
   8.82123   8.82123      1.00  1.196456   .152457
   8.82113   8.82113      1.00  1.195186   .152247
   8.82103   8.82103      1.00  1.191786   .151867
   8.82092   8.82092      1.00  1.194046   .152267
   8.82081   8.82081      1.00  1.196226   .152437
   8.82071   8.82071      1.00  1.191856   .151967
   8.82061   8.82061      1.00  1.194586   .152387
   8.82050   8.82050      1.00  1.191846   .151967
   8.82039   8.82039      1.00  1.194916   .152517
   8.82029   8.82029      1.00  1.190006   .151987
   8.82020   8.82020      1.00  1.193766   .152437
   8.82010   8.82010      1.00  1.194016   .152397
   8.81999   8.81999      1.00  1.190516   .151977
   8.81988   8.81988      1.00  1.192836   .152277
   8.81978   8.81978      1.00  1.191686   .152127
   8.81967   8.81967      1.00  1.191486   .152067
   8.81956   8.81956      1.00  1.190466   .152067
   8.81945   8.81945      1.00  1.189726   .151957
   8.81935   8.81935      1.00  1.189616   .152027
   8.81924   8.81924      1.00  1.189576   .151997
   8.81913   8.81913      1.00  1.191466   .152187
   8.81902   8.81902      1.00  1.190996   .152377
   8.81891   8.81891      1.00  1.187616   .151807
   8.81880   8.81880      1.00  1.193036   .152417
   8.81868   8.81868      1.00  1.188106   .151977
   8.81855   8.81855      1.00  1.192366   .152447
   8.81845   8.81845      1.00  1.188646   .152127
   8.81834   8.81834      1.00  1.191666   .152587
   8.81821   8.81821      1.00  1.189306   .152297
   8.81809   8.81809      1.00  1.191166   .152417
   8.81797   8.81797      1.00  1.187486   .151837
   8.81786   8.81786      1.00  1.189616   .152127
   8.81775   8.81775      1.00  1.183546   .151417
   8.81763   8.81763      1.00  1.191066   .152477
   8.81752   8.81752      1.00  1.187066   .152107
   8.81741   8.81741      1.00  1.188836   .152177
   8.81729   8.81729      1.00  1.187096   .152027
   8.81718   8.81718      1.00  1.189756   .152147
   8.81707   8.81707      1.00  1.186846   .152127
   8.81696   8.81696      1.00  1.185336   .152027
   8.81685   8.81685      1.00  1.189776   .152507
   8.81674   8.81674      1.00  1.186176   .152067
   8.81663   8.81663      1.00  1.188696   .152297
   8.81653   8.81653      1.00  1.185266   .152027
   8.81641   8.81641      1.00  1.188696   .152377
   8.81629   8.81629      1.00  1.183216   .151727
   8.81619   8.81619      1.00  1.187026   .152177
   8.81608   8.81608      1.00  1.184466   .151937
   8.81596   8.81596      1.00  1.187636   .152217
   8.81584   8.81584      1.00  1.181886   .151557
   8.81573   8.81573      1.00  1.189006   .152547
   8.81562   8.81562      1.00  1.184196   .151937
   8.81550   8.81550      1.00  1.186066   .152027
   8.81538   8.81538      1.00  1.181846   .151617
   8.81527   8.81527      1.00  1.186626   .152367
   8.81515   8.81515      1.00  1.184936   .152217
   8.81503   8.81503      1.00  1.183426   .151847
   8.81491   8.81491      1.00  1.184316   .152167
   8.81479   8.81479      1.00  1.185656   .152227
   8.81468   8.81468      1.00  1.182686   .151947
   8.81456   8.81456      1.00  1.185406   .152367
   8.81444   8.81444      1.00  1.186056   .152597
   8.81433   8.81433      1.00  1.182666   .152197
   8.81422   8.81422      1.00  1.185226   .152357
   8.81410   8.81410      1.00  1.184866   .152417
   8.81398   8.81398      1.00  1.186226   .152587
   8.81387   8.81387      1.00  1.182736   .152287
   8.81376   8.81376      1.00  1.186386   .152647
   8.81364   8.81364      1.00  1.185366   .152637
   8.81354   8.81354      1.00  1.185026   .152417
   8.81344   8.81344      1.00  1.182186   .152157
   8.81333   8.81333      1.00  1.187456   .152677
   8.81321   8.81321      1.00  1.183656   .152307
   8.81310   8.81310      1.00  1.183636   .152617
   8.81299   8.81299      1.00  1.183496   .152487
   8.81288   8.81288      1.00  1.186556   .152877
   8.81276   8.81276      1.00  1.184786   .152447
   8.81265   8.81265      1.00  1.183126   .152427
   8.81254   8.81254      1.00  1.185656   .152717
   8.81244   8.81244      1.00  1.185756   .152747
   8.81233   8.81233      1.00  1.184786   .152667
   8.81221   8.81221      1.00  1.184706   .152647
   8.81211   8.81211      1.00  1.186446   .153107
   8.81200   8.81200      1.00  1.182356   .152587
   8.81188   8.81188      1.00  1.186376   .152827
   8.81177   8.81177      1.00  1.186596   .153097
   8.81166   8.81166      1.00  1.185046   .152867
   8.81156   8.81156      1.00  1.188596   .153497
   8.81145   8.81145      1.00  1.187156   .153237
   8.81134   8.81134      1.00  1.185906   .153007
   8.81123   8.81123      1.00  1.186216   .153167
   8.81114   8.81114      1.00  1.190776   .153737
   8.81103   8.81103      1.00  1.186176   .152957
   8.81092   8.81092      1.00  1.188396   .153527
   8.81082   8.81082      1.00  1.183756   .152687
   8.81072   8.81072      1.00  1.193506   .154097
   8.81061   8.81061      1.00  1.185016   .153047
   8.81050   8.81050      1.00  1.184436   .152977
   8.81041   8.81041      1.00  1.186716   .153397
   8.81031   8.81031      1.00  1.193416   .154267
   8.81020   8.81020      1.00  1.184316   .153087
   8.81010   8.81010      1.00  1.190116   .153777
   8.81000   8.81000      1.00  1.187876   .153537
   8.80990   8.80990      1.00  1.190046   .153997
   8.80979   8.80979      1.00  1.185426   .153537
   8.80967   8.80967      1.00  1.189456   .153837
   8.80957   8.80957      1.00  1.189946   .153977
   8.80947   8.80947      1.00  1.189216   .153887
   8.80935   8.80935      1.00  1.187706   .153767
   8.80924   8.80924      1.00  1.191396   .154287
   8.80913   8.80913      1.00  1.192016   .154167
   8.80902   8.80902      1.00  1.189116   .153967
   8.80890   8.80890      1.00  1.191586   .154337
   8.80879   8.80879      1.00  1.187296   .153687
   8.80868   8.80868      1.00  1.194046   .154737
   8.80857   8.80857      1.00  1.187836   .153777
   8.80845   8.80845      1.00  1.193666   .154697
   8.80833   8.80833      1.00  1.185226   .153557
   8.80822   8.80822      1.00  1.194716   .154917
   8.80810   8.80810      1.00  1.188206   .154127
   8.80798   8.80798      1.00  1.192386   .154567
   8.80787   8.80787      1.00  1.189116   .154177
   8.80776   8.80776      1.00  1.193456   .154877
   8.80765   8.80765      1.00  1.189366   .154307
   8.80753   8.80753      1.00  1.193056   .154737
   8.80741   8.80741      1.00  1.187706   .153937
   8.80730   8.80730      1.00  1.194516   .154957
   8.80719   8.80719      1.00  1.189306   .154357
   8.80707   8.80707      1.00  1.191156   .154657
   8.80696   8.80696      1.00  1.191716   .154817
   8.80685   8.80685      1.00  1.191576   .154607
   8.80675   8.80675      1.00  1.191346   .154697
   8.80664   8.80664      1.00  1.191226   .154487
   8.80653   8.80653      1.00  1.193376   .155137
   8.80642   8.80642      1.00  1.190406   .154737
   8.80631   8.80631      1.00  1.194086   .155017
   8.80619   8.80619      1.00  1.190636   .154737
   8.80608   8.80608      1.00  1.193586   .155077
   8.80597   8.80597      1.00  1.190696   .154697
   8.80586   8.80586      1.00  1.193586   .155277
   8.80574   8.80574      1.00  1.191606   .154957
   8.80562   8.80562      1.00  1.195116   .155377
   8.80551   8.80551      1.00  1.191596   .154857
   8.80540   8.80540      1.00  1.196246   .155517
   8.80528   8.80528      1.00  1.189976   .154897
   8.80516   8.80516      1.00  1.193766   .155317
   8.80505   8.80505      1.00  1.194506   .155477
   8.80493   8.80493      1.00  1.191236   .155067
   8.80481   8.80481      1.00  1.191626   .155127
   8.80469   8.80469      1.00  1.191676   .155147
   8.80458   8.80458      1.00  1.194376   .155627
   8.80446   8.80446      1.00  1.192326   .155187
   8.80434   8.80434      1.00  1.193096   .155477
   8.80422   8.80422      1.00  1.192756   .155277
   8.80411   8.80411      1.00  1.196086   .155777
   8.80401   8.80401      1.00  1.192616   .155337
   8.80389   8.80389      1.00  1.192766   .155477
   8.80377   8.80377      1.00  1.195346   .155827
   8.80367   8.80367      1.00  1.195046   .155677
   8.80356   8.80356      1.00  1.192626   .155427
   8.80344   8.80344      1.00  1.196566   .155977
   8.80333   8.80333      1.00  1.194356   .155677
   8.80322   8.80322      1.00  1.195786   .155927
   8.80312   8.80312      1.00  1.191246   .155247
   8.80301   8.80301      1.00  1.196456   .156097
   8.80289   8.80289      1.00  1.195256   .155947
   8.80278   8.80278      1.00  1.193656   .155787
   8.80268   8.80268      1.00  1.197986   .156267
   8.80256   8.80256      1.00  1.195946   .156007
   8.80245   8.80245      1.00  1.195736   .156007
   8.80234   8.80234      1.00  1.197136   .156257
   8.80224   8.80224      1.00  1.197746   .156287
   8.80212   8.80212      1.00  1.196446   .156237
   8.80201   8.80201      1.00  1.196676   .156267
   8.80191   8.80191      1.00  1.199726   .156677
   8.80180   8.80180      1.00  1.199446   .156567
   8.80168   8.80168      1.00  1.195436   .156337
   8.80157   8.80157      1.00  1.200886   .156967
   8.80147   8.80147      1.00  1.198246   .156627
   8.80137   8.80137      1.00  1.199856   .156807
   8.80126   8.80126      1.00  1.196376   .156357
   8.80115   8.80115      1.00  1.202846   .157297
   8.80105   8.80105      1.00  1.196846   .156557
   8.80095   8.80095      1.00  1.199336   .156937
   8.80084   8.80084      1.00  1.198996   .156897
   8.80073   8.80073      1.00  1.202736   .157387
   8.80063   8.80063      1.00  1.198426   .156947
   8.80053   8.80053      1.00  1.200896   .157047
   8.80043   8.80043      1.00  1.200906   .157237
   8.80032   8.80032      1.00  1.199596   .156977
   8.80022   8.80022      1.00  1.199556   .157157
   8.80012   8.80012      1.00  1.203756   .157537
   8.80002   8.80002      1.00  1.200276   .157057
   8.79991   8.79991      1.00  1.199036   .157007
   8.79980   8.79980      1.00  1.204916   .157847
   8.79971   8.79971      1.00  1.200566   .157327
   8.79959   8.79959      1.00  1.202016   .157407
   8.79948   8.79948      1.00  1.199256   .157167
   8.79938   8.79938      1.00  1.205096   .157937
   8.79928   8.79928      1.00  1.202376   .157627
   8.79916   8.79916      1.00  1.201626   .157457
   8.79904   8.79904      1.00  1.203076   .157787
   8.79893   8.79893      1.00  1.205546   .158087
   8.79883   8.79883      1.00  1.201086   .157447
   8.79871   8.79871      1.00  1.204956   .158027
   8.79860   8.79860      1.00  1.203416   .157907
   8.79848   8.79848      1.00  1.204816   .158057
   8.79836   8.79836      1.00  1.202926   .157797
   8.79824   8.79824      1.00  1.205766   .158267
   8.79813   8.79813      1.00  1.204376   .158017
   8.79801   8.79801      1.00  1.203946   .158087
   8.79790   8.79790      1.00  1.202366   .157917
   8.79778   8.79778      1.00  1.207406   .158487
   8.79767   8.79767      1.00  1.204236   .158157
   8.79755   8.79755      1.00  1.200616   .157737
   8.79744   8.79744      1.00  1.204476   .158237
   8.79732   8.79732      1.00  1.207126   .158717
   8.79720   8.79720      1.00  1.201536   .157977
   8.79710   8.79710      1.00  1.206676   .158657
   8.79699   8.79699      1.00  1.206006   .158547
   8.79688   8.79688      1.00  1.206106   .158627
   8.79676   8.79676      1.00  1.201526   .157917
   8.79666   8.79666      1.00  1.208086   .158887
   8.79655   8.79655      1.00  1.206466   .158727
   8.79644   8.79644      1.00  1.205976   .158607
   8.79632   8.79632      1.00  1.202816   .158217
   8.79621   8.79621      1.00  1.209566   .159057
   8.79610   8.79610      1.00  1.206456   .158747
   8.79599   8.79599      1.00  1.204086   .158387
   8.79587   8.79587      1.00  1.204956   .158547
   8.79576   8.79576      1.00  1.211566   .159537
   8.79565   8.79565      1.00  1.203946   .158547
   8.79553   8.79553      1.00  1.209296   .159197
   8.79541   8.79541      1.00  1.206876   .159017
   8.79530   8.79530      1.00  1.210736   .159337
   8.79519   8.79519      1.00  1.204856   .158727
   8.79506   8.79506      1.00  1.209696   .159357
   8.79493   8.79493      1.00  1.208406   .159317
   8.79482   8.79482      1.00  1.206036   .158977
   8.79471   8.79471      1.00  1.208106   .159267
   8.79460   8.79460      1.00  1.210636   .159407
   8.79447   8.79447      1.00  1.206146   .158977
   8.79436   8.79436      1.00  1.209326   .159287
   8.79426   8.79426      1.00  1.208476   .159397
   8.79413   8.79413      1.00  1.209256   .159457
   8.79401   8.79401      1.00  1.204416   .158867
   8.79390   8.79390      1.00  1.206406   .159217
   8.79378   8.79378      1.00  1.210096   .159707
   8.79367   8.79367      1.00  1.204156   .158877
   8.79356   8.79356      1.00  1.205606   .159267
   8.79345   8.79345      1.00  1.208826   .159587
   8.79335   8.79335      1.00  1.208826   .159647
   8.79323   8.79323      1.00  1.203466   .158997
   8.79312   8.79312      1.00  1.206856   .159467
   8.79302   8.79302      1.00  1.208286   .159577
   8.79291   8.79291      1.00  1.205246   .159297
   8.79280   8.79280      1.00  1.205916   .159337
   8.79268   8.79268      1.00  1.207166   .159497
   8.79258   8.79258      1.00  1.208206   .159637
   8.79247   8.79247      1.00  1.203846   .159177
   8.79236   8.79236      1.00  1.207266   .159647
   8.79224   8.79224      1.00  1.205366   .159347
   8.79213   8.79213      1.00  1.205796   .159377
   8.79203   8.79203      1.00  1.206366   .159547
   8.79192   8.79192      1.00  1.207506   .159787
   8.79180   8.79180      1.00  1.203426   .159247
   8.79170   8.79170      1.00  1.206156   .159477
   8.79159   8.79159      1.00  1.205596   .159517
   8.79149   8.79149      1.00  1.207186   .159857
   8.79137   8.79137      1.00  1.201076   .158957
   8.79127   8.79127      1.00  1.205446   .159427
   8.79117   8.79117      1.00  1.206196   .159747
   8.79106   8.79106      1.00  1.204886   .159397
   8.79095   8.79095      1.00  1.201666   .159217
   8.79086   8.79086      1.00  1.206646   .159717
   8.79076   8.79076      1.00  1.203926   .159647
   8.79065   8.79065      1.00  1.201176   .159207
   8.79054   8.79054      1.00  1.201866   .159117
   8.79044   8.79044      1.00  1.204656   .159627
   8.79034   8.79034      1.00  1.200156   .159087
   8.79024   8.79024      1.00  1.199136   .159007
   8.79014   8.79014      1.00  1.201156   .159247
   8.79004   8.79004      1.00  1.203496   .159527
   8.78994   8.78994      1.00  1.198536   .158997
   8.78983   8.78983      1.00  1.198206   .158907
   8.78972   8.78972      1.00  1.202286   .159427
   8.78962   8.78962      1.00  1.200156   .159227
   8.78951   8.78951      1.00  1.197486   .159007
   8.78939   8.78939      1.00  1.200756   .159337
   8.78928   8.78928      1.00  1.196766   .158717
   8.78918   8.78918      1.00  1.199206   .159137
   8.78907   8.78907      1.00  1.197266   .159137
   8.78896   8.78896      1.00  1.200136   .159397
   8.78884   8.78884      1.00  1.195186   .158757
   8.78873   8.78873      1.00  1.192656   .158317
   8.78861   8.78861      1.00  1.197976   .159137
   8.78849   8.78849      1.00  1.198576   .159277
   8.78837   8.78837      1.00  1.192076   .158477
   8.78826   8.78826      1.00  1.198246   .159057
   8.78815   8.78815      1.00  1.196906   .159147
   8.78803   8.78803      1.00  1.196976   .159067
   8.78791   8.78791      1.00  1.192196   .158287
   8.78781   8.78781      1.00  1.200016   .159407
   8.78770   8.78770      1.00  1.193596   .158677
   8.78758   8.78758      1.00  1.196566   .159107
   8.78746   8.78746      1.00  1.192046   .158527
   8.78735   8.78735      1.00  1.199506   .159547
   8.78724   8.78724      1.00  1.192396   .158617
   8.78712   8.78712      1.00  1.194436   .158867
   8.78701   8.78701      1.00  1.196736   .159297
   8.78691   8.78691      1.00  1.195656   .159087
   8.78680   8.78680      1.00  1.193866   .158817
   8.78669   8.78669      1.00  1.194486   .159087
   8.78657   8.78657      1.00  1.195456   .159177
   8.78647   8.78647      1.00  1.193786   .158987
   8.78636   8.78636      1.00  1.195646   .159417
   8.78624   8.78624      1.00  1.194716   .159167
   8.78613   8.78613      1.00  1.193986   .159047
   8.78602   8.78602      1.00  1.191566   .158717
   8.78591   8.78591      1.00  1.197066   .159447
   8.78580   8.78580      1.00  1.194046   .159017
   8.78568   8.78568      1.00  1.192926   .158847
   8.78557   8.78557      1.00  1.192196   .158797
   8.78546   8.78546      1.00  1.198216   .159717
   8.78534   8.78534      1.00  1.193486   .159087
   8.78521   8.78521      1.00  1.192026   .159067
   8.78510   8.78510      1.00  1.196016   .159627
   8.78499   8.78499      1.00  1.195446   .159637
   8.78486   8.78486      1.00  1.191826   .159027
   8.78473   8.78473      1.00  1.197376   .159567
   8.78462   8.78462      1.00  1.194956   .159517
   8.78451   8.78451      1.00  1.196606   .159617
   8.78439   8.78439      1.00  1.193356   .159287
   8.78427   8.78427      1.00  1.197176   .159937
   8.78417   8.78417      1.00  1.197526   .159957
   8.78406   8.78406      1.00  1.192706   .159427
   8.78394   8.78394      1.00  1.194206   .159527
   8.78382   8.78382      1.00  1.200116   .160247
   8.78372   8.78372      1.00  1.194716   .159767
   8.78360   8.78360      1.00  1.193186   .159457
   8.78349   8.78349      1.00  1.199736   .160267
   8.78338   8.78338      1.00  1.195466   .159817
   8.78328   8.78328      1.00  1.198096   .160317
   8.78317   8.78317      1.00  1.195096   .159817
   8.78305   8.78305      1.00  1.199476   .160367
   8.78294   8.78294      1.00  1.195686   .159897
   8.78284   8.78284      1.00  1.195796   .159837
   8.78272   8.78272      1.00  1.197956   .160167
   8.78261   8.78261      1.00  1.200536   .160807
   8.78250   8.78250      1.00  1.196686   .160147
   8.78239   8.78239      1.00  1.199446   .160607
   8.78229   8.78229      1.00  1.200306   .160717
   8.78217   8.78217      1.00  1.199346   .160567
   8.78206   8.78206      1.00  1.201086   .160817
   8.78196   8.78196      1.00  1.200446   .160717
   8.78184   8.78184      1.00  1.200336   .160707
   8.78173   8.78173      1.00  1.195076   .160017
   8.78162   8.78162      1.00  1.203656   .161087
   8.78152   8.78152      1.00  1.197976   .160427
   8.78142   8.78142      1.00  1.197136   .160487
   8.78130   8.78130      1.00  1.198466   .160627
   8.78120   8.78120      1.00  1.203806   .161457
   8.78110   8.78110      1.00  1.198766   .160607
   8.78100   8.78100      1.00  1.199556   .160937
   8.78089   8.78089      1.00  1.200616   .160957
   8.78078   8.78078      1.00  1.202016   .161137
   8.78068   8.78068      1.00  1.198576   .160667
   8.78058   8.78058      1.00  1.204276   .161497
   8.78047   8.78047      1.00  1.202356   .161237
   8.78037   8.78037      1.00  1.201126   .161237
   8.78027   8.78027      1.00  1.201376   .161147
   8.78017   8.78017      1.00  1.203756   .161617
   8.78007   8.78007      1.00  1.204226   .161527
   8.77996   8.77996      1.00  1.200586   .161297
   8.77986   8.77986      1.00  1.204056   .161707
   8.77976   8.77976      1.00  1.204436   .161737
   8.77964   8.77964      1.00  1.203446   .161747
   8.77954   8.77954      1.00  1.202006   .161357
   8.77943   8.77943      1.00  1.204636   .161917
   8.77933   8.77933      1.00  1.205426   .162197
   8.77921   8.77921      1.00  1.202856   .161647
   8.77910   8.77910      1.00  1.203546   .161737
   8.77899   8.77899      1.00  1.205256   .162017
   8.77888   8.77888      1.00  1.202876   .161657
   8.77876   8.77876      1.00  1.203926   .161977
   8.77865   8.77865      1.00  1.205436   .161877
   8.77853   8.77853      1.00  1.203326   .161937
   8.77842   8.77842      1.00  1.202746   .161857
   8.77830   8.77830      1.00  1.205156   .162107
   8.77818   8.77818      1.00  1.204936   .162067
   8.77807   8.77807      1.00  1.204426   .162217
   8.77796   8.77796      1.00  1.203776   .162047
   8.77784   8.77784      1.00  1.206016   .162307
   8.77772   8.77772      1.00  1.206966   .162497
   8.77762   8.77762      1.00  1.203206   .162037
   8.77750   8.77750      1.00  1.207226   .162567
   8.77738   8.77738      1.00  1.205006   .162377
   8.77727   8.77727      1.00  1.204966   .162497
   8.77716   8.77716      1.00  1.205456   .162457
   8.77705   8.77705      1.00  1.207686   .162817
   8.77694   8.77694      1.00  1.206636   .162687
   8.77683   8.77683      1.00  1.205606   .162637
   8.77672   8.77672      1.00  1.207706   .162827
   8.77661   8.77661      1.00  1.208646   .162907
   8.77650   8.77650      1.00  1.204396   .162527
   8.77639   8.77639      1.00  1.207016   .162787
   8.77628   8.77628      1.00  1.210056   .163187
   8.77617   8.77617      1.00  1.207186   .162807
   8.77605   8.77605      1.00  1.206636   .162847
   8.77594   8.77594      1.00  1.207986   .163097
   8.77583   8.77583      1.00  1.209106   .163137
   8.77572   8.77572      1.00  1.207006   .163037
   8.77561   8.77561      1.00  1.208846   .163317
   8.77549   8.77549      1.00  1.208176   .163177
   8.77538   8.77538      1.00  1.212406   .163657
   8.77526   8.77526      1.00  1.207966   .163007
   8.77514   8.77514      1.00  1.209486   .163407
   8.77502   8.77502      1.00  1.210216   .163477
   8.77490   8.77490      1.00  1.208926   .163357
   8.77480   8.77480      1.00  1.209676   .163667
   8.77468   8.77468      1.00  1.212176   .163827
   8.77456   8.77456      1.00  1.209056   .163527
   8.77444   8.77444      1.00  1.209276   .163247
   8.77433   8.77433      1.00  1.212606   .164027
   8.77421   8.77421      1.00  1.210686   .163777
   8.77410   8.77410      1.00  1.207466   .163337
   8.77399   8.77399      1.00  1.211066   .163687
   8.77387   8.77387      1.00  1.212326   .164147
   8.77376   8.77376      1.00  1.211366   .163987
   8.77366   8.77366      1.00  1.210876   .163867
   8.77355   8.77355      1.00  1.213016   .164217
   8.77344   8.77344      1.00  1.212426   .164067
   8.77333   8.77333      1.00  1.210796   .163747
   8.77321   8.77321      1.00  1.213836   .164327
   8.77311   8.77311      1.00  1.213946   .164357
   8.77300   8.77300      1.00  1.210606   .164107
   8.77288   8.77288      1.00  1.213316   .164387
   8.77277   8.77277      1.00  1.212056   .164107
   8.77267   8.77267      1.00  1.214776   .164567
   8.77256   8.77256      1.00  1.212576   .164347
   8.77245   8.77245      1.00  1.213096   .164247
   8.77234   8.77234      1.00  1.215516   .164717
   8.77223   8.77223      1.00  1.214516   .164677
   8.77213   8.77213      1.00  1.212106   .164317
   8.77201   8.77201      1.00  1.216936   .165127
   8.77190   8.77190      1.00  1.213046   .164407
   8.77179   8.77179      1.00  1.215966   .165077
   8.77168   8.77168      1.00  1.214186   .164797
   8.77157   8.77157      1.00  1.217736   .165177
   8.77146   8.77146      1.00  1.212106   .164477
   8.77136   8.77136      1.00  1.216016   .164977
   8.77126   8.77126      1.00  1.214296   .164817
   8.77115   8.77115      1.00  1.217946   .165497
   8.77104   8.77104      1.00  1.210316   .164437
   8.77094   8.77094      1.00  1.216236   .165287
   8.77084   8.77084      1.00  1.216266   .165177
   8.77073   8.77073      1.00  1.215176   .165087
   8.77063   8.77063      1.00  1.212356   .164837
   8.77053   8.77053      1.00  1.219416   .165727
   8.77043   8.77043      1.00  1.212966   .164887
   8.77032   8.77032      1.00  1.217136   .165627
   8.77022   8.77022      1.00  1.213806   .164877
   8.77012   8.77012      1.00  1.219486   .165727
   8.77003   8.77003      1.00  1.213276   .164927
   8.76991   8.76991      1.00  1.213806   .165147
   8.76980   8.76980      1.00  1.215526   .165337
   8.76970   8.76970      1.00  1.215956   .165357
   8.76960   8.76960      1.00  1.214056   .165167
   8.76948   8.76948      1.00  1.214386   .165357
   8.76937   8.76937      1.00  1.216226   .165467
   8.76927   8.76927      1.00  1.214556   .165207
   8.76916   8.76916      1.00  1.214756   .165337
   8.76905   8.76905      1.00  1.215206   .165487
   8.76893   8.76893      1.00  1.214816   .165317
   8.76882   8.76882      1.00  1.213086   .165087
   8.76871   8.76871      1.00  1.215066   .165537
   8.76859   8.76859      1.00  1.214186   .165457
   8.76846   8.76846      1.00  1.210526   .164987
   8.76835   8.76835      1.00  1.213406   .165317
   8.76825   8.76825      1.00  1.216676   .165887
   8.76812   8.76812      1.00  1.213076   .165287
   8.76800   8.76800      1.00  1.210196   .165017
   8.76790   8.76790      1.00  1.215356   .165757
   8.76778   8.76778      1.00  1.214806   .165547
   8.76767   8.76767      1.00  1.211866   .165397
   8.76755   8.76755      1.00  1.210666   .165097
   8.76743   8.76743      1.00  1.215656   .165907
   8.76732   8.76732      1.00  1.211446   .165367
   8.76720   8.76720      1.00  1.211336   .165277
   8.76709   8.76709      1.00  1.211666   .165327
   8.76699   8.76699      1.00  1.210556   .165257
   8.76688   8.76688      1.00  1.207406   .164777
   8.76677   8.76677      1.00  1.212766   .165427
   8.76665   8.76665      1.00  1.211226   .165087
   8.76655   8.76655      1.00  1.210996   .165407
   8.76644   8.76644      1.00  1.208696   .165087
   8.76632   8.76632      1.00  1.213136   .165527
   8.76621   8.76621      1.00  1.209566   .165277
   8.76610   8.76610      1.00  1.209056   .165277
   8.76599   8.76599      1.00  1.210146   .165427
   8.76588   8.76588      1.00  1.210686   .165537
   8.76576   8.76576      1.00  1.209656   .165147
   8.76565   8.76565      1.00  1.207366   .165067
   8.76554   8.76554      1.00  1.211646   .165777
   8.76542   8.76542      1.00  1.208196   .165197
   8.76530   8.76530      1.00  1.207156   .165147
   8.76519   8.76519      1.00  1.209606   .165387
   8.76507   8.76507      1.00  1.209766   .165507
   8.76495   8.76495      1.00  1.206386   .165247
   8.76483   8.76483      1.00  1.206636   .165227
   8.76471   8.76471      1.00  1.209846   .165577
   8.76460   8.76460      1.00  1.208406   .165527
   8.76447   8.76447      1.00  1.205646   .165067
   8.76435   8.76435      1.00  1.207076   .165157
   8.76425   8.76425      1.00  1.208446   .165527
   8.76413   8.76413      1.00  1.206106   .165167
   8.76402   8.76402      1.00  1.204806   .164897
   8.76390   8.76390      1.00  1.207366   .165277
   8.76379   8.76379      1.00  1.205506   .165217
   8.76369   8.76369      1.00  1.202866   .164777
   8.76358   8.76358      1.00  1.206966   .165367
   8.76346   8.76346      1.00  1.205956   .165227
   8.76335   8.76335      1.00  1.203966   .164967
   8.76325   8.76325      1.00  1.204526   .165247
   8.76313   8.76313      1.00  1.207216   .165587
   8.76302   8.76302      1.00  1.201966   .164817
   8.76292   8.76292      1.00  1.205776   .165467
   8.76281   8.76281      1.00  1.202796   .165037
   8.76269   8.76269      1.00  1.206126   .165617
   8.76258   8.76258      1.00  1.202546   .165127
   8.76247   8.76247      1.00  1.204026   .165157
   8.76236   8.76236      1.00  1.203936   .165227
   8.76225   8.76225      1.00  1.204366   .165427
   8.76213   8.76213      1.00  1.201396   .165017
   8.76203   8.76203      1.00  1.205726   .165677
   8.76192   8.76192      1.00  1.201676   .165057
   8.76181   8.76181      1.00  1.200926   .164917
   8.76170   8.76170      1.00  1.204706   .165667
   8.76160   8.76160      1.00  1.202946   .165267
   8.76150   8.76150      1.00  1.203016   .165357
   8.76138   8.76138      1.00  1.200986   .165107
   8.76127   8.76127      1.00  1.202386   .165247
   8.76117   8.76117      1.00  1.202246   .165257
   8.76107   8.76107      1.00  1.200576   .165147
   8.76096   8.76096      1.00  1.199996   .164967
   8.76086   8.76086      1.00  1.205596   .165617
   8.76076   8.76076      1.00  1.199476   .164837
   8.76066   8.76066      1.00  1.201826   .165267
   8.76055   8.76055      1.00  1.201666   .165367
   8.76044   8.76044      1.00  1.202876   .165507
   8.76035   8.76035      1.00  1.200486   .165157
   8.76025   8.76025      1.00  1.202276   .165467
   8.76014   8.76014      1.00  1.200386   .165387
   8.76003   8.76003      1.00  1.201776   .165447
   8.75993   8.75993      1.00  1.200056   .165217
   8.75983   8.75983      1.00  1.200756   .165337
   8.75972   8.75972      1.00  1.197786   .165017
   8.75961   8.75961      1.00  1.198346   .165107
   8.75950   8.75950      1.00  1.202056   .165807
   8.75940   8.75940      1.00  1.201866   .165417
   8.75929   8.75929      1.00  1.200026   .165437
   8.75918   8.75918      1.00  1.199496   .165437
   8.75907   8.75907      1.00  1.201626   .165587
   8.75896   8.75896      1.00  1.198626   .165187
   8.75885   8.75885      1.00  1.200866   .165487
   8.75873   8.75873      1.00  1.199086   .165337
   8.75862   8.75862      1.00  1.200576   .165697
   8.75850   8.75850      1.00  1.201656   .165687
   8.75838   8.75838      1.00  1.198896   .165327
   8.75826   8.75826      1.00  1.201916   .165907
   8.75815   8.75815      1.00  1.200316   .165677
   8.75804   8.75804      1.00  1.199686   .165577
   8.75791   8.75791      1.00  1.201756   .165997
   8.75780   8.75780      1.00  1.201876   .165977
   8.75769   8.75769      1.00  1.197556   .165267
   8.75757   8.75757      1.00  1.202876   .166067
   8.75746   8.75746      1.00  1.198576   .165637
   8.75734   8.75734      1.00  1.200916   .165727
   8.75723   8.75723      1.00  1.197826   .165507
   8.75713   8.75713      1.00  1.203436   .166367
   8.75702   8.75702      1.00  1.199696   .165867
   8.75690   8.75690      1.00  1.200486   .165977
   8.75679   8.75679      1.00  1.199936   .165957
   8.75668   8.75668      1.00  1.203146   .166327
   8.75657   8.75657      1.00  1.199666   .165987
   8.75645   8.75645      1.00  1.201646   .166237
   8.75635   8.75635      1.00  1.202636   .166267
   8.75624   8.75624      1.00  1.201286   .166047
   8.75612   8.75612      1.00  1.201676   .166237
   8.75601   8.75601      1.00  1.203176   .166427
   8.75590   8.75590      1.00  1.202016   .166347
   8.75579   8.75579      1.00  1.201546   .166477
   8.75567   8.75567      1.00  1.202966   .166757
   8.75556   8.75556      1.00  1.202186   .166387
   8.75544   8.75544      1.00  1.203926   .166657
   8.75533   8.75533      1.00  1.200726   .166427
   8.75521   8.75521      1.00  1.206136   .167077
   8.75509   8.75509      1.00  1.202396   .166587
   8.75497   8.75497      1.00  1.204446   .167047
   8.75485   8.75485      1.00  1.200426   .166537
   8.75474   8.75474      1.00  1.207986   .167417
   8.75462   8.75462      1.00  1.200516   .166347
   8.75451   8.75451      1.00  1.205626   .167107
   8.75440   8.75440      1.00  1.201336   .166467
   8.75427   8.75427      1.00  1.208206   .167537
   8.75415   8.75415      1.00  1.199226   .166287
   8.75404   8.75404      1.00  1.205926   .167237
   8.75393   8.75393      1.00  1.203176   .166967
   8.75381   8.75381      1.00  1.203726   .166987
   8.75370   8.75370      1.00  1.201416   .166717
   8.75360   8.75360      1.00  1.208296   .167667
   8.75349   8.75349      1.00  1.202816   .167037
   8.75337   8.75337      1.00  1.205246   .167177
   8.75326   8.75326      1.00  1.203576   .167027
   8.75315   8.75315      1.00  1.206676   .167477
   8.75304   8.75304      1.00  1.202936   .167217
   8.75293   8.75293      1.00  1.204956   .167297
   8.75282   8.75282      1.00  1.205116   .167327
   8.75271   8.75271      1.00  1.205756   .167677
   8.75261   8.75261      1.00  1.203666   .167307
   8.75250   8.75250      1.00  1.207336   .167807
   8.75238   8.75238      1.00  1.201576   .167017
   8.75227   8.75227      1.00  1.204096   .167347
   8.75217   8.75217      1.00  1.206196   .167657
   8.75206   8.75206      1.00  1.208136   .168087
   8.75194   8.75194      1.00  1.204376   .167627
   8.75183   8.75183      1.00  1.206596   .167687
   8.75172   8.75172      1.00  1.205576   .167677
   8.75161   8.75161      1.00  1.207676   .167977
   8.75150   8.75150      1.00  1.204086   .167607
   8.75140   8.75140      1.00  1.207086   .167777
   8.75130   8.75130      1.00  1.207936   .168267
   8.75119   8.75119      1.00  1.204886   .167617
   8.75108   8.75108      1.00  1.205826   .168007
   8.75099   8.75099      1.00  1.207666   .168157
   8.75089   8.75089      1.00  1.209306   .168417
   8.75078   8.75078      1.00  1.204016   .167457
   8.75067   8.75067      1.00  1.208116   .168127
   8.75057   8.75057      1.00  1.207206   .168247
   8.75047   8.75047      1.00  1.207236   .168227
   8.75037   8.75037      1.00  1.206076   .167977
   8.75026   8.75026      1.00  1.208466   .168317
   8.75017   8.75017      1.00  1.206586   .168297
   8.75007   8.75007      1.00  1.208186   .168397
   8.74995   8.74995      1.00  1.204996   .168147
   8.74984   8.74984      1.00  1.210336   .168867
   8.74974   8.74974      1.00  1.204636   .167927
   8.74964   8.74964      1.00  1.208916   .168597
   8.74953   8.74953      1.00  1.207466   .168377
   8.74942   8.74942      1.00  1.208906   .168677
   8.74932   8.74932      1.00  1.204726   .168147
   8.74921   8.74921      1.00  1.210486   .168977
   8.74909   8.74909      1.00  1.207796   .168557
   8.74898   8.74898      1.00  1.208536   .168727
   8.74887   8.74887      1.00  1.206406   .168477
   8.74876   8.74876      1.00  1.210476   .169087
   8.74864   8.74864      1.00  1.207016   .168337
   8.74853   8.74853      1.00  1.209766   .168967
   8.74841   8.74841      1.00  1.209556   .168917
   8.74830   8.74830      1.00  1.210076   .169117
   8.74818   8.74818      1.00  1.209606   .168967
   8.74807   8.74807      1.00  1.209436   .168907
   8.74795   8.74795      1.00  1.212606   .169457
   8.74784   8.74784      1.00  1.209996   .169057
   8.74773   8.74773      1.00  1.209796   .168967
   8.74760   8.74760      1.00  1.210906   .169337
   8.74749   8.74749      1.00  1.211406   .169507
   8.74738   8.74738      1.00  1.209816   .169237
   8.74726   8.74726      1.00  1.210996   .169367
   8.74714   8.74714      1.00  1.210056   .169417
   8.74704   8.74704      1.00  1.212186   .169577
   8.74693   8.74693      1.00  1.210536   .169457
   8.74682   8.74682      1.00  1.211516   .169547
   8.74671   8.74671      1.00  1.209626   .169277
   8.74661   8.74661      1.00  1.210896   .169607
   8.74650   8.74650      1.00  1.210566   .169647
   8.74638   8.74638      1.00  1.214886   .170047
   8.74627   8.74627      1.00  1.211216   .169507
   8.74616   8.74616      1.00  1.211616   .169727
   8.74605   8.74605      1.00  1.213356   .170047
   8.74594   8.74594      1.00  1.213096   .169997
   8.74582   8.74582      1.00  1.212196   .169897
   8.74571   8.74571      1.00  1.212986   .169927
   8.74560   8.74560      1.00  1.214766   .170237
   8.74548   8.74548      1.00  1.212666   .170117
   8.74536   8.74536      1.00  1.213086   .170207
   8.74524   8.74524      1.00  1.212076   .170137
   8.74513   8.74513      1.00  1.211686   .169877
   8.74501   8.74501      1.00  1.212106   .170037
   8.74489   8.74489      1.00  1.214506   .170527
   8.74478   8.74478      1.00  1.215366   .170517
   8.74466   8.74466      1.00  1.214586   .170597
   8.74454   8.74454      1.00  1.212886   .170377
   8.74442   8.74442      1.00  1.215876   .170597
   8.74431   8.74431      1.00  1.214366   .170467
   8.74419   8.74419      1.00  1.214566   .170617
   8.74407   8.74407      1.00  1.213906   .170467
   8.74396   8.74396      1.00  1.214856   .170687
   8.74385   8.74385      1.00  1.214336   .170647
   8.74375   8.74375      1.00  1.213496   .170517
   8.74364   8.74364      1.00  1.216306   .171037
   8.74352   8.74352      1.00  1.213516   .170637
   8.74341   8.74341      1.00  1.214616   .170897
   8.74331   8.74331      1.00  1.215406   .170897
   8.74319   8.74319      1.00  1.215696   .171057
   8.74307   8.74307      1.00  1.212626   .170377
   8.74296   8.74296      1.00  1.215496   .171007
   8.74285   8.74285      1.00  1.214986   .170857
   8.74274   8.74274      1.00  1.215556   .171247
   8.74263   8.74263      1.00  1.211946   .170557
   8.74253   8.74253      1.00  1.216316   .171317
   8.74242   8.74242      1.00  1.214256   .170877
   8.74231   8.74231      1.00  1.215536   .171147
   8.74219   8.74219      1.00  1.211346   .170507
   8.74209   8.74209      1.00  1.217876   .171487
   8.74198   8.74198      1.00  1.213156   .170677
   8.74187   8.74187      1.00  1.214286   .171037
   8.74175   8.74175      1.00  1.213986   .171097
   8.74165   8.74165      1.00  1.215626   .171117
   8.74155   8.74155      1.00  1.213536   .171047
   8.74144   8.74144      1.00  1.213966   .171077
   8.74133   8.74133      1.00  1.214426   .171127
   8.74123   8.74123      1.00  1.214156   .171147
   8.74112   8.74112      1.00  1.214066   .171277
   8.74101   8.74101      1.00  1.213716   .171167
   8.74091   8.74091      1.00  1.214376   .171137
   8.74081   8.74081      1.00  1.213456   .171097
   8.74070   8.74070      1.00  1.213916   .171217
   8.74060   8.74060      1.00  1.214246   .171407
   8.74049   8.74049      1.00  1.212066   .171067
   8.74039   8.74039      1.00  1.213656   .171217
   8.74029   8.74029      1.00  1.213056   .171087
   8.74019   8.74019      1.00  1.213496   .171347
   8.74008   8.74008      1.00  1.212366   .171037
   8.73998   8.73998      1.00  1.212586   .171337
   8.73988   8.73988      1.00  1.211906   .171237
   8.73977   8.73977      1.00  1.212996   .171307
   8.73966   8.73966      1.00  1.209976   .170967
   8.73955   8.73955      1.00  1.212016   .171267
   8.73945   8.73945      1.00  1.210896   .170947
   8.73934   8.73934      1.00  1.212076   .171167
   8.73923   8.73923      1.00  1.211236   .171167
   8.73912   8.73912      1.00  1.212776   .171567
   8.73902   8.73902      1.00  1.210676   .171187
   8.73890   8.73890      1.00  1.212356   .171497
   8.73878   8.73878      1.00  1.210246   .171107
   8.73867   8.73867      1.00  1.210866   .171357
   8.73856   8.73856      1.00  1.209266   .171097
   8.73843   8.73843      1.00  1.209706   .171117
   8.73832   8.73832      1.00  1.210026   .171307
   8.73820   8.73820      1.00  1.208516   .171067
   8.73808   8.73808      1.00  1.207626   .170987
   8.73797   8.73797      1.00  1.205616   .170637
   8.73785   8.73785      1.00  1.207026   .170947
   8.73774   8.73774      1.00  1.207976   .171137
   8.73763   8.73763      1.00  1.209086   .171177
   8.73751   8.73751      1.00  1.208396   .171127
   8.73739   8.73739      1.00  1.208376   .171077
   8.73728   8.73728      1.00  1.204916   .170707
   8.73717   8.73717      1.00  1.209186   .171477
   8.73706   8.73706      1.00  1.206556   .171027
   8.73695   8.73695      1.00  1.206956   .171057
   8.73684   8.73684      1.00  1.205856   .170707
   8.73674   8.73674      1.00  1.208706   .171317
   8.73662   8.73662      1.00  1.205816   .170917
   8.73651   8.73651      1.00  1.207636   .171117
   8.73640   8.73640      1.00  1.205966   .171187
   8.73629   8.73629      1.00  1.207646   .171297
   8.73617   8.73617      1.00  1.204856   .171027
   8.73606   8.73606      1.00  1.206586   .171277
   8.73595   8.73595      1.00  1.206226   .171117
   8.73584   8.73584      1.00  1.206466   .171307
   8.73573   8.73573      1.00  1.204466   .170897
   8.73561   8.73561      1.00  1.207206   .171467
   8.73550   8.73550      1.00  1.206226   .171207
   8.73538   8.73538      1.00  1.203446   .170847
   8.73526   8.73526      1.00  1.207136   .171457
   8.73514   8.73514      1.00  1.205046   .171207
   8.73502   8.73502      1.00  1.203076   .171027
   8.73491   8.73491      1.00  1.205886   .171527
   8.73479   8.73479      1.00  1.207106   .171347
   8.73467   8.73467      1.00  1.205296   .171427
   8.73456   8.73456      1.00  1.204946   .171317
   8.73444   8.73444      1.00  1.206406   .171477
   8.73433   8.73433      1.00  1.205866   .171287
   8.73421   8.73421      1.00  1.205046   .171397
   8.73409   8.73409      1.00  1.204596   .171227
   8.73398   8.73398      1.00  1.206816   .171837
   8.73387   8.73387      1.00  1.203726   .171337
   8.73375   8.73375      1.00  1.205396   .171517
   8.73364   8.73364      1.00  1.204856   .171437
   8.73354   8.73354      1.00  1.204526   .171217
   8.73343   8.73343      1.00  1.203856   .171507
   8.73331   8.73331      1.00  1.205116   .171437
   8.73321   8.73321      1.00  1.203746   .171417
   8.73309   8.73309      1.00  1.205876   .171837
   8.73297   8.73297      1.00  1.202336   .171077
   8.73286   8.73286      1.00  1.205306   .171687
   8.73276   8.73276      1.00  1.203606   .171357
   8.73265   8.73265      1.00  1.206656   .171927
   8.73254   8.73254      1.00  1.202166   .171367
   8.73243   8.73243      1.00  1.204936   .171737
   8.73232   8.73232      1.00  1.203026   .171677
   8.73221   8.73221      1.00  1.203726   .171577
   8.73210   8.73210      1.00  1.202896   .171437
   8.73198   8.73198      1.00  1.203146   .171667
   8.73188   8.73188      1.00  1.203596   .171647
   8.73177   8.73177      1.00  1.204876   .171797
   8.73166   8.73166      1.00  1.202726   .171587
   8.73155   8.73155      1.00  1.204976   .171947
   8.73144   8.73144      1.00  1.203186   .171887
   8.73134   8.73134      1.00  1.204626   .172017
   8.73124   8.73124      1.00  1.204186   .171767
   8.73113   8.73113      1.00  1.203476   .171767
   8.73103   8.73103      1.00  1.203746   .171957
   8.73092   8.73092      1.00  1.203996   .172087
   8.73082   8.73082      1.00  1.203026   .171717
   8.73071   8.73071      1.00  1.201686   .171507
   8.73061   8.73061      1.00  1.199776   .171177
   8.73052   8.73052      1.00  1.204386   .172157
   8.73041   8.73041      1.00  1.201606   .171707
   8.73030   8.73030      1.00  1.205046   .172267
   8.73021   8.73021      1.00  1.202706   .171957
   8.73010   8.73010      1.00  1.203996   .172337
   8.73000   8.73000      1.00  1.202486   .172087
   8.72988   8.72988      1.00  1.203716   .172097
   8.72978   8.72978      1.00  1.204776   .172297
   8.72968   8.72968      1.00  1.203476   .172217
   8.72957   8.72957      1.00  1.203096   .172137
   8.72946   8.72946      1.00  1.203446   .172227
   8.72936   8.72936      1.00  1.203986   .172287
   8.72925   8.72925      1.00  1.204416   .172367
   8.72913   8.72913      1.00  1.202196   .172267
   8.72902   8.72902      1.00  1.205056   .172517
   8.72892   8.72892      1.00  1.202446   .172087
   8.72880   8.72880      1.00  1.204516   .172267
   8.72867   8.72867      1.00  1.203526   .172417
   8.72856   8.72856      1.00  1.203846   .172407
   8.72845   8.72845      1.00  1.204146   .172387
   8.72833   8.72833      1.00  1.203306   .172317
   8.72822   8.72822      1.00  1.205476   .172787
   8.72810   8.72810      1.00  1.201536   .172197
   8.72799   8.72799      1.00  1.205566   .172787
   8.72788   8.72788      1.00  1.202976   .172517
   8.72776   8.72776      1.00  1.204106   .172467
   8.72764   8.72764      1.00  1.201146   .172167
   8.72753   8.72753      1.00  1.203246   .172537
   8.72741   8.72741      1.00  1.202686   .172457
   8.72730   8.72730      1.00  1.203126   .172517
   8.72718   8.72718      1.00  1.199996   .172107
   8.72707   8.72707      1.00  1.205896   .172997
   8.72697   8.72697      1.00  1.202036   .172347
   8.72685   8.72685      1.00  1.202396   .172617
   8.72674   8.72674      1.00  1.202386   .172627
   8.72663   8.72663      1.00  1.204476   .172987
   8.72653   8.72653      1.00  1.201316   .172497
   8.72641   8.72641      1.00  1.202856   .172697
   8.72629   8.72629      1.00  1.202226   .172607
   8.72619   8.72619      1.00  1.202346   .172897
   8.72608   8.72608      1.00  1.202456   .172897
   8.72597   8.72597      1.00  1.201726   .172657
   8.72585   8.72585      1.00  1.201886   .172787
   8.72574   8.72574      1.00  1.200396   .172557
   8.72563   8.72563      1.00  1.201856   .172777
   8.72551   8.72551      1.00  1.200856   .172507
   8.72539   8.72539      1.00  1.200116   .172627
   8.72528   8.72528      1.00  1.200586   .172647
   8.72516   8.72516      1.00  1.202146   .172987
   8.72504   8.72504      1.00  1.199276   .172607
   8.72492   8.72492      1.00  1.199796   .172557
   8.72481   8.72481      1.00  1.198296   .172417
   8.72469   8.72469      1.00  1.202646   .172897
   8.72457   8.72457      1.00  1.198686   .172477
   8.72445   8.72445      1.00  1.201126   .172707
   8.72434   8.72434      1.00  1.201186   .172897
   8.72423   8.72423      1.00  1.200556   .172957
   8.72412   8.72412      1.00  1.198936   .172667
   8.72399   8.72399      1.00  1.200986   .172917
   8.72388   8.72388      1.00  1.201496   .173007
   8.72377   8.72377      1.00  1.198396   .172727
   8.72366   8.72366      1.00  1.199736   .173047
   8.72355   8.72355      1.00  1.200796   .173117
   8.72344   8.72344      1.00  1.198856   .172757
   8.72333   8.72333      1.00  1.195986   .172497
   8.72322   8.72322      1.00  1.199976   .173117
   8.72311   8.72311      1.00  1.198006   .172747
   8.72300   8.72300      1.00  1.199606   .173137
   8.72289   8.72289      1.00  1.199556   .173117
   8.72277   8.72277      1.00  1.200136   .173147
   8.72266   8.72266      1.00  1.198066   .172737
   8.72256   8.72256      1.00  1.199826   .173097
   8.72244   8.72244      1.00  1.200956   .173197
   8.72233   8.72233      1.00  1.198466   .172867
   8.72222   8.72222      1.00  1.198866   .172987
   8.72212   8.72212      1.00  1.200616   .173297
   8.72201   8.72201      1.00  1.199056   .173217
   8.72190   8.72190      1.00  1.198446   .173097
   8.72178   8.72178      1.00  1.197996   .172967
   8.72168   8.72168      1.00  1.199966   .173477
   8.72158   8.72158      1.00  1.197396   .172987
   8.72147   8.72147      1.00  1.198656   .173187
   8.72136   8.72136      1.00  1.197406   .172967
   8.72126   8.72126      1.00  1.199366   .173387
   8.72116   8.72116      1.00  1.196836   .173007
   8.72105   8.72105      1.00  1.198036   .173337
   8.72094   8.72094      1.00  1.198796   .173267
   8.72084   8.72084      1.00  1.197726   .173097
   8.72074   8.72074      1.00  1.197546   .173167
   8.72063   8.72063      1.00  1.198066   .173497
   8.72053   8.72053      1.00  1.197446   .173367
   8.72043   8.72043      1.00  1.198736   .173547
   8.72033   8.72033      1.00  1.198536   .173397
   8.72022   8.72022      1.00  1.197856   .173397
   8.72011   8.72011      1.00  1.197396   .173357
   8.72001   8.72001      1.00  1.198456   .173577
   8.71991   8.71991      1.00  1.198106   .173287
   8.71981   8.71981      1.00  1.198046   .173217
   8.71970   8.71970      1.00  1.196486   .173427
   8.71959   8.71959      1.00  1.198566   .173627
   8.71949   8.71949      1.00  1.198586   .173557
   8.71939   8.71939      1.00  1.196706   .173437
   8.71927   8.71927      1.00  1.199576   .173787
   8.71916   8.71916      1.00  1.196816   .173667
   8.71905   8.71905      1.00  1.195536   .173327
   8.71894   8.71894      1.00  1.198356   .173727
   8.71882   8.71882      1.00  1.197026   .173697
   8.71871   8.71871      1.00  1.197256   .173487
   8.71859   8.71859      1.00  1.196366   .173487
   8.71847   8.71847      1.00  1.197836   .173707
   8.71836   8.71836      1.00  1.196016   .173577
   8.71825   8.71825      1.00  1.195816   .173667
   8.71814   8.71814      1.00  1.197606   .173927
   8.71801   8.71801      1.00  1.196206   .173567
   8.71788   8.71788      1.00  1.196416   .173627
   8.71778   8.71778      1.00  1.194576   .173267
   8.71767   8.71767      1.00  1.198116   .173957
   8.71755   8.71755      1.00  1.194686   .173387
   8.71743   8.71743      1.00  1.196336   .173697
   8.71732   8.71732      1.00  1.197646   .173917
   8.71722   8.71722      1.00  1.196916   .173887
   8.71710   8.71710      1.00  1.196356   .173677
   8.71699   8.71699      1.00  1.196286   .173877
   8.71688   8.71688      1.00  1.198666   .173977
   8.71677   8.71677      1.00  1.198346   .174187
   8.71666   8.71666      1.00  1.195126   .173647
   8.71655   8.71655      1.00  1.198786   .174247
   8.71644   8.71644      1.00  1.196336   .174037
   8.71633   8.71633      1.00  1.195626   .173967
   8.71621   8.71621      1.00  1.198326   .174347
   8.71610   8.71610      1.00  1.194116   .173617
   8.71599   8.71599      1.00  1.197666   .174267
   8.71588   8.71588      1.00  1.197076   .173947
   8.71577   8.71577      1.00  1.200446   .174697
   8.71565   8.71565      1.00  1.196366   .174147
   8.71554   8.71554      1.00  1.197576   .174337
   8.71542   8.71542      1.00  1.197766   .174177
   8.71530   8.71530      1.00  1.198626   .174447
   8.71518   8.71518      1.00  1.195716   .174047
   8.71507   8.71507      1.00  1.197346   .174167
   8.71495   8.71495      1.00  1.197956   .174467
   8.71483   8.71483      1.00  1.199316   .174817
   8.71472   8.71472      1.00  1.194786   .174257
   8.71460   8.71460      1.00  1.198606   .174637
   8.71448   8.71448      1.00  1.197056   .174607
   8.71436   8.71436      1.00  1.196756   .174537
   8.71424   8.71424      1.00  1.196226   .174717
   8.71413   8.71413      1.00  1.195566   .174477
   8.71402   8.71402      1.00  1.197806   .174707
   8.71391   8.71391      1.00  1.193656   .174187
   8.71380   8.71380      1.00  1.197746   .174777
   8.71368   8.71368      1.00  1.195656   .174537
   8.71358   8.71358      1.00  1.197286   .174557
   8.71346   8.71346      1.00  1.193726   .174337
   8.71335   8.71335      1.00  1.197316   .174667
   8.71325   8.71325      1.00  1.194106   .174217
   8.71313   8.71313      1.00  1.197096   .174857
   8.71302   8.71302      1.00  1.194586   .174387
   8.71291   8.71291      1.00  1.196056   .174687
   8.71280   8.71280      1.00  1.194206   .174357
   8.71269   8.71269      1.00  1.198236   .174917
   8.71258   8.71258      1.00  1.191796   .174277
   8.71247   8.71247      1.00  1.196396   .174717
   8.71236   8.71236      1.00  1.193646   .174267
   8.71225   8.71225      1.00  1.196676   .174857
   8.71214   8.71214      1.00  1.194166   .174557
   8.71202   8.71202      1.00  1.195406   .174797
   8.71191   8.71191      1.00  1.194506   .174737
   8.71181   8.71181      1.00  1.196116   .174927
   8.71170   8.71170      1.00  1.192476   .174457
   8.71159   8.71159      1.00  1.195396   .174887
   8.71148   8.71148      1.00  1.195926   .174917
   8.71138   8.71138      1.00  1.194896   .174867
   8.71127   8.71127      1.00  1.194296   .174947
   8.71116   8.71116      1.00  1.195976   .174977
   8.71106   8.71106      1.00  1.195586   .174837
   8.71096   8.71096      1.00  1.193406   .174717
   8.71085   8.71085      1.00  1.196536   .175187
   8.71075   8.71075      1.00  1.192176   .174457
   8.71065   8.71065      1.00  1.196536   .175227
   8.71055   8.71055      1.00  1.193156   .174787
   8.71044   8.71044      1.00  1.195326   .175167
   8.71033   8.71033      1.00  1.193596   .174917
   8.71023   8.71023      1.00  1.194636   .175157
   8.71013   8.71013      1.00  1.196596   .175237
   8.71003   8.71003      1.00  1.195706   .175337
   8.70992   8.70992      1.00  1.193246   .175007
   8.70982   8.70982      1.00  1.195836   .175407
   8.70971   8.70971      1.00  1.194596   .175237
   8.70960   8.70960      1.00  1.196646   .175577
   8.70949   8.70949      1.00  1.193496   .175037
   8.70939   8.70939      1.00  1.195386   .175477
   8.70929   8.70929      1.00  1.196496   .175387
   8.70917   8.70917      1.00  1.194706   .175327
   8.70905   8.70905      1.00  1.194686   .175487
   8.70895   8.70895      1.00  1.193796   .175337
   8.70884   8.70884      1.00  1.194076   .175317
   8.70871   8.70871      1.00  1.194486   .175467
   8.70860   8.70860      1.00  1.197486   .175867
   8.70849   8.70849      1.00  1.195356   .175497
   8.70837   8.70837      1.00  1.195846   .175667
   8.70826   8.70826      1.00  1.196986   .175817
   8.70814   8.70814      1.00  1.195316   .175567
   8.70803   8.70803      1.00  1.196786   .175907
   8.70792   8.70792      1.00  1.194956   .175567
   8.70780   8.70780      1.00  1.196126   .175797
   8.70767   8.70767      1.00  1.197556   .175967
   8.70756   8.70756      1.00  1.194776   .175687
   8.70745   8.70745      1.00  1.198836   .176267
   8.70733   8.70733      1.00  1.195216   .175657
   8.70722   8.70722      1.00  1.195896   .175827
   8.70711   8.70711      1.00  1.199276   .176427
   8.70700   8.70700      1.00  1.196326   .176147
   8.70689   8.70689      1.00  1.197416   .176167
   8.70678   8.70678      1.00  1.196116   .176137
   8.70667   8.70667      1.00  1.198486   .176307
   8.70656   8.70656      1.00  1.197636   .176427
   8.70645   8.70645      1.00  1.197536   .176467
   8.70633   8.70633      1.00  1.196856   .176077
   8.70623   8.70623      1.00  1.199476   .176537
   8.70612   8.70612      1.00  1.199116   .176767
   8.70601   8.70601      1.00  1.197876   .176387
   8.70589   8.70589      1.00  1.199066   .176737
   8.70578   8.70578      1.00  1.199386   .176667
   8.70567   8.70567      1.00  1.198716   .176637
   8.70555   8.70555      1.00  1.200286   .176807
   8.70543   8.70543      1.00  1.196926   .176467
   8.70531   8.70531      1.00  1.200296   .176877
   8.70519   8.70519      1.00  1.199336   .176957
   8.70507   8.70507      1.00  1.197926   .176727
   8.70495   8.70495      1.00  1.200066   .177117
   8.70484   8.70484      1.00  1.197316   .176507
   8.70473   8.70473      1.00  1.201126   .177157
   8.70461   8.70461      1.00  1.199706   .177057
   8.70449   8.70449      1.00  1.198606   .176827
   8.70438   8.70438      1.00  1.198936   .177077
   8.70427   8.70427      1.00  1.200956   .177227
   8.70414   8.70414      1.00  1.198846   .177297
   8.70402   8.70402      1.00  1.198236   .177017
   8.70391   8.70391      1.00  1.200286   .177197
   8.70381   8.70381      1.00  1.199746   .177077
   8.70369   8.70369      1.00  1.198136   .177047
   8.70357   8.70357      1.00  1.199026   .177047
   8.70348   8.70348      1.00  1.197986   .176957
   8.70337   8.70337      1.00  1.198186   .177097
   8.70325   8.70325      1.00  1.196686   .176827
   8.70314   8.70314      1.00  1.197226   .176977
   8.70303   8.70303      1.00  1.197616   .177157
   8.70293   8.70293      1.00  1.195516   .176917
   8.70281   8.70281      1.00  1.198486   .177337
   8.70269   8.70269      1.00  1.197066   .177177
   8.70259   8.70259      1.00  1.198466   .177447
   8.70248   8.70248      1.00  1.197646   .177167
   8.70236   8.70236      1.00  1.196436   .177037
   8.70225   8.70225      1.00  1.198126   .177357
   8.70215   8.70215      1.00  1.196956   .177217
   8.70204   8.70204      1.00  1.196956   .177307
   8.70193   8.70193      1.00  1.196066   .177007
   8.70181   8.70181      1.00  1.196886   .177327
   8.70171   8.70171      1.00  1.194656   .176927
   8.70161   8.70161      1.00  1.197486   .177397
   8.70150   8.70150      1.00  1.190676   .176407
   8.70139   8.70139      1.00  1.196676   .177427
   8.70128   8.70128      1.00  1.195736   .177277
   8.70118   8.70118      1.00  1.195146   .177047
   8.70107   8.70107      1.00  1.193596   .176947
   8.70097   8.70097      1.00  1.195306   .177117
   8.70087   8.70087      1.00  1.192886   .177027
   8.70076   8.70076      1.00  1.195366   .177387
   8.70066   8.70066      1.00  1.190426   .176607
   8.70055   8.70055      1.00  1.194456   .177147
   8.70045   8.70045      1.00  1.193086   .177027
   8.70036   8.70036      1.00  1.194776   .177167
   8.70025   8.70025      1.00  1.191616   .176697
   8.70014   8.70014      1.00  1.193016   .177017
   8.70005   8.70005      1.00  1.191096   .176857
   8.69994   8.69994      1.00  1.194326   .177317
   8.69984   8.69984      1.00  1.189976   .176887
   8.69972   8.69972      1.00  1.192126   .177017
   8.69962   8.69962      1.00  1.190546   .176707
   8.69952   8.69952      1.00  1.191476   .177147
   8.69941   8.69941      1.00  1.190486   .177047
   8.69930   8.69930      1.00  1.189326   .176857
   8.69919   8.69919      1.00  1.190666   .177047
   8.69908   8.69908      1.00  1.188736   .176797
   8.69896   8.69896      1.00  1.190546   .176987
   8.69885   8.69885      1.00  1.187046   .176517
   8.69874   8.69874      1.00  1.189986   .176857
   8.69862   8.69862      1.00  1.188026   .176507
   8.69850   8.69850      1.00  1.187306   .176607
   8.69839   8.69839      1.00  1.188146   .176727
   8.69828   8.69828      1.00  1.187136   .176747
   8.69816   8.69816      1.00  1.187796   .176657
   8.69804   8.69804      1.00  1.185556   .176447
   8.69792   8.69792      1.00  1.185906   .176587
   8.69781   8.69781      1.00  1.185566   .176407
   8.69770   8.69770      1.00  1.185676   .176487
   8.69758   8.69758      1.00  1.184936   .176497
   8.69746   8.69746      1.00  1.185026   .176507
   8.69735   8.69735      1.00  1.185676   .176457
   8.69724   8.69724      1.00  1.184586   .176307
   8.69712   8.69712      1.00  1.183476   .176097
   8.69701   8.69701      1.00  1.184706   .176397
   8.69690   8.69690      1.00  1.183276   .176287
   8.69680   8.69680      1.00  1.185286   .176637
   8.69669   8.69669      1.00  1.181446   .176197
   8.69657   8.69657      1.00  1.184246   .176567
   8.69646   8.69646      1.00  1.182866   .176497
   8.69636   8.69636      1.00  1.181526   .176187
   8.69624   8.69624      1.00  1.183046   .176507
   8.69613   8.69613      1.00  1.180356   .176187
   8.69602   8.69602      1.00  1.181776   .176277
   8.69591   8.69591      1.00  1.180486   .176087
   8.69580   8.69580      1.00  1.179876   .175817
   8.69568   8.69568      1.00  1.180796   .176127
   8.69557   8.69557      1.00  1.180286   .176147
   8.69546   8.69546      1.00  1.181896   .176377
   8.69533   8.69533      1.00  1.180316   .176367
   8.69521   8.69521      1.00  1.180016   .176087
   8.69509   8.69509      1.00  1.181066   .176337
   8.69498   8.69498      1.00  1.181926   .176557
   8.69487   8.69487      1.00  1.179496   .176157
   8.69474   8.69474      1.00  1.179976   .176397
   8.69463   8.69463      1.00  1.180456   .176287
   8.69452   8.69452      1.00  1.181056   .176417
   8.69440   8.69440      1.00  1.178256   .176387
   8.69428   8.69428      1.00  1.175526   .175747
   8.69417   8.69417      1.00  1.179236   .176377
   8.69405   8.69405      1.00  1.179136   .176337
   8.69394   8.69394      1.00  1.177776   .176147
   8.69383   8.69383      1.00  1.180146   .176587
   8.69372   8.69372      1.00  1.179316   .176537
   8.69361   8.69361      1.00  1.179306   .176377
   8.69350   8.69350      1.00  1.176506   .176077
   8.69338   8.69338      1.00  1.180686   .176707
   8.69327   8.69327      1.00  1.176456   .176237
   8.69317   8.69317      1.00  1.181306   .176787
   8.69306   8.69306      1.00  1.176456   .176197
   8.69294   8.69294      1.00  1.181066   .176877
   8.69283   8.69283      1.00  1.174986   .175937
   8.69272   8.69272      1.00  1.181996   .176967
   8.69261   8.69261      1.00  1.176376   .176277
   8.69250   8.69250      1.00  1.179946   .176717
   8.69240   8.69240      1.00  1.177506   .176477
   8.69229   8.69229      1.00  1.180556   .176867
   8.69218   8.69218      1.00  1.177556   .176537
   8.69206   8.69206      1.00  1.177556   .176537
   8.69196   8.69196      1.00  1.179156   .176847
   8.69185   8.69185      1.00  1.178216   .176497
   8.69174   8.69174      1.00  1.177776   .176397
   8.69163   8.69163      1.00  1.176556   .176597
   8.69152   8.69152      1.00  1.179986   .176937
   8.69143   8.69143      1.00  1.177996   .176717
   8.69132   8.69132      1.00  1.178346   .176857
   8.69120   8.69120      1.00  1.177096   .176497
   8.69110   8.69110      1.00  1.181416   .177317
   8.69100   8.69100      1.00  1.176646   .176687
   8.69089   8.69089      1.00  1.179456   .177117
   8.69079   8.69079      1.00  1.177986   .176897
   8.69069   8.69069      1.00  1.178936   .177097
   8.69059   8.69059      1.00  1.178696   .176977
   8.69049   8.69049      1.00  1.178586   .177127
   8.69039   8.69039      1.00  1.179396   .177107
   8.69029   8.69029      1.00  1.176836   .176677
   8.69019   8.69019      1.00  1.178236   .176907
   8.69008   8.69008      1.00  1.179076   .177177
   8.68997   8.68997      1.00  1.176126   .177047
   8.68986   8.68986      1.00  1.177746   .177147
   8.68976   8.68976      1.00  1.179126   .177227
   8.68966   8.68966      1.00  1.176356   .176887
   8.68955   8.68955      1.00  1.177336   .177017
   8.68944   8.68944      1.00  1.179236   .177347
   8.68933   8.68933      1.00  1.179366   .177517
   8.68922   8.68922      1.00  1.176006   .176857
   8.68911   8.68911      1.00  1.177536   .177217
   8.68900   8.68900      1.00  1.177476   .177017
   8.68890   8.68890      1.00  1.178316   .177427
   8.68878   8.68878      1.00  1.172416   .176467
   8.68865   8.68865      1.00  1.176816   .177127
   8.68854   8.68854      1.00  1.176936   .177207
   8.68843   8.68843      1.00  1.176476   .177137
   8.68831   8.68831      1.00  1.174936   .176997
   8.68819   8.68819      1.00  1.178796   .177437
   8.68808   8.68808      1.00  1.174646   .177107
   8.68796   8.68796      1.00  1.177726   .177437
   8.68785   8.68785      1.00  1.176756   .177497
   8.68773   8.68773      1.00  1.178026   .177737
   8.68762   8.68762      1.00  1.175036   .177077
   8.68750   8.68750      1.00  1.177206   .177467
   8.68739   8.68739      1.00  1.177116   .177437
   8.68727   8.68727      1.00  1.176646   .177347
   8.68717   8.68717      1.00  1.173576   .176917
   8.68706   8.68706      1.00  1.173316   .177257
   8.68694   8.68694      1.00  1.176586   .177637
   8.68683   8.68683      1.00  1.175616   .177487
   8.68672   8.68672      1.00  1.176676   .177547
   8.68661   8.68661      1.00  1.174646   .177367
   8.68650   8.68650      1.00  1.173596   .177217
   8.68638   8.68638      1.00  1.176086   .177577
   8.68628   8.68628      1.00  1.175486   .177657
   8.68618   8.68618      1.00  1.175146   .177417
   8.68606   8.68606      1.00  1.173186   .177157
   8.68594   8.68594      1.00  1.173556   .177227
   8.68584   8.68584      1.00  1.176526   .177667
   8.68573   8.68573      1.00  1.173096   .177347
   8.68561   8.68561      1.00  1.174206   .177507
   8.68548   8.68548      1.00  1.174656   .177467
   8.68537   8.68537      1.00  1.172726   .177217
   8.68526   8.68526      1.00  1.174986   .177557
   8.68514   8.68514      1.00  1.172626   .177297
   8.68501   8.68501      1.00  1.173436   .177267
   8.68490   8.68490      1.00  1.173876   .177557
   8.68479   8.68479      1.00  1.173046   .177357
   8.68466   8.68466      1.00  1.174046   .177577
   8.68454   8.68454      1.00  1.172956   .177487
   8.68443   8.68443      1.00  1.175696   .177857
   8.68431   8.68431      1.00  1.172746   .177507
   8.68420   8.68420      1.00  1.175146   .177787
   8.68408   8.68408      1.00  1.172946   .177417
   8.68398   8.68398      1.00  1.176366   .178067
   8.68386   8.68386      1.00  1.173786   .177617
   8.68374   8.68374      1.00  1.173536   .177607
   8.68363   8.68363      1.00  1.174296   .177837
   8.68353   8.68353      1.00  1.176486   .178407
   8.68342   8.68342      1.00  1.170616   .177277
   8.68330   8.68330      1.00  1.175496   .177977
   8.68319   8.68319      1.00  1.171766   .177327
   8.68309   8.68309      1.00  1.177356   .178487
   8.68298   8.68298      1.00  1.169816   .177267
   8.68286   8.68286      1.00  1.175826   .178187
   8.68275   8.68275      1.00  1.173826   .177807
   8.68264   8.68264      1.00  1.175536   .178247
   8.68254   8.68254      1.00  1.170126   .177207
   8.68242   8.68242      1.00  1.178776   .178847
   8.68231   8.68231      1.00  1.170886   .177667
   8.68221   8.68221      1.00  1.174356   .178257
   8.68210   8.68210      1.00  1.173516   .178127
   8.68198   8.68198      1.00  1.175436   .178367
   8.68187   8.68187      1.00  1.174456   .178337
   8.68177   8.68177      1.00  1.172796   .178017
   8.68166   8.68166      1.00  1.175446   .178427
   8.68155   8.68155      1.00  1.172536   .178087
   8.68144   8.68144      1.00  1.174736   .178337
   8.68134   8.68134      1.00  1.171806   .178017
   8.68124   8.68124      1.00  1.177126   .178887
   8.68113   8.68113      1.00  1.169846   .177947
   8.68102   8.68102      1.00  1.174436   .178497
   8.68092   8.68092      1.00  1.173596   .178597
   8.68082   8.68082      1.00  1.175026   .178597
   8.68071   8.68071      1.00  1.170236   .177797
   8.68061   8.68061      1.00  1.176306   .178677
   8.68051   8.68051      1.00  1.173496   .178307
   8.68041   8.68041      1.00  1.176046   .178907
   8.68030   8.68030      1.00  1.170876   .178137
   8.68020   8.68020      1.00  1.178506   .179277
   8.68009   8.68009      1.00  1.172156   .178337
   8.67999   8.67999      1.00  1.172376   .178367
   8.67989   8.67989      1.00  1.171286   .178237
   8.67978   8.67978      1.00  1.173206   .178667
   8.67967   8.67967      1.00  1.172576   .178397
   8.67957   8.67957      1.00  1.173066   .178637
   8.67947   8.67947      1.00  1.175146   .178967
   8.67936   8.67936      1.00  1.173196   .178537
   8.67925   8.67925      1.00  1.171306   .178377
   8.67915   8.67915      1.00  1.174576   .178807
   8.67903   8.67903      1.00  1.175306   .179187
   8.67891   8.67891      1.00  1.170896   .178417
   8.67880   8.67880      1.00  1.173146   .178837
   8.67868   8.67868      1.00  1.174846   .178957
   8.67857   8.67857      1.00  1.173616   .178927
   8.67845   8.67845      1.00  1.169886   .178487
   8.67834   8.67834      1.00  1.175056   .179317
   8.67823   8.67823      1.00  1.172856   .178987
   8.67811   8.67811      1.00  1.173256   .179057
   8.67799   8.67799      1.00  1.170526   .178747
   8.67787   8.67787      1.00  1.174636   .179157
   8.67776   8.67776      1.00  1.171766   .178857
   8.67764   8.67764      1.00  1.170286   .178597
   8.67752   8.67752      1.00  1.173786   .179167
   8.67741   8.67741      1.00  1.171396   .178857
   8.67731   8.67731      1.00  1.170836   .178877
   8.67719   8.67719      1.00  1.172166   .179037
   8.67708   8.67708      1.00  1.173446   .179137
   8.67697   8.67697      1.00  1.169116   .178397
   8.67687   8.67687      1.00  1.170936   .178857
   8.67676   8.67676      1.00  1.170696   .178687
   8.67664   8.67664      1.00  1.173016   .179157
   8.67653   8.67653      1.00  1.166246   .178357
   8.67642   8.67642      1.00  1.171486   .178947
   8.67630   8.67630      1.00  1.171316   .178997
   8.67619   8.67619      1.00  1.170056   .178997
   8.67609   8.67609      1.00  1.166826   .178517
   8.67598   8.67598      1.00  1.172586   .179447
   8.67586   8.67586      1.00  1.166866   .178687
   8.67575   8.67575      1.00  1.169686   .178957
   8.67564   8.67564      1.00  1.167816   .178817
   8.67552   8.67552      1.00  1.169296   .178757
   8.67540   8.67540      1.00  1.166166   .178467
   8.67529   8.67529      1.00  1.166406   .178447
   8.67517   8.67517      1.00  1.170006   .179027
   8.67505   8.67505      1.00  1.165326   .178507
   8.67493   8.67493      1.00  1.164136   .178187
   8.67481   8.67481      1.00  1.166996   .178617
   8.67470   8.67470      1.00  1.167046   .178737
   8.67459   8.67459      1.00  1.164656   .178437
   8.67447   8.67447      1.00  1.164076   .178327
   8.67435   8.67435      1.00  1.164796   .178437
   8.67423   8.67423      1.00  1.164096   .178397
   8.67412   8.67412      1.00  1.160716   .178077
   8.67400   8.67400      1.00  1.162196   .178097
   8.67389   8.67389      1.00  1.163096   .178257
   8.67379   8.67379      1.00  1.160596   .177847
   8.67367   8.67367      1.00  1.163096   .178377
   8.67356   8.67356      1.00  1.161866   .178207
   8.67344   8.67344      1.00  1.160706   .178097
   8.67333   8.67333      1.00  1.159236   .177797
   8.67323   8.67323      1.00  1.162276   .178257
   8.67312   8.67312      1.00  1.160736   .177977
   8.67300   8.67300      1.00  1.158186   .177717
   8.67290   8.67290      1.00  1.158866   .177817
   8.67279   8.67279      1.00  1.159796   .177957
   8.67268   8.67268      1.00  1.155736   .177507
   8.67257   8.67257      1.00  1.159056   .178027
   8.67246   8.67246      1.00  1.155866   .177557
   8.67235   8.67235      1.00  1.157876   .177927
   8.67224   8.67224      1.00  1.154296   .177367
   8.67212   8.67212      1.00  1.159696   .178407
   8.67202   8.67202      1.00  1.156556   .177777
   8.67191   8.67191      1.00  1.157106   .177737
   8.67180   8.67180      1.00  1.155606   .177647
   8.67169   8.67169      1.00  1.157816   .177887
   8.67159   8.67159      1.00  1.155216   .177847
   8.67148   8.67148      1.00  1.156346   .177817
   8.67137   8.67137      1.00  1.156706   .177957
   8.67126   8.67126      1.00  1.153476   .177447
   8.67116   8.67116      1.00  1.156946   .177997
   8.67106   8.67106      1.00  1.154826   .177737
   8.67095   8.67095      1.00  1.156726   .177957
   8.67084   8.67084      1.00  1.151916   .177397
   8.67075   8.67075      1.00  1.156806   .178147
   8.67065   8.67065      1.00  1.155006   .177877
   8.67054   8.67054      1.00  1.155446   .177867
   8.67044   8.67044      1.00  1.150346   .177347
   8.67034   8.67034      1.00  1.157586   .178227
   8.67025   8.67025      1.00  1.153216   .177627
   8.67014   8.67014      1.00  1.153486   .177687
   8.67003   8.67003      1.00  1.151806   .177327
   8.66993   8.66993      1.00  1.155756   .178167
   8.66983   8.66983      1.00  1.153266   .177787
   8.66972   8.66972      1.00  1.151956   .177457
   8.66961   8.66961      1.00  1.154516   .178067
   8.66951   8.66951      1.00  1.153426   .177997
   8.66940   8.66940      1.00  1.152666   .177867
   8.66928   8.66928      1.00  1.150936   .177817
   8.66917   8.66917      1.00  1.154276   .178257
   8.66907   8.66907      1.00  1.151546   .177507
   8.66896   8.66896      1.00  1.152236   .177957
   8.66884   8.66884      1.00  1.151646   .177567
   8.66872   8.66872      1.00  1.152426   .178007
   8.66861   8.66861      1.00  1.148646   .177547
   8.66850   8.66850      1.00  1.153436   .178237
   8.66838   8.66838      1.00  1.149636   .177757
   8.66826   8.66826      1.00  1.151716   .177647
   8.66815   8.66815      1.00  1.149456   .177527
   8.66804   8.66804      1.00  1.152676   .178177
   8.66791   8.66791      1.00  1.149556   .177537
   8.66779   8.66779      1.00  1.150516   .177697
   8.66768   8.66768      1.00  1.150576   .177797
   8.66757   8.66757      1.00  1.152266   .177997
   8.66746   8.66746      1.00  1.147686   .177467
   8.66734   8.66734      1.00  1.151266   .177977
   8.66723   8.66723      1.00  1.150996   .177807
   8.66712   8.66712      1.00  1.151326   .178007
   8.66701   8.66701      1.00  1.147116   .177457
   8.66690   8.66690      1.00  1.148426   .177537
   8.66679   8.66679      1.00  1.151486   .178017
   8.66669   8.66669      1.00  1.146856   .177377
   8.66657   8.66657      1.00  1.149736   .177947
   8.66645   8.66645      1.00  1.147526   .177597
   8.66635   8.66635      1.00  1.151836   .178227
   8.66624   8.66624      1.00  1.146036   .177327
   8.66613   8.66613      1.00  1.148886   .177897
   8.66602   8.66602      1.00  1.147016   .177577
   8.66591   8.66591      1.00  1.150026   .178097
   8.66580   8.66580      1.00  1.144376   .177137
   8.66568   8.66568      1.00  1.149736   .178137
   8.66556   8.66556      1.00  1.145116   .177457
   8.66545   8.66545      1.00  1.149246   .178007
   8.66533   8.66533      1.00  1.141756   .176977
   8.66522   8.66522      1.00  1.147476   .177817
   8.66510   8.66510      1.00  1.145786   .177657
   8.66498   8.66498      1.00  1.146926   .177827
   8.66487   8.66487      1.00  1.144846   .177617
   8.66475   8.66475      1.00  1.149496   .178207
   8.66463   8.66463      1.00  1.145146   .177387
   8.66452   8.66452      1.00  1.146446   .177877
   8.66441   8.66441      1.00  1.145656   .177677
   8.66429   8.66429      1.00  1.146196   .177967
   8.66417   8.66417      1.00  1.144806   .177677
   8.66406   8.66406      1.00  1.146656   .177967
   8.66394   8.66394      1.00  1.144976   .177767
   8.66383   8.66383      1.00  1.144336   .177667
   8.66373   8.66373      1.00  1.146036   .177807
   8.66362   8.66362      1.00  1.146196   .177977
   8.66352   8.66352      1.00  1.144636   .177667
   8.66340   8.66340      1.00  1.143996   .177667
   8.66328   8.66328      1.00  1.145316   .177837
   8.66318   8.66318      1.00  1.145836   .177887
   8.66307   8.66307      1.00  1.141216   .177447
   8.66296   8.66296      1.00  1.145926   .178167
   8.66285   8.66285      1.00  1.143476   .177827
   8.66274   8.66274      1.00  1.144886   .177987
   8.66263   8.66263      1.00  1.142236   .177567
   8.66252   8.66252      1.00  1.145956   .178097
   8.66241   8.66241      1.00  1.141926   .177717
   8.66231   8.66231      1.00  1.143276   .177887
   8.66220   8.66220      1.00  1.142326   .177557
   8.66208   8.66208      1.00  1.145246   .177977
   8.66197   8.66197      1.00  1.142036   .177777
   8.66187   8.66187      1.00  1.142266   .177867
   8.66176   8.66176      1.00  1.144556   .178127
   8.66165   8.66165      1.00  1.141796   .177647
   8.66154   8.66154      1.00  1.141556   .177697
   8.66144   8.66144      1.00  1.144506   .178287
   8.66134   8.66134      1.00  1.140806   .177847
   8.66123   8.66123      1.00  1.140736   .177897
   8.66112   8.66112      1.00  1.143546   .178137
   8.66102   8.66102      1.00  1.142116   .177897
   8.66091   8.66091      1.00  1.143236   .178127
   8.66081   8.66081      1.00  1.140446   .177757
   8.66070   8.66070      1.00  1.142806   .178117
   8.66061   8.66061      1.00  1.142296   .177977
   8.66050   8.66050      1.00  1.140716   .177917
   8.66040   8.66040      1.00  1.142346   .178117
   8.66029   8.66029      1.00  1.142126   .178087
   8.66020   8.66020      1.00  1.139316   .177647
   8.66009   8.66009      1.00  1.142196   .178227
   8.65998   8.65998      1.00  1.142146   .178177
   8.65988   8.65988      1.00  1.143396   .178507
   8.65978   8.65978      1.00  1.139306   .177957
   8.65968   8.65968      1.00  1.141226   .178387
   8.65956   8.65956      1.00  1.140696   .178027
   8.65946   8.65946      1.00  1.143586   .178427
   8.65935   8.65935      1.00  1.140656   .178157
   8.65924   8.65924      1.00  1.143316   .178637
   8.65913   8.65913      1.00  1.142106   .178297
   8.65901   8.65901      1.00  1.140176   .178017
   8.65891   8.65891      1.00  1.143836   .178757
   8.65879   8.65879      1.00  1.140186   .178127
   8.65867   8.65867      1.00  1.142346   .178567
   8.65855   8.65855      1.00  1.140406   .178237
   8.65843   8.65843      1.00  1.141406   .178517
   8.65832   8.65832      1.00  1.140856   .178407
   8.65821   8.65821      1.00  1.141676   .178427
   8.65809   8.65809      1.00  1.135936   .177777
   8.65798   8.65798      1.00  1.143026   .178927
   8.65786   8.65786      1.00  1.140346   .178267
   8.65774   8.65774      1.00  1.141856   .178687
   8.65762   8.65762      1.00  1.141026   .178527
   8.65751   8.65751      1.00  1.144116   .178997
   8.65740   8.65740      1.00  1.140786   .178637
   8.65729   8.65729      1.00  1.143616   .179027
   8.65718   8.65718      1.00  1.139636   .178577
   8.65707   8.65707      1.00  1.144166   .179207
   8.65696   8.65696      1.00  1.143446   .178987
   8.65684   8.65684      1.00  1.140166   .178397
   8.65672   8.65672      1.00  1.143636   .179257
   8.65662   8.65662      1.00  1.142706   .179107
   8.65651   8.65651      1.00  1.141216   .178857
   8.65640   8.65640      1.00  1.141696   .178857
   8.65628   8.65628      1.00  1.143466   .179237
   8.65618   8.65618      1.00  1.142406   .179117
   8.65607   8.65607      1.00  1.141876   .179027
   8.65595   8.65595      1.00  1.141986   .179107
   8.65584   8.65584      1.00  1.144566   .179657
   8.65573   8.65573      1.00  1.140816   .179047
   8.65562   8.65562      1.00  1.145186   .179627
   8.65549   8.65549      1.00  1.143016   .179277
   8.65537   8.65537      1.00  1.142286   .179187
   8.65526   8.65526      1.00  1.145966   .179807
   8.65515   8.65515      1.00  1.143426   .179597
   8.65503   8.65503      1.00  1.146336   .180007
   8.65491   8.65491      1.00  1.142636   .179377
   8.65479   8.65479      1.00  1.147066   .180067
   8.65468   8.65468      1.00  1.144096   .179667
   8.65455   8.65455      1.00  1.148716   .180497
   8.65443   8.65443      1.00  1.140036   .178947
   8.65432   8.65432      1.00  1.149366   .180507
   8.65421   8.65421      1.00  1.145576   .179877
   8.65409   8.65409      1.00  1.145246   .180137
   8.65398   8.65398      1.00  1.146936   .180157
   8.65387   8.65387      1.00  1.148546   .180457
   8.65376   8.65376      1.00  1.145016   .180097
   8.65364   8.65364      1.00  1.148246   .180487
   8.65352   8.65352      1.00  1.145026   .180237
   8.65342   8.65342      1.00  1.148846   .180627
   8.65331   8.65331      1.00  1.146226   .180377
   8.65320   8.65320      1.00  1.147296   .180477
   8.65308   8.65308      1.00  1.148936   .180687
   8.65298   8.65298      1.00  1.147036   .180457
   8.65287   8.65287      1.00  1.149366   .180817
   8.65276   8.65276      1.00  1.148556   .180957
   8.65264   8.65264      1.00  1.148546   .180827
   8.65254   8.65254      1.00  1.148986   .180977
   8.65244   8.65244      1.00  1.149136   .180997
   8.65232   8.65232      1.00  1.147546   .180627
   8.65221   8.65221      1.00  1.148656   .180897
   8.65210   8.65210      1.00  1.148116   .180927
   8.65199   8.65199      1.00  1.149656   .181177
   8.65188   8.65188      1.00  1.149856   .181327
   8.65177   8.65177      1.00  1.151626   .181347
   8.65166   8.65166      1.00  1.149146   .181067
   8.65156   8.65156      1.00  1.153556   .181847
   8.65145   8.65145      1.00  1.147536   .180767
   8.65133   8.65133      1.00  1.150906   .181497
   8.65123   8.65123      1.00  1.151276   .181657
   8.65113   8.65113      1.00  1.151136   .181547
   8.65103   8.65103      1.00  1.150336   .181447
   8.65092   8.65092      1.00  1.150366   .181547
   8.65082   8.65082      1.00  1.149126   .181237
   8.65072   8.65072      1.00  1.150896   .181577
   8.65061   8.65061      1.00  1.149576   .181437
   8.65051   8.65051      1.00  1.151906   .181827
   8.65042   8.65042      1.00  1.152626   .181927
   8.65031   8.65031      1.00  1.151656   .181977
   8.65021   8.65021      1.00  1.151356   .181657
   8.65010   8.65010      1.00  1.151896   .182067
   8.65000   8.65000      1.00  1.152756   .182317
   8.64989   8.64989      1.00  1.149836   .181777
   8.64978   8.64978      1.00  1.153976   .182537
   8.64968   8.64968      1.00  1.150966   .181857
   8.64958   8.64958      1.00  1.154136   .182437
   8.64947   8.64947      1.00  1.151976   .182107
   8.64936   8.64936      1.00  1.153176   .182337
   8.64925   8.64925      1.00  1.152326   .182357
   8.64914   8.64914      1.00  1.152776   .182287
   8.64903   8.64903      1.00  1.154166   .182377
   8.64891   8.64891      1.00  1.152506   .182437
   8.64880   8.64880      1.00  1.152356   .182467
   8.64869   8.64869      1.00  1.155326   .182877
   8.64858   8.64858      1.00  1.153006   .182557
   8.64845   8.64845      1.00  1.151696   .182397
   8.64834   8.64834      1.00  1.155176   .182857
   8.64823   8.64823      1.00  1.153866   .182837
   8.64811   8.64811      1.00  1.154446   .182727
   8.64799   8.64799      1.00  1.152206   .182637
   8.64787   8.64787      1.00  1.154996   .182867
   8.64775   8.64775      1.00  1.155146   .182977
   8.64765   8.64765      1.00  1.153816   .182837
   8.64753   8.64753      1.00  1.153236   .182727
   8.64741   8.64741      1.00  1.155756   .183257
   8.64730   8.64730      1.00  1.155596   .183247
   8.64719   8.64719      1.00  1.155166   .183137
   8.64707   8.64707      1.00  1.154086   .183177
   8.64696   8.64696      1.00  1.154386   .183047
   8.64686   8.64686      1.00  1.157006   .183517
   8.64675   8.64675      1.00  1.154236   .183017
   8.64663   8.64663      1.00  1.156126   .183577
   8.64652   8.64652      1.00  1.154346   .183107
   8.64641   8.64641      1.00  1.155886   .183437
   8.64631   8.64631      1.00  1.154656   .183317
   8.64620   8.64620      1.00  1.156166   .183497
   8.64608   8.64608      1.00  1.153756   .183127
   8.64597   8.64597      1.00  1.155826   .183607
   8.64587   8.64587      1.00  1.155056   .183617
   8.64574   8.64574      1.00  1.156406   .183567
   8.64562   8.64562      1.00  1.153996   .183247
   8.64551   8.64551      1.00  1.157736   .183937
   8.64540   8.64540      1.00  1.154146   .183187
   8.64528   8.64528      1.00  1.154116   .183327
   8.64515   8.64515      1.00  1.155676   .183687
   8.64504   8.64504      1.00  1.156876   .183707
   8.64493   8.64493      1.00  1.154726   .183527
   8.64480   8.64480      1.00  1.156506   .183727
   8.64468   8.64468      1.00  1.155276   .183857
   8.64457   8.64457      1.00  1.157156   .183967
   8.64446   8.64446      1.00  1.156266   .184017
   8.64434   8.64434      1.00  1.155016   .183627
   8.64422   8.64422      1.00  1.157626   .184027
   8.64411   8.64411      1.00  1.156676   .184087
   8.64400   8.64400      1.00  1.156536   .184117
   8.64388   8.64388      1.00  1.156606   .184007
   8.64377   8.64377      1.00  1.157096   .184157
   8.64366   8.64366      1.00  1.155396   .183917
   8.64355   8.64355      1.00  1.158036   .184277
   8.64344   8.64344      1.00  1.151796   .183397
   8.64332   8.64332      1.00  1.159316   .184487
   8.64321   8.64321      1.00  1.156556   .184037
   8.64311   8.64311      1.00  1.158466   .184727
   8.64299   8.64299      1.00  1.156596   .184387
   8.64288   8.64288      1.00  1.157926   .184677
   8.64277   8.64277      1.00  1.159236   .184847
   8.64267   8.64267      1.00  1.158636   .184677
   8.64256   8.64256      1.00  1.157456   .184457
   8.64244   8.64244      1.00  1.158546   .184677
   8.64234   8.64234      1.00  1.159196   .184907
   8.64223   8.64223      1.00  1.159736   .184877
   8.64211   8.64211      1.00  1.157476   .184717
   8.64200   8.64200      1.00  1.159706   .184897
   8.64190   8.64190      1.00  1.159586   .185107
   8.64179   8.64179      1.00  1.158656   .184997
   8.64168   8.64168      1.00  1.160236   .185107
   8.64157   8.64157      1.00  1.157506   .184767
   8.64146   8.64146      1.00  1.162486   .185577
   8.64136   8.64136      1.00  1.159556   .185087
   8.64125   8.64125      1.00  1.158946   .185107
   8.64114   8.64114      1.00  1.160506   .185347
   8.64104   8.64104      1.00  1.159936   .185197
   8.64094   8.64094      1.00  1.161306   .185527
   8.64083   8.64083      1.00  1.159796   .185287
   8.64073   8.64073      1.00  1.160086   .185377
   8.64063   8.64063      1.00  1.161926   .185667
   8.64053   8.64053      1.00  1.160136   .185447
   8.64043   8.64043      1.00  1.162336   .185867
   8.64032   8.64032      1.00  1.161496   .185827
   8.64022   8.64022      1.00  1.160516   .185687
   8.64012   8.64012      1.00  1.161836   .185767
   8.64001   8.64001      1.00  1.162126   .185897
   8.63991   8.63991      1.00  1.160396   .185697
   8.63980   8.63980      1.00  1.163846   .186297
   8.63971   8.63971      1.00  1.163246   .186147
   8.63960   8.63960      1.00  1.161946   .186037
   8.63949   8.63949      1.00  1.163286   .186377
   8.63938   8.63938      1.00  1.162036   .185937
   8.63928   8.63928      1.00  1.163106   .186147
   8.63916   8.63916      1.00  1.162356   .186267
   8.63905   8.63905      1.00  1.162176   .185927
   8.63894   8.63894      1.00  1.163646   .186297
   8.63882   8.63882      1.00  1.164316   .186437
   8.63870   8.63870      1.00  1.163426   .186297
   8.63858   8.63858      1.00  1.163526   .186607
   8.63847   8.63847      1.00  1.164566   .186687
   8.63836   8.63836      1.00  1.165016   .186777
   8.63824   8.63824      1.00  1.163996   .186617
   8.63813   8.63813      1.00  1.163576   .186527
   8.63801   8.63801      1.00  1.165156   .186907
   8.63790   8.63790      1.00  1.164576   .186857
   8.63778   8.63778      1.00  1.163146   .186557
   8.63766   8.63766      1.00  1.165266   .186877
   8.63755   8.63755      1.00  1.165826   .186997
   8.63744   8.63744      1.00  1.164966   .186777
   8.63733   8.63733      1.00  1.166446   .187087
   8.63721   8.63721      1.00  1.166396   .187247
   8.63710   8.63710      1.00  1.165206   .187117
   8.63699   8.63699      1.00  1.166496   .187417
   8.63688   8.63688      1.00  1.166556   .187397
   8.63676   8.63676      1.00  1.166726   .187227
   8.63666   8.63666      1.00  1.164716   .187027
   8.63655   8.63655      1.00  1.167446   .187447
   8.63643   8.63643      1.00  1.166016   .187257
   8.63632   8.63632      1.00  1.163436   .187017
   8.63622   8.63622      1.00  1.164406   .187147
   8.63611   8.63611      1.00  1.169136   .187837
   8.63599   8.63599      1.00  1.164606   .187187
   8.63588   8.63588      1.00  1.167976   .187637
   8.63576   8.63576      1.00  1.167176   .187647
   8.63566   8.63566      1.00  1.168936   .187847
   8.63554   8.63554      1.00  1.166116   .187577
   8.63541   8.63541      1.00  1.167656   .187967
   8.63530   8.63530      1.00  1.168146   .187897
   8.63519   8.63519      1.00  1.168656   .188157
   8.63506   8.63506      1.00  1.165956   .187777
   8.63494   8.63494      1.00  1.169026   .188267
   8.63484   8.63484      1.00  1.166266   .187847
   8.63472   8.63472      1.00  1.168526   .188227
   8.63460   8.63460      1.00  1.167426   .187877
   8.63448   8.63448      1.00  1.169016   .188207
   8.63436   8.63436      1.00  1.166496   .187837
   8.63425   8.63425      1.00  1.168636   .188187
   8.63414   8.63414      1.00  1.169716   .188527
   8.63402   8.63402      1.00  1.167736   .188137
   8.63391   8.63391      1.00  1.168356   .188247
   8.63380   8.63380      1.00  1.169826   .188527
   8.63368   8.63368      1.00  1.170246   .188547
   8.63357   8.63357      1.00  1.167396   .188327
   8.63346   8.63346      1.00  1.170136   .188607
   8.63336   8.63336      1.00  1.170906   .188787
   8.63324   8.63324      1.00  1.170336   .188647
   8.63313   8.63313      1.00  1.166406   .188127
   8.63301   8.63301      1.00  1.171786   .188997
   8.63291   8.63291      1.00  1.168906   .188607
   8.63279   8.63279      1.00  1.170446   .188637
   8.63268   8.63268      1.00  1.168026   .188427
   8.63258   8.63258      1.00  1.171796   .189207
   8.63247   8.63247      1.00  1.167566   .188467
   8.63236   8.63236      1.00  1.169856   .188747
   8.63224   8.63224      1.00  1.168306   .188807
   8.63213   8.63213      1.00  1.171416   .189127
   8.63203   8.63203      1.00  1.168576   .188667
   8.63191   8.63191      1.00  1.170336   .189007
   8.63180   8.63180      1.00  1.169316   .188987
   8.63170   8.63170      1.00  1.170206   .188937
   8.63159   8.63159      1.00  1.169286   .188937
   8.63148   8.63148      1.00  1.170816   .189317
   8.63138   8.63138      1.00  1.169336   .189087
   8.63127   8.63127      1.00  1.169876   .189297
   8.63117   8.63117      1.00  1.171306   .189487
   8.63106   8.63106      1.00  1.169516   .189157
   8.63095   8.63095      1.00  1.169816   .189167
   8.63085   8.63085      1.00  1.170186   .189427
   8.63075   8.63075      1.00  1.172056   .189557
   8.63064   8.63064      1.00  1.169016   .189147
   8.63054   8.63054      1.00  1.167466   .188997
   8.63044   8.63044      1.00  1.170876   .189557
   8.63034   8.63034      1.00  1.171466   .189467
   8.63024   8.63024      1.00  1.169376   .189367
   8.63013   8.63013      1.00  1.170606   .189657
   8.63003   8.63003      1.00  1.171466   .189757
   8.62993   8.62993      1.00  1.171036   .189747
   8.62982   8.62982      1.00  1.169596   .189517
   8.62971   8.62971      1.00  1.170736   .189597
   8.62961   8.62961      1.00  1.171796   .189887
   8.62950   8.62950      1.00  1.170346   .189577
   8.62939   8.62939      1.00  1.170286   .189807
   8.62928   8.62928      1.00  1.170956   .189897
   8.62917   8.62917      1.00  1.171176   .189797
   8.62906   8.62906      1.00  1.166956   .189367
   8.62895   8.62895      1.00  1.170536   .189927
   8.62882   8.62882      1.00  1.170596   .190027
   8.62871   8.62871      1.00  1.171516   .189987
   8.62860   8.62860      1.00  1.169846   .189917
   8.62848   8.62848      1.00  1.171456   .190157
   8.62836   8.62836      1.00  1.170606   .189937
   8.62825   8.62825      1.00  1.171216   .190077
   8.62814   8.62814      1.00  1.171226   .190257
   8.62802   8.62802      1.00  1.169936   .189867
   8.62790   8.62790      1.00  1.171576   .190057
   8.62779   8.62779      1.00  1.171206   .190237
   8.62767   8.62767      1.00  1.171506   .190407
   8.62755   8.62755      1.00  1.170366   .189977
   8.62743   8.62743      1.00  1.170866   .190207
   8.62733   8.62733      1.00  1.170926   .190097
   8.62721   8.62721      1.00  1.172266   .190417
   8.62710   8.62710      1.00  1.169536   .189867
   8.62699   8.62699      1.00  1.171466   .190317
   8.62688   8.62688      1.00  1.171916   .190567
   8.62677   8.62677      1.00  1.172076   .190547
   8.62666   8.62666      1.00  1.171086   .190257
   8.62654   8.62654      1.00  1.172026   .190637
   8.62644   8.62644      1.00  1.171826   .190627
   8.62633   8.62633      1.00  1.171906   .190617
   8.62622   8.62622      1.00  1.170936   .190397
   8.62610   8.62610      1.00  1.172306   .190887
   8.62600   8.62600      1.00  1.172486   .190877
   8.62589   8.62589      1.00  1.171886   .190757
   8.62577   8.62577      1.00  1.171356   .190727
   8.62565   8.62565      1.00  1.171816   .190947
   8.62554   8.62554      1.00  1.171836   .190947
   8.62542   8.62542      1.00  1.171236   .190777
   8.62530   8.62530      1.00  1.172346   .190977
   8.62518   8.62518      1.00  1.171956   .190887
   8.62507   8.62507      1.00  1.172286   .190897
   8.62495   8.62495      1.00  1.171366   .190777
   8.62483   8.62483      1.00  1.173186   .191127
   8.62471   8.62471      1.00  1.170806   .190847
   8.62460   8.62460      1.00  1.172136   .190997
   8.62448   8.62448      1.00  1.171666   .191047
   8.62436   8.62436      1.00  1.172926   .191417
   8.62424   8.62424      1.00  1.168646   .190687
   8.62413   8.62413      1.00  1.173796   .191297
   8.62403   8.62403      1.00  1.170346   .190937
   8.62391   8.62391      1.00  1.172116   .191297
   8.62379   8.62379      1.00  1.170836   .190987
   8.62368   8.62368      1.00  1.170806   .191147
   8.62357   8.62357      1.00  1.171036   .191187
   8.62346   8.62346      1.00  1.171676   .191177
   8.62335   8.62335      1.00  1.170016   .191107
   8.62324   8.62324      1.00  1.170976   .191057
   8.62313   8.62313      1.00  1.169746   .190827
   8.62301   8.62301      1.00  1.170766   .191207
   8.62290   8.62290      1.00  1.170346   .191247
   8.62280   8.62280      1.00  1.170336   .191077
   8.62269   8.62269      1.00  1.170516   .191247
   8.62258   8.62258      1.00  1.170136   .191217
   8.62247   8.62247      1.00  1.169186   .191167
   8.62236   8.62236      1.00  1.170316   .191107
   8.62225   8.62225      1.00  1.169886   .191287
   8.62213   8.62213      1.00  1.168616   .191197
   8.62202   8.62202      1.00  1.168926   .191197
   8.62192   8.62192      1.00  1.169296   .191307
   8.62181   8.62181      1.00  1.169866   .191307
   8.62170   8.62170      1.00  1.166846   .190777
   8.62159   8.62159      1.00  1.167816   .190927
   8.62149   8.62149      1.00  1.169396   .191387
   8.62139   8.62139      1.00  1.168706   .191387
   8.62127   8.62127      1.00  1.167046   .191297
   8.62116   8.62116      1.00  1.168586   .191367
   8.62106   8.62106      1.00  1.168226   .191217
   8.62096   8.62096      1.00  1.167726   .191067
   8.62085   8.62085      1.00  1.168706   .191247
   8.62075   8.62075      1.00  1.167646   .191277
   8.62065   8.62065      1.00  1.167356   .191207
   8.62055   8.62055      1.00  1.166656   .190957
   8.62045   8.62045      1.00  1.167006   .191367
   8.62034   8.62034      1.00  1.168186   .191387
   8.62024   8.62024      1.00  1.165466   .191197
   8.62014   8.62014      1.00  1.167916   .191417
   8.62003   8.62003      1.00  1.165806   .191117
   8.61992   8.61992      1.00  1.166496   .191337
   8.61982   8.61982      1.00  1.165346   .191107
   8.61973   8.61973      1.00  1.166526   .191097
   8.61962   8.61962      1.00  1.165206   .190977
   8.61951   8.61951      1.00  1.165686   .191057
   8.61941   8.61941      1.00  1.164856   .191127
   8.61929   8.61929      1.00  1.165106   .191257
   8.61917   8.61917      1.00  1.163976   .190947
   8.61906   8.61906      1.00  1.165076   .191347
   8.61895   8.61895      1.00  1.163396   .191007
   8.61884   8.61884      1.00  1.165076   .191337
   8.61872   8.61872      1.00  1.162336   .190947
   8.61861   8.61861      1.00  1.164276   .191237
   8.61850   8.61850      1.00  1.161666   .190747
   8.61838   8.61838      1.00  1.164956   .191467
   8.61826   8.61826      1.00  1.161376   .190877
   8.61814   8.61814      1.00  1.162106   .190967
   8.61803   8.61803      1.00  1.162136   .191077
   8.61792   8.61792      1.00  1.163286   .191307
   8.61780   8.61780      1.00  1.161626   .190977
   8.61768   8.61768      1.00  1.161076   .190787
   8.61757   8.61757      1.00  1.162446   .191087
   8.61745   8.61745      1.00  1.161026   .191117
   8.61733   8.61733      1.00  1.161506   .191137
   8.61722   8.61722      1.00  1.159296   .190747
   8.61712   8.61712      1.00  1.162286   .191277
   8.61701   8.61701      1.00  1.158406   .190777
   8.61690   8.61690      1.00  1.161696   .191177
   8.61678   8.61678      1.00  1.159266   .190707
   8.61667   8.61667      1.00  1.160296   .191047
   8.61656   8.61656      1.00  1.158986   .190857
   8.61645   8.61645      1.00  1.161026   .191267
   8.61634   8.61634      1.00  1.157346   .190667
   8.61623   8.61623      1.00  1.160026   .191247
   8.61612   8.61612      1.00  1.157646   .190537
   8.61600   8.61600      1.00  1.159596   .191047
   8.61589   8.61589      1.00  1.156776   .190737
   8.61578   8.61578      1.00  1.159926   .191247
   8.61567   8.61567      1.00  1.158986   .191087
   8.61555   8.61555      1.00  1.159316   .191327
   8.61542   8.61542      1.00  1.156656   .190787
   8.61531   8.61531      1.00  1.160856   .191487
   8.61520   8.61520      1.00  1.158226   .191037
   8.61508   8.61508      1.00  1.157666   .190897
   8.61496   8.61496      1.00  1.157386   .190937
   8.61485   8.61485      1.00  1.159366   .191167
   8.61474   8.61474      1.00  1.157396   .190917
   8.61461   8.61461      1.00  1.157386   .190797
   8.61449   8.61449      1.00  1.156616   .190897
   8.61438   8.61438      1.00  1.155456   .190757
   8.61426   8.61426      1.00  1.157636   .191147
   8.61414   8.61414      1.00  1.156686   .190997
   8.61402   8.61402      1.00  1.157886   .191177
   8.61392   8.61392      1.00  1.157216   .191237
   8.61381   8.61381      1.00  1.157166   .191117
   8.61370   8.61370      1.00  1.156756   .191097
   8.61359   8.61359      1.00  1.156966   .191257
   8.61348   8.61348      1.00  1.156256   .191147
   8.61337   8.61337      1.00  1.157716   .191267
   8.61325   8.61325      1.00  1.155906   .191167
   8.61313   8.61313      1.00  1.156416   .191147
   8.61303   8.61303      1.00  1.156446   .191107
   8.61293   8.61293      1.00  1.156986   .191377
   8.61282   8.61282      1.00  1.156596   .191227
   8.61270   8.61270      1.00  1.155956   .191127
   8.61260   8.61260      1.00  1.156516   .191217
   8.61249   8.61249      1.00  1.155926   .191147
   8.61237   8.61237      1.00  1.155496   .191317
   8.61226   8.61226      1.00  1.154496   .191187
   8.61215   8.61215      1.00  1.156626   .191597
   8.61204   8.61204      1.00  1.155616   .191227
   8.61193   8.61193      1.00  1.155146   .191127
   8.61182   8.61182      1.00  1.155716   .191467
   8.61172   8.61172      1.00  1.155766   .191447
   8.61161   8.61161      1.00  1.153946   .191187
   8.61150   8.61150      1.00  1.156676   .191787
   8.61139   8.61139      1.00  1.154776   .191217
   8.61129   8.61129      1.00  1.155656   .191697
   8.61119   8.61119      1.00  1.154776   .191517
   8.61108   8.61108      1.00  1.156256   .191747
   8.61097   8.61097      1.00  1.153676   .191157
   8.61087   8.61087      1.00  1.154826   .191427
   8.61077   8.61077      1.00  1.155506   .191697
   8.61067   8.61067      1.00  1.154966   .191607
   8.61056   8.61056      1.00  1.153136   .191257
   8.61047   8.61047      1.00  1.154806   .191577
   8.61037   8.61037      1.00  1.155736   .191817
   8.61026   8.61026      1.00  1.154486   .191347
   8.61015   8.61015      1.00  1.153636   .191507
   8.61005   8.61005      1.00  1.155466   .191867
   8.60995   8.60995      1.00  1.154376   .191737
   8.60984   8.60984      1.00  1.153006   .191517
   8.60973   8.60973      1.00  1.155046   .191647
   8.60963   8.60963      1.00  1.154156   .191657
   8.60953   8.60953      1.00  1.154746   .191747
   8.60942   8.60942      1.00  1.153256   .191547
   8.60930   8.60930      1.00  1.154876   .191897
   8.60919   8.60919      1.00  1.153776   .191627
   8.60909   8.60909      1.00  1.154106   .191927
   8.60897   8.60897      1.00  1.154256   .191767
   8.60885   8.60885      1.00  1.151856   .191467
   8.60874   8.60874      1.00  1.152976   .191707
   8.60863   8.60863      1.00  1.153796   .191837
   8.60852   8.60852      1.00  1.153566   .191857
   8.60840   8.60840      1.00  1.152896   .191807
   8.60829   8.60829      1.00  1.153646   .191817
   8.60818   8.60818      1.00  1.153826   .191917
   8.60805   8.60805      1.00  1.153606   .191957
   8.60793   8.60793      1.00  1.151786   .191667
   8.60782   8.60782      1.00  1.154366   .192357
   8.60770   8.60770      1.00  1.151696   .191687
   8.60758   8.60758      1.00  1.152666   .191637
   8.60746   8.60746      1.00  1.151036   .191737
   8.60735   8.60735      1.00  1.153626   .191937
   8.60724   8.60724      1.00  1.149896   .191457
   8.60713   8.60713      1.00  1.150026   .191427
   8.60702   8.60702      1.00  1.153456   .192097
   8.60692   8.60692      1.00  1.152196   .191937
   8.60680   8.60680      1.00  1.151906   .192217
   8.60668   8.60668      1.00  1.151566   .191867
   8.60657   8.60657      1.00  1.152416   .192327
   8.60647   8.60647      1.00  1.151066   .191827
   8.60636   8.60636      1.00  1.153436   .192217
   8.60625   8.60625      1.00  1.151376   .191987
   8.60614   8.60614      1.00  1.153176   .192237
   8.60603   8.60603      1.00  1.151496   .192267
   8.60592   8.60592      1.00  1.152186   .192257
   8.60580   8.60580      1.00  1.151226   .192167
   8.60568   8.60568      1.00  1.153896   .192627
   8.60557   8.60557      1.00  1.149706   .191787
   8.60546   8.60546      1.00  1.153986   .192427
   8.60533   8.60533      1.00  1.150496   .191967
   8.60521   8.60521      1.00  1.153756   .192507
   8.60510   8.60510      1.00  1.149766   .192247
   8.60499   8.60499      1.00  1.153006   .192687
   8.60486   8.60486      1.00  1.151256   .192427
   8.60474   8.60474      1.00  1.153346   .192567
   8.60463   8.60463      1.00  1.150376   .192157
   8.60452   8.60452      1.00  1.153926   .192877
   8.60439   8.60439      1.00  1.149196   .192117
   8.60428   8.60428      1.00  1.151786   .192517
   8.60416   8.60416      1.00  1.152266   .192527
   8.60405   8.60405      1.00  1.151386   .192517
   8.60394   8.60394      1.00  1.151706   .192577
   8.60382   8.60382      1.00  1.152396   .192677
   8.60371   8.60371      1.00  1.152736   .192867
   8.60361   8.60361      1.00  1.151646   .192677
   8.60349   8.60349      1.00  1.152096   .192807
   8.60337   8.60337      1.00  1.148736   .192297
   8.60327   8.60327      1.00  1.153926   .193157
   8.60316   8.60316      1.00  1.149686   .192397
   8.60304   8.60304      1.00  1.151436   .192707
   8.60293   8.60293      1.00  1.151426   .192687
   8.60282   8.60282      1.00  1.153076   .193007
   8.60271   8.60271      1.00  1.150616   .192707
   8.60260   8.60260      1.00  1.152256   .193177
   8.60249   8.60249      1.00  1.150646   .192907
   8.60238   8.60238      1.00  1.152726   .192987
   8.60228   8.60228      1.00  1.150976   .192937
   8.60216   8.60216      1.00  1.152706   .193037
   8.60204   8.60204      1.00  1.152116   .192907
   8.60194   8.60194      1.00  1.151896   .193127
   8.60184   8.60184      1.00  1.152276   .193257
   8.60172   8.60172      1.00  1.150746   .192967
   8.60161   8.60161      1.00  1.152366   .193267
   8.60151   8.60151      1.00  1.149066   .192607
   8.60141   8.60141      1.00  1.151506   .193357
   8.60129   8.60129      1.00  1.149586   .192767
   8.60119   8.60119      1.00  1.152016   .193277
   8.60108   8.60108      1.00  1.150786   .193217
   8.60098   8.60098      1.00  1.151866   .193267
   8.60087   8.60087      1.00  1.152276   .193397
   8.60077   8.60077      1.00  1.149926   .193037
   8.60067   8.60067      1.00  1.152166   .193577
   8.60057   8.60057      1.00  1.151416   .193367
   8.60046   8.60046      1.00  1.151336   .193317
   8.60036   8.60036      1.00  1.150236   .193087
   8.60026   8.60026      1.00  1.151826   .193337
   8.60016   8.60016      1.00  1.149836   .193047
   8.60005   8.60005      1.00  1.150866   .193397
   8.59994   8.59994      1.00  1.147056   .192587
   8.59984   8.59984      1.00  1.150816   .193457
   8.59974   8.59974      1.00  1.149606   .193257
   8.59963   8.59963      1.00  1.152016   .193667
   8.59952   8.59952      1.00  1.150206   .193407
   8.59942   8.59942      1.00  1.151446   .193537
   8.59931   8.59931      1.00  1.149066   .193457
   8.59920   8.59920      1.00  1.150946   .193727
   8.59908   8.59908      1.00  1.149186   .193377
   8.59897   8.59897      1.00  1.150156   .193737
   8.59885   8.59885      1.00  1.151316   .193897
   8.59874   8.59874      1.00  1.148216   .193347
   8.59862   8.59862      1.00  1.150176   .193567
   8.59851   8.59851      1.00  1.150226   .193807
   8.59840   8.59840      1.00  1.149346   .193557
   8.59828   8.59828      1.00  1.148906   .193397
   8.59816   8.59816      1.00  1.148726   .193547
   8.59805   8.59805      1.00  1.149006   .193677
   8.59793   8.59793      1.00  1.150016   .193857
   8.59781   8.59781      1.00  1.148106   .193337
   8.59769   8.59769      1.00  1.148896   .193557
   8.59758   8.59758      1.00  1.149116   .193817
   8.59747   8.59747      1.00  1.150256   .193867
   8.59735   8.59735      1.00  1.148106   .193627
   8.59724   8.59724      1.00  1.148136   .193717
   8.59713   8.59713      1.00  1.149066   .193657
   8.59702   8.59702      1.00  1.149736   .193897
   8.59691   8.59691      1.00  1.146616   .193427
   8.59679   8.59679      1.00  1.149206   .193907
   8.59668   8.59668      1.00  1.148356   .193957
   8.59658   8.59658      1.00  1.148186   .193657
   8.59646   8.59646      1.00  1.146876   .193747
   8.59635   8.59635      1.00  1.148326   .193827
   8.59624   8.59624      1.00  1.148836   .194077
   8.59614   8.59614      1.00  1.146946   .193557
   8.59602   8.59602      1.00  1.148566   .193937
   8.59591   8.59591      1.00  1.147286   .193797
   8.59580   8.59580      1.00  1.147486   .193787
   8.59568   8.59568      1.00  1.146126   .193757
   8.59556   8.59556      1.00  1.147466   .193837
   8.59544   8.59544      1.00  1.145426   .193607
   8.59533   8.59533      1.00  1.146546   .193647
   8.59522   8.59522      1.00  1.146976   .193967
   8.59510   8.59510      1.00  1.145626   .193687
   8.59497   8.59497      1.00  1.147246   .193787
   8.59486   8.59486      1.00  1.145516   .193707
   8.59475   8.59475      1.00  1.147116   .194247
   8.59463   8.59463      1.00  1.145326   .193527
   8.59450   8.59450      1.00  1.146366   .193927
   8.59439   8.59439      1.00  1.144686   .193757
   8.59428   8.59428      1.00  1.145806   .193827
   8.59416   8.59416      1.00  1.143196   .193497
   8.59404   8.59404      1.00  1.146146   .193877
   8.59394   8.59394      1.00  1.143226   .193667
   8.59382   8.59382      1.00  1.145436   .193807
   8.59370   8.59370      1.00  1.144186   .193557
   8.59359   8.59359      1.00  1.146716   .194147
   8.59349   8.59349      1.00  1.142556   .193637
   8.59338   8.59338      1.00  1.145186   .193927
   8.59326   8.59326      1.00  1.143386   .193647
   8.59315   8.59315      1.00  1.143466   .193747
   8.59305   8.59305      1.00  1.143446   .193707
   8.59294   8.59294      1.00  1.144576   .193937
   8.59282   8.59282      1.00  1.142556   .193717
   8.59271   8.59271      1.00  1.142646   .193667
   8.59260   8.59260      1.00  1.139846   .193287
   8.59250   8.59250      1.00  1.142686   .193757
   8.59238   8.59238      1.00  1.141056   .193557
   8.59227   8.59227      1.00  1.141346   .193727
   8.59216   8.59216      1.00  1.143296   .194027
   8.59205   8.59205      1.00  1.143106   .193977
   8.59194   8.59194      1.00  1.140446   .193547
   8.59182   8.59182      1.00  1.142426   .194037
   8.59172   8.59172      1.00  1.142466   .193917
   8.59162   8.59162      1.00  1.141816   .193817
   8.59151   8.59151      1.00  1.140516   .193667
   8.59140   8.59140      1.00  1.140926   .193917
   8.59129   8.59129      1.00  1.142396   .194267
   8.59119   8.59119      1.00  1.141486   .193937
   8.59108   8.59108      1.00  1.139206   .193637
   8.59097   8.59097      1.00  1.140166   .193567
   8.59088   8.59088      1.00  1.140636   .194017
   8.59078   8.59078      1.00  1.138966   .193627
   8.59067   8.59067      1.00  1.139436   .193707
   8.59056   8.59056      1.00  1.137946   .193517
   8.59047   8.59047      1.00  1.140856   .193977
   8.59037   8.59037      1.00  1.138336   .193617
   8.59026   8.59026      1.00  1.137966   .193617
   8.59015   8.59015      1.00  1.140556   .194097
   8.59006   8.59006      1.00  1.138306   .193727
   8.58995   8.58995      1.00  1.137606   .193517
   8.58984   8.58984      1.00  1.139206   .193827
   8.58973   8.58973      1.00  1.138476   .193757
   8.58963   8.58963      1.00  1.139576   .193977
   8.58953   8.58953      1.00  1.138676   .193767
   8.58942   8.58942      1.00  1.137526   .193737
   8.58930   8.58930      1.00  1.137496   .193867
   8.58919   8.58919      1.00  1.140296   .194167
   8.58909   8.58909      1.00  1.138466   .193887
   8.58898   8.58898      1.00  1.137226   .193697
   8.58886   8.58886      1.00  1.137106   .193997
   8.58874   8.58874      1.00  1.137716   .194077
   8.58863   8.58863      1.00  1.137576   .193917
   8.58851   8.58851      1.00  1.135266   .193647
   8.58840   8.58840      1.00  1.137136   .193607
   8.58829   8.58829      1.00  1.139136   .194327
   8.58817   8.58817      1.00  1.133536   .193307
   8.58804   8.58804      1.00  1.137226   .194067
   8.58792   8.58792      1.00  1.135426   .193677
   8.58781   8.58781      1.00  1.136406   .193917
   8.58770   8.58770      1.00  1.135756   .193797
   8.58758   8.58758      1.00  1.137466   .194307
   8.58747   8.58747      1.00  1.135856   .193867
   8.58735   8.58735      1.00  1.137026   .194287
   8.58724   8.58724      1.00  1.135386   .193857
   8.58713   8.58713      1.00  1.137176   .194157
   8.58702   8.58702      1.00  1.135256   .193797
   8.58691   8.58691      1.00  1.134206   .193797
   8.58680   8.58680      1.00  1.134456   .193637
   8.58668   8.58668      1.00  1.135646   .194047
   8.58657   8.58657      1.00  1.135016   .193907
   8.58646   8.58646      1.00  1.135576   .194107
   8.58636   8.58636      1.00  1.134996   .194017
   8.58625   8.58625      1.00  1.134696   .194027
   8.58613   8.58613      1.00  1.135006   .194247
   8.58603   8.58603      1.00  1.134076   .193827
   8.58591   8.58591      1.00  1.135066   .194137
   8.58580   8.58580      1.00  1.133546   .193937
   8.58568   8.58568      1.00  1.132716   .193627
   8.58557   8.58557      1.00  1.135056   .194137
   8.58545   8.58545      1.00  1.133796   .194177
   8.58533   8.58533      1.00  1.129426   .193127
   8.58521   8.58521      1.00  1.133176   .193937
   8.58510   8.58510      1.00  1.132076   .193837
   8.58498   8.58498      1.00  1.136306   .194477
   8.58486   8.58486      1.00  1.130906   .193507
   8.58474   8.58474      1.00  1.132256   .193867
   8.58463   8.58463      1.00  1.133956   .194267
   8.58452   8.58452      1.00  1.132936   .194127
   8.58439   8.58439      1.00  1.130696   .193697
   8.58427   8.58427      1.00  1.132376   .194007
   8.58416   8.58416      1.00  1.133466   .194107
   8.58405   8.58405      1.00  1.129236   .193317
   8.58394   8.58394      1.00  1.132556   .194047
   8.58383   8.58383      1.00  1.131266   .193887
   8.58373   8.58373      1.00  1.131986   .194007
   8.58361   8.58361      1.00  1.128856   .193647
   8.58349   8.58349      1.00  1.130846   .194047
   8.58338   8.58338      1.00  1.130996   .193827
   8.58328   8.58328      1.00  1.128606   .193737
   8.58317   8.58317      1.00  1.127636   .193257
   8.58305   8.58305      1.00  1.129976   .193817
   8.58293   8.58293      1.00  1.127966   .193527
   8.58283   8.58283      1.00  1.127126   .193637
   8.58273   8.58273      1.00  1.129216   .193987
   8.58261   8.58261      1.00  1.126636   .193307
   8.58249   8.58249      1.00  1.127146   .193447
   8.58239   8.58239      1.00  1.126606   .193507
   8.58228   8.58228      1.00  1.127516   .193757
   8.58217   8.58217      1.00  1.127316   .193417
   8.58206   8.58206      1.00  1.125006   .193247
   8.58195   8.58195      1.00  1.125546   .193307
   8.58184   8.58184      1.00  1.127606   .193957
   8.58173   8.58173      1.00  1.123286   .192737
   8.58162   8.58162      1.00  1.124776   .193337
   8.58152   8.58152      1.00  1.125656   .193377
   8.58142   8.58142      1.00  1.125426   .193447
   8.58131   8.58131      1.00  1.124486   .193307
   8.58120   8.58120      1.00  1.125026   .193627
   8.58110   8.58110      1.00  1.123796   .193417
   8.58099   8.58099      1.00  1.124436   .193377
   8.58089   8.58089      1.00  1.123396   .193277
   8.58078   8.58078      1.00  1.124476   .193467
   8.58068   8.58068      1.00  1.123636   .193377
   8.58058   8.58058      1.00  1.123326   .193277
   8.58048   8.58048      1.00  1.124466   .193527
   8.58037   8.58037      1.00  1.123536   .193437
   8.58028   8.58028      1.00  1.121636   .193127
   8.58018   8.58018      1.00  1.122956   .193317
   8.58007   8.58007      1.00  1.124016   .193467
   8.57996   8.57996      1.00  1.120356   .192917
   8.57987   8.57987      1.00  1.124256   .193447
   8.57977   8.57977      1.00  1.120126   .192907
   8.57965   8.57965      1.00  1.123106   .193507
   8.57954   8.57954      1.00  1.120246   .192927
   8.57944   8.57944      1.00  1.123436   .193787
   8.57934   8.57934      1.00  1.122336   .193597
   8.57922   8.57922      1.00  1.121606   .193547
   8.57910   8.57910      1.00  1.119916   .193007
   8.57900   8.57900      1.00  1.125776   .194237
   8.57889   8.57889      1.00  1.120946   .193317
   8.57876   8.57876      1.00  1.122186   .193527
   8.57864   8.57864      1.00  1.122676   .193687
   8.57853   8.57853      1.00  1.124176   .193977
   8.57842   8.57842      1.00  1.121266   .193597
   8.57831   8.57831      1.00  1.122516   .193537
   8.57818   8.57818      1.00  1.119106   .193187
   8.57807   8.57807      1.00  1.122166   .193847
   8.57796   8.57796      1.00  1.122436   .193767
   8.57784   8.57784      1.00  1.121036   .193397
   8.57771   8.57771      1.00  1.124026   .194217
   8.57760   8.57760      1.00  1.120496   .193417
   8.57750   8.57750      1.00  1.124166   .194147
   8.57738   8.57738      1.00  1.122996   .194057
   8.57726   8.57726      1.00  1.121736   .193847
   8.57716   8.57716      1.00  1.124146   .194137
   8.57705   8.57705      1.00  1.122466   .193917
   8.57693   8.57693      1.00  1.122176   .194077
   8.57682   8.57682      1.00  1.122746   .194017
   8.57671   8.57671      1.00  1.122756   .194167
   8.57660   8.57660      1.00  1.123376   .194247
   8.57649   8.57649      1.00  1.120226   .193797
   8.57637   8.57637      1.00  1.121696   .194037
   8.57627   8.57627      1.00  1.123916   .194567
   8.57616   8.57616      1.00  1.120516   .194047
   8.57605   8.57605      1.00  1.121886   .194297
   8.57593   8.57593      1.00  1.122276   .194497
   8.57582   8.57582      1.00  1.121636   .194307
   8.57571   8.57571      1.00  1.121996   .194417
   8.57559   8.57559      1.00  1.123646   .194487
   8.57547   8.57547      1.00  1.120756   .194237
   8.57535   8.57535      1.00  1.121226   .194397
   8.57524   8.57524      1.00  1.121566   .194337
   8.57512   8.57512      1.00  1.124816   .194647
   8.57500   8.57500      1.00  1.121466   .194237
   8.57489   8.57489      1.00  1.121396   .194367
   8.57477   8.57477      1.00  1.123016   .194807
   8.57465   8.57465      1.00  1.124536   .194907
   8.57453   8.57453      1.00  1.119436   .194017
   8.57442   8.57442      1.00  1.123936   .194887
   8.57430   8.57430      1.00  1.122016   .194587
   8.57418   8.57418      1.00  1.122126   .194697
   8.57407   8.57407      1.00  1.120936   .194597
   8.57395   8.57395      1.00  1.122136   .194747
   8.57385   8.57385      1.00  1.122126   .194807
   8.57374   8.57374      1.00  1.120056   .194377
   8.57362   8.57362      1.00  1.121846   .194747
   8.57351   8.57351      1.00  1.122456   .195027
   8.57340   8.57340      1.00  1.121906   .194847
   8.57329   8.57329      1.00  1.119216   .194537
   8.57317   8.57317      1.00  1.124126   .195287
   8.57306   8.57306      1.00  1.121386   .194747
   8.57296   8.57296      1.00  1.122286   .194857
   8.57284   8.57284      1.00  1.120326   .194707
   8.57273   8.57273      1.00  1.122706   .195137
   8.57263   8.57263      1.00  1.119096   .194517
   8.57253   8.57253      1.00  1.122866   .195107
   8.57241   8.57241      1.00  1.119046   .194467
   8.57230   8.57230      1.00  1.121666   .195127
   8.57218   8.57218      1.00  1.119386   .194527
   8.57207   8.57207      1.00  1.121396   .195047
   8.57197   8.57197      1.00  1.121266   .194887
   8.57185   8.57185      1.00  1.120586   .194747
   8.57175   8.57175      1.00  1.121046   .195037
   8.57164   8.57164      1.00  1.120736   .195047
   8.57153   8.57153      1.00  1.122476   .195167
   8.57142   8.57142      1.00  1.120006   .194967
   8.57132   8.57132      1.00  1.119896   .194987
   8.57122   8.57122      1.00  1.120566   .195267
   8.57111   8.57111      1.00  1.119056   .194857
   8.57100   8.57100      1.00  1.119876   .194947
   8.57090   8.57090      1.00  1.120066   .195137
   8.57080   8.57080      1.00  1.117056   .194507
   8.57070   8.57070      1.00  1.120336   .195227
   8.57060   8.57060      1.00  1.120446   .195067
   8.57050   8.57050      1.00  1.120896   .195267
   8.57040   8.57040      1.00  1.121006   .195337
   8.57029   8.57029      1.00  1.119816   .195177
   8.57018   8.57018      1.00  1.120556   .195447
   8.57008   8.57008      1.00  1.120316   .195207
   8.56998   8.56998      1.00  1.120686   .195437
   8.56987   8.56987      1.00  1.119356   .195227
   8.56976   8.56976      1.00  1.120926   .195597
   8.56966   8.56966      1.00  1.117856   .195017
   8.56956   8.56956      1.00  1.122106   .195707
   8.56945   8.56945      1.00  1.116866   .194727
   8.56934   8.56934      1.00  1.120576   .195587
   8.56923   8.56923      1.00  1.117946   .195027
   8.56912   8.56912      1.00  1.121566   .195657
   8.56900   8.56900      1.00  1.114666   .194677
   8.56889   8.56889      1.00  1.120146   .195607
   8.56878   8.56878      1.00  1.117416   .195177
   8.56867   8.56867      1.00  1.119966   .195447
   8.56855   8.56855      1.00  1.115166   .194747
   8.56843   8.56843      1.00  1.119786   .195477
   8.56832   8.56832      1.00  1.117686   .195157
   8.56820   8.56820      1.00  1.118906   .195577
   8.56809   8.56809      1.00  1.115946   .194977
   8.56796   8.56796      1.00  1.118806   .195667
   8.56785   8.56785      1.00  1.115706   .194947
   8.56774   8.56774      1.00  1.119066   .195637
   8.56762   8.56762      1.00  1.113436   .194787
   8.56750   8.56750      1.00  1.119396   .195757
   8.56739   8.56739      1.00  1.113956   .194847
   8.56729   8.56729      1.00  1.116916   .195417
   8.56717   8.56717      1.00  1.114816   .194977
   8.56705   8.56705      1.00  1.115676   .195367
   8.56695   8.56695      1.00  1.112896   .194817
   8.56684   8.56684      1.00  1.116316   .195387
   8.56672   8.56672      1.00  1.113346   .194747
   8.56661   8.56661      1.00  1.114786   .195057
   8.56650   8.56650      1.00  1.111896   .194907
   8.56640   8.56640      1.00  1.116306   .195477
   8.56628   8.56628      1.00  1.113236   .195007
   8.56617   8.56617      1.00  1.112816   .195007
   8.56607   8.56607      1.00  1.112726   .194997
   8.56596   8.56596      1.00  1.114876   .195227
   8.56584   8.56584      1.00  1.111346   .194947
   8.56572   8.56572      1.00  1.111886   .194847
   8.56561   8.56561      1.00  1.112506   .195097
   8.56549   8.56549      1.00  1.111806   .195007
   8.56537   8.56537      1.00  1.109706   .194487
   8.56525   8.56525      1.00  1.113276   .195117
   8.56514   8.56514      1.00  1.109576   .194857
   8.56503   8.56503      1.00  1.109956   .194507
   8.56490   8.56490      1.00  1.110116   .194757
   8.56478   8.56478      1.00  1.110146   .194667
   8.56467   8.56467      1.00  1.111096   .195017
   8.56455   8.56455      1.00  1.108266   .194437
   8.56443   8.56443      1.00  1.110376   .194997
   8.56432   8.56432      1.00  1.109056   .194707
   8.56420   8.56420      1.00  1.108116   .194397
   8.56410   8.56410      1.00  1.107996   .194577
   8.56398   8.56398      1.00  1.110236   .195007
   8.56386   8.56386      1.00  1.105596   .194287
   8.56376   8.56376      1.00  1.106406   .194337
   8.56365   8.56365      1.00  1.108436   .194627
   8.56353   8.56353      1.00  1.106786   .194597
   8.56342   8.56342      1.00  1.102416   .193737
   8.56331   8.56331      1.00  1.108906   .194837
   8.56320   8.56320      1.00  1.106196   .194507
   8.56309   8.56309      1.00  1.106746   .194677
   8.56297   8.56297      1.00  1.103076   .193907
   8.56288   8.56288      1.00  1.106796   .194657
   8.56277   8.56277      1.00  1.104446   .194087
   8.56266   8.56266      1.00  1.103656   .194177
   8.56254   8.56254      1.00  1.104326   .194297
   8.56243   8.56243      1.00  1.103956   .194197
   8.56232   8.56232      1.00  1.103436   .194337
   8.56221   8.56221      1.00  1.101296   .193877
   8.56210   8.56210      1.00  1.101856   .193917
   8.56199   8.56199      1.00  1.100226   .193837
   8.56189   8.56189      1.00  1.102256   .194077
   8.56177   8.56177      1.00  1.099036   .193687
   8.56166   8.56166      1.00  1.102316   .194037
   8.56156   8.56156      1.00  1.097226   .193417
   8.56145   8.56145      1.00  1.100706   .193827
   8.56134   8.56134      1.00  1.096786   .193337
   8.56124   8.56124      1.00  1.099986   .193767
   8.56114   8.56114      1.00  1.093986   .192717
   8.56103   8.56103      1.00  1.099196   .193837
   8.56092   8.56092      1.00  1.097106   .193317
   8.56082   8.56082      1.00  1.097026   .193337
   8.56072   8.56072      1.00  1.096386   .193387
   8.56062   8.56062      1.00  1.095096   .193037
   8.56052   8.56052      1.00  1.097816   .193507
   8.56041   8.56041      1.00  1.092426   .192437
   8.56032   8.56032      1.00  1.097376   .193447
   8.56022   8.56022      1.00  1.092286   .192667
   8.56011   8.56011      1.00  1.094776   .193037
   8.56000   8.56000      1.00  1.091106   .192567
   8.55990   8.55990      1.00  1.093426   .192997
   8.55980   8.55980      1.00  1.090686   .192377
   8.55969   8.55969      1.00  1.092896   .193167
   8.55958   8.55958      1.00  1.089676   .192467
   8.55948   8.55948      1.00  1.092696   .192987
   8.55938   8.55938      1.00  1.088126   .192357
   8.55926   8.55926      1.00  1.092716   .193197
   8.55915   8.55915      1.00  1.085926   .191747
   8.55903   8.55903      1.00  1.092096   .192957
   8.55892   8.55892      1.00  1.089966   .192507
   8.55881   8.55881      1.00  1.087836   .192277
   8.55869   8.55869      1.00  1.087616   .192477
   8.55859   8.55859      1.00  1.089476   .192657
   8.55847   8.55847      1.00  1.086976   .192247
   8.55835   8.55835      1.00  1.088096   .192357
   8.55823   8.55823      1.00  1.087516   .192467
   8.55812   8.55812      1.00  1.087146   .192287
   8.55800   8.55800      1.00  1.085456   .191867
   8.55788   8.55788      1.00  1.086446   .192137
   8.55776   8.55776      1.00  1.086726   .192297
   8.55765   8.55765      1.00  1.084106   .191907
   8.55754   8.55754      1.00  1.086876   .192387
   8.55743   8.55743      1.00  1.083466   .191807
   8.55731   8.55731      1.00  1.088046   .192657
   8.55720   8.55720      1.00  1.081516   .191297
   8.55709   8.55709      1.00  1.086706   .192447
   8.55697   8.55697      1.00  1.082926   .191747
   8.55686   8.55686      1.00  1.082486   .191987
   8.55675   8.55675      1.00  1.083336   .191877
   8.55665   8.55665      1.00  1.085056   .192147
   8.55653   8.55653      1.00  1.081036   .191747
   8.55642   8.55642      1.00  1.082006   .191677
   8.55632   8.55632      1.00  1.078596   .191127
   8.55621   8.55621      1.00  1.085326   .192447
   8.55609   8.55609      1.00  1.080056   .191657
   8.55598   8.55598      1.00  1.082606   .192087
   8.55587   8.55587      1.00  1.082366   .191857
   8.55576   8.55576      1.00  1.081386   .191847
   8.55564   8.55564      1.00  1.079896   .191427
   8.55551   8.55551      1.00  1.082626   .192007
   8.55540   8.55540      1.00  1.079266   .191427
   8.55529   8.55529      1.00  1.081826   .191967
   8.55517   8.55517      1.00  1.078836   .191527
   8.55505   8.55505      1.00  1.082226   .192147
   8.55494   8.55494      1.00  1.078636   .191647
   8.55482   8.55482      1.00  1.079556   .191647
   8.55471   8.55471      1.00  1.078836   .191497
   8.55459   8.55459      1.00  1.080866   .191897
   8.55447   8.55447      1.00  1.078366   .191537
   8.55436   8.55436      1.00  1.076826   .191437
   8.55423   8.55423      1.00  1.079126   .191677
   8.55412   8.55412      1.00  1.078356   .191487
   8.55402   8.55402      1.00  1.075636   .191217
   8.55391   8.55391      1.00  1.079296   .191977
   8.55379   8.55379      1.00  1.076736   .191477
   8.55367   8.55367      1.00  1.077206   .191697
   8.55356   8.55356      1.00  1.074136   .191127
   8.55346   8.55346      1.00  1.080466   .192087
   8.55335   8.55335      1.00  1.074946   .191357
   8.55323   8.55323      1.00  1.076186   .191437
   8.55313   8.55313      1.00  1.076166   .191567
   8.55302   8.55302      1.00  1.078916   .191877
   8.55291   8.55291      1.00  1.076306   .191567
   8.55280   8.55280      1.00  1.075726   .191287
   8.55269   8.55269      1.00  1.077176   .191827
   8.55259   8.55259      1.00  1.078676   .192087
   8.55248   8.55248      1.00  1.074236   .191267
   8.55236   8.55236      1.00  1.074776   .191267
   8.55225   8.55225      1.00  1.078366   .191997
   8.55215   8.55215      1.00  1.075416   .191467
   8.55203   8.55203      1.00  1.074796   .191447
   8.55192   8.55192      1.00  1.074386   .191407
   8.55182   8.55182      1.00  1.077166   .191827
   8.55171   8.55171      1.00  1.071306   .190967
   8.55160   8.55160      1.00  1.078026   .192307
   8.55149   8.55149      1.00  1.072816   .191167
   8.55139   8.55139      1.00  1.076746   .191987
   8.55129   8.55129      1.00  1.073166   .191307
   8.55118   8.55118      1.00  1.074056   .191497
   8.55107   8.55107      1.00  1.073436   .191337
   8.55097   8.55097      1.00  1.073516   .191387
   8.55087   8.55087      1.00  1.074866   .191757
   8.55077   8.55077      1.00  1.072746   .191267
   8.55066   8.55066      1.00  1.071236   .191237
   8.55056   8.55056      1.00  1.075006   .192017
   8.55047   8.55047      1.00  1.073136   .191627
   8.55036   8.55036      1.00  1.071956   .191537
   8.55025   8.55025      1.00  1.074416   .191837
   8.55016   8.55016      1.00  1.071966   .191467
   8.55005   8.55005      1.00  1.076206   .192237
   8.54994   8.54994      1.00  1.071076   .191357
   8.54983   8.54983      1.00  1.075406   .192067
   8.54973   8.54973      1.00  1.070246   .191447
   8.54964   8.54964      1.00  1.076506   .192607
   8.54953   8.54953      1.00  1.068536   .191097
   8.54941   8.54941      1.00  1.075816   .192507
   8.54930   8.54930      1.00  1.070306   .191347
   8.54920   8.54920      1.00  1.072596   .191857
   8.54908   8.54908      1.00  1.069516   .191287
   8.54896   8.54896      1.00  1.071436   .191657
   8.54885   8.54885      1.00  1.072966   .191987
   8.54874   8.54874      1.00  1.072576   .191677
   8.54862   8.54862      1.00  1.071016   .191707
   8.54851   8.54851      1.00  1.074036   .192197
   8.54840   8.54840      1.00  1.072816   .192157
   8.54829   8.54829      1.00  1.073266   .192067
   8.54816   8.54816      1.00  1.071326   .191827
   8.54804   8.54804      1.00  1.073106   .192157
   8.54793   8.54793      1.00  1.076316   .192627
   8.54781   8.54781      1.00  1.069786   .191647
   8.54769   8.54769      1.00  1.073716   .192347
   8.54757   8.54757      1.00  1.074156   .192597
   8.54746   8.54746      1.00  1.073406   .192137
   8.54736   8.54736      1.00  1.071506   .192237
   8.54724   8.54724      1.00  1.077226   .193007
   8.54712   8.54712      1.00  1.070566   .191987
   8.54701   8.54701      1.00  1.074086   .192777
   8.54691   8.54691      1.00  1.073786   .192667
   8.54679   8.54679      1.00  1.074766   .192767
   8.54667   8.54667      1.00  1.072216   .192317
   8.54658   8.54658      1.00  1.074846   .192877
   8.54647   8.54647      1.00  1.074706   .192827
   8.54635   8.54635      1.00  1.075136   .193037
   8.54624   8.54624      1.00  1.070956   .192227
   8.54614   8.54614      1.00  1.074976   .193157
   8.54603   8.54603      1.00  1.076316   .193177
   8.54591   8.54591      1.00  1.071226   .192497
   8.54579   8.54579      1.00  1.075336   .193157
   8.54567   8.54567      1.00  1.075776   .193057
   8.54556   8.54556      1.00  1.075136   .193207
   8.54544   8.54544      1.00  1.074276   .192907
   8.54532   8.54532      1.00  1.075876   .193237
   8.54521   8.54521      1.00  1.076826   .193627
   8.54510   8.54510      1.00  1.074616   .192997
   8.54497   8.54497      1.00  1.075566   .193387
   8.54485   8.54485      1.00  1.078486   .193927
   8.54473   8.54473      1.00  1.074706   .193327
   8.54462   8.54462      1.00  1.074986   .193167
   8.54451   8.54451      1.00  1.078316   .193997
   8.54438   8.54438      1.00  1.075296   .193357
   8.54427   8.54427      1.00  1.075196   .193427
   8.54415   8.54415      1.00  1.076016   .193547
   8.54404   8.54404      1.00  1.078726   .194057
   8.54393   8.54393      1.00  1.073926   .193157
   8.54382   8.54382      1.00  1.077286   .193837
   8.54371   8.54371      1.00  1.075456   .193457
   8.54359   8.54359      1.00  1.080316   .194567
   8.54348   8.54348      1.00  1.071786   .192977
   8.54336   8.54336      1.00  1.077296   .193977
   8.54326   8.54326      1.00  1.077756   .194297
   8.54315   8.54315      1.00  1.074766   .193607
   8.54303   8.54303      1.00  1.076236   .193857
   8.54293   8.54293      1.00  1.076916   .193917
   8.54282   8.54282      1.00  1.078036   .194237
   8.54271   8.54271      1.00  1.077206   .194157
   8.54260   8.54260      1.00  1.075956   .193817
   8.54249   8.54249      1.00  1.078956   .194517
   8.54238   8.54238      1.00  1.078536   .194507
   8.54227   8.54227      1.00  1.076386   .194097
   8.54215   8.54215      1.00  1.080726   .194827
   8.54204   8.54204      1.00  1.075976   .194047
   8.54194   8.54194      1.00  1.078396   .194587
   8.54183   8.54183      1.00  1.077936   .194807
   8.54172   8.54172      1.00  1.075876   .194067
   8.54162   8.54162      1.00  1.075616   .194007
   8.54151   8.54151      1.00  1.080536   .195087
   8.54140   8.54140      1.00  1.076416   .194237
   8.54129   8.54129      1.00  1.080306   .194877
   8.54119   8.54119      1.00  1.076006   .194387
   8.54108   8.54108      1.00  1.079266   .194847
   8.54097   8.54097      1.00  1.079976   .194917
   8.54087   8.54087      1.00  1.076066   .194277
   8.54077   8.54077      1.00  1.078346   .194797
   8.54067   8.54067      1.00  1.082786   .195517
   8.54056   8.54056      1.00  1.077276   .194797
   8.54046   8.54046      1.00  1.076096   .194427
   8.54036   8.54036      1.00  1.082566   .195747
   8.54026   8.54026      1.00  1.077226   .194637
   8.54016   8.54016      1.00  1.079496   .195067
   8.54005   8.54005      1.00  1.078436   .195077
   8.53995   8.53995      1.00  1.080936   .195507
   8.53985   8.53985      1.00  1.080046   .195197
   8.53974   8.53974      1.00  1.078536   .195177
   8.53963   8.53963      1.00  1.079936   .195237
   8.53952   8.53952      1.00  1.080546   .195367
   8.53942   8.53942      1.00  1.078746   .195267
   8.53931   8.53931      1.00  1.079326   .195537
   8.53920   8.53920      1.00  1.080856   .195657
   8.53909   8.53909      1.00  1.075056   .194617
   8.53898   8.53898      1.00  1.081146   .195747
   8.53886   8.53886      1.00  1.079126   .195517
   8.53874   8.53874      1.00  1.079646   .195287
   8.53862   8.53862      1.00  1.078116   .195357
   8.53852   8.53852      1.00  1.080386   .195837
   8.53840   8.53840      1.00  1.080746   .195697
   8.53828   8.53828      1.00  1.079026   .195597
   8.53816   8.53816      1.00  1.077936   .195197
   8.53805   8.53805      1.00  1.083486   .196437
   8.53793   8.53793      1.00  1.077296   .195307
   8.53781   8.53781      1.00  1.078706   .195657
   8.53770   8.53770      1.00  1.078736   .195677
   8.53759   8.53759      1.00  1.082856   .196317
   8.53747   8.53747      1.00  1.077396   .195557
   8.53736   8.53736      1.00  1.079306   .195797
   8.53724   8.53724      1.00  1.078696   .195647
   8.53714   8.53714      1.00  1.080066   .196087
   8.53702   8.53702      1.00  1.078386   .195717
   8.53691   8.53691      1.00  1.079376   .195857
   8.53680   8.53680      1.00  1.081006   .196157
   8.53669   8.53669      1.00  1.077216   .195557
   8.53658   8.53658      1.00  1.077476   .195657
   8.53646   8.53646      1.00  1.079306   .195967
   8.53636   8.53636      1.00  1.079406   .196077
   8.53625   8.53625      1.00  1.073146   .195077
   8.53614   8.53614      1.00  1.079976   .196347
   8.53602   8.53602      1.00  1.073316   .194877
   8.53591   8.53591      1.00  1.079366   .196257
   8.53580   8.53580      1.00  1.074906   .195547
   8.53569   8.53569      1.00  1.079706   .196317
   8.53556   8.53556      1.00  1.074056   .195377
   8.53544   8.53544      1.00  1.077916   .196077
   8.53533   8.53533      1.00  1.079386   .196297
   8.53521   8.53521      1.00  1.078426   .196107
   8.53509   8.53509      1.00  1.073326   .195257
   8.53497   8.53497      1.00  1.078876   .196257
   8.53486   8.53486      1.00  1.079586   .196497
   8.53474   8.53474      1.00  1.077116   .195957
   8.53462   8.53462      1.00  1.074836   .195597
   8.53451   8.53451      1.00  1.074876   .195607
   8.53440   8.53440      1.00  1.079766   .196527
   8.53428   8.53428      1.00  1.073386   .195437
   8.53415   8.53415      1.00  1.077246   .196197
   8.53404   8.53404      1.00  1.074636   .195767
   8.53393   8.53393      1.00  1.079336   .196737
   8.53382   8.53382      1.00  1.074616   .195777
   8.53370   8.53370      1.00  1.078196   .196387
   8.53359   8.53359      1.00  1.076106   .196197
   8.53349   8.53349      1.00  1.076186   .196217
   8.53337   8.53337      1.00  1.075966   .196167
   8.53326   8.53326      1.00  1.075776   .196027
   8.53315   8.53315      1.00  1.076096   .196177
   8.53305   8.53305      1.00  1.077436   .196427
   8.53293   8.53293      1.00  1.074246   .196007
   8.53281   8.53281      1.00  1.075216   .196117
   8.53271   8.53271      1.00  1.074096   .195867
   8.53260   8.53260      1.00  1.074126   .195997
   8.53249   8.53249      1.00  1.074156   .196127
   8.53238   8.53238      1.00  1.073196   .195977
   8.53227   8.53227      1.00  1.074886   .196187
   8.53216   8.53216      1.00  1.077266   .196707
   8.53205   8.53205      1.00  1.071636   .195527
   8.53193   8.53193      1.00  1.072226   .195827
   8.53183   8.53183      1.00  1.079076   .197007
   8.53173   8.53173      1.00  1.073926   .196377
   8.53162   8.53162      1.00  1.074296   .196197
   8.53150   8.53150      1.00  1.071476   .195477
   8.53140   8.53140      1.00  1.077126   .197027
   8.53130   8.53130      1.00  1.071686   .195927
   8.53119   8.53119      1.00  1.073466   .196097
   8.53108   8.53108      1.00  1.073146   .196127
   8.53098   8.53098      1.00  1.073606   .196127
   8.53088   8.53088      1.00  1.070696   .195967
   8.53077   8.53077      1.00  1.073106   .196307
   8.53067   8.53067      1.00  1.070796   .195737
   8.53057   8.53057      1.00  1.074116   .196557
   8.53047   8.53047      1.00  1.069256   .195727
   8.53037   8.53037      1.00  1.074676   .196757
   8.53026   8.53026      1.00  1.069226   .195687
   8.53017   8.53017      1.00  1.070506   .196107
   8.53006   8.53006      1.00  1.072206   .196407
   8.52995   8.52995      1.00  1.070026   .196047
   8.52985   8.52985      1.00  1.070956   .196067
   8.52975   8.52975      1.00  1.072146   .196297
   8.52964   8.52964      1.00  1.070476   .195957
   8.52953   8.52953      1.00  1.071196   .196117
   8.52942   8.52942      1.00  1.069556   .195897
   8.52932   8.52932      1.00  1.072956   .196517
   8.52921   8.52921      1.00  1.069616   .195997
   8.52910   8.52910      1.00  1.070366   .196157
   8.52898   8.52898      1.00  1.068726   .195787
   8.52887   8.52887      1.00  1.073886   .196837
   8.52876   8.52876      1.00  1.069046   .195977
   8.52864   8.52864      1.00  1.070276   .196147
   8.52852   8.52852      1.00  1.071346   .196687
   8.52841   8.52841      1.00  1.069806   .196437
   8.52830   8.52830      1.00  1.069926   .196357
   8.52818   8.52818      1.00  1.070586   .196397
   8.52806   8.52806      1.00  1.069286   .196117
   8.52795   8.52795      1.00  1.071216   .196687
   8.52783   8.52783      1.00  1.068576   .196097
   8.52771   8.52771      1.00  1.070316   .196547
   8.52760   8.52760      1.00  1.070766   .196697
   8.52748   8.52748      1.00  1.067926   .196077
   8.52737   8.52737      1.00  1.070116   .196567
   8.52725   8.52725      1.00  1.066496   .195997
   8.52714   8.52714      1.00  1.069706   .196627
   8.52704   8.52704      1.00  1.069136   .196477
   8.52693   8.52693      1.00  1.070596   .196627
   8.52681   8.52681      1.00  1.069666   .196397
   8.52670   8.52670      1.00  1.070216   .196827
   8.52660   8.52660      1.00  1.071026   .196597
   8.52649   8.52649      1.00  1.071466   .197017
   8.52638   8.52638      1.00  1.068966   .196677
   8.52626   8.52626      1.00  1.070536   .196617
   8.52616   8.52616      1.00  1.070676   .197087
   8.52605   8.52605      1.00  1.072056   .197117
   8.52593   8.52593      1.00  1.066976   .196207
   8.52582   8.52582      1.00  1.072026   .197137
   8.52570   8.52570      1.00  1.070086   .196777
   8.52559   8.52559      1.00  1.069106   .196787
   8.52547   8.52547      1.00  1.070646   .197077
   8.52535   8.52535      1.00  1.070466   .196887
   8.52524   8.52524      1.00  1.070286   .196947
   8.52512   8.52512      1.00  1.069246   .196917
   8.52500   8.52500      1.00  1.070926   .197287
   8.52488   8.52488      1.00  1.068716   .196857
   8.52477   8.52477      1.00  1.070766   .197067
   8.52466   8.52466      1.00  1.068066   .196597
   8.52453   8.52453      1.00  1.070246   .197137
   8.52441   8.52441      1.00  1.068906   .197017
   8.52430   8.52430      1.00  1.069426   .197247
   8.52420   8.52420      1.00  1.066516   .196667
   8.52407   8.52407      1.00  1.070876   .197327
   8.52395   8.52395      1.00  1.065256   .196347
   8.52385   8.52385      1.00  1.074096   .198247
   8.52374   8.52374      1.00  1.063996   .196377
   8.52362   8.52362      1.00  1.069446   .197247
   8.52351   8.52351      1.00  1.068466   .197087
   8.52340   8.52340      1.00  1.069656   .197507
   8.52329   8.52329      1.00  1.064836   .196417
   8.52317   8.52317      1.00  1.069916   .197727
   8.52306   8.52306      1.00  1.068506   .197257
   8.52296   8.52296      1.00  1.067366   .196977
   8.52285   8.52285      1.00  1.067686   .197297
   8.52274   8.52274      1.00  1.068206   .197377
   8.52262   8.52262      1.00  1.068446   .197407
   8.52252   8.52252      1.00  1.063806   .196707
   8.52241   8.52241      1.00  1.070446   .197827
   8.52230   8.52230      1.00  1.064986   .196807
   8.52218   8.52218      1.00  1.067156   .197087
   8.52207   8.52207      1.00  1.065296   .196927
   8.52197   8.52197      1.00  1.070126   .197837
   8.52186   8.52186      1.00  1.064066   .196867
   8.52175   8.52175      1.00  1.066626   .197207
   8.52165   8.52165      1.00  1.065506   .196917
   8.52154   8.52154      1.00  1.067826   .197427
   8.52143   8.52143      1.00  1.064046   .196937
   8.52132   8.52132      1.00  1.066926   .197407
   8.52121   8.52121      1.00  1.068686   .197767
   8.52111   8.52111      1.00  1.062976   .196657
   8.52100   8.52100      1.00  1.065816   .197367
   8.52090   8.52090      1.00  1.070666   .197947
   8.52080   8.52080      1.00  1.063976   .197097
   8.52070   8.52070      1.00  1.063706   .196937
   8.52060   8.52060      1.00  1.067936   .197907
   8.52049   8.52049      1.00  1.065396   .197337
   8.52039   8.52039      1.00  1.064546   .197207
   8.52029   8.52029      1.00  1.064816   .197317
   8.52019   8.52019      1.00  1.068156   .197837
   8.52008   8.52008      1.00  1.062366   .196687
   8.51997   8.51997      1.00  1.062796   .196897
   8.51987   8.51987      1.00  1.067256   .197947
   8.51977   8.51977      1.00  1.067716   .197847
   8.51966   8.51966      1.00  1.062446   .197137
   8.51955   8.51955      1.00  1.067436   .198027
   8.51945   8.51945      1.00  1.067666   .198097
   8.51934   8.51934      1.00  1.064066   .197327
   8.51922   8.51922      1.00  1.064626   .197447
   8.51911   8.51911      1.00  1.068436   .198057
   8.51901   8.51901      1.00  1.065096   .197487
   8.51889   8.51889      1.00  1.063076   .197117
   8.51877   8.51877      1.00  1.067206   .197897
   8.51866   8.51866      1.00  1.068846   .198507
   8.51855   8.51855      1.00  1.063216   .197577
   8.51843   8.51843      1.00  1.064976   .197847
   8.51831   8.51831      1.00  1.068916   .198637
   8.51820   8.51820      1.00  1.063476   .197277
   8.51808   8.51808      1.00  1.066076   .197827
   8.51796   8.51796      1.00  1.065196   .197767
   8.51784   8.51784      1.00  1.067376   .198297
   8.51773   8.51773      1.00  1.061906   .197257
   8.51762   8.51762      1.00  1.067496   .198207
   8.51750   8.51750      1.00  1.065876   .198087
   8.51738   8.51738      1.00  1.063906   .197647
   8.51727   8.51727      1.00  1.065076   .198047
   8.51716   8.51716      1.00  1.067286   .198697
   8.51704   8.51704      1.00  1.065026   .198107
   8.51693   8.51693      1.00  1.063826   .197877
   8.51683   8.51683      1.00  1.065126   .198307
   8.51671   8.51671      1.00  1.065936   .198197
   8.51660   8.51660      1.00  1.063246   .197737
   8.51649   8.51649      1.00  1.065046   .198117
   8.51638   8.51638      1.00  1.065596   .198397
   8.51627   8.51627      1.00  1.063806   .197927
   8.51616   8.51616      1.00  1.064246   .198297
   8.51604   8.51604      1.00  1.063216   .197927
   8.51594   8.51594      1.00  1.067646   .198877
   8.51583   8.51583      1.00  1.062306   .197837
   8.51570   8.51570      1.00  1.064546   .198117
   8.51559   8.51559      1.00  1.066476   .198517
   8.51548   8.51548      1.00  1.061906   .198017
   8.51536   8.51536      1.00  1.065026   .198497
   8.51524   8.51524      1.00  1.064016   .198397
   8.51512   8.51512      1.00  1.066086   .198717
   8.51501   8.51501      1.00  1.062306   .197917
   8.51490   8.51490      1.00  1.065126   .198747
   8.51477   8.51477      1.00  1.063586   .198287
   8.51465   8.51465      1.00  1.063806   .198327
   8.51454   8.51454      1.00  1.062556   .198167
   8.51442   8.51442      1.00  1.067346   .199037
   8.51430   8.51430      1.00  1.061946   .198057
   8.51418   8.51418      1.00  1.063226   .198277
   8.51407   8.51407      1.00  1.063526   .198707
   8.51396   8.51396      1.00  1.068576   .199437
   8.51385   8.51385      1.00  1.061866   .198127
   8.51373   8.51373      1.00  1.067006   .199237
   8.51362   8.51362      1.00  1.063536   .198547
   8.51351   8.51351      1.00  1.069176   .199757
   8.51340   8.51340      1.00  1.061966   .198277
   8.51328   8.51328      1.00  1.065056   .198817
   8.51318   8.51318      1.00  1.067326   .199357
   8.51307   8.51307      1.00  1.066206   .199107
   8.51296   8.51296      1.00  1.063416   .198767
   8.51284   8.51284      1.00  1.067236   .199567
   8.51274   8.51274      1.00  1.064416   .199017
   8.51263   8.51263      1.00  1.064356   .198947
   8.51252   8.51252      1.00  1.063626   .198987
   8.51241   8.51241      1.00  1.067066   .199407
   8.51229   8.51229      1.00  1.066176   .199217
   8.51219   8.51219      1.00  1.065676   .199337
   8.51208   8.51208      1.00  1.066906   .199577
   8.51196   8.51196      1.00  1.066336   .199507
   8.51185   8.51185      1.00  1.065646   .199427
   8.51175   8.51175      1.00  1.068736   .200027
   8.51164   8.51164      1.00  1.067836   .199917
   8.51153   8.51153      1.00  1.065136   .199527
   8.51143   8.51143      1.00  1.066946   .199797
   8.51132   8.51132      1.00  1.069816   .200247
   8.51121   8.51121      1.00  1.065756   .199767
   8.51110   8.51110      1.00  1.068186   .200127
   8.51100   8.51100      1.00  1.067336   .199917
   8.51090   8.51090      1.00  1.070856   .200657
   8.51080   8.51080      1.00  1.066036   .199717
   8.51069   8.51069      1.00  1.067626   .200017
   8.51059   8.51059      1.00  1.070236   .200427
   8.51050   8.51050      1.00  1.069656   .200497
   8.51039   8.51039      1.00  1.064466   .199537
   8.51028   8.51028      1.00  1.071306   .200987
   8.51019   8.51019      1.00  1.067606   .200147
   8.51008   8.51008      1.00  1.069586   .200667
   8.50997   8.50997      1.00  1.067636   .200247
   8.50987   8.50987      1.00  1.071446   .200987
   8.50976   8.50976      1.00  1.068796   .200547
   8.50966   8.50966      1.00  1.069616   .200627
   8.50955   8.50955      1.00  1.071436   .201147
   8.50944   8.50944      1.00  1.069716   .200877
   8.50933   8.50933      1.00  1.070416   .201067
   8.50923   8.50923      1.00  1.069616   .200767
   8.50911   8.50911      1.00  1.072656   .201547
   8.50900   8.50900      1.00  1.069306   .200807
   8.50889   8.50889      1.00  1.073306   .201547
   8.50878   8.50878      1.00  1.071866   .201367
   8.50865   8.50865      1.00  1.072196   .201517
   8.50853   8.50853      1.00  1.068366   .200787
   8.50843   8.50843      1.00  1.073986   .201897
   8.50832   8.50832      1.00  1.072046   .201587
   8.50819   8.50819      1.00  1.071916   .201667
   8.50807   8.50807      1.00  1.069296   .200877
   8.50796   8.50796      1.00  1.075386   .201967
   8.50784   8.50784      1.00  1.069746   .201297
   8.50772   8.50772      1.00  1.072946   .201817
   8.50761   8.50761      1.00  1.068526   .201197
   8.50750   8.50750      1.00  1.074076   .202037
   8.50739   8.50739      1.00  1.068896   .201027
   8.50727   8.50727      1.00  1.074086   .202027
   8.50715   8.50715      1.00  1.069416   .201337
   8.50705   8.50705      1.00  1.071476   .201597
   8.50694   8.50694      1.00  1.067036   .200867
   8.50682   8.50682      1.00  1.072276   .201957
   8.50671   8.50671      1.00  1.070556   .201717
   8.50660   8.50660      1.00  1.070716   .201577
   8.50649   8.50649      1.00  1.070376   .201537
   8.50638   8.50638      1.00  1.070956   .201927
   8.50627   8.50627      1.00  1.071526   .201997
   8.50616   8.50616      1.00  1.068596   .201537
   8.50605   8.50605      1.00  1.073366   .202097
   8.50593   8.50593      1.00  1.068616   .201407
   8.50582   8.50582      1.00  1.071916   .202087
   8.50571   8.50571      1.00  1.069456   .201537
   8.50559   8.50559      1.00  1.072616   .202357
   8.50547   8.50547      1.00  1.066736   .201257
   8.50535   8.50535      1.00  1.071546   .202017
   8.50524   8.50524      1.00  1.070366   .201887
   8.50512   8.50512      1.00  1.071386   .202127
   8.50500   8.50500      1.00  1.069486   .201807
   8.50488   8.50488      1.00  1.070546   .202107
   8.50478   8.50478      1.00  1.071886   .202317
   8.50466   8.50466      1.00  1.069166   .201747
   8.50453   8.50453      1.00  1.069906   .202027
   8.50441   8.50441      1.00  1.070856   .202247
   8.50430   8.50430      1.00  1.069936   .201937
   8.50418   8.50418      1.00  1.068846   .201727
   8.50407   8.50407      1.00  1.071496   .202417
   8.50395   8.50395      1.00  1.068456   .201957
   8.50384   8.50384      1.00  1.071036   .202437
   8.50374   8.50374      1.00  1.070336   .202137
   8.50362   8.50362      1.00  1.070576   .202167
   8.50351   8.50351      1.00  1.069426   .202157
   8.50340   8.50340      1.00  1.068166   .201877
   8.50329   8.50329      1.00  1.070606   .202717
   8.50318   8.50318      1.00  1.068866   .202117
   8.50307   8.50307      1.00  1.068106   .201927
   8.50296   8.50296      1.00  1.070356   .202457
   8.50285   8.50285      1.00  1.070966   .202827
   8.50274   8.50274      1.00  1.068626   .202217
   8.50262   8.50262      1.00  1.069526   .202477
   8.50252   8.50252      1.00  1.070456   .202407
   8.50241   8.50241      1.00  1.069826   .202417
   8.50229   8.50229      1.00  1.070076   .202787
   8.50218   8.50218      1.00  1.069946   .202757
   8.50207   8.50207      1.00  1.070436   .202767
   8.50197   8.50197      1.00  1.070346   .202737
   8.50186   8.50186      1.00  1.069226   .202617
   8.50175   8.50175      1.00  1.074116   .203487
   8.50165   8.50165      1.00  1.067916   .202467
   8.50154   8.50154      1.00  1.072036   .203297
   8.50143   8.50143      1.00  1.069706   .202887
   8.50132   8.50132      1.00  1.072146   .203357
   8.50122   8.50122      1.00  1.069776   .202687
   8.50111   8.50111      1.00  1.073876   .203577
   8.50100   8.50100      1.00  1.070176   .203087
   8.50090   8.50090      1.00  1.071446   .203127
   8.50080   8.50080      1.00  1.071986   .203477
   8.50070   8.50070      1.00  1.074046   .203947
   8.50060   8.50060      1.00  1.071606   .203277
   8.50049   8.50049      1.00  1.072666   .203577
   8.50039   8.50039      1.00  1.071706   .203417
   8.50029   8.50029      1.00  1.073416   .203767
   8.50018   8.50018      1.00  1.070836   .203277
   8.50008   8.50008      1.00  1.073226   .203767
   8.49998   8.49998      1.00  1.073866   .204017
   8.49988   8.49988      1.00  1.070006   .203087
   8.49977   8.49977      1.00  1.073996   .203907
   8.49966   8.49966      1.00  1.073306   .203797
   8.49956   8.49956      1.00  1.074326   .203977
   8.49946   8.49946      1.00  1.072266   .203727
   8.49934   8.49934      1.00  1.074116   .204327
   8.49922   8.49922      1.00  1.074696   .204367
   8.49912   8.49912      1.00  1.072406   .203837
   8.49901   8.49901      1.00  1.075206   .204387
   8.49889   8.49889      1.00  1.075616   .204497
   8.49877   8.49877      1.00  1.074346   .204327
   8.49867   8.49867      1.00  1.075176   .204367
   8.49855   8.49855      1.00  1.076066   .204697
   8.49843   8.49843      1.00  1.076206   .204707
   8.49831   8.49831      1.00  1.073796   .204287
   8.49820   8.49820      1.00  1.073046   .204117
   8.49808   8.49808      1.00  1.078976   .205307
   8.49796   8.49796      1.00  1.075176   .204537
   8.49784   8.49784      1.00  1.076406   .204987
   8.49773   8.49773      1.00  1.078666   .205337
   8.49762   8.49762      1.00  1.077246   .205137
   8.49750   8.49750      1.00  1.076926   .205117
   8.49738   8.49738      1.00  1.077846   .205357
   8.49727   8.49727      1.00  1.077986   .205577
   8.49717   8.49717      1.00  1.076886   .204987
   8.49705   8.49705      1.00  1.077706   .205467
   8.49694   8.49694      1.00  1.077696   .205187
   8.49683   8.49683      1.00  1.078526   .205647
   8.49672   8.49672      1.00  1.076926   .205177
   8.49660   8.49660      1.00  1.079246   .205817
   8.49649   8.49649      1.00  1.079216   .205657
   8.49639   8.49639      1.00  1.079046   .205857
   8.49628   8.49628      1.00  1.077926   .205427
   8.49616   8.49616      1.00  1.081556   .206297
   8.49605   8.49605      1.00  1.075586   .205347
   8.49594   8.49594      1.00  1.080386   .206157
   8.49583   8.49583      1.00  1.077066   .205597
   8.49571   8.49571      1.00  1.081526   .206377
   8.49559   8.49559      1.00  1.077416   .205697
   8.49548   8.49548      1.00  1.080996   .206247
   8.49537   8.49537      1.00  1.078966   .206047
   8.49525   8.49525      1.00  1.080486   .206367
   8.49513   8.49513      1.00  1.079216   .206137
   8.49501   8.49501      1.00  1.082126   .206717
   8.49490   8.49490      1.00  1.079366   .206147
   8.49478   8.49478      1.00  1.080426   .206777
   8.49465   8.49465      1.00  1.079106   .206307
   8.49454   8.49454      1.00  1.083616   .207037
   8.49443   8.49443      1.00  1.079476   .206407
   8.49431   8.49431      1.00  1.080026   .206607
   8.49418   8.49418      1.00  1.081986   .206707
   8.49407   8.49407      1.00  1.081196   .206727
   8.49397   8.49397      1.00  1.081496   .206747
   8.49385   8.49385      1.00  1.079306   .206287
   8.49373   8.49373      1.00  1.082736   .206987
   8.49363   8.49363      1.00  1.080976   .206697
   8.49352   8.49352      1.00  1.081036   .206667
   8.49341   8.49341      1.00  1.082676   .207327
   8.49328   8.49328      1.00  1.079856   .206637
   8.49318   8.49318      1.00  1.082546   .207177
   8.49308   8.49308      1.00  1.081896   .207137
   8.49297   8.49297      1.00  1.081716   .207217
   8.49285   8.49285      1.00  1.080176   .206867
   8.49274   8.49274      1.00  1.080536   .206917
   8.49263   8.49263      1.00  1.083096   .207417
   8.49252   8.49252      1.00  1.081826   .207377
   8.49240   8.49240      1.00  1.078606   .206917
   8.49230   8.49230      1.00  1.082116   .207387
   8.49219   8.49219      1.00  1.080946   .207127
   8.49208   8.49208      1.00  1.082086   .207427
   8.49196   8.49196      1.00  1.080126   .207267
   8.49186   8.49186      1.00  1.082766   .207737
   8.49175   8.49175      1.00  1.080596   .207327
   8.49164   8.49164      1.00  1.080746   .207407
   8.49153   8.49153      1.00  1.082256   .207627
   8.49143   8.49143      1.00  1.081666   .207577
   8.49132   8.49132      1.00  1.080406   .207277
   8.49121   8.49121      1.00  1.080726   .207457
   8.49110   8.49110      1.00  1.080216   .207377
   8.49100   8.49100      1.00  1.083156   .207787
   8.49090   8.49090      1.00  1.077856   .207107
   8.49080   8.49080      1.00  1.082456   .207707
   8.49069   8.49069      1.00  1.080636   .207607
   8.49060   8.49060      1.00  1.082186   .207967
   8.49050   8.49050      1.00  1.081656   .207757
   8.49038   8.49038      1.00  1.081546   .207617
   8.49028   8.49028      1.00  1.083916   .208247
   8.49018   8.49018      1.00  1.080106   .207327
   8.49008   8.49008      1.00  1.084006   .208367
   8.48997   8.48997      1.00  1.081846   .208067
   8.48986   8.48986      1.00  1.083316   .208187
   8.48976   8.48976      1.00  1.080516   .207747
   8.48966   8.48966      1.00  1.084316   .208697
   8.48955   8.48955      1.00  1.082946   .208197
   8.48943   8.48943      1.00  1.083566   .208337
   8.48932   8.48932      1.00  1.082296   .208247
   8.48922   8.48922      1.00  1.083966   .208467
   8.48911   8.48911      1.00  1.082516   .208367
   8.48899   8.48899      1.00  1.085126   .208577
   8.48888   8.48888      1.00  1.082746   .208537
   8.48877   8.48877      1.00  1.085156   .208837
   8.48865   8.48865      1.00  1.081796   .208247
   8.48852   8.48852      1.00  1.086406   .209177
   8.48842   8.48842      1.00  1.085996   .209247
   8.48831   8.48831      1.00  1.083676   .208767
   8.48819   8.48819      1.00  1.085246   .209127
   8.48806   8.48806      1.00  1.084256   .209177
   8.48795   8.48795      1.00  1.085996   .209307
   8.48784   8.48784      1.00  1.082556   .208737
   8.48771   8.48771      1.00  1.086116   .209337
   8.48759   8.48759      1.00  1.085296   .209217
   8.48749   8.48749      1.00  1.085646   .209267
   8.48737   8.48737      1.00  1.086206   .209487
   8.48725   8.48725      1.00  1.085596   .209367
   8.48714   8.48714      1.00  1.085016   .209097
   8.48703   8.48703      1.00  1.085516   .209477
   8.48693   8.48693      1.00  1.086286   .209467
   8.48681   8.48681      1.00  1.086976   .209717
   8.48670   8.48670      1.00  1.083786   .209007
   8.48659   8.48659      1.00  1.086876   .209737
   8.48649   8.48649      1.00  1.086546   .209847
   8.48637   8.48637      1.00  1.084936   .209457
   8.48626   8.48626      1.00  1.086216   .209807
   8.48616   8.48616      1.00  1.084626   .209477
   8.48604   8.48604      1.00  1.088386   .210157
   8.48592   8.48592      1.00  1.083586   .209267
   8.48581   8.48581      1.00  1.086126   .209827
   8.48570   8.48570      1.00  1.087296   .210107
   8.48558   8.48558      1.00  1.085826   .209687
   8.48546   8.48546      1.00  1.084886   .209527
   8.48534   8.48534      1.00  1.087376   .209997
   8.48523   8.48523      1.00  1.084186   .209487
   8.48511   8.48511      1.00  1.084866   .209837
   8.48499   8.48499      1.00  1.085256   .209917
   8.48488   8.48488      1.00  1.085766   .209887
   8.48477   8.48477      1.00  1.085926   .210107
   8.48465   8.48465      1.00  1.085276   .209847
   8.48452   8.48452      1.00  1.087606   .210247
   8.48440   8.48440      1.00  1.085376   .209967
   8.48429   8.48429      1.00  1.086616   .210257
   8.48418   8.48418      1.00  1.085116   .209977
   8.48406   8.48406      1.00  1.087766   .210577
   8.48394   8.48394      1.00  1.084026   .209857
   8.48384   8.48384      1.00  1.086836   .210337
   8.48373   8.48373      1.00  1.086456   .210287
   8.48361   8.48361      1.00  1.085166   .210217
   8.48350   8.48350      1.00  1.081126   .209447
   8.48339   8.48339      1.00  1.087306   .210797
   8.48328   8.48328      1.00  1.084546   .209847
   8.48317   8.48317      1.00  1.086886   .210487
   8.48306   8.48306      1.00  1.083856   .209927
   8.48295   8.48295      1.00  1.088616   .210777
   8.48283   8.48283      1.00  1.084646   .210337
   8.48272   8.48272      1.00  1.086946   .210637
   8.48261   8.48261      1.00  1.084596   .210367
   8.48250   8.48250      1.00  1.088276   .210927
   8.48239   8.48239      1.00  1.084206   .210327
   8.48228   8.48228      1.00  1.088166   .210957
   8.48217   8.48217      1.00  1.086056   .210687
   8.48206   8.48206      1.00  1.087246   .210887
   8.48196   8.48196      1.00  1.086176   .210827
   8.48184   8.48184      1.00  1.087696   .211257
   8.48173   8.48173      1.00  1.086126   .210777
   8.48163   8.48163      1.00  1.087446   .211257
   8.48152   8.48152      1.00  1.086416   .210887
   8.48141   8.48141      1.00  1.088636   .211407
   8.48130   8.48130      1.00  1.086676   .210977
   8.48120   8.48120      1.00  1.087336   .211007
   8.48110   8.48110      1.00  1.087716   .211187
   8.48099   8.48099      1.00  1.087246   .211317
   8.48088   8.48088      1.00  1.085516   .211077
   8.48078   8.48078      1.00  1.087676   .211427
   8.48068   8.48068      1.00  1.087546   .211437
   8.48057   8.48057      1.00  1.087486   .211227
   8.48047   8.48047      1.00  1.087056   .211347
   8.48038   8.48038      1.00  1.088596   .211727
   8.48027   8.48027      1.00  1.088766   .211727
   8.48016   8.48016      1.00  1.086216   .211367
   8.48005   8.48005      1.00  1.088306   .211677
   8.47995   8.47995      1.00  1.088306   .211867
   8.47985   8.47985      1.00  1.086976   .211567
   8.47975   8.47975      1.00  1.086746   .211467
   8.47964   8.47964      1.00  1.088986   .212047
   8.47954   8.47954      1.00  1.087206   .211807
   8.47944   8.47944      1.00  1.086106   .211447
   8.47932   8.47932      1.00  1.087696   .211867
   8.47920   8.47920      1.00  1.086796   .211747
   8.47910   8.47910      1.00  1.087276   .211757
   8.47899   8.47899      1.00  1.086996   .211757
   8.47887   8.47887      1.00  1.089906   .212307
   8.47875   8.47875      1.00  1.086616   .211547
   8.47864   8.47864      1.00  1.086246   .211777
   8.47852   8.47852      1.00  1.088536   .212187
   8.47841   8.47841      1.00  1.086316   .211547
   8.47829   8.47829      1.00  1.086456   .212017
   8.47817   8.47817      1.00  1.085796   .211717
   8.47806   8.47806      1.00  1.087046   .212297
   8.47793   8.47793      1.00  1.084666   .211577
   8.47781   8.47781      1.00  1.085646   .211947
   8.47770   8.47770      1.00  1.085276   .211707
   8.47759   8.47759      1.00  1.088356   .212357
   8.47747   8.47747      1.00  1.083266   .211247
   8.47736   8.47736      1.00  1.088246   .212477
   8.47725   8.47725      1.00  1.084756   .211677
   8.47714   8.47714      1.00  1.087946   .212237
   8.47703   8.47703      1.00  1.084426   .211637
   8.47691   8.47691      1.00  1.086876   .212157
   8.47680   8.47680      1.00  1.086186   .212277
   8.47669   8.47669      1.00  1.086696   .212107
   8.47658   8.47658      1.00  1.085626   .212117
   8.47647   8.47647      1.00  1.084176   .211797
   8.47636   8.47636      1.00  1.084596   .211877
   8.47626   8.47626      1.00  1.083666   .211757
   8.47614   8.47614      1.00  1.085696   .212357
   8.47602   8.47602      1.00  1.083946   .211927
   8.47592   8.47592      1.00  1.086896   .212477
   8.47580   8.47580      1.00  1.085246   .212077
   8.47568   8.47568      1.00  1.085206   .212137
   8.47556   8.47556      1.00  1.084586   .212207
   8.47545   8.47545      1.00  1.086386   .212397
   8.47534   8.47534      1.00  1.083916   .211977
   8.47522   8.47522      1.00  1.086696   .212447
   8.47510   8.47510      1.00  1.084456   .212077
   8.47498   8.47498      1.00  1.087626   .212737
   8.47487   8.47487      1.00  1.085006   .212437
   8.47475   8.47475      1.00  1.086136   .212707
   8.47463   8.47463      1.00  1.083156   .212217
   8.47451   8.47451      1.00  1.084956   .212407
   8.47439   8.47439      1.00  1.087746   .213007
   8.47428   8.47428      1.00  1.082616   .211997
   8.47415   8.47415      1.00  1.085486   .212847
   8.47405   8.47405      1.00  1.085516   .212677
   8.47394   8.47394      1.00  1.085596   .212757
   8.47382   8.47382      1.00  1.085566   .212697
   8.47371   8.47371      1.00  1.082666   .212347
   8.47360   8.47360      1.00  1.086896   .213077
   8.47350   8.47350      1.00  1.084036   .212557
   8.47337   8.47337      1.00  1.085116   .212677
   8.47326   8.47326      1.00  1.083196   .212497
   8.47315   8.47315      1.00  1.084186   .212497
   8.47305   8.47305      1.00  1.086216   .212957
   8.47294   8.47294      1.00  1.082666   .212427
   8.47282   8.47282      1.00  1.084616   .212997
   8.47272   8.47272      1.00  1.085086   .212937
   8.47261   8.47261      1.00  1.085056   .212897
   8.47250   8.47250      1.00  1.083076   .212787
   8.47238   8.47238      1.00  1.084276   .212927
   8.47227   8.47227      1.00  1.085156   .213127
   8.47217   8.47217      1.00  1.083816   .212847
   8.47206   8.47206      1.00  1.084386   .212957
   8.47194   8.47194      1.00  1.085316   .213047
   8.47184   8.47184      1.00  1.084346   .213097
   8.47173   8.47173      1.00  1.084816   .213167
   8.47162   8.47162      1.00  1.084066   .212967
   8.47151   8.47151      1.00  1.084046   .212957
   8.47141   8.47141      1.00  1.084986   .213007
   8.47131   8.47131      1.00  1.081916   .212757
   8.47119   8.47119      1.00  1.085316   .213397
   8.47109   8.47109      1.00  1.082496   .212687
   8.47099   8.47099      1.00  1.083796   .213077
   8.47089   8.47089      1.00  1.083436   .213047
   8.47078   8.47078      1.00  1.083056   .213087
   8.47068   8.47068      1.00  1.081996   .212927
   8.47058   8.47058      1.00  1.082466   .212967
   8.47049   8.47049      1.00  1.083256   .213287
   8.47038   8.47038      1.00  1.080826   .212727
   8.47027   8.47027      1.00  1.083566   .213257
   8.47017   8.47017      1.00  1.082086   .213167
   8.47007   8.47007      1.00  1.082936   .213397
   8.46996   8.46996      1.00  1.081716   .213067
   8.46985   8.46985      1.00  1.083446   .213327
   8.46975   8.46975      1.00  1.081946   .213127
   8.46965   8.46965      1.00  1.083226   .213107
   8.46954   8.46954      1.00  1.080136   .212927
   8.46943   8.46943      1.00  1.082836   .213367
   8.46933   8.46933      1.00  1.078966   .212817
   8.46922   8.46922      1.00  1.082286   .213397
   8.46910   8.46910      1.00  1.075306   .212117
   8.46898   8.46898      1.00  1.080946   .213057
   8.46887   8.46887      1.00  1.078486   .212657
   8.46876   8.46876      1.00  1.081066   .213207
   8.46865   8.46865      1.00  1.079576   .213037
   8.46853   8.46853      1.00  1.080466   .213067
   8.46842   8.46842      1.00  1.078276   .212687
   8.46830   8.46830      1.00  1.080776   .213177
   8.46819   8.46819      1.00  1.078786   .212747
   8.46806   8.46806      1.00  1.078006   .212707
   8.46795   8.46795      1.00  1.079246   .213127
   8.46784   8.46784      1.00  1.078736   .212927
   8.46772   8.46772      1.00  1.077886   .212577
   8.46760   8.46760      1.00  1.079026   .212937
   8.46749   8.46749      1.00  1.078476   .212817
   8.46738   8.46738      1.00  1.075976   .212457
   8.46726   8.46726      1.00  1.077626   .212947
   8.46714   8.46714      1.00  1.076526   .212857
   8.46704   8.46704      1.00  1.077926   .212907
   8.46693   8.46693      1.00  1.074226   .212547
   8.46681   8.46681      1.00  1.076076   .212607
   8.46670   8.46670      1.00  1.076506   .212757
   8.46659   8.46659      1.00  1.075556   .212587
   8.46649   8.46649      1.00  1.074376   .212397
   8.46637   8.46637      1.00  1.075716   .212807
   8.46626   8.46626      1.00  1.075776   .212707
   8.46615   8.46615      1.00  1.073166   .212347
   8.46605   8.46605      1.00  1.073816   .212617
   8.46593   8.46593      1.00  1.072826   .212387
   8.46581   8.46581      1.00  1.073706   .212407
   8.46570   8.46570      1.00  1.071366   .211917
   8.46559   8.46559      1.00  1.073726   .212687
   8.46546   8.46546      1.00  1.071806   .212147
   8.46535   8.46535      1.00  1.071146   .212137
   8.46524   8.46524      1.00  1.071726   .212137
   8.46512   8.46512      1.00  1.072686   .212537
   8.46499   8.46499      1.00  1.070316   .211917
   8.46488   8.46488      1.00  1.070306   .211957
   8.46476   8.46476      1.00  1.071516   .212427
   8.46464   8.46464      1.00  1.070196   .212107
   8.46453   8.46453      1.00  1.069356   .211857
   8.46441   8.46441      1.00  1.068946   .211897
   8.46429   8.46429      1.00  1.068906   .211747
   8.46418   8.46418      1.00  1.067836   .211727
   8.46406   8.46406      1.00  1.069256   .211977
   8.46395   8.46395      1.00  1.065516   .211167
   8.46384   8.46384      1.00  1.070046   .212027
   8.46373   8.46373      1.00  1.064936   .211267
   8.46362   8.46362      1.00  1.067736   .212007
   8.46351   8.46351      1.00  1.065156   .211427
   8.46340   8.46340      1.00  1.066606   .211907
   8.46328   8.46328      1.00  1.063026   .210907
   8.46317   8.46317      1.00  1.065356   .211407
   8.46306   8.46306      1.00  1.064116   .211287
   8.46295   8.46295      1.00  1.065606   .211617
   8.46284   8.46284      1.00  1.062806   .210957
   8.46273   8.46273      1.00  1.063686   .211507
   8.46262   8.46262      1.00  1.063546   .211287
   8.46251   8.46251      1.00  1.062836   .211197
   8.46241   8.46241      1.00  1.062826   .211067
   8.46229   8.46229      1.00  1.063276   .211347
   8.46217   8.46217      1.00  1.060716   .210837
   8.46207   8.46207      1.00  1.062486   .211317
   8.46196   8.46196      1.00  1.062886   .211287
   8.46185   8.46185      1.00  1.061116   .210977
   8.46174   8.46174      1.00  1.058676   .210537
   8.46164   8.46164      1.00  1.058826   .210497
   8.46153   8.46153      1.00  1.063066   .211457
   8.46142   8.46142      1.00  1.057916   .210547
   8.46131   8.46131      1.00  1.060696   .211057
   8.46121   8.46121      1.00  1.058896   .210697
   8.46111   8.46111      1.00  1.061446   .211227
   8.46100   8.46100      1.00  1.056566   .210347
   8.46089   8.46089      1.00  1.060196   .211057
   8.46079   8.46079      1.00  1.058376   .210717
   8.46070   8.46070      1.00  1.060576   .211177
   8.46059   8.46059      1.00  1.058326   .210877
   8.46048   8.46048      1.00  1.059626   .211027
   8.46038   8.46038      1.00  1.058376   .210827
   8.46029   8.46029      1.00  1.059896   .211027
   8.46018   8.46018      1.00  1.057656   .210637
   8.46007   8.46007      1.00  1.059766   .210937
   8.45997   8.45997      1.00  1.056366   .210517
   8.45987   8.45987      1.00  1.060136   .211407
   8.45976   8.45976      1.00  1.057956   .211047
   8.45965   8.45965      1.00  1.056336   .210587
   8.45955   8.45955      1.00  1.059376   .211147
   8.45945   8.45945      1.00  1.058766   .211167
   8.45933   8.45933      1.00  1.056406   .210787
   8.45922   8.45922      1.00  1.056986   .210747
   8.45911   8.45911      1.00  1.058196   .211217
   8.45900   8.45900      1.00  1.059396   .211377
   8.45888   8.45888      1.00  1.055326   .210577
   8.45876   8.45876      1.00  1.057646   .211047
   8.45865   8.45865      1.00  1.059116   .211537
   8.45854   8.45854      1.00  1.057386   .211067
   8.45841   8.45841      1.00  1.059266   .211317
   8.45830   8.45830      1.00  1.057936   .211167
   8.45818   8.45818      1.00  1.058106   .211327
   8.45807   8.45807      1.00  1.058806   .211587
   8.45796   8.45796      1.00  1.058946   .211497
   8.45783   8.45783      1.00  1.059286   .211737
   8.45772   8.45772      1.00  1.058216   .211467
   8.45761   8.45761      1.00  1.060596   .211997
   8.45749   8.45749      1.00  1.058586   .211607
   8.45737   8.45737      1.00  1.059946   .211847
   8.45726   8.45726      1.00  1.058676   .211787
   8.45716   8.45716      1.00  1.060876   .212167
   8.45704   8.45704      1.00  1.059766   .211597
   8.45693   8.45693      1.00  1.060626   .212107
   8.45682   8.45682      1.00  1.057176   .211507
   8.45671   8.45671      1.00  1.061136   .212357
   8.45660   8.45660      1.00  1.060746   .212257
   8.45648   8.45648      1.00  1.059576   .212047
   8.45638   8.45638      1.00  1.059726   .212227
   8.45627   8.45627      1.00  1.061316   .212317
   8.45616   8.45616      1.00  1.059736   .212157
   8.45605   8.45605      1.00  1.059326   .212127
   8.45594   8.45594      1.00  1.059946   .212347
   8.45582   8.45582      1.00  1.060346   .212357
   8.45570   8.45570      1.00  1.061156   .212437
   8.45558   8.45558      1.00  1.059946   .212367
   8.45547   8.45547      1.00  1.062756   .212787
   8.45536   8.45536      1.00  1.061036   .212517
   8.45524   8.45524      1.00  1.061636   .212677
   8.45512   8.45512      1.00  1.059446   .212377
   8.45501   8.45501      1.00  1.063126   .213007
   8.45489   8.45489      1.00  1.060006   .212377
   8.45478   8.45478      1.00  1.062676   .213017
   8.45465   8.45465      1.00  1.060396   .212787
   8.45454   8.45454      1.00  1.062996   .213267
   8.45443   8.45443      1.00  1.057706   .212397
   8.45430   8.45430      1.00  1.063916   .213507
   8.45418   8.45418      1.00  1.060956   .213037
   8.45407   8.45407      1.00  1.062696   .213387
   8.45396   8.45396      1.00  1.064526   .213787
   8.45385   8.45385      1.00  1.062556   .213467
   8.45373   8.45373      1.00  1.063726   .213547
   8.45362   8.45362      1.00  1.061216   .213077
   8.45351   8.45351      1.00  1.066086   .214237
   8.45339   8.45339      1.00  1.062856   .213637
   8.45328   8.45328      1.00  1.062146   .213407
   8.45318   8.45318      1.00  1.062746   .213457
   8.45308   8.45308      1.00  1.066276   .214117
   8.45296   8.45296      1.00  1.061186   .213257
   8.45285   8.45285      1.00  1.064106   .213837
   8.45274   8.45274      1.00  1.062766   .213627
   8.45263   8.45263      1.00  1.064416   .213957
   8.45252   8.45252      1.00  1.061736   .213577
   8.45240   8.45240      1.00  1.064176   .214117
   8.45230   8.45230      1.00  1.062856   .213967
   8.45219   8.45219      1.00  1.064496   .214237
   8.45208   8.45208      1.00  1.061396   .213607
   8.45196   8.45196      1.00  1.065426   .214577
   8.45186   8.45186      1.00  1.062386   .213827
   8.45175   8.45175      1.00  1.064476   .214277
   8.45164   8.45164      1.00  1.063546   .213847
   8.45153   8.45153      1.00  1.064066   .214107
   8.45143   8.45143      1.00  1.064926   .214417
   8.45133   8.45133      1.00  1.064746   .214457
   8.45122   8.45122      1.00  1.063646   .214117
   8.45111   8.45111      1.00  1.063796   .214387
   8.45100   8.45100      1.00  1.064996   .214417
   8.45091   8.45091      1.00  1.066266   .214987
   8.45080   8.45080      1.00  1.062546   .214097
   8.45070   8.45070      1.00  1.065056   .214427
   8.45060   8.45060      1.00  1.064656   .214517
   8.45050   8.45050      1.00  1.064706   .214557
   8.45040   8.45040      1.00  1.062816   .214157
   8.45029   8.45029      1.00  1.063626   .214427
   8.45019   8.45019      1.00  1.064646   .214447
   8.45009   8.45009      1.00  1.064786   .214887
   8.44998   8.44998      1.00  1.061426   .214027
   8.44987   8.44987      1.00  1.066856   .215267
   8.44977   8.44977      1.00  1.061816   .214247
   8.44967   8.44967      1.00  1.065116   .215037
   8.44956   8.44956      1.00  1.062666   .214397
   8.44945   8.44945      1.00  1.065326   .214917
   8.44935   8.44935      1.00  1.060546   .214187
   8.44924   8.44924      1.00  1.065476   .215117
   8.44912   8.44912      1.00  1.062396   .214707
   8.44900   8.44900      1.00  1.063486   .214867
   8.44890   8.44890      1.00  1.060366   .214327
   8.44878   8.44878      1.00  1.064806   .215127
   8.44866   8.44866      1.00  1.061986   .214707
   8.44854   8.44854      1.00  1.064046   .215127
   8.44844   8.44844      1.00  1.061616   .214697
   8.44833   8.44833      1.00  1.066896   .215687
   8.44820   8.44820      1.00  1.061026   .214547
   8.44807   8.44807      1.00  1.063456   .214997
   8.44796   8.44796      1.00  1.064156   .215367
   8.44785   8.44785      1.00  1.062426   .214867
   8.44773   8.44773      1.00  1.063256   .214997
   8.44761   8.44761      1.00  1.061906   .214887
   8.44750   8.44750      1.00  1.064586   .215377
   8.44740   8.44740      1.00  1.062016   .214957
   8.44728   8.44728      1.00  1.058826   .214247
   8.44716   8.44716      1.00  1.063486   .215097
   8.44706   8.44706      1.00  1.062866   .215017
   8.44694   8.44694      1.00  1.061886   .215067
   8.44683   8.44683      1.00  1.062496   .215167
   8.44671   8.44671      1.00  1.063546   .215527
   8.44661   8.44661      1.00  1.062286   .215047
   8.44650   8.44650      1.00  1.061476   .215027
   8.44639   8.44639      1.00  1.063846   .215877
   8.44628   8.44628      1.00  1.061936   .215287
   8.44617   8.44617      1.00  1.062266   .215247
   8.44606   8.44606      1.00  1.062166   .215237
   8.44594   8.44594      1.00  1.063766   .215597
   8.44583   8.44583      1.00  1.061056   .215127
   8.44572   8.44572      1.00  1.061246   .215047
   8.44561   8.44561      1.00  1.064326   .215747
   8.44548   8.44548      1.00  1.059626   .215007
   8.44536   8.44536      1.00  1.061586   .215497
   8.44525   8.44525      1.00  1.062096   .215477
   8.44514   8.44514      1.00  1.062196   .215607
   8.44502   8.44502      1.00  1.058966   .215037
   8.44489   8.44489      1.00  1.062096   .215557
   8.44478   8.44478      1.00  1.061226   .215267
   8.44466   8.44466      1.00  1.060556   .215487
   8.44454   8.44454      1.00  1.058736   .214967
   8.44442   8.44442      1.00  1.061646   .215397
   8.44431   8.44431      1.00  1.059466   .215207
   8.44420   8.44420      1.00  1.059486   .215057
   8.44409   8.44409      1.00  1.058566   .214897
   8.44397   8.44397      1.00  1.061136   .215467
   8.44386   8.44386      1.00  1.059436   .215277
   8.44375   8.44375      1.00  1.055926   .214467
   8.44364   8.44364      1.00  1.059736   .215487
   8.44352   8.44352      1.00  1.056126   .214727
   8.44342   8.44342      1.00  1.058436   .215047
   8.44331   8.44331      1.00  1.055866   .214847
   8.44320   8.44320      1.00  1.057726   .215327
   8.44308   8.44308      1.00  1.055086   .214477
   8.44297   8.44297      1.00  1.056076   .214917
   8.44287   8.44287      1.00  1.054956   .214597
   8.44275   8.44275      1.00  1.056856   .215127
   8.44264   8.44264      1.00  1.051466   .213937
   8.44253   8.44253      1.00  1.056526   .215037
   8.44243   8.44243      1.00  1.053006   .214287
   8.44231   8.44231      1.00  1.055966   .215017
   8.44221   8.44221      1.00  1.049586   .213667
   8.44210   8.44210      1.00  1.055576   .214877
   8.44199   8.44199      1.00  1.051916   .214257
   8.44188   8.44188      1.00  1.052736   .214437
   8.44177   8.44177      1.00  1.052926   .214587
   8.44167   8.44167      1.00  1.049836   .213967
   8.44156   8.44156      1.00  1.053226   .214817
   8.44145   8.44145      1.00  1.047636   .213377
   8.44135   8.44135      1.00  1.051856   .214377
   8.44124   8.44124      1.00  1.050166   .213997
   8.44114   8.44114      1.00  1.049966   .214057
   8.44103   8.44103      1.00  1.050816   .214367
   8.44093   8.44093      1.00  1.050406   .214177
   8.44083   8.44083      1.00  1.047906   .213657
   8.44073   8.44073      1.00  1.050646   .214247
   8.44062   8.44062      1.00  1.046926   .213417
   8.44052   8.44052      1.00  1.050976   .214457
   8.44042   8.44042      1.00  1.044346   .213107
   8.44032   8.44032      1.00  1.049886   .214297
   8.44022   8.44022      1.00  1.046196   .213567
   8.44011   8.44011      1.00  1.046906   .213817
   8.44000   8.44000      1.00  1.042896   .212887
   8.43991   8.43991      1.00  1.046916   .213857
   8.43980   8.43980      1.00  1.045846   .213547
   8.43969   8.43969      1.00  1.045746   .213707
   8.43959   8.43959      1.00  1.044036   .213417
   8.43948   8.43948      1.00  1.046546   .213897
   8.43938   8.43938      1.00  1.044546   .213537
   8.43926   8.43926      1.00  1.044946   .213517
   8.43915   8.43915      1.00  1.042976   .213047
   8.43905   8.43905      1.00  1.043086   .213167
   8.43893   8.43893      1.00  1.042626   .212897
   8.43881   8.43881      1.00  1.040506   .212747
   8.43870   8.43870      1.00  1.043756   .213177
   8.43858   8.43858      1.00  1.040526   .212767
   8.43846   8.43846      1.00  1.043106   .213347
   8.43834   8.43834      1.00  1.040756   .212857
   8.43823   8.43823      1.00  1.040916   .213077
   8.43812   8.43812      1.00  1.041046   .212967
   8.43799   8.43799      1.00  1.039856   .212927
   8.43787   8.43787      1.00  1.039636   .212877
   8.43776   8.43776      1.00  1.039106   .212827
   8.43764   8.43764      1.00  1.039616   .212617
   8.43753   8.43753      1.00  1.036576   .212247
   8.43742   8.43742      1.00  1.039286   .212607
   8.43731   8.43731      1.00  1.036346   .212247
   8.43720   8.43720      1.00  1.037216   .212377
   8.43708   8.43708      1.00  1.037536   .212307
   8.43697   8.43697      1.00  1.035616   .212137
   8.43686   8.43686      1.00  1.035796   .212347
   8.43675   8.43675      1.00  1.035846   .212247
   8.43663   8.43663      1.00  1.034756   .212077
   8.43652   8.43652      1.00  1.034516   .212077
   8.43642   8.43642      1.00  1.033916   .212257
   8.43631   8.43631      1.00  1.034366   .212147
   8.43619   8.43619      1.00  1.036246   .212467
   8.43608   8.43608      1.00  1.029036   .211067
   8.43597   8.43597      1.00  1.037026   .212857
   8.43586   8.43586      1.00  1.030856   .211697
   8.43574   8.43574      1.00  1.032896   .211897
   8.43562   8.43562      1.00  1.029226   .211117
   8.43551   8.43551      1.00  1.035556   .212637
   8.43540   8.43540      1.00  1.028576   .211027
   8.43528   8.43528      1.00  1.033966   .212317
   8.43516   8.43516      1.00  1.028576   .211027
   8.43504   8.43504      1.00  1.033166   .212137
   8.43493   8.43493      1.00  1.027376   .210847
   8.43481   8.43481      1.00  1.032366   .212167
   8.43469   8.43469      1.00  1.026856   .210877
   8.43456   8.43456      1.00  1.032126   .211897
   8.43445   8.43445      1.00  1.023546   .210247
   8.43433   8.43433      1.00  1.033506   .212597
   8.43421   8.43421      1.00  1.023726   .210527
   8.43410   8.43410      1.00  1.028286   .211227
   8.43399   8.43399      1.00  1.027486   .211227
   8.43387   8.43387      1.00  1.030236   .211647
   8.43376   8.43376      1.00  1.024876   .210697
   8.43365   8.43365      1.00  1.027046   .211157
   8.43355   8.43355      1.00  1.028846   .211667
   8.43343   8.43343      1.00  1.027506   .211397
   8.43331   8.43331      1.00  1.025286   .210967
   8.43321   8.43321      1.00  1.027816   .211387
   8.43310   8.43310      1.00  1.029006   .211797
   8.43299   8.43299      1.00  1.022926   .210537
   8.43288   8.43288      1.00  1.026576   .211457
   8.43277   8.43277      1.00  1.024146   .210937
   8.43266   8.43266      1.00  1.027096   .211507
   8.43255   8.43255      1.00  1.021316   .210297
   8.43243   8.43243      1.00  1.027986   .211817
   8.43232   8.43232      1.00  1.024426   .211217
   8.43221   8.43221      1.00  1.026986   .211597
   8.43210   8.43210      1.00  1.023796   .211057
   8.43199   8.43199      1.00  1.027556   .211657
   8.43189   8.43189      1.00  1.023656   .210997
   8.43178   8.43178      1.00  1.025716   .211467
   8.43167   8.43167      1.00  1.025726   .211287
   8.43156   8.43156      1.00  1.024516   .211287
   8.43146   8.43146      1.00  1.023696   .211177
   8.43135   8.43135      1.00  1.025416   .211327
   8.43124   8.43124      1.00  1.024076   .211337
   8.43113   8.43113      1.00  1.021916   .210957
   8.43103   8.43103      1.00  1.021946   .210897
   8.43093   8.43093      1.00  1.023486   .211247
   8.43083   8.43083      1.00  1.021966   .211007
   8.43072   8.43072      1.00  1.021606   .210847
   8.43062   8.43062      1.00  1.021316   .210817
   8.43053   8.43053      1.00  1.023096   .211397
   8.43042   8.43042      1.00  1.022026   .211107
   8.43031   8.43031      1.00  1.020686   .210867
   8.43021   8.43021      1.00  1.023026   .211297
   8.43011   8.43011      1.00  1.019906   .210697
   8.43000   8.43000      1.00  1.021056   .211077
   8.42989   8.42989      1.00  1.019536   .210697
   8.42979   8.42979      1.00  1.021066   .211077
   8.42969   8.42969      1.00  1.020206   .210767
   8.42958   8.42958      1.00  1.019356   .210777
   8.42947   8.42947      1.00  1.020396   .210847
   8.42937   8.42937      1.00  1.021206   .211177
   8.42926   8.42926      1.00  1.017706   .210637
   8.42914   8.42914      1.00  1.019896   .210937
   8.42902   8.42902      1.00  1.019996   .210967
   8.42891   8.42891      1.00  1.017726   .210567
   8.42881   8.42881      1.00  1.019786   .210997
   8.42869   8.42869      1.00  1.015836   .210187
   8.42857   8.42857      1.00  1.020176   .211127
   8.42845   8.42845      1.00  1.016726   .210437
   8.42834   8.42834      1.00  1.018236   .210557
   8.42823   8.42823      1.00  1.015816   .210307
   8.42810   8.42810      1.00  1.017176   .210517
   8.42799   8.42799      1.00  1.014916   .210157
   8.42788   8.42788      1.00  1.015626   .210217
   8.42776   8.42776      1.00  1.015326   .210377
   8.42764   8.42764      1.00  1.016466   .210517
   8.42753   8.42753      1.00  1.013686   .210147
   8.42742   8.42742      1.00  1.014696   .210477
   8.42730   8.42730      1.00  1.013786   .210037
   8.42719   8.42719      1.00  1.013306   .210057
   8.42708   8.42708      1.00  1.012706   .210017
   8.42697   8.42697      1.00  1.011536   .209777
   8.42685   8.42685      1.00  1.011806   .209977
   8.42674   8.42674      1.00  1.010236   .209437
   8.42663   8.42663      1.00  1.013426   .210257
   8.42652   8.42652      1.00  1.012276   .209887
   8.42641   8.42641      1.00  1.010826   .209897
   8.42630   8.42630      1.00  1.013156   .210287
   8.42619   8.42619      1.00  1.007856   .209197
   8.42608   8.42608      1.00  1.014596   .210557
   8.42596   8.42596      1.00  1.006286   .208977
   8.42584   8.42584      1.00  1.011146   .209867
   8.42573   8.42573      1.00  1.011476   .210027
   8.42563   8.42563      1.00  1.008346   .209447
   8.42550   8.42550      1.00  1.007226   .209457
   8.42538   8.42538      1.00  1.008696   .209567
   8.42527   8.42527      1.00  1.006706   .209007
   8.42515   8.42515      1.00  1.011506   .210167
   8.42503   8.42503      1.00  1.007656   .209427
   8.42492   8.42492      1.00  1.011136   .209997
   8.42480   8.42480      1.00  1.006206   .209297
   8.42469   8.42469      1.00  1.009976   .209927
   8.42456   8.42456      1.00  1.006556   .209357
   8.42444   8.42444      1.00  1.010046   .210037
   8.42433   8.42433      1.00  1.006096   .209297
   8.42422   8.42422      1.00  1.009736   .210147
   8.42410   8.42410      1.00  1.007706   .209737
   8.42398   8.42398      1.00  1.006716   .209587
   8.42388   8.42388      1.00  1.008096   .209737
   8.42377   8.42377      1.00  1.009466   .209947
   8.42365   8.42365      1.00  1.005496   .209387
   8.42353   8.42353      1.00  1.010656   .210357
   8.42343   8.42343      1.00  1.005606   .209427
   8.42331   8.42331      1.00  1.008986   .210237
   8.42319   8.42319      1.00  1.004866   .209417
   8.42309   8.42309      1.00  1.006076   .209397
   8.42299   8.42299      1.00  1.010156   .210577
   8.42288   8.42288      1.00  1.002026   .208727
   8.42276   8.42276      1.00  1.008496   .210187
   8.42265   8.42265      1.00  1.002996   .209147
   8.42254   8.42254      1.00  1.007016   .209847
   8.42243   8.42243      1.00  1.005066   .209417
   8.42232   8.42232      1.00  1.005026   .209577
   8.42220   8.42220      1.00  1.002946   .209177
   8.42210   8.42210      1.00  1.008646   .210557
   8.42199   8.42199      1.00  1.001666   .208927
   8.42188   8.42188      1.00  1.008426   .210457
   8.42177   8.42177      1.00  1.003836   .209507
   8.42167   8.42167      1.00  1.006326   .209917
   8.42156   8.42156      1.00  1.002836   .209407
   8.42145   8.42145      1.00  1.006716   .210267
   8.42134   8.42134      1.00  1.001276   .209067
   8.42124   8.42124      1.00  1.005726   .210067
   8.42113   8.42113      1.00  1.002626   .209467
   8.42102   8.42102      1.00  1.002926   .209547
   8.42092   8.42092      1.00  1.005056   .209657
   8.42082   8.42082      1.00  1.001676   .209037
   8.42072   8.42072      1.00  1.007386   .210407
   8.42061   8.42061      1.00  1.002476   .209547
   8.42051   8.42051      1.00  1.001956   .209527
   8.42041   8.42041      1.00  1.004646   .210077
   8.42031   8.42031      1.00  1.004126   .210007
   8.42020   8.42020      1.00  1.002366   .209607
   8.42010   8.42010      1.00  1.003286   .209757
   8.42000   8.42000      1.00  1.002346   .209527
   8.41990   8.41990      1.00  1.004546   .210027
   8.41979   8.41979      1.00   .999786   .209247
   8.41968   8.41968      1.00  1.001206   .209417
   8.41958   8.41958      1.00  1.002756   .209717
   8.41947   8.41947      1.00   .999416   .209027
   8.41937   8.41937      1.00  1.002676   .209947
   8.41925   8.41925      1.00  1.001746   .209737
   8.41914   8.41914      1.00   .999076   .209287
   8.41903   8.41903      1.00  1.001196   .209687
   8.41891   8.41891      1.00  1.000636   .209467
   8.41879   8.41879      1.00  1.001096   .209797
   8.41868   8.41868      1.00   .999366   .209417
   8.41858   8.41858      1.00  1.000496   .209747
   8.41845   8.41845      1.00   .999696   .209507
   8.41833   8.41833      1.00   .999966   .209527
   8.41822   8.41822      1.00   .996896   .208917
   8.41810   8.41810      1.00  1.000276   .209637
   8.41798   8.41798      1.00   .997576   .209117
   8.41786   8.41786      1.00   .996516   .209027
   8.41775   8.41775      1.00  1.000906   .209947
   8.41764   8.41764      1.00   .999406   .209627
   8.41752   8.41752      1.00   .994916   .208487
   8.41740   8.41740      1.00   .996576   .209137
   8.41730   8.41730      1.00   .998266   .209367
   8.41719   8.41719      1.00   .997506   .209317
   8.41707   8.41707      1.00   .990586   .207637
   8.41696   8.41696      1.00   .998526   .209657
   8.41685   8.41685      1.00   .993966   .208597
   8.41674   8.41674      1.00   .993986   .208637
   8.41663   8.41663      1.00   .991796   .208017
   8.41652   8.41652      1.00   .997786   .209337
   8.41641   8.41641      1.00   .991096   .208007
   8.41630   8.41630      1.00   .993926   .208757
   8.41619   8.41619      1.00   .995146   .209027
   8.41607   8.41607      1.00   .992846   .208387
   8.41597   8.41597      1.00   .988026   .207727
   8.41586   8.41586      1.00   .993256   .208737
   8.41574   8.41574      1.00   .991136   .208167
   8.41561   8.41561      1.00   .989226   .207927
   8.41551   8.41551      1.00   .987636   .207567
   8.41539   8.41539      1.00   .991736   .208467
   8.41533   8.41533      1.00   .989516   .207957
