# Supplementary material for: Direct Observation of Palladium Leaching from Pd/C by a Simple Method: X-ray Absorption Spectroscopy of Heterogeneous Mixtures
Source: ACS Omega. 2023 Jun 7;8(24):21787–92. doi: 10.1021/acsomega.3c01343 (PMC10286095; doi:10.1021/acsomega.3c01343)
Supplement: Supplementary file 2 — ao3c01343_si_002.zip [file ao3c01343_si_002.zip › Figure 4,S4/41_PFA_H2O_blank_8cm_0.qd]

  9809     KEK-PF   NW10A
 A_H2O_blank_8cm 19.11.01 21:31 - 19.11.01 21:34 Serial#KEKPF-NW10A_031469
 41_PFA_H2O_blank_8cm                                                            
 Ring :   6.5 GeV    50.0 mA -   49.4 mA
 Mono :   Si(311)       D=  1.63747 A    Initial angle=  9.06856 deg
 NW10A     Transmission( 2)   Repetition=  0     Points= 5893
 Param file : QXAFS(SYNC)     angle axis (*)     Block =    1

 Block      Init-Ang  Final-Ang     Step/deg     Time/s       Num
     1        9.06856   8.41523          ***       1.00      5893
 Ortec(-1)     NDCH = 3
  Angle(c)  Angle(o)    time/s         2         3
      Mode         0         0         1         2
    Offset         0         0    .01468    .00369
   9.06856   9.06856      1.00  1.326866   .062717
   9.06846   9.06846      1.00  1.316446   .062267
   9.06836   9.06836      1.00  1.306716   .061777
   9.06825   9.06825      1.00  1.295546   .061317
   9.06813   9.06813      1.00  1.285676   .060827
   9.06802   9.06802      1.00  1.281766   .060657
   9.06792   9.06792      1.00  1.266756   .060017
   9.06780   9.06780      1.00  1.264726   .060027
   9.06768   9.06768      1.00  1.261426   .059717
   9.06757   9.06757      1.00  1.256226   .059487
   9.06747   9.06747      1.00  1.249656   .059207
   9.06736   9.06736      1.00  1.252536   .059377
   9.06724   9.06724      1.00  1.250656   .059187
   9.06713   9.06713      1.00  1.244656   .059067
   9.06703   9.06703      1.00  1.242736   .058897
   9.06692   9.06692      1.00  1.245246   .059007
   9.06680   9.06680      1.00  1.239096   .058847
   9.06670   9.06670      1.00  1.236096   .058607
   9.06659   9.06659      1.00  1.237196   .058757
   9.06647   9.06647      1.00  1.237816   .058677
   9.06636   9.06636      1.00  1.230906   .058467
   9.06625   9.06625      1.00  1.231916   .058507
   9.06615   9.06615      1.00  1.229406   .058377
   9.06603   9.06603      1.00  1.231786   .058537
   9.06592   9.06592      1.00  1.229086   .058347
   9.06581   9.06581      1.00  1.228166   .058297
   9.06570   9.06570      1.00  1.229736   .058347
   9.06558   9.06558      1.00  1.224236   .058237
   9.06546   9.06546      1.00  1.225716   .058247
   9.06535   9.06535      1.00  1.227956   .058327
   9.06523   9.06523      1.00  1.219606   .057907
   9.06511   9.06511      1.00  1.221416   .058087
   9.06499   9.06499      1.00  1.220496   .058037
   9.06488   9.06488      1.00  1.222676   .058197
   9.06476   9.06476      1.00  1.211876   .057617
   9.06464   9.06464      1.00  1.221316   .058107
   9.06453   9.06453      1.00  1.215006   .057697
   9.06442   9.06442      1.00  1.214426   .057797
   9.06430   9.06430      1.00  1.211516   .057617
   9.06418   9.06418      1.00  1.215286   .057907
   9.06406   9.06406      1.00  1.210716   .057627
   9.06395   9.06395      1.00  1.209696   .057657
   9.06385   9.06385      1.00  1.210146   .057587
   9.06373   9.06373      1.00  1.213436   .057747
   9.06362   9.06362      1.00  1.204286   .057347
   9.06352   9.06352      1.00  1.211156   .057647
   9.06341   9.06341      1.00  1.206016   .057537
   9.06329   9.06329      1.00  1.211316   .057667
   9.06318   9.06318      1.00  1.200916   .057137
   9.06307   9.06307      1.00  1.208096   .057597
   9.06296   9.06296      1.00  1.206926   .057567
   9.06285   9.06285      1.00  1.205626   .057487
   9.06274   9.06274      1.00  1.202776   .057407
   9.06263   9.06263      1.00  1.209256   .057647
   9.06253   9.06253      1.00  1.203766   .057577
   9.06241   9.06241      1.00  1.205096   .057557
   9.06229   9.06229      1.00  1.198976   .057177
   9.06219   9.06219      1.00  1.206856   .057537
   9.06208   9.06208      1.00  1.199766   .057307
   9.06197   9.06197      1.00  1.199436   .057327
   9.06185   9.06185      1.00  1.200436   .057407
   9.06175   9.06175      1.00  1.199196   .057287
   9.06165   9.06165      1.00  1.199956   .057327
   9.06154   9.06154      1.00  1.195686   .057167
   9.06142   9.06142      1.00  1.202196   .057507
   9.06132   9.06132      1.00  1.193356   .057097
   9.06122   9.06122      1.00  1.196836   .057177
   9.06111   9.06111      1.00  1.197336   .057277
   9.06100   9.06100      1.00  1.193846   .057127
   9.06090   9.06090      1.00  1.196176   .057197
   9.06080   9.06080      1.00  1.195476   .057157
   9.06070   9.06070      1.00  1.193596   .057037
   9.06059   9.06059      1.00  1.193266   .057067
   9.06049   9.06049      1.00  1.193406   .057127
   9.06039   9.06039      1.00  1.194716   .057237
   9.06029   9.06029      1.00  1.194696   .057217
   9.06018   9.06018      1.00  1.187726   .056917
   9.06009   9.06009      1.00  1.199456   .057507
   9.05998   9.05998      1.00  1.190096   .057017
   9.05987   9.05987      1.00  1.193476   .057207
   9.05976   9.05976      1.00  1.189666   .056977
   9.05966   9.05966      1.00  1.194556   .057157
   9.05956   9.05956      1.00  1.190516   .057097
   9.05944   9.05944      1.00  1.193036   .057127
   9.05933   9.05933      1.00  1.187926   .056937
   9.05923   9.05923      1.00  1.191536   .057177
   9.05912   9.05912      1.00  1.192266   .057167
   9.05900   9.05900      1.00  1.185056   .056767
   9.05888   9.05888      1.00  1.191296   .057087
   9.05877   9.05877      1.00  1.188166   .056977
   9.05866   9.05866      1.00  1.192406   .057297
   9.05855   9.05855      1.00  1.190406   .057127
   9.05843   9.05843      1.00  1.188826   .057137
   9.05832   9.05832      1.00  1.190206   .057117
   9.05820   9.05820      1.00  1.192256   .057247
   9.05809   9.05809      1.00  1.189506   .057137
   9.05797   9.05797      1.00  1.188866   .057107
   9.05785   9.05785      1.00  1.188946   .057107
   9.05774   9.05774      1.00  1.191776   .057277
   9.05762   9.05762      1.00  1.185996   .056967
   9.05750   9.05750      1.00  1.190426   .057217
   9.05740   9.05740      1.00  1.185596   .057027
   9.05729   9.05729      1.00  1.191276   .057227
   9.05717   9.05717      1.00  1.186766   .057047
   9.05706   9.05706      1.00  1.186456   .057157
   9.05695   9.05695      1.00  1.189226   .057197
   9.05684   9.05684      1.00  1.186076   .057017
   9.05673   9.05673      1.00  1.188286   .057127
   9.05661   9.05661      1.00  1.185246   .057077
   9.05651   9.05651      1.00  1.186466   .057167
   9.05640   9.05640      1.00  1.189596   .057297
   9.05629   9.05629      1.00  1.182786   .056957
   9.05618   9.05618      1.00  1.185716   .057067
   9.05607   9.05607      1.00  1.188896   .057267
   9.05596   9.05596      1.00  1.180986   .056957
   9.05585   9.05585      1.00  1.189786   .057347
   9.05572   9.05572      1.00  1.181466   .056877
   9.05561   9.05561      1.00  1.191426   .057437
   9.05550   9.05550      1.00  1.181106   .056917
   9.05537   9.05537      1.00  1.187336   .057267
   9.05525   9.05525      1.00  1.181146   .056927
   9.05514   9.05514      1.00  1.188166   .057297
   9.05503   9.05503      1.00  1.183496   .057097
   9.05491   9.05491      1.00  1.186086   .057177
   9.05479   9.05479      1.00  1.183596   .057097
   9.05467   9.05467      1.00  1.186326   .057287
   9.05456   9.05456      1.00  1.184296   .057187
   9.05443   9.05443      1.00  1.185996   .057207
   9.05431   9.05431      1.00  1.184376   .057197
   9.05421   9.05421      1.00  1.187656   .057307
   9.05410   9.05410      1.00  1.186706   .057387
   9.05398   9.05398      1.00  1.182096   .057057
   9.05387   9.05387      1.00  1.190226   .057477
   9.05376   9.05376      1.00  1.183246   .057187
   9.05365   9.05365      1.00  1.190786   .057547
   9.05354   9.05354      1.00  1.180026   .056997
   9.05342   9.05342      1.00  1.189946   .057627
   9.05332   9.05332      1.00  1.185666   .057347
   9.05320   9.05320      1.00  1.189106   .057427
   9.05309   9.05309      1.00  1.184476   .057327
   9.05298   9.05298      1.00  1.188666   .057527
   9.05287   9.05287      1.00  1.186686   .057467
   9.05276   9.05276      1.00  1.185866   .057367
   9.05265   9.05265      1.00  1.183916   .057297
   9.05254   9.05254      1.00  1.191216   .057577
   9.05243   9.05243      1.00  1.182646   .057327
   9.05232   9.05232      1.00  1.188206   .057587
   9.05221   9.05221      1.00  1.184026   .057397
   9.05210   9.05210      1.00  1.187216   .057547
   9.05199   9.05199      1.00  1.186316   .057567
   9.05189   9.05189      1.00  1.183576   .057417
   9.05178   9.05178      1.00  1.190176   .057717
   9.05166   9.05166      1.00  1.182736   .057357
   9.05156   9.05156      1.00  1.187756   .057657
   9.05146   9.05146      1.00  1.184066   .057437
   9.05134   9.05134      1.00  1.190066   .057617
   9.05123   9.05123      1.00  1.183786   .057507
   9.05113   9.05113      1.00  1.189026   .057687
   9.05103   9.05103      1.00  1.185026   .057547
   9.05092   9.05092      1.00  1.189556   .057687
   9.05082   9.05082      1.00  1.185206   .057577
   9.05072   9.05072      1.00  1.189796   .057847
   9.05062   9.05062      1.00  1.188956   .057697
   9.05051   9.05051      1.00  1.185486   .057667
   9.05040   9.05040      1.00  1.189356   .057757
   9.05031   9.05031      1.00  1.192676   .057947
   9.05020   9.05020      1.00  1.187326   .057727
   9.05010   9.05010      1.00  1.186096   .057647
   9.04999   9.04999      1.00  1.196906   .058287
   9.04989   9.04989      1.00  1.184066   .057607
   9.04979   9.04979      1.00  1.193066   .058047
   9.04968   9.04968      1.00  1.184606   .057557
   9.04957   9.04957      1.00  1.194286   .058117
   9.04947   9.04947      1.00  1.184676   .057677
   9.04936   9.04936      1.00  1.193446   .058007
   9.04925   9.04925      1.00  1.184966   .057707
   9.04914   9.04914      1.00  1.192496   .058037
   9.04902   9.04902      1.00  1.182036   .057537
   9.04891   9.04891      1.00  1.195736   .058147
   9.04879   9.04879      1.00  1.187066   .057917
   9.04868   9.04868      1.00  1.188416   .057787
   9.04857   9.04857      1.00  1.189916   .057897
   9.04846   9.04846      1.00  1.194056   .058247
   9.04834   9.04834      1.00  1.186106   .057847
   9.04822   9.04822      1.00  1.188586   .057927
   9.04811   9.04811      1.00  1.191976   .058177
   9.04799   9.04799      1.00  1.188356   .057877
   9.04786   9.04786      1.00  1.189626   .058007
   9.04775   9.04775      1.00  1.187746   .057887
   9.04764   9.04764      1.00  1.194466   .058297
   9.04753   9.04753      1.00  1.185426   .057817
   9.04741   9.04741      1.00  1.191426   .058117
   9.04730   9.04730      1.00  1.191576   .058167
   9.04719   9.04719      1.00  1.188656   .057907
   9.04709   9.04709      1.00  1.189866   .057957
   9.04697   9.04697      1.00  1.190896   .058067
   9.04686   9.04686      1.00  1.190956   .058147
   9.04675   9.04675      1.00  1.189066   .058007
   9.04664   9.04664      1.00  1.189466   .058157
   9.04652   9.04652      1.00  1.193596   .058167
   9.04641   9.04641      1.00  1.188526   .058087
   9.04630   9.04630      1.00  1.190696   .058087
   9.04620   9.04620      1.00  1.189206   .058187
   9.04608   9.04608      1.00  1.192996   .058217
   9.04596   9.04596      1.00  1.187406   .057967
   9.04585   9.04585      1.00  1.189396   .058167
   9.04574   9.04574      1.00  1.195626   .058497
   9.04562   9.04562      1.00  1.190496   .058207
   9.04550   9.04550      1.00  1.189676   .058227
   9.04539   9.04539      1.00  1.194226   .058407
   9.04528   9.04528      1.00  1.196266   .058637
   9.04516   9.04516      1.00  1.189666   .058297
   9.04504   9.04504      1.00  1.193586   .058357
   9.04492   9.04492      1.00  1.193946   .058447
   9.04481   9.04481      1.00  1.196596   .058527
   9.04469   9.04469      1.00  1.191426   .058377
   9.04456   9.04456      1.00  1.191456   .058357
   9.04445   9.04445      1.00  1.195756   .058617
   9.04433   9.04433      1.00  1.191076   .058457
   9.04421   9.04421      1.00  1.190926   .058307
   9.04410   9.04410      1.00  1.195376   .058547
   9.04399   9.04399      1.00  1.194766   .058517
   9.04388   9.04388      1.00  1.194086   .058627
   9.04377   9.04377      1.00  1.197926   .058677
   9.04365   9.04365      1.00  1.191646   .058437
   9.04355   9.04355      1.00  1.197866   .058787
   9.04343   9.04343      1.00  1.194006   .058487
   9.04332   9.04332      1.00  1.199236   .058857
   9.04321   9.04321      1.00  1.194026   .058627
   9.04310   9.04310      1.00  1.196976   .058737
   9.04299   9.04299      1.00  1.198756   .058867
   9.04288   9.04288      1.00  1.202656   .059057
   9.04277   9.04277      1.00  1.190766   .058517
   9.04266   9.04266      1.00  1.201856   .059047
   9.04255   9.04255      1.00  1.200606   .059107
   9.04244   9.04244      1.00  1.197676   .058917
   9.04232   9.04232      1.00  1.196826   .058807
   9.04222   9.04222      1.00  1.203756   .059057
   9.04211   9.04211      1.00  1.202026   .059047
   9.04200   9.04200      1.00  1.200036   .058957
   9.04188   9.04188      1.00  1.199336   .058987
   9.04178   9.04178      1.00  1.202586   .059157
   9.04168   9.04168      1.00  1.205926   .059307
   9.04156   9.04156      1.00  1.193836   .058737
   9.04145   9.04145      1.00  1.208296   .059447
   9.04135   9.04135      1.00  1.198006   .058967
   9.04125   9.04125      1.00  1.203836   .059317
   9.04114   9.04114      1.00  1.201156   .059217
   9.04103   9.04103      1.00  1.206546   .059457
   9.04093   9.04093      1.00  1.197296   .058967
   9.04083   9.04083      1.00  1.206946   .059477
   9.04072   9.04072      1.00  1.204906   .059407
   9.04062   9.04062      1.00  1.203906   .059317
   9.04052   9.04052      1.00  1.201156   .059247
   9.04042   9.04042      1.00  1.207576   .059517
   9.04031   9.04031      1.00  1.204556   .059387
   9.04021   9.04021      1.00  1.206076   .059547
   9.04011   9.04011      1.00  1.201436   .059337
   9.04000   9.04000      1.00  1.214866   .059987
   9.03989   9.03989      1.00  1.202956   .059397
   9.03979   9.03979      1.00  1.204796   .059497
   9.03969   9.03969      1.00  1.211236   .059817
   9.03958   9.03958      1.00  1.210546   .059807
   9.03947   9.03947      1.00  1.207966   .059707
   9.03936   9.03936      1.00  1.207406   .059517
   9.03925   9.03925      1.00  1.214076   .060017
   9.03915   9.03915      1.00  1.210966   .059817
   9.03903   9.03903      1.00  1.206866   .059577
   9.03891   9.03891      1.00  1.212046   .059897
   9.03880   9.03880      1.00  1.215476   .060067
   9.03869   9.03869      1.00  1.210736   .059897
   9.03857   9.03857      1.00  1.211616   .059837
   9.03845   9.03845      1.00  1.216396   .060127
   9.03835   9.03835      1.00  1.213966   .060077
   9.03823   9.03823      1.00  1.213426   .060057
   9.03811   9.03811      1.00  1.217526   .060197
   9.03799   9.03799      1.00  1.212846   .059977
   9.03787   9.03787      1.00  1.215496   .060127
   9.03776   9.03776      1.00  1.218736   .060377
   9.03765   9.03765      1.00  1.213896   .060147
   9.03753   9.03753      1.00  1.219686   .060367
   9.03742   9.03742      1.00  1.212606   .060007
   9.03731   9.03731      1.00  1.224656   .060637
   9.03719   9.03719      1.00  1.217446   .060257
   9.03708   9.03708      1.00  1.215736   .060227
   9.03697   9.03697      1.00  1.221886   .060667
   9.03686   9.03686      1.00  1.227096   .060717
   9.03675   9.03675      1.00  1.216316   .060357
   9.03663   9.03663      1.00  1.223436   .060677
   9.03653   9.03653      1.00  1.225526   .060827
   9.03642   9.03642      1.00  1.223566   .060587
   9.03631   9.03631      1.00  1.221966   .060647
   9.03619   9.03619      1.00  1.227856   .060837
   9.03608   9.03608      1.00  1.225646   .060837
   9.03597   9.03597      1.00  1.223916   .060727
   9.03586   9.03586      1.00  1.229286   .060917
   9.03574   9.03574      1.00  1.226156   .060857
   9.03562   9.03562      1.00  1.229856   .061097
   9.03551   9.03551      1.00  1.224606   .060897
   9.03539   9.03539      1.00  1.232666   .061317
   9.03527   9.03527      1.00  1.227816   .060977
   9.03516   9.03516      1.00  1.228926   .061117
   9.03505   9.03505      1.00  1.232796   .061357
   9.03492   9.03492      1.00  1.231866   .061297
   9.03479   9.03479      1.00  1.229906   .061157
   9.03468   9.03468      1.00  1.232856   .061317
   9.03457   9.03457      1.00  1.232586   .061367
   9.03445   9.03445      1.00  1.234156   .061387
   9.03433   9.03433      1.00  1.230606   .061207
   9.03422   9.03422      1.00  1.235396   .061437
   9.03410   9.03410      1.00  1.236966   .061637
   9.03399   9.03399      1.00  1.234506   .061427
   9.03388   9.03388      1.00  1.233296   .061397
   9.03377   9.03377      1.00  1.240516   .061837
   9.03366   9.03366      1.00  1.237286   .061587
   9.03354   9.03354      1.00  1.234246   .061417
   9.03343   9.03343      1.00  1.242586   .061877
   9.03332   9.03332      1.00  1.234176   .061417
   9.03321   9.03321      1.00  1.243196   .061977
   9.03310   9.03310      1.00  1.236846   .061707
   9.03298   9.03298      1.00  1.242436   .061937
   9.03288   9.03288      1.00  1.241076   .061847
   9.03277   9.03277      1.00  1.244936   .062087
   9.03266   9.03266      1.00  1.238336   .061807
   9.03255   9.03255      1.00  1.246356   .062107
   9.03244   9.03244      1.00  1.239526   .061907
   9.03233   9.03233      1.00  1.246566   .062277
   9.03222   9.03222      1.00  1.240406   .061877
   9.03211   9.03211      1.00  1.245786   .062147
   9.03200   9.03200      1.00  1.239916   .061887
   9.03189   9.03189      1.00  1.249646   .062327
   9.03178   9.03178      1.00  1.239976   .061917
   9.03167   9.03167      1.00  1.245886   .062237
   9.03157   9.03157      1.00  1.243286   .062087
   9.03147   9.03147      1.00  1.246776   .062227
   9.03135   9.03135      1.00  1.241686   .062227
   9.03124   9.03124      1.00  1.243696   .062137
   9.03114   9.03114      1.00  1.243946   .062177
   9.03103   9.03103      1.00  1.247466   .062327
   9.03093   9.03093      1.00  1.241156   .062137
   9.03082   9.03082      1.00  1.246526   .062447
   9.03072   9.03072      1.00  1.246606   .062337
   9.03062   9.03062      1.00  1.245076   .062267
   9.03052   9.03052      1.00  1.246266   .062277
   9.03041   9.03041      1.00  1.244586   .062267
   9.03031   9.03031      1.00  1.249066   .062577
   9.03021   9.03021      1.00  1.245586   .062367
   9.03010   9.03010      1.00  1.245676   .062337
   9.02999   9.02999      1.00  1.245986   .062437
   9.02990   9.02990      1.00  1.245926   .062367
   9.02979   9.02979      1.00  1.245946   .062407
   9.02968   9.02968      1.00  1.246476   .062387
   9.02958   9.02958      1.00  1.247786   .062487
   9.02948   9.02948      1.00  1.247706   .062577
   9.02937   9.02937      1.00  1.249046   .062627
   9.02925   9.02925      1.00  1.245036   .062517
   9.02913   9.02913      1.00  1.248856   .062627
   9.02903   9.02903      1.00  1.247686   .062507
   9.02892   9.02892      1.00  1.249596   .062687
   9.02881   9.02881      1.00  1.246366   .062517
   9.02869   9.02869      1.00  1.250516   .062697
   9.02857   9.02857      1.00  1.247086   .062637
   9.02845   9.02845      1.00  1.252096   .062727
   9.02834   9.02834      1.00  1.246506   .062547
   9.02823   9.02823      1.00  1.247516   .062577
   9.02811   9.02811      1.00  1.252666   .062797
   9.02800   9.02800      1.00  1.245086   .062587
   9.02788   9.02788      1.00  1.251256   .062867
   9.02776   9.02776      1.00  1.247676   .062717
   9.02765   9.02765      1.00  1.250866   .062877
   9.02754   9.02754      1.00  1.248346   .062717
   9.02743   9.02743      1.00  1.251566   .062917
   9.02731   9.02731      1.00  1.248586   .062677
   9.02720   9.02720      1.00  1.253766   .063057
   9.02709   9.02709      1.00  1.247216   .062707
   9.02698   9.02698      1.00  1.252426   .063007
   9.02687   9.02687      1.00  1.251086   .062947
   9.02676   9.02676      1.00  1.251806   .062897
   9.02665   9.02665      1.00  1.250816   .062967
   9.02654   9.02654      1.00  1.253566   .063127
   9.02643   9.02643      1.00  1.251186   .063037
   9.02632   9.02632      1.00  1.253026   .063067
   9.02621   9.02621      1.00  1.252486   .063017
   9.02610   9.02610      1.00  1.251686   .062927
   9.02598   9.02598      1.00  1.254096   .063177
   9.02587   9.02587      1.00  1.252516   .063107
   9.02576   9.02576      1.00  1.254496   .063297
   9.02564   9.02564      1.00  1.252456   .063077
   9.02552   9.02552      1.00  1.252386   .063117
   9.02541   9.02541      1.00  1.254586   .063267
   9.02529   9.02529      1.00  1.258696   .063487
   9.02517   9.02517      1.00  1.248666   .062937
   9.02505   9.02505      1.00  1.260376   .063527
   9.02494   9.02494      1.00  1.254066   .063187
   9.02483   9.02483      1.00  1.256396   .063407
   9.02471   9.02471      1.00  1.255766   .063347
   9.02458   9.02458      1.00  1.259626   .063597
   9.02447   9.02447      1.00  1.254566   .063237
   9.02436   9.02436      1.00  1.261206   .063597
   9.02424   9.02424      1.00  1.256006   .063467
   9.02412   9.02412      1.00  1.263336   .063787
   9.02401   9.02401      1.00  1.253296   .063337
   9.02390   9.02390      1.00  1.262336   .063767
   9.02379   9.02379      1.00  1.263586   .063907
   9.02367   9.02367      1.00  1.263346   .063917
   9.02357   9.02357      1.00  1.259666   .063707
   9.02346   9.02346      1.00  1.264736   .063937
   9.02335   9.02335      1.00  1.263516   .063957
   9.02324   9.02324      1.00  1.261056   .063747
   9.02313   9.02313      1.00  1.263426   .063867
   9.02302   9.02302      1.00  1.266486   .064157
   9.02291   9.02291      1.00  1.263606   .063937
   9.02280   9.02280      1.00  1.261576   .063827
   9.02269   9.02269      1.00  1.265656   .063897
   9.02258   9.02258      1.00  1.266976   .064187
   9.02248   9.02248      1.00  1.260016   .063777
   9.02236   9.02236      1.00  1.264616   .064197
   9.02225   9.02225      1.00  1.271016   .064387
   9.02214   9.02214      1.00  1.265676   .064057
   9.02203   9.02203      1.00  1.267846   .064257
   9.02191   9.02191      1.00  1.268306   .064287
   9.02181   9.02181      1.00  1.270456   .064357
   9.02171   9.02171      1.00  1.270166   .064347
   9.02159   9.02159      1.00  1.269156   .064287
   9.02148   9.02148      1.00  1.273416   .064517
   9.02138   9.02138      1.00  1.268096   .064207
   9.02128   9.02128      1.00  1.273736   .064717
   9.02117   9.02117      1.00  1.270596   .064507
   9.02106   9.02106      1.00  1.271326   .064547
   9.02096   9.02096      1.00  1.269826   .064387
   9.02086   9.02086      1.00  1.277396   .064877
   9.02076   9.02076      1.00  1.275426   .064777
   9.02065   9.02065      1.00  1.270846   .064567
   9.02055   9.02055      1.00  1.278096   .064897
   9.02045   9.02045      1.00  1.278786   .064957
   9.02035   9.02035      1.00  1.273076   .064677
   9.02023   9.02023      1.00  1.275866   .064827
   9.02013   9.02013      1.00  1.279196   .064987
   9.02003   9.02003      1.00  1.278076   .064997
   9.01993   9.01993      1.00  1.277566   .064957
   9.01982   9.01982      1.00  1.276366   .064907
   9.01971   9.01971      1.00  1.283856   .065347
   9.01962   9.01962      1.00  1.277626   .064937
   9.01951   9.01951      1.00  1.279436   .065117
   9.01939   9.01939      1.00  1.282096   .065237
   9.01928   9.01928      1.00  1.282646   .065297
   9.01918   9.01918      1.00  1.279396   .065137
   9.01907   9.01907      1.00  1.283866   .065387
   9.01894   9.01894      1.00  1.282276   .065337
   9.01883   9.01883      1.00  1.284356   .065417
   9.01872   9.01872      1.00  1.281896   .065327
   9.01861   9.01861      1.00  1.286796   .065467
   9.01849   9.01849      1.00  1.281856   .065347
   9.01838   9.01838      1.00  1.287306   .065517
   9.01827   9.01827      1.00  1.285576   .065427
   9.01815   9.01815      1.00  1.290046   .065777
   9.01803   9.01803      1.00  1.282356   .065447
   9.01792   9.01792      1.00  1.288266   .065727
   9.01780   9.01780      1.00  1.290756   .065927
   9.01768   9.01768      1.00  1.286496   .065557
   9.01757   9.01757      1.00  1.288736   .065697
   9.01746   9.01746      1.00  1.288776   .065667
   9.01735   9.01735      1.00  1.291766   .065947
   9.01723   9.01723      1.00  1.286156   .065597
   9.01712   9.01712      1.00  1.291506   .065947
   9.01701   9.01701      1.00  1.289096   .065907
   9.01690   9.01690      1.00  1.292756   .066037
   9.01678   9.01678      1.00  1.285966   .065657
   9.01667   9.01667      1.00  1.293846   .066047
   9.01657   9.01657      1.00  1.292106   .066007
   9.01646   9.01646      1.00  1.292586   .066067
   9.01635   9.01635      1.00  1.291996   .066037
   9.01623   9.01623      1.00  1.294596   .066157
   9.01612   9.01612      1.00  1.292606   .066097
   9.01602   9.01602      1.00  1.294986   .066187
   9.01590   9.01590      1.00  1.292866   .066217
   9.01578   9.01578      1.00  1.293656   .066207
   9.01567   9.01567      1.00  1.291986   .066087
   9.01556   9.01556      1.00  1.295026   .066277
   9.01543   9.01543      1.00  1.295676   .066287
   9.01532   9.01532      1.00  1.290516   .066047
   9.01520   9.01520      1.00  1.294486   .066217
   9.01509   9.01509      1.00  1.296726   .066397
   9.01496   9.01496      1.00  1.294686   .066387
   9.01484   9.01484      1.00  1.293916   .066267
   9.01474   9.01474      1.00  1.297076   .066367
   9.01463   9.01463      1.00  1.297356   .066577
   9.01450   9.01450      1.00  1.294206   .066247
   9.01437   9.01437      1.00  1.297726   .066477
   9.01426   9.01426      1.00  1.300836   .066627
   9.01416   9.01416      1.00  1.297956   .066547
   9.01404   9.01404      1.00  1.296096   .066417
   9.01393   9.01393      1.00  1.299076   .066647
   9.01382   9.01382      1.00  1.301246   .066767
   9.01371   9.01371      1.00  1.297286   .066577
   9.01360   9.01360      1.00  1.296906   .066517
   9.01348   9.01348      1.00  1.301646   .066767
   9.01337   9.01337      1.00  1.298876   .066657
   9.01327   9.01327      1.00  1.299756   .066777
   9.01315   9.01315      1.00  1.297896   .066727
   9.01304   9.01304      1.00  1.300276   .066837
   9.01293   9.01293      1.00  1.299386   .066717
   9.01283   9.01283      1.00  1.301346   .066897
   9.01272   9.01272      1.00  1.301206   .066927
   9.01260   9.01260      1.00  1.298466   .066687
   9.01249   9.01249      1.00  1.301706   .066837
   9.01238   9.01238      1.00  1.301446   .066817
   9.01226   9.01226      1.00  1.300176   .066937
   9.01215   9.01215      1.00  1.300956   .066907
   9.01205   9.01205      1.00  1.301836   .066917
   9.01195   9.01195      1.00  1.303346   .066997
   9.01183   9.01183      1.00  1.299256   .066757
   9.01172   9.01172      1.00  1.300816   .066977
   9.01162   9.01162      1.00  1.304156   .067227
   9.01152   9.01152      1.00  1.299746   .066887
   9.01141   9.01141      1.00  1.302616   .067117
   9.01129   9.01129      1.00  1.302396   .067017
   9.01119   9.01119      1.00  1.304056   .067137
   9.01109   9.01109      1.00  1.299476   .066967
   9.01098   9.01098      1.00  1.302196   .067087
   9.01087   9.01087      1.00  1.302126   .067177
   9.01078   9.01078      1.00  1.303136   .067147
   9.01068   9.01068      1.00  1.300226   .066937
   9.01057   9.01057      1.00  1.303516   .067177
   9.01046   9.01046      1.00  1.301686   .067177
   9.01037   9.01037      1.00  1.300706   .067107
   9.01027   9.01027      1.00  1.300826   .067137
   9.01016   9.01016      1.00  1.303816   .067227
   9.01005   9.01005      1.00  1.299826   .067087
   9.00995   9.00995      1.00  1.300406   .067097
   9.00985   9.00985      1.00  1.303496   .067297
   9.00975   9.00975      1.00  1.301566   .067197
   9.00963   9.00963      1.00  1.297226   .066877
   9.00953   9.00953      1.00  1.301076   .067097
   9.00943   9.00943      1.00  1.303026   .067237
   9.00932   9.00932      1.00  1.300136   .067187
   9.00921   9.00921      1.00  1.298936   .067087
   9.00910   9.00910      1.00  1.303216   .067327
   9.00899   9.00899      1.00  1.301636   .067227
   9.00886   9.00886      1.00  1.298276   .067117
   9.00875   9.00875      1.00  1.300436   .067187
   9.00864   9.00864      1.00  1.303866   .067417
   9.00853   9.00853      1.00  1.296996   .066997
   9.00841   9.00841      1.00  1.299256   .067157
   9.00829   9.00829      1.00  1.300326   .067277
   9.00819   9.00819      1.00  1.300986   .067297
   9.00807   9.00807      1.00  1.294626   .066917
   9.00795   9.00795      1.00  1.298706   .067067
   9.00783   9.00783      1.00  1.302176   .067387
   9.00772   9.00772      1.00  1.298656   .067197
   9.00761   9.00761      1.00  1.295866   .067167
   9.00750   9.00750      1.00  1.301206   .067377
   9.00738   9.00738      1.00  1.296816   .067117
   9.00727   9.00727      1.00  1.298496   .067317
   9.00716   9.00716      1.00  1.296436   .067097
   9.00705   9.00705      1.00  1.301576   .067517
   9.00693   9.00693      1.00  1.292356   .066927
   9.00682   9.00682      1.00  1.297966   .067247
   9.00672   9.00672      1.00  1.296056   .067187
   9.00660   9.00660      1.00  1.298776   .067407
   9.00649   9.00649      1.00  1.293486   .067137
   9.00638   9.00638      1.00  1.296476   .067187
   9.00627   9.00627      1.00  1.299246   .067427
   9.00616   9.00616      1.00  1.293396   .067067
   9.00605   9.00605      1.00  1.293296   .067057
   9.00594   9.00594      1.00  1.297766   .067297
   9.00583   9.00583      1.00  1.293686   .067157
   9.00571   9.00571      1.00  1.290696   .067067
   9.00559   9.00559      1.00  1.296026   .067267
   9.00548   9.00548      1.00  1.292436   .067037
   9.00536   9.00536      1.00  1.292816   .067137
   9.00524   9.00524      1.00  1.288756   .066917
   9.00513   9.00513      1.00  1.294476   .067277
   9.00502   9.00502      1.00  1.289536   .067067
   9.00490   9.00490      1.00  1.289586   .067037
   9.00478   9.00478      1.00  1.289446   .067027
   9.00466   9.00466      1.00  1.290496   .067077
   9.00454   9.00454      1.00  1.285806   .066757
   9.00443   9.00443      1.00  1.290906   .067117
   9.00431   9.00431      1.00  1.288916   .067087
   9.00419   9.00419      1.00  1.286366   .066907
   9.00409   9.00409      1.00  1.287116   .066927
   9.00398   9.00398      1.00  1.288836   .066937
   9.00386   9.00386      1.00  1.288086   .066977
   9.00375   9.00375      1.00  1.282276   .066727
   9.00364   9.00364      1.00  1.287896   .067057
   9.00353   9.00353      1.00  1.284166   .066807
   9.00342   9.00342      1.00  1.286136   .067027
   9.00330   9.00330      1.00  1.277906   .066487
   9.00320   9.00320      1.00  1.288746   .067077
   9.00309   9.00309      1.00  1.279076   .066637
   9.00298   9.00298      1.00  1.283276   .066847
   9.00287   9.00287      1.00  1.277976   .066657
   9.00276   9.00276      1.00  1.287146   .067147
   9.00266   9.00266      1.00  1.277346   .066577
   9.00254   9.00254      1.00  1.277916   .066687
   9.00242   9.00242      1.00  1.279976   .066767
   9.00232   9.00232      1.00  1.280746   .066777
   9.00221   9.00221      1.00  1.272196   .066367
   9.00209   9.00209      1.00  1.279326   .066737
   9.00198   9.00198      1.00  1.278236   .066797
   9.00188   9.00188      1.00  1.278696   .066657
   9.00177   9.00177      1.00  1.271866   .066347
   9.00166   9.00166      1.00  1.279206   .066747
   9.00155   9.00155      1.00  1.274386   .066537
   9.00145   9.00145      1.00  1.274336   .066537
   9.00135   9.00135      1.00  1.275766   .066567
   9.00123   9.00123      1.00  1.274946   .066687
   9.00112   9.00112      1.00  1.272796   .066497
   9.00103   9.00103      1.00  1.270036   .066387
   9.00093   9.00093      1.00  1.278156   .066777
   9.00082   9.00082      1.00  1.266446   .066157
   9.00071   9.00071      1.00  1.270656   .066397
   9.00062   9.00062      1.00  1.274716   .066647
   9.00052   9.00052      1.00  1.273916   .066597
   9.00041   9.00041      1.00  1.267026   .066297
   9.00030   9.00030      1.00  1.272486   .066497
   9.00020   9.00020      1.00  1.272946   .066557
   9.00010   9.00010      1.00  1.273066   .066557
   8.99999   8.99999      1.00  1.264976   .066117
   8.99988   8.99988      1.00  1.273596   .066707
   8.99979   8.99979      1.00  1.270336   .066497
   8.99969   8.99969      1.00  1.268596   .066467
   8.99958   8.99958      1.00  1.269966   .066457
   8.99947   8.99947      1.00  1.270726   .066497
   8.99936   8.99936      1.00  1.269766   .066387
   8.99925   8.99925      1.00  1.265816   .066297
   8.99914   8.99914      1.00  1.271306   .066537
   8.99903   8.99903      1.00  1.267876   .066437
   8.99892   8.99892      1.00  1.264746   .066347
   8.99881   8.99881      1.00  1.270356   .066587
   8.99869   8.99869      1.00  1.267266   .066407
   8.99858   8.99858      1.00  1.265326   .066397
   8.99847   8.99847      1.00  1.265656   .066357
   8.99835   8.99835      1.00  1.268996   .066597
   8.99823   8.99823      1.00  1.265396   .066427
   8.99811   8.99811      1.00  1.262006   .066257
   8.99800   8.99800      1.00  1.268336   .066567
   8.99789   8.99789      1.00  1.265666   .066497
   8.99777   8.99777      1.00  1.262996   .066207
   8.99765   8.99765      1.00  1.263916   .066347
   8.99754   8.99754      1.00  1.265226   .066377
   8.99743   8.99743      1.00  1.266916   .066567
   8.99732   8.99732      1.00  1.259706   .066157
   8.99721   8.99721      1.00  1.265256   .066527
   8.99710   8.99710      1.00  1.263166   .066327
   8.99699   8.99699      1.00  1.263576   .066357
   8.99688   8.99688      1.00  1.260716   .066267
   8.99677   8.99677      1.00  1.262986   .066407
   8.99666   8.99666      1.00  1.262376   .066457
   8.99655   8.99655      1.00  1.261386   .066207
   8.99644   8.99644      1.00  1.262106   .066327
   8.99633   8.99633      1.00  1.262176   .066407
   8.99623   8.99623      1.00  1.256766   .066167
   8.99612   8.99612      1.00  1.263876   .066557
   8.99601   8.99601      1.00  1.259456   .066277
   8.99589   8.99589      1.00  1.257966   .066227
   8.99578   8.99578      1.00  1.258536   .066327
   8.99566   8.99566      1.00  1.258656   .066317
   8.99555   8.99555      1.00  1.261876   .066447
   8.99543   8.99543      1.00  1.254866   .065997
   8.99532   8.99532      1.00  1.258886   .066427
   8.99520   8.99520      1.00  1.259346   .066377
   8.99508   8.99508      1.00  1.255756   .066097
   8.99496   8.99496      1.00  1.254776   .066197
   8.99485   8.99485      1.00  1.258466   .066337
   8.99474   8.99474      1.00  1.256046   .066257
   8.99461   8.99461      1.00  1.254866   .066097
   8.99449   8.99449      1.00  1.255436   .066177
   8.99438   8.99438      1.00  1.255706   .066247
   8.99427   8.99427      1.00  1.254536   .066137
   8.99415   8.99415      1.00  1.251906   .066067
   8.99404   8.99404      1.00  1.254336   .066257
   8.99393   8.99393      1.00  1.254826   .066207
   8.99382   8.99382      1.00  1.252626   .066157
   8.99371   8.99371      1.00  1.249706   .065997
   8.99359   8.99359      1.00  1.255276   .066397
   8.99349   8.99349      1.00  1.246276   .065777
   8.99339   8.99339      1.00  1.254096   .066277
   8.99327   8.99327      1.00  1.248846   .065927
   8.99316   8.99316      1.00  1.252586   .066117
   8.99305   8.99305      1.00  1.248826   .066017
   8.99295   8.99295      1.00  1.253636   .066247
   8.99283   8.99283      1.00  1.246256   .065927
   8.99272   8.99272      1.00  1.251296   .066077
   8.99261   8.99261      1.00  1.247306   .065947
   8.99250   8.99250      1.00  1.251086   .066217
   8.99238   8.99238      1.00  1.246706   .065867
   8.99227   8.99227      1.00  1.247636   .065977
   8.99217   8.99217      1.00  1.249486   .066077
   8.99206   8.99206      1.00  1.248256   .065967
   8.99195   8.99195      1.00  1.245716   .065947
   8.99183   8.99183      1.00  1.246996   .066047
   8.99173   8.99173      1.00  1.248736   .066167
   8.99163   8.99163      1.00  1.243736   .065847
   8.99152   8.99152      1.00  1.244116   .065907
   8.99141   8.99141      1.00  1.245506   .065917
   8.99130   8.99130      1.00  1.247076   .066057
   8.99120   8.99120      1.00  1.240876   .065697
   8.99109   8.99109      1.00  1.245706   .065977
   8.99098   8.99098      1.00  1.244036   .065887
   8.99088   8.99088      1.00  1.246516   .066017
   8.99078   8.99078      1.00  1.241416   .065837
   8.99068   8.99068      1.00  1.243406   .065957
   8.99057   8.99057      1.00  1.244166   .065927
   8.99047   8.99047      1.00  1.244496   .065857
   8.99037   8.99037      1.00  1.243186   .066037
   8.99026   8.99026      1.00  1.239396   .065747
   8.99016   8.99016      1.00  1.242036   .066007
   8.99005   8.99005      1.00  1.241926   .065897
   8.98995   8.98995      1.00  1.240696   .065867
   8.98985   8.98985      1.00  1.241236   .065827
   8.98975   8.98975      1.00  1.238346   .065817
   8.98964   8.98964      1.00  1.241966   .065967
   8.98953   8.98953      1.00  1.240746   .065907
   8.98943   8.98943      1.00  1.235496   .065757
   8.98932   8.98932      1.00  1.239236   .065847
   8.98920   8.98920      1.00  1.239246   .065887
   8.98909   8.98909      1.00  1.237246   .065737
   8.98898   8.98898      1.00  1.238076   .065727
   8.98886   8.98886      1.00  1.237136   .065767
   8.98876   8.98876      1.00  1.239806   .065877
   8.98864   8.98864      1.00  1.233586   .065587
   8.98852   8.98852      1.00  1.239386   .065917
   8.98841   8.98841      1.00  1.237546   .065807
   8.98829   8.98829      1.00  1.237936   .065917
   8.98817   8.98817      1.00  1.232286   .065587
   8.98806   8.98806      1.00  1.241346   .066137
   8.98795   8.98795      1.00  1.232096   .065607
   8.98783   8.98783      1.00  1.234716   .065797
   8.98772   8.98772      1.00  1.236286   .065847
   8.98760   8.98760      1.00  1.238816   .065987
   8.98748   8.98748      1.00  1.231936   .065707
   8.98737   8.98737      1.00  1.237016   .065957
   8.98726   8.98726      1.00  1.232306   .065707
   8.98715   8.98715      1.00  1.241826   .066157
   8.98704   8.98704      1.00  1.228236   .065477
   8.98693   8.98693      1.00  1.238666   .066037
   8.98682   8.98682      1.00  1.236126   .065987
   8.98670   8.98670      1.00  1.234896   .065787
   8.98659   8.98659      1.00  1.236486   .065967
   8.98649   8.98649      1.00  1.236916   .065997
   8.98638   8.98638      1.00  1.231376   .065717
   8.98626   8.98626      1.00  1.234946   .065807
   8.98615   8.98615      1.00  1.234936   .065877
   8.98604   8.98604      1.00  1.233886   .065857
   8.98594   8.98594      1.00  1.233416   .065797
   8.98581   8.98581      1.00  1.231536   .065727
   8.98569   8.98569      1.00  1.235436   .065987
   8.98558   8.98558      1.00  1.229716   .065717
   8.98547   8.98547      1.00  1.233736   .065877
   8.98535   8.98535      1.00  1.230306   .065747
   8.98523   8.98523      1.00  1.236356   .066097
   8.98512   8.98512      1.00  1.227056   .065647
   8.98501   8.98501      1.00  1.234696   .065957
   8.98488   8.98488      1.00  1.229076   .065717
   8.98476   8.98476      1.00  1.229686   .065797
   8.98465   8.98465      1.00  1.230466   .065957
   8.98453   8.98453      1.00  1.232456   .066047
   8.98441   8.98441      1.00  1.228506   .065747
   8.98429   8.98429      1.00  1.227246   .065707
   8.98418   8.98418      1.00  1.229546   .065867
   8.98407   8.98407      1.00  1.232886   .066057
   8.98395   8.98395      1.00  1.226716   .065717
   8.98384   8.98384      1.00  1.228796   .065717
   8.98373   8.98373      1.00  1.231526   .065957
   8.98362   8.98362      1.00  1.228696   .065817
   8.98351   8.98351      1.00  1.225366   .065667
   8.98340   8.98340      1.00  1.227366   .065767
   8.98329   8.98329      1.00  1.229566   .065837
   8.98318   8.98318      1.00  1.224456   .065697
   8.98307   8.98307      1.00  1.227056   .065767
   8.98296   8.98296      1.00  1.225936   .065737
   8.98285   8.98285      1.00  1.227266   .065797
   8.98275   8.98275      1.00  1.224846   .065707
   8.98263   8.98263      1.00  1.223166   .065587
   8.98252   8.98252      1.00  1.226496   .065847
   8.98241   8.98241      1.00  1.221676   .065497
   8.98230   8.98230      1.00  1.224486   .065777
   8.98218   8.98218      1.00  1.224676   .065737
   8.98207   8.98207      1.00  1.220976   .065637
   8.98197   8.98197      1.00  1.221446   .065657
   8.98186   8.98186      1.00  1.225746   .065897
   8.98175   8.98175      1.00  1.220986   .065687
   8.98164   8.98164      1.00  1.220606   .065667
   8.98154   8.98154      1.00  1.219646   .065447
   8.98143   8.98143      1.00  1.225656   .065797
   8.98132   8.98132      1.00  1.216826   .065367
   8.98121   8.98121      1.00  1.220566   .065617
   8.98111   8.98111      1.00  1.219106   .065597
   8.98101   8.98101      1.00  1.220966   .065737
   8.98090   8.98090      1.00  1.217706   .065487
   8.98080   8.98080      1.00  1.217826   .065397
   8.98070   8.98070      1.00  1.219896   .065717
   8.98059   8.98059      1.00  1.215886   .065367
   8.98049   8.98049      1.00  1.219276   .065617
   8.98038   8.98038      1.00  1.215746   .065407
   8.98029   8.98029      1.00  1.219886   .065597
   8.98018   8.98018      1.00  1.214686   .065347
   8.98008   8.98008      1.00  1.217906   .065567
   8.97997   8.97997      1.00  1.213396   .065367
   8.97987   8.97987      1.00  1.218896   .065607
   8.97977   8.97977      1.00  1.212966   .065257
   8.97966   8.97966      1.00  1.218896   .065687
   8.97954   8.97954      1.00  1.211086   .065247
   8.97944   8.97944      1.00  1.216236   .065597
   8.97934   8.97934      1.00  1.212846   .065427
   8.97922   8.97922      1.00  1.216186   .065547
   8.97911   8.97911      1.00  1.207026   .065087
   8.97900   8.97900      1.00  1.213746   .065557
   8.97889   8.97889      1.00  1.210976   .065357
   8.97877   8.97877      1.00  1.215366   .065487
   8.97865   8.97865      1.00  1.206636   .065027
   8.97855   8.97855      1.00  1.214126   .065517
   8.97843   8.97843      1.00  1.213046   .065417
   8.97831   8.97831      1.00  1.209686   .065217
   8.97819   8.97819      1.00  1.208336   .065277
   8.97808   8.97808      1.00  1.210776   .065397
   8.97796   8.97796      1.00  1.211106   .065487
   8.97784   8.97784      1.00  1.204436   .065027
   8.97773   8.97773      1.00  1.209316   .065347
   8.97761   8.97761      1.00  1.207896   .065247
   8.97750   8.97750      1.00  1.209846   .065447
   8.97739   8.97739      1.00  1.202936   .065027
   8.97728   8.97728      1.00  1.208706   .065437
   8.97717   8.97717      1.00  1.206806   .065287
   8.97706   8.97706      1.00  1.206196   .065207
   8.97694   8.97694      1.00  1.204526   .065187
   8.97683   8.97683      1.00  1.207896   .065367
   8.97672   8.97672      1.00  1.201926   .065037
   8.97662   8.97662      1.00  1.207906   .065337
   8.97650   8.97650      1.00  1.202706   .065087
   8.97639   8.97639      1.00  1.204356   .065177
   8.97629   8.97629      1.00  1.203196   .065107
   8.97618   8.97618      1.00  1.205026   .065157
   8.97606   8.97606      1.00  1.203656   .065117
   8.97594   8.97594      1.00  1.202136   .065107
   8.97583   8.97583      1.00  1.203296   .065147
   8.97572   8.97572      1.00  1.202096   .065117
   8.97560   8.97560      1.00  1.202886   .065157
   8.97548   8.97548      1.00  1.196186   .064797
   8.97537   8.97537      1.00  1.203946   .065407
   8.97525   8.97525      1.00  1.197726   .064967
   8.97513   8.97513      1.00  1.202506   .065147
   8.97501   8.97501      1.00  1.193786   .064807
   8.97490   8.97490      1.00  1.203126   .065317
   8.97479   8.97479      1.00  1.199216   .065107
   8.97467   8.97467      1.00  1.193756   .064837
   8.97454   8.97454      1.00  1.198636   .065037
   8.97443   8.97443      1.00  1.198826   .064997
   8.97432   8.97432      1.00  1.194096   .064797
   8.97421   8.97421      1.00  1.196996   .065027
   8.97409   8.97409      1.00  1.196266   .064957
   8.97398   8.97398      1.00  1.196636   .064997
   8.97387   8.97387      1.00  1.194726   .064847
   8.97376   8.97376      1.00  1.194986   .065027
   8.97365   8.97365      1.00  1.195446   .065017
   8.97354   8.97354      1.00  1.193516   .064827
   8.97343   8.97343      1.00  1.195106   .064997
   8.97331   8.97331      1.00  1.192856   .064837
   8.97319   8.97319      1.00  1.194826   .064977
   8.97309   8.97309      1.00  1.189776   .064737
   8.97299   8.97299      1.00  1.194986   .065067
   8.97287   8.97287      1.00  1.193346   .064947
   8.97276   8.97276      1.00  1.189466   .064687
   8.97266   8.97266      1.00  1.192516   .064837
   8.97255   8.97255      1.00  1.192646   .065007
   8.97243   8.97243      1.00  1.189146   .064607
   8.97232   8.97232      1.00  1.189556   .064787
   8.97221   8.97221      1.00  1.193786   .065017
   8.97211   8.97211      1.00  1.190816   .064867
   8.97199   8.97199      1.00  1.188706   .064717
   8.97188   8.97188      1.00  1.189106   .064757
   8.97178   8.97178      1.00  1.191116   .064937
   8.97168   8.97168      1.00  1.185886   .064717
   8.97156   8.97156      1.00  1.191046   .064907
   8.97145   8.97145      1.00  1.188166   .064807
   8.97135   8.97135      1.00  1.191906   .065037
   8.97124   8.97124      1.00  1.185506   .064677
   8.97114   8.97114      1.00  1.191346   .065017
   8.97103   8.97103      1.00  1.189386   .064897
   8.97093   8.97093      1.00  1.189986   .064937
   8.97083   8.97083      1.00  1.188356   .064847
   8.97072   8.97072      1.00  1.188666   .064847
   8.97062   8.97062      1.00  1.187886   .064817
   8.97052   8.97052      1.00  1.188826   .064827
   8.97042   8.97042      1.00  1.186306   .064687
   8.97031   8.97031      1.00  1.190226   .065017
   8.97021   8.97021      1.00  1.188036   .064907
   8.97011   8.97011      1.00  1.189256   .064967
   8.97001   8.97001      1.00  1.187426   .064787
   8.96990   8.96990      1.00  1.188176   .064877
   8.96980   8.96980      1.00  1.191406   .065147
   8.96969   8.96969      1.00  1.185866   .064837
   8.96959   8.96959      1.00  1.192776   .065167
   8.96948   8.96948      1.00  1.189636   .064987
   8.96937   8.96937      1.00  1.187936   .065067
   8.96926   8.96926      1.00  1.190796   .065257
   8.96914   8.96914      1.00  1.188856   .065067
   8.96903   8.96903      1.00  1.189406   .065027
   8.96892   8.96892      1.00  1.186966   .064947
   8.96881   8.96881      1.00  1.195396   .065477
   8.96870   8.96870      1.00  1.189456   .065017
   8.96858   8.96858      1.00  1.186336   .065007
   8.96846   8.96846      1.00  1.193486   .065357
   8.96835   8.96835      1.00  1.189106   .065107
   8.96824   8.96824      1.00  1.187386   .065047
   8.96812   8.96812      1.00  1.186726   .065007
   8.96800   8.96800      1.00  1.188216   .065017
   8.96789   8.96789      1.00  1.188726   .065117
   8.96778   8.96778      1.00  1.182496   .064817
   8.96765   8.96765      1.00  1.190286   .065307
   8.96754   8.96754      1.00  1.186646   .065007
   8.96743   8.96743      1.00  1.181036   .064747
   8.96732   8.96732      1.00  1.192776   .065397
   8.96721   8.96721      1.00  1.185466   .065037
   8.96709   8.96709      1.00  1.188536   .065247
   8.96698   8.96698      1.00  1.182596   .064947
   8.96687   8.96687      1.00  1.190816   .065467
   8.96676   8.96676      1.00  1.188486   .065237
   8.96664   8.96664      1.00  1.186476   .065087
   8.96654   8.96654      1.00  1.188086   .065157
   8.96643   8.96643      1.00  1.190896   .065487
   8.96632   8.96632      1.00  1.184966   .065077
   8.96620   8.96620      1.00  1.188266   .065297
   8.96610   8.96610      1.00  1.192616   .065597
   8.96599   8.96599      1.00  1.187646   .065227
   8.96587   8.96587      1.00  1.186246   .065237
   8.96575   8.96575      1.00  1.193096   .065677
   8.96563   8.96563      1.00  1.189626   .065467
   8.96553   8.96553      1.00  1.190956   .065457
   8.96541   8.96541      1.00  1.188836   .065417
   8.96529   8.96529      1.00  1.191456   .065617
   8.96518   8.96518      1.00  1.192326   .065677
   8.96506   8.96506      1.00  1.187186   .065297
   8.96493   8.96493      1.00  1.196666   .065797
   8.96481   8.96481      1.00  1.189166   .065427
   8.96470   8.96470      1.00  1.193136   .065717
   8.96458   8.96458      1.00  1.190676   .065417
   8.96446   8.96446      1.00  1.192276   .065697
   8.96434   8.96434      1.00  1.191396   .065617
   8.96424   8.96424      1.00  1.193636   .065807
   8.96413   8.96413      1.00  1.194466   .065777
   8.96400   8.96400      1.00  1.195946   .065887
   8.96389   8.96389      1.00  1.189406   .065527
   8.96378   8.96378      1.00  1.198396   .066087
   8.96367   8.96367      1.00  1.194426   .065877
   8.96356   8.96356      1.00  1.196296   .065927
   8.96344   8.96344      1.00  1.189646   .065597
   8.96333   8.96333      1.00  1.202956   .066307
   8.96323   8.96323      1.00  1.194986   .065887
   8.96312   8.96312      1.00  1.194056   .065847
   8.96300   8.96300      1.00  1.197786   .066207
   8.96289   8.96289      1.00  1.197406   .066117
   8.96279   8.96279      1.00  1.200236   .066237
   8.96268   8.96268      1.00  1.195556   .065847
   8.96256   8.96256      1.00  1.201426   .066337
   8.96245   8.96245      1.00  1.200506   .066237
   8.96235   8.96235      1.00  1.199096   .066277
   8.96223   8.96223      1.00  1.198586   .066227
   8.96211   8.96211      1.00  1.202836   .066517
   8.96201   8.96201      1.00  1.196426   .066147
   8.96190   8.96190      1.00  1.202346   .066537
   8.96179   8.96179      1.00  1.200316   .066327
   8.96168   8.96168      1.00  1.202666   .066517
   8.96158   8.96158      1.00  1.196456   .066217
   8.96147   8.96147      1.00  1.205456   .066647
   8.96136   8.96136      1.00  1.199816   .066337
   8.96125   8.96125      1.00  1.201606   .066407
   8.96115   8.96115      1.00  1.200986   .066527
   8.96105   8.96105      1.00  1.206256   .066787
   8.96094   8.96094      1.00  1.199586   .066417
   8.96083   8.96083      1.00  1.202256   .066637
   8.96074   8.96074      1.00  1.203206   .066617
   8.96064   8.96064      1.00  1.206346   .066927
   8.96053   8.96053      1.00  1.200666   .066457
   8.96042   8.96042      1.00  1.205136   .066777
   8.96032   8.96032      1.00  1.206626   .066897
   8.96022   8.96022      1.00  1.203876   .066707
   8.96011   8.96011      1.00  1.204056   .066747
   8.96001   8.96001      1.00  1.206106   .066897
   8.95991   8.95991      1.00  1.209036   .066947
   8.95981   8.95981      1.00  1.202346   .066777
   8.95969   8.95969      1.00  1.208776   .067097
   8.95958   8.95958      1.00  1.203886   .066797
   8.95948   8.95948      1.00  1.207246   .066847
   8.95938   8.95938      1.00  1.205746   .066997
   8.95926   8.95926      1.00  1.208046   .066967
   8.95915   8.95915      1.00  1.206866   .066957
   8.95904   8.95904      1.00  1.207266   .066987
   8.95894   8.95894      1.00  1.208186   .067117
   8.95881   8.95881      1.00  1.207276   .067027
   8.95870   8.95870      1.00  1.206966   .067117
   8.95859   8.95859      1.00  1.209626   .067237
   8.95847   8.95847      1.00  1.210046   .067297
   8.95835   8.95835      1.00  1.208906   .067197
   8.95824   8.95824      1.00  1.210256   .067297
   8.95812   8.95812      1.00  1.208996   .067247
   8.95801   8.95801      1.00  1.212396   .067477
   8.95789   8.95789      1.00  1.207676   .067257
   8.95777   8.95777      1.00  1.211156   .067377
   8.95766   8.95766      1.00  1.207496   .067237
   8.95755   8.95755      1.00  1.215306   .067597
   8.95743   8.95743      1.00  1.210566   .067277
   8.95731   8.95731      1.00  1.209726   .067347
   8.95721   8.95721      1.00  1.209576   .067327
   8.95710   8.95710      1.00  1.216566   .067767
   8.95698   8.95698      1.00  1.211606   .067547
   8.95687   8.95687      1.00  1.211306   .067467
   8.95676   8.95676      1.00  1.213976   .067697
   8.95666   8.95666      1.00  1.217186   .067797
   8.95654   8.95654      1.00  1.210186   .067447
   8.95643   8.95643      1.00  1.213916   .067697
   8.95632   8.95632      1.00  1.216426   .067807
   8.95622   8.95622      1.00  1.214756   .067747
   8.95610   8.95610      1.00  1.213696   .067687
   8.95598   8.95598      1.00  1.212746   .067627
   8.95587   8.95587      1.00  1.218506   .067927
   8.95576   8.95576      1.00  1.214356   .067807
   8.95564   8.95564      1.00  1.215996   .067717
   8.95552   8.95552      1.00  1.214166   .067697
   8.95541   8.95541      1.00  1.217446   .067967
   8.95529   8.95529      1.00  1.216956   .067957
   8.95517   8.95517      1.00  1.213806   .067837
   8.95505   8.95505      1.00  1.216846   .068057
   8.95494   8.95494      1.00  1.215626   .067967
   8.95483   8.95483      1.00  1.215296   .067927
   8.95470   8.95470      1.00  1.215316   .067867
   8.95458   8.95458      1.00  1.216136   .067917
   8.95447   8.95447      1.00  1.217036   .068197
   8.95436   8.95436      1.00  1.215756   .067987
   8.95424   8.95424      1.00  1.216646   .068017
   8.95412   8.95412      1.00  1.215476   .068047
   8.95401   8.95401      1.00  1.216716   .068017
   8.95390   8.95390      1.00  1.217346   .068077
   8.95379   8.95379      1.00  1.215786   .067957
   8.95367   8.95367      1.00  1.213446   .067737
   8.95357   8.95357      1.00  1.218726   .068207
   8.95346   8.95346      1.00  1.217676   .068077
   8.95334   8.95334      1.00  1.214016   .067947
   8.95323   8.95323      1.00  1.213396   .067897
   8.95312   8.95312      1.00  1.219636   .068247
   8.95302   8.95302      1.00  1.212486   .067777
   8.95291   8.95291      1.00  1.214886   .068087
   8.95279   8.95279      1.00  1.213236   .067967
   8.95268   8.95268      1.00  1.216596   .068157
   8.95258   8.95258      1.00  1.207946   .067667
   8.95246   8.95246      1.00  1.214076   .068067
   8.95235   8.95235      1.00  1.212946   .068017
   8.95224   8.95224      1.00  1.213276   .067937
   8.95214   8.95214      1.00  1.209376   .067867
   8.95202   8.95202      1.00  1.213166   .068027
   8.95191   8.95191      1.00  1.209566   .067847
   8.95180   8.95180      1.00  1.211036   .067927
   8.95170   8.95170      1.00  1.208166   .067837
   8.95159   8.95159      1.00  1.210926   .067887
   8.95147   8.95147      1.00  1.205446   .067627
   8.95137   8.95137      1.00  1.212916   .068007
   8.95127   8.95127      1.00  1.206496   .067757
   8.95116   8.95116      1.00  1.208456   .067807
   8.95105   8.95105      1.00  1.205816   .067757
   8.95095   8.95095      1.00  1.207446   .067917
   8.95085   8.95085      1.00  1.208736   .067927
   8.95074   8.95074      1.00  1.202146   .067537
   8.95064   8.95064      1.00  1.205886   .067807
   8.95054   8.95054      1.00  1.206516   .067827
   8.95044   8.95044      1.00  1.202856   .067597
   8.95033   8.95033      1.00  1.202836   .067597
   8.95023   8.95023      1.00  1.201206   .067647
   8.95013   8.95013      1.00  1.202596   .067667
   8.95003   8.95003      1.00  1.199746   .067477
   8.94992   8.94992      1.00  1.197826   .067507
   8.94981   8.94981      1.00  1.202886   .067617
   8.94971   8.94971      1.00  1.198386   .067437
   8.94961   8.94961      1.00  1.200246   .067607
   8.94949   8.94949      1.00  1.199986   .067547
   8.94938   8.94938      1.00  1.198426   .067437
   8.94928   8.94928      1.00  1.197616   .067457
   8.94917   8.94917      1.00  1.197426   .067507
   8.94905   8.94905      1.00  1.201926   .067737
   8.94894   8.94894      1.00  1.189436   .066987
   8.94883   8.94883      1.00  1.202016   .067747
   8.94872   8.94872      1.00  1.191936   .067117
   8.94860   8.94860      1.00  1.198326   .067497
   8.94848   8.94848      1.00  1.189116   .067097
   8.94837   8.94837      1.00  1.199076   .067627
   8.94826   8.94826      1.00  1.192816   .067257
   8.94814   8.94814      1.00  1.192756   .067277
   8.94802   8.94802      1.00  1.188226   .067077
   8.94791   8.94791      1.00  1.200406   .067717
   8.94780   8.94780      1.00  1.188076   .067027
   8.94767   8.94767      1.00  1.192496   .067247
   8.94756   8.94756      1.00  1.190886   .067207
   8.94745   8.94745      1.00  1.195246   .067557
   8.94734   8.94734      1.00  1.189036   .067117
   8.94723   8.94723      1.00  1.191236   .067257
   8.94711   8.94711      1.00  1.188986   .067107
   8.94701   8.94701      1.00  1.193166   .067407
   8.94690   8.94690      1.00  1.187116   .067027
   8.94678   8.94678      1.00  1.190896   .067357
   8.94666   8.94666      1.00  1.192196   .067437
   8.94656   8.94656      1.00  1.186706   .066987
   8.94646   8.94646      1.00  1.190046   .067367
   8.94635   8.94635      1.00  1.191786   .067437
   8.94623   8.94623      1.00  1.185426   .067007
   8.94612   8.94612      1.00  1.190646   .067387
   8.94601   8.94601      1.00  1.187896   .067297
   8.94590   8.94590      1.00  1.189986   .067387
   8.94577   8.94577      1.00  1.187466   .067117
   8.94567   8.94567      1.00  1.186596   .067207
   8.94556   8.94556      1.00  1.189306   .067387
   8.94544   8.94544      1.00  1.188926   .067347
   8.94532   8.94532      1.00  1.186546   .067187
   8.94520   8.94520      1.00  1.191686   .067527
   8.94509   8.94509      1.00  1.188676   .067337
   8.94497   8.94497      1.00  1.187436   .067287
   8.94484   8.94484      1.00  1.184956   .067107
   8.94473   8.94473      1.00  1.191896   .067547
   8.94462   8.94462      1.00  1.184596   .067067
   8.94449   8.94449      1.00  1.188016   .067317
   8.94437   8.94437      1.00  1.187946   .067427
   8.94427   8.94427      1.00  1.190046   .067507
   8.94416   8.94416      1.00  1.184396   .067217
   8.94403   8.94403      1.00  1.190786   .067557
   8.94392   8.94392      1.00  1.189506   .067507
   8.94382   8.94382      1.00  1.188696   .067567
   8.94370   8.94370      1.00  1.186936   .067347
   8.94359   8.94359      1.00  1.189176   .067517
   8.94348   8.94348      1.00  1.190106   .067597
   8.94337   8.94337      1.00  1.187936   .067427
   8.94326   8.94326      1.00  1.189666   .067627
   8.94315   8.94315      1.00  1.187276   .067477
   8.94304   8.94304      1.00  1.190796   .067697
   8.94294   8.94294      1.00  1.183046   .067227
   8.94283   8.94283      1.00  1.194296   .067937
   8.94271   8.94271      1.00  1.182276   .067267
   8.94260   8.94260      1.00  1.188726   .067647
   8.94249   8.94249      1.00  1.185406   .067497
   8.94238   8.94238      1.00  1.193766   .067797
   8.94226   8.94226      1.00  1.183776   .067377
   8.94216   8.94216      1.00  1.190556   .067737
   8.94205   8.94205      1.00  1.186956   .067607
   8.94194   8.94194      1.00  1.192016   .067807
   8.94183   8.94183      1.00  1.185836   .067447
   8.94172   8.94172      1.00  1.185676   .067467
   8.94162   8.94162      1.00  1.192486   .067967
   8.94151   8.94151      1.00  1.185926   .067507
   8.94140   8.94140      1.00  1.187376   .067717
   8.94129   8.94129      1.00  1.186896   .067597
   8.94119   8.94119      1.00  1.190046   .067757
   8.94109   8.94109      1.00  1.186366   .067607
   8.94098   8.94098      1.00  1.190166   .067877
   8.94088   8.94088      1.00  1.187836   .067687
   8.94078   8.94078      1.00  1.188776   .067777
   8.94068   8.94068      1.00  1.188316   .067747
   8.94057   8.94057      1.00  1.188836   .067857
   8.94046   8.94046      1.00  1.188926   .067917
   8.94037   8.94037      1.00  1.186706   .067597
   8.94026   8.94026      1.00  1.186056   .067597
   8.94016   8.94016      1.00  1.192126   .067937
   8.94005   8.94005      1.00  1.186316   .067727
   8.93995   8.93995      1.00  1.187446   .067737
   8.93985   8.93985      1.00  1.192146   .068137
   8.93974   8.93974      1.00  1.186116   .067747
   8.93963   8.93963      1.00  1.189356   .067907
   8.93953   8.93953      1.00  1.187656   .067747
   8.93942   8.93942      1.00  1.189026   .068007
   8.93931   8.93931      1.00  1.191676   .068017
   8.93920   8.93920      1.00  1.183916   .067627
   8.93909   8.93909      1.00  1.191576   .068157
   8.93898   8.93898      1.00  1.189756   .068017
   8.93887   8.93887      1.00  1.187116   .067797
   8.93875   8.93875      1.00  1.192336   .068137
   8.93864   8.93864      1.00  1.187506   .067927
   8.93853   8.93853      1.00  1.187396   .067887
   8.93840   8.93840      1.00  1.185976   .067967
   8.93828   8.93828      1.00  1.189936   .068057
   8.93817   8.93817      1.00  1.189266   .068077
   8.93806   8.93806      1.00  1.183526   .067757
   8.93794   8.93794      1.00  1.191866   .068127
   8.93782   8.93782      1.00  1.183646   .067747
   8.93771   8.93771      1.00  1.192396   .068227
   8.93760   8.93760      1.00  1.181726   .067737
   8.93748   8.93748      1.00  1.193696   .068417
   8.93737   8.93737      1.00  1.182406   .067787
   8.93726   8.93726      1.00  1.189796   .068147
   8.93714   8.93714      1.00  1.184736   .067877
   8.93703   8.93703      1.00  1.190546   .068287
   8.93692   8.93692      1.00  1.179016   .067667
   8.93681   8.93681      1.00  1.191136   .068277
   8.93670   8.93670      1.00  1.188926   .068157
   8.93659   8.93659      1.00  1.189226   .068117
   8.93648   8.93648      1.00  1.183106   .067807
   8.93637   8.93637      1.00  1.190386   .068347
   8.93626   8.93626      1.00  1.184596   .067877
   8.93615   8.93615      1.00  1.187816   .068127
   8.93604   8.93604      1.00  1.184296   .068047
   8.93592   8.93592      1.00  1.188236   .068247
   8.93581   8.93581      1.00  1.186426   .068127
   8.93569   8.93569      1.00  1.182596   .067857
   8.93557   8.93557      1.00  1.188846   .068357
   8.93546   8.93546      1.00  1.180206   .067837
   8.93535   8.93535      1.00  1.188086   .068287
   8.93523   8.93523      1.00  1.185006   .068037
   8.93510   8.93510      1.00  1.189126   .068347
   8.93499   8.93499      1.00  1.181126   .067867
   8.93487   8.93487      1.00  1.191036   .068517
   8.93475   8.93475      1.00  1.183026   .068007
   8.93463   8.93463      1.00  1.187746   .068287
   8.93452   8.93452      1.00  1.180226   .067767
   8.93440   8.93440      1.00  1.191726   .068627
   8.93429   8.93429      1.00  1.184196   .068107
   8.93418   8.93418      1.00  1.184296   .068097
   8.93406   8.93406      1.00  1.186036   .068347
   8.93395   8.93395      1.00  1.188366   .068297
   8.93383   8.93383      1.00  1.183086   .068127
   8.93372   8.93372      1.00  1.183976   .068077
   8.93362   8.93362      1.00  1.190276   .068507
   8.93351   8.93351      1.00  1.186056   .068267
   8.93339   8.93339      1.00  1.185086   .068307
   8.93327   8.93327      1.00  1.184766   .068327
   8.93317   8.93317      1.00  1.191456   .068697
   8.93306   8.93306      1.00  1.185616   .068357
   8.93295   8.93295      1.00  1.188516   .068517
   8.93283   8.93283      1.00  1.186566   .068487
   8.93273   8.93273      1.00  1.192416   .068787
   8.93262   8.93262      1.00  1.182876   .068307
   8.93251   8.93251      1.00  1.191596   .068797
   8.93239   8.93239      1.00  1.187186   .068457
   8.93229   8.93229      1.00  1.188576   .068657
   8.93218   8.93218      1.00  1.188496   .068587
   8.93207   8.93207      1.00  1.193646   .068847
   8.93195   8.93195      1.00  1.186846   .068587
   8.93185   8.93185      1.00  1.188956   .068617
   8.93174   8.93174      1.00  1.191386   .068797
   8.93163   8.93163      1.00  1.194456   .068997
   8.93152   8.93152      1.00  1.186136   .068527
   8.93141   8.93141      1.00  1.190196   .068797
   8.93131   8.93131      1.00  1.194296   .069057
   8.93120   8.93120      1.00  1.187116   .068577
   8.93109   8.93109      1.00  1.190496   .068777
   8.93099   8.93099      1.00  1.192926   .069017
   8.93089   8.93089      1.00  1.194926   .069167
   8.93078   8.93078      1.00  1.189256   .068727
   8.93068   8.93068      1.00  1.193306   .068997
   8.93058   8.93058      1.00  1.196536   .069297
   8.93048   8.93048      1.00  1.192566   .069097
   8.93037   8.93037      1.00  1.192236   .068967
   8.93026   8.93026      1.00  1.195046   .069097
   8.93016   8.93016      1.00  1.196946   .069347
   8.93007   8.93007      1.00  1.193846   .069127
   8.92996   8.92996      1.00  1.195616   .069197
   8.92985   8.92985      1.00  1.196986   .069347
   8.92975   8.92975      1.00  1.194756   .069237
   8.92965   8.92965      1.00  1.193556   .069337
   8.92954   8.92954      1.00  1.202716   .069717
   8.92943   8.92943      1.00  1.192246   .069077
   8.92932   8.92932      1.00  1.200976   .069617
   8.92921   8.92921      1.00  1.193846   .069267
   8.92910   8.92910      1.00  1.202116   .069767
   8.92898   8.92898      1.00  1.196866   .069377
   8.92887   8.92887      1.00  1.199316   .069527
   8.92876   8.92876      1.00  1.200066   .069657
   8.92864   8.92864      1.00  1.202366   .069777
   8.92853   8.92853      1.00  1.194936   .069317
   8.92842   8.92842      1.00  1.203256   .069897
   8.92830   8.92830      1.00  1.198546   .069637
   8.92817   8.92817      1.00  1.200126   .069617
   8.92805   8.92805      1.00  1.198966   .069587
   8.92795   8.92795      1.00  1.205526   .069987
   8.92784   8.92784      1.00  1.199116   .069597
   8.92772   8.92772      1.00  1.203296   .069927
   8.92760   8.92760      1.00  1.201476   .069847
   8.92749   8.92749      1.00  1.204946   .070077
   8.92738   8.92738      1.00  1.201226   .069947
   8.92727   8.92727      1.00  1.202056   .069867
   8.92715   8.92715      1.00  1.205576   .070237
   8.92704   8.92704      1.00  1.203426   .070057
   8.92693   8.92693      1.00  1.198696   .069697
   8.92682   8.92682      1.00  1.207156   .070237
   8.92671   8.92671      1.00  1.204926   .070127
   8.92660   8.92660      1.00  1.199546   .069797
   8.92649   8.92649      1.00  1.202876   .070067
   8.92638   8.92638      1.00  1.206206   .070347
   8.92626   8.92626      1.00  1.202236   .070057
   8.92616   8.92616      1.00  1.205386   .070237
   8.92605   8.92605      1.00  1.204016   .070147
   8.92593   8.92593      1.00  1.206336   .070357
   8.92582   8.92582      1.00  1.201886   .070087
   8.92570   8.92570      1.00  1.204866   .070167
   8.92559   8.92559      1.00  1.208206   .070477
   8.92547   8.92547      1.00  1.202256   .070107
   8.92535   8.92535      1.00  1.202566   .070107
   8.92524   8.92524      1.00  1.209226   .070437
   8.92513   8.92513      1.00  1.202916   .070227
   8.92501   8.92501      1.00  1.204326   .070227
   8.92489   8.92489      1.00  1.202986   .070197
   8.92477   8.92477      1.00  1.206156   .070387
   8.92465   8.92465      1.00  1.201666   .070107
   8.92453   8.92453      1.00  1.202926   .070237
   8.92442   8.92442      1.00  1.203696   .070267
   8.92430   8.92430      1.00  1.204276   .070317
   8.92419   8.92419      1.00  1.198196   .069967
   8.92408   8.92408      1.00  1.204286   .070247
   8.92396   8.92396      1.00  1.204396   .070387
   8.92385   8.92385      1.00  1.199926   .070037
   8.92375   8.92375      1.00  1.197536   .070017
   8.92363   8.92363      1.00  1.203576   .070207
   8.92351   8.92351      1.00  1.198646   .069937
   8.92340   8.92340      1.00  1.197126   .070017
   8.92329   8.92329      1.00  1.203336   .070347
   8.92318   8.92318      1.00  1.199386   .070137
   8.92307   8.92307      1.00  1.200006   .070197
   8.92296   8.92296      1.00  1.196976   .070057
   8.92286   8.92286      1.00  1.202726   .070317
   8.92274   8.92274      1.00  1.200256   .070167
   8.92263   8.92263      1.00  1.192336   .069707
   8.92253   8.92253      1.00  1.199206   .070287
   8.92241   8.92241      1.00  1.196456   .070057
   8.92229   8.92229      1.00  1.192986   .069837
   8.92218   8.92218      1.00  1.193776   .069887
   8.92208   8.92208      1.00  1.197656   .070307
   8.92197   8.92197      1.00  1.191156   .069717
   8.92186   8.92186      1.00  1.194076   .069957
   8.92175   8.92175      1.00  1.192176   .069837
   8.92164   8.92164      1.00  1.197496   .070257
   8.92154   8.92154      1.00  1.187086   .069557
   8.92143   8.92143      1.00  1.192736   .069857
   8.92132   8.92132      1.00  1.191826   .069927
   8.92121   8.92121      1.00  1.193846   .070037
   8.92111   8.92111      1.00  1.185236   .069507
   8.92101   8.92101      1.00  1.195846   .069997
   8.92090   8.92090      1.00  1.189136   .069757
   8.92080   8.92080      1.00  1.187656   .069697
   8.92071   8.92071      1.00  1.190016   .069817
   8.92060   8.92060      1.00  1.192846   .070017
   8.92049   8.92049      1.00  1.186236   .069637
   8.92040   8.92040      1.00  1.186066   .069627
   8.92029   8.92029      1.00  1.189426   .069887
   8.92018   8.92018      1.00  1.189586   .069807
   8.92008   8.92008      1.00  1.180746   .069327
   8.91998   8.91998      1.00  1.187296   .069737
   8.91988   8.91988      1.00  1.188226   .069897
   8.91978   8.91978      1.00  1.183786   .069457
   8.91966   8.91966      1.00  1.180596   .069437
   8.91956   8.91956      1.00  1.189316   .069897
   8.91946   8.91946      1.00  1.181686   .069397
   8.91934   8.91934      1.00  1.178116   .069367
   8.91923   8.91923      1.00  1.184976   .069677
   8.91912   8.91912      1.00  1.182866   .069507
   8.91901   8.91901      1.00  1.180386   .069517
   8.91890   8.91890      1.00  1.178936   .069407
   8.91878   8.91878      1.00  1.183816   .069797
   8.91867   8.91867      1.00  1.179486   .069347
   8.91856   8.91856      1.00  1.178576   .069347
   8.91844   8.91844      1.00  1.180296   .069567
   8.91831   8.91831      1.00  1.181006   .069477
   8.91820   8.91820      1.00  1.172846   .069057
   8.91809   8.91809      1.00  1.179466   .069557
   8.91798   8.91798      1.00  1.179926   .069527
   8.91786   8.91786      1.00  1.174856   .069257
   8.91775   8.91775      1.00  1.173146   .069147
   8.91763   8.91763      1.00  1.175796   .069357
   8.91752   8.91752      1.00  1.175726   .069357
   8.91740   8.91740      1.00  1.171356   .069047
   8.91729   8.91729      1.00  1.173676   .069277
   8.91718   8.91718      1.00  1.175036   .069397
   8.91706   8.91706      1.00  1.170216   .069117
   8.91695   8.91695      1.00  1.170606   .068997
   8.91685   8.91685      1.00  1.173696   .069197
   8.91674   8.91674      1.00  1.172346   .069217
   8.91663   8.91663      1.00  1.165816   .068787
   8.91652   8.91652      1.00  1.170646   .069157
   8.91641   8.91641      1.00  1.168776   .068987
   8.91630   8.91630      1.00  1.171086   .069197
   8.91619   8.91619      1.00  1.163446   .068637
   8.91607   8.91607      1.00  1.166616   .068927
   8.91597   8.91597      1.00  1.168206   .068917
   8.91585   8.91585      1.00  1.161006   .068527
   8.91573   8.91573      1.00  1.161196   .068547
   8.91562   8.91562      1.00  1.166816   .068947
   8.91551   8.91551      1.00  1.161106   .068687
   8.91539   8.91539      1.00  1.157236   .068517
   8.91527   8.91527      1.00  1.162356   .068867
   8.91516   8.91516      1.00  1.157336   .068557
   8.91504   8.91504      1.00  1.156816   .068397
   8.91493   8.91493      1.00  1.158716   .068547
   8.91481   8.91481      1.00  1.158096   .068667
   8.91468   8.91468      1.00  1.155186   .068357
   8.91457   8.91457      1.00  1.155336   .068397
   8.91446   8.91446      1.00  1.155866   .068567
   8.91434   8.91434      1.00  1.159116   .068607
   8.91422   8.91422      1.00  1.145736   .067797
   8.91411   8.91411      1.00  1.154776   .068417
   8.91401   8.91401      1.00  1.153096   .068307
   8.91389   8.91389      1.00  1.148886   .068047
   8.91378   8.91378      1.00  1.146016   .067837
   8.91367   8.91367      1.00  1.149706   .068207
   8.91356   8.91356      1.00  1.146736   .067967
   8.91345   8.91345      1.00  1.145796   .067897
   8.91333   8.91333      1.00  1.143486   .067837
   8.91323   8.91323      1.00  1.151486   .068307
   8.91313   8.91313      1.00  1.137876   .067407
   8.91301   8.91301      1.00  1.146136   .067957
   8.91290   8.91290      1.00  1.139466   .067627
   8.91279   8.91279      1.00  1.146226   .067937
   8.91268   8.91268      1.00  1.135936   .067417
   8.91257   8.91257      1.00  1.142536   .067887
   8.91245   8.91245      1.00  1.139196   .067687
   8.91235   8.91235      1.00  1.136666   .067527
   8.91224   8.91224      1.00  1.137276   .067557
   8.91213   8.91213      1.00  1.135696   .067497
   8.91201   8.91201      1.00  1.135996   .067457
   8.91191   8.91191      1.00  1.132956   .067227
   8.91181   8.91181      1.00  1.134196   .067407
   8.91169   8.91169      1.00  1.135136   .067357
   8.91158   8.91158      1.00  1.126926   .066907
   8.91148   8.91148      1.00  1.130916   .067187
   8.91137   8.91137      1.00  1.134316   .067437
   8.91126   8.91126      1.00  1.124866   .066817
   8.91116   8.91116      1.00  1.129866   .067157
   8.91106   8.91106      1.00  1.127566   .066987
   8.91096   8.91096      1.00  1.127556   .067117
   8.91085   8.91085      1.00  1.126216   .067097
   8.91074   8.91074      1.00  1.120746   .066717
   8.91065   8.91065      1.00  1.129746   .067297
   8.91054   8.91054      1.00  1.123326   .066777
   8.91044   8.91044      1.00  1.120546   .066717
   8.91033   8.91033      1.00  1.121386   .066707
   8.91024   8.91024      1.00  1.126366   .067137
   8.91014   8.91014      1.00  1.115446   .066387
   8.91003   8.91003      1.00  1.120616   .066827
   8.90992   8.90992      1.00  1.122516   .066887
   8.90982   8.90982      1.00  1.115536   .066487
   8.90972   8.90972      1.00  1.118436   .066757
   8.90961   8.90961      1.00  1.118436   .066707
   8.90950   8.90950      1.00  1.113366   .066407
   8.90940   8.90940      1.00  1.116886   .066697
   8.90928   8.90928      1.00  1.109836   .066217
   8.90917   8.90917      1.00  1.117936   .066707
   8.90905   8.90905      1.00  1.109966   .066237
   8.90894   8.90894      1.00  1.110316   .066297
   8.90883   8.90883      1.00  1.114366   .066497
   8.90872   8.90872      1.00  1.111576   .066287
   8.90861   8.90861      1.00  1.105016   .065957
   8.90850   8.90850      1.00  1.112006   .066397
   8.90838   8.90838      1.00  1.107986   .066197
   8.90826   8.90826      1.00  1.105286   .066047
   8.90814   8.90814      1.00  1.105526   .066057
   8.90803   8.90803      1.00  1.108496   .066177
   8.90792   8.90792      1.00  1.106556   .066137
   8.90780   8.90780      1.00  1.102096   .065907
   8.90768   8.90768      1.00  1.107236   .066217
   8.90757   8.90757      1.00  1.105496   .066087
   8.90746   8.90746      1.00  1.104686   .066007
   8.90734   8.90734      1.00  1.099286   .065767
   8.90723   8.90723      1.00  1.108036   .066277
   8.90712   8.90712      1.00  1.098426   .065637
   8.90700   8.90700      1.00  1.103586   .066047
   8.90689   8.90689      1.00  1.098716   .065737
   8.90678   8.90678      1.00  1.103106   .066157
   8.90667   8.90667      1.00  1.099736   .065877
   8.90657   8.90657      1.00  1.100636   .065987
   8.90646   8.90646      1.00  1.097876   .065707
   8.90634   8.90634      1.00  1.099866   .065947
   8.90624   8.90624      1.00  1.098096   .065877
   8.90613   8.90613      1.00  1.102606   .066057
   8.90601   8.90601      1.00  1.099366   .065837
   8.90589   8.90589      1.00  1.092996   .065497
   8.90578   8.90578      1.00  1.100406   .065857
   8.90567   8.90567      1.00  1.096266   .065787
   8.90555   8.90555      1.00  1.098776   .065887
   8.90544   8.90544      1.00  1.091416   .065357
   8.90533   8.90533      1.00  1.102846   .066197
   8.90521   8.90521      1.00  1.094926   .065877
   8.90509   8.90509      1.00  1.095276   .065727
   8.90497   8.90497      1.00  1.092196   .065597
   8.90485   8.90485      1.00  1.098746   .065917
   8.90473   8.90473      1.00  1.093496   .065607
   8.90462   8.90462      1.00  1.090076   .065467
   8.90449   8.90449      1.00  1.096806   .065907
   8.90438   8.90438      1.00  1.094806   .065737
   8.90426   8.90426      1.00  1.090716   .065577
   8.90415   8.90415      1.00  1.093206   .065677
   8.90404   8.90404      1.00  1.095156   .065847
   8.90393   8.90393      1.00  1.092336   .065677
   8.90382   8.90382      1.00  1.090206   .065517
   8.90370   8.90370      1.00  1.097016   .065817
   8.90359   8.90359      1.00  1.088326   .065367
   8.90348   8.90348      1.00  1.092636   .065607
   8.90338   8.90338      1.00  1.094536   .065767
   8.90326   8.90326      1.00  1.093106   .065787
   8.90315   8.90315      1.00  1.089636   .065617
   8.90304   8.90304      1.00  1.093096   .065787
   8.90294   8.90294      1.00  1.098426   .066117
   8.90282   8.90282      1.00  1.092016   .065707
   8.90271   8.90271      1.00  1.085246   .065407
   8.90260   8.90260      1.00  1.097776   .066017
   8.90249   8.90249      1.00  1.094656   .065997
   8.90238   8.90238      1.00  1.091096   .065767
   8.90227   8.90227      1.00  1.090226   .065667
   8.90216   8.90216      1.00  1.095586   .066117
   8.90205   8.90205      1.00  1.093646   .065937
   8.90194   8.90194      1.00  1.088686   .065657
   8.90183   8.90183      1.00  1.092296   .065847
   8.90172   8.90172      1.00  1.096636   .066097
   8.90162   8.90162      1.00  1.086626   .065387
   8.90151   8.90151      1.00  1.094386   .065997
   8.90139   8.90139      1.00  1.090456   .065797
   8.90129   8.90129      1.00  1.092826   .065897
   8.90119   8.90119      1.00  1.088676   .065727
   8.90109   8.90109      1.00  1.097936   .066297
   8.90098   8.90098      1.00  1.089386   .065717
   8.90088   8.90088      1.00  1.090796   .065867
   8.90078   8.90078      1.00  1.093606   .065987
   8.90067   8.90067      1.00  1.092926   .066027
   8.90057   8.90057      1.00  1.093276   .066077
   8.90047   8.90047      1.00  1.087276   .065637
   8.90036   8.90036      1.00  1.098526   .066427
   8.90026   8.90026      1.00  1.091816   .065937
   8.90016   8.90016      1.00  1.094386   .066117
   8.90006   8.90006      1.00  1.092816   .066057
   8.89996   8.89996      1.00  1.098566   .066367
   8.89984   8.89984      1.00  1.089356   .065787
   8.89973   8.89973      1.00  1.098446   .066457
   8.89964   8.89964      1.00  1.089916   .065907
   8.89954   8.89954      1.00  1.100566   .066467
   8.89942   8.89942      1.00  1.088856   .065827
   8.89930   8.89930      1.00  1.096496   .066377
   8.89920   8.89920      1.00  1.092806   .066187
   8.89909   8.89909      1.00  1.095906   .066337
   8.89897   8.89897      1.00  1.093526   .066187
   8.89886   8.89886      1.00  1.095406   .066257
   8.89875   8.89875      1.00  1.093836   .066317
   8.89865   8.89865      1.00  1.093826   .066127
   8.89853   8.89853      1.00  1.094846   .066397
   8.89840   8.89840      1.00  1.091786   .066147
   8.89829   8.89829      1.00  1.095586   .066357
   8.89818   8.89818      1.00  1.094476   .066397
   8.89806   8.89806      1.00  1.093036   .066257
   8.89793   8.89793      1.00  1.094386   .066267
   8.89782   8.89782      1.00  1.093006   .066307
   8.89771   8.89771      1.00  1.095626   .066537
   8.89759   8.89759      1.00  1.097426   .066547
   8.89748   8.89748      1.00  1.088506   .066057
   8.89737   8.89737      1.00  1.100166   .066757
   8.89727   8.89727      1.00  1.091256   .066167
   8.89715   8.89715      1.00  1.094546   .066427
   8.89703   8.89703      1.00  1.092186   .066347
   8.89693   8.89693      1.00  1.096986   .066697
   8.89682   8.89682      1.00  1.093646   .066297
   8.89671   8.89671      1.00  1.097146   .066667
   8.89660   8.89660      1.00  1.093486   .066447
   8.89649   8.89649      1.00  1.096826   .066627
   8.89638   8.89638      1.00  1.093446   .066517
   8.89627   8.89627      1.00  1.095676   .066577
   8.89615   8.89615      1.00  1.095466   .066657
   8.89604   8.89604      1.00  1.094496   .066527
   8.89593   8.89593      1.00  1.098796   .066767
   8.89581   8.89581      1.00  1.098296   .066837
   8.89570   8.89570      1.00  1.095306   .066607
   8.89559   8.89559      1.00  1.094416   .066497
   8.89547   8.89547      1.00  1.103576   .067187
   8.89536   8.89536      1.00  1.095326   .066677
   8.89524   8.89524      1.00  1.097516   .066787
   8.89512   8.89512      1.00  1.096506   .066807
   8.89500   8.89500      1.00  1.102406   .067167
   8.89488   8.89488      1.00  1.099016   .066937
   8.89477   8.89477      1.00  1.093146   .066407
   8.89465   8.89465      1.00  1.104036   .067287
   8.89454   8.89454      1.00  1.099636   .066947
   8.89442   8.89442      1.00  1.096556   .066857
   8.89430   8.89430      1.00  1.098506   .066927
   8.89418   8.89418      1.00  1.104936   .067357
   8.89407   8.89407      1.00  1.099486   .066917
   8.89396   8.89396      1.00  1.100786   .067197
   8.89384   8.89384      1.00  1.096356   .066897
   8.89374   8.89374      1.00  1.106936   .067497
   8.89363   8.89363      1.00  1.097926   .066967
   8.89351   8.89351      1.00  1.102356   .067347
   8.89340   8.89340      1.00  1.097596   .066927
   8.89329   8.89329      1.00  1.105206   .067347
   8.89318   8.89318      1.00  1.099486   .066967
   8.89307   8.89307      1.00  1.105676   .067527
   8.89296   8.89296      1.00  1.102456   .067327
   8.89286   8.89286      1.00  1.099986   .067147
   8.89275   8.89275      1.00  1.104836   .067477
   8.89263   8.89263      1.00  1.101526   .067237
   8.89252   8.89252      1.00  1.103266   .067517
   8.89241   8.89241      1.00  1.101346   .067307
   8.89231   8.89231      1.00  1.105046   .067607
   8.89219   8.89219      1.00  1.101986   .067357
   8.89208   8.89208      1.00  1.104256   .067527
   8.89198   8.89198      1.00  1.103876   .067457
   8.89187   8.89187      1.00  1.105316   .067597
   8.89176   8.89176      1.00  1.099446   .067237
   8.89165   8.89165      1.00  1.104046   .067527
   8.89154   8.89154      1.00  1.106486   .067687
   8.89144   8.89144      1.00  1.110396   .067947
   8.89132   8.89132      1.00  1.097426   .067147
   8.89121   8.89121      1.00  1.107726   .067717
   8.89111   8.89111      1.00  1.104416   .067737
   8.89101   8.89101      1.00  1.110396   .068017
   8.89091   8.89091      1.00  1.100196   .067397
   8.89080   8.89080      1.00  1.108066   .067837
   8.89070   8.89070      1.00  1.110486   .067967
   8.89060   8.89060      1.00  1.106696   .067867
   8.89049   8.89049      1.00  1.105056   .067787
   8.89039   8.89039      1.00  1.109536   .067987
   8.89029   8.89029      1.00  1.106086   .067777
   8.89019   8.89019      1.00  1.108716   .067977
   8.89008   8.89008      1.00  1.108696   .067987
   8.88998   8.88998      1.00  1.108026   .067917
   8.88988   8.88988      1.00  1.112066   .068227
   8.88978   8.88978      1.00  1.108356   .067937
   8.88967   8.88967      1.00  1.111676   .068237
   8.88956   8.88956      1.00  1.108206   .067977
   8.88945   8.88945      1.00  1.112806   .068387
   8.88935   8.88935      1.00  1.110746   .068167
   8.88923   8.88923      1.00  1.113956   .068367
   8.88912   8.88912      1.00  1.106546   .067857
   8.88901   8.88901      1.00  1.118236   .068667
   8.88890   8.88890      1.00  1.112556   .068347
   8.88878   8.88878      1.00  1.105376   .067847
   8.88866   8.88866      1.00  1.114036   .068517
   8.88855   8.88855      1.00  1.112826   .068277
   8.88845   8.88845      1.00  1.110256   .068197
   8.88832   8.88832      1.00  1.107566   .068067
   8.88820   8.88820      1.00  1.111376   .068287
   8.88809   8.88809      1.00  1.110976   .068307
   8.88798   8.88798      1.00  1.110406   .068327
   8.88786   8.88786      1.00  1.104366   .067907
   8.88775   8.88775      1.00  1.114526   .068547
   8.88764   8.88764      1.00  1.106536   .068077
   8.88752   8.88752      1.00  1.109586   .068317
   8.88741   8.88741      1.00  1.106846   .068237
   8.88729   8.88729      1.00  1.113536   .068497
   8.88719   8.88719      1.00  1.102406   .067867
   8.88708   8.88708      1.00  1.111146   .068377
   8.88697   8.88697      1.00  1.107776   .068297
   8.88685   8.88685      1.00  1.110696   .068387
   8.88675   8.88675      1.00  1.109326   .068377
   8.88664   8.88664      1.00  1.108026   .068187
   8.88653   8.88653      1.00  1.107546   .068317
   8.88642   8.88642      1.00  1.110306   .068527
   8.88631   8.88631      1.00  1.106446   .068167
   8.88621   8.88621      1.00  1.110316   .068407
   8.88609   8.88609      1.00  1.104016   .068197
   8.88597   8.88597      1.00  1.108776   .068337
   8.88587   8.88587      1.00  1.111046   .068547
   8.88576   8.88576      1.00  1.102056   .068027
   8.88564   8.88564      1.00  1.108356   .068297
   8.88552   8.88552      1.00  1.100006   .067897
   8.88541   8.88541      1.00  1.111066   .068647
   8.88530   8.88530      1.00  1.099426   .067907
   8.88518   8.88518      1.00  1.105196   .068187
   8.88506   8.88506      1.00  1.100016   .067887
   8.88494   8.88494      1.00  1.107536   .068417
   8.88483   8.88483      1.00  1.096766   .067757
   8.88470   8.88470      1.00  1.107186   .068477
   8.88458   8.88458      1.00  1.099706   .068087
   8.88447   8.88447      1.00  1.105026   .068227
   8.88437   8.88437      1.00  1.099536   .068017
   8.88425   8.88425      1.00  1.104236   .068227
   8.88413   8.88413      1.00  1.101396   .068157
   8.88402   8.88402      1.00  1.102736   .068237
   8.88392   8.88392      1.00  1.100016   .068007
   8.88380   8.88380      1.00  1.102356   .068197
   8.88369   8.88369      1.00  1.101756   .068247
   8.88358   8.88358      1.00  1.095446   .067747
   8.88348   8.88348      1.00  1.105246   .068367
   8.88336   8.88336      1.00  1.096806   .067817
   8.88325   8.88325      1.00  1.100516   .068057
   8.88315   8.88315      1.00  1.098966   .068017
   8.88303   8.88303      1.00  1.101676   .068277
   8.88292   8.88292      1.00  1.098016   .068087
   8.88280   8.88280      1.00  1.098836   .068167
   8.88270   8.88270      1.00  1.101096   .068117
   8.88259   8.88259      1.00  1.098836   .068087
   8.88247   8.88247      1.00  1.094106   .067797
   8.88236   8.88236      1.00  1.100746   .068237
   8.88226   8.88226      1.00  1.097976   .068147
   8.88215   8.88215      1.00  1.096256   .067927
   8.88204   8.88204      1.00  1.097216   .068007
   8.88193   8.88193      1.00  1.097516   .068087
   8.88182   8.88182      1.00  1.098536   .068177
   8.88171   8.88171      1.00  1.094286   .067927
   8.88160   8.88160      1.00  1.101706   .068377
   8.88149   8.88149      1.00  1.095456   .068027
   8.88139   8.88139      1.00  1.097576   .068127
   8.88128   8.88128      1.00  1.095606   .067907
   8.88118   8.88118      1.00  1.098836   .068177
   8.88107   8.88107      1.00  1.097026   .068127
   8.88097   8.88097      1.00  1.093736   .067947
   8.88087   8.88087      1.00  1.100976   .068287
   8.88076   8.88076      1.00  1.096616   .068087
   8.88066   8.88066      1.00  1.096026   .068187
   8.88056   8.88056      1.00  1.098446   .068297
   8.88045   8.88045      1.00  1.097336   .068317
   8.88035   8.88035      1.00  1.100926   .068487
   8.88024   8.88024      1.00  1.094476   .068147
   8.88014   8.88014      1.00  1.097626   .068227
   8.88004   8.88004      1.00  1.101396   .068597
   8.87994   8.87994      1.00  1.097756   .068387
   8.87983   8.87983      1.00  1.099306   .068327
   8.87972   8.87972      1.00  1.096056   .068167
   8.87962   8.87962      1.00  1.107216   .068927
   8.87951   8.87951      1.00  1.090776   .067957
   8.87939   8.87939      1.00  1.102486   .068717
   8.87929   8.87929      1.00  1.098196   .068327
   8.87918   8.87918      1.00  1.102236   .068597
   8.87907   8.87907      1.00  1.096736   .068347
   8.87896   8.87896      1.00  1.101416   .068627
   8.87884   8.87884      1.00  1.100786   .068547
   8.87874   8.87874      1.00  1.101956   .068617
   8.87862   8.87862      1.00  1.097736   .068417
   8.87850   8.87850      1.00  1.106586   .068947
   8.87838   8.87838      1.00  1.098516   .068527
   8.87827   8.87827      1.00  1.103086   .068737
   8.87815   8.87815      1.00  1.105906   .068957
   8.87804   8.87804      1.00  1.101816   .068777
   8.87792   8.87792      1.00  1.104056   .068897
   8.87781   8.87781      1.00  1.104396   .068957
   8.87769   8.87769      1.00  1.106636   .069077
   8.87757   8.87757      1.00  1.103476   .068797
   8.87746   8.87746      1.00  1.102316   .068837
   8.87735   8.87735      1.00  1.109726   .069347
   8.87723   8.87723      1.00  1.107286   .069097
   8.87711   8.87711      1.00  1.104136   .069047
   8.87701   8.87701      1.00  1.110526   .069377
   8.87691   8.87691      1.00  1.112136   .069637
   8.87679   8.87679      1.00  1.107256   .069227
   8.87668   8.87668      1.00  1.108406   .069267
   8.87657   8.87657      1.00  1.114086   .069637
   8.87647   8.87647      1.00  1.110526   .069477
   8.87635   8.87635      1.00  1.112586   .069587
   8.87624   8.87624      1.00  1.110576   .069487
   8.87613   8.87613      1.00  1.115086   .069677
   8.87602   8.87602      1.00  1.114646   .069777
   8.87590   8.87590      1.00  1.109136   .069367
   8.87579   8.87579      1.00  1.119016   .070037
   8.87568   8.87568      1.00  1.115956   .069847
   8.87556   8.87556      1.00  1.113806   .069777
   8.87544   8.87544      1.00  1.115016   .069747
   8.87532   8.87532      1.00  1.119526   .070187
   8.87521   8.87521      1.00  1.115956   .069877
   8.87509   8.87509      1.00  1.118506   .070017
   8.87497   8.87497      1.00  1.117536   .070007
   8.87485   8.87485      1.00  1.119816   .070077
   8.87474   8.87474      1.00  1.115526   .069917
   8.87462   8.87462      1.00  1.123016   .070507
   8.87450   8.87450      1.00  1.118486   .070127
   8.87438   8.87438      1.00  1.118866   .070117
   8.87427   8.87427      1.00  1.116226   .069977
   8.87416   8.87416      1.00  1.126136   .070637
   8.87404   8.87404      1.00  1.118666   .070277
   8.87393   8.87393      1.00  1.115366   .069987
   8.87382   8.87382      1.00  1.124646   .070587
   8.87372   8.87372      1.00  1.120336   .070297
   8.87360   8.87360      1.00  1.120646   .070357
   8.87348   8.87348      1.00  1.115516   .070047
   8.87337   8.87337      1.00  1.125496   .070707
   8.87326   8.87326      1.00  1.120266   .070437
   8.87315   8.87315      1.00  1.117356   .070137
   8.87304   8.87304      1.00  1.122536   .070587
   8.87294   8.87294      1.00  1.125676   .070807
   8.87283   8.87283      1.00  1.119056   .070327
   8.87271   8.87271      1.00  1.121486   .070487
   8.87260   8.87260      1.00  1.124446   .070677
   8.87249   8.87249      1.00  1.125046   .070747
   8.87238   8.87238      1.00  1.122416   .070607
   8.87227   8.87227      1.00  1.121946   .070517
   8.87216   8.87216      1.00  1.128646   .070937
   8.87206   8.87206      1.00  1.121316   .070447
   8.87195   8.87195      1.00  1.126256   .070817
   8.87184   8.87184      1.00  1.124946   .070777
   8.87173   8.87173      1.00  1.128176   .071007
   8.87162   8.87162      1.00  1.120296   .070437
   8.87151   8.87151      1.00  1.132566   .071217
   8.87140   8.87140      1.00  1.121876   .070567
   8.87129   8.87129      1.00  1.129266   .070967
   8.87119   8.87119      1.00  1.126916   .070977
   8.87109   8.87109      1.00  1.132036   .071377
   8.87098   8.87098      1.00  1.125206   .070977
   8.87088   8.87088      1.00  1.130086   .071187
   8.87078   8.87078      1.00  1.129026   .071237
   8.87068   8.87068      1.00  1.136646   .071747
   8.87057   8.87057      1.00  1.120856   .070767
   8.87047   8.87047      1.00  1.134006   .071517
   8.87036   8.87036      1.00  1.132256   .071467
   8.87027   8.87027      1.00  1.127766   .071057
   8.87016   8.87016      1.00  1.129826   .071327
   8.87006   8.87006      1.00  1.136326   .071697
   8.86996   8.86996      1.00  1.131776   .071427
   8.86985   8.86985      1.00  1.132016   .071457
   8.86974   8.86974      1.00  1.131576   .071387
   8.86963   8.86963      1.00  1.136786   .071787
   8.86953   8.86953      1.00  1.130416   .071417
   8.86942   8.86942      1.00  1.132756   .071557
   8.86930   8.86930      1.00  1.136466   .071767
   8.86919   8.86919      1.00  1.134556   .071647
   8.86909   8.86909      1.00  1.131236   .071397
   8.86898   8.86898      1.00  1.139066   .071897
   8.86886   8.86886      1.00  1.134726   .071727
   8.86875   8.86875      1.00  1.130766   .071427
   8.86864   8.86864      1.00  1.137936   .072037
   8.86852   8.86852      1.00  1.136306   .071887
   8.86840   8.86840      1.00  1.133196   .071697
   8.86828   8.86828      1.00  1.136106   .071917
   8.86816   8.86816      1.00  1.133816   .071767
   8.86806   8.86806      1.00  1.141466   .072357
   8.86794   8.86794      1.00  1.131756   .071617
   8.86782   8.86782      1.00  1.138626   .072157
   8.86771   8.86771      1.00  1.139756   .072157
   8.86760   8.86760      1.00  1.136686   .072017
   8.86748   8.86748      1.00  1.136756   .072097
   8.86736   8.86736      1.00  1.143216   .072447
   8.86725   8.86725      1.00  1.137646   .072227
   8.86714   8.86714      1.00  1.138526   .072157
   8.86703   8.86703      1.00  1.138966   .072217
   8.86691   8.86691      1.00  1.142186   .072437
   8.86681   8.86681      1.00  1.136946   .072057
   8.86670   8.86670      1.00  1.142306   .072447
   8.86659   8.86659      1.00  1.137846   .072257
   8.86647   8.86647      1.00  1.142476   .072477
   8.86637   8.86637      1.00  1.137046   .072287
   8.86626   8.86626      1.00  1.140976   .072487
   8.86615   8.86615      1.00  1.142866   .072517
   8.86603   8.86603      1.00  1.137286   .072197
   8.86592   8.86592      1.00  1.140756   .072417
   8.86581   8.86581      1.00  1.143816   .072677
   8.86570   8.86570      1.00  1.139786   .072437
   8.86558   8.86558      1.00  1.137996   .072267
   8.86546   8.86546      1.00  1.144286   .072697
   8.86535   8.86535      1.00  1.143746   .072627
   8.86523   8.86523      1.00  1.140166   .072487
   8.86510   8.86510      1.00  1.142156   .072627
   8.86499   8.86499      1.00  1.143996   .072737
   8.86488   8.86488      1.00  1.145116   .072777
   8.86476   8.86476      1.00  1.138126   .072467
   8.86463   8.86463      1.00  1.143596   .072667
   8.86452   8.86452      1.00  1.143676   .072717
   8.86441   8.86441      1.00  1.141856   .072637
   8.86429   8.86429      1.00  1.140776   .072607
   8.86418   8.86418      1.00  1.145166   .072927
   8.86406   8.86406      1.00  1.139116   .072447
   8.86395   8.86395      1.00  1.147086   .073047
   8.86383   8.86383      1.00  1.140546   .072687
   8.86372   8.86372      1.00  1.145416   .072887
   8.86361   8.86361      1.00  1.143046   .072707
   8.86350   8.86350      1.00  1.143516   .072857
   8.86339   8.86339      1.00  1.144066   .072877
   8.86328   8.86328      1.00  1.148296   .073167
   8.86318   8.86318      1.00  1.140486   .072627
   8.86307   8.86307      1.00  1.149466   .073357
   8.86295   8.86295      1.00  1.138706   .072657
   8.86284   8.86284      1.00  1.147236   .073167
   8.86273   8.86273      1.00  1.143546   .072997
   8.86262   8.86262      1.00  1.148016   .073197
   8.86251   8.86251      1.00  1.142996   .072917
   8.86240   8.86240      1.00  1.149276   .073207
   8.86230   8.86230      1.00  1.143276   .073007
   8.86219   8.86219      1.00  1.150926   .073367
   8.86207   8.86207      1.00  1.146936   .073257
   8.86196   8.86196      1.00  1.149226   .073417
   8.86185   8.86185      1.00  1.146146   .073277
   8.86175   8.86175      1.00  1.147336   .073247
   8.86163   8.86163      1.00  1.149406   .073367
   8.86153   8.86153      1.00  1.150176   .073437
   8.86142   8.86142      1.00  1.146546   .073277
   8.86132   8.86132      1.00  1.149146   .073507
   8.86121   8.86121      1.00  1.153746   .073707
   8.86111   8.86111      1.00  1.144996   .073287
   8.86101   8.86101      1.00  1.149206   .073477
   8.86090   8.86090      1.00  1.148506   .073327
   8.86080   8.86080      1.00  1.151226   .073587
   8.86070   8.86070      1.00  1.145956   .073387
   8.86059   8.86059      1.00  1.147376   .073377
   8.86049   8.86049      1.00  1.152746   .073717
   8.86038   8.86038      1.00  1.147516   .073347
   8.86028   8.86028      1.00  1.146856   .073407
   8.86018   8.86018      1.00  1.152806   .073787
   8.86008   8.86008      1.00  1.148226   .073427
   8.85998   8.85998      1.00  1.146816   .073407
   8.85987   8.85987      1.00  1.148396   .073467
   8.85977   8.85977      1.00  1.149736   .073577
   8.85967   8.85967      1.00  1.149246   .073687
   8.85955   8.85955      1.00  1.145866   .073427
   8.85944   8.85944      1.00  1.150526   .073737
   8.85934   8.85934      1.00  1.147336   .073627
   8.85923   8.85923      1.00  1.149146   .073737
   8.85911   8.85911      1.00  1.149406   .073717
   8.85900   8.85900      1.00  1.150216   .073697
   8.85889   8.85889      1.00  1.148066   .073687
   8.85878   8.85878      1.00  1.148716   .073677
   8.85866   8.85866      1.00  1.152556   .073907
   8.85854   8.85854      1.00  1.145366   .073557
   8.85843   8.85843      1.00  1.148546   .073907
   8.85831   8.85831      1.00  1.153066   .073917
   8.85819   8.85819      1.00  1.147516   .073677
   8.85807   8.85807      1.00  1.147976   .073757
   8.85797   8.85797      1.00  1.146316   .073587
   8.85786   8.85786      1.00  1.152126   .074097
   8.85774   8.85774      1.00  1.148366   .073787
   8.85761   8.85761      1.00  1.142506   .073447
   8.85751   8.85751      1.00  1.151316   .074007
   8.85740   8.85740      1.00  1.147206   .073777
   8.85728   8.85728      1.00  1.144816   .073507
   8.85716   8.85716      1.00  1.144736   .073617
   8.85706   8.85706      1.00  1.149136   .073847
   8.85695   8.85695      1.00  1.147696   .073677
   8.85683   8.85683      1.00  1.148466   .073847
   8.85673   8.85673      1.00  1.147716   .073947
   8.85662   8.85662      1.00  1.147426   .073807
   8.85651   8.85651      1.00  1.150226   .074027
   8.85640   8.85640      1.00  1.147076   .073757
   8.85628   8.85628      1.00  1.149066   .073877
   8.85618   8.85618      1.00  1.148386   .073977
   8.85606   8.85606      1.00  1.149926   .074067
   8.85595   8.85595      1.00  1.148716   .074007
   8.85583   8.85583      1.00  1.149186   .074077
   8.85572   8.85572      1.00  1.143186   .073567
   8.85561   8.85561      1.00  1.155836   .074357
   8.85549   8.85549      1.00  1.143796   .073687
   8.85537   8.85537      1.00  1.151906   .074227
   8.85526   8.85526      1.00  1.147636   .073937
   8.85514   8.85514      1.00  1.153576   .074417
   8.85502   8.85502      1.00  1.147366   .073917
   8.85490   8.85490      1.00  1.149666   .074017
   8.85478   8.85478      1.00  1.154216   .074487
   8.85467   8.85467      1.00  1.148626   .074137
   8.85455   8.85455      1.00  1.149926   .074237
   8.85443   8.85443      1.00  1.150806   .074277
   8.85432   8.85432      1.00  1.153746   .074507
   8.85421   8.85421      1.00  1.149796   .074217
   8.85409   8.85409      1.00  1.153346   .074467
   8.85397   8.85397      1.00  1.148716   .074177
   8.85386   8.85386      1.00  1.157226   .074687
   8.85375   8.85375      1.00  1.152466   .074437
   8.85363   8.85363      1.00  1.158456   .074847
   8.85352   8.85352      1.00  1.150806   .074357
   8.85342   8.85342      1.00  1.159636   .074877
   8.85331   8.85331      1.00  1.154536   .074617
   8.85320   8.85320      1.00  1.159736   .074927
   8.85308   8.85308      1.00  1.150036   .074467
   8.85298   8.85298      1.00  1.160156   .074947
   8.85287   8.85287      1.00  1.155796   .074777
   8.85275   8.85275      1.00  1.155656   .074817
   8.85264   8.85264      1.00  1.152016   .074547
   8.85253   8.85253      1.00  1.161476   .075147
   8.85242   8.85242      1.00  1.156156   .074697
   8.85231   8.85231      1.00  1.156076   .074777
   8.85220   8.85220      1.00  1.155786   .074897
   8.85209   8.85209      1.00  1.162986   .075327
   8.85198   8.85198      1.00  1.155576   .074867
   8.85187   8.85187      1.00  1.158396   .074977
   8.85176   8.85176      1.00  1.157746   .075067
   8.85165   8.85165      1.00  1.160016   .075177
   8.85155   8.85155      1.00  1.159256   .075087
   8.85144   8.85144      1.00  1.158786   .075097
   8.85133   8.85133      1.00  1.159046   .075157
   8.85123   8.85123      1.00  1.159586   .075127
   8.85112   8.85112      1.00  1.161966   .075317
   8.85101   8.85101      1.00  1.157776   .075077
   8.85091   8.85091      1.00  1.160956   .075307
   8.85081   8.85081      1.00  1.159036   .075207
   8.85071   8.85071      1.00  1.163026   .075567
   8.85060   8.85060      1.00  1.160316   .075217
   8.85049   8.85049      1.00  1.159996   .075297
   8.85039   8.85039      1.00  1.159726   .075357
   8.85029   8.85029      1.00  1.165116   .075567
   8.85019   8.85019      1.00  1.162126   .075427
   8.85009   8.85009      1.00  1.158986   .075207
   8.84998   8.84998      1.00  1.165076   .075667
   8.84988   8.84988      1.00  1.165436   .075747
   8.84978   8.84978      1.00  1.160726   .075477
   8.84966   8.84966      1.00  1.162386   .075557
   8.84956   8.84956      1.00  1.168016   .075927
   8.84945   8.84945      1.00  1.162996   .075617
   8.84934   8.84934      1.00  1.164446   .075727
   8.84923   8.84923      1.00  1.164816   .075737
   8.84912   8.84912      1.00  1.166956   .075917
   8.84901   8.84901      1.00  1.163746   .075597
   8.84889   8.84889      1.00  1.165716   .075947
   8.84877   8.84877      1.00  1.164226   .075647
   8.84866   8.84866      1.00  1.166586   .075997
   8.84856   8.84856      1.00  1.164126   .075777
   8.84844   8.84844      1.00  1.163856   .075897
   8.84831   8.84831      1.00  1.166656   .075897
   8.84819   8.84819      1.00  1.167766   .075997
   8.84808   8.84808      1.00  1.165126   .075937
   8.84797   8.84797      1.00  1.167656   .075997
   8.84785   8.84785      1.00  1.167686   .076047
   8.84774   8.84774      1.00  1.164776   .075917
   8.84763   8.84763      1.00  1.169516   .076227
   8.84751   8.84751      1.00  1.165376   .075917
   8.84739   8.84739      1.00  1.168626   .076217
   8.84728   8.84728      1.00  1.168626   .076137
   8.84717   8.84717      1.00  1.170286   .076307
   8.84706   8.84706      1.00  1.165366   .076117
   8.84695   8.84695      1.00  1.167186   .076157
   8.84684   8.84684      1.00  1.171176   .076307
   8.84673   8.84673      1.00  1.169506   .076327
   8.84662   8.84662      1.00  1.167376   .076227
   8.84651   8.84651      1.00  1.167336   .076297
   8.84640   8.84640      1.00  1.171746   .076597
   8.84629   8.84629      1.00  1.168886   .076307
   8.84617   8.84617      1.00  1.167196   .076267
   8.84606   8.84606      1.00  1.170016   .076387
   8.84595   8.84595      1.00  1.171766   .076497
   8.84584   8.84584      1.00  1.166966   .076267
   8.84573   8.84573      1.00  1.172886   .076727
   8.84561   8.84561      1.00  1.168816   .076467
   8.84549   8.84549      1.00  1.171136   .076547
   8.84538   8.84538      1.00  1.169106   .076447
   8.84526   8.84526      1.00  1.174126   .076867
   8.84513   8.84513      1.00  1.167056   .076407
   8.84502   8.84502      1.00  1.174476   .076827
   8.84490   8.84490      1.00  1.169916   .076507
   8.84478   8.84478      1.00  1.174256   .076837
   8.84466   8.84466      1.00  1.168776   .076447
   8.84455   8.84455      1.00  1.175826   .076927
   8.84444   8.84444      1.00  1.173396   .076907
   8.84432   8.84432      1.00  1.173626   .076707
   8.84420   8.84420      1.00  1.171866   .076757
   8.84409   8.84409      1.00  1.177076   .077167
   8.84398   8.84398      1.00  1.173676   .076887
   8.84387   8.84387      1.00  1.175526   .076977
   8.84375   8.84375      1.00  1.173596   .076837
   8.84364   8.84364      1.00  1.177716   .077217
   8.84353   8.84353      1.00  1.174186   .076917
   8.84343   8.84343      1.00  1.177626   .077307
   8.84331   8.84331      1.00  1.176736   .077107
   8.84320   8.84320      1.00  1.173816   .076997
   8.84310   8.84310      1.00  1.178976   .077357
   8.84299   8.84299      1.00  1.175806   .077177
   8.84287   8.84287      1.00  1.177166   .077247
   8.84275   8.84275      1.00  1.172366   .076867
   8.84265   8.84265      1.00  1.177896   .077267
   8.84253   8.84253      1.00  1.174766   .077107
   8.84242   8.84242      1.00  1.175366   .077117
   8.84232   8.84232      1.00  1.175656   .077207
   8.84221   8.84221      1.00  1.176396   .077307
   8.84209   8.84209      1.00  1.174516   .077117
   8.84198   8.84198      1.00  1.176676   .077267
   8.84188   8.84188      1.00  1.176076   .077287
   8.84177   8.84177      1.00  1.177026   .077377
   8.84166   8.84166      1.00  1.174656   .077227
   8.84154   8.84154      1.00  1.174566   .077197
   8.84144   8.84144      1.00  1.176986   .077507
   8.84134   8.84134      1.00  1.176276   .077437
   8.84123   8.84123      1.00  1.174006   .077357
   8.84112   8.84112      1.00  1.173546   .077237
   8.84103   8.84103      1.00  1.174586   .077177
   8.84093   8.84093      1.00  1.177156   .077477
   8.84082   8.84082      1.00  1.176116   .077477
   8.84071   8.84071      1.00  1.175126   .077387
   8.84061   8.84061      1.00  1.177326   .077457
   8.84050   8.84050      1.00  1.175566   .077397
   8.84040   8.84040      1.00  1.175906   .077407
   8.84029   8.84029      1.00  1.176986   .077537
   8.84019   8.84019      1.00  1.174616   .077437
   8.84010   8.84010      1.00  1.178936   .077707
   8.83999   8.83999      1.00  1.176986   .077517
   8.83988   8.83988      1.00  1.176756   .077657
   8.83978   8.83978      1.00  1.175136   .077517
   8.83968   8.83968      1.00  1.180146   .077847
   8.83957   8.83957      1.00  1.173496   .077407
   8.83946   8.83946      1.00  1.179326   .077807
   8.83935   8.83935      1.00  1.173436   .077287
   8.83923   8.83923      1.00  1.179726   .077777
   8.83912   8.83912      1.00  1.173816   .077387
   8.83902   8.83902      1.00  1.177706   .077747
   8.83891   8.83891      1.00  1.173206   .077377
   8.83880   8.83880      1.00  1.181596   .078037
   8.83868   8.83868      1.00  1.170676   .077337
   8.83856   8.83856      1.00  1.178926   .077827
   8.83845   8.83845      1.00  1.173396   .077527
   8.83833   8.83833      1.00  1.177256   .077707
   8.83821   8.83821      1.00  1.174036   .077507
   8.83809   8.83809      1.00  1.178136   .077717
   8.83798   8.83798      1.00  1.173216   .077577
   8.83787   8.83787      1.00  1.176076   .077697
   8.83775   8.83775      1.00  1.177066   .077717
   8.83763   8.83763      1.00  1.176126   .077717
   8.83752   8.83752      1.00  1.175156   .077737
   8.83741   8.83741      1.00  1.175796   .077787
   8.83730   8.83730      1.00  1.176296   .077827
   8.83718   8.83718      1.00  1.174046   .077737
   8.83707   8.83707      1.00  1.173776   .077677
   8.83696   8.83696      1.00  1.176436   .077897
   8.83685   8.83685      1.00  1.176266   .077907
   8.83674   8.83674      1.00  1.172626   .077597
   8.83663   8.83663      1.00  1.177356   .077977
   8.83653   8.83653      1.00  1.174496   .077857
   8.83641   8.83641      1.00  1.174156   .077747
   8.83629   8.83629      1.00  1.171926   .077627
   8.83619   8.83619      1.00  1.175666   .077977
   8.83608   8.83608      1.00  1.176536   .078037
   8.83596   8.83596      1.00  1.172666   .077797
   8.83584   8.83584      1.00  1.174526   .077817
   8.83574   8.83574      1.00  1.176806   .077947
   8.83563   8.83563      1.00  1.176156   .077937
   8.83551   8.83551      1.00  1.173416   .077927
   8.83539   8.83539      1.00  1.172116   .077727
   8.83527   8.83527      1.00  1.174016   .077827
   8.83516   8.83516      1.00  1.177686   .078057
   8.83503   8.83503      1.00  1.171026   .077667
   8.83491   8.83491      1.00  1.176476   .078077
   8.83480   8.83480      1.00  1.172196   .077797
   8.83469   8.83469      1.00  1.175456   .077957
   8.83457   8.83457      1.00  1.172996   .077947
   8.83445   8.83445      1.00  1.174216   .077927
   8.83433   8.83433      1.00  1.171826   .077767
   8.83423   8.83423      1.00  1.175796   .077947
   8.83411   8.83411      1.00  1.172496   .077867
   8.83399   8.83399      1.00  1.171406   .077937
   8.83388   8.83388      1.00  1.172166   .077797
   8.83377   8.83377      1.00  1.169166   .077717
   8.83366   8.83366      1.00  1.173296   .077987
   8.83354   8.83354      1.00  1.170106   .077937
   8.83343   8.83343      1.00  1.176316   .078307
   8.83333   8.83333      1.00  1.171156   .077887
   8.83322   8.83322      1.00  1.172926   .078097
   8.83310   8.83310      1.00  1.168016   .077667
   8.83299   8.83299      1.00  1.178456   .078447
   8.83289   8.83289      1.00  1.168356   .077747
   8.83277   8.83277      1.00  1.175566   .078277
   8.83265   8.83265      1.00  1.168846   .077847
   8.83255   8.83255      1.00  1.173916   .078097
   8.83245   8.83245      1.00  1.171796   .077927
   8.83234   8.83234      1.00  1.172746   .078107
   8.83223   8.83223      1.00  1.170796   .078017
   8.83212   8.83212      1.00  1.173336   .078147
   8.83202   8.83202      1.00  1.168646   .077917
   8.83190   8.83190      1.00  1.174096   .078317
   8.83178   8.83178      1.00  1.170176   .077997
   8.83168   8.83168      1.00  1.170186   .077997
   8.83157   8.83157      1.00  1.173666   .078307
   8.83146   8.83146      1.00  1.170756   .078077
   8.83135   8.83135      1.00  1.171126   .078147
   8.83125   8.83125      1.00  1.172636   .078227
   8.83115   8.83115      1.00  1.174966   .078417
   8.83104   8.83104      1.00  1.168326   .077977
   8.83093   8.83093      1.00  1.174496   .078477
   8.83083   8.83083      1.00  1.172786   .078307
   8.83074   8.83074      1.00  1.176056   .078567
   8.83063   8.83063      1.00  1.169486   .077997
   8.83052   8.83052      1.00  1.172436   .078287
   8.83043   8.83043      1.00  1.175286   .078437
   8.83033   8.83033      1.00  1.171766   .078277
   8.83022   8.83022      1.00  1.170766   .078247
   8.83012   8.83012      1.00  1.176186   .078677
   8.83002   8.83002      1.00  1.168336   .078037
   8.82992   8.82992      1.00  1.177596   .078677
   8.82980   8.82980      1.00  1.168526   .078187
   8.82970   8.82970      1.00  1.172686   .078467
   8.82960   8.82960      1.00  1.176196   .078687
   8.82948   8.82948      1.00  1.170546   .078197
   8.82937   8.82937      1.00  1.174256   .078527
   8.82926   8.82926      1.00  1.169176   .078137
   8.82916   8.82916      1.00  1.176696   .078757
   8.82905   8.82905      1.00  1.172566   .078507
   8.82893   8.82893      1.00  1.171966   .078447
   8.82882   8.82882      1.00  1.170456   .078337
   8.82871   8.82871      1.00  1.175416   .078527
   8.82859   8.82859      1.00  1.171386   .078407
   8.82847   8.82847      1.00  1.173776   .078597
   8.82835   8.82835      1.00  1.169546   .078387
   8.82824   8.82824      1.00  1.177426   .078907
   8.82812   8.82812      1.00  1.168926   .078287
   8.82800   8.82800      1.00  1.177266   .078957
   8.82789   8.82789      1.00  1.171686   .078587
   8.82778   8.82778      1.00  1.178066   .078877
   8.82767   8.82767      1.00  1.172666   .078597
   8.82755   8.82755      1.00  1.174916   .078737
   8.82743   8.82743      1.00  1.175736   .078867
   8.82732   8.82732      1.00  1.173436   .078627
   8.82722   8.82722      1.00  1.178656   .078997
   8.82709   8.82709      1.00  1.172576   .078697
   8.82698   8.82698      1.00  1.175286   .078767
   8.82688   8.82688      1.00  1.176786   .079027
   8.82677   8.82677      1.00  1.176886   .079067
   8.82666   8.82666      1.00  1.173056   .078777
   8.82654   8.82654      1.00  1.174336   .078817
   8.82643   8.82643      1.00  1.178706   .079127
   8.82633   8.82633      1.00  1.180556   .079287
   8.82621   8.82621      1.00  1.174026   .078897
   8.82609   8.82609      1.00  1.179706   .079107
   8.82598   8.82598      1.00  1.177156   .079097
   8.82588   8.82588      1.00  1.182226   .079367
   8.82576   8.82576      1.00  1.174796   .079007
   8.82564   8.82564      1.00  1.182566   .079407
   8.82553   8.82553      1.00  1.177966   .079177
   8.82542   8.82542      1.00  1.180286   .079397
   8.82529   8.82529      1.00  1.181066   .079487
   8.82517   8.82517      1.00  1.179716   .079327
   8.82506   8.82506      1.00  1.181306   .079507
   8.82494   8.82494      1.00  1.181406   .079427
   8.82482   8.82482      1.00  1.179906   .079457
   8.82471   8.82471      1.00  1.184906   .079857
   8.82459   8.82459      1.00  1.180776   .079557
   8.82447   8.82447      1.00  1.185726   .079927
   8.82436   8.82436      1.00  1.180636   .079727
   8.82424   8.82424      1.00  1.181866   .079687
   8.82413   8.82413      1.00  1.183186   .079637
   8.82402   8.82402      1.00  1.184876   .079797
   8.82390   8.82390      1.00  1.180846   .079587
   8.82378   8.82378      1.00  1.182096   .079687
   8.82367   8.82367      1.00  1.185326   .080037
   8.82357   8.82357      1.00  1.185756   .079967
   8.82346   8.82346      1.00  1.183206   .079797
   8.82334   8.82334      1.00  1.185156   .079997
   8.82324   8.82324      1.00  1.182936   .079847
   8.82313   8.82313      1.00  1.190956   .080357
   8.82301   8.82301      1.00  1.183106   .079827
   8.82290   8.82290      1.00  1.187096   .080147
   8.82279   8.82279      1.00  1.184576   .079987
   8.82268   8.82268      1.00  1.188076   .080237
   8.82256   8.82256      1.00  1.185406   .080047
   8.82245   8.82245      1.00  1.185816   .080167
   8.82234   8.82234      1.00  1.184606   .080027
   8.82223   8.82223      1.00  1.190486   .080457
   8.82212   8.82212      1.00  1.182686   .080017
   8.82201   8.82201      1.00  1.189686   .080387
   8.82190   8.82190      1.00  1.183386   .079997
   8.82180   8.82180      1.00  1.189726   .080417
   8.82169   8.82169      1.00  1.182536   .079957
   8.82157   8.82157      1.00  1.185976   .080107
   8.82147   8.82147      1.00  1.186656   .080277
   8.82137   8.82137      1.00  1.183296   .080017
   8.82126   8.82126      1.00  1.186776   .080267
   8.82115   8.82115      1.00  1.183926   .080167
   8.82105   8.82105      1.00  1.187166   .080357
   8.82095   8.82095      1.00  1.181996   .079977
   8.82085   8.82085      1.00  1.185956   .080267
   8.82074   8.82074      1.00  1.181906   .080147
   8.82064   8.82064      1.00  1.185456   .080167
   8.82054   8.82054      1.00  1.184906   .080287
   8.82043   8.82043      1.00  1.185076   .080157
   8.82033   8.82033      1.00  1.181216   .080057
   8.82022   8.82022      1.00  1.185756   .080267
   8.82012   8.82012      1.00  1.184526   .080287
   8.82001   8.82001      1.00  1.187156   .080467
   8.81991   8.81991      1.00  1.179636   .080077
   8.81981   8.81981      1.00  1.185126   .080297
   8.81970   8.81970      1.00  1.185446   .080397
   8.81959   8.81959      1.00  1.182106   .080127
   8.81948   8.81948      1.00  1.181946   .080077
   8.81938   8.81938      1.00  1.181436   .080167
   8.81927   8.81927      1.00  1.183916   .080417
   8.81916   8.81916      1.00  1.181326   .080107
   8.81904   8.81904      1.00  1.182516   .080257
   8.81893   8.81893      1.00  1.181806   .080337
   8.81883   8.81883      1.00  1.184286   .080477
   8.81871   8.81871      1.00  1.179596   .080097
   8.81859   8.81859      1.00  1.182476   .080267
   8.81847   8.81847      1.00  1.181666   .080197
   8.81836   8.81836      1.00  1.181346   .080157
   8.81824   8.81824      1.00  1.182666   .080317
   8.81812   8.81812      1.00  1.181826   .080337
   8.81800   8.81800      1.00  1.179306   .080127
   8.81790   8.81790      1.00  1.182396   .080387
   8.81778   8.81778      1.00  1.181806   .080347
   8.81766   8.81766      1.00  1.179156   .080097
   8.81755   8.81755      1.00  1.180266   .080427
   8.81744   8.81744      1.00  1.177486   .080167
   8.81732   8.81732      1.00  1.183726   .080687
   8.81720   8.81720      1.00  1.175226   .079937
   8.81710   8.81710      1.00  1.180696   .080307
   8.81699   8.81699      1.00  1.177056   .080107
   8.81688   8.81688      1.00  1.182556   .080507
   8.81676   8.81676      1.00  1.174486   .080047
   8.81666   8.81666      1.00  1.181746   .080557
   8.81655   8.81655      1.00  1.179976   .080467
   8.81644   8.81644      1.00  1.179436   .080357
   8.81632   8.81632      1.00  1.173746   .079987
   8.81621   8.81621      1.00  1.182796   .080617
   8.81610   8.81610      1.00  1.177106   .080227
   8.81599   8.81599      1.00  1.178256   .080297
   8.81587   8.81587      1.00  1.175956   .080157
   8.81576   8.81576      1.00  1.183086   .080577
   8.81565   8.81565      1.00  1.178076   .080277
   8.81553   8.81553      1.00  1.176796   .080187
   8.81541   8.81541      1.00  1.179396   .080407
   8.81530   8.81530      1.00  1.181026   .080467
   8.81518   8.81518      1.00  1.176856   .080277
   8.81506   8.81506      1.00  1.179086   .080447
   8.81493   8.81493      1.00  1.178796   .080467
   8.81482   8.81482      1.00  1.179556   .080617
   8.81471   8.81471      1.00  1.179236   .080517
   8.81459   8.81459      1.00  1.181226   .080767
   8.81447   8.81447      1.00  1.176366   .080357
   8.81436   8.81436      1.00  1.180416   .080727
   8.81425   8.81425      1.00  1.180936   .080797
   8.81413   8.81413      1.00  1.179346   .080617
   8.81401   8.81401      1.00  1.176646   .080467
   8.81391   8.81391      1.00  1.179596   .080597
   8.81379   8.81379      1.00  1.179756   .080607
   8.81367   8.81367      1.00  1.175806   .080357
   8.81356   8.81356      1.00  1.176076   .080477
   8.81345   8.81345      1.00  1.178926   .080727
   8.81335   8.81335      1.00  1.175826   .080467
   8.81323   8.81323      1.00  1.178106   .080557
   8.81312   8.81312      1.00  1.175716   .080367
   8.81301   8.81301      1.00  1.178686   .080777
   8.81290   8.81290      1.00  1.177686   .080687
   8.81279   8.81279      1.00  1.176386   .080607
   8.81268   8.81268      1.00  1.178376   .080647
   8.81257   8.81257      1.00  1.177056   .080577
   8.81247   8.81247      1.00  1.178796   .080717
   8.81235   8.81235      1.00  1.175546   .080627
   8.81224   8.81224      1.00  1.178466   .080767
   8.81213   8.81213      1.00  1.178146   .080797
   8.81203   8.81203      1.00  1.173376   .080437
   8.81191   8.81191      1.00  1.177596   .080637
   8.81180   8.81180      1.00  1.178646   .080867
   8.81169   8.81169      1.00  1.175416   .080637
   8.81159   8.81159      1.00  1.180396   .080967
   8.81148   8.81148      1.00  1.177496   .080687
   8.81137   8.81137      1.00  1.178846   .080997
   8.81127   8.81127      1.00  1.176826   .080747
   8.81116   8.81116      1.00  1.179316   .080927
   8.81105   8.81105      1.00  1.178166   .080807
   8.81095   8.81095      1.00  1.177966   .080937
   8.81085   8.81085      1.00  1.177726   .080887
   8.81075   8.81075      1.00  1.181146   .081187
   8.81064   8.81064      1.00  1.174626   .080577
   8.81053   8.81053      1.00  1.180696   .080997
   8.81043   8.81043      1.00  1.178446   .081017
   8.81033   8.81033      1.00  1.180016   .081117
   8.81023   8.81023      1.00  1.177116   .080977
   8.81012   8.81012      1.00  1.180216   .081107
   8.81002   8.81002      1.00  1.179876   .081187
   8.80992   8.80992      1.00  1.180826   .081217
   8.80981   8.80981      1.00  1.177776   .080987
   8.80970   8.80970      1.00  1.180116   .081177
   8.80960   8.80960      1.00  1.181216   .081337
   8.80950   8.80950      1.00  1.180206   .081237
   8.80938   8.80938      1.00  1.179536   .081207
   8.80927   8.80927      1.00  1.179166   .081237
   8.80917   8.80917      1.00  1.182006   .081337
   8.80906   8.80906      1.00  1.180856   .081287
   8.80894   8.80894      1.00  1.181886   .081457
   8.80882   8.80882      1.00  1.181106   .081397
   8.80871   8.80871      1.00  1.183456   .081547
   8.80860   8.80860      1.00  1.180846   .081337
   8.80848   8.80848      1.00  1.182936   .081507
   8.80835   8.80835      1.00  1.179436   .081197
   8.80824   8.80824      1.00  1.183946   .081607
   8.80813   8.80813      1.00  1.180916   .081427
   8.80801   8.80801      1.00  1.181926   .081497
   8.80789   8.80789      1.00  1.182446   .081567
   8.80778   8.80778      1.00  1.181136   .081527
   8.80767   8.80767      1.00  1.182846   .081617
   8.80756   8.80756      1.00  1.183696   .081577
   8.80744   8.80744      1.00  1.180826   .081387
   8.80733   8.80733      1.00  1.182396   .081577
   8.80722   8.80722      1.00  1.183036   .081747
   8.80710   8.80710      1.00  1.178856   .081307
   8.80699   8.80699      1.00  1.185416   .081937
   8.80688   8.80688      1.00  1.180626   .081487
   8.80678   8.80678      1.00  1.182196   .081747
   8.80667   8.80667      1.00  1.182066   .081687
   8.80655   8.80655      1.00  1.183956   .081937
   8.80645   8.80645      1.00  1.180396   .081627
   8.80634   8.80634      1.00  1.183886   .081777
   8.80622   8.80622      1.00  1.180246   .081617
   8.80610   8.80610      1.00  1.186656   .082167
   8.80600   8.80600      1.00  1.178346   .081457
   8.80589   8.80589      1.00  1.184326   .081927
   8.80577   8.80577      1.00  1.181476   .081867
   8.80565   8.80565      1.00  1.185696   .081947
   8.80554   8.80554      1.00  1.180506   .081707
   8.80543   8.80543      1.00  1.184016   .081917
   8.80531   8.80531      1.00  1.182016   .081857
   8.80519   8.80519      1.00  1.182616   .081877
   8.80507   8.80507      1.00  1.183826   .082057
   8.80496   8.80496      1.00  1.182446   .081857
   8.80483   8.80483      1.00  1.182976   .081887
   8.80471   8.80471      1.00  1.179146   .081717
   8.80460   8.80460      1.00  1.184616   .082037
   8.80449   8.80449      1.00  1.182726   .081947
   8.80437   8.80437      1.00  1.185096   .082177
   8.80425   8.80425      1.00  1.183066   .081947
   8.80414   8.80414      1.00  1.184696   .082147
   8.80403   8.80403      1.00  1.183786   .082137
   8.80391   8.80391      1.00  1.183216   .082017
   8.80380   8.80380      1.00  1.185586   .082247
   8.80369   8.80369      1.00  1.183566   .082147
   8.80358   8.80358      1.00  1.185686   .082267
   8.80348   8.80348      1.00  1.184346   .082157
   8.80337   8.80337      1.00  1.185126   .082167
   8.80326   8.80326      1.00  1.185746   .082337
   8.80315   8.80315      1.00  1.186696   .082337
   8.80303   8.80303      1.00  1.186516   .082347
   8.80292   8.80292      1.00  1.184946   .082307
   8.80281   8.80281      1.00  1.186266   .082437
   8.80270   8.80270      1.00  1.187286   .082417
   8.80259   8.80259      1.00  1.185206   .082357
   8.80247   8.80247      1.00  1.187456   .082517
   8.80237   8.80237      1.00  1.186906   .082587
   8.80226   8.80226      1.00  1.187256   .082527
   8.80215   8.80215      1.00  1.188896   .082587
   8.80204   8.80204      1.00  1.187706   .082537
   8.80193   8.80193      1.00  1.187656   .082587
   8.80182   8.80182      1.00  1.189026   .082657
   8.80171   8.80171      1.00  1.187586   .082527
   8.80160   8.80160      1.00  1.190306   .082757
   8.80150   8.80150      1.00  1.186606   .082647
   8.80140   8.80140      1.00  1.190216   .082837
   8.80129   8.80129      1.00  1.188996   .082897
   8.80118   8.80118      1.00  1.190996   .082917
   8.80108   8.80108      1.00  1.189426   .082837
   8.80098   8.80098      1.00  1.190356   .082957
   8.80087   8.80087      1.00  1.191656   .082957
   8.80076   8.80076      1.00  1.187746   .082657
   8.80066   8.80066      1.00  1.192466   .083177
   8.80056   8.80056      1.00  1.189566   .082847
   8.80045   8.80045      1.00  1.190266   .082937
   8.80035   8.80035      1.00  1.188536   .082877
   8.80025   8.80025      1.00  1.192206   .083197
   8.80015   8.80015      1.00  1.190336   .083007
   8.80005   8.80005      1.00  1.192626   .083077
   8.79993   8.79993      1.00  1.188016   .082897
   8.79983   8.79983      1.00  1.193586   .083187
   8.79974   8.79974      1.00  1.190156   .083077
   8.79962   8.79962      1.00  1.192356   .083227
   8.79951   8.79951      1.00  1.187926   .082967
   8.79941   8.79941      1.00  1.194046   .083297
   8.79930   8.79930      1.00  1.190886   .083227
   8.79919   8.79919      1.00  1.188826   .082967
   8.79907   8.79907      1.00  1.191276   .083267
   8.79896   8.79896      1.00  1.189766   .083147
   8.79886   8.79886      1.00  1.197166   .083657
   8.79874   8.79874      1.00  1.187696   .082987
   8.79862   8.79862      1.00  1.194726   .083477
   8.79850   8.79850      1.00  1.191706   .083157
   8.79838   8.79838      1.00  1.196426   .083617
   8.79827   8.79827      1.00  1.192476   .083367
   8.79815   8.79815      1.00  1.193766   .083417
   8.79804   8.79804      1.00  1.195166   .083637
   8.79793   8.79793      1.00  1.194906   .083557
   8.79781   8.79781      1.00  1.193406   .083407
   8.79769   8.79769      1.00  1.194596   .083427
   8.79758   8.79758      1.00  1.192256   .083457
   8.79747   8.79747      1.00  1.193496   .083457
   8.79735   8.79735      1.00  1.195296   .083617
   8.79723   8.79723      1.00  1.190886   .083427
   8.79713   8.79713      1.00  1.199456   .083997
   8.79702   8.79702      1.00  1.190486   .083317
   8.79690   8.79690      1.00  1.197496   .083907
   8.79679   8.79679      1.00  1.192366   .083567
   8.79669   8.79669      1.00  1.199156   .083987
   8.79658   8.79658      1.00  1.192486   .083527
   8.79646   8.79646      1.00  1.198526   .084027
   8.79635   8.79635      1.00  1.192836   .083657
   8.79624   8.79624      1.00  1.198426   .083977
   8.79613   8.79613      1.00  1.193776   .083747
   8.79601   8.79601      1.00  1.197146   .083997
   8.79590   8.79590      1.00  1.196136   .084027
   8.79579   8.79579      1.00  1.198266   .083997
   8.79568   8.79568      1.00  1.195076   .083847
   8.79556   8.79556      1.00  1.199636   .084067
   8.79544   8.79544      1.00  1.195286   .083917
   8.79533   8.79533      1.00  1.197866   .084097
   8.79521   8.79521      1.00  1.199066   .084147
   8.79509   8.79509      1.00  1.194156   .083847
   8.79497   8.79497      1.00  1.200566   .084307
   8.79486   8.79486      1.00  1.195836   .084017
   8.79474   8.79474      1.00  1.198856   .084147
   8.79462   8.79462      1.00  1.198086   .084147
   8.79450   8.79450      1.00  1.195336   .084007
   8.79438   8.79438      1.00  1.197256   .084207
   8.79427   8.79427      1.00  1.199426   .084317
   8.79416   8.79416      1.00  1.194436   .083847
   8.79404   8.79404      1.00  1.197956   .084277
   8.79393   8.79393      1.00  1.197446   .084347
   8.79382   8.79382      1.00  1.196686   .084297
   8.79371   8.79371      1.00  1.196906   .084237
   8.79359   8.79359      1.00  1.196936   .084187
   8.79348   8.79348      1.00  1.196536   .084217
   8.79337   8.79337      1.00  1.197146   .084167
   8.79326   8.79326      1.00  1.198426   .084367
   8.79315   8.79315      1.00  1.194206   .084117
   8.79304   8.79304      1.00  1.200096   .084547
   8.79294   8.79294      1.00  1.191726   .083957
   8.79282   8.79282      1.00  1.201366   .084607
   8.79271   8.79271      1.00  1.192696   .083897
   8.79260   8.79260      1.00  1.197276   .084367
   8.79250   8.79250      1.00  1.197086   .084357
   8.79239   8.79239      1.00  1.195026   .084167
   8.79227   8.79227      1.00  1.194686   .084207
   8.79216   8.79216      1.00  1.196206   .084427
   8.79206   8.79206      1.00  1.195616   .084347
   8.79195   8.79195      1.00  1.194336   .084257
   8.79183   8.79183      1.00  1.190846   .084047
   8.79173   8.79173      1.00  1.195526   .084407
   8.79162   8.79162      1.00  1.194376   .084257
   8.79151   8.79151      1.00  1.190816   .084077
   8.79140   8.79140      1.00  1.194556   .084377
   8.79130   8.79130      1.00  1.193346   .084237
   8.79120   8.79120      1.00  1.192906   .084317
   8.79109   8.79109      1.00  1.191666   .084237
   8.79098   8.79098      1.00  1.193866   .084217
   8.79088   8.79088      1.00  1.189816   .084047
   8.79078   8.79078      1.00  1.192926   .084357
   8.79068   8.79068      1.00  1.190176   .084087
   8.79057   8.79057      1.00  1.192896   .084367
   8.79047   8.79047      1.00  1.189956   .084147
   8.79037   8.79037      1.00  1.189976   .084137
   8.79027   8.79027      1.00  1.187596   .083987
   8.79016   8.79016      1.00  1.192336   .084317
   8.79006   8.79006      1.00  1.186496   .083917
   8.78997   8.78997      1.00  1.193126   .084487
   8.78986   8.78986      1.00  1.186706   .084017
   8.78975   8.78975      1.00  1.188926   .084077
   8.78964   8.78964      1.00  1.188676   .084117
   8.78953   8.78953      1.00  1.189766   .084167
   8.78943   8.78943      1.00  1.187496   .084027
   8.78931   8.78931      1.00  1.187586   .084077
   8.78921   8.78921      1.00  1.190536   .084267
   8.78911   8.78911      1.00  1.188156   .084087
   8.78899   8.78899      1.00  1.188106   .084187
   8.78887   8.78887      1.00  1.184826   .083907
   8.78876   8.78876      1.00  1.191606   .084557
   8.78865   8.78865      1.00  1.183756   .083927
   8.78853   8.78853      1.00  1.186946   .084087
   8.78840   8.78840      1.00  1.185626   .084067
   8.78829   8.78829      1.00  1.188716   .084217
   8.78818   8.78818      1.00  1.182796   .083887
   8.78807   8.78807      1.00  1.188076   .084217
   8.78795   8.78795      1.00  1.183986   .084007
   8.78784   8.78784      1.00  1.188486   .084227
   8.78773   8.78773      1.00  1.184046   .083997
   8.78761   8.78761      1.00  1.185016   .084097
   8.78749   8.78749      1.00  1.185856   .084227
   8.78738   8.78738      1.00  1.183026   .083877
   8.78726   8.78726      1.00  1.187086   .084277
   8.78715   8.78715      1.00  1.183676   .084067
   8.78704   8.78704      1.00  1.184216   .084097
   8.78693   8.78693      1.00  1.186456   .084297
   8.78683   8.78683      1.00  1.184626   .084157
   8.78671   8.78671      1.00  1.181236   .083927
   8.78660   8.78660      1.00  1.186986   .084267
   8.78649   8.78649      1.00  1.184266   .084157
   8.78638   8.78638      1.00  1.186906   .084337
   8.78627   8.78627      1.00  1.181096   .084037
   8.78616   8.78616      1.00  1.187876   .084317
   8.78605   8.78605      1.00  1.186036   .084277
   8.78594   8.78594      1.00  1.183736   .084207
   8.78583   8.78583      1.00  1.184566   .084297
   8.78571   8.78571      1.00  1.188886   .084617
   8.78560   8.78560      1.00  1.186476   .084517
   8.78548   8.78548      1.00  1.183826   .084297
   8.78536   8.78536      1.00  1.184266   .084357
   8.78524   8.78524      1.00  1.187116   .084397
   8.78513   8.78513      1.00  1.186126   .084487
   8.78502   8.78502      1.00  1.181286   .084117
   8.78489   8.78489      1.00  1.188236   .084777
   8.78477   8.78477      1.00  1.183466   .084457
   8.78465   8.78465      1.00  1.183306   .084507
   8.78454   8.78454      1.00  1.181706   .084207
   8.78442   8.78442      1.00  1.186116   .084597
   8.78431   8.78431      1.00  1.181376   .084227
   8.78420   8.78420      1.00  1.186486   .084567
   8.78408   8.78408      1.00  1.186126   .084517
   8.78396   8.78396      1.00  1.183936   .084317
   8.78385   8.78385      1.00  1.182836   .084427
   8.78375   8.78375      1.00  1.186016   .084547
   8.78364   8.78364      1.00  1.188126   .084877
   8.78352   8.78352      1.00  1.181276   .084387
   8.78341   8.78341      1.00  1.184936   .084617
   8.78331   8.78331      1.00  1.188696   .084927
   8.78319   8.78319      1.00  1.185166   .084637
   8.78309   8.78309      1.00  1.181966   .084367
   8.78297   8.78297      1.00  1.186116   .084767
   8.78286   8.78286      1.00  1.185506   .084657
   8.78275   8.78275      1.00  1.186056   .084807
   8.78264   8.78264      1.00  1.184146   .084627
   8.78252   8.78252      1.00  1.189396   .084987
   8.78242   8.78242      1.00  1.185376   .084727
   8.78231   8.78231      1.00  1.187356   .084827
   8.78220   8.78220      1.00  1.186476   .084787
   8.78208   8.78208      1.00  1.190456   .085137
   8.78198   8.78198      1.00  1.183566   .084687
   8.78188   8.78188      1.00  1.189576   .085237
   8.78176   8.78176      1.00  1.191416   .085327
   8.78165   8.78165      1.00  1.184196   .084807
   8.78155   8.78155      1.00  1.189386   .085177
   8.78144   8.78144      1.00  1.189386   .085147
   8.78133   8.78133      1.00  1.188876   .085107
   8.78123   8.78123      1.00  1.189396   .085117
   8.78113   8.78113      1.00  1.190636   .085277
   8.78102   8.78102      1.00  1.190956   .085287
   8.78092   8.78092      1.00  1.188666   .085217
   8.78081   8.78081      1.00  1.188106   .085177
   8.78071   8.78071      1.00  1.193336   .085527
   8.78061   8.78061      1.00  1.188686   .085077
   8.78050   8.78050      1.00  1.188686   .085257
   8.78039   8.78039      1.00  1.192626   .085487
   8.78030   8.78030      1.00  1.190096   .085297
   8.78020   8.78020      1.00  1.188916   .085307
   8.78010   8.78010      1.00  1.191006   .085367
   8.77999   8.77999      1.00  1.193266   .085577
   8.77989   8.77989      1.00  1.189736   .085307
   8.77979   8.77979      1.00  1.189966   .085517
   8.77968   8.77968      1.00  1.194276   .085697
   8.77957   8.77957      1.00  1.193326   .085637
   8.77946   8.77946      1.00  1.190536   .085477
   8.77935   8.77935      1.00  1.192476   .085727
   8.77924   8.77924      1.00  1.196706   .085847
   8.77913   8.77913      1.00  1.190846   .085637
   8.77903   8.77903      1.00  1.192086   .085637
   8.77892   8.77892      1.00  1.197616   .086067
   8.77880   8.77880      1.00  1.191596   .085637
   8.77868   8.77868      1.00  1.193656   .085907
   8.77856   8.77856      1.00  1.193796   .085837
   8.77845   8.77845      1.00  1.194636   .085837
   8.77833   8.77833      1.00  1.194076   .085857
   8.77821   8.77821      1.00  1.194786   .085947
   8.77810   8.77810      1.00  1.195356   .086007
   8.77799   8.77799      1.00  1.196086   .086147
   8.77787   8.77787      1.00  1.191456   .085747
   8.77775   8.77775      1.00  1.196656   .086177
   8.77764   8.77764      1.00  1.197526   .086347
   8.77753   8.77753      1.00  1.193916   .085867
   8.77741   8.77741      1.00  1.194706   .085997
   8.77729   8.77729      1.00  1.195666   .086157
   8.77719   8.77719      1.00  1.197446   .086357
   8.77708   8.77708      1.00  1.195476   .086037
   8.77697   8.77697      1.00  1.199666   .086447
   8.77685   8.77685      1.00  1.195516   .086107
   8.77675   8.77675      1.00  1.200966   .086507
   8.77664   8.77664      1.00  1.194016   .086117
   8.77653   8.77653      1.00  1.201376   .086527
   8.77641   8.77641      1.00  1.195566   .086197
   8.77631   8.77631      1.00  1.198516   .086347
   8.77620   8.77620      1.00  1.198206   .086487
   8.77608   8.77608      1.00  1.199346   .086487
   8.77597   8.77597      1.00  1.196826   .086397
   8.77586   8.77586      1.00  1.199236   .086487
   8.77575   8.77575      1.00  1.197236   .086347
   8.77563   8.77563      1.00  1.199576   .086647
   8.77551   8.77551      1.00  1.198516   .086517
   8.77540   8.77540      1.00  1.200666   .086597
   8.77529   8.77529      1.00  1.201036   .086747
   8.77517   8.77517      1.00  1.196946   .086417
   8.77505   8.77505      1.00  1.201306   .086757
   8.77493   8.77493      1.00  1.200756   .086707
   8.77482   8.77482      1.00  1.200266   .086857
   8.77471   8.77471      1.00  1.199226   .086647
   8.77459   8.77459      1.00  1.203736   .087067
   8.77448   8.77448      1.00  1.198236   .086647
   8.77436   8.77436      1.00  1.203856   .086987
   8.77424   8.77424      1.00  1.198576   .086647
   8.77413   8.77413      1.00  1.205546   .087147
   8.77402   8.77402      1.00  1.198806   .086717
   8.77391   8.77391      1.00  1.202806   .086997
   8.77379   8.77379      1.00  1.201216   .087067
   8.77368   8.77368      1.00  1.205446   .087217
   8.77357   8.77357      1.00  1.196526   .086777
   8.77347   8.77347      1.00  1.206436   .087417
   8.77336   8.77336      1.00  1.200496   .087037
   8.77324   8.77324      1.00  1.203126   .087187
   8.77313   8.77313      1.00  1.201366   .087017
   8.77302   8.77302      1.00  1.205096   .087247
   8.77291   8.77291      1.00  1.202806   .087167
   8.77280   8.77280      1.00  1.203696   .087197
   8.77269   8.77269      1.00  1.202936   .087277
   8.77259   8.77259      1.00  1.207036   .087527
   8.77248   8.77248      1.00  1.201456   .087047
   8.77236   8.77236      1.00  1.204296   .087397
   8.77226   8.77226      1.00  1.206606   .087407
   8.77215   8.77215      1.00  1.205936   .087637
   8.77204   8.77204      1.00  1.201476   .087217
   8.77192   8.77192      1.00  1.207466   .087617
   8.77182   8.77182      1.00  1.205716   .087477
   8.77171   8.77171      1.00  1.205436   .087567
   8.77160   8.77160      1.00  1.203616   .087467
   8.77149   8.77149      1.00  1.206396   .087647
   8.77139   8.77139      1.00  1.207106   .087647
   8.77129   8.77129      1.00  1.206116   .087757
   8.77118   8.77118      1.00  1.203626   .087437
   8.77107   8.77107      1.00  1.209276   .087927
   8.77097   8.77097      1.00  1.201576   .087257
   8.77087   8.77087      1.00  1.207566   .087797
   8.77076   8.77076      1.00  1.204466   .087467
   8.77065   8.77065      1.00  1.207446   .087777
   8.77055   8.77055      1.00  1.201986   .087367
   8.77046   8.77046      1.00  1.208156   .087847
   8.77035   8.77035      1.00  1.203786   .087657
   8.77024   8.77024      1.00  1.204556   .087597
   8.77014   8.77014      1.00  1.204686   .087657
   8.77004   8.77004      1.00  1.204436   .087677
   8.76994   8.76994      1.00  1.206416   .087827
   8.76983   8.76983      1.00  1.201536   .087507
   8.76973   8.76973      1.00  1.207116   .087877
   8.76962   8.76962      1.00  1.206376   .087747
   8.76951   8.76951      1.00  1.203006   .087657
   8.76940   8.76940      1.00  1.204056   .087617
   8.76930   8.76930      1.00  1.207586   .087997
   8.76919   8.76919      1.00  1.201806   .087507
   8.76908   8.76908      1.00  1.205516   .087877
   8.76896   8.76896      1.00  1.201896   .087587
   8.76884   8.76884      1.00  1.207276   .087997
   8.76873   8.76873      1.00  1.201206   .087687
   8.76861   8.76861      1.00  1.201746   .087597
   8.76849   8.76849      1.00  1.202626   .087657
   8.76838   8.76838      1.00  1.204246   .087777
   8.76827   8.76827      1.00  1.200526   .087617
   8.76815   8.76815      1.00  1.205006   .087897
   8.76803   8.76803      1.00  1.201966   .087707
   8.76792   8.76792      1.00  1.201336   .087687
   8.76781   8.76781      1.00  1.202246   .087797
   8.76769   8.76769      1.00  1.203716   .087837
   8.76757   8.76757      1.00  1.199446   .087647
   8.76746   8.76746      1.00  1.201806   .087797
   8.76735   8.76735      1.00  1.200736   .087787
   8.76723   8.76723      1.00  1.200626   .087637
   8.76712   8.76712      1.00  1.200376   .087767
   8.76701   8.76701      1.00  1.199686   .087727
   8.76691   8.76691      1.00  1.202576   .087967
   8.76679   8.76679      1.00  1.197766   .087467
   8.76668   8.76668      1.00  1.199996   .087637
   8.76657   8.76657      1.00  1.200086   .087787
   8.76646   8.76646      1.00  1.198776   .087697
   8.76635   8.76635      1.00  1.198816   .087707
   8.76623   8.76623      1.00  1.199566   .087617
   8.76613   8.76613      1.00  1.198626   .087687
   8.76602   8.76602      1.00  1.199196   .087697
   8.76591   8.76591      1.00  1.197866   .087717
   8.76579   8.76579      1.00  1.198686   .087697
   8.76568   8.76568      1.00  1.198626   .087887
   8.76557   8.76557      1.00  1.196716   .087557
   8.76545   8.76545      1.00  1.197366   .087697
   8.76533   8.76533      1.00  1.199416   .087787
   8.76521   8.76521      1.00  1.193636   .087507
   8.76510   8.76510      1.00  1.197026   .087657
   8.76497   8.76497      1.00  1.196796   .087547
   8.76485   8.76485      1.00  1.194566   .087607
   8.76474   8.76474      1.00  1.196516   .087737
   8.76462   8.76462      1.00  1.195296   .087617
   8.76450   8.76450      1.00  1.195656   .087767
   8.76438   8.76438      1.00  1.193426   .087487
   8.76428   8.76428      1.00  1.195456   .087767
   8.76417   8.76417      1.00  1.195466   .087727
   8.76404   8.76404      1.00  1.191686   .087317
   8.76393   8.76393      1.00  1.192646   .087527
   8.76382   8.76382      1.00  1.195396   .087657
   8.76371   8.76371      1.00  1.194426   .087767
   8.76360   8.76360      1.00  1.188276   .087127
   8.76349   8.76349      1.00  1.194826   .087767
   8.76338   8.76338      1.00  1.190756   .087447
   8.76328   8.76328      1.00  1.192596   .087597
   8.76317   8.76317      1.00  1.188756   .087197
   8.76305   8.76305      1.00  1.193386   .087727
   8.76294   8.76294      1.00  1.188106   .087387
   8.76283   8.76283      1.00  1.190666   .087507
   8.76272   8.76272      1.00  1.188546   .087317
   8.76260   8.76260      1.00  1.191456   .087597
   8.76249   8.76249      1.00  1.186216   .087297
   8.76239   8.76239      1.00  1.192636   .087767
   8.76228   8.76228      1.00  1.189956   .087517
   8.76217   8.76217      1.00  1.188326   .087507
   8.76206   8.76206      1.00  1.187786   .087487
   8.76195   8.76195      1.00  1.194306   .087897
   8.76184   8.76184      1.00  1.186296   .087237
   8.76173   8.76173      1.00  1.188956   .087357
   8.76162   8.76162      1.00  1.186236   .087337
   8.76152   8.76152      1.00  1.192286   .087827
   8.76141   8.76141      1.00  1.184996   .087277
   8.76130   8.76130      1.00  1.185416   .087277
   8.76120   8.76120      1.00  1.186716   .087427
   8.76110   8.76110      1.00  1.185676   .087427
   8.76099   8.76099      1.00  1.186656   .087467
   8.76088   8.76088      1.00  1.187346   .087427
   8.76078   8.76078      1.00  1.189246   .087587
   8.76068   8.76068      1.00  1.184856   .087417
   8.76058   8.76058      1.00  1.189206   .087667
   8.76047   8.76047      1.00  1.185006   .087457
   8.76038   8.76038      1.00  1.189266   .087687
   8.76027   8.76027      1.00  1.183806   .087357
   8.76017   8.76017      1.00  1.190966   .087977
   8.76006   8.76006      1.00  1.184636   .087337
   8.75996   8.75996      1.00  1.188396   .087617
   8.75986   8.75986      1.00  1.186066   .087637
   8.75975   8.75975      1.00  1.186156   .087527
   8.75964   8.75964      1.00  1.185616   .087537
   8.75954   8.75954      1.00  1.187176   .087697
   8.75944   8.75944      1.00  1.186996   .087537
   8.75932   8.75932      1.00  1.186076   .087577
   8.75921   8.75921      1.00  1.184696   .087487
   8.75910   8.75910      1.00  1.186606   .087677
   8.75900   8.75900      1.00  1.186876   .087857
   8.75888   8.75888      1.00  1.184426   .087637
   8.75876   8.75876      1.00  1.186706   .087717
   8.75865   8.75865      1.00  1.185066   .087687
   8.75853   8.75853      1.00  1.187426   .087997
   8.75841   8.75841      1.00  1.182746   .087527
   8.75829   8.75829      1.00  1.186156   .087807
   8.75818   8.75818      1.00  1.184406   .087717
   8.75806   8.75806      1.00  1.188376   .087977
   8.75794   8.75794      1.00  1.183086   .087527
   8.75783   8.75783      1.00  1.188206   .087887
   8.75772   8.75772      1.00  1.184836   .087807
   8.75761   8.75761      1.00  1.187286   .088007
   8.75749   8.75749      1.00  1.184316   .087707
   8.75737   8.75737      1.00  1.187546   .088037
   8.75726   8.75726      1.00  1.185056   .087777
   8.75715   8.75715      1.00  1.187186   .087997
   8.75704   8.75704      1.00  1.185686   .087987
   8.75693   8.75693      1.00  1.187016   .088067
   8.75682   8.75682      1.00  1.185266   .087897
   8.75672   8.75672      1.00  1.188346   .088137
   8.75660   8.75660      1.00  1.186436   .087987
   8.75649   8.75649      1.00  1.187576   .088127
   8.75638   8.75638      1.00  1.185706   .087957
   8.75627   8.75627      1.00  1.189716   .088187
   8.75616   8.75616      1.00  1.185936   .087937
   8.75604   8.75604      1.00  1.186876   .088127
   8.75593   8.75593      1.00  1.188076   .088237
   8.75582   8.75582      1.00  1.187586   .088217
   8.75570   8.75570      1.00  1.186096   .088087
   8.75558   8.75558      1.00  1.187996   .088237
   8.75547   8.75547      1.00  1.187326   .088117
   8.75536   8.75536      1.00  1.189486   .088347
   8.75524   8.75524      1.00  1.186346   .088227
   8.75512   8.75512      1.00  1.189856   .088387
   8.75500   8.75500      1.00  1.189626   .088377
   8.75489   8.75489      1.00  1.188926   .088347
   8.75477   8.75477      1.00  1.189686   .088497
   8.75465   8.75465      1.00  1.190776   .088557
   8.75454   8.75454      1.00  1.187956   .088397
   8.75442   8.75442      1.00  1.189476   .088527
   8.75430   8.75430      1.00  1.190476   .088477
   8.75418   8.75418      1.00  1.189116   .088497
   8.75407   8.75407      1.00  1.188626   .088467
   8.75396   8.75396      1.00  1.186546   .088397
   8.75384   8.75384      1.00  1.189736   .088567
   8.75373   8.75373      1.00  1.189226   .088477
   8.75363   8.75363      1.00  1.189996   .088557
   8.75352   8.75352      1.00  1.190576   .088617
   8.75340   8.75340      1.00  1.192246   .088877
   8.75329   8.75329      1.00  1.186786   .088327
   8.75318   8.75318      1.00  1.195096   .089097
   8.75308   8.75308      1.00  1.190006   .088607
   8.75296   8.75296      1.00  1.191446   .088847
   8.75285   8.75285      1.00  1.190026   .088677
   8.75274   8.75274      1.00  1.194106   .089077
   8.75264   8.75264      1.00  1.189906   .088857
   8.75252   8.75252      1.00  1.192706   .088907
   8.75241   8.75241      1.00  1.189026   .088797
   8.75230   8.75230      1.00  1.196836   .089417
   8.75220   8.75220      1.00  1.188666   .088777
   8.75208   8.75208      1.00  1.193406   .089117
   8.75197   8.75197      1.00  1.193116   .088947
   8.75186   8.75186      1.00  1.193216   .089067
   8.75176   8.75176      1.00  1.190746   .088977
   8.75164   8.75164      1.00  1.193766   .089147
   8.75153   8.75153      1.00  1.192376   .089017
   8.75143   8.75143      1.00  1.194006   .089087
   8.75133   8.75133      1.00  1.192486   .089127
   8.75122   8.75122      1.00  1.192486   .089207
   8.75111   8.75111      1.00  1.196026   .089307
   8.75101   8.75101      1.00  1.191256   .089117
   8.75091   8.75091      1.00  1.196546   .089507
   8.75080   8.75080      1.00  1.192336   .089127
   8.75070   8.75070      1.00  1.195056   .089377
   8.75060   8.75060      1.00  1.193466   .089127
   8.75050   8.75050      1.00  1.196716   .089457
   8.75040   8.75040      1.00  1.193116   .089407
   8.75029   8.75029      1.00  1.194666   .089547
   8.75019   8.75019      1.00  1.193606   .089287
   8.75009   8.75009      1.00  1.197576   .089567
   8.74999   8.74999      1.00  1.192356   .089227
   8.74988   8.74988      1.00  1.195566   .089447
   8.74978   8.74978      1.00  1.196066   .089607
   8.74967   8.74967      1.00  1.196256   .089597
   8.74956   8.74956      1.00  1.193036   .089387
   8.74945   8.74945      1.00  1.197866   .089717
   8.74935   8.74935      1.00  1.197196   .089717
   8.74924   8.74924      1.00  1.195136   .089537
   8.74913   8.74913      1.00  1.196816   .089677
   8.74902   8.74902      1.00  1.196446   .089647
   8.74890   8.74890      1.00  1.198096   .089877
   8.74879   8.74879      1.00  1.194506   .089497
   8.74867   8.74867      1.00  1.197746   .089907
   8.74855   8.74855      1.00  1.195546   .089587
   8.74844   8.74844      1.00  1.195186   .089667
   8.74833   8.74833      1.00  1.195826   .089737
   8.74821   8.74821      1.00  1.199236   .089927
   8.74810   8.74810      1.00  1.194766   .089697
   8.74798   8.74798      1.00  1.199096   .089977
   8.74787   8.74787      1.00  1.197676   .089867
   8.74775   8.74775      1.00  1.198276   .090007
   8.74763   8.74763      1.00  1.198356   .089997
   8.74752   8.74752      1.00  1.197886   .089997
   8.74741   8.74741      1.00  1.200336   .090287
   8.74729   8.74729      1.00  1.197676   .090027
   8.74717   8.74717      1.00  1.198346   .090097
   8.74707   8.74707      1.00  1.199546   .090257
   8.74697   8.74697      1.00  1.201006   .090357
   8.74685   8.74685      1.00  1.194346   .089847
   8.74674   8.74674      1.00  1.200396   .090397
   8.74663   8.74663      1.00  1.198026   .090167
   8.74653   8.74653      1.00  1.200676   .090227
   8.74641   8.74641      1.00  1.198456   .090227
   8.74629   8.74629      1.00  1.201226   .090597
   8.74619   8.74619      1.00  1.200416   .090377
   8.74608   8.74608      1.00  1.200946   .090397
   8.74597   8.74597      1.00  1.199386   .090417
   8.74585   8.74585      1.00  1.203396   .090717
   8.74574   8.74574      1.00  1.198386   .090277
   8.74563   8.74563      1.00  1.200346   .090427
   8.74551   8.74551      1.00  1.203526   .090617
   8.74539   8.74539      1.00  1.200216   .090377
   8.74528   8.74528      1.00  1.201056   .090477
   8.74516   8.74516      1.00  1.202026   .090627
   8.74504   8.74504      1.00  1.204296   .090667
   8.74491   8.74491      1.00  1.202826   .090557
   8.74480   8.74480      1.00  1.203456   .090707
   8.74469   8.74469      1.00  1.201036   .090677
   8.74457   8.74457      1.00  1.205966   .090967
   8.74445   8.74445      1.00  1.200456   .090527
   8.74434   8.74434      1.00  1.205606   .091027
   8.74422   8.74422      1.00  1.201646   .090657
   8.74410   8.74410      1.00  1.202976   .090767
   8.74398   8.74398      1.00  1.203106   .090767
   8.74388   8.74388      1.00  1.204736   .091017
   8.74377   8.74377      1.00  1.199866   .090687
   8.74366   8.74366      1.00  1.204366   .090877
   8.74354   8.74354      1.00  1.201216   .090807
   8.74344   8.74344      1.00  1.204606   .091077
   8.74333   8.74333      1.00  1.201666   .090927
   8.74322   8.74322      1.00  1.204816   .090937
   8.74311   8.74311      1.00  1.201766   .090857
   8.74300   8.74300      1.00  1.204406   .091037
   8.74290   8.74290      1.00  1.201186   .090807
   8.74278   8.74278      1.00  1.204646   .091027
   8.74266   8.74266      1.00  1.201736   .090997
   8.74255   8.74255      1.00  1.201676   .090957
   8.74245   8.74245      1.00  1.204846   .091107
   8.74234   8.74234      1.00  1.202826   .091067
   8.74222   8.74222      1.00  1.201706   .090907
   8.74212   8.74212      1.00  1.204106   .091147
   8.74201   8.74201      1.00  1.201736   .090987
   8.74189   8.74189      1.00  1.203056   .091097
   8.74178   8.74178      1.00  1.201936   .091057
   8.74168   8.74168      1.00  1.202886   .091147
   8.74157   8.74157      1.00  1.202136   .091067
   8.74146   8.74146      1.00  1.202066   .091167
   8.74136   8.74136      1.00  1.200916   .091067
   8.74126   8.74126      1.00  1.203516   .091327
   8.74115   8.74115      1.00  1.201386   .091107
   8.74105   8.74105      1.00  1.200016   .091057
   8.74094   8.74094      1.00  1.200216   .091007
   8.74084   8.74084      1.00  1.200906   .091177
   8.74073   8.74073      1.00  1.200536   .091047
   8.74063   8.74063      1.00  1.202946   .091217
   8.74052   8.74052      1.00  1.199606   .091067
   8.74043   8.74043      1.00  1.201006   .091137
   8.74032   8.74032      1.00  1.202576   .091337
   8.74021   8.74021      1.00  1.202236   .091257
   8.74011   8.74011      1.00  1.199446   .091097
   8.74001   8.74001      1.00  1.198316   .090927
   8.73991   8.73991      1.00  1.202566   .091217
   8.73980   8.73980      1.00  1.200036   .091057
   8.73969   8.73969      1.00  1.198026   .090967
   8.73959   8.73959      1.00  1.197116   .090897
   8.73949   8.73949      1.00  1.199006   .091127
   8.73937   8.73937      1.00  1.198076   .091157
   8.73926   8.73926      1.00  1.200456   .091317
   8.73916   8.73916      1.00  1.196946   .090987
   8.73905   8.73905      1.00  1.199296   .091207
   8.73893   8.73893      1.00  1.196826   .090987
   8.73881   8.73881      1.00  1.197806   .090977
   8.73870   8.73870      1.00  1.197846   .091057
   8.73858   8.73858      1.00  1.197546   .091087
   8.73846   8.73846      1.00  1.196856   .090997
   8.73834   8.73834      1.00  1.198916   .091287
   8.73823   8.73823      1.00  1.194916   .091037
   8.73812   8.73812      1.00  1.196556   .091137
   8.73800   8.73800      1.00  1.196936   .091087
   8.73788   8.73788      1.00  1.194026   .090927
   8.73776   8.73776      1.00  1.196256   .091057
   8.73766   8.73766      1.00  1.196556   .091157
   8.73754   8.73754      1.00  1.195076   .091007
   8.73742   8.73742      1.00  1.194496   .091037
   8.73731   8.73731      1.00  1.195136   .091007
   8.73721   8.73721      1.00  1.193966   .090997
   8.73709   8.73709      1.00  1.195426   .091157
   8.73697   8.73697      1.00  1.194386   .090937
   8.73687   8.73687      1.00  1.194696   .091007
   8.73677   8.73677      1.00  1.192966   .091007
   8.73665   8.73665      1.00  1.195126   .091317
   8.73654   8.73654      1.00  1.192096   .091087
   8.73643   8.73643      1.00  1.194816   .091087
   8.73632   8.73632      1.00  1.191876   .090997
   8.73620   8.73620      1.00  1.193316   .091127
   8.73609   8.73609      1.00  1.191136   .090887
   8.73598   8.73598      1.00  1.193696   .091187
   8.73587   8.73587      1.00  1.192776   .091017
   8.73576   8.73576      1.00  1.193416   .091097
   8.73564   8.73564      1.00  1.192216   .090957
   8.73553   8.73553      1.00  1.191856   .091017
   8.73541   8.73541      1.00  1.192686   .091077
   8.73529   8.73529      1.00  1.191406   .090967
   8.73516   8.73516      1.00  1.191936   .091037
   8.73505   8.73505      1.00  1.192126   .091077
   8.73494   8.73494      1.00  1.193056   .091257
   8.73482   8.73482      1.00  1.190286   .091067
   8.73470   8.73470      1.00  1.192676   .091347
   8.73458   8.73458      1.00  1.190836   .091147
   8.73447   8.73447      1.00  1.193856   .091317
   8.73435   8.73435      1.00  1.190056   .091157
   8.73423   8.73423      1.00  1.192636   .091237
   8.73413   8.73413      1.00  1.189896   .091037
   8.73401   8.73401      1.00  1.191266   .091087
   8.73389   8.73389      1.00  1.190726   .091277
   8.73378   8.73378      1.00  1.189446   .091117
   8.73368   8.73368      1.00  1.190116   .091127
   8.73357   8.73357      1.00  1.192186   .091427
   8.73345   8.73345      1.00  1.191526   .091317
   8.73333   8.73333      1.00  1.190686   .091107
   8.73323   8.73323      1.00  1.191556   .091267
   8.73312   8.73312      1.00  1.193266   .091567
   8.73300   8.73300      1.00  1.188206   .091117
   8.73289   8.73289      1.00  1.189896   .091317
   8.73279   8.73279      1.00  1.192036   .091307
   8.73268   8.73268      1.00  1.191326   .091347
   8.73257   8.73257      1.00  1.189526   .091317
   8.73246   8.73246      1.00  1.190776   .091357
   8.73236   8.73236      1.00  1.191006   .091227
   8.73225   8.73225      1.00  1.190486   .091337
   8.73213   8.73213      1.00  1.185576   .090887
   8.73201   8.73201      1.00  1.192316   .091507
   8.73191   8.73191      1.00  1.188836   .091267
   8.73180   8.73180      1.00  1.191736   .091427
   8.73169   8.73169      1.00  1.189216   .091317
   8.73158   8.73158      1.00  1.191266   .091507
   8.73148   8.73148      1.00  1.189276   .091337
   8.73137   8.73137      1.00  1.192156   .091527
   8.73126   8.73126      1.00  1.188856   .091337
   8.73115   8.73115      1.00  1.191366   .091627
   8.73106   8.73106      1.00  1.190626   .091617
   8.73095   8.73095      1.00  1.191746   .091517
   8.73085   8.73085      1.00  1.189686   .091447
   8.73074   8.73074      1.00  1.190676   .091607
   8.73064   8.73064      1.00  1.190026   .091627
   8.73054   8.73054      1.00  1.191926   .091637
   8.73044   8.73044      1.00  1.189056   .091487
   8.73033   8.73033      1.00  1.190706   .091627
   8.73023   8.73023      1.00  1.191676   .091917
   8.73013   8.73013      1.00  1.189386   .091607
   8.73002   8.73002      1.00  1.191526   .091777
   8.72992   8.72992      1.00  1.188426   .091507
   8.72982   8.72982      1.00  1.191716   .091807
   8.72971   8.72971      1.00  1.190276   .091727
   8.72960   8.72960      1.00  1.189146   .091607
   8.72949   8.72949      1.00  1.190496   .091757
   8.72939   8.72939      1.00  1.192506   .092037
   8.72928   8.72928      1.00  1.188066   .091567
   8.72916   8.72916      1.00  1.191616   .091907
   8.72905   8.72905      1.00  1.188916   .091677
   8.72895   8.72895      1.00  1.191266   .091807
   8.72883   8.72883      1.00  1.190286   .091897
   8.72870   8.72870      1.00  1.190436   .091907
   8.72859   8.72859      1.00  1.188196   .091697
   8.72848   8.72848      1.00  1.192556   .092017
   8.72836   8.72836      1.00  1.190106   .091787
   8.72825   8.72825      1.00  1.188056   .091737
   8.72813   8.72813      1.00  1.191396   .092027
   8.72802   8.72802      1.00  1.189176   .091867
   8.72791   8.72791      1.00  1.191766   .091977
   8.72779   8.72779      1.00  1.188056   .091757
   8.72766   8.72766      1.00  1.191326   .091887
   8.72755   8.72755      1.00  1.188626   .091947
   8.72744   8.72744      1.00  1.189556   .092037
   8.72733   8.72733      1.00  1.188366   .091867
   8.72721   8.72721      1.00  1.192096   .092047
   8.72710   8.72710      1.00  1.187686   .091697
   8.72700   8.72700      1.00  1.190786   .092167
   8.72688   8.72688      1.00  1.189756   .092127
   8.72677   8.72677      1.00  1.190776   .092157
   8.72666   8.72666      1.00  1.187456   .091907
   8.72656   8.72656      1.00  1.188536   .091897
   8.72644   8.72644      1.00  1.186656   .091847
   8.72632   8.72632      1.00  1.188936   .091957
   8.72622   8.72622      1.00  1.188986   .091977
   8.72611   8.72611      1.00  1.188326   .091847
   8.72600   8.72600      1.00  1.187866   .091997
   8.72588   8.72588      1.00  1.186966   .091957
   8.72578   8.72578      1.00  1.190096   .092227
   8.72566   8.72566      1.00  1.188356   .092067
   8.72554   8.72554      1.00  1.186846   .091887
   8.72542   8.72542      1.00  1.187436   .092047
   8.72531   8.72531      1.00  1.189346   .092287
   8.72519   8.72519      1.00  1.187996   .092147
   8.72507   8.72507      1.00  1.189016   .092207
   8.72495   8.72495      1.00  1.182716   .091717
   8.72484   8.72484      1.00  1.189896   .092337
   8.72472   8.72472      1.00  1.188596   .092167
   8.72460   8.72460      1.00  1.188796   .092287
   8.72448   8.72448      1.00  1.186876   .092227
   8.72437   8.72437      1.00  1.188416   .092247
   8.72426   8.72426      1.00  1.186576   .092017
   8.72415   8.72415      1.00  1.189986   .092477
   8.72402   8.72402      1.00  1.185536   .092217
   8.72391   8.72391      1.00  1.187716   .092247
   8.72380   8.72380      1.00  1.188306   .092317
   8.72369   8.72369      1.00  1.187776   .092197
   8.72358   8.72358      1.00  1.187316   .092347
   8.72347   8.72347      1.00  1.188646   .092367
   8.72336   8.72336      1.00  1.187956   .092407
   8.72325   8.72325      1.00  1.186626   .092207
   8.72314   8.72314      1.00  1.185516   .092087
   8.72303   8.72303      1.00  1.187206   .092367
   8.72292   8.72292      1.00  1.187596   .092377
   8.72280   8.72280      1.00  1.183976   .092157
   8.72269   8.72269      1.00  1.184986   .092307
   8.72259   8.72259      1.00  1.186856   .092407
   8.72248   8.72248      1.00  1.184536   .092307
   8.72236   8.72236      1.00  1.185326   .092377
   8.72225   8.72225      1.00  1.184276   .092067
   8.72215   8.72215      1.00  1.186766   .092477
   8.72204   8.72204      1.00  1.182446   .092247
   8.72192   8.72192      1.00  1.185716   .092397
   8.72181   8.72181      1.00  1.183356   .092127
   8.72171   8.72171      1.00  1.185576   .092337
   8.72160   8.72160      1.00  1.182526   .092187
   8.72150   8.72150      1.00  1.187066   .092517
   8.72139   8.72139      1.00  1.182876   .092277
   8.72128   8.72128      1.00  1.184716   .092447
   8.72118   8.72118      1.00  1.184436   .092447
   8.72108   8.72108      1.00  1.184506   .092427
   8.72097   8.72097      1.00  1.183536   .092247
   8.72087   8.72087      1.00  1.186226   .092357
   8.72077   8.72077      1.00  1.182686   .092217
   8.72066   8.72066      1.00  1.185396   .092437
   8.72055   8.72055      1.00  1.182916   .092337
   8.72046   8.72046      1.00  1.185996   .092507
   8.72036   8.72036      1.00  1.183436   .092317
   8.72025   8.72025      1.00  1.183356   .092507
   8.72014   8.72014      1.00  1.183676   .092417
   8.72005   8.72005      1.00  1.184426   .092407
   8.71995   8.71995      1.00  1.186056   .092587
   8.71984   8.71984      1.00  1.181616   .092317
   8.71973   8.71973      1.00  1.185136   .092607
   8.71963   8.71963      1.00  1.183306   .092647
   8.71953   8.71953      1.00  1.185616   .092657
   8.71942   8.71942      1.00  1.183116   .092567
   8.71930   8.71930      1.00  1.182356   .092577
   8.71920   8.71920      1.00  1.184806   .092677
   8.71909   8.71909      1.00  1.184106   .092757
   8.71897   8.71897      1.00  1.184826   .092757
   8.71885   8.71885      1.00  1.183956   .092587
   8.71874   8.71874      1.00  1.183286   .092607
   8.71862   8.71862      1.00  1.183966   .092597
   8.71850   8.71850      1.00  1.186856   .092917
   8.71839   8.71839      1.00  1.181686   .092557
   8.71827   8.71827      1.00  1.185346   .092767
   8.71816   8.71816      1.00  1.183856   .092767
   8.71804   8.71804      1.00  1.186666   .092927
   8.71793   8.71793      1.00  1.182316   .092477
   8.71781   8.71781      1.00  1.185806   .092927
   8.71770   8.71770      1.00  1.179666   .092607
   8.71758   8.71758      1.00  1.185276   .092947
   8.71746   8.71746      1.00  1.184316   .092807
   8.71735   8.71735      1.00  1.185756   .093087
   8.71725   8.71725      1.00  1.182756   .092767
   8.71713   8.71713      1.00  1.185046   .092917
   8.71701   8.71701      1.00  1.183966   .093017
   8.71691   8.71691      1.00  1.184786   .092847
   8.71681   8.71681      1.00  1.184936   .093047
   8.71669   8.71669      1.00  1.185256   .093107
   8.71658   8.71658      1.00  1.184336   .092937
   8.71647   8.71647      1.00  1.185986   .093037
   8.71636   8.71636      1.00  1.184266   .093057
   8.71625   8.71625      1.00  1.184986   .093127
   8.71613   8.71613      1.00  1.186456   .093147
   8.71603   8.71603      1.00  1.183416   .092897
   8.71592   8.71592      1.00  1.187846   .093377
   8.71580   8.71580      1.00  1.184136   .093167
   8.71568   8.71568      1.00  1.185056   .093077
   8.71556   8.71556      1.00  1.184146   .093047
   8.71545   8.71545      1.00  1.185336   .093157
   8.71533   8.71533      1.00  1.183266   .093017
   8.71521   8.71521      1.00  1.183826   .092997
   8.71510   8.71510      1.00  1.184656   .093247
   8.71498   8.71498      1.00  1.184236   .093227
   8.71486   8.71486      1.00  1.183976   .093277
   8.71474   8.71474      1.00  1.185216   .093377
   8.71462   8.71462      1.00  1.184136   .093187
   8.71452   8.71452      1.00  1.184266   .093167
   8.71440   8.71440      1.00  1.182846   .093177
   8.71428   8.71428      1.00  1.183996   .093177
   8.71416   8.71416      1.00  1.186196   .093377
   8.71405   8.71405      1.00  1.181396   .093097
   8.71393   8.71393      1.00  1.185966   .093387
   8.71382   8.71382      1.00  1.183676   .093227
   8.71372   8.71372      1.00  1.184976   .093347
   8.71360   8.71360      1.00  1.181836   .093077
   8.71349   8.71349      1.00  1.184196   .093277
   8.71339   8.71339      1.00  1.183246   .093397
   8.71328   8.71328      1.00  1.184066   .093297
   8.71317   8.71317      1.00  1.185276   .093487
   8.71304   8.71304      1.00  1.183926   .093577
   8.71293   8.71293      1.00  1.182276   .093377
   8.71283   8.71283      1.00  1.184226   .093457
   8.71272   8.71272      1.00  1.185776   .093557
   8.71261   8.71261      1.00  1.183256   .093427
   8.71249   8.71249      1.00  1.182056   .093257
   8.71238   8.71238      1.00  1.183446   .093427
   8.71228   8.71228      1.00  1.186266   .093697
   8.71217   8.71217      1.00  1.178136   .092957
   8.71205   8.71205      1.00  1.185156   .093557
   8.71195   8.71195      1.00  1.181346   .093167
   8.71184   8.71184      1.00  1.183336   .093447
   8.71173   8.71173      1.00  1.181116   .093297
   8.71161   8.71161      1.00  1.183756   .093477
   8.71151   8.71151      1.00  1.183366   .093397
   8.71141   8.71141      1.00  1.182486   .093347
   8.71130   8.71130      1.00  1.180556   .093217
   8.71119   8.71119      1.00  1.187116   .093827
   8.71109   8.71109      1.00  1.179706   .093327
   8.71099   8.71099      1.00  1.182266   .093617
   8.71088   8.71088      1.00  1.184196   .093637
   8.71077   8.71077      1.00  1.184376   .093697
   8.71068   8.71068      1.00  1.180296   .093367
   8.71058   8.71058      1.00  1.184946   .093727
   8.71047   8.71047      1.00  1.184396   .093757
   8.71036   8.71036      1.00  1.180016   .093427
   8.71027   8.71027      1.00  1.183786   .093727
   8.71017   8.71017      1.00  1.185596   .093917
   8.71006   8.71006      1.00  1.185576   .093917
   8.70995   8.70995      1.00  1.181316   .093637
   8.70985   8.70985      1.00  1.184876   .093917
   8.70975   8.70975      1.00  1.185716   .093937
   8.70963   8.70963      1.00  1.182976   .093757
   8.70952   8.70952      1.00  1.181946   .093757
   8.70942   8.70942      1.00  1.187126   .094117
   8.70932   8.70932      1.00  1.184026   .093777
   8.70921   8.70921      1.00  1.182616   .093827
   8.70909   8.70909      1.00  1.185456   .094037
   8.70898   8.70898      1.00  1.188086   .094117
   8.70886   8.70886      1.00  1.183656   .093867
   8.70874   8.70874      1.00  1.183396   .093867
   8.70862   8.70862      1.00  1.188076   .094287
   8.70852   8.70852      1.00  1.185836   .094097
   8.70841   8.70841      1.00  1.185166   .094177
   8.70829   8.70829      1.00  1.184756   .094017
   8.70817   8.70817      1.00  1.188396   .094377
   8.70806   8.70806      1.00  1.184786   .094107
   8.70794   8.70794      1.00  1.185026   .094067
   8.70782   8.70782      1.00  1.186746   .094297
   8.70771   8.70771      1.00  1.185636   .094197
   8.70760   8.70760      1.00  1.185316   .094177
   8.70748   8.70748      1.00  1.187746   .094447
   8.70737   8.70737      1.00  1.185176   .094377
   8.70725   8.70725      1.00  1.183976   .094157
   8.70715   8.70715      1.00  1.187016   .094477
   8.70703   8.70703      1.00  1.186766   .094347
   8.70692   8.70692      1.00  1.185826   .094467
   8.70680   8.70680      1.00  1.182666   .094027
   8.70670   8.70670      1.00  1.188966   .094637
   8.70659   8.70659      1.00  1.185726   .094367
   8.70648   8.70648      1.00  1.186396   .094527
   8.70636   8.70636      1.00  1.184246   .094237
   8.70626   8.70626      1.00  1.190046   .094827
   8.70615   8.70615      1.00  1.184856   .094367
   8.70604   8.70604      1.00  1.186786   .094547
   8.70592   8.70592      1.00  1.186946   .094527
   8.70581   8.70581      1.00  1.189036   .094627
   8.70570   8.70570      1.00  1.185436   .094537
   8.70558   8.70558      1.00  1.189006   .094727
   8.70546   8.70546      1.00  1.185936   .094607
   8.70535   8.70535      1.00  1.187326   .094667
   8.70523   8.70523      1.00  1.186436   .094557
   8.70510   8.70510      1.00  1.187866   .094757
   8.70499   8.70499      1.00  1.187656   .094747
   8.70487   8.70487      1.00  1.185766   .094647
   8.70476   8.70476      1.00  1.186316   .094727
   8.70464   8.70464      1.00  1.186246   .094737
   8.70452   8.70452      1.00  1.186046   .094707
   8.70441   8.70441      1.00  1.186646   .094777
   8.70430   8.70430      1.00  1.189136   .095007
   8.70417   8.70417      1.00  1.185756   .094687
   8.70406   8.70406      1.00  1.186916   .094867
   8.70395   8.70395      1.00  1.187126   .094977
   8.70384   8.70384      1.00  1.189226   .095087
   8.70373   8.70373      1.00  1.183426   .094617
   8.70361   8.70361      1.00  1.187846   .094867
   8.70351   8.70351      1.00  1.186466   .094777
   8.70340   8.70340      1.00  1.187766   .094867
   8.70328   8.70328      1.00  1.183976   .094727
   8.70317   8.70317      1.00  1.186406   .094807
   8.70306   8.70306      1.00  1.183426   .094677
   8.70295   8.70295      1.00  1.184826   .094837
   8.70284   8.70284      1.00  1.184266   .094757
   8.70273   8.70273      1.00  1.186356   .094847
   8.70262   8.70262      1.00  1.186216   .094927
   8.70251   8.70251      1.00  1.182026   .094597
   8.70240   8.70240      1.00  1.185576   .094817
   8.70229   8.70229      1.00  1.184396   .094777
   8.70218   8.70218      1.00  1.184906   .094857
   8.70207   8.70207      1.00  1.182006   .094617
   8.70196   8.70196      1.00  1.188196   .095237
   8.70185   8.70185      1.00  1.181956   .094637
   8.70174   8.70174      1.00  1.184806   .094787
   8.70163   8.70163      1.00  1.181896   .094757
   8.70152   8.70152      1.00  1.186276   .095137
   8.70142   8.70142      1.00  1.181636   .094877
   8.70132   8.70132      1.00  1.183696   .094927
   8.70121   8.70121      1.00  1.182856   .094957
   8.70110   8.70110      1.00  1.183176   .094947
   8.70100   8.70100      1.00  1.181486   .094867
   8.70090   8.70090      1.00  1.184256   .094987
   8.70080   8.70080      1.00  1.180826   .094697
   8.70069   8.70069      1.00  1.181436   .094857
   8.70058   8.70058      1.00  1.180556   .094917
   8.70048   8.70048      1.00  1.181846   .094757
   8.70039   8.70039      1.00  1.179896   .094637
   8.70028   8.70028      1.00  1.177036   .094427
   8.70017   8.70017      1.00  1.182216   .094907
   8.70008   8.70008      1.00  1.180606   .094777
   8.69997   8.69997      1.00  1.178036   .094597
   8.69986   8.69986      1.00  1.177996   .094607
   8.69975   8.69975      1.00  1.179836   .094817
   8.69965   8.69965      1.00  1.177566   .094597
   8.69955   8.69955      1.00  1.179456   .094777
   8.69944   8.69944      1.00  1.177186   .094607
   8.69933   8.69933      1.00  1.178096   .094697
   8.69922   8.69922      1.00  1.176256   .094577
   8.69911   8.69911      1.00  1.177346   .094677
   8.69900   8.69900      1.00  1.177156   .094817
   8.69888   8.69888      1.00  1.176396   .094657
   8.69877   8.69877      1.00  1.173816   .094487
   8.69865   8.69865      1.00  1.177746   .094737
   8.69853   8.69853      1.00  1.173946   .094577
   8.69841   8.69841      1.00  1.173116   .094367
   8.69830   8.69830      1.00  1.175866   .094597
   8.69819   8.69819      1.00  1.173236   .094527
   8.69807   8.69807      1.00  1.174536   .094567
   8.69795   8.69795      1.00  1.171156   .094377
   8.69785   8.69785      1.00  1.174076   .094437
   8.69773   8.69773      1.00  1.172586   .094397
   8.69761   8.69761      1.00  1.169676   .094257
   8.69749   8.69749      1.00  1.169696   .094197
   8.69738   8.69738      1.00  1.173166   .094477
   8.69727   8.69727      1.00  1.169726   .094257
   8.69716   8.69716      1.00  1.168476   .094187
   8.69704   8.69704      1.00  1.172516   .094587
   8.69694   8.69694      1.00  1.171786   .094467
   8.69683   8.69683      1.00  1.169236   .094347
   8.69672   8.69672      1.00  1.170956   .094517
   8.69660   8.69660      1.00  1.168846   .094327
   8.69650   8.69650      1.00  1.171266   .094547
   8.69638   8.69638      1.00  1.168546   .094277
   8.69627   8.69627      1.00  1.167166   .094387
   8.69616   8.69616      1.00  1.171116   .094557
   8.69605   8.69605      1.00  1.166166   .094177
   8.69594   8.69594      1.00  1.167026   .094187
   8.69583   8.69583      1.00  1.168546   .094537
   8.69571   8.69571      1.00  1.165516   .094087
   8.69560   8.69560      1.00  1.167996   .094497
   8.69548   8.69548      1.00  1.169156   .094517
   8.69536   8.69536      1.00  1.167246   .094397
   8.69524   8.69524      1.00  1.163966   .094137
   8.69513   8.69513      1.00  1.170156   .094617
   8.69502   8.69502      1.00  1.167206   .094517
   8.69490   8.69490      1.00  1.167576   .094527
   8.69478   8.69478      1.00  1.164746   .094127
   8.69466   8.69466      1.00  1.169326   .094577
   8.69455   8.69455      1.00  1.166356   .094507
   8.69444   8.69444      1.00  1.165686   .094347
   8.69431   8.69431      1.00  1.166496   .094467
   8.69420   8.69420      1.00  1.168066   .094527
   8.69409   8.69409      1.00  1.162536   .094267
   8.69397   8.69397      1.00  1.167486   .094597
   8.69385   8.69385      1.00  1.163206   .094237
   8.69375   8.69375      1.00  1.165766   .094387
   8.69364   8.69364      1.00  1.164436   .094277
   8.69353   8.69353      1.00  1.164166   .094297
   8.69341   8.69341      1.00  1.164556   .094357
   8.69331   8.69331      1.00  1.165576   .094387
   8.69320   8.69320      1.00  1.164606   .094387
   8.69308   8.69308      1.00  1.166516   .094437
   8.69297   8.69297      1.00  1.164006   .094327
   8.69286   8.69286      1.00  1.163536   .094327
   8.69276   8.69276      1.00  1.167676   .094667
   8.69264   8.69264      1.00  1.164816   .094557
   8.69253   8.69253      1.00  1.164106   .094467
   8.69243   8.69243      1.00  1.166206   .094657
   8.69232   8.69232      1.00  1.165946   .094637
   8.69221   8.69221      1.00  1.164366   .094507
   8.69209   8.69209      1.00  1.164436   .094577
   8.69199   8.69199      1.00  1.163676   .094557
   8.69188   8.69188      1.00  1.166696   .094777
   8.69177   8.69177      1.00  1.162196   .094467
   8.69166   8.69166      1.00  1.165446   .094617
   8.69155   8.69155      1.00  1.165376   .094577
   8.69145   8.69145      1.00  1.165766   .094727
   8.69134   8.69134      1.00  1.163316   .094547
   8.69123   8.69123      1.00  1.166486   .094737
   8.69113   8.69113      1.00  1.163546   .094517
   8.69103   8.69103      1.00  1.166786   .094837
   8.69093   8.69093      1.00  1.164316   .094747
   8.69082   8.69082      1.00  1.164676   .094617
   8.69072   8.69072      1.00  1.163716   .094827
   8.69062   8.69062      1.00  1.164466   .094757
   8.69052   8.69052      1.00  1.164416   .094717
   8.69041   8.69041      1.00  1.165836   .094927
   8.69031   8.69031      1.00  1.160466   .094427
   8.69022   8.69022      1.00  1.164736   .094837
   8.69011   8.69011      1.00  1.164986   .094837
   8.69000   8.69000      1.00  1.163026   .094767
   8.68990   8.68990      1.00  1.164306   .094947
   8.68980   8.68980      1.00  1.164306   .094947
   8.68968   8.68968      1.00  1.163596   .094847
   8.68957   8.68957      1.00  1.163366   .094887
   8.68948   8.68948      1.00  1.164376   .094927
   8.68937   8.68937      1.00  1.164896   .095057
   8.68926   8.68926      1.00  1.161206   .094707
   8.68915   8.68915      1.00  1.164166   .095017
   8.68904   8.68904      1.00  1.164276   .095037
   8.68892   8.68892      1.00  1.164746   .095087
   8.68880   8.68880      1.00  1.159206   .094557
   8.68868   8.68868      1.00  1.162726   .094957
   8.68857   8.68857      1.00  1.163596   .094957
   8.68846   8.68846      1.00  1.163086   .095027
   8.68834   8.68834      1.00  1.162236   .094927
   8.68822   8.68822      1.00  1.163686   .095057
   8.68811   8.68811      1.00  1.162216   .094877
   8.68800   8.68800      1.00  1.164496   .094997
   8.68788   8.68788      1.00  1.160606   .094867
   8.68776   8.68776      1.00  1.161726   .094887
   8.68764   8.68764      1.00  1.162886   .095077
   8.68753   8.68753      1.00  1.159226   .094637
   8.68742   8.68742      1.00  1.164846   .095347
   8.68730   8.68730      1.00  1.157676   .094707
   8.68719   8.68719      1.00  1.164346   .095217
   8.68709   8.68709      1.00  1.160556   .094977
   8.68697   8.68697      1.00  1.164816   .095227
   8.68686   8.68686      1.00  1.157596   .094677
   8.68675   8.68675      1.00  1.164696   .095327
   8.68665   8.68665      1.00  1.158486   .094717
   8.68653   8.68653      1.00  1.161936   .095027
   8.68642   8.68642      1.00  1.157806   .094827
   8.68631   8.68631      1.00  1.162956   .095097
   8.68621   8.68621      1.00  1.158496   .094837
   8.68609   8.68609      1.00  1.161686   .095077
   8.68597   8.68597      1.00  1.157546   .094807
   8.68587   8.68587      1.00  1.163526   .095287
   8.68576   8.68576      1.00  1.157546   .094777
   8.68564   8.68564      1.00  1.160536   .095037
   8.68552   8.68552      1.00  1.157746   .094877
   8.68540   8.68540      1.00  1.161406   .095187
   8.68529   8.68529      1.00  1.157466   .094877
   8.68516   8.68516      1.00  1.160806   .095117
   8.68504   8.68504      1.00  1.159026   .095117
   8.68493   8.68493      1.00  1.159196   .095077
   8.68482   8.68482      1.00  1.161036   .095227
   8.68470   8.68470      1.00  1.159466   .095107
   8.68458   8.68458      1.00  1.160466   .095107
   8.68447   8.68447      1.00  1.160306   .095227
   8.68435   8.68435      1.00  1.160666   .095277
   8.68422   8.68422      1.00  1.160606   .095217
   8.68411   8.68411      1.00  1.159416   .095197
   8.68400   8.68400      1.00  1.158786   .095227
   8.68389   8.68389      1.00  1.162966   .095507
   8.68378   8.68378      1.00  1.156266   .095037
   8.68367   8.68367      1.00  1.161536   .095537
   8.68356   8.68356      1.00  1.160176   .095257
   8.68345   8.68345      1.00  1.160306   .095227
   8.68334   8.68334      1.00  1.158156   .095247
   8.68322   8.68322      1.00  1.157116   .095157
   8.68311   8.68311      1.00  1.163436   .095687
   8.68301   8.68301      1.00  1.154886   .094887
   8.68289   8.68289      1.00  1.161236   .095537
   8.68278   8.68278      1.00  1.157086   .095247
   8.68268   8.68268      1.00  1.160326   .095497
   8.68257   8.68257      1.00  1.158896   .095407
   8.68246   8.68246      1.00  1.160346   .095387
   8.68234   8.68234      1.00  1.160816   .095527
   8.68223   8.68223      1.00  1.158506   .095287
   8.68213   8.68213      1.00  1.160606   .095537
   8.68201   8.68201      1.00  1.160286   .095567
   8.68190   8.68190      1.00  1.159086   .095547
   8.68180   8.68180      1.00  1.162236   .095727
   8.68169   8.68169      1.00  1.159816   .095557
   8.68158   8.68158      1.00  1.160746   .095687
   8.68147   8.68147      1.00  1.158686   .095497
   8.68137   8.68137      1.00  1.159196   .095587
   8.68127   8.68127      1.00  1.160566   .095817
   8.68116   8.68116      1.00  1.157686   .095527
   8.68105   8.68105      1.00  1.163096   .096077
   8.68095   8.68095      1.00  1.159926   .095577
   8.68085   8.68085      1.00  1.161136   .095677
   8.68074   8.68074      1.00  1.160246   .095747
   8.68063   8.68063      1.00  1.161616   .095787
   8.68054   8.68054      1.00  1.161256   .095757
   8.68044   8.68044      1.00  1.161716   .095857
   8.68033   8.68033      1.00  1.160456   .095717
   8.68023   8.68023      1.00  1.163536   .096047
   8.68013   8.68013      1.00  1.159376   .095677
   8.68002   8.68002      1.00  1.163116   .096087
   8.67992   8.67992      1.00  1.161426   .095907
   8.67982   8.67982      1.00  1.163856   .096127
   8.67971   8.67971      1.00  1.157976   .095667
   8.67960   8.67960      1.00  1.164736   .096357
   8.67949   8.67949      1.00  1.161806   .095967
   8.67939   8.67939      1.00  1.160896   .096037
   8.67928   8.67928      1.00  1.161826   .096167
   8.67917   8.67917      1.00  1.162106   .096207
   8.67906   8.67906      1.00  1.160496   .095877
   8.67894   8.67894      1.00  1.161456   .096177
   8.67884   8.67884      1.00  1.161016   .096167
   8.67872   8.67872      1.00  1.162056   .096127
   8.67860   8.67860      1.00  1.160216   .096107
   8.67848   8.67848      1.00  1.161236   .096197
   8.67837   8.67837      1.00  1.162506   .096227
   8.67826   8.67826      1.00  1.159786   .096047
   8.67814   8.67814      1.00  1.159946   .096027
   8.67802   8.67802      1.00  1.162526   .096407
   8.67791   8.67791      1.00  1.160076   .096047
   8.67779   8.67779      1.00  1.159036   .095997
   8.67767   8.67767      1.00  1.161046   .096117
   8.67755   8.67755      1.00  1.160766   .096177
   8.67745   8.67745      1.00  1.158246   .095947
   8.67734   8.67734      1.00  1.162546   .096407
   8.67722   8.67722      1.00  1.159236   .096107
   8.67711   8.67711      1.00  1.161436   .096317
   8.67700   8.67700      1.00  1.156476   .095837
   8.67690   8.67690      1.00  1.161626   .096457
   8.67678   8.67678      1.00  1.159516   .096227
   8.67667   8.67667      1.00  1.158406   .096127
   8.67656   8.67656      1.00  1.156096   .096057
   8.67645   8.67645      1.00  1.161666   .096337
   8.67634   8.67634      1.00  1.155866   .096067
   8.67623   8.67623      1.00  1.157296   .096087
   8.67612   8.67612      1.00  1.158926   .096217
   8.67601   8.67601      1.00  1.158216   .096187
   8.67589   8.67589      1.00  1.154506   .095937
   8.67577   8.67577      1.00  1.156126   .096047
   8.67566   8.67566      1.00  1.157186   .096077
   8.67555   8.67555      1.00  1.152546   .095747
   8.67543   8.67543      1.00  1.155636   .096117
   8.67531   8.67531      1.00  1.154266   .095917
   8.67520   8.67520      1.00  1.158496   .096297
   8.67508   8.67508      1.00  1.150236   .095647
   8.67497   8.67497      1.00  1.156116   .096157
   8.67485   8.67485      1.00  1.154596   .096117
   8.67473   8.67473      1.00  1.154336   .095907
   8.67462   8.67462      1.00  1.150096   .095707
   8.67450   8.67450      1.00  1.156656   .096277
   8.67438   8.67438      1.00  1.149596   .095677
   8.67426   8.67426      1.00  1.150846   .095777
   8.67415   8.67415      1.00  1.150766   .095787
   8.67403   8.67403      1.00  1.148736   .095567
   8.67392   8.67392      1.00  1.147076   .095557
   8.67381   8.67381      1.00  1.150966   .095747
   8.67370   8.67370      1.00  1.150496   .095917
   8.67359   8.67359      1.00  1.149676   .095867
   8.67348   8.67348      1.00  1.147016   .095627
   8.67337   8.67337      1.00  1.147956   .095677
   8.67326   8.67326      1.00  1.150306   .095967
   8.67315   8.67315      1.00  1.143486   .095247
   8.67303   8.67303      1.00  1.147776   .095617
   8.67292   8.67292      1.00  1.147146   .095697
   8.67282   8.67282      1.00  1.146816   .095667
   8.67271   8.67271      1.00  1.143376   .095377
   8.67259   8.67259      1.00  1.147526   .095867
   8.67249   8.67249      1.00  1.142816   .095417
   8.67238   8.67238      1.00  1.146456   .095717
   8.67228   8.67228      1.00  1.142666   .095407
   8.67216   8.67216      1.00  1.145796   .095537
   8.67205   8.67205      1.00  1.142256   .095447
   8.67194   8.67194      1.00  1.144796   .095627
   8.67183   8.67183      1.00  1.144666   .095547
   8.67172   8.67172      1.00  1.145376   .095637
   8.67162   8.67162      1.00  1.140596   .095467
   8.67151   8.67151      1.00  1.145246   .095727
   8.67140   8.67140      1.00  1.144656   .095697
   8.67130   8.67130      1.00  1.141366   .095367
   8.67119   8.67119      1.00  1.141416   .095457
   8.67109   8.67109      1.00  1.142716   .095487
   8.67098   8.67098      1.00  1.142066   .095497
   8.67088   8.67088      1.00  1.138276   .095157
   8.67078   8.67078      1.00  1.142406   .095587
   8.67068   8.67068      1.00  1.141576   .095537
   8.67057   8.67057      1.00  1.139906   .095317
   8.67047   8.67047      1.00  1.139816   .095317
   8.67037   8.67037      1.00  1.141776   .095517
   8.67027   8.67027      1.00  1.141116   .095467
   8.67016   8.67016      1.00  1.139706   .095387
   8.67006   8.67006      1.00  1.138956   .095377
   8.66996   8.66996      1.00  1.142706   .095647
   8.66986   8.66986      1.00  1.139616   .095537
   8.66975   8.66975      1.00  1.139486   .095337
   8.66964   8.66964      1.00  1.139306   .095397
   8.66954   8.66954      1.00  1.142596   .095697
   8.66943   8.66943      1.00  1.138686   .095417
   8.66932   8.66932      1.00  1.138156   .095507
   8.66921   8.66921      1.00  1.138606   .095517
   8.66910   8.66910      1.00  1.136666   .095367
   8.66899   8.66899      1.00  1.138536   .095537
   8.66888   8.66888      1.00  1.136656   .095357
   8.66876   8.66876      1.00  1.137646   .095427
   8.66865   8.66865      1.00  1.134136   .095147
   8.66853   8.66853      1.00  1.137116   .095317
   8.66841   8.66841      1.00  1.136186   .095377
   8.66829   8.66829      1.00  1.134176   .095187
   8.66818   8.66818      1.00  1.134766   .095247
   8.66807   8.66807      1.00  1.138716   .095727
   8.66795   8.66795      1.00  1.132696   .095077
   8.66782   8.66782      1.00  1.133926   .095277
   8.66772   8.66772      1.00  1.136316   .095457
   8.66761   8.66761      1.00  1.135776   .095447
   8.66749   8.66749      1.00  1.132706   .095197
   8.66737   8.66737      1.00  1.135386   .095377
   8.66726   8.66726      1.00  1.136016   .095567
   8.66716   8.66716      1.00  1.133706   .095377
   8.66704   8.66704      1.00  1.134656   .095507
   8.66692   8.66692      1.00  1.129416   .094917
   8.66682   8.66682      1.00  1.135136   .095477
   8.66672   8.66672      1.00  1.131836   .095157
   8.66660   8.66660      1.00  1.132876   .095347
   8.66648   8.66648      1.00  1.134256   .095487
   8.66638   8.66638      1.00  1.133456   .095327
   8.66628   8.66628      1.00  1.130666   .095177
   8.66616   8.66616      1.00  1.133856   .095547
   8.66605   8.66605      1.00  1.131676   .095267
   8.66594   8.66594      1.00  1.132426   .095297
   8.66583   8.66583      1.00  1.131796   .095287
   8.66571   8.66571      1.00  1.132576   .095427
   8.66559   8.66559      1.00  1.131166   .095307
   8.66548   8.66548      1.00  1.130386   .095347
   8.66537   8.66537      1.00  1.133086   .095527
   8.66525   8.66525      1.00  1.129636   .095207
   8.66512   8.66512      1.00  1.130016   .095317
   8.66501   8.66501      1.00  1.130816   .095437
   8.66490   8.66490      1.00  1.132976   .095637
   8.66478   8.66478      1.00  1.129626   .095197
   8.66467   8.66467      1.00  1.128826   .095337
   8.66456   8.66456      1.00  1.133446   .095687
   8.66444   8.66444      1.00  1.129446   .095277
   8.66432   8.66432      1.00  1.129226   .095307
   8.66420   8.66420      1.00  1.128266   .095227
   8.66409   8.66409      1.00  1.131916   .095607
   8.66398   8.66398      1.00  1.128666   .095307
   8.66387   8.66387      1.00  1.130286   .095347
   8.66375   8.66375      1.00  1.127326   .095237
   8.66365   8.66365      1.00  1.132886   .095757
   8.66355   8.66355      1.00  1.125646   .095007
   8.66343   8.66343      1.00  1.130736   .095527
   8.66332   8.66332      1.00  1.129096   .095447
   8.66322   8.66322      1.00  1.130796   .095587
   8.66311   8.66311      1.00  1.124316   .094937
   8.66299   8.66299      1.00  1.134266   .095847
   8.66288   8.66288      1.00  1.127286   .095337
   8.66277   8.66277      1.00  1.130426   .095617
   8.66267   8.66267      1.00  1.128626   .095467
   8.66255   8.66255      1.00  1.132496   .095817
   8.66244   8.66244      1.00  1.127856   .095447
   8.66234   8.66234      1.00  1.131926   .095767
   8.66223   8.66223      1.00  1.128776   .095467
   8.66212   8.66212      1.00  1.131566   .095727
   8.66200   8.66200      1.00  1.126116   .095407
   8.66190   8.66190      1.00  1.131296   .095897
   8.66180   8.66180      1.00  1.128616   .095557
   8.66169   8.66169      1.00  1.126416   .095447
   8.66157   8.66157      1.00  1.129166   .095687
   8.66147   8.66147      1.00  1.129426   .095787
   8.66137   8.66137      1.00  1.126926   .095467
   8.66126   8.66126      1.00  1.125206   .095357
   8.66115   8.66115      1.00  1.126016   .095367
   8.66105   8.66105      1.00  1.126136   .095417
   8.66095   8.66095      1.00  1.126796   .095547
   8.66084   8.66084      1.00  1.125886   .095507
   8.66073   8.66073      1.00  1.128676   .095817
   8.66063   8.66063      1.00  1.124346   .095437
   8.66053   8.66053      1.00  1.126066   .095517
   8.66042   8.66042      1.00  1.128696   .095907
   8.66032   8.66032      1.00  1.126436   .095727
   8.66022   8.66022      1.00  1.125136   .095497
   8.66013   8.66013      1.00  1.128826   .095897
   8.66002   8.66002      1.00  1.123706   .095567
   8.65990   8.65990      1.00  1.127896   .095837
   8.65981   8.65981      1.00  1.126326   .095727
   8.65971   8.65971      1.00  1.122996   .095317
   8.65960   8.65960      1.00  1.127526   .095717
   8.65949   8.65949      1.00  1.127006   .095807
   8.65939   8.65939      1.00  1.126716   .095807
   8.65928   8.65928      1.00  1.129386   .096077
   8.65916   8.65916      1.00  1.125206   .095797
   8.65904   8.65904      1.00  1.126496   .095787
   8.65893   8.65893      1.00  1.129046   .095997
   8.65882   8.65882      1.00  1.126466   .095937
   8.65870   8.65870      1.00  1.126686   .095897
   8.65859   8.65859      1.00  1.129946   .096217
   8.65848   8.65848      1.00  1.127016   .095857
   8.65836   8.65836      1.00  1.130476   .096217
   8.65824   8.65824      1.00  1.127066   .095837
   8.65812   8.65812      1.00  1.129486   .096257
   8.65801   8.65801      1.00  1.127776   .096067
   8.65789   8.65789      1.00  1.131026   .096277
   8.65777   8.65777      1.00  1.126896   .095957
   8.65765   8.65765      1.00  1.130556   .096377
   8.65755   8.65755      1.00  1.127636   .096137
   8.65743   8.65743      1.00  1.131136   .096397
   8.65731   8.65731      1.00  1.128416   .096177
   8.65719   8.65719      1.00  1.128516   .096187
   8.65709   8.65709      1.00  1.129346   .096387
   8.65699   8.65699      1.00  1.130236   .096297
   8.65688   8.65688      1.00  1.128476   .096157
   8.65676   8.65676      1.00  1.129266   .096387
   8.65665   8.65665      1.00  1.128846   .096397
   8.65654   8.65654      1.00  1.132046   .096637
   8.65643   8.65643      1.00  1.129076   .096387
   8.65632   8.65632      1.00  1.130636   .096467
   8.65621   8.65621      1.00  1.130696   .096587
   8.65610   8.65610      1.00  1.131956   .096567
   8.65599   8.65599      1.00  1.131616   .096697
   8.65587   8.65587      1.00  1.131426   .096647
   8.65576   8.65576      1.00  1.133686   .096917
   8.65565   8.65565      1.00  1.129966   .096517
   8.65552   8.65552      1.00  1.134626   .096967
   8.65540   8.65540      1.00  1.132866   .096917
   8.65529   8.65529      1.00  1.135126   .097017
   8.65518   8.65518      1.00  1.131636   .096767
   8.65506   8.65506      1.00  1.136126   .097117
   8.65494   8.65494      1.00  1.134916   .097177
   8.65482   8.65482      1.00  1.136256   .097177
   8.65471   8.65471      1.00  1.132726   .096937
   8.65459   8.65459      1.00  1.138296   .097277
   8.65447   8.65447      1.00  1.132186   .096887
   8.65436   8.65436      1.00  1.137376   .097387
   8.65425   8.65425      1.00  1.136256   .097247
   8.65413   8.65413      1.00  1.136356   .097197
   8.65401   8.65401      1.00  1.136196   .097217
   8.65390   8.65390      1.00  1.134046   .097127
   8.65379   8.65379      1.00  1.137676   .097437
   8.65368   8.65368      1.00  1.136526   .097317
   8.65357   8.65357      1.00  1.136626   .097327
   8.65346   8.65346      1.00  1.137486   .097397
   8.65335   8.65335      1.00  1.140066   .097727
   8.65323   8.65323      1.00  1.133836   .097137
   8.65312   8.65312      1.00  1.139986   .097657
   8.65301   8.65301      1.00  1.137216   .097537
   8.65290   8.65290      1.00  1.141006   .097777
   8.65279   8.65279      1.00  1.134866   .097317
   8.65268   8.65268      1.00  1.140686   .097847
   8.65258   8.65258      1.00  1.140136   .097787
   8.65247   8.65247      1.00  1.140026   .097727
   8.65235   8.65235      1.00  1.134666   .097497
   8.65224   8.65224      1.00  1.141746   .097937
   8.65213   8.65213      1.00  1.138766   .097737
   8.65202   8.65202      1.00  1.138396   .097697
   8.65191   8.65191      1.00  1.141836   .098157
   8.65180   8.65180      1.00  1.138836   .097887
   8.65170   8.65170      1.00  1.139416   .097957
   8.65159   8.65159      1.00  1.142456   .098137
   8.65148   8.65148      1.00  1.142656   .098007
   8.65137   8.65137      1.00  1.138146   .097787
   8.65127   8.65127      1.00  1.142406   .098107
   8.65117   8.65117      1.00  1.141906   .098137
   8.65105   8.65105      1.00  1.142356   .098307
   8.65095   8.65095      1.00  1.138326   .097947
   8.65085   8.65085      1.00  1.143886   .098367
   8.65075   8.65075      1.00  1.142546   .098327
   8.65064   8.65064      1.00  1.140156   .098117
   8.65054   8.65054      1.00  1.141056   .098127
   8.65044   8.65044      1.00  1.143496   .098437
   8.65034   8.65034      1.00  1.142316   .098357
   8.65023   8.65023      1.00  1.142546   .098387
   8.65013   8.65013      1.00  1.140936   .098267
   8.65003   8.65003      1.00  1.145356   .098467
   8.64993   8.64993      1.00  1.142756   .098367
   8.64982   8.64982      1.00  1.142136   .098227
   8.64971   8.64971      1.00  1.145956   .098757
   8.64960   8.64960      1.00  1.143176   .098457
   8.64950   8.64950      1.00  1.146896   .098737
   8.64940   8.64940      1.00  1.142266   .098427
   8.64928   8.64928      1.00  1.146686   .098827
   8.64917   8.64917      1.00  1.140066   .098317
   8.64906   8.64906      1.00  1.147636   .098907
   8.64894   8.64894      1.00  1.143846   .098687
   8.64882   8.64882      1.00  1.144376   .098697
   8.64872   8.64872      1.00  1.142516   .098667
   8.64860   8.64860      1.00  1.147646   .099137
   8.64848   8.64848      1.00  1.143696   .098727
   8.64836   8.64836      1.00  1.146136   .098917
   8.64825   8.64825      1.00  1.143436   .098827
   8.64815   8.64815      1.00  1.149006   .099207
   8.64803   8.64803      1.00  1.143016   .098737
   8.64790   8.64790      1.00  1.146356   .098987
   8.64779   8.64779      1.00  1.147456   .099107
   8.64768   8.64768      1.00  1.145586   .098917
   8.64755   8.64755      1.00  1.144916   .098947
   8.64744   8.64744      1.00  1.147336   .099217
   8.64733   8.64733      1.00  1.148836   .099457
   8.64723   8.64723      1.00  1.143846   .098887
   8.64711   8.64711      1.00  1.146196   .099137
   8.64700   8.64700      1.00  1.147106   .099157
   8.64689   8.64689      1.00  1.147426   .099327
   8.64678   8.64678      1.00  1.142016   .098717
   8.64666   8.64666      1.00  1.149356   .099427
   8.64655   8.64655      1.00  1.143666   .098927
   8.64644   8.64644      1.00  1.146906   .099157
   8.64634   8.64634      1.00  1.147066   .099367
   8.64622   8.64622      1.00  1.149116   .099537
   8.64611   8.64611      1.00  1.146066   .099237
   8.64600   8.64600      1.00  1.144786   .099217
   8.64590   8.64590      1.00  1.150236   .099617
   8.64578   8.64578      1.00  1.147936   .099267
   8.64566   8.64566      1.00  1.146096   .099387
   8.64554   8.64554      1.00  1.148366   .099587
   8.64543   8.64543      1.00  1.148936   .099607
   8.64531   8.64531      1.00  1.145386   .099347
   8.64518   8.64518      1.00  1.146766   .099427
   8.64507   8.64507      1.00  1.147576   .099557
   8.64495   8.64495      1.00  1.147796   .099407
   8.64484   8.64484      1.00  1.147616   .099587
   8.64472   8.64472      1.00  1.148836   .099807
   8.64461   8.64461      1.00  1.149506   .099677
   8.64449   8.64449      1.00  1.149096   .099687
   8.64437   8.64437      1.00  1.145546   .099417
   8.64425   8.64425      1.00  1.149906   .099817
   8.64414   8.64414      1.00  1.149096   .099767
   8.64403   8.64403      1.00  1.147116   .099627
   8.64391   8.64391      1.00  1.149266   .099837
   8.64380   8.64380      1.00  1.149526   .099717
   8.64369   8.64369      1.00  1.150456   .100007
   8.64359   8.64359      1.00  1.149196   .099877
   8.64347   8.64347      1.00  1.149366   .099807
   8.64335   8.64335      1.00  1.150106   .099817
   8.64325   8.64325      1.00  1.150976   .099967
   8.64314   8.64314      1.00  1.152086   .100197
   8.64303   8.64303      1.00  1.151456   .100127
   8.64291   8.64291      1.00  1.148426   .100087
   8.64281   8.64281      1.00  1.150906   .100067
   8.64270   8.64270      1.00  1.151956   .100207
   8.64258   8.64258      1.00  1.149496   .099897
   8.64247   8.64247      1.00  1.149426   .100087
   8.64237   8.64237      1.00  1.152506   .100327
   8.64226   8.64226      1.00  1.152846   .100307
   8.64214   8.64214      1.00  1.149176   .099957
   8.64203   8.64203      1.00  1.153106   .100427
   8.64193   8.64193      1.00  1.152976   .100337
   8.64182   8.64182      1.00  1.153046   .100557
   8.64171   8.64171      1.00  1.150626   .100287
   8.64160   8.64160      1.00  1.155836   .100647
   8.64150   8.64150      1.00  1.152636   .100467
   8.64139   8.64139      1.00  1.153906   .100427
   8.64128   8.64128      1.00  1.149796   .100167
   8.64118   8.64118      1.00  1.156926   .100907
   8.64108   8.64108      1.00  1.150506   .100387
   8.64097   8.64097      1.00  1.154506   .100747
   8.64086   8.64086      1.00  1.153996   .100607
   8.64076   8.64076      1.00  1.155546   .100877
   8.64066   8.64066      1.00  1.153716   .100827
   8.64056   8.64056      1.00  1.155226   .100857
   8.64045   8.64045      1.00  1.155386   .100847
   8.64035   8.64035      1.00  1.155606   .100897
   8.64025   8.64025      1.00  1.154876   .100817
   8.64015   8.64015      1.00  1.155156   .100837
   8.64004   8.64004      1.00  1.155726   .100857
   8.63994   8.63994      1.00  1.153876   .100737
   8.63983   8.63983      1.00  1.157416   .101017
   8.63973   8.63973      1.00  1.155676   .100897
   8.63963   8.63963      1.00  1.155116   .100957
   8.63952   8.63952      1.00  1.153856   .100867
   8.63941   8.63941      1.00  1.155726   .100997
   8.63931   8.63931      1.00  1.156936   .101217
   8.63920   8.63920      1.00  1.156886   .101157
   8.63908   8.63908      1.00  1.155386   .100987
   8.63896   8.63896      1.00  1.159666   .101377
   8.63885   8.63885      1.00  1.156386   .101097
   8.63874   8.63874      1.00  1.160156   .101337
   8.63861   8.63861      1.00  1.157846   .101257
   8.63850   8.63850      1.00  1.158356   .101387
   8.63839   8.63839      1.00  1.159826   .101507
   8.63827   8.63827      1.00  1.160286   .101537
   8.63814   8.63814      1.00  1.159176   .101387
   8.63804   8.63804      1.00  1.158516   .101437
   8.63793   8.63793      1.00  1.157386   .101317
   8.63781   8.63781      1.00  1.160866   .101487
   8.63769   8.63769      1.00  1.159856   .101597
   8.63758   8.63758      1.00  1.160236   .101627
   8.63747   8.63747      1.00  1.162606   .101947
   8.63736   8.63736      1.00  1.159216   .101677
   8.63724   8.63724      1.00  1.162136   .101907
   8.63713   8.63713      1.00  1.160926   .101727
   8.63703   8.63703      1.00  1.163416   .102077
   8.63691   8.63691      1.00  1.159216   .101687
   8.63679   8.63679      1.00  1.162796   .102037
   8.63669   8.63669      1.00  1.161526   .102027
   8.63658   8.63658      1.00  1.162596   .101987
   8.63647   8.63647      1.00  1.162046   .102067
   8.63635   8.63635      1.00  1.163776   .102147
   8.63625   8.63625      1.00  1.160406   .101947
   8.63614   8.63614      1.00  1.163446   .102137
   8.63603   8.63603      1.00  1.163856   .102217
   8.63591   8.63591      1.00  1.162386   .102097
   8.63580   8.63580      1.00  1.161646   .102217
   8.63569   8.63569      1.00  1.165046   .102427
   8.63557   8.63557      1.00  1.163716   .102237
   8.63545   8.63545      1.00  1.164436   .102207
   8.63534   8.63534      1.00  1.162806   .102127
   8.63522   8.63522      1.00  1.166016   .102527
   8.63510   8.63510      1.00  1.164906   .102507
   8.63498   8.63498      1.00  1.163536   .102397
   8.63487   8.63487      1.00  1.164546   .102477
   8.63475   8.63475      1.00  1.165286   .102547
   8.63463   8.63463      1.00  1.164246   .102397
   8.63450   8.63450      1.00  1.164856   .102377
   8.63439   8.63439      1.00  1.165246   .102467
   8.63428   8.63428      1.00  1.163976   .102387
   8.63416   8.63416      1.00  1.164846   .102517
   8.63404   8.63404      1.00  1.164766   .102577
   8.63394   8.63394      1.00  1.165246   .102557
   8.63383   8.63383      1.00  1.165336   .102697
   8.63371   8.63371      1.00  1.164026   .102547
   8.63360   8.63360      1.00  1.164986   .102667
   8.63349   8.63349      1.00  1.163716   .102607
   8.63338   8.63338      1.00  1.166446   .102827
   8.63327   8.63327      1.00  1.163856   .102517
   8.63316   8.63316      1.00  1.166196   .102857
   8.63305   8.63305      1.00  1.163636   .102667
   8.63294   8.63294      1.00  1.167576   .103077
   8.63283   8.63283      1.00  1.163736   .102557
   8.63272   8.63272      1.00  1.166076   .102877
   8.63261   8.63261      1.00  1.165006   .102817
   8.63250   8.63250      1.00  1.165846   .102887
   8.63239   8.63239      1.00  1.164676   .102767
   8.63227   8.63227      1.00  1.165836   .102837
   8.63216   8.63216      1.00  1.166066   .102817
   8.63206   8.63206      1.00  1.164526   .102767
   8.63194   8.63194      1.00  1.163686   .102777
   8.63183   8.63183      1.00  1.165936   .102827
   8.63173   8.63173      1.00  1.166286   .103097
   8.63162   8.63162      1.00  1.165476   .102947
   8.63151   8.63151      1.00  1.166856   .103067
   8.63140   8.63140      1.00  1.165616   .103077
   8.63130   8.63130      1.00  1.166936   .103307
   8.63120   8.63120      1.00  1.165256   .103077
   8.63109   8.63109      1.00  1.167836   .103177
   8.63098   8.63098      1.00  1.164916   .102977
   8.63088   8.63088      1.00  1.167806   .103317
   8.63078   8.63078      1.00  1.167206   .103197
   8.63068   8.63068      1.00  1.165886   .103087
   8.63057   8.63057      1.00  1.163536   .103037
   8.63047   8.63047      1.00  1.168926   .103497
   8.63037   8.63037      1.00  1.167136   .103327
   8.63027   8.63027      1.00  1.168256   .103477
   8.63016   8.63016      1.00  1.166166   .103177
   8.63006   8.63006      1.00  1.168586   .103557
   8.62995   8.62995      1.00  1.167696   .103527
   8.62984   8.62984      1.00  1.166736   .103407
   8.62974   8.62974      1.00  1.167756   .103467
   8.62964   8.62964      1.00  1.167926   .103337
   8.62954   8.62954      1.00  1.167006   .103357
   8.62943   8.62943      1.00  1.168736   .103517
   8.62931   8.62931      1.00  1.167986   .103517
   8.62920   8.62920      1.00  1.168266   .103637
   8.62910   8.62910      1.00  1.167426   .103597
   8.62897   8.62897      1.00  1.167906   .103657
   8.62885   8.62885      1.00  1.168416   .103577
   8.62875   8.62875      1.00  1.167486   .103537
   8.62863   8.62863      1.00  1.169766   .103917
   8.62851   8.62851      1.00  1.169546   .103747
   8.62840   8.62840      1.00  1.167656   .103667
   8.62828   8.62828      1.00  1.168176   .103797
   8.62817   8.62817      1.00  1.169556   .103677
   8.62805   8.62805      1.00  1.169156   .103667
   8.62793   8.62793      1.00  1.167136   .103657
   8.62782   8.62782      1.00  1.169956   .103957
   8.62770   8.62770      1.00  1.169146   .103827
   8.62758   8.62758      1.00  1.167486   .103817
   8.62747   8.62747      1.00  1.167176   .103777
   8.62736   8.62736      1.00  1.170346   .104037
   8.62725   8.62725      1.00  1.168436   .103967
   8.62713   8.62713      1.00  1.169266   .103997
   8.62702   8.62702      1.00  1.168026   .103807
   8.62691   8.62691      1.00  1.170926   .104157
   8.62681   8.62681      1.00  1.166096   .103767
   8.62669   8.62669      1.00  1.169756   .104047
   8.62657   8.62657      1.00  1.169016   .103997
   8.62647   8.62647      1.00  1.170046   .104107
   8.62636   8.62636      1.00  1.167616   .103937
   8.62625   8.62625      1.00  1.170246   .104277
   8.62613   8.62613      1.00  1.168936   .104117
   8.62603   8.62603      1.00  1.168356   .103987
   8.62592   8.62592      1.00  1.169266   .104267
   8.62580   8.62580      1.00  1.170386   .104267
   8.62568   8.62568      1.00  1.168846   .104137
   8.62558   8.62558      1.00  1.167516   .104197
   8.62546   8.62546      1.00  1.170366   .104287
   8.62533   8.62533      1.00  1.168766   .104177
   8.62521   8.62521      1.00  1.167876   .104107
   8.62510   8.62510      1.00  1.168046   .104057
   8.62498   8.62498      1.00  1.170216   .104377
   8.62486   8.62486      1.00  1.166496   .104027
   8.62474   8.62474      1.00  1.167066   .104237
   8.62463   8.62463      1.00  1.167886   .104187
   8.62451   8.62451      1.00  1.169516   .104287
   8.62439   8.62439      1.00  1.165456   .104067
   8.62427   8.62427      1.00  1.169466   .104357
   8.62417   8.62417      1.00  1.167896   .104237
   8.62406   8.62406      1.00  1.168366   .104337
   8.62394   8.62394      1.00  1.166276   .104027
   8.62383   8.62383      1.00  1.169196   .104427
   8.62372   8.62372      1.00  1.167276   .104237
   8.62361   8.62361      1.00  1.167616   .104297
   8.62349   8.62349      1.00  1.165976   .104247
   8.62337   8.62337      1.00  1.168916   .104567
   8.62327   8.62327      1.00  1.163596   .104197
   8.62316   8.62316      1.00  1.166946   .104197
   8.62304   8.62304      1.00  1.167936   .104307
   8.62293   8.62293      1.00  1.166416   .104277
   8.62283   8.62283      1.00  1.166526   .104337
   8.62273   8.62273      1.00  1.168176   .104407
   8.62261   8.62261      1.00  1.167576   .104447
   8.62250   8.62250      1.00  1.165496   .104247
   8.62238   8.62238      1.00  1.166486   .104337
   8.62228   8.62228      1.00  1.167966   .104607
   8.62217   8.62217      1.00  1.165326   .104337
   8.62205   8.62205      1.00  1.165666   .104267
   8.62195   8.62195      1.00  1.165946   .104437
   8.62184   8.62184      1.00  1.167196   .104547
   8.62173   8.62173      1.00  1.163596   .104247
   8.62162   8.62162      1.00  1.164456   .104447
   8.62152   8.62152      1.00  1.167906   .104677
   8.62141   8.62141      1.00  1.164306   .104267
   8.62130   8.62130      1.00  1.163736   .104287
   8.62120   8.62120      1.00  1.164916   .104607
   8.62109   8.62109      1.00  1.164816   .104307
   8.62099   8.62099      1.00  1.163406   .104397
   8.62088   8.62088      1.00  1.163846   .104357
   8.62078   8.62078      1.00  1.166796   .104667
   8.62068   8.62068      1.00  1.162796   .104287
   8.62058   8.62058      1.00  1.163436   .104267
   8.62048   8.62048      1.00  1.162406   .104267
   8.62037   8.62037      1.00  1.166226   .104677
   8.62027   8.62027      1.00  1.160016   .104077
   8.62017   8.62017      1.00  1.163506   .104437
   8.62006   8.62006      1.00  1.163986   .104527
   8.61995   8.61995      1.00  1.161816   .104407
   8.61985   8.61985      1.00  1.160496   .104347
   8.61976   8.61976      1.00  1.163816   .104527
   8.61964   8.61964      1.00  1.161916   .104487
   8.61953   8.61953      1.00  1.159946   .104197
   8.61943   8.61943      1.00  1.162566   .104397
   8.61933   8.61933      1.00  1.162046   .104317
   8.61921   8.61921      1.00  1.159886   .104267
   8.61910   8.61910      1.00  1.159636   .104287
   8.61899   8.61899      1.00  1.162146   .104587
   8.61887   8.61887      1.00  1.159006   .104187
   8.61874   8.61874      1.00  1.158426   .104267
   8.61863   8.61863      1.00  1.160676   .104527
   8.61853   8.61853      1.00  1.161096   .104437
   8.61841   8.61841      1.00  1.157996   .104317
   8.61829   8.61829      1.00  1.159186   .104407
   8.61817   8.61817      1.00  1.160926   .104457
   8.61806   8.61806      1.00  1.159516   .104427
   8.61795   8.61795      1.00  1.156956   .104167
   8.61783   8.61783      1.00  1.158706   .104367
   8.61771   8.61771      1.00  1.160126   .104537
   8.61759   8.61759      1.00  1.153566   .103937
   8.61749   8.61749      1.00  1.158376   .104387
   8.61737   8.61737      1.00  1.157556   .104327
   8.61726   8.61726      1.00  1.158196   .104327
   8.61715   8.61715      1.00  1.155106   .104097
   8.61704   8.61704      1.00  1.158876   .104397
   8.61692   8.61692      1.00  1.156496   .104337
   8.61681   8.61681      1.00  1.154846   .104197
   8.61670   8.61670      1.00  1.155946   .104147
   8.61660   8.61660      1.00  1.158236   .104497
   8.61648   8.61648      1.00  1.153696   .104057
   8.61637   8.61637      1.00  1.155166   .104277
   8.61626   8.61626      1.00  1.155716   .104267
   8.61615   8.61615      1.00  1.155276   .104347
   8.61604   8.61604      1.00  1.151106   .103807
   8.61592   8.61592      1.00  1.154066   .104317
   8.61581   8.61581      1.00  1.156056   .104507
   8.61570   8.61570      1.00  1.153356   .104107
   8.61558   8.61558      1.00  1.154846   .104367
   8.61546   8.61546      1.00  1.154206   .104287
   8.61534   8.61534      1.00  1.155936   .104427
   8.61523   8.61523      1.00  1.153146   .104217
   8.61511   8.61511      1.00  1.155676   .104537
   8.61499   8.61499      1.00  1.155646   .104497
   8.61488   8.61488      1.00  1.152786   .104227
   8.61477   8.61477      1.00  1.152946   .104317
   8.61465   8.61465      1.00  1.155966   .104687
   8.61452   8.61452      1.00  1.150956   .104077
   8.61441   8.61441      1.00  1.153686   .104347
   8.61430   8.61430      1.00  1.152626   .104237
   8.61418   8.61418      1.00  1.154686   .104377
   8.61406   8.61406      1.00  1.151366   .104247
   8.61395   8.61395      1.00  1.153086   .104407
   8.61384   8.61384      1.00  1.152406   .104297
   8.61373   8.61373      1.00  1.153126   .104397
   8.61362   8.61362      1.00  1.150296   .104277
   8.61351   8.61351      1.00  1.152086   .104387
   8.61340   8.61340      1.00  1.152786   .104397
   8.61329   8.61329      1.00  1.150326   .104217
   8.61317   8.61317      1.00  1.150706   .104277
   8.61306   8.61306      1.00  1.150906   .104247
   8.61296   8.61296      1.00  1.151656   .104387
   8.61285   8.61285      1.00  1.151516   .104427
   8.61273   8.61273      1.00  1.150316   .104297
   8.61263   8.61263      1.00  1.151336   .104427
   8.61252   8.61252      1.00  1.152116   .104427
   8.61240   8.61240      1.00  1.148976   .104247
   8.61229   8.61229      1.00  1.151416   .104477
   8.61218   8.61218      1.00  1.150966   .104547
   8.61208   8.61208      1.00  1.150806   .104387
   8.61196   8.61196      1.00  1.151176   .104477
   8.61185   8.61185      1.00  1.149816   .104317
   8.61175   8.61175      1.00  1.150106   .104487
   8.61164   8.61164      1.00  1.150336   .104527
   8.61153   8.61153      1.00  1.151656   .104567
   8.61142   8.61142      1.00  1.149486   .104347
   8.61132   8.61132      1.00  1.149476   .104407
   8.61122   8.61122      1.00  1.151106   .104637
   8.61111   8.61111      1.00  1.152076   .104657
   8.61100   8.61100      1.00  1.147936   .104287
   8.61090   8.61090      1.00  1.150206   .104617
   8.61081   8.61081      1.00  1.149926   .104627
   8.61070   8.61070      1.00  1.151766   .104777
   8.61060   8.61060      1.00  1.147116   .104407
   8.61050   8.61050      1.00  1.150776   .104737
   8.61039   8.61039      1.00  1.148806   .104417
   8.61029   8.61029      1.00  1.148086   .104367
   8.61018   8.61018      1.00  1.148706   .104517
   8.61008   8.61008      1.00  1.151536   .104807
   8.60998   8.60998      1.00  1.149246   .104687
   8.60987   8.60987      1.00  1.148376   .104507
   8.60976   8.60976      1.00  1.149046   .104657
   8.60966   8.60966      1.00  1.150706   .104867
   8.60956   8.60956      1.00  1.148486   .104637
   8.60945   8.60945      1.00  1.149616   .104837
   8.60934   8.60934      1.00  1.150186   .104827
   8.60923   8.60923      1.00  1.148586   .104697
   8.60912   8.60912      1.00  1.149696   .104807
   8.60900   8.60900      1.00  1.148896   .104677
   8.60889   8.60889      1.00  1.148256   .104757
   8.60877   8.60877      1.00  1.146346   .104477
   8.60867   8.60867      1.00  1.150376   .104917
   8.60855   8.60855      1.00  1.148606   .104727
   8.60843   8.60843      1.00  1.149366   .104837
   8.60832   8.60832      1.00  1.149276   .104837
   8.60821   8.60821      1.00  1.151616   .105097
   8.60808   8.60808      1.00  1.149106   .104857
   8.60796   8.60796      1.00  1.149616   .104987
   8.60785   8.60785      1.00  1.149726   .104877
   8.60773   8.60773      1.00  1.151496   .105077
   8.60761   8.60761      1.00  1.148516   .104897
   8.60749   8.60749      1.00  1.148396   .104957
   8.60739   8.60739      1.00  1.151446   .105337
   8.60728   8.60728      1.00  1.148496   .104927
   8.60716   8.60716      1.00  1.149346   .105037
   8.60705   8.60705      1.00  1.147506   .104837
   8.60695   8.60695      1.00  1.151786   .105317
   8.60684   8.60684      1.00  1.145636   .104677
   8.60672   8.60672      1.00  1.149576   .105117
   8.60661   8.60661      1.00  1.147466   .104807
   8.60650   8.60650      1.00  1.150946   .105257
   8.60639   8.60639      1.00  1.146446   .104867
   8.60628   8.60628      1.00  1.149586   .105177
   8.60617   8.60617      1.00  1.148476   .105037
   8.60606   8.60606      1.00  1.148986   .105207
   8.60595   8.60595      1.00  1.146306   .104887
   8.60583   8.60583      1.00  1.149966   .105277
   8.60571   8.60571      1.00  1.146556   .104947
   8.60560   8.60560      1.00  1.146816   .105027
   8.60549   8.60549      1.00  1.148736   .105367
   8.60537   8.60537      1.00  1.147496   .104947
   8.60524   8.60524      1.00  1.145906   .104957
   8.60513   8.60513      1.00  1.148796   .105197
   8.60502   8.60502      1.00  1.149746   .105397
   8.60490   8.60490      1.00  1.148086   .105137
   8.60478   8.60478      1.00  1.146756   .105157
   8.60466   8.60466      1.00  1.148656   .105327
   8.60455   8.60455      1.00  1.149856   .105537
   8.60443   8.60443      1.00  1.147356   .105207
   8.60432   8.60432      1.00  1.147066   .105177
   8.60420   8.60420      1.00  1.149316   .105517
   8.60409   8.60409      1.00  1.148816   .105527
   8.60397   8.60397      1.00  1.147256   .105337
   8.60385   8.60385      1.00  1.149596   .105477
   8.60375   8.60375      1.00  1.148796   .105377
   8.60364   8.60364      1.00  1.148836   .105417
   8.60352   8.60352      1.00  1.147376   .105307
   8.60341   8.60341      1.00  1.149106   .105527
   8.60329   8.60329      1.00  1.148016   .105437
   8.60319   8.60319      1.00  1.147516   .105447
   8.60308   8.60308      1.00  1.149446   .105587
   8.60296   8.60296      1.00  1.146376   .105367
   8.60286   8.60286      1.00  1.148536   .105587
   8.60275   8.60275      1.00  1.147656   .105557
   8.60263   8.60263      1.00  1.150936   .105707
   8.60252   8.60252      1.00  1.148226   .105667
   8.60241   8.60241      1.00  1.148256   .105597
   8.60231   8.60231      1.00  1.149736   .105837
   8.60219   8.60219      1.00  1.149926   .105687
   8.60207   8.60207      1.00  1.146376   .105477
   8.60197   8.60197      1.00  1.150046   .105777
   8.60187   8.60187      1.00  1.149546   .105817
   8.60175   8.60175      1.00  1.148546   .105717
   8.60164   8.60164      1.00  1.146896   .105627
   8.60154   8.60154      1.00  1.148706   .105727
   8.60144   8.60144      1.00  1.148436   .105877
   8.60132   8.60132      1.00  1.146076   .105627
   8.60122   8.60122      1.00  1.149746   .106007
   8.60112   8.60112      1.00  1.149686   .105867
   8.60101   8.60101      1.00  1.149756   .105997
   8.60090   8.60090      1.00  1.148106   .105817
   8.60080   8.60080      1.00  1.150656   .106167
   8.60070   8.60070      1.00  1.149956   .106167
   8.60060   8.60060      1.00  1.149256   .106017
   8.60049   8.60049      1.00  1.148976   .105997
   8.60039   8.60039      1.00  1.151396   .106197
   8.60029   8.60029      1.00  1.149116   .105987
   8.60019   8.60019      1.00  1.149516   .106177
   8.60008   8.60008      1.00  1.148866   .105977
   8.59997   8.59997      1.00  1.150796   .106247
   8.59988   8.59988      1.00  1.148216   .106027
   8.59977   8.59977      1.00  1.151446   .106337
   8.59966   8.59966      1.00  1.149106   .106127
   8.59955   8.59955      1.00  1.150496   .106207
   8.59945   8.59945      1.00  1.149346   .106147
   8.59934   8.59934      1.00  1.150196   .106167
   8.59923   8.59923      1.00  1.148206   .106157
   8.59912   8.59912      1.00  1.148166   .106047
   8.59900   8.59900      1.00  1.149326   .106177
   8.59889   8.59889      1.00  1.149106   .106307
   8.59878   8.59878      1.00  1.148406   .106147
   8.59865   8.59865      1.00  1.147406   .106197
   8.59854   8.59854      1.00  1.149926   .106327
   8.59843   8.59843      1.00  1.147266   .106127
   8.59831   8.59831      1.00  1.147636   .106187
   8.59819   8.59819      1.00  1.149216   .106397
   8.59807   8.59807      1.00  1.147916   .106217
   8.59796   8.59796      1.00  1.146616   .106177
   8.59784   8.59784      1.00  1.148626   .106377
   8.59773   8.59773      1.00  1.146866   .106057
   8.59761   8.59761      1.00  1.148446   .106357
   8.59749   8.59749      1.00  1.147666   .106197
   8.59738   8.59738      1.00  1.146336   .106177
   8.59727   8.59727      1.00  1.148936   .106547
   8.59717   8.59717      1.00  1.147366   .106227
   8.59706   8.59706      1.00  1.147566   .106327
   8.59694   8.59694      1.00  1.146326   .106267
   8.59682   8.59682      1.00  1.147356   .106547
   8.59672   8.59672      1.00  1.147086   .106347
   8.59661   8.59661      1.00  1.147236   .106427
   8.59650   8.59650      1.00  1.144806   .106077
   8.59638   8.59638      1.00  1.147746   .106467
   8.59628   8.59628      1.00  1.144376   .106217
   8.59617   8.59617      1.00  1.147336   .106327
   8.59605   8.59605      1.00  1.144666   .106147
   8.59594   8.59594      1.00  1.144096   .106107
   8.59583   8.59583      1.00  1.144726   .106147
   8.59571   8.59571      1.00  1.146046   .106467
   8.59560   8.59560      1.00  1.143586   .106197
   8.59547   8.59547      1.00  1.143736   .106087
   8.59536   8.59536      1.00  1.146176   .106467
   8.59525   8.59525      1.00  1.143956   .106297
   8.59513   8.59513      1.00  1.145856   .106497
   8.59501   8.59501      1.00  1.143436   .106267
   8.59490   8.59490      1.00  1.145576   .106417
   8.59478   8.59478      1.00  1.143836   .106237
   8.59466   8.59466      1.00  1.143926   .106327
   8.59454   8.59454      1.00  1.142786   .106287
   8.59442   8.59442      1.00  1.144776   .106497
   8.59431   8.59431      1.00  1.141616   .106147
   8.59419   8.59419      1.00  1.141686   .106077
   8.59407   8.59407      1.00  1.142206   .106007
   8.59396   8.59396      1.00  1.143196   .106357
   8.59385   8.59385      1.00  1.141506   .106317
   8.59374   8.59374      1.00  1.143726   .106367
   8.59362   8.59362      1.00  1.139966   .106037
   8.59352   8.59352      1.00  1.143556   .106407
   8.59341   8.59341      1.00  1.140856   .106197
   8.59329   8.59329      1.00  1.142236   .106357
   8.59318   8.59318      1.00  1.139656   .106087
   8.59307   8.59307      1.00  1.141606   .106337
   8.59296   8.59296      1.00  1.142166   .106357
   8.59286   8.59286      1.00  1.138426   .106067
   8.59274   8.59274      1.00  1.139046   .106197
   8.59263   8.59263      1.00  1.141816   .106407
   8.59253   8.59253      1.00  1.140016   .106167
   8.59241   8.59241      1.00  1.139776   .106197
   8.59230   8.59230      1.00  1.137896   .106097
   8.59219   8.59219      1.00  1.139966   .106327
   8.59209   8.59209      1.00  1.140216   .106337
   8.59197   8.59197      1.00  1.136976   .105947
   8.59186   8.59186      1.00  1.139436   .106357
   8.59175   8.59175      1.00  1.139016   .106217
   8.59165   8.59165      1.00  1.136916   .106087
   8.59154   8.59154      1.00  1.139046   .106327
   8.59143   8.59143      1.00  1.136216   .106007
   8.59132   8.59132      1.00  1.137156   .106187
   8.59122   8.59122      1.00  1.137296   .106087
   8.59111   8.59111      1.00  1.137486   .106167
   8.59101   8.59101      1.00  1.134206   .105867
   8.59091   8.59091      1.00  1.136686   .106127
   8.59081   8.59081      1.00  1.135036   .106017
   8.59070   8.59070      1.00  1.137856   .106287
   8.59060   8.59060      1.00  1.132606   .105797
   8.59050   8.59050      1.00  1.137586   .106377
   8.59040   8.59040      1.00  1.135726   .106157
   8.59029   8.59029      1.00  1.136576   .106217
   8.59018   8.59018      1.00  1.132936   .105907
   8.59008   8.59008      1.00  1.137646   .106377
   8.58998   8.58998      1.00  1.134406   .106177
   8.58987   8.58987      1.00  1.135156   .106257
   8.58976   8.58976      1.00  1.134416   .106187
   8.58966   8.58966      1.00  1.136756   .106367
   8.58956   8.58956      1.00  1.134396   .106287
   8.58945   8.58945      1.00  1.133396   .106107
   8.58933   8.58933      1.00  1.136926   .106427
   8.58923   8.58923      1.00  1.135236   .106227
   8.58912   8.58912      1.00  1.132586   .106107
   8.58900   8.58900      1.00  1.134486   .106287
   8.58889   8.58889      1.00  1.135226   .106377
   8.58878   8.58878      1.00  1.132096   .106117
   8.58866   8.58866      1.00  1.133816   .106377
   8.58854   8.58854      1.00  1.133256   .106187
   8.58843   8.58843      1.00  1.134826   .106437
   8.58831   8.58831      1.00  1.131706   .106087
   8.58820   8.58820      1.00  1.134146   .106397
   8.58808   8.58808      1.00  1.133986   .106437
   8.58796   8.58796      1.00  1.134466   .106467
   8.58785   8.58785      1.00  1.130626   .106057
   8.58773   8.58773      1.00  1.137916   .106787
   8.58761   8.58761      1.00  1.130736   .106187
   8.58749   8.58749      1.00  1.133336   .106257
   8.58739   8.58739      1.00  1.133046   .106377
   8.58728   8.58728      1.00  1.136146   .106597
   8.58716   8.58716      1.00  1.129886   .106007
   8.58705   8.58705      1.00  1.134086   .106567
   8.58694   8.58694      1.00  1.131416   .106277
   8.58683   8.58683      1.00  1.132116   .106357
   8.58672   8.58672      1.00  1.132076   .106347
   8.58660   8.58660      1.00  1.133556   .106397
   8.58650   8.58650      1.00  1.135116   .106767
   8.58639   8.58639      1.00  1.128676   .106057
   8.58628   8.58628      1.00  1.134386   .106667
   8.58616   8.58616      1.00  1.133076   .106497
   8.58606   8.58606      1.00  1.131286   .106577
   8.58595   8.58595      1.00  1.131636   .106547
   8.58583   8.58583      1.00  1.132886   .106727
   8.58571   8.58571      1.00  1.129846   .106377
   8.58560   8.58560      1.00  1.132196   .106427
   8.58549   8.58549      1.00  1.130136   .106387
   8.58537   8.58537      1.00  1.131796   .106627
   8.58525   8.58525      1.00  1.128866   .106277
   8.58513   8.58513      1.00  1.129516   .106367
   8.58501   8.58501      1.00  1.131916   .106557
   8.58489   8.58489      1.00  1.128586   .106237
   8.58477   8.58477      1.00  1.126326   .106087
   8.58466   8.58466      1.00  1.132116   .106607
   8.58454   8.58454      1.00  1.129846   .106467
   8.58442   8.58442      1.00  1.125986   .106127
   8.58431   8.58431      1.00  1.129856   .106477
   8.58420   8.58420      1.00  1.128156   .106327
   8.58409   8.58409      1.00  1.129036   .106517
   8.58397   8.58397      1.00  1.126016   .106197
   8.58385   8.58385      1.00  1.128646   .106487
   8.58375   8.58375      1.00  1.128886   .106357
   8.58364   8.58364      1.00  1.127246   .106277
   8.58353   8.58353      1.00  1.125816   .106187
   8.58341   8.58341      1.00  1.128166   .106557
   8.58330   8.58330      1.00  1.124626   .106297
   8.58319   8.58319      1.00  1.126536   .106447
   8.58308   8.58308      1.00  1.126876   .106487
   8.58297   8.58297      1.00  1.125006   .106317
   8.58286   8.58286      1.00  1.125056   .106277
   8.58276   8.58276      1.00  1.126486   .106357
   8.58264   8.58264      1.00  1.125966   .106507
   8.58253   8.58253      1.00  1.122206   .106197
   8.58242   8.58242      1.00  1.125456   .106527
   8.58232   8.58232      1.00  1.124406   .106237
   8.58221   8.58221      1.00  1.126616   .106607
   8.58209   8.58209      1.00  1.120646   .105837
   8.58198   8.58198      1.00  1.127206   .106537
   8.58187   8.58187      1.00  1.122656   .106207
   8.58177   8.58177      1.00  1.124446   .106377
   8.58166   8.58166      1.00  1.120086   .105997
   8.58156   8.58156      1.00  1.126706   .106497
   8.58145   8.58145      1.00  1.120526   .106097
   8.58134   8.58134      1.00  1.123156   .106387
   8.58123   8.58123      1.00  1.119696   .105957
   8.58113   8.58113      1.00  1.123166   .106287
   8.58103   8.58103      1.00  1.120956   .106197
   8.58092   8.58092      1.00  1.122096   .106187
   8.58081   8.58081      1.00  1.122686   .106437
   8.58071   8.58071      1.00  1.121796   .106257
   8.58062   8.58062      1.00  1.120596   .106157
   8.58051   8.58051      1.00  1.119746   .106107
   8.58041   8.58041      1.00  1.122466   .106377
   8.58031   8.58031      1.00  1.118936   .106057
   8.58021   8.58021      1.00  1.121816   .106247
   8.58011   8.58011      1.00  1.118136   .106037
   8.58000   8.58000      1.00  1.121396   .106337
   8.57990   8.57990      1.00  1.118406   .106147
   8.57979   8.57979      1.00  1.118076   .106017
   8.57969   8.57969      1.00  1.119296   .106157
   8.57957   8.57957      1.00  1.120766   .106417
   8.57947   8.57947      1.00  1.118156   .106217
   8.57937   8.57937      1.00  1.123436   .106727
   8.57924   8.57924      1.00  1.118666   .106167
   8.57913   8.57913      1.00  1.118786   .106247
   8.57902   8.57902      1.00  1.120046   .106467
   8.57891   8.57891      1.00  1.121506   .106457
   8.57880   8.57880      1.00  1.117556   .106247
   8.57868   8.57868      1.00  1.118906   .106367
   8.57857   8.57857      1.00  1.120256   .106557
   8.57845   8.57845      1.00  1.119496   .106407
   8.57833   8.57833      1.00  1.117916   .106327
   8.57822   8.57822      1.00  1.118296   .106287
   8.57811   8.57811      1.00  1.122446   .106867
   8.57799   8.57799      1.00  1.116366   .106027
   8.57787   8.57787      1.00  1.120396   .106627
   8.57775   8.57775      1.00  1.118646   .106417
   8.57764   8.57764      1.00  1.121486   .106677
   8.57753   8.57753      1.00  1.115846   .106137
   8.57741   8.57741      1.00  1.122666   .106917
   8.57729   8.57729      1.00  1.116096   .106097
   8.57719   8.57719      1.00  1.121356   .106647
   8.57709   8.57709      1.00  1.117876   .106597
   8.57696   8.57696      1.00  1.122646   .106927
   8.57685   8.57685      1.00  1.116636   .106337
   8.57675   8.57675      1.00  1.122126   .106847
   8.57664   8.57664      1.00  1.119356   .106527
   8.57652   8.57652      1.00  1.120916   .106937
   8.57641   8.57641      1.00  1.116996   .106477
   8.57630   8.57630      1.00  1.122316   .106917
   8.57619   8.57619      1.00  1.119836   .106697
   8.57608   8.57608      1.00  1.119566   .106697
   8.57596   8.57596      1.00  1.119286   .106767
   8.57585   8.57585      1.00  1.121746   .107037
   8.57574   8.57574      1.00  1.120956   .106967
   8.57563   8.57563      1.00  1.118106   .106627
   8.57551   8.57551      1.00  1.119456   .106797
   8.57539   8.57539      1.00  1.121186   .106997
   8.57528   8.57528      1.00  1.120796   .107117
   8.57516   8.57516      1.00  1.119016   .106887
   8.57503   8.57503      1.00  1.120796   .107067
   8.57492   8.57492      1.00  1.121526   .107107
   8.57481   8.57481      1.00  1.119236   .106837
   8.57469   8.57469      1.00  1.121536   .107147
   8.57457   8.57457      1.00  1.119876   .106957
   8.57445   8.57445      1.00  1.119866   .107097
   8.57434   8.57434      1.00  1.120546   .107087
   8.57422   8.57422      1.00  1.121346   .107197
   8.57410   8.57410      1.00  1.118546   .106977
   8.57399   8.57399      1.00  1.117776   .106887
   8.57388   8.57388      1.00  1.120696   .107267
   8.57376   8.57376      1.00  1.119186   .106947
   8.57365   8.57365      1.00  1.118966   .107177
   8.57355   8.57355      1.00  1.121286   .107267
   8.57344   8.57344      1.00  1.120946   .107247
   8.57332   8.57332      1.00  1.118626   .106967
   8.57320   8.57320      1.00  1.117886   .106907
   8.57310   8.57310      1.00  1.122086   .107407
   8.57300   8.57300      1.00  1.120156   .107287
   8.57288   8.57288      1.00  1.117366   .106927
   8.57277   8.57277      1.00  1.120676   .107247
   8.57267   8.57267      1.00  1.121906   .107457
   8.57256   8.57256      1.00  1.119076   .107217
   8.57244   8.57244      1.00  1.117696   .106977
   8.57233   8.57233      1.00  1.119866   .107057
   8.57222   8.57222      1.00  1.118186   .107037
   8.57211   8.57211      1.00  1.120696   .107477
   8.57200   8.57200      1.00  1.117276   .107187
   8.57189   8.57189      1.00  1.122026   .107587
   8.57178   8.57178      1.00  1.116716   .107137
   8.57168   8.57168      1.00  1.120156   .107377
   8.57156   8.57156      1.00  1.118596   .107237
   8.57146   8.57146      1.00  1.122396   .107877
   8.57136   8.57136      1.00  1.116076   .106957
   8.57125   8.57125      1.00  1.122356   .107807
   8.57114   8.57114      1.00  1.117166   .107267
   8.57103   8.57103      1.00  1.121236   .107707
   8.57093   8.57093      1.00  1.115846   .107217
   8.57083   8.57083      1.00  1.122566   .107857
   8.57073   8.57073      1.00  1.116936   .107417
   8.57062   8.57062      1.00  1.119006   .107497
   8.57053   8.57053      1.00  1.117886   .107487
   8.57043   8.57043      1.00  1.121476   .107777
   8.57032   8.57032      1.00  1.115886   .107217
   8.57022   8.57022      1.00  1.119486   .107577
   8.57012   8.57012      1.00  1.117176   .107547
   8.57001   8.57001      1.00  1.117946   .107367
   8.56990   8.56990      1.00  1.117756   .107347
   8.56979   8.56979      1.00  1.118536   .107567
   8.56970   8.56970      1.00  1.117856   .107547
   8.56960   8.56960      1.00  1.116946   .107457
   8.56948   8.56948      1.00  1.116836   .107387
   8.56936   8.56936      1.00  1.117066   .107547
   8.56926   8.56926      1.00  1.117476   .107587
   8.56915   8.56915      1.00  1.116166   .107547
   8.56903   8.56903      1.00  1.117816   .107557
   8.56891   8.56891      1.00  1.115926   .107657
   8.56881   8.56881      1.00  1.117236   .107547
   8.56871   8.56871      1.00  1.117636   .107657
   8.56858   8.56858      1.00  1.115636   .107497
   8.56846   8.56846      1.00  1.116346   .107607
   8.56835   8.56835      1.00  1.115636   .107457
   8.56824   8.56824      1.00  1.117776   .107707
   8.56812   8.56812      1.00  1.115376   .107517
   8.56800   8.56800      1.00  1.115326   .107547
   8.56789   8.56789      1.00  1.117246   .107697
   8.56777   8.56777      1.00  1.116156   .107607
   8.56765   8.56765      1.00  1.115766   .107497
   8.56753   8.56753      1.00  1.114836   .107527
   8.56743   8.56743      1.00  1.116006   .107757
   8.56732   8.56732      1.00  1.115966   .107617
   8.56720   8.56720      1.00  1.113926   .107447
   8.56708   8.56708      1.00  1.114866   .107607
   8.56698   8.56698      1.00  1.113536   .107497
   8.56687   8.56687      1.00  1.116106   .107807
   8.56676   8.56676      1.00  1.109846   .107347
   8.56664   8.56664      1.00  1.111956   .107327
   8.56654   8.56654      1.00  1.115286   .107847
   8.56643   8.56643      1.00  1.111966   .107477
   8.56632   8.56632      1.00  1.111946   .107407
   8.56621   8.56621      1.00  1.111956   .107507
   8.56610   8.56610      1.00  1.110856   .107467
   8.56599   8.56599      1.00  1.111966   .107587
   8.56588   8.56588      1.00  1.110626   .107407
   8.56576   8.56576      1.00  1.109836   .107337
   8.56564   8.56564      1.00  1.110056   .107317
   8.56553   8.56553      1.00  1.106826   .107087
   8.56541   8.56541      1.00  1.111726   .107517
   8.56529   8.56529      1.00  1.106286   .107207
   8.56518   8.56518      1.00  1.107536   .107277
   8.56506   8.56506      1.00  1.106536   .107157
   8.56494   8.56494      1.00  1.109886   .107667
   8.56482   8.56482      1.00  1.107416   .107047
   8.56471   8.56471      1.00  1.106936   .107107
   8.56459   8.56459      1.00  1.110166   .107577
   8.56446   8.56446      1.00  1.107076   .107367
   8.56434   8.56434      1.00  1.105436   .107177
   8.56424   8.56424      1.00  1.107216   .107327
   8.56413   8.56413      1.00  1.108196   .107437
   8.56401   8.56401      1.00  1.105266   .107147
   8.56389   8.56389      1.00  1.105276   .107087
   8.56379   8.56379      1.00  1.107616   .107477
   8.56368   8.56368      1.00  1.107416   .107377
   8.56357   8.56357      1.00  1.101886   .106877
   8.56345   8.56345      1.00  1.107966   .107517
   8.56334   8.56334      1.00  1.102106   .106817
   8.56324   8.56324      1.00  1.104876   .107257
   8.56312   8.56312      1.00  1.102696   .106977
   8.56301   8.56301      1.00  1.104986   .107297
   8.56290   8.56290      1.00  1.101596   .106977
   8.56280   8.56280      1.00  1.104476   .107267
   8.56269   8.56269      1.00  1.101056   .106867
   8.56257   8.56257      1.00  1.104886   .107347
   8.56246   8.56246      1.00  1.101286   .106907
   8.56236   8.56236      1.00  1.102956   .107037
   8.56225   8.56225      1.00  1.101426   .107027
   8.56213   8.56213      1.00  1.100966   .106977
   8.56203   8.56203      1.00  1.101366   .107037
   8.56192   8.56192      1.00  1.102236   .107217
   8.56181   8.56181      1.00  1.100886   .106947
   8.56170   8.56170      1.00  1.099656   .106847
   8.56159   8.56159      1.00  1.102276   .107177
   8.56149   8.56149      1.00  1.097216   .106667
   8.56138   8.56138      1.00  1.100736   .107077
   8.56127   8.56127      1.00  1.097016   .106697
   8.56117   8.56117      1.00  1.101636   .107167
   8.56107   8.56107      1.00  1.096666   .106767
   8.56096   8.56096      1.00  1.099476   .107057
   8.56085   8.56085      1.00  1.096946   .106837
   8.56075   8.56075      1.00  1.098376   .107017
   8.56065   8.56065      1.00  1.095356   .106737
   8.56055   8.56055      1.00  1.098666   .107107
   8.56044   8.56044      1.00  1.095806   .106557
   8.56035   8.56035      1.00  1.097596   .106827
   8.56025   8.56025      1.00  1.096396   .106797
   8.56014   8.56014      1.00  1.096446   .106747
   8.56004   8.56004      1.00  1.094876   .106597
   8.55994   8.55994      1.00  1.095746   .106927
   8.55983   8.55983      1.00  1.094646   .106727
   8.55973   8.55973      1.00  1.094716   .106757
   8.55962   8.55962      1.00  1.093106   .106697
   8.55952   8.55952      1.00  1.093046   .106517
   8.55941   8.55941      1.00  1.095996   .106957
   8.55929   8.55929      1.00  1.090466   .106427
   8.55918   8.55918      1.00  1.094866   .106757
   8.55907   8.55907      1.00  1.091846   .106487
   8.55896   8.55896      1.00  1.093396   .106807
   8.55883   8.55883      1.00  1.090826   .106517
   8.55871   8.55871      1.00  1.092826   .106777
   8.55861   8.55861      1.00  1.091636   .106677
   8.55850   8.55850      1.00  1.092736   .106757
   8.55838   8.55838      1.00  1.087686   .106387
   8.55825   8.55825      1.00  1.094076   .106847
   8.55814   8.55814      1.00  1.089026   .106467
   8.55803   8.55803      1.00  1.090716   .106567
   8.55792   8.55792      1.00  1.085496   .106087
   8.55780   8.55780      1.00  1.089336   .106467
   8.55769   8.55769      1.00  1.089926   .106617
   8.55757   8.55757      1.00  1.089456   .106497
   8.55746   8.55746      1.00  1.088266   .106287
   8.55734   8.55734      1.00  1.089666   .106647
   8.55723   8.55723      1.00  1.087356   .106447
   8.55712   8.55712      1.00  1.088966   .106587
   8.55701   8.55701      1.00  1.089066   .106537
   8.55689   8.55689      1.00  1.086056   .106257
   8.55679   8.55679      1.00  1.086626   .106367
   8.55668   8.55668      1.00  1.090996   .106867
   8.55656   8.55656      1.00  1.085116   .106327
   8.55645   8.55645      1.00  1.085106   .106227
   8.55634   8.55634      1.00  1.089096   .106667
   8.55624   8.55624      1.00  1.084996   .106187
   8.55613   8.55613      1.00  1.087196   .106587
   8.55601   8.55601      1.00  1.085666   .106337
   8.55590   8.55590      1.00  1.087796   .106587
   8.55579   8.55579      1.00  1.085166   .106487
   8.55567   8.55567      1.00  1.082396   .106157
   8.55555   8.55555      1.00  1.088386   .106807
   8.55544   8.55544      1.00  1.081826   .106137
   8.55532   8.55532      1.00  1.083686   .106277
   8.55521   8.55521      1.00  1.083106   .106247
   8.55509   8.55509      1.00  1.085756   .106657
   8.55498   8.55498      1.00  1.081986   .106277
   8.55486   8.55486      1.00  1.083516   .106377
   8.55474   8.55474      1.00  1.083406   .106327
   8.55461   8.55461      1.00  1.081336   .106317
   8.55450   8.55450      1.00  1.081356   .106267
   8.55438   8.55438      1.00  1.083766   .106167
   8.55427   8.55427      1.00  1.081846   .106387
   8.55415   8.55415      1.00  1.081186   .106077
   8.55404   8.55404      1.00  1.079806   .106067
   8.55394   8.55394      1.00  1.083526   .106347
   8.55382   8.55382      1.00  1.080146   .106167
   8.55371   8.55371      1.00  1.078186   .105857
   8.55360   8.55360      1.00  1.083486   .106557
   8.55349   8.55349      1.00  1.076276   .105837
   8.55338   8.55338      1.00  1.084366   .106697
   8.55327   8.55327      1.00  1.077986   .106007
   8.55316   8.55316      1.00  1.082446   .106577
   8.55305   8.55305      1.00  1.078826   .106147
   8.55295   8.55295      1.00  1.080886   .106337
   8.55284   8.55284      1.00  1.079006   .106157
   8.55272   8.55272      1.00  1.079966   .106247
   8.55262   8.55262      1.00  1.078076   .106087
   8.55251   8.55251      1.00  1.079476   .106227
   8.55239   8.55239      1.00  1.076596   .106017
   8.55229   8.55229      1.00  1.078136   .106187
   8.55218   8.55218      1.00  1.078086   .106107
   8.55207   8.55207      1.00  1.075976   .105997
   8.55196   8.55196      1.00  1.076656   .106127
   8.55185   8.55185      1.00  1.078036   .106247
   8.55175   8.55175      1.00  1.077956   .106347
   8.55164   8.55164      1.00  1.077556   .106107
   8.55152   8.55152      1.00  1.077226   .106217
   8.55142   8.55142      1.00  1.078746   .106477
   8.55132   8.55132      1.00  1.078196   .106377
   8.55121   8.55121      1.00  1.075796   .106117
   8.55110   8.55110      1.00  1.078406   .106377
   8.55100   8.55100      1.00  1.077406   .106277
   8.55090   8.55090      1.00  1.077206   .106157
   8.55080   8.55080      1.00  1.075056   .105917
   8.55070   8.55070      1.00  1.075126   .106147
   8.55060   8.55060      1.00  1.073846   .106037
   8.55050   8.55050      1.00  1.077396   .106287
   8.55039   8.55039      1.00  1.073586   .106117
   8.55028   8.55028      1.00  1.076916   .106397
   8.55018   8.55018      1.00  1.074386   .106187
   8.55008   8.55008      1.00  1.078826   .106557
   8.54998   8.54998      1.00  1.072596   .105967
   8.54987   8.54987      1.00  1.074496   .106147
   8.54977   8.54977      1.00  1.076366   .106397
   8.54966   8.54966      1.00  1.076076   .106247
   8.54955   8.54955      1.00  1.074716   .106307
   8.54944   8.54944      1.00  1.073316   .105897
   8.54934   8.54934      1.00  1.076626   .106457
   8.54923   8.54923      1.00  1.074096   .106237
   8.54912   8.54912      1.00  1.073496   .106117
   8.54899   8.54899      1.00  1.073336   .106167
   8.54889   8.54889      1.00  1.075366   .106377
   8.54878   8.54878      1.00  1.075186   .106417
   8.54867   8.54867      1.00  1.072366   .106117
   8.54855   8.54855      1.00  1.074506   .106497
   8.54843   8.54843      1.00  1.078056   .106807
   8.54832   8.54832      1.00  1.071316   .106177
   8.54820   8.54820      1.00  1.074846   .106467
   8.54807   8.54807      1.00  1.075496   .106567
   8.54796   8.54796      1.00  1.074816   .106517
   8.54784   8.54784      1.00  1.075686   .106627
   8.54773   8.54773      1.00  1.072596   .106267
   8.54761   8.54761      1.00  1.076506   .106667
   8.54750   8.54750      1.00  1.072346   .106297
   8.54739   8.54739      1.00  1.077456   .106947
   8.54727   8.54727      1.00  1.072156   .106257
   8.54716   8.54716      1.00  1.077076   .106797
   8.54705   8.54705      1.00  1.070636   .106157
   8.54694   8.54694      1.00  1.078466   .106987
   8.54683   8.54683      1.00  1.071196   .106367
   8.54671   8.54671      1.00  1.075276   .106677
   8.54660   8.54660      1.00  1.073166   .106537
   8.54650   8.54650      1.00  1.077296   .107027
   8.54638   8.54638      1.00  1.071156   .106377
   8.54627   8.54627      1.00  1.077516   .107017
   8.54616   8.54616      1.00  1.071906   .106447
   8.54606   8.54606      1.00  1.077306   .107017
   8.54594   8.54594      1.00  1.071276   .106507
   8.54582   8.54582      1.00  1.075546   .106847
   8.54571   8.54571      1.00  1.074236   .106847
   8.54560   8.54560      1.00  1.078176   .107037
   8.54548   8.54548      1.00  1.070946   .106387
   8.54535   8.54535      1.00  1.077436   .107127
   8.54524   8.54524      1.00  1.074576   .106907
   8.54513   8.54513      1.00  1.075926   .107017
   8.54501   8.54501      1.00  1.072386   .106747
   8.54488   8.54488      1.00  1.074946   .106977
   8.54477   8.54477      1.00  1.074836   .106877
   8.54466   8.54466      1.00  1.075476   .107117
   8.54453   8.54453      1.00  1.074226   .107117
   8.54441   8.54441      1.00  1.075606   .107077
   8.54430   8.54430      1.00  1.077116   .107197
   8.54419   8.54419      1.00  1.074106   .106987
   8.54407   8.54407      1.00  1.078976   .107547
   8.54396   8.54396      1.00  1.074796   .106917
   8.54386   8.54386      1.00  1.077286   .107307
   8.54374   8.54374      1.00  1.075366   .107107
   8.54362   8.54362      1.00  1.076576   .107307
   8.54351   8.54351      1.00  1.076526   .107257
   8.54340   8.54340      1.00  1.075916   .107217
   8.54330   8.54330      1.00  1.075766   .107177
   8.54318   8.54318      1.00  1.075616   .107377
   8.54306   8.54306      1.00  1.077256   .107407
   8.54296   8.54296      1.00  1.074766   .107117
   8.54286   8.54286      1.00  1.080786   .107867
   8.54274   8.54274      1.00  1.075206   .107247
   8.54263   8.54263      1.00  1.077516   .107417
   8.54252   8.54252      1.00  1.076416   .107387
   8.54241   8.54241      1.00  1.078686   .107597
   8.54230   8.54230      1.00  1.075496   .107367
   8.54219   8.54219      1.00  1.080706   .107887
   8.54207   8.54207      1.00  1.075756   .107457
   8.54197   8.54197      1.00  1.080116   .107847
   8.54187   8.54187      1.00  1.075546   .107457
   8.54175   8.54175      1.00  1.078386   .107477
   8.54165   8.54165      1.00  1.077026   .107647
   8.54155   8.54155      1.00  1.078566   .107777
   8.54143   8.54143      1.00  1.075596   .107537
   8.54132   8.54132      1.00  1.077296   .107707
   8.54122   8.54122      1.00  1.078546   .107927
   8.54112   8.54112      1.00  1.074256   .107487
   8.54101   8.54101      1.00  1.079456   .107877
   8.54090   8.54090      1.00  1.078076   .107887
   8.54081   8.54081      1.00  1.076286   .107597
   8.54071   8.54071      1.00  1.079646   .107987
   8.54060   8.54060      1.00  1.077376   .107707
   8.54049   8.54049      1.00  1.079346   .108057
   8.54040   8.54040      1.00  1.078506   .107857
   8.54030   8.54030      1.00  1.076396   .107917
   8.54019   8.54019      1.00  1.079096   .108017
   8.54008   8.54008      1.00  1.075916   .107747
   8.53998   8.53998      1.00  1.077806   .108077
   8.53988   8.53988      1.00  1.078546   .108037
   8.53977   8.53977      1.00  1.075796   .107727
   8.53967   8.53967      1.00  1.078216   .108027
   8.53956   8.53956      1.00  1.076136   .107787
   8.53946   8.53946      1.00  1.079166   .108127
   8.53935   8.53935      1.00  1.076066   .107767
   8.53923   8.53923      1.00  1.079676   .108137
   8.53912   8.53912      1.00  1.074466   .107807
   8.53901   8.53901      1.00  1.080826   .108467
   8.53890   8.53890      1.00  1.075346   .107767
   8.53878   8.53878      1.00  1.080386   .108457
   8.53867   8.53867      1.00  1.074816   .107827
   8.53855   8.53855      1.00  1.081786   .108687
   8.53843   8.53843      1.00  1.076816   .108067
   8.53830   8.53830      1.00  1.081046   .108617
   8.53819   8.53819      1.00  1.073186   .107667
   8.53808   8.53808      1.00  1.081836   .108537
   8.53796   8.53796      1.00  1.074366   .108007
   8.53784   8.53784      1.00  1.077786   .108217
   8.53773   8.53773      1.00  1.074716   .108007
   8.53762   8.53762      1.00  1.076626   .108267
   8.53750   8.53750      1.00  1.076296   .108037
   8.53738   8.53738      1.00  1.076876   .108127
   8.53727   8.53727      1.00  1.076046   .108317
   8.53717   8.53717      1.00  1.077846   .108387
   8.53705   8.53705      1.00  1.075216   .108117
   8.53694   8.53694      1.00  1.077786   .108247
   8.53683   8.53683      1.00  1.078686   .108507
   8.53672   8.53672      1.00  1.073336   .108047
   8.53661   8.53661      1.00  1.077756   .108477
   8.53649   8.53649      1.00  1.075986   .108267
   8.53639   8.53639      1.00  1.078636   .108647
   8.53629   8.53629      1.00  1.075486   .108367
   8.53617   8.53617      1.00  1.075286   .108197
   8.53605   8.53605      1.00  1.075236   .108397
   8.53595   8.53595      1.00  1.076776   .108497
   8.53583   8.53583      1.00  1.076456   .108457
   8.53571   8.53571      1.00  1.078856   .108817
   8.53559   8.53559      1.00  1.073626   .108157
   8.53548   8.53548      1.00  1.078846   .108737
   8.53537   8.53537      1.00  1.076156   .108567
   8.53525   8.53525      1.00  1.077876   .108767
   8.53513   8.53513      1.00  1.073506   .108297
   8.53502   8.53502      1.00  1.077976   .108467
   8.53490   8.53490      1.00  1.077436   .108727
   8.53478   8.53478      1.00  1.075346   .108517
   8.53466   8.53466      1.00  1.074296   .108307
   8.53454   8.53454      1.00  1.077836   .108677
   8.53442   8.53442      1.00  1.078006   .108737
   8.53430   8.53430      1.00  1.075176   .108457
   8.53419   8.53419      1.00  1.076566   .108767
   8.53407   8.53407      1.00  1.076816   .108747
   8.53397   8.53397      1.00  1.076626   .108707
   8.53386   8.53386      1.00  1.072916   .108427
   8.53374   8.53374      1.00  1.076666   .108927
   8.53363   8.53363      1.00  1.075016   .108557
   8.53352   8.53352      1.00  1.076306   .108627
   8.53341   8.53341      1.00  1.075316   .108487
   8.53330   8.53330      1.00  1.074916   .108527
   8.53319   8.53319      1.00  1.075416   .108787
   8.53308   8.53308      1.00  1.075216   .108737
   8.53297   8.53297      1.00  1.075646   .108897
   8.53285   8.53285      1.00  1.072986   .108417
   8.53274   8.53274      1.00  1.074816   .108697
   8.53264   8.53264      1.00  1.077156   .109077
   8.53253   8.53253      1.00  1.073196   .108647
   8.53241   8.53241      1.00  1.073536   .108657
   8.53230   8.53230      1.00  1.075296   .108697
   8.53219   8.53219      1.00  1.075526   .108787
   8.53208   8.53208      1.00  1.071436   .108527
   8.53197   8.53197      1.00  1.072576   .108697
   8.53187   8.53187      1.00  1.075636   .108857
   8.53176   8.53176      1.00  1.072386   .108627
   8.53165   8.53165      1.00  1.071166   .108627
   8.53154   8.53154      1.00  1.073916   .108787
   8.53143   8.53143      1.00  1.073796   .108717
   8.53133   8.53133      1.00  1.071956   .108727
   8.53122   8.53122      1.00  1.071996   .108657
   8.53112   8.53112      1.00  1.072466   .108817
   8.53102   8.53102      1.00  1.071226   .108587
   8.53091   8.53091      1.00  1.072596   .108687
   8.53081   8.53081      1.00  1.072496   .108677
   8.53070   8.53070      1.00  1.072516   .108827
   8.53061   8.53061      1.00  1.070356   .108507
   8.53051   8.53051      1.00  1.071486   .108697
   8.53040   8.53040      1.00  1.068946   .108557
   8.53029   8.53029      1.00  1.071836   .108757
   8.53020   8.53020      1.00  1.068036   .108417
   8.53009   8.53009      1.00  1.074936   .109077
   8.52998   8.52998      1.00  1.066786   .108257
   8.52988   8.52988      1.00  1.071956   .108747
   8.52978   8.52978      1.00  1.070076   .108657
   8.52967   8.52967      1.00  1.072306   .108897
   8.52957   8.52957      1.00  1.068666   .108487
   8.52946   8.52946      1.00  1.071196   .108877
   8.52935   8.52935      1.00  1.068556   .108597
   8.52925   8.52925      1.00  1.071696   .108847
   8.52913   8.52913      1.00  1.068966   .108657
   8.52901   8.52901      1.00  1.069806   .108687
   8.52891   8.52891      1.00  1.067656   .108557
   8.52880   8.52880      1.00  1.069426   .108767
   8.52868   8.52868      1.00  1.069706   .108727
   8.52855   8.52855      1.00  1.069256   .108947
   8.52844   8.52844      1.00  1.070466   .108987
   8.52833   8.52833      1.00  1.068646   .108837
   8.52822   8.52822      1.00  1.070086   .108867
   8.52810   8.52810      1.00  1.070246   .108907
   8.52798   8.52798      1.00  1.070076   .108987
   8.52786   8.52786      1.00  1.067946   .108667
   8.52774   8.52774      1.00  1.071236   .109037
   8.52763   8.52763      1.00  1.068816   .108917
   8.52752   8.52752      1.00  1.070056   .108987
   8.52741   8.52741      1.00  1.069666   .108907
   8.52729   8.52729      1.00  1.071806   .109107
   8.52717   8.52717      1.00  1.068976   .108957
   8.52707   8.52707      1.00  1.069586   .109007
   8.52696   8.52696      1.00  1.069406   .109147
   8.52684   8.52684      1.00  1.070386   .109047
   8.52673   8.52673      1.00  1.068706   .109007
   8.52663   8.52663      1.00  1.070256   .109167
   8.52652   8.52652      1.00  1.070196   .109127
   8.52641   8.52641      1.00  1.069506   .109127
   8.52630   8.52630      1.00  1.067696   .108847
   8.52619   8.52619      1.00  1.070976   .109297
   8.52608   8.52608      1.00  1.070516   .109047
   8.52596   8.52596      1.00  1.066726   .108887
   8.52585   8.52585      1.00  1.071566   .109397
   8.52574   8.52574      1.00  1.069166   .109197
   8.52562   8.52562      1.00  1.071086   .109387
   8.52550   8.52550      1.00  1.066376   .108877
   8.52538   8.52538      1.00  1.070856   .109477
   8.52527   8.52527      1.00  1.069276   .109217
   8.52516   8.52516      1.00  1.070136   .109257
   8.52504   8.52504      1.00  1.068886   .109167
   8.52491   8.52491      1.00  1.071166   .109397
   8.52480   8.52480      1.00  1.068236   .109227
   8.52469   8.52469      1.00  1.070446   .109417
   8.52456   8.52456      1.00  1.068526   .109267
   8.52444   8.52444      1.00  1.070146   .109367
   8.52433   8.52433      1.00  1.069406   .109497
   8.52422   8.52422      1.00  1.070666   .109627
   8.52410   8.52410      1.00  1.069016   .109247
   8.52399   8.52399      1.00  1.069746   .109507
   8.52388   8.52388      1.00  1.069946   .109487
   8.52377   8.52377      1.00  1.069626   .109547
   8.52366   8.52366      1.00  1.069046   .109437
   8.52354   8.52354      1.00  1.066926   .109327
   8.52343   8.52343      1.00  1.072046   .109837
   8.52332   8.52332      1.00  1.068816   .109517
   8.52321   8.52321      1.00  1.068466   .109467
   8.52309   8.52309      1.00  1.068206   .109447
   8.52300   8.52300      1.00  1.067036   .109337
   8.52289   8.52289      1.00  1.071356   .109917
   8.52277   8.52277      1.00  1.067446   .109417
   8.52265   8.52265      1.00  1.068006   .109467
   8.52255   8.52255      1.00  1.069786   .109547
   8.52244   8.52244      1.00  1.070536   .109747
   8.52233   8.52233      1.00  1.068716   .109667
   8.52221   8.52221      1.00  1.069636   .109837
   8.52211   8.52211      1.00  1.068146   .109567
   8.52201   8.52201      1.00  1.071576   .109967
   8.52190   8.52190      1.00  1.066836   .109537
   8.52178   8.52178      1.00  1.068756   .109637
   8.52168   8.52168      1.00  1.067786   .109587
   8.52157   8.52157      1.00  1.068296   .109737
   8.52146   8.52146      1.00  1.066246   .109457
   8.52135   8.52135      1.00  1.072356   .110297
   8.52125   8.52125      1.00  1.068186   .109687
   8.52114   8.52114      1.00  1.071236   .110107
   8.52104   8.52104      1.00  1.067956   .109877
   8.52093   8.52093      1.00  1.071236   .110167
   8.52083   8.52083      1.00  1.069876   .109907
   8.52073   8.52073      1.00  1.070666   .110227
   8.52063   8.52063      1.00  1.069406   .110027
   8.52052   8.52052      1.00  1.071366   .110287
   8.52042   8.52042      1.00  1.067576   .109817
   8.52032   8.52032      1.00  1.071756   .110357
   8.52021   8.52021      1.00  1.069556   .110047
   8.52011   8.52011      1.00  1.069436   .110087
   8.52001   8.52001      1.00  1.069266   .110117
   8.51990   8.51990      1.00  1.070906   .110227
   8.51980   8.51980      1.00  1.069776   .110197
   8.51969   8.51969      1.00  1.069786   .110137
   8.51959   8.51959      1.00  1.070636   .110257
   8.51949   8.51949      1.00  1.071076   .110297
   8.51937   8.51937      1.00  1.069136   .110107
   8.51925   8.51925      1.00  1.068756   .110207
   8.51914   8.51914      1.00  1.071496   .110457
   8.51903   8.51903      1.00  1.073396   .110577
   8.51892   8.51892      1.00  1.065146   .109767
   8.51880   8.51880      1.00  1.075006   .110847
   8.51869   8.51869      1.00  1.069686   .110417
   8.51857   8.51857      1.00  1.070276   .110377
   8.51846   8.51846      1.00  1.071586   .110557
   8.51834   8.51834      1.00  1.074226   .110787
   8.51823   8.51823      1.00  1.068486   .110317
   8.51811   8.51811      1.00  1.072566   .110647
   8.51799   8.51799      1.00  1.070186   .110247
   8.51787   8.51787      1.00  1.074526   .110827
   8.51776   8.51776      1.00  1.067046   .110087
   8.51765   8.51765      1.00  1.073996   .110837
   8.51753   8.51753      1.00  1.070316   .110457
   8.51741   8.51741      1.00  1.073236   .110827
   8.51730   8.51730      1.00  1.068336   .110297
   8.51719   8.51719      1.00  1.074766   .111067
   8.51708   8.51708      1.00  1.069696   .110537
   8.51696   8.51696      1.00  1.071256   .110717
   8.51686   8.51686      1.00  1.070466   .110797
   8.51674   8.51674      1.00  1.073626   .110977
   8.51663   8.51663      1.00  1.068866   .110547
   8.51652   8.51652      1.00  1.072626   .110967
   8.51641   8.51641      1.00  1.071206   .110747
   8.51631   8.51631      1.00  1.073096   .110997
   8.51619   8.51619      1.00  1.068046   .110457
   8.51607   8.51607      1.00  1.073526   .111007
   8.51597   8.51597      1.00  1.071826   .111067
   8.51586   8.51586      1.00  1.068886   .110727
   8.51574   8.51574      1.00  1.070136   .110767
   8.51562   8.51562      1.00  1.073656   .111287
   8.51551   8.51551      1.00  1.071556   .110917
   8.51539   8.51539      1.00  1.071366   .110957
   8.51527   8.51527      1.00  1.071896   .110967
   8.51515   8.51515      1.00  1.071316   .110987
   8.51504   8.51504      1.00  1.072276   .111337
   8.51493   8.51493      1.00  1.070956   .110967
   8.51480   8.51480      1.00  1.072656   .111227
   8.51468   8.51468      1.00  1.070216   .110917
   8.51457   8.51457      1.00  1.072416   .111237
   8.51445   8.51445      1.00  1.071826   .111087
   8.51433   8.51433      1.00  1.072806   .111367
   8.51421   8.51421      1.00  1.066226   .110687
   8.51410   8.51410      1.00  1.074946   .111417
   8.51399   8.51399      1.00  1.072136   .111417
   8.51388   8.51388      1.00  1.072306   .111227
   8.51377   8.51377      1.00  1.071926   .111197
   8.51366   8.51366      1.00  1.072776   .111327
   8.51355   8.51355      1.00  1.073556   .111457
   8.51344   8.51344      1.00  1.069676   .110957
   8.51332   8.51332      1.00  1.074636   .111557
   8.51321   8.51321      1.00  1.072086   .111397
   8.51311   8.51311      1.00  1.072556   .111307
   8.51300   8.51300      1.00  1.071476   .111157
   8.51288   8.51288      1.00  1.073446   .111537
   8.51277   8.51277      1.00  1.072306   .111417
   8.51266   8.51266      1.00  1.072316   .111627
   8.51255   8.51255      1.00  1.072356   .111437
   8.51243   8.51243      1.00  1.075106   .111717
   8.51233   8.51233      1.00  1.071086   .111517
   8.51222   8.51222      1.00  1.073646   .111597
   8.51210   8.51210      1.00  1.071996   .111487
   8.51199   8.51199      1.00  1.073886   .111707
   8.51189   8.51189      1.00  1.072146   .111507
   8.51179   8.51179      1.00  1.073406   .111697
   8.51167   8.51167      1.00  1.074316   .111817
   8.51156   8.51156      1.00  1.073226   .111767
   8.51146   8.51146      1.00  1.074416   .111827
   8.51136   8.51136      1.00  1.074306   .111827
   8.51125   8.51125      1.00  1.072756   .111697
   8.51114   8.51114      1.00  1.074656   .111937
   8.51103   8.51103      1.00  1.074186   .111817
   8.51094   8.51094      1.00  1.076076   .112157
   8.51083   8.51083      1.00  1.072636   .111677
   8.51072   8.51072      1.00  1.074666   .111947
   8.51063   8.51063      1.00  1.076156   .112187
   8.51053   8.51053      1.00  1.074966   .111957
   8.51042   8.51042      1.00  1.073336   .111887
   8.51032   8.51032      1.00  1.075676   .112237
   8.51021   8.51021      1.00  1.078216   .112517
   8.51011   8.51011      1.00  1.073106   .111787
   8.51001   8.51001      1.00  1.074856   .112037
   8.50990   8.50990      1.00  1.078516   .112557
   8.50980   8.50980      1.00  1.074556   .112137
   8.50969   8.50969      1.00  1.076696   .112457
   8.50958   8.50958      1.00  1.075926   .112247
   8.50948   8.50948      1.00  1.078816   .112657
   8.50937   8.50937      1.00  1.074396   .112107
   8.50927   8.50927      1.00  1.077126   .112517
   8.50914   8.50914      1.00  1.075526   .112357
   8.50903   8.50903      1.00  1.077776   .112697
   8.50892   8.50892      1.00  1.074096   .112127
   8.50881   8.50881      1.00  1.078516   .112667
   8.50870   8.50870      1.00  1.075946   .112387
   8.50858   8.50858      1.00  1.075496   .112397
   8.50846   8.50846      1.00  1.077266   .112657
   8.50835   8.50835      1.00  1.078436   .112827
   8.50822   8.50822      1.00  1.074276   .112367
   8.50810   8.50810      1.00  1.077666   .112807
   8.50799   8.50799      1.00  1.078126   .112727
   8.50788   8.50788      1.00  1.074666   .112287
   8.50775   8.50775      1.00  1.076486   .112577
   8.50764   8.50764      1.00  1.076296   .112587
   8.50753   8.50753      1.00  1.077926   .112977
   8.50742   8.50742      1.00  1.074886   .112347
   8.50730   8.50730      1.00  1.077006   .112777
   8.50718   8.50718      1.00  1.075766   .112567
   8.50708   8.50708      1.00  1.072946   .112397
   8.50696   8.50696      1.00  1.073996   .112607
   8.50685   8.50685      1.00  1.077106   .112827
   8.50674   8.50674      1.00  1.076456   .112927
   8.50664   8.50664      1.00  1.076266   .112847
   8.50653   8.50653      1.00  1.073936   .112577
   8.50641   8.50641      1.00  1.077746   .112907
   8.50630   8.50630      1.00  1.074336   .112527
   8.50619   8.50619      1.00  1.074446   .112727
   8.50608   8.50608      1.00  1.078246   .113337
   8.50597   8.50597      1.00  1.075466   .112797
   8.50585   8.50585      1.00  1.073196   .112517
   8.50574   8.50574      1.00  1.075196   .112757
   8.50562   8.50562      1.00  1.076906   .113177
   8.50550   8.50550      1.00  1.070956   .112327
   8.50538   8.50538      1.00  1.074186   .112887
   8.50528   8.50528      1.00  1.074856   .112827
   8.50516   8.50516      1.00  1.075556   .112917
   8.50503   8.50503      1.00  1.069926   .112337
   8.50491   8.50491      1.00  1.074106   .112897
   8.50480   8.50480      1.00  1.074976   .112807
   8.50468   8.50468      1.00  1.071136   .112547
   8.50456   8.50456      1.00  1.070916   .112477
   8.50444   8.50444      1.00  1.076206   .113087
   8.50434   8.50434      1.00  1.069426   .112417
   8.50422   8.50422      1.00  1.073576   .112807
   8.50410   8.50410      1.00  1.071776   .112677
   8.50399   8.50399      1.00  1.072576   .112697
   8.50388   8.50388      1.00  1.070206   .112597
   8.50377   8.50377      1.00  1.070396   .112577
   8.50365   8.50365      1.00  1.073626   .113077
   8.50354   8.50354      1.00  1.069356   .112547
   8.50343   8.50343      1.00  1.071516   .112847
   8.50332   8.50332      1.00  1.072196   .112977
   8.50322   8.50322      1.00  1.071146   .112787
   8.50310   8.50310      1.00  1.069796   .112717
   8.50299   8.50299      1.00  1.072786   .112997
   8.50288   8.50288      1.00  1.070286   .112737
   8.50277   8.50277      1.00  1.071086   .112827
   8.50265   8.50265      1.00  1.068226   .112547
   8.50255   8.50255      1.00  1.072976   .113157
   8.50244   8.50244      1.00  1.070986   .112947
   8.50233   8.50233      1.00  1.071206   .112987
   8.50222   8.50222      1.00  1.069726   .112807
   8.50211   8.50211      1.00  1.072886   .113157
   8.50201   8.50201      1.00  1.071786   .113017
   8.50189   8.50189      1.00  1.071826   .113027
   8.50178   8.50178      1.00  1.072556   .113197
   8.50168   8.50168      1.00  1.071416   .112937
   8.50157   8.50157      1.00  1.069996   .112807
   8.50146   8.50146      1.00  1.071636   .113087
   8.50135   8.50135      1.00  1.069566   .113017
   8.50125   8.50125      1.00  1.072106   .113207
   8.50115   8.50115      1.00  1.069336   .112957
   8.50104   8.50104      1.00  1.071846   .113097
   8.50093   8.50093      1.00  1.070986   .113097
   8.50083   8.50083      1.00  1.071476   .113147
   8.50074   8.50074      1.00  1.074846   .113597
   8.50063   8.50063      1.00  1.072036   .113297
   8.50053   8.50053      1.00  1.070106   .113117
   8.50043   8.50043      1.00  1.074746   .113567
   8.50032   8.50032      1.00  1.073216   .113567
   8.50022   8.50022      1.00  1.070336   .113127
   8.50011   8.50011      1.00  1.072606   .113327
   8.50001   8.50001      1.00  1.072016   .113437
   8.49991   8.49991      1.00  1.074246   .113567
   8.49981   8.49981      1.00  1.068346   .113057
   8.49970   8.49970      1.00  1.073186   .113487
   8.49960   8.49960      1.00  1.074646   .113597
   8.49949   8.49949      1.00  1.074026   .113477
   8.49938   8.49938      1.00  1.073306   .113717
   8.49926   8.49926      1.00  1.074956   .113807
   8.49916   8.49916      1.00  1.073416   .113727
   8.49905   8.49905      1.00  1.074066   .113747
   8.49892   8.49892      1.00  1.074796   .113847
   8.49880   8.49880      1.00  1.073976   .113787
   8.49870   8.49870      1.00  1.075926   .114007
   8.49859   8.49859      1.00  1.073846   .113917
   8.49847   8.49847      1.00  1.077516   .114227
   8.49835   8.49835      1.00  1.072556   .113667
   8.49823   8.49823      1.00  1.077866   .114357
   8.49811   8.49811      1.00  1.075646   .114027
   8.49799   8.49799      1.00  1.076806   .114127
   8.49788   8.49788      1.00  1.074146   .113947
   8.49776   8.49776      1.00  1.079076   .114527
   8.49765   8.49765      1.00  1.076296   .114127
   8.49754   8.49754      1.00  1.077596   .114417
   8.49742   8.49742      1.00  1.075966   .114167
   8.49731   8.49731      1.00  1.079876   .114597
   8.49720   8.49720      1.00  1.077116   .114457
   8.49709   8.49709      1.00  1.076826   .114377
   8.49697   8.49697      1.00  1.078796   .114517
   8.49686   8.49686      1.00  1.078246   .114577
   8.49675   8.49675      1.00  1.079076   .114587
   8.49664   8.49664      1.00  1.077806   .114417
   8.49653   8.49653      1.00  1.079846   .114827
   8.49642   8.49642      1.00  1.077196   .114487
   8.49632   8.49632      1.00  1.079546   .114787
   8.49620   8.49620      1.00  1.080156   .114867
   8.49608   8.49608      1.00  1.079876   .114927
   8.49598   8.49598      1.00  1.078476   .114747
   8.49587   8.49587      1.00  1.080946   .114877
   8.49575   8.49575      1.00  1.079386   .114877
   8.49562   8.49562      1.00  1.079156   .114757
   8.49551   8.49551      1.00  1.079466   .114907
   8.49540   8.49540      1.00  1.082776   .115237
   8.49529   8.49529      1.00  1.079016   .114757
   8.49516   8.49516      1.00  1.079646   .114917
   8.49505   8.49505      1.00  1.082246   .115297
   8.49494   8.49494      1.00  1.083976   .115267
   8.49481   8.49481      1.00  1.078886   .114927
   8.49469   8.49469      1.00  1.081676   .115097
   8.49457   8.49457      1.00  1.082036   .115257
   8.49447   8.49447      1.00  1.081496   .115247
   8.49434   8.49434      1.00  1.080006   .114987
   8.49422   8.49422      1.00  1.083026   .115407
   8.49411   8.49411      1.00  1.082196   .115337
   8.49400   8.49400      1.00  1.082626   .115267
   8.49388   8.49388      1.00  1.079996   .115037
   8.49377   8.49377      1.00  1.082816   .115537
   8.49367   8.49367      1.00  1.083406   .115657
   8.49356   8.49356      1.00  1.081126   .115357
   8.49343   8.49343      1.00  1.082436   .115467
   8.49332   8.49332      1.00  1.082406   .115457
   8.49321   8.49321      1.00  1.082606   .115577
   8.49311   8.49311      1.00  1.083926   .115667
   8.49300   8.49300      1.00  1.082336   .115537
   8.49288   8.49288      1.00  1.082146   .115667
   8.49277   8.49277      1.00  1.083246   .115897
   8.49267   8.49267      1.00  1.084476   .115827
   8.49255   8.49255      1.00  1.081466   .115527
   8.49244   8.49244      1.00  1.080266   .115507
   8.49233   8.49233      1.00  1.082626   .115747
   8.49222   8.49222      1.00  1.083606   .115797
   8.49210   8.49210      1.00  1.081846   .115547
   8.49199   8.49199      1.00  1.081216   .115507
   8.49189   8.49189      1.00  1.085506   .116247
   8.49179   8.49179      1.00  1.082106   .115677
   8.49168   8.49168      1.00  1.081476   .115667
   8.49156   8.49156      1.00  1.083086   .115857
   8.49146   8.49146      1.00  1.084236   .115927
   8.49136   8.49136      1.00  1.082466   .115817
   8.49124   8.49124      1.00  1.083946   .115997
   8.49114   8.49114      1.00  1.082796   .115787
   8.49104   8.49104      1.00  1.084406   .116127
   8.49094   8.49094      1.00  1.082796   .115967
   8.49083   8.49083      1.00  1.083216   .116027
   8.49072   8.49072      1.00  1.084896   .116187
   8.49062   8.49062      1.00  1.083006   .115977
   8.49052   8.49052      1.00  1.082486   .115937
   8.49042   8.49042      1.00  1.086896   .116347
   8.49031   8.49031      1.00  1.081066   .115907
   8.49021   8.49021      1.00  1.085486   .116437
   8.49011   8.49011      1.00  1.082276   .116037
   8.49000   8.49000      1.00  1.087106   .116637
   8.48989   8.48989      1.00  1.081806   .116057
   8.48979   8.48979      1.00  1.086446   .116477
   8.48969   8.48969      1.00  1.084836   .116427
   8.48957   8.48957      1.00  1.085466   .116467
   8.48947   8.48947      1.00  1.083286   .116277
   8.48936   8.48936      1.00  1.087616   .116607
   8.48925   8.48925      1.00  1.084716   .116477
   8.48914   8.48914      1.00  1.085286   .116547
   8.48902   8.48902      1.00  1.083756   .116497
   8.48892   8.48892      1.00  1.086196   .116717
   8.48880   8.48880      1.00  1.086366   .116747
   8.48869   8.48869      1.00  1.085206   .116527
   8.48857   8.48857      1.00  1.087916   .116927
   8.48846   8.48846      1.00  1.085716   .116597
   8.48834   8.48834      1.00  1.086096   .116867
   8.48821   8.48821      1.00  1.084806   .116627
   8.48809   8.48809      1.00  1.087566   .116847
   8.48798   8.48798      1.00  1.083976   .116627
   8.48786   8.48786      1.00  1.088566   .117177
   8.48774   8.48774      1.00  1.084866   .116687
   8.48763   8.48763      1.00  1.088046   .117087
   8.48752   8.48752      1.00  1.084826   .116597
   8.48741   8.48741      1.00  1.088016   .117107
   8.48729   8.48729      1.00  1.087376   .116987
   8.48718   8.48718      1.00  1.087166   .117007
   8.48707   8.48707      1.00  1.086026   .116877
   8.48696   8.48696      1.00  1.088856   .117327
   8.48685   8.48685      1.00  1.085986   .116917
   8.48673   8.48673      1.00  1.085226   .116937
   8.48663   8.48663      1.00  1.087626   .117207
   8.48652   8.48652      1.00  1.088166   .117217
   8.48640   8.48640      1.00  1.087966   .117047
   8.48629   8.48629      1.00  1.087736   .117207
   8.48618   8.48618      1.00  1.089006   .117277
   8.48608   8.48608      1.00  1.089436   .117417
   8.48596   8.48596      1.00  1.088846   .117247
   8.48584   8.48584      1.00  1.087386   .117247
   8.48573   8.48573      1.00  1.089756   .117517
   8.48561   8.48561      1.00  1.086716   .117127
   8.48550   8.48550      1.00  1.088896   .117547
   8.48538   8.48538      1.00  1.087666   .117387
   8.48526   8.48526      1.00  1.087686   .117437
   8.48515   8.48515      1.00  1.085896   .117207
   8.48503   8.48503      1.00  1.089776   .117697
   8.48491   8.48491      1.00  1.088046   .117467
   8.48479   8.48479      1.00  1.090516   .117587
   8.48467   8.48467      1.00  1.087476   .117417
   8.48455   8.48455      1.00  1.090416   .117767
   8.48444   8.48444      1.00  1.089266   .117697
   8.48432   8.48432      1.00  1.088096   .117517
   8.48421   8.48421      1.00  1.090486   .117817
   8.48409   8.48409      1.00  1.091416   .118007
   8.48397   8.48397      1.00  1.090036   .117767
   8.48387   8.48387      1.00  1.090166   .117937
   8.48377   8.48377      1.00  1.090936   .118067
   8.48365   8.48365      1.00  1.090056   .117847
   8.48353   8.48353      1.00  1.090006   .117867
   8.48342   8.48342      1.00  1.088956   .117987
   8.48331   8.48331      1.00  1.092996   .118237
   8.48319   8.48319      1.00  1.088736   .117637
   8.48308   8.48308      1.00  1.092676   .118177
   8.48298   8.48298      1.00  1.089596   .118067
   8.48287   8.48287      1.00  1.093016   .118377
   8.48276   8.48276      1.00  1.087996   .117797
   8.48264   8.48264      1.00  1.092836   .118357
   8.48254   8.48254      1.00  1.088316   .117937
   8.48242   8.48242      1.00  1.093976   .118557
   8.48231   8.48231      1.00  1.089286   .118057
   8.48220   8.48220      1.00  1.090966   .118277
   8.48209   8.48209      1.00  1.089406   .118227
   8.48198   8.48198      1.00  1.093336   .118527
   8.48187   8.48187      1.00  1.089976   .118097
   8.48177   8.48177      1.00  1.092486   .118437
   8.48166   8.48166      1.00  1.089556   .118097
   8.48156   8.48156      1.00  1.093026   .118587
   8.48144   8.48144      1.00  1.090426   .118337
   8.48133   8.48133      1.00  1.090106   .118307
   8.48123   8.48123      1.00  1.090866   .118407
   8.48113   8.48113      1.00  1.092146   .118667
   8.48102   8.48102      1.00  1.091036   .118347
   8.48091   8.48091      1.00  1.089616   .118237
   8.48081   8.48081      1.00  1.093036   .118507
   8.48071   8.48071      1.00  1.092216   .118537
   8.48061   8.48061      1.00  1.091126   .118487
   8.48050   8.48050      1.00  1.092356   .118547
   8.48041   8.48041      1.00  1.092776   .118657
   8.48031   8.48031      1.00  1.092716   .118667
   8.48020   8.48020      1.00  1.090956   .118517
   8.48009   8.48009      1.00  1.091426   .118627
   8.47999   8.47999      1.00  1.093376   .118897
   8.47989   8.47989      1.00  1.091546   .118677
   8.47979   8.47979      1.00  1.090276   .118627
   8.47967   8.47967      1.00  1.091816   .118767
   8.47957   8.47957      1.00  1.090666   .118597
   8.47947   8.47947      1.00  1.090636   .118457
   8.47935   8.47935      1.00  1.091036   .118707
   8.47924   8.47924      1.00  1.092106   .118767
   8.47912   8.47912      1.00  1.088876   .118427
   8.47901   8.47901      1.00  1.093296   .118887
   8.47890   8.47890      1.00  1.090076   .118747
   8.47878   8.47878      1.00  1.092516   .118967
   8.47866   8.47866      1.00  1.091096   .118857
   8.47856   8.47856      1.00  1.092626   .119027
   8.47844   8.47844      1.00  1.091196   .118857
   8.47832   8.47832      1.00  1.090696   .118727
   8.47820   8.47820      1.00  1.089926   .118747
   8.47809   8.47809      1.00  1.092256   .119137
   8.47797   8.47797      1.00  1.087956   .118617
   8.47785   8.47785      1.00  1.091066   .118907
   8.47773   8.47773      1.00  1.089426   .118737
   8.47763   8.47763      1.00  1.092776   .119097
   8.47751   8.47751      1.00  1.089836   .118937
   8.47740   8.47740      1.00  1.089316   .118837
   8.47729   8.47729      1.00  1.091216   .118957
   8.47717   8.47717      1.00  1.090756   .118907
   8.47706   8.47706      1.00  1.090376   .119007
   8.47694   8.47694      1.00  1.090216   .118877
   8.47684   8.47684      1.00  1.091746   .119267
   8.47672   8.47672      1.00  1.090036   .119067
   8.47661   8.47661      1.00  1.090186   .118957
   8.47650   8.47650      1.00  1.090336   .119027
   8.47639   8.47639      1.00  1.091896   .119327
   8.47628   8.47628      1.00  1.090766   .119207
   8.47617   8.47617      1.00  1.090626   .119027
   8.47605   8.47605      1.00  1.090996   .119277
   8.47594   8.47594      1.00  1.091076   .119267
   8.47583   8.47583      1.00  1.089986   .119177
   8.47571   8.47571      1.00  1.090166   .119207
   8.47559   8.47559      1.00  1.090226   .119307
   8.47548   8.47548      1.00  1.091466   .119317
   8.47537   8.47537      1.00  1.089136   .119137
   8.47525   8.47525      1.00  1.090826   .119337
   8.47513   8.47513      1.00  1.089716   .119267
   8.47502   8.47502      1.00  1.091286   .119457
   8.47491   8.47491      1.00  1.090686   .119407
   8.47478   8.47478      1.00  1.090686   .119437
   8.47465   8.47465      1.00  1.089636   .119237
   8.47454   8.47454      1.00  1.092216   .119647
   8.47443   8.47443      1.00  1.089356   .119297
   8.47430   8.47430      1.00  1.091266   .119507
   8.47419   8.47419      1.00  1.088866   .119267
   8.47408   8.47408      1.00  1.092806   .119617
   8.47397   8.47397      1.00  1.089636   .119457
   8.47386   8.47386      1.00  1.091576   .119697
   8.47374   8.47374      1.00  1.088586   .119287
   8.47364   8.47364      1.00  1.091736   .119657
   8.47352   8.47352      1.00  1.088746   .119337
   8.47341   8.47341      1.00  1.091096   .119657
   8.47330   8.47330      1.00  1.087126   .119167
   8.47319   8.47319      1.00  1.093056   .119877
   8.47308   8.47308      1.00  1.085906   .119237
   8.47297   8.47297      1.00  1.092356   .119897
   8.47286   8.47286      1.00  1.087646   .119317
   8.47276   8.47276      1.00  1.092026   .120037
   8.47264   8.47264      1.00  1.085336   .119147
   8.47253   8.47253      1.00  1.091316   .119917
   8.47241   8.47241      1.00  1.086896   .119257
   8.47230   8.47230      1.00  1.091246   .119837
   8.47219   8.47219      1.00  1.085626   .119257
   8.47208   8.47208      1.00  1.090616   .119647
   8.47197   8.47197      1.00  1.087686   .119557
   8.47187   8.47187      1.00  1.090756   .119927
   8.47177   8.47177      1.00  1.086976   .119527
   8.47165   8.47165      1.00  1.088976   .119757
   8.47154   8.47154      1.00  1.089326   .119817
   8.47144   8.47144      1.00  1.089406   .119777
   8.47134   8.47134      1.00  1.089796   .119737
   8.47123   8.47123      1.00  1.088816   .119807
   8.47112   8.47112      1.00  1.087636   .119797
   8.47102   8.47102      1.00  1.087926   .119757
   8.47092   8.47092      1.00  1.090126   .119937
   8.47081   8.47081      1.00  1.087556   .119617
   8.47071   8.47071      1.00  1.088066   .119697
   8.47061   8.47061      1.00  1.086126   .119607
   8.47051   8.47051      1.00  1.088556   .120007
   8.47041   8.47041      1.00  1.086486   .119687
   8.47030   8.47030      1.00  1.087856   .119917
   8.47019   8.47019      1.00  1.086516   .119717
   8.47010   8.47010      1.00  1.087126   .119807
   8.46999   8.46999      1.00  1.087106   .119747
   8.46988   8.46988      1.00  1.088616   .119907
   8.46978   8.46978      1.00  1.085676   .119717
   8.46968   8.46968      1.00  1.087996   .119797
   8.46957   8.46957      1.00  1.085206   .119547
   8.46946   8.46946      1.00  1.087036   .119907
   8.46936   8.46936      1.00  1.085216   .119657
   8.46925   8.46925      1.00  1.084766   .119807
   8.46913   8.46913      1.00  1.085726   .119807
   8.46902   8.46902      1.00  1.085766   .119837
   8.46891   8.46891      1.00  1.084826   .119667
   8.46880   8.46880      1.00  1.084686   .119767
   8.46867   8.46867      1.00  1.085366   .119827
   8.46856   8.46856      1.00  1.083016   .119717
   8.46845   8.46845      1.00  1.084546   .119817
   8.46834   8.46834      1.00  1.082986   .119687
   8.46822   8.46822      1.00  1.084386   .119827
   8.46810   8.46810      1.00  1.083036   .119667
   8.46798   8.46798      1.00  1.083386   .119707
   8.46787   8.46787      1.00  1.083706   .119797
   8.46774   8.46774      1.00  1.084646   .119737
   8.46763   8.46763      1.00  1.082576   .119587
   8.46752   8.46752      1.00  1.084886   .119947
   8.46740   8.46740      1.00  1.081836   .119647
   8.46729   8.46729      1.00  1.083446   .119707
   8.46718   8.46718      1.00  1.081166   .119697
   8.46707   8.46707      1.00  1.081906   .119737
   8.46695   8.46695      1.00  1.081216   .119677
   8.46684   8.46684      1.00  1.080786   .119777
   8.46673   8.46673      1.00  1.082596   .119757
   8.46663   8.46663      1.00  1.079426   .119477
   8.46652   8.46652      1.00  1.080646   .119677
   8.46640   8.46640      1.00  1.080086   .119617
   8.46629   8.46629      1.00  1.081346   .119597
   8.46619   8.46619      1.00  1.077716   .119287
   8.46608   8.46608      1.00  1.080546   .119687
   8.46596   8.46596      1.00  1.077176   .119407
   8.46584   8.46584      1.00  1.080606   .119817
   8.46573   8.46573      1.00  1.076526   .119307
   8.46561   8.46561      1.00  1.079476   .119557
   8.46549   8.46549      1.00  1.075116   .119007
   8.46537   8.46537      1.00  1.079016   .119727
   8.46526   8.46526      1.00  1.074486   .119057
   8.46515   8.46515      1.00  1.079396   .119617
   8.46503   8.46503      1.00  1.072576   .118927
   8.46490   8.46490      1.00  1.076696   .119357
   8.46479   8.46479      1.00  1.072226   .119097
   8.46468   8.46468      1.00  1.075946   .119467
   8.46456   8.46456      1.00  1.072776   .119057
   8.46443   8.46443      1.00  1.074726   .119197
   8.46432   8.46432      1.00  1.073616   .119197
   8.46421   8.46421      1.00  1.074736   .119327
   8.46410   8.46410      1.00  1.072016   .118907
   8.46398   8.46398      1.00  1.072396   .119157
   8.46387   8.46387      1.00  1.073226   .119177
   8.46377   8.46377      1.00  1.070816   .118987
   8.46365   8.46365      1.00  1.073536   .119307
   8.46354   8.46354      1.00  1.069216   .118757
   8.46343   8.46343      1.00  1.071086   .118967
   8.46332   8.46332      1.00  1.067446   .118587
   8.46321   8.46321      1.00  1.071036   .119017
   8.46309   8.46309      1.00  1.067856   .118707
   8.46298   8.46298      1.00  1.070916   .119007
   8.46287   8.46287      1.00  1.069066   .118957
   8.46276   8.46276      1.00  1.070336   .119017
   8.46265   8.46265      1.00  1.067106   .118737
   8.46255   8.46255      1.00  1.069756   .119047
   8.46244   8.46244      1.00  1.067966   .118807
   8.46232   8.46232      1.00  1.067936   .118817
   8.46220   8.46220      1.00  1.065686   .118637
   8.46210   8.46210      1.00  1.070596   .119187
   8.46200   8.46200      1.00  1.065676   .118577
   8.46188   8.46188      1.00  1.066956   .118857
   8.46177   8.46177      1.00  1.066676   .118727
   8.46167   8.46167      1.00  1.068926   .118927
   8.46156   8.46156      1.00  1.066596   .118897
   8.46145   8.46145      1.00  1.065186   .118677
   8.46134   8.46134      1.00  1.065136   .118737
   8.46124   8.46124      1.00  1.068346   .119117
   8.46114   8.46114      1.00  1.065246   .118817
   8.46103   8.46103      1.00  1.065546   .118807
   8.46092   8.46092      1.00  1.065816   .118787
   8.46082   8.46082      1.00  1.065826   .118937
   8.46072   8.46072      1.00  1.066156   .118967
   8.46062   8.46062      1.00  1.065956   .118967
   8.46051   8.46051      1.00  1.063416   .118547
   8.46041   8.46041      1.00  1.065206   .118847
   8.46031   8.46031      1.00  1.065866   .119037
   8.46021   8.46021      1.00  1.065466   .119017
   8.46010   8.46010      1.00  1.061856   .118717
   8.46000   8.46000      1.00  1.066456   .119057
   8.45990   8.45990      1.00  1.065036   .119017
   8.45979   8.45979      1.00  1.065766   .119087
   8.45968   8.45968      1.00  1.062326   .118657
   8.45958   8.45958      1.00  1.066836   .119117
   8.45948   8.45948      1.00  1.061476   .118617
   8.45936   8.45936      1.00  1.065336   .119087
   8.45925   8.45925      1.00  1.063286   .118717
   8.45914   8.45914      1.00  1.065886   .119217
   8.45903   8.45903      1.00  1.061906   .118847
   8.45891   8.45891      1.00  1.064516   .119117
   8.45880   8.45880      1.00  1.062996   .118917
   8.45869   8.45869      1.00  1.066446   .119177
   8.45858   8.45858      1.00  1.063346   .119007
   8.45845   8.45845      1.00  1.065136   .119177
   8.45833   8.45833      1.00  1.064456   .119107
   8.45822   8.45822      1.00  1.064446   .118977
   8.45811   8.45811      1.00  1.063416   .119287
   8.45799   8.45799      1.00  1.063516   .119147
   8.45786   8.45786      1.00  1.064266   .119067
   8.45775   8.45775      1.00  1.062636   .119007
   8.45764   8.45764      1.00  1.065836   .119367
   8.45753   8.45753      1.00  1.062606   .119057
   8.45741   8.45741      1.00  1.065456   .119517
   8.45730   8.45730      1.00  1.062906   .119137
   8.45719   8.45719      1.00  1.066426   .119477
   8.45707   8.45707      1.00  1.062936   .119027
   8.45696   8.45696      1.00  1.064416   .119367
   8.45685   8.45685      1.00  1.066266   .119497
   8.45674   8.45674      1.00  1.067246   .119737
   8.45663   8.45663      1.00  1.061866   .119097
   8.45651   8.45651      1.00  1.066626   .119437
   8.45641   8.45641      1.00  1.063696   .119377
   8.45630   8.45630      1.00  1.067286   .119627
   8.45619   8.45619      1.00  1.062186   .119227
   8.45607   8.45607      1.00  1.064666   .119417
   8.45596   8.45596      1.00  1.064546   .119627
   8.45585   8.45585      1.00  1.066286   .119747
   8.45573   8.45573      1.00  1.064736   .119447
   8.45562   8.45562      1.00  1.066976   .119767
   8.45550   8.45550      1.00  1.064026   .119547
   8.45539   8.45539      1.00  1.066736   .119917
   8.45527   8.45527      1.00  1.065806   .119787
   8.45515   8.45515      1.00  1.066116   .119757
   8.45504   8.45504      1.00  1.066066   .119867
   8.45493   8.45493      1.00  1.067076   .120077
   8.45480   8.45480      1.00  1.065856   .119737
   8.45468   8.45468      1.00  1.065186   .119827
   8.45457   8.45457      1.00  1.066866   .119997
   8.45445   8.45445      1.00  1.067216   .119957
   8.45432   8.45432      1.00  1.064246   .119847
   8.45421   8.45421      1.00  1.066786   .120057
   8.45410   8.45410      1.00  1.068106   .120207
   8.45399   8.45399      1.00  1.067836   .120237
   8.45387   8.45387      1.00  1.063246   .119707
   8.45376   8.45376      1.00  1.067116   .120067
   8.45366   8.45366      1.00  1.065056   .119847
   8.45355   8.45355      1.00  1.068516   .120267
   8.45344   8.45344      1.00  1.063266   .119727
   8.45332   8.45332      1.00  1.067426   .120197
   8.45321   8.45321      1.00  1.065516   .119847
   8.45311   8.45311      1.00  1.066236   .120157
   8.45299   8.45299      1.00  1.065376   .120157
   8.45288   8.45288      1.00  1.067606   .120247
   8.45277   8.45277      1.00  1.063946   .119897
   8.45266   8.45266      1.00  1.067236   .120357
   8.45255   8.45255      1.00  1.066816   .120187
   8.45243   8.45243      1.00  1.065536   .120197
   8.45233   8.45233      1.00  1.067116   .120287
   8.45222   8.45222      1.00  1.066586   .120377
   8.45210   8.45210      1.00  1.066016   .120267
   8.45200   8.45200      1.00  1.067406   .120577
   8.45189   8.45189      1.00  1.064996   .120167
   8.45179   8.45179      1.00  1.067896   .120517
   8.45168   8.45168      1.00  1.066336   .120317
   8.45156   8.45156      1.00  1.065956   .120327
   8.45146   8.45146      1.00  1.069056   .120687
   8.45136   8.45136      1.00  1.065016   .120317
   8.45124   8.45124      1.00  1.067536   .120657
   8.45114   8.45114      1.00  1.066876   .120347
   8.45104   8.45104      1.00  1.067106   .120557
   8.45094   8.45094      1.00  1.066216   .120517
   8.45083   8.45083      1.00  1.066096   .120507
   8.45073   8.45073      1.00  1.065746   .120497
   8.45063   8.45063      1.00  1.067216   .120757
   8.45053   8.45053      1.00  1.064636   .120397
   8.45042   8.45042      1.00  1.064916   .120427
   8.45032   8.45032      1.00  1.064886   .120527
   8.45022   8.45022      1.00  1.064676   .120347
   8.45012   8.45012      1.00  1.066826   .120627
   8.45001   8.45001      1.00  1.066096   .120667
   8.44991   8.44991      1.00  1.064936   .120517
   8.44980   8.44980      1.00  1.065606   .120757
   8.44970   8.44970      1.00  1.067956   .120927
   8.44959   8.44959      1.00  1.065246   .120527
   8.44948   8.44948      1.00  1.066456   .120717
   8.44937   8.44937      1.00  1.064656   .120597
   8.44926   8.44926      1.00  1.068146   .121007
   8.44915   8.44915      1.00  1.065346   .120717
   8.44903   8.44903      1.00  1.064326   .120547
   8.44892   8.44892      1.00  1.063936   .120717
   8.44881   8.44881      1.00  1.065966   .120767
   8.44870   8.44870      1.00  1.063346   .120457
   8.44858   8.44858      1.00  1.066756   .120977
   8.44847   8.44847      1.00  1.065606   .120807
   8.44835   8.44835      1.00  1.066836   .120997
   8.44824   8.44824      1.00  1.064326   .120827
   8.44812   8.44812      1.00  1.066936   .121027
   8.44800   8.44800      1.00  1.067136   .121057
   8.44788   8.44788      1.00  1.064876   .120667
   8.44776   8.44776      1.00  1.065646   .120957
   8.44765   8.44765      1.00  1.067686   .121157
   8.44753   8.44753      1.00  1.064936   .120997
   8.44742   8.44742      1.00  1.064456   .120787
   8.44731   8.44731      1.00  1.066326   .121157
   8.44719   8.44719      1.00  1.064896   .120927
   8.44709   8.44709      1.00  1.064386   .120767
   8.44698   8.44698      1.00  1.065686   .121057
   8.44686   8.44686      1.00  1.065176   .121177
   8.44675   8.44675      1.00  1.064036   .120937
   8.44664   8.44664      1.00  1.065066   .121047
   8.44654   8.44654      1.00  1.065736   .121017
   8.44642   8.44642      1.00  1.066106   .121187
   8.44631   8.44631      1.00  1.061606   .120767
   8.44620   8.44620      1.00  1.067766   .121377
   8.44609   8.44609      1.00  1.062686   .120887
   8.44598   8.44598      1.00  1.065706   .121287
   8.44586   8.44586      1.00  1.061666   .120927
   8.44575   8.44575      1.00  1.065736   .121297
   8.44563   8.44563      1.00  1.063316   .120907
   8.44551   8.44551      1.00  1.063256   .121037
   8.44540   8.44540      1.00  1.063666   .120997
   8.44528   8.44528      1.00  1.063666   .121137
   8.44517   8.44517      1.00  1.063836   .121067
   8.44505   8.44505      1.00  1.063996   .121157
   8.44493   8.44493      1.00  1.062966   .121197
   8.44481   8.44481      1.00  1.062976   .121177
   8.44470   8.44470      1.00  1.061946   .120977
   8.44458   8.44458      1.00  1.060626   .120997
   8.44445   8.44445      1.00  1.063526   .121227
   8.44434   8.44434      1.00  1.058766   .120697
   8.44423   8.44423      1.00  1.062256   .121237
   8.44412   8.44412      1.00  1.058886   .120877
   8.44400   8.44400      1.00  1.062106   .121257
   8.44389   8.44389      1.00  1.057476   .120557
   8.44379   8.44379      1.00  1.061706   .121207
   8.44367   8.44367      1.00  1.059746   .120937
   8.44355   8.44355      1.00  1.057716   .120777
   8.44344   8.44344      1.00  1.057776   .120757
   8.44334   8.44334      1.00  1.060786   .121157
   8.44322   8.44322      1.00  1.055506   .120607
   8.44311   8.44311      1.00  1.058016   .120807
   8.44300   8.44300      1.00  1.056016   .120717
   8.44290   8.44290      1.00  1.059856   .121167
   8.44279   8.44279      1.00  1.055176   .120627
   8.44267   8.44267      1.00  1.057476   .120827
   8.44256   8.44256      1.00  1.057426   .120687
   8.44246   8.44246      1.00  1.055246   .120567
   8.44235   8.44235      1.00  1.056316   .120847
   8.44223   8.44223      1.00  1.055176   .120697
   8.44213   8.44213      1.00  1.057116   .120827
   8.44202   8.44202      1.00  1.052586   .120467
   8.44191   8.44191      1.00  1.056556   .120967
   8.44180   8.44180      1.00  1.054286   .120567
   8.44170   8.44170      1.00  1.054356   .120737
   8.44160   8.44160      1.00  1.050846   .120187
   8.44149   8.44149      1.00  1.053006   .120337
   8.44138   8.44138      1.00  1.052486   .120427
   8.44128   8.44128      1.00  1.055346   .120847
   8.44117   8.44117      1.00  1.050916   .120407
   8.44106   8.44106      1.00  1.055506   .120837
   8.44096   8.44096      1.00  1.050806   .120357
   8.44086   8.44086      1.00  1.055246   .120937
   8.44076   8.44076      1.00  1.050276   .120357
   8.44066   8.44066      1.00  1.051066   .120447
   8.44055   8.44055      1.00  1.049266   .120227
   8.44045   8.44045      1.00  1.051566   .120507
   8.44035   8.44035      1.00  1.049466   .120367
   8.44025   8.44025      1.00  1.047946   .120107
   8.44014   8.44014      1.00  1.048116   .120047
   8.44004   8.44004      1.00  1.047436   .120147
   8.43994   8.43994      1.00  1.048336   .120277
   8.43983   8.43983      1.00  1.046446   .120017
   8.43972   8.43972      1.00  1.044696   .119917
   8.43963   8.43963      1.00  1.046146   .119997
   8.43952   8.43952      1.00  1.047476   .120127
   8.43941   8.43941      1.00  1.044776   .119837
   8.43930   8.43930      1.00  1.044356   .119787
   8.43919   8.43919      1.00  1.045636   .120207
   8.43907   8.43907      1.00  1.043426   .119807
   8.43895   8.43895      1.00  1.043796   .120057
   8.43883   8.43883      1.00  1.042156   .119637
   8.43873   8.43873      1.00  1.043856   .119997
   8.43862   8.43862      1.00  1.041666   .119607
   8.43850   8.43850      1.00  1.042606   .119907
   8.43838   8.43838      1.00  1.041086   .119597
   8.43827   8.43827      1.00  1.042206   .119737
   8.43815   8.43815      1.00  1.040326   .119587
   8.43803   8.43803      1.00  1.040816   .119667
   8.43791   8.43791      1.00  1.040406   .119697
   8.43780   8.43780      1.00  1.037356   .119397
   8.43768   8.43768      1.00  1.039516   .119517
   8.43756   8.43756      1.00  1.042086   .120047
   8.43744   8.43744      1.00  1.036786   .119327
   8.43734   8.43734      1.00  1.038816   .119577
   8.43723   8.43723      1.00  1.040026   .119667
   8.43711   8.43711      1.00  1.038736   .119517
   8.43700   8.43700      1.00  1.037016   .119367
   8.43689   8.43689      1.00  1.036256   .119267
   8.43678   8.43678      1.00  1.038616   .119607
   8.43667   8.43667      1.00  1.034836   .119207
   8.43655   8.43655      1.00  1.035516   .119287
   8.43644   8.43644      1.00  1.037306   .119537
   8.43634   8.43634      1.00  1.036346   .119387
   8.43623   8.43623      1.00  1.031896   .118747
   8.43611   8.43611      1.00  1.036716   .119497
   8.43600   8.43600      1.00  1.034196   .119247
   8.43589   8.43589      1.00  1.033036   .119137
   8.43577   8.43577      1.00  1.030416   .118637
   8.43565   8.43565      1.00  1.036856   .119507
   8.43554   8.43554      1.00  1.031076   .118957
   8.43543   8.43543      1.00  1.036206   .119597
   8.43531   8.43531      1.00  1.027686   .118647
   8.43519   8.43519      1.00  1.036896   .119647
   8.43508   8.43508      1.00  1.028026   .118617
   8.43496   8.43496      1.00  1.035796   .119567
   8.43484   8.43484      1.00  1.030846   .119087
   8.43471   8.43471      1.00  1.032736   .119287
   8.43460   8.43460      1.00  1.029026   .118857
   8.43448   8.43448      1.00  1.033836   .119317
   8.43436   8.43436      1.00  1.030066   .119037
   8.43425   8.43425      1.00  1.028956   .118987
   8.43414   8.43414      1.00  1.028026   .118897
   8.43403   8.43403      1.00  1.034036   .119467
   8.43391   8.43391      1.00  1.028106   .118937
   8.43379   8.43379      1.00  1.030956   .119257
   8.43369   8.43369      1.00  1.031026   .119287
   8.43358   8.43358      1.00  1.030736   .119287
   8.43346   8.43346      1.00  1.030846   .119317
   8.43335   8.43335      1.00  1.031166   .119287
   8.43324   8.43324      1.00  1.031506   .119407
   8.43313   8.43313      1.00  1.029236   .119207
   8.43302   8.43302      1.00  1.033546   .119657
   8.43291   8.43291      1.00  1.029376   .119147
   8.43280   8.43280      1.00  1.029816   .119427
   8.43269   8.43269      1.00  1.031996   .119607
   8.43258   8.43258      1.00  1.030386   .119317
   8.43246   8.43246      1.00  1.029216   .119147
   8.43235   8.43235      1.00  1.031706   .119497
   8.43225   8.43225      1.00  1.029306   .119157
   8.43213   8.43213      1.00  1.031416   .119467
   8.43202   8.43202      1.00  1.028206   .119177
   8.43192   8.43192      1.00  1.028386   .119207
   8.43181   8.43181      1.00  1.030256   .119477
   8.43170   8.43170      1.00  1.030506   .119397
   8.43159   8.43159      1.00  1.027476   .119127
   8.43149   8.43149      1.00  1.028886   .119197
   8.43138   8.43138      1.00  1.027436   .119187
   8.43127   8.43127      1.00  1.027436   .119107
   8.43116   8.43116      1.00  1.027756   .119197
   8.43106   8.43106      1.00  1.026656   .119227
   8.43096   8.43096      1.00  1.026756   .119127
   8.43086   8.43086      1.00  1.027556   .119187
   8.43075   8.43075      1.00  1.024696   .118997
   8.43065   8.43065      1.00  1.028476   .119517
   8.43055   8.43055      1.00  1.024326   .118887
   8.43045   8.43045      1.00  1.027586   .119477
   8.43034   8.43034      1.00  1.024276   .118927
   8.43024   8.43024      1.00  1.025616   .119147
   8.43014   8.43014      1.00  1.027056   .119247
   8.43003   8.43003      1.00  1.024396   .119057
   8.42993   8.42993      1.00  1.021846   .118737
   8.42982   8.42982      1.00  1.029166   .119617
   8.42972   8.42972      1.00  1.020666   .118837
   8.42961   8.42961      1.00  1.026536   .119427
   8.42950   8.42950      1.00  1.022166   .118817
   8.42939   8.42939      1.00  1.025686   .119317
   8.42929   8.42929      1.00  1.021646   .118897
   8.42918   8.42918      1.00  1.024916   .119227
   8.42906   8.42906      1.00  1.021396   .118797
   8.42895   8.42895      1.00  1.025446   .119427
   8.42884   8.42884      1.00  1.018236   .118537
   8.42872   8.42872      1.00  1.024506   .119297
   8.42860   8.42860      1.00  1.018076   .118557
   8.42849   8.42849      1.00  1.023916   .119207
   8.42838   8.42838      1.00  1.019546   .118737
   8.42826   8.42826      1.00  1.022956   .119107
   8.42814   8.42814      1.00  1.016776   .118527
   8.42802   8.42802      1.00  1.027076   .119537
   8.42790   8.42790      1.00  1.017576   .118647
   8.42778   8.42778      1.00  1.019216   .118787
   8.42766   8.42766      1.00  1.020956   .118937
   8.42756   8.42756      1.00  1.021656   .119027
   8.42745   8.42745      1.00  1.020266   .118787
   8.42733   8.42733      1.00  1.018236   .118617
   8.42721   8.42721      1.00  1.017926   .118667
   8.42711   8.42711      1.00  1.022196   .119077
   8.42700   8.42700      1.00  1.015706   .118407
   8.42689   8.42689      1.00  1.017546   .118827
   8.42677   8.42677      1.00  1.021236   .119237
   8.42666   8.42666      1.00  1.016206   .118657
   8.42655   8.42655      1.00  1.020476   .119117
   8.42644   8.42644      1.00  1.018416   .119007
   8.42633   8.42633      1.00  1.017326   .118807
   8.42622   8.42622      1.00  1.018186   .119017
   8.42611   8.42611      1.00  1.018296   .118927
   8.42600   8.42600      1.00  1.018006   .118997
   8.42588   8.42588      1.00  1.017306   .118827
   8.42577   8.42577      1.00  1.017516   .118847
   8.42566   8.42566      1.00  1.016696   .118877
   8.42554   8.42554      1.00  1.018626   .118937
   8.42541   8.42541      1.00  1.014166   .118507
   8.42530   8.42530      1.00  1.019236   .119237
   8.42519   8.42519      1.00  1.016556   .118857
   8.42507   8.42507      1.00  1.015136   .118737
   8.42495   8.42495      1.00  1.015056   .118777
   8.42483   8.42483      1.00  1.019266   .119277
   8.42471   8.42471      1.00  1.014596   .118647
   8.42460   8.42460      1.00  1.015156   .118837
   8.42447   8.42447      1.00  1.012876   .118457
   8.42436   8.42436      1.00  1.020066   .119417
   8.42425   8.42425      1.00  1.012876   .118587
   8.42413   8.42413      1.00  1.014676   .118817
   8.42401   8.42401      1.00  1.017106   .119107
   8.42390   8.42390      1.00  1.016556   .119167
   8.42380   8.42380      1.00  1.013426   .118777
   8.42368   8.42368      1.00  1.015686   .119077
   8.42357   8.42357      1.00  1.016896   .119167
   8.42346   8.42346      1.00  1.011366   .118527
   8.42335   8.42335      1.00  1.015896   .119297
   8.42323   8.42323      1.00  1.014486   .118847
   8.42312   8.42312      1.00  1.014646   .118967
   8.42301   8.42301      1.00  1.014106   .118837
   8.42291   8.42291      1.00  1.016866   .119357
   8.42279   8.42279      1.00  1.013416   .118887
   8.42268   8.42268      1.00  1.014546   .118917
   8.42257   8.42257      1.00  1.014806   .119097
   8.42246   8.42246      1.00  1.017816   .119397
   8.42235   8.42235      1.00  1.010086   .118647
   8.42223   8.42223      1.00  1.015286   .119297
   8.42213   8.42213      1.00  1.016726   .119267
   8.42202   8.42202      1.00  1.014476   .119157
   8.42191   8.42191      1.00  1.012386   .119047
   8.42180   8.42180      1.00  1.014986   .119217
   8.42169   8.42169      1.00  1.015046   .119347
   8.42159   8.42159      1.00  1.013336   .119147
   8.42148   8.42148      1.00  1.013756   .119197
   8.42137   8.42137      1.00  1.015166   .119297
   8.42127   8.42127      1.00  1.014166   .119167
   8.42117   8.42117      1.00  1.011516   .118997
   8.42105   8.42105      1.00  1.014846   .119457
   8.42095   8.42095      1.00  1.015256   .119637
   8.42085   8.42085      1.00  1.014076   .119157
   8.42075   8.42075      1.00  1.015526   .119467
   8.42064   8.42064      1.00  1.016886   .119757
   8.42054   8.42054      1.00  1.012606   .119397
   8.42044   8.42044      1.00  1.017526   .119917
   8.42034   8.42034      1.00  1.013906   .119287
   8.42023   8.42023      1.00  1.016316   .119677
   8.42013   8.42013      1.00  1.012176   .119157
   8.42003   8.42003      1.00  1.015196   .119627
   8.41992   8.41992      1.00  1.015516   .119607
   8.41982   8.41982      1.00  1.010696   .119117
   8.41971   8.41971      1.00  1.013466   .119327
   8.41961   8.41961      1.00  1.015536   .119777
   8.41950   8.41950      1.00  1.016666   .119747
   8.41939   8.41939      1.00  1.011576   .119197
   8.41928   8.41928      1.00  1.014646   .119827
   8.41917   8.41917      1.00  1.015646   .119847
   8.41906   8.41906      1.00  1.012996   .119417
   8.41894   8.41894      1.00  1.013496   .119687
   8.41882   8.41882      1.00  1.014216   .119587
   8.41871   8.41871      1.00  1.014556   .119787
   8.41860   8.41860      1.00  1.012056   .119437
   8.41848   8.41848      1.00  1.010956   .119467
   8.41835   8.41835      1.00  1.017526   .119997
   8.41825   8.41825      1.00  1.009126   .119027
   8.41814   8.41814      1.00  1.012466   .119647
   8.41801   8.41801      1.00  1.012706   .119617
   8.41789   8.41789      1.00  1.011116   .119517
   8.41778   8.41778      1.00  1.009256   .119347
   8.41767   8.41767      1.00  1.011696   .119437
   8.41755   8.41755      1.00  1.012556   .119537
   8.41744   8.41744      1.00  1.008596   .119217
   8.41733   8.41733      1.00  1.008836   .119247
   8.41722   8.41722      1.00  1.010756   .119467
   8.41710   8.41710      1.00  1.010586   .119607
   8.41699   8.41699      1.00  1.005806   .119037
   8.41688   8.41688      1.00  1.010106   .119527
   8.41677   8.41677      1.00  1.007296   .119047
   8.41666   8.41666      1.00  1.007206   .119087
   8.41654   8.41654      1.00  1.005506   .118907
   8.41644   8.41644      1.00  1.011086   .119747
   8.41634   8.41634      1.00  1.000976   .118437
   8.41622   8.41622      1.00  1.007266   .119237
   8.41611   8.41611      1.00  1.004306   .118717
   8.41600   8.41600      1.00  1.007266   .119257
   8.41589   8.41589      1.00  1.001786   .118747
   8.41577   8.41577      1.00  1.004186   .118777
   8.41565   8.41565      1.00  1.002856   .118757
   8.41554   8.41554      1.00  1.004076   .118947
   8.41543   8.41543      1.00   .998076   .118307
   8.41530   8.41530      1.00  1.003796   .118767
   8.41523   8.41523      1.00  1.000046   .118607
