# Supplementary material for: Direct Observation of Palladium Leaching from Pd/C by a Simple Method: X-ray Absorption Spectroscopy of Heterogeneous Mixtures
Source: ACS Omega. 2023 Jun 7;8(24):21787–92. doi: 10.1021/acsomega.3c01343 (PMC10286095; doi:10.1021/acsomega.3c01343)
Supplement: Supplementary file 2 — ao3c01343_si_002.zip [file ao3c01343_si_002.zip › Figure 4,S4/42_PFA_H2O_blank_10cm_0.qd]

  9809     KEK-PF   NW10A
 _H2O_blank_10cm 19.11.01 21:37 - 19.11.01 21:40 Serial#KEKPF-NW10A_031470
 42_PFA_H2O_blank_10cm                                                           
 Ring :   6.5 GeV    49.8 mA -   49.9 mA
 Mono :   Si(311)       D=  1.63747 A    Initial angle=  9.06874 deg
 NW10A     Transmission( 2)   Repetition=  0     Points= 5893
 Param file : QXAFS(SYNC)     angle axis (*)     Block =    1

 Block      Init-Ang  Final-Ang     Step/deg     Time/s       Num
     1        9.06874   8.41541          ***       1.00      5893
 Ortec(-1)     NDCH = 3
  Angle(c)  Angle(o)    time/s         2         3
      Mode         0         0         1         2
    Offset         0         0    .01468    .00369
   9.06874   9.06874      1.00  1.309626   .026017
   9.06863   9.06863      1.00  1.293916   .025677
   9.06853   9.06853      1.00  1.288846   .025587
   9.06842   9.06842      1.00  1.277306   .025377
   9.06830   9.06830      1.00  1.265466   .025127
   9.06819   9.06819      1.00  1.256126   .024967
   9.06809   9.06809      1.00  1.256876   .024927
   9.06798   9.06798      1.00  1.250306   .024837
   9.06786   9.06786      1.00  1.241546   .024597
   9.06774   9.06774      1.00  1.243276   .024717
   9.06763   9.06763      1.00  1.242096   .024637
   9.06752   9.06752      1.00  1.237476   .024637
   9.06741   9.06741      1.00  1.232886   .024517
   9.06729   9.06729      1.00  1.239906   .024637
   9.06719   9.06719      1.00  1.229796   .024437
   9.06708   9.06708      1.00  1.228626   .024437
   9.06697   9.06697      1.00  1.230216   .024467
   9.06685   9.06685      1.00  1.229736   .024397
   9.06674   9.06674      1.00  1.223446   .024307
   9.06664   9.06664      1.00  1.225136   .024307
   9.06653   9.06653      1.00  1.224896   .024337
   9.06641   9.06641      1.00  1.225526   .024397
   9.06631   9.06631      1.00  1.215996   .024197
   9.06620   9.06620      1.00  1.222976   .024247
   9.06609   9.06609      1.00  1.221176   .024317
   9.06597   9.06597      1.00  1.212516   .024107
   9.06586   9.06586      1.00  1.218806   .024327
   9.06575   9.06575      1.00  1.215666   .024197
   9.06564   9.06564      1.00  1.213666   .024207
   9.06551   9.06551      1.00  1.205776   .024017
   9.06539   9.06539      1.00  1.213646   .024187
   9.06528   9.06528      1.00  1.211296   .024217
   9.06517   9.06517      1.00  1.208986   .024147
   9.06505   9.06505      1.00  1.205176   .024067
   9.06493   9.06493      1.00  1.213586   .024237
   9.06482   9.06482      1.00  1.204536   .024037
   9.06470   9.06470      1.00  1.204406   .023977
   9.06458   9.06458      1.00  1.205326   .024037
   9.06446   9.06446      1.00  1.207896   .024107
   9.06435   9.06435      1.00  1.199056   .023947
   9.06423   9.06423      1.00  1.204086   .024037
   9.06411   9.06411      1.00  1.200486   .023937
   9.06400   9.06400      1.00  1.203166   .024047
   9.06390   9.06390      1.00  1.196366   .023887
   9.06379   9.06379      1.00  1.202126   .023987
   9.06367   9.06367      1.00  1.198646   .023987
   9.06356   9.06356      1.00  1.196696   .023877
   9.06345   9.06345      1.00  1.200186   .023987
   9.06334   9.06334      1.00  1.197266   .023907
   9.06322   9.06322      1.00  1.195706   .023907
   9.06312   9.06312      1.00  1.191996   .023787
   9.06302   9.06302      1.00  1.202596   .024067
   9.06290   9.06290      1.00  1.191816   .023787
   9.06279   9.06279      1.00  1.197226   .023967
   9.06268   9.06268      1.00  1.186206   .023767
   9.06258   9.06258      1.00  1.201416   .023997
   9.06247   9.06247      1.00  1.187666   .023757
   9.06235   9.06235      1.00  1.192066   .023877
   9.06223   9.06223      1.00  1.190896   .023857
   9.06213   9.06213      1.00  1.196246   .023927
   9.06202   9.06202      1.00  1.184736   .023747
   9.06190   9.06190      1.00  1.193526   .023917
   9.06180   9.06180      1.00  1.193756   .023977
   9.06169   9.06169      1.00  1.186706   .023787
   9.06158   9.06158      1.00  1.188366   .023847
   9.06147   9.06147      1.00  1.195906   .024007
   9.06137   9.06137      1.00  1.185956   .023797
   9.06127   9.06127      1.00  1.189166   .023837
   9.06116   9.06116      1.00  1.187816   .023867
   9.06105   9.06105      1.00  1.190676   .023927
   9.06095   9.06095      1.00  1.187136   .023907
   9.06085   9.06085      1.00  1.183106   .023797
   9.06074   9.06074      1.00  1.193596   .023957
   9.06064   9.06064      1.00  1.185586   .023787
   9.06054   9.06054      1.00  1.182796   .023747
   9.06044   9.06044      1.00  1.189216   .023907
   9.06033   9.06033      1.00  1.186686   .023837
   9.06023   9.06023      1.00  1.182366   .023747
   9.06012   9.06012      1.00  1.186546   .023787
   9.06002   9.06002      1.00  1.184926   .023867
   9.05992   9.05992      1.00  1.181366   .023717
   9.05981   9.05981      1.00  1.180326   .023797
   9.05970   9.05970      1.00  1.180676   .023677
   9.05960   9.05960      1.00  1.187656   .023907
   9.05949   9.05949      1.00  1.179556   .023737
   9.05938   9.05938      1.00  1.182176   .023847
   9.05927   9.05927      1.00  1.183986   .023837
   9.05916   9.05916      1.00  1.182936   .023827
   9.05905   9.05905      1.00  1.180406   .023707
   9.05893   9.05893      1.00  1.185836   .023877
   9.05882   9.05882      1.00  1.178026   .023757
   9.05871   9.05871      1.00  1.186706   .023907
   9.05859   9.05859      1.00  1.176926   .023687
   9.05848   9.05848      1.00  1.182346   .023807
   9.05836   9.05836      1.00  1.178386   .023787
   9.05825   9.05825      1.00  1.175756   .023697
   9.05813   9.05813      1.00  1.179506   .023857
   9.05802   9.05802      1.00  1.181966   .023827
   9.05790   9.05790      1.00  1.172706   .023627
   9.05779   9.05779      1.00  1.184986   .023917
   9.05767   9.05767      1.00  1.179336   .023787
   9.05755   9.05755      1.00  1.177946   .023747
   9.05744   9.05744      1.00  1.176606   .023737
   9.05734   9.05734      1.00  1.178706   .023797
   9.05722   9.05722      1.00  1.181896   .023857
   9.05711   9.05711      1.00  1.174896   .023767
   9.05700   9.05700      1.00  1.179606   .023767
   9.05689   9.05689      1.00  1.177216   .023777
   9.05678   9.05678      1.00  1.177286   .023787
   9.05666   9.05666      1.00  1.170386   .023677
   9.05656   9.05656      1.00  1.184376   .023897
   9.05645   9.05645      1.00  1.172296   .023757
   9.05634   9.05634      1.00  1.177556   .023777
   9.05622   9.05622      1.00  1.176066   .023767
   9.05612   9.05612      1.00  1.176476   .023747
   9.05601   9.05601      1.00  1.173386   .023727
   9.05589   9.05589      1.00  1.177596   .023777
   9.05577   9.05577      1.00  1.170286   .023677
   9.05566   9.05566      1.00  1.178266   .023817
   9.05554   9.05554      1.00  1.168746   .023737
   9.05543   9.05543      1.00  1.180416   .023837
   9.05531   9.05531      1.00  1.172386   .023777
   9.05519   9.05519      1.00  1.171216   .023747
   9.05508   9.05508      1.00  1.175926   .023907
   9.05495   9.05495      1.00  1.174196   .023807
   9.05483   9.05483      1.00  1.169216   .023707
   9.05472   9.05472      1.00  1.175926   .023817
   9.05460   9.05460      1.00  1.174266   .023797
   9.05448   9.05448      1.00  1.177206   .023857
   9.05436   9.05436      1.00  1.170146   .023757
   9.05425   9.05425      1.00  1.174846   .023827
   9.05414   9.05414      1.00  1.174416   .023827
   9.05402   9.05402      1.00  1.177176   .023917
   9.05391   9.05391      1.00  1.166956   .023657
   9.05380   9.05380      1.00  1.180736   .024017
   9.05370   9.05370      1.00  1.174316   .023827
   9.05359   9.05359      1.00  1.173156   .023827
   9.05347   9.05347      1.00  1.173666   .023787
   9.05336   9.05336      1.00  1.177616   .023937
   9.05325   9.05325      1.00  1.170196   .023757
   9.05314   9.05314      1.00  1.182006   .023977
   9.05303   9.05303      1.00  1.168466   .023787
   9.05293   9.05293      1.00  1.180426   .024017
   9.05282   9.05282      1.00  1.170096   .023847
   9.05270   9.05270      1.00  1.179636   .024007
   9.05258   9.05258      1.00  1.169446   .023797
   9.05248   9.05248      1.00  1.174986   .023897
   9.05237   9.05237      1.00  1.169866   .023727
   9.05225   9.05225      1.00  1.180696   .024047
   9.05214   9.05214      1.00  1.167336   .023777
   9.05203   9.05203      1.00  1.179776   .024017
   9.05192   9.05192      1.00  1.174056   .023937
   9.05182   9.05182      1.00  1.178756   .023997
   9.05171   9.05171      1.00  1.167746   .023777
   9.05160   9.05160      1.00  1.180256   .023957
   9.05150   9.05150      1.00  1.174346   .023937
   9.05139   9.05139      1.00  1.177936   .023967
   9.05128   9.05128      1.00  1.168476   .023847
   9.05117   9.05117      1.00  1.178366   .023997
   9.05107   9.05107      1.00  1.177616   .023977
   9.05097   9.05097      1.00  1.168456   .023827
   9.05086   9.05086      1.00  1.176976   .024027
   9.05075   9.05075      1.00  1.174766   .023967
   9.05066   9.05066      1.00  1.175316   .023977
   9.05055   9.05055      1.00  1.173366   .023927
   9.05045   9.05045      1.00  1.177676   .024087
   9.05035   9.05035      1.00  1.175456   .023987
   9.05025   9.05025      1.00  1.177426   .024107
   9.05014   9.05014      1.00  1.171916   .023947
   9.05003   9.05003      1.00  1.183806   .024207
   9.04993   9.04993      1.00  1.173126   .023967
   9.04983   9.04983      1.00  1.178776   .024067
   9.04972   9.04972      1.00  1.177076   .024117
   9.04962   9.04962      1.00  1.177316   .024057
   9.04951   9.04951      1.00  1.175996   .024087
   9.04941   9.04941      1.00  1.181886   .024197
   9.04929   9.04929      1.00  1.176246   .024077
   9.04918   9.04918      1.00  1.176636   .024047
   9.04907   9.04907      1.00  1.179606   .024137
   9.04896   9.04896      1.00  1.179436   .024177
   9.04885   9.04885      1.00  1.179196   .024137
   9.04873   9.04873      1.00  1.173906   .024047
   9.04862   9.04862      1.00  1.179736   .024157
   9.04850   9.04850      1.00  1.183966   .024217
   9.04838   9.04838      1.00  1.174206   .024017
   9.04826   9.04826      1.00  1.180036   .024207
   9.04814   9.04814      1.00  1.179026   .024127
   9.04804   9.04804      1.00  1.181636   .024197
   9.04792   9.04792      1.00  1.173996   .024087
   9.04780   9.04780      1.00  1.180506   .024157
   9.04768   9.04768      1.00  1.182746   .024257
   9.04757   9.04757      1.00  1.175296   .024097
   9.04746   9.04746      1.00  1.178156   .024087
   9.04734   9.04734      1.00  1.180896   .024227
   9.04724   9.04724      1.00  1.177846   .024127
   9.04713   9.04713      1.00  1.179736   .024207
   9.04702   9.04702      1.00  1.179006   .024217
   9.04690   9.04690      1.00  1.179936   .024227
   9.04680   9.04680      1.00  1.174786   .024097
   9.04669   9.04669      1.00  1.184036   .024297
   9.04657   9.04657      1.00  1.176516   .024147
   9.04646   9.04646      1.00  1.177496   .024167
   9.04635   9.04635      1.00  1.180836   .024317
   9.04624   9.04624      1.00  1.183056   .024257
   9.04613   9.04613      1.00  1.180796   .024377
   9.04601   9.04601      1.00  1.174706   .024157
   9.04590   9.04590      1.00  1.179426   .024297
   9.04579   9.04579      1.00  1.187076   .024417
   9.04567   9.04567      1.00  1.173126   .024087
   9.04554   9.04554      1.00  1.180986   .024337
   9.04543   9.04543      1.00  1.183716   .024417
   9.04532   9.04532      1.00  1.178696   .024227
   9.04521   9.04521      1.00  1.182106   .024287
   9.04509   9.04509      1.00  1.178776   .024227
   9.04497   9.04497      1.00  1.184466   .024387
   9.04486   9.04486      1.00  1.179556   .024267
   9.04473   9.04473      1.00  1.183326   .024387
   9.04461   9.04461      1.00  1.178676   .024327
   9.04450   9.04450      1.00  1.188396   .024527
   9.04439   9.04439      1.00  1.179316   .024277
   9.04426   9.04426      1.00  1.185746   .024447
   9.04414   9.04414      1.00  1.186166   .024457
   9.04403   9.04403      1.00  1.183536   .024447
   9.04393   9.04393      1.00  1.183406   .024437
   9.04381   9.04381      1.00  1.189326   .024547
   9.04370   9.04370      1.00  1.179776   .024327
   9.04359   9.04359      1.00  1.186716   .024527
   9.04348   9.04348      1.00  1.184606   .024477
   9.04337   9.04337      1.00  1.186656   .024437
   9.04325   9.04325      1.00  1.186426   .024547
   9.04314   9.04314      1.00  1.185656   .024477
   9.04304   9.04304      1.00  1.188796   .024607
   9.04293   9.04293      1.00  1.187056   .024557
   9.04281   9.04281      1.00  1.186686   .024527
   9.04271   9.04271      1.00  1.186236   .024517
   9.04260   9.04260      1.00  1.192576   .024697
   9.04248   9.04248      1.00  1.185296   .024487
   9.04237   9.04237      1.00  1.190926   .024617
   9.04226   9.04226      1.00  1.187346   .024577
   9.04215   9.04215      1.00  1.190166   .024617
   9.04204   9.04204      1.00  1.191386   .024697
   9.04193   9.04193      1.00  1.186836   .024587
   9.04182   9.04182      1.00  1.192526   .024717
   9.04172   9.04172      1.00  1.192546   .024707
   9.04160   9.04160      1.00  1.190546   .024637
   9.04150   9.04150      1.00  1.193166   .024717
   9.04140   9.04140      1.00  1.191896   .024697
   9.04129   9.04129      1.00  1.188366   .024677
   9.04118   9.04118      1.00  1.200836   .024917
   9.04107   9.04107      1.00  1.188886   .024567
   9.04097   9.04097      1.00  1.197386   .024837
   9.04087   9.04087      1.00  1.191956   .024647
   9.04077   9.04077      1.00  1.198476   .024867
   9.04066   9.04066      1.00  1.191916   .024687
   9.04056   9.04056      1.00  1.198876   .024877
   9.04046   9.04046      1.00  1.192516   .024767
   9.04036   9.04036      1.00  1.204246   .024997
   9.04025   9.04025      1.00  1.188016   .024657
   9.04015   9.04015      1.00  1.203736   .025007
   9.04005   9.04005      1.00  1.192786   .024777
   9.03994   9.03994      1.00  1.203916   .024967
   9.03983   9.03983      1.00  1.194346   .024797
   9.03972   9.03972      1.00  1.204576   .025027
   9.03963   9.03963      1.00  1.196716   .024857
   9.03952   9.03952      1.00  1.206806   .025057
   9.03941   9.03941      1.00  1.201296   .025027
   9.03930   9.03930      1.00  1.203396   .024987
   9.03919   9.03919      1.00  1.200336   .025007
   9.03908   9.03908      1.00  1.200426   .024967
   9.03896   9.03896      1.00  1.207526   .025187
   9.03885   9.03885      1.00  1.203106   .025107
   9.03874   9.03874      1.00  1.202786   .025007
   9.03862   9.03862      1.00  1.206056   .025077
   9.03850   9.03850      1.00  1.205056   .025037
   9.03838   9.03838      1.00  1.206906   .025127
   9.03828   9.03828      1.00  1.205726   .025107
   9.03816   9.03816      1.00  1.205336   .025117
   9.03804   9.03804      1.00  1.208826   .025187
   9.03792   9.03792      1.00  1.205596   .025117
   9.03781   9.03781      1.00  1.209286   .025217
   9.03769   9.03769      1.00  1.207696   .025227
   9.03757   9.03757      1.00  1.211246   .025257
   9.03747   9.03747      1.00  1.207806   .025167
   9.03736   9.03736      1.00  1.218026   .025437
   9.03724   9.03724      1.00  1.205546   .025187
   9.03712   9.03712      1.00  1.216486   .025367
   9.03701   9.03701      1.00  1.215786   .025347
   9.03691   9.03691      1.00  1.214806   .025357
   9.03679   9.03679      1.00  1.212756   .025307
   9.03668   9.03668      1.00  1.219336   .025487
   9.03657   9.03657      1.00  1.211456   .025277
   9.03647   9.03647      1.00  1.215556   .025367
   9.03635   9.03635      1.00  1.213796   .025337
   9.03624   9.03624      1.00  1.220736   .025577
   9.03613   9.03613      1.00  1.218176   .025427
   9.03603   9.03603      1.00  1.216616   .025437
   9.03591   9.03591      1.00  1.220456   .025547
   9.03579   9.03579      1.00  1.221336   .025567
   9.03567   9.03567      1.00  1.216656   .025467
   9.03556   9.03556      1.00  1.222846   .025567
   9.03544   9.03544      1.00  1.218296   .025437
   9.03532   9.03532      1.00  1.221886   .025607
   9.03520   9.03520      1.00  1.222376   .025577
   9.03509   9.03509      1.00  1.223986   .025687
   9.03497   9.03497      1.00  1.223456   .025637
   9.03484   9.03484      1.00  1.223366   .025647
   9.03473   9.03473      1.00  1.221396   .025547
   9.03462   9.03462      1.00  1.228056   .025737
   9.03450   9.03450      1.00  1.224786   .025667
   9.03437   9.03437      1.00  1.224356   .025677
   9.03426   9.03426      1.00  1.229946   .025777
   9.03416   9.03416      1.00  1.227836   .025707
   9.03404   9.03404      1.00  1.223376   .025747
   9.03392   9.03392      1.00  1.233456   .025897
   9.03381   9.03381      1.00  1.225226   .025717
   9.03370   9.03370      1.00  1.233126   .025917
   9.03359   9.03359      1.00  1.227826   .025787
   9.03348   9.03348      1.00  1.230846   .025807
   9.03337   9.03337      1.00  1.233326   .025917
   9.03325   9.03325      1.00  1.230406   .025857
   9.03315   9.03315      1.00  1.229346   .025807
   9.03303   9.03303      1.00  1.234106   .025967
   9.03292   9.03292      1.00  1.231196   .025877
   9.03282   9.03282      1.00  1.233886   .025907
   9.03271   9.03271      1.00  1.235756   .026027
   9.03259   9.03259      1.00  1.231126   .025907
   9.03248   9.03248      1.00  1.234466   .025947
   9.03237   9.03237      1.00  1.239016   .026097
   9.03226   9.03226      1.00  1.233316   .025927
   9.03215   9.03215      1.00  1.236136   .026007
   9.03204   9.03204      1.00  1.232496   .025907
   9.03193   9.03193      1.00  1.241576   .026137
   9.03183   9.03183      1.00  1.237146   .026017
   9.03171   9.03171      1.00  1.233616   .025987
   9.03161   9.03161      1.00  1.235436   .026037
   9.03150   9.03150      1.00  1.243616   .026257
   9.03140   9.03140      1.00  1.230526   .025877
   9.03128   9.03128      1.00  1.240296   .026237
   9.03118   9.03118      1.00  1.234116   .025987
   9.03108   9.03108      1.00  1.243456   .026197
   9.03098   9.03098      1.00  1.231496   .025947
   9.03087   9.03087      1.00  1.242086   .026177
   9.03076   9.03076      1.00  1.235616   .026047
   9.03066   9.03066      1.00  1.241276   .026187
   9.03056   9.03056      1.00  1.230096   .025997
   9.03045   9.03045      1.00  1.246106   .026367
   9.03035   9.03035      1.00  1.236676   .026067
   9.03025   9.03025      1.00  1.237596   .026157
   9.03014   9.03014      1.00  1.237056   .026147
   9.03004   9.03004      1.00  1.247566   .026357
   9.02994   9.02994      1.00  1.231556   .025997
   9.02984   9.02984      1.00  1.243176   .026267
   9.02973   9.02973      1.00  1.241016   .026247
   9.02962   9.02962      1.00  1.244506   .026257
   9.02951   9.02951      1.00  1.234466   .026127
   9.02941   9.02941      1.00  1.244106   .026267
   9.02930   9.02930      1.00  1.240916   .026247
   9.02918   9.02918      1.00  1.235176   .026137
   9.02908   9.02908      1.00  1.237046   .026187
   9.02897   9.02897      1.00  1.248556   .026397
   9.02885   9.02885      1.00  1.237396   .026277
   9.02873   9.02873      1.00  1.237796   .026167
   9.02862   9.02862      1.00  1.246336   .026417
   9.02851   9.02851      1.00  1.244096   .026317
   9.02839   9.02839      1.00  1.239806   .026257
   9.02827   9.02827      1.00  1.239956   .026257
   9.02816   9.02816      1.00  1.247366   .026427
   9.02805   9.02805      1.00  1.241226   .026297
   9.02793   9.02793      1.00  1.241406   .026297
   9.02780   9.02780      1.00  1.241056   .026237
   9.02770   9.02770      1.00  1.248306   .026447
   9.02759   9.02759      1.00  1.237506   .026257
   9.02747   9.02747      1.00  1.242346   .026377
   9.02735   9.02735      1.00  1.247496   .026417
   9.02724   9.02724      1.00  1.240356   .026317
   9.02714   9.02714      1.00  1.244616   .026417
   9.02703   9.02703      1.00  1.245536   .026427
   9.02691   9.02691      1.00  1.246236   .026487
   9.02680   9.02680      1.00  1.241916   .026367
   9.02669   9.02669      1.00  1.247016   .026507
   9.02658   9.02658      1.00  1.245526   .026487
   9.02647   9.02647      1.00  1.248626   .026477
   9.02637   9.02637      1.00  1.243896   .026477
   9.02626   9.02626      1.00  1.254046   .026667
   9.02614   9.02614      1.00  1.243806   .026447
   9.02602   9.02602      1.00  1.245106   .026477
   9.02591   9.02591      1.00  1.248076   .026547
   9.02581   9.02581      1.00  1.256666   .026717
   9.02569   9.02569      1.00  1.239116   .026327
   9.02556   9.02556      1.00  1.248486   .026567
   9.02545   9.02545      1.00  1.250096   .026587
   9.02534   9.02534      1.00  1.252276   .026677
   9.02522   9.02522      1.00  1.243016   .026417
   9.02510   9.02510      1.00  1.249116   .026547
   9.02498   9.02498      1.00  1.253576   .026697
   9.02487   9.02487      1.00  1.248376   .026517
   9.02475   9.02475      1.00  1.246906   .026537
   9.02463   9.02463      1.00  1.256486   .026727
   9.02452   9.02452      1.00  1.250436   .026607
   9.02440   9.02440      1.00  1.248336   .026617
   9.02428   9.02428      1.00  1.253566   .026727
   9.02417   9.02417      1.00  1.255166   .026717
   9.02406   9.02406      1.00  1.251796   .026667
   9.02395   9.02395      1.00  1.251256   .026667
   9.02384   9.02384      1.00  1.257196   .026767
   9.02372   9.02372      1.00  1.251436   .026727
   9.02361   9.02361      1.00  1.253056   .026757
   9.02351   9.02351      1.00  1.255626   .026737
   9.02339   9.02339      1.00  1.256636   .026847
   9.02327   9.02327      1.00  1.247976   .026667
   9.02317   9.02317      1.00  1.258426   .026847
   9.02307   9.02307      1.00  1.257416   .026877
   9.02295   9.02295      1.00  1.255816   .026767
   9.02284   9.02284      1.00  1.255386   .026817
   9.02273   9.02273      1.00  1.261256   .026887
   9.02263   9.02263      1.00  1.260366   .026927
   9.02252   9.02252      1.00  1.254786   .026857
   9.02240   9.02240      1.00  1.259916   .026887
   9.02229   9.02229      1.00  1.262096   .026957
   9.02219   9.02219      1.00  1.260086   .027007
   9.02207   9.02207      1.00  1.257066   .026867
   9.02196   9.02196      1.00  1.266226   .027077
   9.02185   9.02185      1.00  1.258416   .026917
   9.02175   9.02175      1.00  1.258746   .027007
   9.02164   9.02164      1.00  1.261906   .026997
   9.02153   9.02153      1.00  1.267936   .027137
   9.02143   9.02143      1.00  1.260786   .027087
   9.02132   9.02132      1.00  1.264616   .027057
   9.02121   9.02121      1.00  1.266426   .027147
   9.02110   9.02110      1.00  1.267206   .027137
   9.02100   9.02100      1.00  1.265536   .027137
   9.02090   9.02090      1.00  1.267476   .027197
   9.02080   9.02080      1.00  1.271996   .027357
   9.02069   9.02069      1.00  1.266126   .027167
   9.02059   9.02059      1.00  1.269696   .027237
   9.02049   9.02049      1.00  1.275096   .027317
   9.02038   9.02038      1.00  1.268406   .027157
   9.02028   9.02028      1.00  1.269466   .027137
   9.02018   9.02018      1.00  1.276006   .027377
   9.02008   9.02008      1.00  1.272406   .027357
   9.01997   9.01997      1.00  1.270586   .027257
   9.01987   9.01987      1.00  1.274836   .027327
   9.01976   9.01976      1.00  1.278146   .027397
   9.01966   9.01966      1.00  1.272606   .027307
   9.01955   9.01955      1.00  1.274336   .027367
   9.01944   9.01944      1.00  1.276356   .027437
   9.01933   9.01933      1.00  1.280426   .027437
   9.01922   9.01922      1.00  1.272516   .027387
   9.01911   9.01911      1.00  1.279076   .027537
   9.01899   9.01899      1.00  1.278996   .027517
   9.01889   9.01889      1.00  1.276176   .027447
   9.01877   9.01877      1.00  1.276316   .027447
   9.01865   9.01865      1.00  1.283146   .027577
   9.01854   9.01854      1.00  1.280736   .027587
   9.01843   9.01843      1.00  1.278656   .027507
   9.01832   9.01832      1.00  1.280016   .027577
   9.01820   9.01820      1.00  1.285916   .027677
   9.01808   9.01808      1.00  1.282416   .027647
   9.01796   9.01796      1.00  1.278296   .027547
   9.01785   9.01785      1.00  1.287576   .027737
   9.01773   9.01773      1.00  1.283016   .027667
   9.01761   9.01761      1.00  1.283216   .027647
   9.01750   9.01750      1.00  1.282726   .027657
   9.01739   9.01739      1.00  1.288126   .027727
   9.01727   9.01727      1.00  1.283446   .027687
   9.01716   9.01716      1.00  1.286256   .027747
   9.01705   9.01705      1.00  1.286106   .027817
   9.01695   9.01695      1.00  1.288266   .027797
   9.01683   9.01683      1.00  1.284186   .027777
   9.01672   9.01672      1.00  1.286696   .027777
   9.01661   9.01661      1.00  1.288866   .027827
   9.01651   9.01651      1.00  1.285316   .027767
   9.01640   9.01640      1.00  1.286476   .027747
   9.01628   9.01628      1.00  1.288376   .027867
   9.01617   9.01617      1.00  1.285996   .027787
   9.01606   9.01606      1.00  1.285186   .027777
   9.01595   9.01595      1.00  1.290176   .027867
   9.01583   9.01583      1.00  1.285846   .027827
   9.01572   9.01572      1.00  1.290066   .027887
   9.01561   9.01561      1.00  1.286976   .027837
   9.01548   9.01548      1.00  1.291336   .027907
   9.01536   9.01536      1.00  1.287346   .027817
   9.01524   9.01524      1.00  1.288286   .027887
   9.01513   9.01513      1.00  1.291996   .028057
   9.01502   9.01502      1.00  1.289886   .027897
   9.01489   9.01489      1.00  1.288606   .027927
   9.01478   9.01478      1.00  1.290106   .027847
   9.01467   9.01467      1.00  1.293636   .028027
   9.01455   9.01455      1.00  1.283386   .027807
   9.01442   9.01442      1.00  1.291266   .027977
   9.01431   9.01431      1.00  1.292706   .027977
   9.01421   9.01421      1.00  1.291996   .027977
   9.01409   9.01409      1.00  1.292356   .028067
   9.01397   9.01397      1.00  1.290926   .028007
   9.01386   9.01386      1.00  1.292606   .028037
   9.01376   9.01376      1.00  1.294996   .028067
   9.01365   9.01365      1.00  1.288806   .027947
   9.01353   9.01353      1.00  1.297876   .028177
   9.01341   9.01341      1.00  1.291816   .027997
   9.01331   9.01331      1.00  1.292896   .028107
   9.01320   9.01320      1.00  1.296266   .028117
   9.01308   9.01308      1.00  1.296206   .028177
   9.01298   9.01298      1.00  1.292926   .028097
   9.01287   9.01287      1.00  1.294616   .028077
   9.01276   9.01276      1.00  1.297836   .028277
   9.01265   9.01265      1.00  1.296046   .028167
   9.01254   9.01254      1.00  1.295166   .028187
   9.01243   9.01243      1.00  1.296496   .028117
   9.01231   9.01231      1.00  1.299576   .028277
   9.01220   9.01220      1.00  1.294626   .028157
   9.01209   9.01209      1.00  1.296826   .028247
   9.01199   9.01199      1.00  1.298306   .028207
   9.01188   9.01188      1.00  1.298046   .028267
   9.01177   9.01177      1.00  1.291406   .028087
   9.01166   9.01166      1.00  1.302526   .028377
   9.01156   9.01156      1.00  1.295246   .028227
   9.01145   9.01145      1.00  1.296536   .028237
   9.01134   9.01134      1.00  1.295246   .028187
   9.01123   9.01123      1.00  1.299856   .028267
   9.01113   9.01113      1.00  1.296946   .028297
   9.01103   9.01103      1.00  1.295986   .028247
   9.01092   9.01092      1.00  1.298156   .028347
   9.01082   9.01082      1.00  1.298466   .028317
   9.01072   9.01072      1.00  1.295016   .028267
   9.01061   9.01061      1.00  1.299326   .028337
   9.01051   9.01051      1.00  1.297556   .028337
   9.01041   9.01041      1.00  1.295566   .028247
   9.01031   9.01031      1.00  1.297536   .028347
   9.01021   9.01021      1.00  1.297556   .028247
   9.01010   9.01010      1.00  1.297566   .028267
   9.01000   9.01000      1.00  1.292916   .028147
   9.00990   9.00990      1.00  1.298836   .028347
   9.00979   9.00979      1.00  1.297136   .028347
   9.00968   9.00968      1.00  1.295586   .028257
   9.00958   9.00958      1.00  1.295456   .028367
   9.00948   9.00948      1.00  1.299536   .028367
   9.00936   9.00936      1.00  1.294616   .028277
   9.00925   9.00925      1.00  1.292326   .028177
   9.00914   9.00914      1.00  1.298946   .028337
   9.00904   9.00904      1.00  1.293906   .028247
   9.00891   9.00891      1.00  1.293786   .028317
   9.00880   9.00880      1.00  1.291866   .028247
   9.00869   9.00869      1.00  1.296996   .028487
   9.00858   9.00858      1.00  1.294916   .028337
   9.00846   9.00846      1.00  1.295226   .028367
   9.00834   9.00834      1.00  1.292056   .028277
   9.00822   9.00822      1.00  1.296636   .028387
   9.00811   9.00811      1.00  1.290866   .028307
   9.00800   9.00800      1.00  1.294416   .028337
   9.00788   9.00788      1.00  1.292096   .028307
   9.00776   9.00776      1.00  1.294786   .028387
   9.00765   9.00765      1.00  1.292346   .028277
   9.00754   9.00754      1.00  1.295376   .028377
   9.00742   9.00742      1.00  1.287576   .028217
   9.00732   9.00732      1.00  1.293146   .028347
   9.00721   9.00721      1.00  1.291716   .028417
   9.00709   9.00709      1.00  1.293586   .028397
   9.00698   9.00698      1.00  1.291406   .028377
   9.00687   9.00687      1.00  1.290566   .028227
   9.00676   9.00676      1.00  1.294746   .028357
   9.00665   9.00665      1.00  1.291736   .028307
   9.00653   9.00653      1.00  1.287756   .028277
   9.00643   9.00643      1.00  1.291696   .028327
   9.00632   9.00632      1.00  1.293316   .028387
   9.00621   9.00621      1.00  1.287046   .028247
   9.00609   9.00609      1.00  1.290616   .028337
   9.00598   9.00598      1.00  1.288966   .028327
   9.00588   9.00588      1.00  1.291096   .028377
   9.00576   9.00576      1.00  1.284526   .028257
   9.00564   9.00564      1.00  1.289606   .028367
   9.00552   9.00552      1.00  1.286796   .028267
   9.00541   9.00541      1.00  1.289226   .028287
   9.00530   9.00530      1.00  1.283156   .028217
   9.00517   9.00517      1.00  1.287666   .028337
   9.00506   9.00506      1.00  1.287616   .028317
   9.00495   9.00495      1.00  1.286156   .028187
   9.00483   9.00483      1.00  1.284186   .028247
   9.00471   9.00471      1.00  1.283856   .028227
   9.00460   9.00460      1.00  1.283306   .028227
   9.00448   9.00448      1.00  1.282546   .028137
   9.00436   9.00436      1.00  1.283816   .028267
   9.00424   9.00424      1.00  1.281926   .028297
   9.00413   9.00413      1.00  1.281396   .028217
   9.00402   9.00402      1.00  1.281076   .028237
   9.00391   9.00391      1.00  1.281076   .028237
   9.00379   9.00379      1.00  1.276286   .028107
   9.00369   9.00369      1.00  1.278846   .028227
   9.00358   9.00358      1.00  1.280196   .028217
   9.00346   9.00346      1.00  1.276226   .028177
   9.00334   9.00334      1.00  1.275176   .028187
   9.00324   9.00324      1.00  1.278566   .028197
   9.00314   9.00314      1.00  1.278816   .028217
   9.00303   9.00303      1.00  1.273266   .028067
   9.00291   9.00291      1.00  1.278006   .028237
   9.00281   9.00281      1.00  1.273986   .028057
   9.00270   9.00270      1.00  1.278676   .028297
   9.00258   9.00258      1.00  1.269476   .027957
   9.00247   9.00247      1.00  1.276246   .028177
   9.00237   9.00237      1.00  1.275306   .028207
   9.00226   9.00226      1.00  1.274106   .028157
   9.00214   9.00214      1.00  1.268526   .028047
   9.00203   9.00203      1.00  1.278096   .028217
   9.00192   9.00192      1.00  1.270586   .028147
   9.00182   9.00182      1.00  1.271896   .028097
   9.00171   9.00171      1.00  1.270976   .028127
   9.00159   9.00159      1.00  1.269366   .028047
   9.00149   9.00149      1.00  1.265326   .028027
   9.00139   9.00139      1.00  1.271246   .028107
   9.00128   9.00128      1.00  1.266486   .028077
   9.00117   9.00117      1.00  1.269986   .028167
   9.00107   9.00107      1.00  1.265806   .028057
   9.00097   9.00097      1.00  1.268616   .028107
   9.00086   9.00086      1.00  1.269796   .028147
   9.00076   9.00076      1.00  1.262616   .027897
   9.00066   9.00066      1.00  1.268816   .028047
   9.00056   9.00056      1.00  1.266436   .028017
   9.00045   9.00045      1.00  1.264426   .028027
   9.00035   9.00035      1.00  1.263646   .027967
   9.00025   9.00025      1.00  1.268426   .028087
   9.00015   9.00015      1.00  1.256796   .027847
   9.00004   9.00004      1.00  1.266896   .028057
   8.99993   8.99993      1.00  1.260356   .027907
   8.99983   8.99983      1.00  1.268326   .028137
   8.99973   8.99973      1.00  1.260676   .027977
   8.99962   8.99962      1.00  1.261886   .027977
   8.99950   8.99950      1.00  1.265266   .028127
   8.99940   8.99940      1.00  1.264126   .028057
   8.99930   8.99930      1.00  1.258936   .027977
   8.99919   8.99919      1.00  1.265476   .028127
   8.99907   8.99907      1.00  1.260206   .027977
   8.99896   8.99896      1.00  1.259346   .027937
   8.99886   8.99886      1.00  1.263136   .028087
   8.99874   8.99874      1.00  1.260146   .027937
   8.99862   8.99862      1.00  1.260846   .028067
   8.99851   8.99851      1.00  1.257966   .027967
   8.99840   8.99840      1.00  1.261376   .028057
   8.99828   8.99828      1.00  1.258746   .027957
   8.99816   8.99816      1.00  1.260176   .028097
   8.99805   8.99805      1.00  1.254696   .027927
   8.99794   8.99794      1.00  1.264146   .028087
   8.99782   8.99782      1.00  1.256636   .028017
   8.99770   8.99770      1.00  1.257926   .028027
   8.99759   8.99759      1.00  1.257276   .028037
   8.99748   8.99748      1.00  1.259626   .027967
   8.99736   8.99736      1.00  1.254816   .027927
   8.99725   8.99725      1.00  1.255446   .027967
   8.99714   8.99714      1.00  1.257026   .028017
   8.99704   8.99704      1.00  1.258316   .028047
   8.99693   8.99693      1.00  1.252826   .027967
   8.99681   8.99681      1.00  1.252476   .027957
   8.99671   8.99671      1.00  1.259356   .028167
   8.99660   8.99660      1.00  1.251036   .027897
   8.99649   8.99649      1.00  1.253716   .028017
   8.99638   8.99638      1.00  1.255246   .028057
   8.99627   8.99627      1.00  1.255346   .028047
   8.99617   8.99617      1.00  1.249916   .027977
   8.99605   8.99605      1.00  1.254206   .028087
   8.99593   8.99593      1.00  1.250656   .028007
   8.99582   8.99582      1.00  1.252116   .027997
   8.99571   8.99571      1.00  1.248166   .027967
   8.99559   8.99559      1.00  1.256466   .028077
   8.99547   8.99547      1.00  1.249816   .027967
   8.99536   8.99536      1.00  1.250446   .027927
   8.99525   8.99525      1.00  1.251856   .028047
   8.99513   8.99513      1.00  1.253516   .028007
   8.99501   8.99501      1.00  1.245986   .027877
   8.99490   8.99490      1.00  1.249876   .027977
   8.99478   8.99478      1.00  1.251036   .028067
   8.99466   8.99466      1.00  1.247746   .027887
   8.99453   8.99453      1.00  1.245416   .027877
   8.99442   8.99442      1.00  1.247276   .028027
   8.99431   8.99431      1.00  1.247796   .027967
   8.99420   8.99420      1.00  1.243966   .027917
   8.99408   8.99408      1.00  1.247296   .028007
   8.99398   8.99398      1.00  1.245216   .027917
   8.99388   8.99388      1.00  1.248546   .027957
   8.99376   8.99376      1.00  1.240826   .027857
   8.99364   8.99364      1.00  1.248246   .027997
   8.99353   8.99353      1.00  1.242516   .027837
   8.99342   8.99342      1.00  1.244306   .027917
   8.99331   8.99331      1.00  1.242556   .027927
   8.99320   8.99320      1.00  1.245096   .027897
   8.99309   8.99309      1.00  1.240566   .027927
   8.99299   8.99299      1.00  1.244056   .027927
   8.99287   8.99287      1.00  1.240906   .027987
   8.99276   8.99276      1.00  1.239326   .027807
   8.99266   8.99266      1.00  1.241536   .027957
   8.99255   8.99255      1.00  1.242016   .027957
   8.99244   8.99244      1.00  1.242936   .027967
   8.99232   8.99232      1.00  1.238556   .027847
   8.99221   8.99221      1.00  1.241546   .027907
   8.99211   8.99211      1.00  1.245516   .028007
   8.99199   8.99199      1.00  1.239436   .027877
   8.99188   8.99188      1.00  1.235466   .027807
   8.99178   8.99178      1.00  1.240686   .027937
   8.99167   8.99167      1.00  1.239806   .027927
   8.99156   8.99156      1.00  1.237066   .027817
   8.99145   8.99145      1.00  1.238386   .027917
   8.99135   8.99135      1.00  1.237496   .027907
   8.99125   8.99125      1.00  1.238916   .027927
   8.99113   8.99113      1.00  1.233526   .027777
   8.99103   8.99103      1.00  1.236116   .027957
   8.99093   8.99093      1.00  1.236396   .027887
   8.99083   8.99083      1.00  1.234016   .027807
   8.99072   8.99072      1.00  1.230986   .027797
   8.99062   8.99062      1.00  1.237156   .027957
   8.99052   8.99052      1.00  1.231426   .027787
   8.99042   8.99042      1.00  1.235136   .027897
   8.99031   8.99031      1.00  1.231096   .027747
   8.99020   8.99020      1.00  1.235586   .027897
   8.99010   8.99010      1.00  1.230526   .027727
   8.99000   8.99000      1.00  1.234656   .027847
   8.98990   8.98990      1.00  1.231446   .027727
   8.98979   8.98979      1.00  1.232906   .027767
   8.98969   8.98969      1.00  1.230306   .027757
   8.98958   8.98958      1.00  1.235896   .027807
   8.98947   8.98947      1.00  1.233076   .027857
   8.98936   8.98936      1.00  1.229206   .027747
   8.98925   8.98925      1.00  1.232426   .027817
   8.98914   8.98914      1.00  1.236866   .027937
   8.98903   8.98903      1.00  1.227356   .027737
   8.98891   8.98891      1.00  1.231026   .027837
   8.98880   8.98880      1.00  1.233506   .027897
   8.98869   8.98869      1.00  1.232566   .027877
   8.98857   8.98857      1.00  1.229056   .027847
   8.98845   8.98845      1.00  1.231686   .027787
   8.98834   8.98834      1.00  1.232156   .027887
   8.98823   8.98823      1.00  1.229266   .027867
   8.98811   8.98811      1.00  1.227456   .027797
   8.98798   8.98798      1.00  1.231696   .027907
   8.98787   8.98787      1.00  1.230626   .027847
   8.98776   8.98776      1.00  1.227536   .027767
   8.98765   8.98765      1.00  1.230776   .027917
   8.98753   8.98753      1.00  1.231716   .027907
   8.98742   8.98742      1.00  1.225266   .027777
   8.98732   8.98732      1.00  1.234006   .028027
   8.98720   8.98720      1.00  1.228296   .027857
   8.98708   8.98708      1.00  1.226886   .027847
   8.98697   8.98697      1.00  1.229986   .027897
   8.98687   8.98687      1.00  1.232846   .028007
   8.98675   8.98675      1.00  1.224936   .027827
   8.98664   8.98664      1.00  1.225486   .027807
   8.98653   8.98653      1.00  1.227946   .027867
   8.98643   8.98643      1.00  1.230296   .027997
   8.98632   8.98632      1.00  1.221436   .027807
   8.98620   8.98620      1.00  1.224116   .027847
   8.98609   8.98609      1.00  1.226566   .027907
   8.98598   8.98598      1.00  1.226016   .027807
   8.98586   8.98586      1.00  1.223236   .027757
   8.98574   8.98574      1.00  1.223276   .027827
   8.98563   8.98563      1.00  1.221546   .027777
   8.98552   8.98552      1.00  1.222796   .027817
   8.98540   8.98540      1.00  1.223256   .027797
   8.98528   8.98528      1.00  1.223876   .027797
   8.98516   8.98516      1.00  1.225356   .027867
   8.98505   8.98505      1.00  1.218686   .027697
   8.98493   8.98493      1.00  1.225786   .027877
   8.98481   8.98481      1.00  1.219496   .027747
   8.98470   8.98470      1.00  1.220336   .027727
   8.98458   8.98458      1.00  1.220346   .027697
   8.98447   8.98447      1.00  1.224866   .027817
   8.98434   8.98434      1.00  1.213606   .027597
   8.98422   8.98422      1.00  1.225536   .027907
   8.98411   8.98411      1.00  1.217676   .027667
   8.98400   8.98400      1.00  1.222736   .027817
   8.98389   8.98389      1.00  1.217006   .027717
   8.98378   8.98378      1.00  1.220416   .027867
   8.98367   8.98367      1.00  1.218546   .027817
   8.98355   8.98355      1.00  1.219586   .027837
   8.98344   8.98344      1.00  1.213956   .027677
   8.98333   8.98333      1.00  1.219916   .027757
   8.98323   8.98323      1.00  1.218636   .027867
   8.98312   8.98312      1.00  1.212486   .027717
   8.98300   8.98300      1.00  1.217876   .027877
   8.98290   8.98290      1.00  1.217206   .027827
   8.98279   8.98279      1.00  1.217166   .027807
   8.98267   8.98267      1.00  1.213626   .027697
   8.98256   8.98256      1.00  1.216256   .027827
   8.98245   8.98245      1.00  1.214306   .027697
   8.98235   8.98235      1.00  1.214376   .027757
   8.98223   8.98223      1.00  1.211436   .027677
   8.98212   8.98212      1.00  1.217286   .027787
   8.98201   8.98201      1.00  1.210476   .027647
   8.98191   8.98191      1.00  1.210686   .027677
   8.98180   8.98180      1.00  1.214426   .027827
   8.98168   8.98168      1.00  1.211976   .027707
   8.98158   8.98158      1.00  1.207686   .027717
   8.98147   8.98147      1.00  1.213986   .027767
   8.98137   8.98137      1.00  1.208826   .027697
   8.98125   8.98125      1.00  1.211176   .027757
   8.98115   8.98115      1.00  1.208386   .027717
   8.98105   8.98105      1.00  1.210416   .027707
   8.98095   8.98095      1.00  1.210056   .027737
   8.98084   8.98084      1.00  1.204206   .027617
   8.98074   8.98074      1.00  1.211646   .027817
   8.98064   8.98064      1.00  1.205336   .027627
   8.98054   8.98054      1.00  1.207626   .027647
   8.98043   8.98043      1.00  1.203526   .027637
   8.98033   8.98033      1.00  1.210876   .027797
   8.98023   8.98023      1.00  1.203116   .027587
   8.98012   8.98012      1.00  1.206006   .027637
   8.98001   8.98001      1.00  1.199696   .027507
   8.97991   8.97991      1.00  1.211446   .027707
   8.97981   8.97981      1.00  1.199886   .027527
   8.97970   8.97970      1.00  1.205676   .027637
   8.97959   8.97959      1.00  1.205166   .027667
   8.97949   8.97949      1.00  1.205416   .027717
   8.97939   8.97939      1.00  1.203726   .027697
   8.97927   8.97927      1.00  1.204766   .027737
   8.97915   8.97915      1.00  1.204516   .027667
   8.97905   8.97905      1.00  1.201306   .027647
   8.97894   8.97894      1.00  1.203076   .027657
   8.97882   8.97882      1.00  1.203036   .027597
   8.97870   8.97870      1.00  1.202566   .027597
   8.97859   8.97859      1.00  1.199736   .027537
   8.97848   8.97848      1.00  1.202736   .027587
   8.97836   8.97836      1.00  1.199306   .027627
   8.97824   8.97824      1.00  1.197326   .027427
   8.97813   8.97813      1.00  1.202956   .027667
   8.97802   8.97802      1.00  1.201656   .027557
   8.97790   8.97790      1.00  1.197036   .027527
   8.97778   8.97778      1.00  1.197266   .027497
   8.97766   8.97766      1.00  1.201636   .027577
   8.97755   8.97755      1.00  1.197736   .027487
   8.97744   8.97744      1.00  1.198536   .027587
   8.97732   8.97732      1.00  1.197616   .027587
   8.97721   8.97721      1.00  1.204386   .027777
   8.97710   8.97710      1.00  1.193496   .027537
   8.97699   8.97699      1.00  1.195366   .027557
   8.97687   8.97687      1.00  1.201296   .027757
   8.97677   8.97677      1.00  1.198216   .027647
   8.97666   8.97666      1.00  1.192936   .027557
   8.97655   8.97655      1.00  1.198976   .027637
   8.97644   8.97644      1.00  1.194946   .027577
   8.97633   8.97633      1.00  1.195296   .027547
   8.97622   8.97622      1.00  1.193726   .027547
   8.97611   8.97611      1.00  1.197056   .027557
   8.97599   8.97599      1.00  1.192126   .027567
   8.97588   8.97588      1.00  1.191516   .027527
   8.97577   8.97577      1.00  1.194666   .027607
   8.97565   8.97565      1.00  1.191656   .027487
   8.97553   8.97553      1.00  1.192576   .027567
   8.97542   8.97542      1.00  1.192646   .027587
   8.97531   8.97531      1.00  1.195386   .027657
   8.97519   8.97519      1.00  1.188826   .027497
   8.97507   8.97507      1.00  1.190956   .027487
   8.97495   8.97495      1.00  1.194406   .027607
   8.97484   8.97484      1.00  1.191946   .027547
   8.97471   8.97471      1.00  1.186906   .027487
   8.97459   8.97459      1.00  1.191796   .027587
   8.97447   8.97447      1.00  1.188026   .027467
   8.97437   8.97437      1.00  1.192176   .027577
   8.97426   8.97426      1.00  1.181536   .027397
   8.97414   8.97414      1.00  1.193186   .027637
   8.97403   8.97403      1.00  1.182596   .027407
   8.97392   8.97392      1.00  1.192076   .027607
   8.97380   8.97380      1.00  1.185656   .027477
   8.97369   8.97369      1.00  1.188276   .027497
   8.97358   8.97358      1.00  1.182836   .027437
   8.97347   8.97347      1.00  1.186656   .027457
   8.97336   8.97336      1.00  1.183256   .027467
   8.97325   8.97325      1.00  1.181666   .027367
   8.97314   8.97314      1.00  1.181516   .027377
   8.97303   8.97303      1.00  1.179886   .027327
   8.97292   8.97292      1.00  1.182446   .027457
   8.97280   8.97280      1.00  1.178056   .027357
   8.97270   8.97270      1.00  1.174796   .027257
   8.97260   8.97260      1.00  1.181726   .027447
   8.97248   8.97248      1.00  1.178036   .027437
   8.97236   8.97236      1.00  1.175456   .027317
   8.97226   8.97226      1.00  1.181186   .027387
   8.97215   8.97215      1.00  1.177496   .027327
   8.97204   8.97204      1.00  1.179386   .027327
   8.97193   8.97193      1.00  1.175316   .027267
   8.97182   8.97182      1.00  1.176126   .027237
   8.97172   8.97172      1.00  1.178796   .027357
   8.97161   8.97161      1.00  1.174696   .027217
   8.97149   8.97149      1.00  1.178316   .027337
   8.97139   8.97139      1.00  1.173736   .027207
   8.97129   8.97129      1.00  1.178166   .027367
   8.97118   8.97118      1.00  1.172426   .027217
   8.97107   8.97107      1.00  1.176736   .027407
   8.97097   8.97097      1.00  1.172346   .027317
   8.97087   8.97087      1.00  1.178406   .027427
   8.97077   8.97077      1.00  1.173346   .027337
   8.97066   8.97066      1.00  1.179216   .027507
   8.97056   8.97056      1.00  1.171186   .027317
   8.97046   8.97046      1.00  1.179136   .027427
   8.97036   8.97036      1.00  1.172836   .027377
   8.97025   8.97025      1.00  1.179256   .027467
   8.97015   8.97015      1.00  1.170296   .027327
   8.97005   8.97005      1.00  1.179756   .027507
   8.96994   8.96994      1.00  1.178166   .027507
   8.96984   8.96984      1.00  1.170776   .027307
   8.96974   8.96974      1.00  1.178046   .027537
   8.96964   8.96964      1.00  1.177406   .027457
   8.96953   8.96953      1.00  1.177776   .027497
   8.96942   8.96942      1.00  1.175506   .027477
   8.96931   8.96931      1.00  1.176476   .027447
   8.96920   8.96920      1.00  1.177896   .027557
   8.96908   8.96908      1.00  1.178416   .027547
   8.96897   8.96897      1.00  1.174636   .027467
   8.96885   8.96885      1.00  1.179966   .027577
   8.96874   8.96874      1.00  1.176186   .027507
   8.96863   8.96863      1.00  1.178296   .027467
   8.96851   8.96851      1.00  1.175506   .027527
   8.96840   8.96840      1.00  1.180246   .027627
   8.96829   8.96829      1.00  1.175596   .027497
   8.96817   8.96817      1.00  1.180006   .027557
   8.96804   8.96804      1.00  1.174506   .027497
   8.96793   8.96793      1.00  1.179926   .027587
   8.96782   8.96782      1.00  1.181396   .027707
   8.96771   8.96771      1.00  1.177016   .027537
   8.96759   8.96759      1.00  1.180396   .027677
   8.96748   8.96748      1.00  1.175226   .027527
   8.96737   8.96737      1.00  1.182306   .027707
   8.96725   8.96725      1.00  1.179646   .027617
   8.96714   8.96714      1.00  1.177136   .027517
   8.96703   8.96703      1.00  1.176906   .027607
   8.96692   8.96692      1.00  1.183986   .027697
   8.96681   8.96681      1.00  1.176716   .027607
   8.96669   8.96669      1.00  1.181416   .027667
   8.96658   8.96658      1.00  1.180796   .027687
   8.96648   8.96648      1.00  1.181656   .027717
   8.96637   8.96637      1.00  1.177876   .027637
   8.96625   8.96625      1.00  1.181846   .027677
   8.96614   8.96614      1.00  1.181286   .027717
   8.96603   8.96603      1.00  1.182936   .027737
   8.96591   8.96591      1.00  1.178796   .027667
   8.96579   8.96579      1.00  1.181236   .027757
   8.96568   8.96568      1.00  1.186156   .027837
   8.96558   8.96558      1.00  1.177896   .027597
   8.96546   8.96546      1.00  1.182456   .027777
   8.96533   8.96533      1.00  1.181136   .027767
   8.96522   8.96522      1.00  1.185586   .027867
   8.96511   8.96511      1.00  1.181376   .027787
   8.96499   8.96499      1.00  1.186736   .027967
   8.96487   8.96487      1.00  1.179986   .027757
   8.96475   8.96475      1.00  1.185356   .027847
   8.96464   8.96464      1.00  1.184286   .027897
   8.96452   8.96452      1.00  1.185316   .027917
   8.96440   8.96440      1.00  1.181386   .027817
   8.96429   8.96429      1.00  1.184786   .027837
   8.96417   8.96417      1.00  1.188106   .027947
   8.96405   8.96405      1.00  1.184306   .027887
   8.96393   8.96393      1.00  1.182306   .027887
   8.96382   8.96382      1.00  1.182866   .027807
   8.96372   8.96372      1.00  1.188576   .027977
   8.96361   8.96361      1.00  1.181876   .027767
   8.96349   8.96349      1.00  1.185676   .027927
   8.96338   8.96338      1.00  1.184656   .027967
   8.96327   8.96327      1.00  1.191996   .028137
   8.96317   8.96317      1.00  1.181246   .027817
   8.96305   8.96305      1.00  1.189596   .028067
   8.96294   8.96294      1.00  1.186166   .028027
   8.96284   8.96284      1.00  1.188606   .028107
   8.96273   8.96273      1.00  1.185846   .027977
   8.96261   8.96261      1.00  1.188006   .028027
   8.96250   8.96250      1.00  1.188866   .028067
   8.96239   8.96239      1.00  1.186486   .028017
   8.96227   8.96227      1.00  1.189416   .028077
   8.96216   8.96216      1.00  1.190496   .028077
   8.96205   8.96205      1.00  1.186296   .028047
   8.96195   8.96195      1.00  1.191646   .028097
   8.96184   8.96184      1.00  1.191036   .028197
   8.96173   8.96173      1.00  1.185866   .028057
   8.96162   8.96162      1.00  1.192766   .028217
   8.96151   8.96151      1.00  1.188566   .028067
   8.96141   8.96141      1.00  1.191966   .028227
   8.96129   8.96129      1.00  1.185106   .027977
   8.96119   8.96119      1.00  1.194006   .028207
   8.96109   8.96109      1.00  1.190946   .028237
   8.96099   8.96099      1.00  1.192876   .028187
   8.96088   8.96088      1.00  1.186296   .028067
   8.96078   8.96078      1.00  1.195646   .028217
   8.96068   8.96068      1.00  1.194566   .028287
   8.96057   8.96057      1.00  1.192606   .028287
   8.96047   8.96047      1.00  1.188776   .028057
   8.96036   8.96036      1.00  1.196196   .028267
   8.96026   8.96026      1.00  1.193786   .028337
   8.96016   8.96016      1.00  1.193776   .028227
   8.96005   8.96005      1.00  1.192816   .028257
   8.95995   8.95995      1.00  1.198566   .028427
   8.95985   8.95985      1.00  1.195156   .028307
   8.95975   8.95975      1.00  1.191786   .028187
   8.95963   8.95963      1.00  1.197046   .028347
   8.95953   8.95953      1.00  1.195856   .028387
   8.95943   8.95943      1.00  1.198206   .028387
   8.95931   8.95931      1.00  1.194176   .028337
   8.95919   8.95919      1.00  1.199936   .028537
   8.95908   8.95908      1.00  1.196206   .028417
   8.95898   8.95898      1.00  1.198636   .028457
   8.95887   8.95887      1.00  1.198176   .028437
   8.95875   8.95875      1.00  1.199746   .028457
   8.95864   8.95864      1.00  1.197746   .028467
   8.95852   8.95852      1.00  1.200626   .028497
   8.95840   8.95840      1.00  1.198926   .028537
   8.95828   8.95828      1.00  1.197546   .028437
   8.95817   8.95817      1.00  1.199056   .028517
   8.95805   8.95805      1.00  1.200676   .028537
   8.95793   8.95793      1.00  1.201666   .028537
   8.95782   8.95782      1.00  1.196186   .028467
   8.95771   8.95771      1.00  1.205166   .028657
   8.95760   8.95760      1.00  1.198776   .028477
   8.95748   8.95748      1.00  1.202366   .028647
   8.95737   8.95737      1.00  1.202466   .028607
   8.95726   8.95726      1.00  1.202966   .028597
   8.95715   8.95715      1.00  1.201376   .028647
   8.95703   8.95703      1.00  1.203376   .028627
   8.95691   8.95691      1.00  1.202546   .028637
   8.95680   8.95680      1.00  1.204176   .028637
   8.95670   8.95670      1.00  1.203266   .028727
   8.95659   8.95659      1.00  1.199026   .028537
   8.95648   8.95648      1.00  1.205746   .028737
   8.95637   8.95637      1.00  1.202786   .028607
   8.95626   8.95626      1.00  1.203336   .028667
   8.95615   8.95615      1.00  1.205196   .028717
   8.95603   8.95603      1.00  1.206326   .028777
   8.95592   8.95592      1.00  1.200576   .028637
   8.95581   8.95581      1.00  1.207406   .028837
   8.95569   8.95569      1.00  1.203266   .028727
   8.95557   8.95557      1.00  1.208976   .028877
   8.95546   8.95546      1.00  1.200816   .028697
   8.95534   8.95534      1.00  1.209166   .028847
   8.95522   8.95522      1.00  1.205856   .028777
   8.95510   8.95510      1.00  1.205736   .028837
   8.95499   8.95499      1.00  1.206706   .028847
   8.95487   8.95487      1.00  1.207716   .028877
   8.95475   8.95475      1.00  1.207806   .028857
   8.95463   8.95463      1.00  1.205056   .028767
   8.95451   8.95451      1.00  1.208586   .028927
   8.95440   8.95440      1.00  1.204276   .028787
   8.95428   8.95428      1.00  1.206706   .028907
   8.95417   8.95417      1.00  1.205176   .028817
   8.95405   8.95405      1.00  1.208286   .028917
   8.95395   8.95395      1.00  1.203396   .028817
   8.95384   8.95384      1.00  1.203286   .028867
   8.95372   8.95372      1.00  1.206966   .028907
   8.95361   8.95361      1.00  1.207306   .028847
   8.95351   8.95351      1.00  1.199216   .028797
   8.95339   8.95339      1.00  1.208836   .028967
   8.95328   8.95328      1.00  1.200746   .028757
   8.95317   8.95317      1.00  1.203616   .028777
   8.95306   8.95306      1.00  1.202376   .028837
   8.95295   8.95295      1.00  1.205876   .028917
   8.95284   8.95284      1.00  1.198376   .028717
   8.95273   8.95273      1.00  1.204706   .028897
   8.95262   8.95262      1.00  1.197736   .028747
   8.95250   8.95250      1.00  1.205436   .028937
   8.95239   8.95239      1.00  1.196186   .028747
   8.95229   8.95229      1.00  1.201406   .028727
   8.95218   8.95218      1.00  1.200976   .028817
   8.95207   8.95207      1.00  1.200196   .028857
   8.95196   8.95196      1.00  1.197786   .028727
   8.95185   8.95185      1.00  1.199046   .028777
   8.95174   8.95174      1.00  1.199476   .028817
   8.95163   8.95163      1.00  1.194896   .028737
   8.95152   8.95152      1.00  1.200826   .028817
   8.95142   8.95142      1.00  1.195596   .028757
   8.95131   8.95131      1.00  1.199846   .028867
   8.95120   8.95120      1.00  1.194846   .028767
   8.95110   8.95110      1.00  1.198666   .028877
   8.95099   8.95099      1.00  1.195566   .028777
   8.95090   8.95090      1.00  1.190336   .028637
   8.95079   8.95079      1.00  1.195786   .028827
   8.95069   8.95069      1.00  1.193146   .028697
   8.95058   8.95058      1.00  1.190646   .028657
   8.95049   8.95049      1.00  1.194586   .028757
   8.95038   8.95038      1.00  1.193886   .028717
   8.95028   8.95028      1.00  1.190096   .028667
   8.95017   8.95017      1.00  1.191666   .028647
   8.95007   8.95007      1.00  1.189896   .028567
   8.94997   8.94997      1.00  1.194796   .028757
   8.94987   8.94987      1.00  1.185516   .028567
   8.94976   8.94976      1.00  1.193206   .028737
   8.94966   8.94966      1.00  1.186026   .028597
   8.94954   8.94954      1.00  1.191956   .028737
   8.94943   8.94943      1.00  1.180566   .028367
   8.94933   8.94933      1.00  1.189076   .028667
   8.94922   8.94922      1.00  1.187286   .028607
   8.94910   8.94910      1.00  1.183986   .028537
   8.94898   8.94898      1.00  1.187726   .028647
   8.94887   8.94887      1.00  1.185126   .028477
   8.94876   8.94876      1.00  1.180526   .028477
   8.94865   8.94865      1.00  1.188726   .028727
   8.94853   8.94853      1.00  1.180236   .028587
   8.94842   8.94842      1.00  1.184496   .028617
   8.94831   8.94831      1.00  1.179826   .028487
   8.94819   8.94819      1.00  1.186376   .028667
   8.94806   8.94806      1.00  1.181916   .028547
   8.94795   8.94795      1.00  1.179976   .028517
   8.94785   8.94785      1.00  1.184756   .028637
   8.94773   8.94773      1.00  1.181626   .028587
   8.94761   8.94761      1.00  1.180436   .028547
   8.94751   8.94751      1.00  1.179856   .028557
   8.94740   8.94740      1.00  1.186166   .028687
   8.94728   8.94728      1.00  1.180596   .028517
   8.94716   8.94716      1.00  1.177836   .028547
   8.94705   8.94705      1.00  1.180496   .028617
   8.94694   8.94694      1.00  1.179756   .028527
   8.94683   8.94683      1.00  1.179156   .028507
   8.94671   8.94671      1.00  1.177836   .028457
   8.94661   8.94661      1.00  1.178956   .028487
   8.94651   8.94651      1.00  1.181706   .028557
   8.94639   8.94639      1.00  1.176316   .028407
   8.94628   8.94628      1.00  1.178066   .028457
   8.94617   8.94617      1.00  1.182276   .028597
   8.94606   8.94606      1.00  1.174636   .028517
   8.94594   8.94594      1.00  1.181976   .028607
   8.94583   8.94583      1.00  1.175776   .028487
   8.94571   8.94571      1.00  1.180206   .028567
   8.94560   8.94560      1.00  1.176876   .028477
   8.94548   8.94548      1.00  1.180046   .028587
   8.94536   8.94536      1.00  1.178216   .028547
   8.94525   8.94525      1.00  1.177996   .028597
   8.94514   8.94514      1.00  1.177416   .028637
   8.94501   8.94501      1.00  1.177566   .028607
   8.94489   8.94489      1.00  1.182396   .028727
   8.94478   8.94478      1.00  1.172706   .028467
   8.94467   8.94467      1.00  1.182206   .028727
   8.94454   8.94454      1.00  1.177436   .028587
   8.94442   8.94442      1.00  1.176066   .028607
   8.94432   8.94432      1.00  1.177436   .028607
   8.94421   8.94421      1.00  1.183046   .028757
   8.94408   8.94408      1.00  1.176576   .028607
   8.94397   8.94397      1.00  1.178356   .028637
   8.94385   8.94385      1.00  1.175626   .028567
   8.94375   8.94375      1.00  1.185516   .028807
   8.94364   8.94364      1.00  1.172176   .028477
   8.94352   8.94352      1.00  1.180426   .028717
   8.94342   8.94342      1.00  1.178226   .028697
   8.94332   8.94332      1.00  1.182236   .028687
   8.94320   8.94320      1.00  1.177566   .028647
   8.94309   8.94309      1.00  1.183036   .028787
   8.94298   8.94298      1.00  1.179526   .028807
   8.94287   8.94287      1.00  1.178806   .028687
   8.94276   8.94276      1.00  1.180816   .028807
   8.94265   8.94265      1.00  1.180986   .028707
   8.94254   8.94254      1.00  1.179116   .028717
   8.94243   8.94243      1.00  1.180166   .028807
   8.94231   8.94231      1.00  1.180136   .028747
   8.94220   8.94220      1.00  1.182006   .028807
   8.94210   8.94210      1.00  1.178506   .028747
   8.94200   8.94200      1.00  1.176936   .028697
   8.94188   8.94188      1.00  1.186096   .028947
   8.94176   8.94176      1.00  1.175696   .028617
   8.94166   8.94166      1.00  1.183746   .028917
   8.94156   8.94156      1.00  1.183396   .028907
   8.94145   8.94145      1.00  1.182026   .028867
   8.94134   8.94134      1.00  1.176576   .028747
   8.94123   8.94123      1.00  1.185016   .028907
   8.94113   8.94113      1.00  1.184876   .028997
   8.94103   8.94103      1.00  1.181066   .028867
   8.94092   8.94092      1.00  1.179686   .028797
   8.94082   8.94082      1.00  1.187386   .028947
   8.94072   8.94072      1.00  1.182126   .028907
   8.94062   8.94062      1.00  1.181196   .028877
   8.94051   8.94051      1.00  1.182346   .028917
   8.94041   8.94041      1.00  1.185696   .028987
   8.94031   8.94031      1.00  1.182036   .028897
   8.94020   8.94020      1.00  1.182176   .028937
   8.94009   8.94009      1.00  1.186546   .029067
   8.93999   8.93999      1.00  1.179156   .028817
   8.93990   8.93990      1.00  1.185366   .028997
   8.93979   8.93979      1.00  1.181626   .028937
   8.93967   8.93967      1.00  1.185316   .029017
   8.93957   8.93957      1.00  1.178946   .028827
   8.93947   8.93947      1.00  1.185836   .029007
   8.93936   8.93936      1.00  1.184536   .029037
   8.93924   8.93924      1.00  1.181636   .028997
   8.93913   8.93913      1.00  1.179756   .028957
   8.93903   8.93903      1.00  1.189326   .029087
   8.93892   8.93892      1.00  1.178586   .028887
   8.93880   8.93880      1.00  1.183196   .029047
   8.93869   8.93869      1.00  1.182216   .028987
   8.93858   8.93858      1.00  1.185786   .029107
   8.93846   8.93846      1.00  1.181626   .029047
   8.93833   8.93833      1.00  1.182166   .029017
   8.93822   8.93822      1.00  1.183246   .029087
   8.93811   8.93811      1.00  1.184856   .029117
   8.93799   8.93799      1.00  1.180626   .029047
   8.93787   8.93787      1.00  1.182296   .029017
   8.93775   8.93775      1.00  1.188116   .029187
   8.93765   8.93765      1.00  1.181346   .028987
   8.93753   8.93753      1.00  1.178856   .029027
   8.93741   8.93741      1.00  1.188716   .029277
   8.93731   8.93731      1.00  1.179566   .028997
   8.93720   8.93720      1.00  1.182916   .029017
   8.93708   8.93708      1.00  1.180616   .029007
   8.93696   8.93696      1.00  1.187156   .029227
   8.93686   8.93686      1.00  1.177446   .028917
   8.93675   8.93675      1.00  1.183486   .029107
   8.93664   8.93664      1.00  1.185066   .029207
   8.93653   8.93653      1.00  1.182256   .029117
   8.93642   8.93642      1.00  1.177406   .029027
   8.93631   8.93631      1.00  1.186956   .029287
   8.93619   8.93619      1.00  1.181916   .029127
   8.93608   8.93608      1.00  1.181936   .029107
   8.93597   8.93597      1.00  1.180936   .029077
   8.93586   8.93586      1.00  1.188386   .029327
   8.93574   8.93574      1.00  1.178096   .029017
   8.93562   8.93562      1.00  1.184736   .029227
   8.93551   8.93551      1.00  1.183046   .029177
   8.93539   8.93539      1.00  1.187876   .029327
   8.93527   8.93527      1.00  1.178406   .029027
   8.93515   8.93515      1.00  1.184116   .029267
   8.93504   8.93504      1.00  1.187106   .029357
   8.93493   8.93493      1.00  1.183506   .029217
   8.93480   8.93480      1.00  1.176106   .029057
   8.93467   8.93467      1.00  1.185476   .029247
   8.93456   8.93456      1.00  1.183836   .029257
   8.93445   8.93445      1.00  1.182716   .029197
   8.93433   8.93433      1.00  1.182716   .029237
   8.93422   8.93422      1.00  1.187436   .029397
   8.93411   8.93411      1.00  1.183766   .029187
   8.93400   8.93400      1.00  1.180096   .029157
   8.93388   8.93388      1.00  1.187696   .029337
   8.93376   8.93376      1.00  1.183456   .029317
   8.93366   8.93366      1.00  1.181766   .029217
   8.93355   8.93355      1.00  1.184576   .029317
   8.93344   8.93344      1.00  1.187176   .029337
   8.93332   8.93332      1.00  1.180486   .029267
   8.93321   8.93321      1.00  1.184076   .029257
   8.93311   8.93311      1.00  1.187346   .029337
   8.93300   8.93300      1.00  1.185386   .029277
   8.93288   8.93288      1.00  1.182946   .029237
   8.93277   8.93277      1.00  1.185506   .029357
   8.93266   8.93266      1.00  1.187976   .029457
   8.93255   8.93255      1.00  1.183246   .029297
   8.93244   8.93244      1.00  1.182096   .029327
   8.93233   8.93233      1.00  1.187696   .029447
   8.93222   8.93222      1.00  1.185286   .029397
   8.93211   8.93211      1.00  1.181846   .029337
   8.93200   8.93200      1.00  1.189936   .029517
   8.93189   8.93189      1.00  1.184056   .029317
   8.93179   8.93179      1.00  1.183156   .029287
   8.93168   8.93168      1.00  1.186066   .029427
   8.93156   8.93156      1.00  1.186216   .029457
   8.93146   8.93146      1.00  1.187896   .029517
   8.93135   8.93135      1.00  1.182556   .029337
   8.93125   8.93125      1.00  1.189976   .029567
   8.93114   8.93114      1.00  1.186316   .029507
   8.93104   8.93104      1.00  1.184446   .029487
   8.93094   8.93094      1.00  1.186696   .029497
   8.93083   8.93083      1.00  1.192816   .029617
   8.93072   8.93072      1.00  1.184186   .029467
   8.93062   8.93062      1.00  1.187586   .029437
   8.93053   8.93053      1.00  1.189136   .029487
   8.93042   8.93042      1.00  1.190076   .029557
   8.93031   8.93031      1.00  1.182846   .029397
   8.93021   8.93021      1.00  1.192366   .029617
   8.93011   8.93011      1.00  1.189266   .029507
   8.93000   8.93000      1.00  1.191376   .029677
   8.92990   8.92990      1.00  1.184166   .029427
   8.92980   8.92980      1.00  1.196686   .029757
   8.92969   8.92969      1.00  1.189656   .029627
   8.92958   8.92958      1.00  1.189566   .029597
   8.92947   8.92947      1.00  1.190656   .029657
   8.92937   8.92937      1.00  1.193686   .029677
   8.92926   8.92926      1.00  1.187126   .029557
   8.92914   8.92914      1.00  1.192226   .029697
   8.92903   8.92903      1.00  1.193206   .029707
   8.92892   8.92892      1.00  1.193216   .029767
   8.92881   8.92881      1.00  1.193126   .029717
   8.92869   8.92869      1.00  1.191136   .029707
   8.92857   8.92857      1.00  1.198236   .029837
   8.92845   8.92845      1.00  1.190226   .029657
   8.92835   8.92835      1.00  1.194816   .029827
   8.92823   8.92823      1.00  1.192646   .029797
   8.92811   8.92811      1.00  1.196596   .029877
   8.92799   8.92799      1.00  1.190856   .029737
   8.92788   8.92788      1.00  1.198416   .029917
   8.92777   8.92777      1.00  1.192716   .029777
   8.92765   8.92765      1.00  1.194486   .029827
   8.92754   8.92754      1.00  1.188526   .029677
   8.92743   8.92743      1.00  1.196696   .029867
   8.92731   8.92731      1.00  1.195396   .029887
   8.92719   8.92719      1.00  1.195536   .029817
   8.92708   8.92708      1.00  1.194786   .029957
   8.92698   8.92698      1.00  1.197756   .029877
   8.92686   8.92686      1.00  1.194026   .029827
   8.92675   8.92675      1.00  1.192316   .029737
   8.92664   8.92664      1.00  1.199916   .030047
   8.92654   8.92654      1.00  1.193776   .029887
   8.92643   8.92643      1.00  1.196886   .029917
   8.92631   8.92631      1.00  1.196516   .029937
   8.92620   8.92620      1.00  1.199226   .030037
   8.92610   8.92610      1.00  1.194666   .029877
   8.92598   8.92598      1.00  1.199066   .029977
   8.92586   8.92586      1.00  1.193796   .029907
   8.92575   8.92575      1.00  1.198126   .030007
   8.92564   8.92564      1.00  1.194626   .029987
   8.92552   8.92552      1.00  1.197826   .030007
   8.92540   8.92540      1.00  1.197896   .030017
   8.92529   8.92529      1.00  1.194886   .029897
   8.92517   8.92517      1.00  1.198766   .030037
   8.92505   8.92505      1.00  1.194916   .029957
   8.92493   8.92493      1.00  1.195706   .029967
   8.92481   8.92481      1.00  1.195686   .029997
   8.92470   8.92470      1.00  1.196926   .029967
   8.92457   8.92457      1.00  1.191706   .029937
   8.92445   8.92445      1.00  1.199566   .030027
   8.92434   8.92434      1.00  1.191366   .029987
   8.92424   8.92424      1.00  1.198486   .030007
   8.92412   8.92412      1.00  1.191436   .029857
   8.92400   8.92400      1.00  1.197316   .030027
   8.92390   8.92390      1.00  1.192516   .029977
   8.92379   8.92379      1.00  1.196566   .030027
   8.92367   8.92367      1.00  1.188596   .029887
   8.92356   8.92356      1.00  1.196636   .030067
   8.92345   8.92345      1.00  1.188396   .029947
   8.92334   8.92334      1.00  1.193956   .029967
   8.92323   8.92323      1.00  1.188956   .029867
   8.92312   8.92312      1.00  1.193216   .029997
   8.92301   8.92301      1.00  1.187096   .029917
   8.92290   8.92290      1.00  1.193316   .029977
   8.92279   8.92279      1.00  1.188966   .029867
   8.92268   8.92268      1.00  1.189546   .029957
   8.92257   8.92257      1.00  1.186966   .029827
   8.92246   8.92246      1.00  1.190526   .030027
   8.92235   8.92235      1.00  1.189526   .029987
   8.92223   8.92223      1.00  1.185646   .029877
   8.92212   8.92212      1.00  1.185726   .029867
   8.92202   8.92202      1.00  1.190366   .030027
   8.92191   8.92191      1.00  1.182876   .029757
   8.92179   8.92179      1.00  1.184566   .029887
   8.92169   8.92169      1.00  1.182806   .029797
   8.92159   8.92159      1.00  1.187676   .029977
   8.92148   8.92148      1.00  1.181366   .029797
   8.92137   8.92137      1.00  1.188186   .029987
   8.92127   8.92127      1.00  1.178686   .029797
   8.92116   8.92116      1.00  1.189266   .030037
   8.92106   8.92106      1.00  1.176156   .029697
   8.92095   8.92095      1.00  1.185886   .029957
   8.92085   8.92085      1.00  1.178216   .029727
   8.92075   8.92075      1.00  1.183046   .029857
   8.92064   8.92064      1.00  1.174286   .029667
   8.92053   8.92053      1.00  1.183506   .029827
   8.92044   8.92044      1.00  1.174406   .029707
   8.92034   8.92034      1.00  1.175276   .029687
   8.92022   8.92022      1.00  1.173076   .029597
   8.92012   8.92012      1.00  1.179936   .029757
   8.92002   8.92002      1.00  1.172606   .029667
   8.91992   8.91992      1.00  1.179716   .029827
   8.91981   8.91981      1.00  1.175956   .029717
   8.91970   8.91970      1.00  1.176486   .029797
   8.91960   8.91960      1.00  1.171206   .029557
   8.91950   8.91950      1.00  1.180406   .029847
   8.91939   8.91939      1.00  1.174306   .029707
   8.91927   8.91927      1.00  1.169096   .029587
   8.91916   8.91916      1.00  1.175596   .029807
   8.91905   8.91905      1.00  1.175086   .029817
   8.91894   8.91894      1.00  1.172216   .029667
   8.91882   8.91882      1.00  1.166436   .029577
   8.91871   8.91871      1.00  1.175216   .029737
   8.91860   8.91860      1.00  1.171276   .029677
   8.91849   8.91849      1.00  1.167026   .029537
   8.91836   8.91836      1.00  1.167256   .029667
   8.91825   8.91825      1.00  1.171076   .029667
   8.91814   8.91814      1.00  1.164656   .029507
   8.91802   8.91802      1.00  1.165206   .029577
   8.91790   8.91790      1.00  1.168556   .029657
   8.91779   8.91779      1.00  1.163216   .029477
   8.91768   8.91768      1.00  1.162436   .029517
   8.91756   8.91756      1.00  1.167726   .029597
   8.91745   8.91745      1.00  1.163866   .029507
   8.91734   8.91734      1.00  1.159396   .029467
   8.91723   8.91723      1.00  1.163626   .029497
   8.91712   8.91712      1.00  1.163246   .029547
   8.91700   8.91700      1.00  1.162786   .029487
   8.91689   8.91689      1.00  1.156566   .029417
   8.91679   8.91679      1.00  1.162156   .029497
   8.91667   8.91667      1.00  1.162506   .029477
   8.91656   8.91656      1.00  1.154396   .029247
   8.91646   8.91646      1.00  1.156986   .029387
   8.91635   8.91635      1.00  1.161716   .029567
   8.91624   8.91624      1.00  1.156856   .029447
   8.91612   8.91612      1.00  1.151196   .029267
   8.91601   8.91601      1.00  1.159676   .029477
   8.91590   8.91590      1.00  1.155416   .029417
   8.91579   8.91579      1.00  1.152746   .029337
   8.91566   8.91566      1.00  1.149726   .029287
   8.91555   8.91555      1.00  1.160816   .029547
   8.91544   8.91544      1.00  1.151416   .029277
   8.91532   8.91532      1.00  1.149376   .029317
   8.91520   8.91520      1.00  1.149786   .029257
   8.91508   8.91508      1.00  1.156476   .029527
   8.91497   8.91497      1.00  1.143806   .029107
   8.91485   8.91485      1.00  1.151606   .029327
   8.91473   8.91473      1.00  1.145286   .029207
   8.91462   8.91462      1.00  1.150496   .029317
   8.91451   8.91451      1.00  1.142466   .029117
   8.91439   8.91439      1.00  1.152136   .029337
   8.91427   8.91427      1.00  1.143736   .029117
   8.91416   8.91416      1.00  1.144986   .029197
   8.91405   8.91405      1.00  1.147866   .029277
   8.91393   8.91393      1.00  1.148176   .029197
   8.91382   8.91382      1.00  1.139506   .029157
   8.91371   8.91371      1.00  1.138146   .029067
   8.91360   8.91360      1.00  1.148086   .029267
   8.91349   8.91349      1.00  1.139636   .029117
   8.91338   8.91338      1.00  1.136376   .029077
   8.91327   8.91327      1.00  1.137926   .029127
   8.91316   8.91316      1.00  1.146696   .029327
   8.91305   8.91305      1.00  1.128446   .028847
   8.91294   8.91294      1.00  1.136626   .029017
   8.91283   8.91283      1.00  1.131496   .028907
   8.91272   8.91272      1.00  1.141076   .029207
   8.91261   8.91261      1.00  1.124406   .028707
   8.91250   8.91250      1.00  1.138266   .029057
   8.91239   8.91239      1.00  1.129486   .028877
   8.91229   8.91229      1.00  1.132596   .028947
   8.91217   8.91217      1.00  1.127096   .028827
   8.91206   8.91206      1.00  1.133746   .028967
   8.91196   8.91196      1.00  1.124446   .028797
   8.91186   8.91186      1.00  1.128546   .028927
   8.91174   8.91174      1.00  1.127856   .028907
   8.91163   8.91163      1.00  1.126546   .028757
   8.91152   8.91152      1.00  1.123596   .028747
   8.91142   8.91142      1.00  1.126376   .028837
   8.91131   8.91131      1.00  1.124666   .028827
   8.91120   8.91120      1.00  1.122366   .028747
   8.91110   8.91110      1.00  1.120936   .028707
   8.91100   8.91100      1.00  1.123536   .028797
   8.91090   8.91090      1.00  1.125276   .028807
   8.91079   8.91079      1.00  1.112626   .028537
   8.91069   8.91069      1.00  1.123426   .028877
   8.91059   8.91059      1.00  1.119376   .028747
   8.91049   8.91049      1.00  1.116016   .028657
   8.91038   8.91038      1.00  1.114536   .028637
   8.91027   8.91027      1.00  1.116906   .028647
   8.91017   8.91017      1.00  1.118416   .028767
   8.91007   8.91007      1.00  1.111876   .028507
   8.90997   8.90997      1.00  1.115816   .028577
   8.90986   8.90986      1.00  1.115366   .028577
   8.90976   8.90976      1.00  1.113246   .028647
   8.90966   8.90966      1.00  1.110966   .028517
   8.90954   8.90954      1.00  1.115796   .028707
   8.90944   8.90944      1.00  1.108746   .028497
   8.90933   8.90933      1.00  1.111726   .028517
   8.90922   8.90922      1.00  1.109186   .028527
   8.90910   8.90910      1.00  1.113256   .028627
   8.90899   8.90899      1.00  1.103156   .028357
   8.90889   8.90889      1.00  1.110256   .028527
   8.90877   8.90877      1.00  1.108086   .028517
   8.90865   8.90865      1.00  1.109986   .028507
   8.90853   8.90853      1.00  1.099066   .028267
   8.90842   8.90842      1.00  1.107006   .028467
   8.90831   8.90831      1.00  1.106176   .028487
   8.90819   8.90819      1.00  1.101366   .028337
   8.90807   8.90807      1.00  1.098356   .028217
   8.90796   8.90796      1.00  1.108946   .028517
   8.90785   8.90785      1.00  1.099386   .028337
   8.90772   8.90772      1.00  1.099536   .028317
   8.90761   8.90761      1.00  1.101756   .028327
   8.90751   8.90751      1.00  1.103596   .028417
   8.90739   8.90739      1.00  1.094876   .028267
   8.90727   8.90727      1.00  1.094506   .028197
   8.90716   8.90716      1.00  1.102856   .028357
   8.90706   8.90706      1.00  1.093506   .028267
   8.90694   8.90694      1.00  1.094396   .028227
   8.90683   8.90683      1.00  1.095726   .028287
   8.90672   8.90672      1.00  1.097446   .028357
   8.90661   8.90661      1.00  1.092126   .028217
   8.90650   8.90650      1.00  1.093416   .028247
   8.90639   8.90639      1.00  1.099176   .028477
   8.90628   8.90628      1.00  1.090436   .028147
   8.90617   8.90617      1.00  1.092506   .028247
   8.90606   8.90606      1.00  1.092706   .028207
   8.90594   8.90594      1.00  1.094936   .028387
   8.90583   8.90583      1.00  1.085206   .028037
   8.90572   8.90572      1.00  1.091056   .028237
   8.90560   8.90560      1.00  1.094166   .028317
   8.90548   8.90548      1.00  1.091776   .028237
   8.90537   8.90537      1.00  1.087616   .028057
   8.90526   8.90526      1.00  1.095356   .028267
   8.90514   8.90514      1.00  1.089686   .028207
   8.90502   8.90502      1.00  1.089826   .028147
   8.90490   8.90490      1.00  1.088196   .028087
   8.90478   8.90478      1.00  1.093396   .028317
   8.90466   8.90466      1.00  1.087346   .028207
   8.90454   8.90454      1.00  1.092106   .028227
   8.90443   8.90443      1.00  1.087696   .028127
   8.90432   8.90432      1.00  1.092406   .028257
   8.90421   8.90421      1.00  1.084916   .028167
   8.90409   8.90409      1.00  1.090256   .028207
   8.90397   8.90397      1.00  1.092466   .028327
   8.90387   8.90387      1.00  1.085706   .028157
   8.90375   8.90375      1.00  1.088676   .028237
   8.90363   8.90363      1.00  1.090556   .028277
   8.90353   8.90353      1.00  1.085596   .028247
   8.90342   8.90342      1.00  1.087656   .028187
   8.90332   8.90332      1.00  1.090306   .028297
   8.90320   8.90320      1.00  1.088006   .028317
   8.90309   8.90309      1.00  1.087926   .028317
   8.90299   8.90299      1.00  1.087526   .028187
   8.90287   8.90287      1.00  1.090146   .028287
   8.90276   8.90276      1.00  1.089456   .028257
   8.90264   8.90264      1.00  1.085586   .028167
   8.90253   8.90253      1.00  1.090206   .028317
   8.90242   8.90242      1.00  1.091366   .028317
   8.90231   8.90231      1.00  1.084286   .028207
   8.90220   8.90220      1.00  1.089726   .028367
   8.90210   8.90210      1.00  1.090666   .028357
   8.90198   8.90198      1.00  1.085616   .028237
   8.90187   8.90187      1.00  1.084666   .028237
   8.90177   8.90177      1.00  1.092276   .028427
   8.90166   8.90166      1.00  1.085906   .028247
   8.90155   8.90155      1.00  1.088866   .028367
   8.90144   8.90144      1.00  1.083606   .028207
   8.90134   8.90134      1.00  1.092776   .028447
   8.90124   8.90124      1.00  1.089456   .028347
   8.90113   8.90113      1.00  1.087016   .028267
   8.90102   8.90102      1.00  1.088156   .028357
   8.90092   8.90092      1.00  1.092326   .028467
   8.90083   8.90083      1.00  1.088096   .028347
   8.90072   8.90072      1.00  1.092226   .028437
   8.90061   8.90061      1.00  1.086606   .028327
   8.90051   8.90051      1.00  1.091676   .028467
   8.90041   8.90041      1.00  1.088766   .028377
   8.90030   8.90030      1.00  1.092026   .028447
   8.90019   8.90019      1.00  1.085436   .028297
   8.90010   8.90010      1.00  1.091236   .028497
   8.90000   8.90000      1.00  1.087436   .028357
   8.89989   8.89989      1.00  1.096966   .028647
   8.89978   8.89978      1.00  1.085416   .028347
   8.89968   8.89968      1.00  1.091876   .028517
   8.89958   8.89958      1.00  1.092316   .028467
   8.89947   8.89947      1.00  1.092366   .028487
   8.89936   8.89936      1.00  1.086976   .028377
   8.89925   8.89925      1.00  1.093996   .028587
   8.89914   8.89914      1.00  1.091146   .028577
   8.89902   8.89902      1.00  1.092736   .028547
   8.89890   8.89890      1.00  1.087196   .028447
   8.89879   8.89879      1.00  1.095756   .028657
   8.89868   8.89868      1.00  1.091236   .028537
   8.89857   8.89857      1.00  1.086486   .028427
   8.89846   8.89846      1.00  1.091826   .028547
   8.89834   8.89834      1.00  1.095826   .028627
   8.89822   8.89822      1.00  1.089186   .028477
   8.89811   8.89811      1.00  1.093796   .028597
   8.89798   8.89798      1.00  1.094016   .028697
   8.89787   8.89787      1.00  1.091346   .028517
   8.89776   8.89776      1.00  1.094136   .028637
   8.89765   8.89765      1.00  1.092786   .028607
   8.89753   8.89753      1.00  1.093926   .028607
   8.89742   8.89742      1.00  1.089856   .028517
   8.89731   8.89731      1.00  1.095486   .028667
   8.89720   8.89720      1.00  1.094296   .028707
   8.89708   8.89708      1.00  1.094236   .028657
   8.89697   8.89697      1.00  1.090596   .028617
   8.89687   8.89687      1.00  1.097986   .028797
   8.89675   8.89675      1.00  1.093856   .028657
   8.89664   8.89664      1.00  1.092246   .028627
   8.89653   8.89653      1.00  1.096086   .028757
   8.89643   8.89643      1.00  1.096346   .028697
   8.89631   8.89631      1.00  1.093356   .028727
   8.89620   8.89620      1.00  1.092366   .028637
   8.89609   8.89609      1.00  1.097746   .028877
   8.89598   8.89598      1.00  1.095976   .028737
   8.89586   8.89586      1.00  1.095286   .028787
   8.89574   8.89574      1.00  1.095096   .028757
   8.89563   8.89563      1.00  1.097146   .028827
   8.89552   8.89552      1.00  1.098486   .028897
   8.89540   8.89540      1.00  1.096396   .028777
   8.89528   8.89528      1.00  1.095016   .028797
   8.89517   8.89517      1.00  1.101716   .028917
   8.89505   8.89505      1.00  1.098256   .028897
   8.89493   8.89493      1.00  1.101006   .028927
   8.89481   8.89481      1.00  1.096066   .028817
   8.89470   8.89470      1.00  1.100316   .028907
   8.89459   8.89459      1.00  1.098996   .028957
   8.89447   8.89447      1.00  1.102126   .028987
   8.89435   8.89435      1.00  1.099036   .028947
   8.89423   8.89423      1.00  1.099866   .028967
   8.89412   8.89412      1.00  1.102086   .029017
   8.89401   8.89401      1.00  1.102446   .029007
   8.89389   8.89389      1.00  1.099926   .028987
   8.89378   8.89378      1.00  1.102366   .029017
   8.89368   8.89368      1.00  1.102276   .029047
   8.89356   8.89356      1.00  1.101166   .029017
   8.89345   8.89345      1.00  1.101966   .029007
   8.89334   8.89334      1.00  1.100356   .029017
   8.89324   8.89324      1.00  1.106816   .029197
   8.89312   8.89312      1.00  1.099046   .029027
   8.89300   8.89300      1.00  1.104486   .029107
   8.89289   8.89289      1.00  1.101906   .029057
   8.89279   8.89279      1.00  1.108166   .029187
   8.89268   8.89268      1.00  1.100586   .029067
   8.89256   8.89256      1.00  1.103096   .029097
   8.89245   8.89245      1.00  1.109316   .029277
   8.89236   8.89236      1.00  1.104776   .029207
   8.89224   8.89224      1.00  1.105056   .029147
   8.89213   8.89213      1.00  1.104886   .029197
   8.89202   8.89202      1.00  1.110506   .029407
   8.89191   8.89191      1.00  1.105916   .029227
   8.89181   8.89181      1.00  1.107056   .029297
   8.89169   8.89169      1.00  1.104186   .029127
   8.89158   8.89158      1.00  1.111476   .029367
   8.89148   8.89148      1.00  1.103296   .029137
   8.89137   8.89137      1.00  1.111866   .029357
   8.89126   8.89126      1.00  1.099996   .029097
   8.89116   8.89116      1.00  1.111726   .029397
   8.89106   8.89106      1.00  1.107066   .029317
   8.89095   8.89095      1.00  1.113736   .029477
   8.89085   8.89085      1.00  1.107016   .029347
   8.89075   8.89075      1.00  1.111746   .029467
   8.89065   8.89065      1.00  1.110796   .029507
   8.89054   8.89054      1.00  1.113456   .029457
   8.89044   8.89044      1.00  1.107436   .029357
   8.89033   8.89033      1.00  1.112716   .029517
   8.89023   8.89023      1.00  1.112566   .029507
   8.89013   8.89013      1.00  1.114706   .029457
   8.89003   8.89003      1.00  1.107586   .029417
   8.88993   8.88993      1.00  1.116746   .029577
   8.88982   8.88982      1.00  1.114906   .029567
   8.88971   8.88971      1.00  1.111686   .029477
   8.88960   8.88960      1.00  1.115136   .029567
   8.88949   8.88949      1.00  1.114816   .029617
   8.88939   8.88939      1.00  1.116336   .029637
   8.88928   8.88928      1.00  1.111776   .029517
   8.88916   8.88916      1.00  1.119386   .029677
   8.88905   8.88905      1.00  1.114136   .029597
   8.88894   8.88894      1.00  1.117536   .029667
   8.88883   8.88883      1.00  1.112566   .029527
   8.88872   8.88872      1.00  1.117646   .029767
   8.88860   8.88860      1.00  1.118736   .029767
   8.88849   8.88849      1.00  1.114206   .029547
   8.88836   8.88836      1.00  1.114346   .029657
   8.88824   8.88824      1.00  1.115466   .029647
   8.88813   8.88813      1.00  1.117596   .029717
   8.88803   8.88803      1.00  1.114116   .029657
   8.88791   8.88791      1.00  1.116936   .029757
   8.88780   8.88780      1.00  1.115326   .029767
   8.88769   8.88769      1.00  1.113396   .029687
   8.88757   8.88757      1.00  1.114806   .029687
   8.88745   8.88745      1.00  1.118046   .029747
   8.88734   8.88734      1.00  1.110076   .029487
   8.88723   8.88723      1.00  1.117966   .029757
   8.88712   8.88712      1.00  1.114516   .029707
   8.88700   8.88700      1.00  1.115776   .029757
   8.88689   8.88689      1.00  1.109666   .029577
   8.88679   8.88679      1.00  1.115916   .029717
   8.88668   8.88668      1.00  1.115366   .029717
   8.88657   8.88657      1.00  1.111306   .029577
   8.88646   8.88646      1.00  1.113886   .029717
   8.88635   8.88635      1.00  1.114066   .029657
   8.88625   8.88625      1.00  1.113736   .029717
   8.88614   8.88614      1.00  1.110796   .029597
   8.88602   8.88602      1.00  1.113296   .029767
   8.88591   8.88591      1.00  1.113376   .029667
   8.88580   8.88580      1.00  1.110686   .029577
   8.88569   8.88569      1.00  1.111846   .029707
   8.88557   8.88557      1.00  1.112726   .029717
   8.88546   8.88546      1.00  1.109066   .029597
   8.88535   8.88535      1.00  1.112806   .029647
   8.88523   8.88523      1.00  1.108966   .029607
   8.88510   8.88510      1.00  1.112006   .029647
   8.88499   8.88499      1.00  1.106156   .029467
   8.88488   8.88488      1.00  1.112036   .029677
   8.88476   8.88476      1.00  1.109106   .029637
   8.88464   8.88464      1.00  1.106396   .029537
   8.88453   8.88453      1.00  1.111036   .029697
   8.88441   8.88441      1.00  1.107416   .029567
   8.88429   8.88429      1.00  1.109376   .029717
   8.88418   8.88418      1.00  1.104826   .029557
   8.88407   8.88407      1.00  1.108716   .029707
   8.88397   8.88397      1.00  1.100236   .029457
   8.88385   8.88385      1.00  1.107026   .029597
   8.88373   8.88373      1.00  1.100676   .029447
   8.88362   8.88362      1.00  1.107676   .029697
   8.88351   8.88351      1.00  1.102506   .029517
   8.88340   8.88340      1.00  1.106676   .029577
   8.88329   8.88329      1.00  1.100516   .029377
   8.88319   8.88319      1.00  1.107376   .029657
   8.88308   8.88308      1.00  1.098706   .029457
   8.88297   8.88297      1.00  1.108886   .029697
   8.88285   8.88285      1.00  1.100666   .029457
   8.88275   8.88275      1.00  1.100746   .029507
   8.88263   8.88263      1.00  1.106686   .029677
   8.88252   8.88252      1.00  1.100016   .029467
   8.88241   8.88241      1.00  1.103296   .029557
   8.88230   8.88230      1.00  1.099856   .029497
   8.88219   8.88219      1.00  1.103616   .029687
   8.88208   8.88208      1.00  1.101266   .029597
   8.88197   8.88197      1.00  1.100986   .029487
   8.88187   8.88187      1.00  1.099766   .029537
   8.88176   8.88176      1.00  1.103046   .029627
   8.88165   8.88165      1.00  1.096776   .029467
   8.88153   8.88153      1.00  1.100896   .029547
   8.88143   8.88143      1.00  1.098056   .029547
   8.88133   8.88133      1.00  1.103326   .029667
   8.88122   8.88122      1.00  1.094956   .029447
   8.88111   8.88111      1.00  1.102206   .029557
   8.88101   8.88101      1.00  1.097906   .029507
   8.88091   8.88091      1.00  1.100976   .029627
   8.88081   8.88081      1.00  1.097526   .029497
   8.88070   8.88070      1.00  1.100576   .029517
   8.88060   8.88060      1.00  1.099796   .029557
   8.88050   8.88050      1.00  1.098206   .029547
   8.88039   8.88039      1.00  1.097426   .029557
   8.88029   8.88029      1.00  1.101106   .029597
   8.88019   8.88019      1.00  1.098806   .029657
   8.88009   8.88009      1.00  1.101166   .029597
   8.87998   8.87998      1.00  1.100036   .029647
   8.87987   8.87987      1.00  1.099336   .029587
   8.87977   8.87977      1.00  1.102346   .029667
   8.87967   8.87967      1.00  1.098696   .029497
   8.87956   8.87956      1.00  1.104236   .029797
   8.87944   8.87944      1.00  1.100036   .029577
   8.87933   8.87933      1.00  1.103066   .029747
   8.87923   8.87923      1.00  1.102936   .029837
   8.87911   8.87911      1.00  1.105346   .029787
   8.87900   8.87900      1.00  1.095416   .029577
   8.87889   8.87889      1.00  1.108886   .029867
   8.87878   8.87878      1.00  1.102366   .029767
   8.87867   8.87867      1.00  1.104506   .029777
   8.87855   8.87855      1.00  1.100746   .029747
   8.87843   8.87843      1.00  1.105476   .029867
   8.87831   8.87831      1.00  1.102766   .029767
   8.87819   8.87819      1.00  1.102926   .029797
   8.87807   8.87807      1.00  1.104176   .029817
   8.87796   8.87796      1.00  1.108446   .029917
   8.87786   8.87786      1.00  1.107746   .029937
   8.87774   8.87774      1.00  1.105356   .029887
   8.87762   8.87762      1.00  1.110216   .030017
   8.87751   8.87751      1.00  1.104876   .029837
   8.87740   8.87740      1.00  1.111096   .030037
   8.87729   8.87729      1.00  1.105556   .029927
   8.87717   8.87717      1.00  1.111206   .030027
   8.87706   8.87706      1.00  1.107626   .029997
   8.87695   8.87695      1.00  1.113396   .030167
   8.87684   8.87684      1.00  1.106946   .030037
   8.87672   8.87672      1.00  1.113106   .030217
   8.87662   8.87662      1.00  1.111366   .030097
   8.87651   8.87651      1.00  1.116196   .030197
   8.87640   8.87640      1.00  1.110966   .030157
   8.87629   8.87629      1.00  1.114076   .030157
   8.87618   8.87618      1.00  1.113426   .030187
   8.87607   8.87607      1.00  1.118406   .030347
   8.87595   8.87595      1.00  1.112916   .030157
   8.87583   8.87583      1.00  1.117636   .030287
   8.87572   8.87572      1.00  1.115866   .030277
   8.87561   8.87561      1.00  1.120466   .030437
   8.87549   8.87549      1.00  1.117366   .030317
   8.87537   8.87537      1.00  1.118366   .030357
   8.87525   8.87525      1.00  1.118136   .030397
   8.87514   8.87514      1.00  1.121916   .030477
   8.87502   8.87502      1.00  1.119526   .030357
   8.87489   8.87489      1.00  1.117456   .030347
   8.87478   8.87478      1.00  1.121836   .030507
   8.87467   8.87467      1.00  1.121116   .030527
   8.87455   8.87455      1.00  1.123516   .030467
   8.87443   8.87443      1.00  1.119746   .030447
   8.87432   8.87432      1.00  1.120926   .030487
   8.87421   8.87421      1.00  1.126486   .030697
   8.87410   8.87410      1.00  1.121506   .030387
   8.87398   8.87398      1.00  1.122066   .030547
   8.87387   8.87387      1.00  1.120396   .030447
   8.87376   8.87376      1.00  1.123456   .030577
   8.87364   8.87364      1.00  1.119836   .030397
   8.87352   8.87352      1.00  1.121436   .030577
   8.87342   8.87342      1.00  1.123146   .030577
   8.87331   8.87331      1.00  1.124006   .030607
   8.87320   8.87320      1.00  1.119306   .030497
   8.87309   8.87309      1.00  1.126456   .030597
   8.87298   8.87298      1.00  1.123506   .030627
   8.87288   8.87288      1.00  1.126176   .030717
   8.87276   8.87276      1.00  1.120676   .030547
   8.87264   8.87264      1.00  1.127786   .030737
   8.87254   8.87254      1.00  1.125026   .030657
   8.87243   8.87243      1.00  1.127036   .030737
   8.87232   8.87232      1.00  1.124986   .030647
   8.87220   8.87220      1.00  1.129186   .030777
   8.87210   8.87210      1.00  1.130126   .030837
   8.87200   8.87200      1.00  1.127036   .030657
   8.87188   8.87188      1.00  1.129576   .030817
   8.87177   8.87177      1.00  1.126136   .030707
   8.87167   8.87167      1.00  1.130766   .030747
   8.87156   8.87156      1.00  1.126876   .030747
   8.87145   8.87145      1.00  1.128416   .030727
   8.87133   8.87133      1.00  1.128926   .030817
   8.87123   8.87123      1.00  1.131806   .030907
   8.87113   8.87113      1.00  1.130296   .030887
   8.87103   8.87103      1.00  1.131316   .030917
   8.87092   8.87092      1.00  1.127806   .030847
   8.87082   8.87082      1.00  1.133286   .030997
   8.87072   8.87072      1.00  1.133806   .030957
   8.87062   8.87062      1.00  1.130726   .030917
   8.87050   8.87050      1.00  1.131076   .030917
   8.87041   8.87041      1.00  1.131006   .030847
   8.87031   8.87031      1.00  1.136926   .031147
   8.87021   8.87021      1.00  1.130596   .030957
   8.87010   8.87010      1.00  1.134496   .031027
   8.87000   8.87000      1.00  1.131656   .030977
   8.86990   8.86990      1.00  1.139166   .031147
   8.86978   8.86978      1.00  1.130256   .030937
   8.86967   8.86967      1.00  1.133886   .031047
   8.86958   8.86958      1.00  1.129866   .030977
   8.86947   8.86947      1.00  1.138746   .031157
   8.86936   8.86936      1.00  1.127916   .030917
   8.86924   8.86924      1.00  1.138816   .031147
   8.86913   8.86913      1.00  1.130106   .030917
   8.86902   8.86902      1.00  1.141096   .031297
   8.86891   8.86891      1.00  1.128106   .030887
   8.86878   8.86878      1.00  1.137946   .031217
   8.86868   8.86868      1.00  1.133146   .031027
   8.86857   8.86857      1.00  1.138476   .031187
   8.86844   8.86844      1.00  1.132256   .031087
   8.86832   8.86832      1.00  1.139296   .031267
   8.86821   8.86821      1.00  1.132976   .031117
   8.86810   8.86810      1.00  1.138766   .031237
   8.86798   8.86798      1.00  1.133676   .031147
   8.86786   8.86786      1.00  1.137976   .031207
   8.86775   8.86775      1.00  1.136326   .031267
   8.86765   8.86765      1.00  1.138536   .031257
   8.86753   8.86753      1.00  1.136076   .031177
   8.86741   8.86741      1.00  1.138006   .031287
   8.86730   8.86730      1.00  1.138076   .031267
   8.86719   8.86719      1.00  1.135796   .031207
   8.86708   8.86708      1.00  1.139216   .031377
   8.86696   8.86696      1.00  1.136716   .031227
   8.86685   8.86685      1.00  1.140696   .031457
   8.86675   8.86675      1.00  1.140386   .031427
   8.86664   8.86664      1.00  1.135726   .031227
   8.86652   8.86652      1.00  1.142456   .031427
   8.86641   8.86641      1.00  1.141426   .031477
   8.86631   8.86631      1.00  1.141526   .031437
   8.86619   8.86619      1.00  1.140846   .031347
   8.86607   8.86607      1.00  1.138596   .031377
   8.86597   8.86597      1.00  1.143686   .031507
   8.86586   8.86586      1.00  1.139066   .031337
   8.86574   8.86574      1.00  1.141396   .031427
   8.86562   8.86562      1.00  1.143856   .031587
   8.86551   8.86551      1.00  1.139826   .031407
   8.86541   8.86541      1.00  1.143426   .031497
   8.86528   8.86528      1.00  1.140546   .031457
   8.86515   8.86515      1.00  1.142676   .031517
   8.86504   8.86504      1.00  1.142206   .031537
   8.86493   8.86493      1.00  1.141736   .031457
   8.86481   8.86481      1.00  1.143896   .031557
   8.86468   8.86468      1.00  1.137966   .031427
   8.86456   8.86456      1.00  1.145496   .031607
   8.86445   8.86445      1.00  1.140696   .031507
   8.86434   8.86434      1.00  1.146306   .031707
   8.86422   8.86422      1.00  1.138976   .031427
   8.86411   8.86411      1.00  1.144146   .031617
   8.86400   8.86400      1.00  1.144536   .031637
   8.86388   8.86388      1.00  1.143856   .031587
   8.86377   8.86377      1.00  1.136366   .031367
   8.86366   8.86366      1.00  1.148536   .031797
   8.86355   8.86355      1.00  1.141496   .031557
   8.86344   8.86344      1.00  1.146176   .031667
   8.86332   8.86332      1.00  1.140836   .031517
   8.86322   8.86322      1.00  1.148126   .031767
   8.86312   8.86312      1.00  1.142776   .031717
   8.86300   8.86300      1.00  1.146246   .031727
   8.86289   8.86289      1.00  1.143896   .031657
   8.86278   8.86278      1.00  1.146336   .031737
   8.86267   8.86267      1.00  1.142206   .031617
   8.86255   8.86255      1.00  1.148316   .031787
   8.86244   8.86244      1.00  1.144086   .031647
   8.86234   8.86234      1.00  1.146586   .031757
   8.86223   8.86223      1.00  1.141126   .031627
   8.86211   8.86211      1.00  1.148806   .031817
   8.86200   8.86200      1.00  1.143386   .031827
   8.86190   8.86190      1.00  1.146546   .031757
   8.86180   8.86180      1.00  1.148496   .031847
   8.86168   8.86168      1.00  1.147206   .031837
   8.86157   8.86157      1.00  1.143826   .031747
   8.86147   8.86147      1.00  1.148166   .031837
   8.86137   8.86137      1.00  1.153036   .031927
   8.86126   8.86126      1.00  1.144186   .031717
   8.86115   8.86115      1.00  1.148976   .031887
   8.86105   8.86105      1.00  1.148406   .031907
   8.86094   8.86094      1.00  1.150546   .031977
   8.86084   8.86084      1.00  1.148396   .031907
   8.86073   8.86073      1.00  1.148536   .031887
   8.86063   8.86063      1.00  1.147866   .031887
   8.86053   8.86053      1.00  1.150886   .031907
   8.86043   8.86043      1.00  1.148496   .031847
   8.86032   8.86032      1.00  1.149386   .031887
   8.86022   8.86022      1.00  1.149966   .031967
   8.86012   8.86012      1.00  1.150196   .031987
   8.86002   8.86002      1.00  1.149766   .032007
   8.85991   8.85991      1.00  1.147946   .031927
   8.85981   8.85981      1.00  1.151396   .032067
   8.85971   8.85971      1.00  1.147486   .031907
   8.85959   8.85959      1.00  1.151516   .032027
   8.85948   8.85948      1.00  1.146686   .031837
   8.85938   8.85938      1.00  1.151516   .031977
   8.85927   8.85927      1.00  1.144076   .031877
   8.85916   8.85916      1.00  1.151936   .032057
   8.85904   8.85904      1.00  1.144696   .031897
   8.85894   8.85894      1.00  1.152746   .032067
   8.85883   8.85883      1.00  1.148276   .031987
   8.85871   8.85871      1.00  1.150656   .032027
   8.85859   8.85859      1.00  1.146376   .032007
   8.85847   8.85847      1.00  1.150026   .031997
   8.85836   8.85836      1.00  1.150406   .032057
   8.85825   8.85825      1.00  1.148816   .032027
   8.85813   8.85813      1.00  1.147416   .031977
   8.85801   8.85801      1.00  1.150376   .032067
   8.85790   8.85790      1.00  1.150586   .032117
   8.85778   8.85778      1.00  1.149796   .032067
   8.85766   8.85766      1.00  1.148036   .032047
   8.85755   8.85755      1.00  1.147976   .032037
   8.85744   8.85744      1.00  1.151276   .032197
   8.85733   8.85733      1.00  1.146566   .031987
   8.85721   8.85721      1.00  1.149496   .032097
   8.85710   8.85710      1.00  1.149426   .032187
   8.85699   8.85699      1.00  1.150746   .032157
   8.85688   8.85688      1.00  1.146926   .032107
   8.85677   8.85677      1.00  1.150926   .032167
   8.85667   8.85667      1.00  1.149066   .032087
   8.85656   8.85656      1.00  1.149076   .032127
   8.85645   8.85645      1.00  1.146866   .032027
   8.85633   8.85633      1.00  1.151836   .032197
   8.85622   8.85622      1.00  1.148946   .032187
   8.85611   8.85611      1.00  1.149546   .032117
   8.85599   8.85599      1.00  1.152516   .032277
   8.85588   8.85588      1.00  1.150036   .032177
   8.85577   8.85577      1.00  1.149896   .032157
   8.85566   8.85566      1.00  1.152576   .032237
   8.85554   8.85554      1.00  1.153276   .032307
   8.85541   8.85541      1.00  1.147186   .032127
   8.85530   8.85530      1.00  1.153586   .032247
   8.85519   8.85519      1.00  1.150006   .032247
   8.85507   8.85507      1.00  1.154446   .032357
   8.85495   8.85495      1.00  1.143666   .032017
   8.85483   8.85483      1.00  1.154416   .032357
   8.85472   8.85472      1.00  1.153066   .032267
   8.85460   8.85460      1.00  1.152906   .032257
   8.85448   8.85448      1.00  1.151686   .032327
   8.85437   8.85437      1.00  1.156596   .032427
   8.85425   8.85425      1.00  1.153886   .032427
   8.85413   8.85413      1.00  1.151596   .032287
   8.85402   8.85402      1.00  1.154246   .032447
   8.85391   8.85391      1.00  1.156096   .032467
   8.85380   8.85380      1.00  1.154806   .032477
   8.85369   8.85369      1.00  1.153456   .032337
   8.85357   8.85357      1.00  1.157696   .032587
   8.85346   8.85346      1.00  1.154846   .032417
   8.85335   8.85335      1.00  1.156236   .032547
   8.85324   8.85324      1.00  1.155236   .032397
   8.85312   8.85312      1.00  1.160236   .032697
   8.85302   8.85302      1.00  1.151296   .032367
   8.85292   8.85292      1.00  1.159686   .032567
   8.85280   8.85280      1.00  1.155086   .032517
   8.85268   8.85268      1.00  1.159466   .032607
   8.85258   8.85258      1.00  1.154076   .032477
   8.85247   8.85247      1.00  1.159906   .032617
   8.85236   8.85236      1.00  1.157556   .032517
   8.85225   8.85225      1.00  1.160786   .032637
   8.85214   8.85214      1.00  1.153376   .032427
   8.85203   8.85203      1.00  1.163186   .032747
   8.85192   8.85192      1.00  1.154766   .032527
   8.85180   8.85180      1.00  1.158476   .032597
   8.85169   8.85169      1.00  1.157746   .032637
   8.85159   8.85159      1.00  1.164406   .032757
   8.85148   8.85148      1.00  1.155506   .032567
   8.85137   8.85137      1.00  1.158646   .032617
   8.85127   8.85127      1.00  1.163536   .032887
   8.85117   8.85117      1.00  1.158376   .032687
   8.85106   8.85106      1.00  1.158996   .032677
   8.85095   8.85095      1.00  1.160186   .032727
   8.85085   8.85085      1.00  1.162496   .032767
   8.85075   8.85075      1.00  1.159306   .032727
   8.85064   8.85064      1.00  1.159596   .032707
   8.85054   8.85054      1.00  1.163736   .032847
   8.85044   8.85044      1.00  1.159346   .032657
   8.85034   8.85034      1.00  1.160486   .032787
   8.85023   8.85023      1.00  1.164756   .032907
   8.85013   8.85013      1.00  1.162706   .032857
   8.85003   8.85003      1.00  1.160186   .032717
   8.84993   8.84993      1.00  1.163996   .032907
   8.84982   8.84982      1.00  1.164006   .032907
   8.84971   8.84971      1.00  1.164816   .032857
   8.84960   8.84960      1.00  1.158226   .032737
   8.84949   8.84949      1.00  1.166926   .032987
   8.84938   8.84938      1.00  1.161936   .032867
   8.84927   8.84927      1.00  1.163376   .032857
   8.84916   8.84916      1.00  1.160546   .032847
   8.84905   8.84905      1.00  1.170546   .033077
   8.84894   8.84894      1.00  1.158796   .032727
   8.84883   8.84883      1.00  1.167316   .033047
   8.84871   8.84871      1.00  1.165046   .032957
   8.84859   8.84859      1.00  1.167116   .033007
   8.84848   8.84848      1.00  1.162706   .032927
   8.84836   8.84836      1.00  1.166116   .033087
   8.84825   8.84825      1.00  1.167706   .033047
   8.84814   8.84814      1.00  1.163256   .032887
   8.84802   8.84802      1.00  1.164836   .033067
   8.84789   8.84789      1.00  1.166216   .033107
   8.84779   8.84779      1.00  1.166726   .033007
   8.84768   8.84768      1.00  1.160516   .032937
   8.84756   8.84756      1.00  1.169986   .033177
   8.84744   8.84744      1.00  1.166706   .033067
   8.84733   8.84733      1.00  1.165886   .033067
   8.84722   8.84722      1.00  1.163636   .033007
   8.84710   8.84710      1.00  1.169586   .033217
   8.84699   8.84699      1.00  1.164256   .033067
   8.84689   8.84689      1.00  1.168606   .033207
   8.84678   8.84678      1.00  1.165026   .033087
   8.84666   8.84666      1.00  1.166536   .033087
   8.84655   8.84655      1.00  1.165636   .033097
   8.84644   8.84644      1.00  1.166336   .033097
   8.84634   8.84634      1.00  1.167956   .033167
   8.84622   8.84622      1.00  1.166486   .033147
   8.84611   8.84611      1.00  1.162126   .032947
   8.84600   8.84600      1.00  1.172836   .033287
   8.84589   8.84589      1.00  1.164586   .033187
   8.84577   8.84577      1.00  1.165206   .033097
   8.84565   8.84565      1.00  1.168856   .033257
   8.84554   8.84554      1.00  1.168356   .033227
   8.84543   8.84543      1.00  1.169166   .033287
   8.84531   8.84531      1.00  1.165566   .033177
   8.84518   8.84518      1.00  1.172376   .033397
   8.84507   8.84507      1.00  1.165546   .033157
   8.84495   8.84495      1.00  1.169996   .033357
   8.84483   8.84483      1.00  1.166176   .033207
   8.84471   8.84471      1.00  1.171316   .033397
   8.84460   8.84460      1.00  1.166846   .033287
   8.84449   8.84449      1.00  1.170676   .033247
   8.84436   8.84436      1.00  1.168836   .033327
   8.84425   8.84425      1.00  1.170446   .033377
   8.84414   8.84414      1.00  1.166826   .033317
   8.84402   8.84402      1.00  1.170946   .033397
   8.84390   8.84390      1.00  1.168636   .033287
   8.84379   8.84379      1.00  1.173286   .033427
   8.84368   8.84368      1.00  1.169906   .033367
   8.84357   8.84357      1.00  1.172436   .033427
   8.84346   8.84346      1.00  1.171906   .033497
   8.84336   8.84336      1.00  1.168506   .033237
   8.84325   8.84325      1.00  1.175756   .033607
   8.84314   8.84314      1.00  1.169956   .033397
   8.84303   8.84303      1.00  1.171336   .033377
   8.84291   8.84291      1.00  1.171486   .033507
   8.84280   8.84280      1.00  1.173956   .033697
   8.84269   8.84269      1.00  1.170706   .033417
   8.84258   8.84258      1.00  1.172746   .033527
   8.84246   8.84246      1.00  1.173166   .033547
   8.84235   8.84235      1.00  1.171496   .033457
   8.84225   8.84225      1.00  1.169376   .033497
   8.84214   8.84214      1.00  1.172136   .033517
   8.84203   8.84203      1.00  1.172366   .033527
   8.84192   8.84192      1.00  1.165016   .033367
   8.84181   8.84181      1.00  1.172096   .033597
   8.84170   8.84170      1.00  1.171876   .033537
   8.84159   8.84159      1.00  1.171136   .033457
   8.84149   8.84149      1.00  1.166466   .033357
   8.84139   8.84139      1.00  1.177636   .033717
   8.84128   8.84128      1.00  1.169806   .033547
   8.84117   8.84117      1.00  1.171376   .033627
   8.84107   8.84107      1.00  1.168716   .033487
   8.84097   8.84097      1.00  1.175636   .033657
   8.84086   8.84086      1.00  1.167386   .033437
   8.84075   8.84075      1.00  1.171016   .033487
   8.84065   8.84065      1.00  1.169696   .033507
   8.84055   8.84055      1.00  1.172546   .033637
   8.84045   8.84045      1.00  1.159056   .033277
   8.84034   8.84034      1.00  1.175376   .033697
   8.84024   8.84024      1.00  1.168096   .033577
   8.84014   8.84014      1.00  1.168626   .033537
   8.84003   8.84003      1.00  1.169276   .033527
   8.83993   8.83993      1.00  1.171586   .033637
   8.83983   8.83983      1.00  1.168376   .033547
   8.83972   8.83972      1.00  1.167306   .033507
   8.83961   8.83961      1.00  1.171556   .033627
   8.83950   8.83950      1.00  1.170376   .033607
   8.83940   8.83940      1.00  1.166136   .033517
   8.83929   8.83929      1.00  1.167436   .033597
   8.83918   8.83918      1.00  1.173736   .033727
   8.83906   8.83906      1.00  1.164146   .033517
   8.83895   8.83895      1.00  1.165716   .033517
   8.83883   8.83883      1.00  1.172566   .033717
   8.83872   8.83872      1.00  1.167366   .033617
   8.83860   8.83860      1.00  1.162576   .033457
   8.83849   8.83849      1.00  1.170396   .033747
   8.83838   8.83838      1.00  1.167266   .033577
   8.83826   8.83826      1.00  1.166246   .033617
   8.83814   8.83814      1.00  1.164206   .033537
   8.83802   8.83802      1.00  1.170006   .033667
   8.83791   8.83791      1.00  1.168226   .033567
   8.83780   8.83780      1.00  1.162226   .033437
   8.83768   8.83768      1.00  1.169026   .033737
   8.83756   8.83756      1.00  1.166256   .033507
   8.83745   8.83745      1.00  1.166406   .033607
   8.83734   8.83734      1.00  1.161696   .033407
   8.83722   8.83722      1.00  1.169736   .033837
   8.83711   8.83711      1.00  1.163206   .033487
   8.83701   8.83701      1.00  1.166206   .033637
   8.83689   8.83689      1.00  1.161466   .033457
   8.83678   8.83678      1.00  1.169446   .033677
   8.83667   8.83667      1.00  1.160026   .033467
   8.83657   8.83657      1.00  1.167366   .033647
   8.83646   8.83646      1.00  1.164106   .033587
   8.83634   8.83634      1.00  1.167826   .033687
   8.83623   8.83623      1.00  1.157516   .033447
   8.83612   8.83612      1.00  1.170146   .033757
   8.83601   8.83601      1.00  1.164546   .033637
   8.83589   8.83589      1.00  1.164186   .033647
   8.83578   8.83578      1.00  1.162886   .033647
   8.83567   8.83567      1.00  1.168746   .033827
   8.83556   8.83556      1.00  1.163446   .033657
   8.83543   8.83543      1.00  1.161196   .033557
   8.83532   8.83532      1.00  1.165606   .033667
   8.83520   8.83520      1.00  1.165226   .033727
   8.83508   8.83508      1.00  1.161446   .033597
   8.83496   8.83496      1.00  1.162696   .033627
   8.83485   8.83485      1.00  1.168326   .033817
   8.83473   8.83473      1.00  1.159746   .033577
   8.83461   8.83461      1.00  1.160426   .033567
   8.83450   8.83450      1.00  1.166586   .033797
   8.83438   8.83438      1.00  1.164316   .033677
   8.83427   8.83427      1.00  1.160516   .033677
   8.83415   8.83415      1.00  1.165696   .033747
   8.83404   8.83404      1.00  1.164106   .033717
   8.83393   8.83393      1.00  1.163286   .033757
   8.83381   8.83381      1.00  1.161636   .033667
   8.83370   8.83370      1.00  1.168936   .033847
   8.83359   8.83359      1.00  1.161556   .033687
   8.83348   8.83348      1.00  1.161516   .033637
   8.83337   8.83337      1.00  1.166786   .033847
   8.83326   8.83326      1.00  1.165466   .033767
   8.83314   8.83314      1.00  1.158216   .033607
   8.83304   8.83304      1.00  1.162106   .033717
   8.83294   8.83294      1.00  1.166126   .033847
   8.83282   8.83282      1.00  1.165126   .033787
   8.83271   8.83271      1.00  1.159276   .033617
   8.83260   8.83260      1.00  1.166156   .033857
   8.83249   8.83249      1.00  1.164346   .033817
   8.83238   8.83238      1.00  1.160826   .033757
   8.83227   8.83227      1.00  1.162306   .033757
   8.83217   8.83217      1.00  1.168426   .033987
   8.83206   8.83206      1.00  1.161906   .033707
   8.83194   8.83194      1.00  1.161266   .033737
   8.83183   8.83183      1.00  1.163776   .033847
   8.83172   8.83172      1.00  1.164456   .033817
   8.83162   8.83162      1.00  1.162286   .033727
   8.83151   8.83151      1.00  1.164256   .033837
   8.83140   8.83140      1.00  1.163046   .033787
   8.83130   8.83130      1.00  1.166036   .033957
   8.83120   8.83120      1.00  1.160846   .033737
   8.83109   8.83109      1.00  1.170156   .034127
   8.83098   8.83098      1.00  1.159836   .033807
   8.83088   8.83088      1.00  1.164546   .033897
   8.83078   8.83078      1.00  1.165986   .033997
   8.83067   8.83067      1.00  1.165736   .033987
   8.83057   8.83057      1.00  1.162486   .033887
   8.83047   8.83047      1.00  1.164486   .033937
   8.83037   8.83037      1.00  1.166686   .034027
   8.83027   8.83027      1.00  1.166486   .033987
   8.83016   8.83016      1.00  1.163156   .033897
   8.83006   8.83006      1.00  1.166926   .034017
   8.82996   8.82996      1.00  1.166936   .034077
   8.82985   8.82985      1.00  1.161496   .033917
   8.82974   8.82974      1.00  1.167096   .034097
   8.82964   8.82964      1.00  1.166816   .034097
   8.82953   8.82953      1.00  1.168986   .034107
   8.82942   8.82942      1.00  1.161536   .033957
   8.82931   8.82931      1.00  1.170746   .034167
   8.82920   8.82920      1.00  1.165856   .034007
   8.82910   8.82910      1.00  1.168066   .034137
   8.82897   8.82897      1.00  1.164006   .033997
   8.82885   8.82885      1.00  1.169666   .034127
   8.82875   8.82875      1.00  1.166826   .034177
   8.82864   8.82864      1.00  1.167556   .034187
   8.82852   8.82852      1.00  1.168376   .034197
   8.82839   8.82839      1.00  1.167406   .034077
   8.82828   8.82828      1.00  1.165406   .034137
   8.82817   8.82817      1.00  1.169876   .034207
   8.82805   8.82805      1.00  1.166546   .034167
   8.82793   8.82793      1.00  1.168506   .034107
   8.82782   8.82782      1.00  1.165406   .034087
   8.82772   8.82772      1.00  1.171736   .034287
   8.82760   8.82760      1.00  1.165236   .034227
   8.82748   8.82748      1.00  1.165046   .034147
   8.82736   8.82736      1.00  1.169336   .034227
   8.82725   8.82725      1.00  1.169136   .034187
   8.82714   8.82714      1.00  1.168126   .034257
   8.82703   8.82703      1.00  1.167756   .034247
   8.82692   8.82692      1.00  1.171116   .034337
   8.82682   8.82682      1.00  1.168356   .034267
   8.82670   8.82670      1.00  1.166546   .034197
   8.82659   8.82659      1.00  1.170006   .034297
   8.82648   8.82648      1.00  1.169466   .034297
   8.82637   8.82637      1.00  1.169956   .034357
   8.82626   8.82626      1.00  1.167576   .034267
   8.82614   8.82614      1.00  1.171956   .034447
   8.82603   8.82603      1.00  1.169766   .034357
   8.82593   8.82593      1.00  1.166616   .034267
   8.82581   8.82581      1.00  1.170806   .034287
   8.82569   8.82569      1.00  1.174436   .034537
   8.82558   8.82558      1.00  1.168426   .034307
   8.82547   8.82547      1.00  1.175536   .034537
   8.82535   8.82535      1.00  1.169866   .034337
   8.82522   8.82522      1.00  1.174446   .034547
   8.82510   8.82510      1.00  1.168586   .034267
   8.82499   8.82499      1.00  1.177966   .034647
   8.82487   8.82487      1.00  1.169596   .034447
   8.82475   8.82475      1.00  1.174806   .034527
   8.82463   8.82463      1.00  1.170796   .034437
   8.82452   8.82452      1.00  1.180256   .034647
   8.82440   8.82440      1.00  1.168446   .034377
   8.82428   8.82428      1.00  1.173986   .034547
   8.82418   8.82418      1.00  1.173316   .034557
   8.82407   8.82407      1.00  1.178856   .034727
   8.82395   8.82395      1.00  1.167756   .034367
   8.82383   8.82383      1.00  1.179156   .034727
   8.82372   8.82372      1.00  1.174586   .034617
   8.82361   8.82361      1.00  1.176056   .034657
   8.82350   8.82350      1.00  1.172196   .034527
   8.82338   8.82338      1.00  1.180146   .034767
   8.82328   8.82328      1.00  1.175616   .034657
   8.82318   8.82318      1.00  1.176206   .034697
   8.82306   8.82306      1.00  1.174746   .034627
   8.82295   8.82295      1.00  1.179316   .034727
   8.82284   8.82284      1.00  1.175666   .034707
   8.82273   8.82273      1.00  1.174896   .034687
   8.82261   8.82261      1.00  1.179156   .034787
   8.82249   8.82249      1.00  1.175886   .034677
   8.82239   8.82239      1.00  1.176046   .034687
   8.82229   8.82229      1.00  1.178316   .034847
   8.82217   8.82217      1.00  1.179326   .034797
   8.82206   8.82206      1.00  1.173676   .034657
   8.82195   8.82195      1.00  1.178646   .034837
   8.82184   8.82184      1.00  1.174086   .034727
   8.82173   8.82173      1.00  1.183026   .034927
   8.82162   8.82162      1.00  1.171026   .034637
   8.82152   8.82152      1.00  1.179086   .034777
   8.82142   8.82142      1.00  1.179236   .034897
   8.82131   8.82131      1.00  1.175806   .034747
   8.82120   8.82120      1.00  1.175656   .034837
   8.82109   8.82109      1.00  1.179286   .034877
   8.82099   8.82099      1.00  1.178206   .034887
   8.82089   8.82089      1.00  1.175566   .034787
   8.82078   8.82078      1.00  1.176556   .034867
   8.82068   8.82068      1.00  1.177856   .034867
   8.82058   8.82058      1.00  1.175286   .034787
   8.82047   8.82047      1.00  1.170786   .034677
   8.82036   8.82036      1.00  1.178386   .034877
   8.82026   8.82026      1.00  1.171626   .034717
   8.82017   8.82017      1.00  1.171866   .034727
   8.82006   8.82006      1.00  1.173246   .034767
   8.81996   8.81996      1.00  1.176726   .034877
   8.81985   8.81985      1.00  1.171046   .034677
   8.81975   8.81975      1.00  1.173426   .034807
   8.81964   8.81964      1.00  1.174396   .034867
   8.81953   8.81953      1.00  1.173786   .034787
   8.81942   8.81942      1.00  1.172226   .034827
   8.81932   8.81932      1.00  1.171556   .034737
   8.81920   8.81920      1.00  1.178556   .034997
   8.81909   8.81909      1.00  1.169706   .034707
   8.81898   8.81898      1.00  1.173076   .034817
   8.81887   8.81887      1.00  1.175946   .034957
   8.81875   8.81875      1.00  1.169726   .034707
   8.81863   8.81863      1.00  1.165836   .034687
   8.81852   8.81852      1.00  1.174936   .034897
   8.81841   8.81841      1.00  1.169366   .034737
   8.81828   8.81828      1.00  1.174646   .034837
   8.81816   8.81816      1.00  1.167066   .034657
   8.81805   8.81805      1.00  1.175866   .034967
   8.81794   8.81794      1.00  1.169926   .034757
   8.81782   8.81782      1.00  1.171726   .034837
   8.81770   8.81770      1.00  1.168916   .034747
   8.81759   8.81759      1.00  1.174266   .034907
   8.81748   8.81748      1.00  1.168746   .034787
   8.81736   8.81736      1.00  1.170186   .034727
   8.81725   8.81725      1.00  1.171306   .034887
   8.81714   8.81714      1.00  1.170156   .034797
   8.81704   8.81704      1.00  1.170666   .034877
   8.81693   8.81693      1.00  1.172516   .034857
   8.81681   8.81681      1.00  1.169426   .034847
   8.81670   8.81670      1.00  1.169326   .034817
   8.81660   8.81660      1.00  1.170076   .034907
   8.81649   8.81649      1.00  1.169186   .034857
   8.81637   8.81637      1.00  1.170846   .034937
   8.81626   8.81626      1.00  1.164076   .034587
   8.81615   8.81615      1.00  1.172416   .034967
   8.81604   8.81604      1.00  1.169056   .034827
   8.81592   8.81592      1.00  1.166016   .034737
   8.81581   8.81581      1.00  1.168306   .034747
   8.81570   8.81570      1.00  1.170806   .034937
   8.81558   8.81558      1.00  1.165926   .034807
   8.81546   8.81546      1.00  1.167386   .034767
   8.81534   8.81534      1.00  1.166916   .034847
   8.81523   8.81523      1.00  1.170256   .034947
   8.81511   8.81511      1.00  1.165266   .034817
   8.81498   8.81498      1.00  1.167526   .034877
   8.81487   8.81487      1.00  1.169316   .034897
   8.81475   8.81475      1.00  1.169196   .034917
   8.81463   8.81463      1.00  1.164006   .034787
   8.81451   8.81451      1.00  1.171626   .035057
   8.81440   8.81440      1.00  1.167536   .034907
   8.81430   8.81430      1.00  1.165906   .034827
   8.81418   8.81418      1.00  1.169946   .034897
   8.81406   8.81406      1.00  1.168596   .034887
   8.81395   8.81395      1.00  1.166506   .034837
   8.81384   8.81384      1.00  1.169126   .034987
   8.81372   8.81372      1.00  1.169406   .034887
   8.81361   8.81361      1.00  1.169656   .035067
   8.81350   8.81350      1.00  1.165116   .034877
   8.81339   8.81339      1.00  1.173866   .035147
   8.81328   8.81328      1.00  1.168606   .035027
   8.81316   8.81316      1.00  1.166956   .034917
   8.81305   8.81305      1.00  1.166026   .034927
   8.81295   8.81295      1.00  1.173586   .035217
   8.81284   8.81284      1.00  1.164126   .034837
   8.81272   8.81272      1.00  1.165586   .034947
   8.81261   8.81261      1.00  1.168646   .035027
   8.81251   8.81251      1.00  1.172636   .035267
   8.81240   8.81240      1.00  1.163506   .034887
   8.81228   8.81228      1.00  1.168406   .035027
   8.81217   8.81217      1.00  1.169376   .035017
   8.81207   8.81207      1.00  1.172876   .035157
   8.81196   8.81196      1.00  1.162736   .034927
   8.81185   8.81185      1.00  1.173986   .035187
   8.81174   8.81174      1.00  1.168346   .035087
   8.81163   8.81163      1.00  1.167556   .035077
   8.81152   8.81152      1.00  1.168446   .035057
   8.81141   8.81141      1.00  1.169956   .035107
   8.81131   8.81131      1.00  1.164036   .034937
   8.81121   8.81121      1.00  1.169336   .035097
   8.81110   8.81110      1.00  1.166886   .035037
   8.81099   8.81099      1.00  1.173706   .035267
   8.81090   8.81090      1.00  1.165786   .035087
   8.81079   8.81079      1.00  1.171846   .035167
   8.81068   8.81068      1.00  1.170876   .035127
   8.81058   8.81058      1.00  1.168866   .035127
   8.81048   8.81048      1.00  1.171536   .035217
   8.81038   8.81038      1.00  1.171806   .035297
   8.81028   8.81028      1.00  1.172676   .035327
   8.81017   8.81017      1.00  1.167606   .035117
   8.81007   8.81007      1.00  1.175386   .035397
   8.80997   8.80997      1.00  1.169786   .035237
   8.80986   8.80986      1.00  1.172796   .035347
   8.80975   8.80975      1.00  1.170546   .035187
   8.80965   8.80965      1.00  1.174636   .035407
   8.80954   8.80954      1.00  1.173726   .035347
   8.80943   8.80943      1.00  1.171196   .035277
   8.80932   8.80932      1.00  1.172716   .035367
   8.80920   8.80920      1.00  1.175836   .035477
   8.80910   8.80910      1.00  1.169956   .035287
   8.80899   8.80899      1.00  1.175636   .035447
   8.80887   8.80887      1.00  1.172366   .035417
   8.80875   8.80875      1.00  1.174196   .035447
   8.80864   8.80864      1.00  1.174176   .035497
   8.80853   8.80853      1.00  1.171856   .035327
   8.80841   8.80841      1.00  1.174476   .035447
   8.80830   8.80830      1.00  1.174136   .035377
   8.80818   8.80818      1.00  1.174036   .035487
   8.80807   8.80807      1.00  1.175466   .035577
   8.80795   8.80795      1.00  1.174086   .035427
   8.80783   8.80783      1.00  1.174806   .035477
   8.80772   8.80772      1.00  1.175626   .035577
   8.80760   8.80760      1.00  1.173316   .035477
   8.80748   8.80748      1.00  1.174926   .035507
   8.80737   8.80737      1.00  1.174366   .035487
   8.80727   8.80727      1.00  1.175916   .035617
   8.80715   8.80715      1.00  1.172686   .035447
   8.80703   8.80703      1.00  1.176246   .035597
   8.80693   8.80693      1.00  1.173706   .035497
   8.80682   8.80682      1.00  1.174456   .035507
   8.80671   8.80671      1.00  1.175406   .035577
   8.80659   8.80659      1.00  1.173606   .035527
   8.80649   8.80649      1.00  1.176726   .035607
   8.80638   8.80638      1.00  1.173706   .035517
   8.80627   8.80627      1.00  1.175806   .035697
   8.80615   8.80615      1.00  1.174936   .035597
   8.80604   8.80604      1.00  1.174596   .035547
   8.80593   8.80593      1.00  1.175966   .035627
   8.80582   8.80582      1.00  1.176916   .035567
   8.80570   8.80570      1.00  1.172416   .035567
   8.80559   8.80559      1.00  1.174056   .035577
   8.80548   8.80548      1.00  1.175106   .035627
   8.80536   8.80536      1.00  1.176676   .035697
   8.80524   8.80524      1.00  1.172496   .035597
   8.80512   8.80512      1.00  1.178766   .035697
   8.80501   8.80501      1.00  1.174106   .035587
   8.80488   8.80488      1.00  1.176576   .035667
   8.80476   8.80476      1.00  1.173156   .035597
   8.80465   8.80465      1.00  1.176626   .035677
   8.80454   8.80454      1.00  1.176736   .035757
   8.80442   8.80442      1.00  1.174346   .035647
   8.80431   8.80431      1.00  1.175686   .035727
   8.80420   8.80420      1.00  1.175106   .035667
   8.80408   8.80408      1.00  1.173976   .035707
   8.80396   8.80396      1.00  1.174166   .035727
   8.80384   8.80384      1.00  1.175696   .035727
   8.80373   8.80373      1.00  1.176046   .035747
   8.80363   8.80363      1.00  1.177626   .035777
   8.80352   8.80352      1.00  1.174806   .035737
   8.80341   8.80341      1.00  1.178796   .035857
   8.80331   8.80331      1.00  1.177316   .035877
   8.80320   8.80320      1.00  1.175926   .035737
   8.80308   8.80308      1.00  1.177696   .035797
   8.80297   8.80297      1.00  1.177376   .035817
   8.80286   8.80286      1.00  1.177306   .035827
   8.80275   8.80275      1.00  1.176526   .035867
   8.80263   8.80263      1.00  1.179036   .035927
   8.80252   8.80252      1.00  1.174896   .035737
   8.80241   8.80241      1.00  1.182316   .035987
   8.80231   8.80231      1.00  1.175416   .035767
   8.80220   8.80220      1.00  1.182176   .036017
   8.80208   8.80208      1.00  1.176026   .035857
   8.80198   8.80198      1.00  1.180286   .036027
   8.80187   8.80187      1.00  1.180096   .036017
   8.80176   8.80176      1.00  1.179286   .035987
   8.80165   8.80165      1.00  1.178896   .035997
   8.80154   8.80154      1.00  1.182386   .036077
   8.80144   8.80144      1.00  1.177626   .035977
   8.80133   8.80133      1.00  1.185786   .036177
   8.80122   8.80122      1.00  1.177356   .035917
   8.80112   8.80112      1.00  1.183306   .036157
   8.80102   8.80102      1.00  1.181196   .036077
   8.80091   8.80091      1.00  1.181656   .036087
   8.80080   8.80080      1.00  1.184066   .036207
   8.80070   8.80070      1.00  1.183756   .036157
   8.80061   8.80061      1.00  1.180876   .036167
   8.80050   8.80050      1.00  1.183916   .036197
   8.80039   8.80039      1.00  1.182386   .036217
   8.80029   8.80029      1.00  1.179466   .035997
   8.80019   8.80019      1.00  1.184796   .036247
   8.80009   8.80009      1.00  1.182226   .036147
   8.79998   8.79998      1.00  1.182516   .036147
   8.79988   8.79988      1.00  1.183056   .036207
   8.79978   8.79978      1.00  1.184246   .036227
   8.79967   8.79967      1.00  1.181996   .036147
   8.79956   8.79956      1.00  1.184436   .036247
   8.79945   8.79945      1.00  1.180116   .036167
   8.79934   8.79934      1.00  1.186886   .036387
   8.79924   8.79924      1.00  1.181266   .036227
   8.79912   8.79912      1.00  1.183966   .036237
   8.79901   8.79901      1.00  1.182836   .036197
   8.79890   8.79890      1.00  1.185426   .036257
   8.79878   8.79878      1.00  1.180266   .036167
   8.79867   8.79867      1.00  1.187146   .036477
   8.79855   8.79855      1.00  1.181056   .036237
   8.79843   8.79843      1.00  1.182946   .036307
   8.79832   8.79832      1.00  1.184466   .036397
   8.79820   8.79820      1.00  1.185946   .036377
   8.79809   8.79809      1.00  1.185896   .036367
   8.79797   8.79797      1.00  1.185436   .036437
   8.79785   8.79785      1.00  1.183666   .036387
   8.79773   8.79773      1.00  1.188446   .036467
   8.79762   8.79762      1.00  1.182136   .036287
   8.79752   8.79752      1.00  1.188016   .036487
   8.79740   8.79740      1.00  1.184286   .036447
   8.79728   8.79728      1.00  1.184826   .036377
   8.79717   8.79717      1.00  1.186146   .036407
   8.79706   8.79706      1.00  1.187826   .036567
   8.79695   8.79695      1.00  1.183876   .036387
   8.79683   8.79683      1.00  1.184326   .036327
   8.79673   8.79673      1.00  1.183476   .036367
   8.79662   8.79662      1.00  1.191566   .036717
   8.79651   8.79651      1.00  1.185596   .036427
   8.79640   8.79640      1.00  1.188446   .036637
   8.79629   8.79629      1.00  1.187326   .036517
   8.79618   8.79618      1.00  1.191066   .036617
   8.79606   8.79606      1.00  1.185626   .036457
   8.79594   8.79594      1.00  1.191526   .036677
   8.79584   8.79584      1.00  1.187506   .036597
   8.79573   8.79573      1.00  1.190306   .036657
   8.79561   8.79561      1.00  1.188566   .036687
   8.79548   8.79548      1.00  1.190846   .036687
   8.79537   8.79537      1.00  1.188296   .036587
   8.79526   8.79526      1.00  1.192276   .036707
   8.79514   8.79514      1.00  1.186526   .036507
   8.79501   8.79501      1.00  1.192306   .036767
   8.79490   8.79490      1.00  1.187326   .036577
   8.79479   8.79479      1.00  1.192546   .036717
   8.79467   8.79467      1.00  1.190826   .036747
   8.79454   8.79454      1.00  1.187926   .036657
   8.79443   8.79443      1.00  1.190906   .036717
   8.79432   8.79432      1.00  1.192436   .036797
   8.79421   8.79421      1.00  1.190856   .036757
   8.79409   8.79409      1.00  1.189616   .036727
   8.79398   8.79398      1.00  1.190666   .036787
   8.79386   8.79386      1.00  1.190316   .036757
   8.79375   8.79375      1.00  1.191326   .036827
   8.79363   8.79363      1.00  1.186936   .036617
   8.79352   8.79352      1.00  1.193476   .036907
   8.79342   8.79342      1.00  1.186906   .036707
   8.79331   8.79331      1.00  1.193546   .036907
   8.79319   8.79319      1.00  1.186096   .036707
   8.79309   8.79309      1.00  1.193986   .036957
   8.79298   8.79298      1.00  1.185176   .036627
   8.79287   8.79287      1.00  1.192556   .036857
   8.79275   8.79275      1.00  1.186266   .036697
   8.79264   8.79264      1.00  1.191216   .036767
   8.79254   8.79254      1.00  1.189306   .036757
   8.79243   8.79243      1.00  1.188726   .036847
   8.79232   8.79232      1.00  1.187056   .036767
   8.79221   8.79221      1.00  1.190426   .036837
   8.79210   8.79210      1.00  1.188336   .036827
   8.79199   8.79199      1.00  1.189476   .036837
   8.79188   8.79188      1.00  1.186126   .036757
   8.79177   8.79177      1.00  1.188676   .036737
   8.79167   8.79167      1.00  1.189066   .036837
   8.79155   8.79155      1.00  1.187556   .036847
   8.79144   8.79144      1.00  1.186046   .036867
   8.79134   8.79134      1.00  1.187066   .036847
   8.79124   8.79124      1.00  1.188346   .036857
   8.79113   8.79113      1.00  1.182966   .036637
   8.79102   8.79102      1.00  1.186946   .036817
   8.79092   8.79092      1.00  1.184546   .036687
   8.79082   8.79082      1.00  1.185716   .036757
   8.79072   8.79072      1.00  1.183926   .036727
   8.79061   8.79061      1.00  1.186206   .036837
   8.79051   8.79051      1.00  1.184366   .036787
   8.79042   8.79042      1.00  1.183276   .036677
   8.79031   8.79031      1.00  1.185496   .036847
   8.79021   8.79021      1.00  1.182996   .036777
   8.79011   8.79011      1.00  1.183116   .036767
   8.79001   8.79001      1.00  1.184106   .036707
   8.78989   8.78989      1.00  1.184706   .036857
   8.78978   8.78978      1.00  1.181026   .036657
   8.78968   8.78968      1.00  1.180856   .036727
   8.78958   8.78958      1.00  1.181596   .036777
   8.78947   8.78947      1.00  1.183276   .036817
   8.78936   8.78936      1.00  1.178596   .036607
   8.78925   8.78925      1.00  1.186516   .036917
   8.78914   8.78914      1.00  1.178856   .036657
   8.78902   8.78902      1.00  1.183646   .036807
   8.78891   8.78891      1.00  1.176746   .036697
   8.78881   8.78881      1.00  1.187376   .036927
   8.78870   8.78870      1.00  1.176846   .036627
   8.78858   8.78858      1.00  1.181586   .036757
   8.78845   8.78845      1.00  1.177086   .036687
   8.78833   8.78833      1.00  1.184286   .036957
   8.78822   8.78822      1.00  1.177506   .036607
   8.78811   8.78811      1.00  1.181386   .036697
   8.78799   8.78799      1.00  1.178386   .036727
   8.78788   8.78788      1.00  1.182776   .036907
   8.78777   8.78777      1.00  1.175426   .036697
   8.78765   8.78765      1.00  1.184696   .036927
   8.78754   8.78754      1.00  1.176376   .036757
   8.78743   8.78743      1.00  1.177126   .036657
   8.78731   8.78731      1.00  1.178236   .036767
   8.78719   8.78719      1.00  1.181076   .036897
   8.78708   8.78708      1.00  1.175116   .036717
   8.78698   8.78698      1.00  1.177836   .036797
   8.78687   8.78687      1.00  1.179186   .036827
   8.78676   8.78676      1.00  1.177596   .036777
   8.78664   8.78664      1.00  1.173666   .036647
   8.78653   8.78653      1.00  1.178996   .036797
   8.78643   8.78643      1.00  1.180296   .036847
   8.78632   8.78632      1.00  1.174456   .036727
   8.78620   8.78620      1.00  1.176946   .036757
   8.78609   8.78609      1.00  1.179186   .036987
   8.78599   8.78599      1.00  1.179656   .036837
   8.78587   8.78587      1.00  1.170826   .036607
   8.78576   8.78576      1.00  1.182746   .037007
   8.78564   8.78564      1.00  1.176326   .036817
   8.78553   8.78553      1.00  1.177676   .036817
   8.78541   8.78541      1.00  1.175026   .036807
   8.78529   8.78529      1.00  1.180546   .036917
   8.78517   8.78517      1.00  1.175026   .036707
   8.78506   8.78506      1.00  1.177246   .036907
   8.78494   8.78494      1.00  1.177856   .036897
   8.78482   8.78482      1.00  1.179466   .036947
   8.78470   8.78470      1.00  1.176366   .036807
   8.78459   8.78459      1.00  1.178306   .036927
   8.78447   8.78447      1.00  1.178616   .036987
   8.78436   8.78436      1.00  1.178546   .037007
   8.78424   8.78424      1.00  1.175726   .036857
   8.78412   8.78412      1.00  1.178936   .036987
   8.78401   8.78401      1.00  1.178206   .036927
   8.78389   8.78389      1.00  1.173906   .036787
   8.78378   8.78378      1.00  1.179096   .036987
   8.78368   8.78368      1.00  1.178696   .036987
   8.78357   8.78357      1.00  1.176986   .036917
   8.78345   8.78345      1.00  1.176446   .036947
   8.78334   8.78334      1.00  1.180716   .037037
   8.78324   8.78324      1.00  1.178566   .037067
   8.78313   8.78313      1.00  1.175406   .036877
   8.78302   8.78302      1.00  1.179296   .037007
   8.78291   8.78291      1.00  1.179816   .037027
   8.78280   8.78280      1.00  1.179236   .036997
   8.78269   8.78269      1.00  1.173626   .036957
   8.78257   8.78257      1.00  1.183836   .037187
   8.78246   8.78246      1.00  1.179946   .037087
   8.78236   8.78236      1.00  1.177056   .036997
   8.78225   8.78225      1.00  1.178306   .037057
   8.78213   8.78213      1.00  1.181696   .037107
   8.78202   8.78202      1.00  1.179586   .037077
   8.78192   8.78192      1.00  1.180566   .037047
   8.78181   8.78181      1.00  1.184026   .037317
   8.78169   8.78169      1.00  1.181056   .037147
   8.78159   8.78159      1.00  1.180256   .037137
   8.78149   8.78149      1.00  1.182196   .037247
   8.78138   8.78138      1.00  1.184456   .037337
   8.78127   8.78127      1.00  1.180916   .037157
   8.78117   8.78117      1.00  1.181796   .037267
   8.78107   8.78107      1.00  1.187196   .037347
   8.78096   8.78096      1.00  1.182576   .037267
   8.78085   8.78085      1.00  1.180096   .037217
   8.78075   8.78075      1.00  1.186386   .037347
   8.78065   8.78065      1.00  1.183406   .037337
   8.78055   8.78055      1.00  1.183336   .037327
   8.78044   8.78044      1.00  1.184956   .037317
   8.78034   8.78034      1.00  1.186246   .037387
   8.78024   8.78024      1.00  1.184446   .037387
   8.78014   8.78014      1.00  1.184976   .037377
   8.78003   8.78003      1.00  1.185026   .037377
   8.77994   8.77994      1.00  1.187686   .037397
   8.77983   8.77983      1.00  1.184566   .037307
   8.77972   8.77972      1.00  1.186696   .037507
   8.77961   8.77961      1.00  1.188596   .037617
   8.77950   8.77950      1.00  1.186166   .037387
   8.77940   8.77940      1.00  1.187456   .037567
   8.77929   8.77929      1.00  1.189016   .037497
   8.77918   8.77918      1.00  1.186826   .037497
   8.77907   8.77907      1.00  1.188106   .037537
   8.77897   8.77897      1.00  1.190596   .037667
   8.77885   8.77885      1.00  1.188116   .037517
   8.77872   8.77872      1.00  1.187926   .037567
   8.77860   8.77860      1.00  1.188066   .037587
   8.77849   8.77849      1.00  1.191766   .037757
   8.77838   8.77838      1.00  1.190106   .037597
   8.77825   8.77825      1.00  1.184756   .037487
   8.77814   8.77814      1.00  1.192666   .037767
   8.77803   8.77803      1.00  1.191356   .037637
   8.77792   8.77792      1.00  1.189736   .037667
   8.77780   8.77780      1.00  1.188696   .037627
   8.77769   8.77769      1.00  1.193626   .037837
   8.77758   8.77758      1.00  1.189856   .037727
   8.77746   8.77746      1.00  1.192456   .037807
   8.77734   8.77734      1.00  1.187256   .037607
   8.77723   8.77723      1.00  1.194836   .037827
   8.77713   8.77713      1.00  1.189076   .037697
   8.77702   8.77702      1.00  1.193026   .037847
   8.77690   8.77690      1.00  1.190556   .037787
   8.77680   8.77680      1.00  1.194856   .038007
   8.77669   8.77669      1.00  1.187506   .037597
   8.77658   8.77658      1.00  1.195146   .037997
   8.77646   8.77646      1.00  1.189786   .037777
   8.77635   8.77635      1.00  1.194106   .037887
   8.77624   8.77624      1.00  1.191966   .037827
   8.77613   8.77613      1.00  1.194206   .037887
   8.77601   8.77601      1.00  1.191966   .037867
   8.77591   8.77591      1.00  1.195256   .037937
   8.77580   8.77580      1.00  1.192906   .037937
   8.77568   8.77568      1.00  1.194686   .037997
   8.77556   8.77556      1.00  1.193056   .037937
   8.77545   8.77545      1.00  1.194586   .037967
   8.77534   8.77534      1.00  1.195256   .038087
   8.77522   8.77522      1.00  1.194316   .037967
   8.77510   8.77510      1.00  1.192816   .037987
   8.77498   8.77498      1.00  1.195546   .038057
   8.77487   8.77487      1.00  1.195986   .038007
   8.77475   8.77475      1.00  1.195046   .038017
   8.77463   8.77463      1.00  1.197446   .038157
   8.77452   8.77452      1.00  1.198566   .038097
   8.77441   8.77441      1.00  1.198486   .038167
   8.77429   8.77429      1.00  1.194806   .038067
   8.77417   8.77417      1.00  1.199256   .038117
   8.77406   8.77406      1.00  1.199106   .038257
   8.77395   8.77395      1.00  1.198056   .038157
   8.77384   8.77384      1.00  1.197696   .038097
   8.77373   8.77373      1.00  1.198946   .038187
   8.77362   8.77362      1.00  1.197946   .038217
   8.77351   8.77351      1.00  1.198466   .038237
   8.77340   8.77340      1.00  1.198966   .038247
   8.77329   8.77329      1.00  1.199526   .038237
   8.77318   8.77318      1.00  1.197336   .038197
   8.77307   8.77307      1.00  1.200026   .038257
   8.77296   8.77296      1.00  1.200936   .038357
   8.77285   8.77285      1.00  1.197386   .038217
   8.77275   8.77275      1.00  1.199816   .038397
   8.77264   8.77264      1.00  1.202956   .038437
   8.77253   8.77253      1.00  1.198646   .038267
   8.77242   8.77242      1.00  1.200026   .038277
   8.77231   8.77231      1.00  1.201786   .038407
   8.77220   8.77220      1.00  1.200496   .038367
   8.77209   8.77209      1.00  1.200616   .038407
   8.77197   8.77197      1.00  1.199316   .038357
   8.77186   8.77186      1.00  1.203376   .038507
   8.77175   8.77175      1.00  1.203176   .038507
   8.77165   8.77165      1.00  1.198696   .038247
   8.77153   8.77153      1.00  1.202136   .038517
   8.77143   8.77143      1.00  1.204006   .038517
   8.77133   8.77133      1.00  1.200596   .038387
   8.77122   8.77122      1.00  1.201616   .038387
   8.77111   8.77111      1.00  1.200956   .038547
   8.77101   8.77101      1.00  1.203316   .038547
   8.77091   8.77091      1.00  1.202666   .038507
   8.77081   8.77081      1.00  1.201486   .038477
   8.77070   8.77070      1.00  1.202666   .038507
   8.77060   8.77060      1.00  1.200816   .038457
   8.77050   8.77050      1.00  1.202236   .038557
   8.77040   8.77040      1.00  1.202446   .038537
   8.77029   8.77029      1.00  1.201046   .038507
   8.77019   8.77019      1.00  1.199176   .038427
   8.77009   8.77009      1.00  1.204496   .038617
   8.76999   8.76999      1.00  1.200496   .038417
   8.76988   8.76988      1.00  1.199506   .038447
   8.76977   8.76977      1.00  1.201356   .038517
   8.76967   8.76967      1.00  1.201466   .038497
   8.76956   8.76956      1.00  1.198916   .038497
   8.76945   8.76945      1.00  1.198416   .038487
   8.76934   8.76934      1.00  1.199906   .038557
   8.76923   8.76923      1.00  1.201556   .038537
   8.76912   8.76912      1.00  1.199086   .038457
   8.76901   8.76901      1.00  1.198806   .038507
   8.76890   8.76890      1.00  1.202386   .038557
   8.76879   8.76879      1.00  1.197186   .038387
   8.76867   8.76867      1.00  1.199216   .038557
   8.76855   8.76855      1.00  1.198726   .038507
   8.76843   8.76843      1.00  1.200326   .038447
   8.76832   8.76832      1.00  1.196196   .038377
   8.76820   8.76820      1.00  1.200316   .038607
   8.76808   8.76808      1.00  1.197626   .038567
   8.76797   8.76797      1.00  1.200366   .038607
   8.76786   8.76786      1.00  1.190006   .038247
   8.76774   8.76774      1.00  1.199646   .038607
   8.76762   8.76762      1.00  1.196666   .038477
   8.76751   8.76751      1.00  1.196306   .038527
   8.76739   8.76739      1.00  1.195786   .038487
   8.76728   8.76728      1.00  1.199176   .038567
   8.76717   8.76717      1.00  1.193106   .038397
   8.76706   8.76706      1.00  1.196286   .038567
   8.76695   8.76695      1.00  1.195256   .038487
   8.76684   8.76684      1.00  1.196296   .038487
   8.76672   8.76672      1.00  1.193986   .038547
   8.76662   8.76662      1.00  1.194056   .038487
   8.76651   8.76651      1.00  1.195536   .038567
   8.76640   8.76640      1.00  1.194036   .038487
   8.76628   8.76628      1.00  1.191976   .038397
   8.76617   8.76617      1.00  1.191516   .038457
   8.76607   8.76607      1.00  1.197706   .038697
   8.76595   8.76595      1.00  1.191226   .038417
   8.76584   8.76584      1.00  1.193866   .038507
   8.76573   8.76573      1.00  1.192316   .038437
   8.76562   8.76562      1.00  1.194866   .038617
   8.76550   8.76550      1.00  1.190306   .038467
   8.76538   8.76538      1.00  1.194336   .038567
   8.76526   8.76526      1.00  1.191216   .038527
   8.76514   8.76514      1.00  1.194156   .038537
   8.76502   8.76502      1.00  1.188816   .038397
   8.76490   8.76490      1.00  1.194336   .038647
   8.76479   8.76479      1.00  1.190926   .038457
   8.76467   8.76467      1.00  1.190216   .038477
   8.76455   8.76455      1.00  1.191286   .038557
   8.76444   8.76444      1.00  1.191566   .038507
   8.76433   8.76433      1.00  1.190166   .038547
   8.76421   8.76421      1.00  1.190416   .038487
   8.76409   8.76409      1.00  1.190606   .038577
   8.76397   8.76397      1.00  1.188936   .038507
   8.76387   8.76387      1.00  1.189376   .038517
   8.76376   8.76376      1.00  1.187136   .038477
   8.76364   8.76364      1.00  1.190916   .038607
   8.76353   8.76353      1.00  1.184486   .038397
   8.76343   8.76343      1.00  1.188826   .038477
   8.76333   8.76333      1.00  1.186776   .038507
   8.76322   8.76322      1.00  1.187336   .038487
   8.76310   8.76310      1.00  1.183496   .038377
   8.76298   8.76298      1.00  1.191356   .038627
   8.76287   8.76287      1.00  1.182406   .038347
   8.76276   8.76276      1.00  1.186226   .038437
   8.76265   8.76265      1.00  1.183916   .038387
   8.76254   8.76254      1.00  1.189456   .038507
   8.76244   8.76244      1.00  1.182706   .038377
   8.76233   8.76233      1.00  1.186466   .038507
   8.76221   8.76221      1.00  1.182816   .038407
   8.76210   8.76210      1.00  1.185086   .038467
   8.76200   8.76200      1.00  1.183366   .038427
   8.76188   8.76188      1.00  1.184266   .038447
   8.76177   8.76177      1.00  1.185026   .038457
   8.76167   8.76167      1.00  1.183616   .038437
   8.76157   8.76157      1.00  1.183806   .038487
   8.76146   8.76146      1.00  1.185306   .038507
   8.76135   8.76135      1.00  1.183056   .038457
   8.76125   8.76125      1.00  1.182386   .038467
   8.76115   8.76115      1.00  1.184706   .038537
   8.76104   8.76104      1.00  1.183406   .038467
   8.76093   8.76093      1.00  1.183706   .038487
   8.76083   8.76083      1.00  1.181896   .038467
   8.76073   8.76073      1.00  1.184816   .038537
   8.76062   8.76062      1.00  1.179086   .038377
   8.76052   8.76052      1.00  1.179556   .038297
   8.76042   8.76042      1.00  1.184316   .038597
   8.76032   8.76032      1.00  1.183896   .038517
   8.76021   8.76021      1.00  1.180736   .038457
   8.76011   8.76011      1.00  1.181736   .038467
   8.76001   8.76001      1.00  1.185696   .038617
   8.75991   8.75991      1.00  1.180926   .038427
   8.75980   8.75980      1.00  1.181616   .038407
   8.75969   8.75969      1.00  1.182866   .038597
   8.75958   8.75958      1.00  1.184116   .038667
   8.75948   8.75948      1.00  1.180616   .038437
   8.75937   8.75937      1.00  1.184696   .038587
   8.75926   8.75926      1.00  1.182456   .038527
   8.75914   8.75914      1.00  1.182586   .038557
   8.75904   8.75904      1.00  1.181416   .038537
   8.75892   8.75892      1.00  1.185886   .038757
   8.75880   8.75880      1.00  1.180976   .038597
   8.75869   8.75869      1.00  1.180886   .038497
   8.75858   8.75858      1.00  1.184016   .038727
   8.75846   8.75846      1.00  1.183116   .038677
   8.75833   8.75833      1.00  1.180326   .038627
   8.75822   8.75822      1.00  1.184056   .038667
   8.75811   8.75811      1.00  1.184996   .038767
   8.75800   8.75800      1.00  1.182036   .038617
   8.75788   8.75788      1.00  1.181706   .038687
   8.75776   8.75776      1.00  1.186086   .038707
   8.75765   8.75765      1.00  1.185266   .038737
   8.75753   8.75753      1.00  1.178056   .038487
   8.75742   8.75742      1.00  1.186606   .038787
   8.75731   8.75731      1.00  1.184666   .038737
   8.75719   8.75719      1.00  1.181876   .038567
   8.75708   8.75708      1.00  1.184546   .038827
   8.75697   8.75697      1.00  1.186406   .038827
   8.75686   8.75686      1.00  1.185026   .038797
   8.75676   8.75676      1.00  1.183896   .038807
   8.75665   8.75665      1.00  1.184616   .038797
   8.75653   8.75653      1.00  1.187386   .038847
   8.75642   8.75642      1.00  1.182906   .038757
   8.75631   8.75631      1.00  1.187266   .038827
   8.75620   8.75620      1.00  1.187166   .038887
   8.75608   8.75608      1.00  1.185126   .038827
   8.75597   8.75597      1.00  1.183816   .038787
   8.75587   8.75587      1.00  1.188086   .038927
   8.75575   8.75575      1.00  1.185606   .038907
   8.75563   8.75563      1.00  1.185326   .038877
   8.75551   8.75551      1.00  1.187596   .038977
   8.75540   8.75540      1.00  1.188586   .038977
   8.75528   8.75528      1.00  1.185276   .038857
   8.75516   8.75516      1.00  1.184366   .038857
   8.75505   8.75505      1.00  1.190176   .039027
   8.75494   8.75494      1.00  1.187836   .039017
   8.75482   8.75482      1.00  1.182296   .038767
   8.75470   8.75470      1.00  1.187626   .039067
   8.75458   8.75458      1.00  1.189396   .039017
   8.75447   8.75447      1.00  1.187456   .039017
   8.75435   8.75435      1.00  1.186096   .038957
   8.75423   8.75423      1.00  1.190586   .039167
   8.75412   8.75412      1.00  1.187336   .038977
   8.75401   8.75401      1.00  1.187436   .039027
   8.75389   8.75389      1.00  1.186196   .038997
   8.75377   8.75377      1.00  1.190576   .039147
   8.75367   8.75367      1.00  1.186436   .038997
   8.75357   8.75357      1.00  1.187596   .039097
   8.75345   8.75345      1.00  1.187626   .039027
   8.75333   8.75333      1.00  1.189726   .039107
   8.75322   8.75322      1.00  1.181556   .038877
   8.75312   8.75312      1.00  1.191126   .039167
   8.75301   8.75301      1.00  1.187816   .039137
   8.75290   8.75290      1.00  1.188776   .039047
   8.75278   8.75278      1.00  1.187376   .039007
   8.75268   8.75268      1.00  1.192306   .039197
   8.75257   8.75257      1.00  1.188876   .039117
   8.75245   8.75245      1.00  1.188626   .039167
   8.75235   8.75235      1.00  1.191146   .039237
   8.75224   8.75224      1.00  1.190596   .039207
   8.75213   8.75213      1.00  1.188716   .039307
   8.75201   8.75201      1.00  1.188636   .039217
   8.75191   8.75191      1.00  1.192826   .039407
   8.75180   8.75180      1.00  1.189256   .039187
   8.75169   8.75169      1.00  1.188986   .039237
   8.75158   8.75158      1.00  1.191746   .039327
   8.75148   8.75148      1.00  1.193956   .039397
   8.75137   8.75137      1.00  1.187766   .039277
   8.75126   8.75126      1.00  1.192116   .039347
   8.75116   8.75116      1.00  1.192006   .039347
   8.75106   8.75106      1.00  1.191886   .039377
   8.75096   8.75096      1.00  1.189496   .039297
   8.75085   8.75085      1.00  1.193116   .039387
   8.75074   8.75074      1.00  1.191786   .039507
   8.75064   8.75064      1.00  1.191226   .039477
   8.75055   8.75055      1.00  1.191156   .039407
   8.75044   8.75044      1.00  1.195466   .039467
   8.75033   8.75033      1.00  1.191796   .039437
   8.75023   8.75023      1.00  1.192136   .039427
   8.75014   8.75014      1.00  1.194006   .039497
   8.75003   8.75003      1.00  1.193056   .039447
   8.74992   8.74992      1.00  1.192326   .039597
   8.74982   8.74982      1.00  1.193786   .039477
   8.74971   8.74971      1.00  1.194006   .039547
   8.74960   8.74960      1.00  1.191766   .039427
   8.74949   8.74949      1.00  1.192576   .039507
   8.74939   8.74939      1.00  1.195816   .039567
   8.74929   8.74929      1.00  1.194936   .039587
   8.74917   8.74917      1.00  1.190146   .039437
   8.74906   8.74906      1.00  1.196826   .039617
   8.74894   8.74894      1.00  1.195136   .039607
   8.74883   8.74883      1.00  1.194116   .039497
   8.74872   8.74872      1.00  1.193526   .039537
   8.74860   8.74860      1.00  1.196956   .039667
   8.74848   8.74848      1.00  1.193756   .039597
   8.74837   8.74837      1.00  1.196606   .039687
   8.74825   8.74825      1.00  1.195796   .039637
   8.74814   8.74814      1.00  1.197296   .039787
   8.74803   8.74803      1.00  1.194196   .039667
   8.74792   8.74792      1.00  1.196566   .039687
   8.74780   8.74780      1.00  1.196986   .039687
   8.74768   8.74768      1.00  1.196226   .039727
   8.74757   8.74757      1.00  1.194476   .039597
   8.74746   8.74746      1.00  1.198176   .039807
   8.74734   8.74734      1.00  1.198306   .039917
   8.74723   8.74723      1.00  1.195106   .039687
   8.74712   8.74712      1.00  1.199296   .039857
   8.74701   8.74701      1.00  1.197236   .039747
   8.74690   8.74690      1.00  1.200306   .039937
   8.74679   8.74679      1.00  1.195056   .039707
   8.74668   8.74668      1.00  1.200806   .039887
   8.74657   8.74657      1.00  1.197566   .039927
   8.74646   8.74646      1.00  1.200016   .039927
   8.74634   8.74634      1.00  1.197146   .039907
   8.74623   8.74623      1.00  1.201376   .040007
   8.74613   8.74613      1.00  1.195246   .039737
   8.74601   8.74601      1.00  1.199466   .039987
   8.74590   8.74590      1.00  1.199846   .039937
   8.74579   8.74579      1.00  1.199576   .039937
   8.74568   8.74568      1.00  1.200786   .039997
   8.74556   8.74556      1.00  1.201886   .040017
   8.74544   8.74544      1.00  1.198826   .039987
   8.74533   8.74533      1.00  1.200586   .039967
   8.74521   8.74521      1.00  1.200166   .039987
   8.74509   8.74509      1.00  1.200356   .040017
   8.74496   8.74496      1.00  1.201586   .040057
   8.74486   8.74486      1.00  1.197606   .039957
   8.74474   8.74474      1.00  1.204006   .040177
   8.74461   8.74461      1.00  1.199316   .039997
   8.74450   8.74450      1.00  1.201266   .040047
   8.74438   8.74438      1.00  1.199496   .040047
   8.74428   8.74428      1.00  1.202796   .040127
   8.74416   8.74416      1.00  1.198776   .039997
   8.74404   8.74404      1.00  1.200896   .040057
   8.74393   8.74393      1.00  1.200356   .040137
   8.74382   8.74382      1.00  1.201596   .040107
   8.74371   8.74371      1.00  1.199076   .040007
   8.74359   8.74359      1.00  1.201916   .040137
   8.74348   8.74348      1.00  1.199016   .040137
   8.74339   8.74339      1.00  1.203566   .040257
   8.74327   8.74327      1.00  1.199176   .040007
   8.74315   8.74315      1.00  1.203406   .040277
   8.74304   8.74304      1.00  1.200156   .040087
   8.74293   8.74293      1.00  1.201736   .040177
   8.74282   8.74282      1.00  1.202926   .040217
   8.74271   8.74271      1.00  1.200086   .040157
   8.74260   8.74260      1.00  1.203026   .040227
   8.74250   8.74250      1.00  1.200956   .040147
   8.74238   8.74238      1.00  1.202866   .040227
   8.74227   8.74227      1.00  1.199486   .040207
   8.74216   8.74216      1.00  1.200606   .040207
   8.74205   8.74205      1.00  1.200046   .040187
   8.74194   8.74194      1.00  1.202636   .040257
   8.74182   8.74182      1.00  1.197916   .040197
   8.74172   8.74172      1.00  1.201666   .040277
   8.74162   8.74162      1.00  1.199866   .040277
   8.74151   8.74151      1.00  1.203016   .040297
   8.74140   8.74140      1.00  1.195976   .040147
   8.74130   8.74130      1.00  1.202836   .040327
   8.74120   8.74120      1.00  1.199476   .040257
   8.74109   8.74109      1.00  1.199596   .040197
   8.74098   8.74098      1.00  1.197986   .040197
   8.74088   8.74088      1.00  1.201336   .040297
   8.74078   8.74078      1.00  1.198866   .040277
   8.74067   8.74067      1.00  1.196546   .040137
   8.74056   8.74056      1.00  1.197966   .040187
   8.74047   8.74047      1.00  1.199856   .040267
   8.74037   8.74037      1.00  1.195926   .040177
   8.74026   8.74026      1.00  1.198076   .040227
   8.74015   8.74015      1.00  1.197326   .040207
   8.74005   8.74005      1.00  1.200326   .040367
   8.73995   8.73995      1.00  1.196436   .040227
   8.73984   8.73984      1.00  1.199616   .040297
   8.73973   8.73973      1.00  1.197936   .040187
   8.73963   8.73963      1.00  1.195686   .040197
   8.73953   8.73953      1.00  1.198316   .040267
   8.73942   8.73942      1.00  1.197116   .040257
   8.73931   8.73931      1.00  1.195746   .040227
   8.73920   8.73920      1.00  1.195766   .040217
   8.73910   8.73910      1.00  1.195566   .040337
   8.73898   8.73898      1.00  1.197476   .040297
   8.73886   8.73886      1.00  1.188496   .040027
   8.73875   8.73875      1.00  1.195846   .040297
   8.73863   8.73863      1.00  1.195616   .040287
   8.73851   8.73851      1.00  1.193716   .040097
   8.73839   8.73839      1.00  1.192776   .040237
   8.73828   8.73828      1.00  1.195926   .040297
   8.73817   8.73817      1.00  1.195626   .040297
   8.73805   8.73805      1.00  1.192736   .040247
   8.73793   8.73793      1.00  1.192006   .040207
   8.73782   8.73782      1.00  1.195406   .040307
   8.73771   8.73771      1.00  1.191496   .040197
   8.73758   8.73758      1.00  1.193626   .040277
   8.73747   8.73747      1.00  1.191796   .040197
   8.73736   8.73736      1.00  1.192976   .040237
   8.73725   8.73725      1.00  1.192196   .040247
   8.73714   8.73714      1.00  1.191316   .040187
   8.73702   8.73702      1.00  1.194786   .040287
   8.73692   8.73692      1.00  1.190936   .040257
   8.73681   8.73681      1.00  1.193186   .040297
   8.73670   8.73670      1.00  1.192586   .040167
   8.73658   8.73658      1.00  1.190116   .040197
   8.73647   8.73647      1.00  1.191376   .040327
   8.73637   8.73637      1.00  1.192376   .040287
   8.73625   8.73625      1.00  1.191246   .040317
   8.73614   8.73614      1.00  1.191016   .040297
   8.73603   8.73603      1.00  1.190766   .040217
   8.73592   8.73592      1.00  1.193706   .040317
   8.73580   8.73580      1.00  1.188486   .040177
   8.73569   8.73569      1.00  1.191616   .040347
   8.73557   8.73557      1.00  1.189026   .040217
   8.73546   8.73546      1.00  1.192236   .040357
   8.73534   8.73534      1.00  1.188376   .040227
   8.73521   8.73521      1.00  1.189036   .040167
   8.73510   8.73510      1.00  1.190456   .040307
   8.73499   8.73499      1.00  1.189956   .040257
   8.73487   8.73487      1.00  1.188276   .040227
   8.73475   8.73475      1.00  1.189446   .040277
   8.73463   8.73463      1.00  1.189746   .040377
   8.73452   8.73452      1.00  1.188456   .040367
   8.73440   8.73440      1.00  1.189576   .040347
   8.73428   8.73428      1.00  1.187676   .040207
   8.73417   8.73417      1.00  1.188686   .040297
   8.73405   8.73405      1.00  1.188216   .040327
   8.73394   8.73394      1.00  1.189106   .040347
   8.73382   8.73382      1.00  1.186246   .040277
   8.73372   8.73372      1.00  1.191346   .040457
   8.73361   8.73361      1.00  1.186116   .040237
   8.73350   8.73350      1.00  1.190056   .040347
   8.73339   8.73339      1.00  1.186876   .040297
   8.73328   8.73328      1.00  1.189006   .040297
   8.73317   8.73317      1.00  1.186156   .040307
   8.73306   8.73306      1.00  1.187236   .040297
   8.73294   8.73294      1.00  1.184836   .040307
   8.73283   8.73283      1.00  1.188056   .040317
   8.73273   8.73273      1.00  1.186546   .040297
   8.73261   8.73261      1.00  1.188676   .040427
   8.73250   8.73250      1.00  1.185596   .040317
   8.73240   8.73240      1.00  1.186776   .040287
   8.73229   8.73229      1.00  1.187396   .040417
   8.73218   8.73218      1.00  1.186686   .040367
   8.73206   8.73206      1.00  1.186216   .040387
   8.73195   8.73195      1.00  1.186796   .040347
   8.73185   8.73185      1.00  1.187246   .040427
   8.73174   8.73174      1.00  1.185406   .040297
   8.73163   8.73163      1.00  1.185536   .040347
   8.73152   8.73152      1.00  1.183556   .040227
   8.73142   8.73142      1.00  1.187766   .040387
   8.73131   8.73131      1.00  1.185626   .040427
   8.73120   8.73120      1.00  1.185486   .040367
   8.73110   8.73110      1.00  1.187396   .040477
   8.73100   8.73100      1.00  1.186276   .040437
   8.73089   8.73089      1.00  1.187086   .040567
   8.73078   8.73078      1.00  1.185886   .040357
   8.73068   8.73068      1.00  1.187006   .040487
   8.73058   8.73058      1.00  1.187636   .040437
   8.73048   8.73048      1.00  1.188196   .040527
   8.73038   8.73038      1.00  1.185806   .040507
   8.73028   8.73028      1.00  1.188806   .040487
   8.73018   8.73018      1.00  1.185696   .040417
   8.73007   8.73007      1.00  1.188346   .040547
   8.72996   8.72996      1.00  1.185846   .040457
   8.72986   8.72986      1.00  1.189956   .040667
   8.72976   8.72976      1.00  1.184446   .040447
   8.72964   8.72964      1.00  1.189176   .040637
   8.72954   8.72954      1.00  1.185536   .040507
   8.72944   8.72944      1.00  1.188216   .040607
   8.72933   8.72933      1.00  1.186566   .040517
   8.72921   8.72921      1.00  1.187176   .040647
   8.72909   8.72909      1.00  1.185956   .040587
   8.72898   8.72898      1.00  1.187736   .040507
   8.72888   8.72888      1.00  1.185086   .040607
   8.72876   8.72876      1.00  1.186966   .040577
   8.72864   8.72864      1.00  1.185106   .040577
   8.72852   8.72852      1.00  1.185246   .040487
   8.72841   8.72841      1.00  1.186776   .040617
   8.72830   8.72830      1.00  1.187236   .040567
   8.72817   8.72817      1.00  1.186446   .040617
   8.72807   8.72807      1.00  1.184576   .040567
   8.72796   8.72796      1.00  1.187806   .040617
   8.72783   8.72783      1.00  1.184626   .040497
   8.72771   8.72771      1.00  1.186636   .040597
   8.72760   8.72760      1.00  1.182266   .040517
   8.72749   8.72749      1.00  1.189306   .040687
   8.72738   8.72738      1.00  1.182216   .040557
   8.72726   8.72726      1.00  1.186746   .040587
   8.72715   8.72715      1.00  1.184686   .040657
   8.72705   8.72705      1.00  1.185176   .040587
   8.72693   8.72693      1.00  1.181826   .040537
   8.72682   8.72682      1.00  1.188926   .040777
   8.72671   8.72671      1.00  1.181096   .040587
   8.72660   8.72660      1.00  1.187346   .040697
   8.72649   8.72649      1.00  1.180376   .040507
   8.72637   8.72637      1.00  1.185756   .040637
   8.72627   8.72627      1.00  1.185266   .040667
   8.72616   8.72616      1.00  1.183096   .040657
   8.72605   8.72605      1.00  1.183516   .040667
   8.72593   8.72593      1.00  1.183606   .040657
   8.72582   8.72582      1.00  1.180786   .040587
   8.72571   8.72571      1.00  1.184746   .040717
   8.72559   8.72559      1.00  1.183626   .040697
   8.72547   8.72547      1.00  1.180996   .040667
   8.72536   8.72536      1.00  1.183846   .040707
   8.72524   8.72524      1.00  1.184126   .040757
   8.72512   8.72512      1.00  1.184326   .040797
   8.72499   8.72499      1.00  1.181896   .040687
   8.72488   8.72488      1.00  1.183976   .040747
   8.72477   8.72477      1.00  1.183316   .040687
   8.72465   8.72465      1.00  1.183876   .040807
   8.72453   8.72453      1.00  1.181226   .040737
   8.72441   8.72441      1.00  1.184246   .040667
   8.72431   8.72431      1.00  1.182906   .040757
   8.72419   8.72419      1.00  1.178096   .040457
   8.72407   8.72407      1.00  1.183776   .040747
   8.72396   8.72396      1.00  1.180786   .040677
   8.72386   8.72386      1.00  1.183926   .040857
   8.72374   8.72374      1.00  1.181496   .040707
   8.72363   8.72363      1.00  1.182436   .040727
   8.72352   8.72352      1.00  1.183046   .040667
   8.72341   8.72341      1.00  1.181646   .040727
   8.72330   8.72330      1.00  1.181396   .040757
   8.72318   8.72318      1.00  1.183456   .040777
   8.72307   8.72307      1.00  1.181266   .040737
   8.72297   8.72297      1.00  1.183436   .040767
   8.72285   8.72285      1.00  1.182156   .040787
   8.72274   8.72274      1.00  1.182916   .040797
   8.72263   8.72263      1.00  1.180896   .040807
   8.72252   8.72252      1.00  1.185306   .040907
   8.72241   8.72241      1.00  1.180586   .040817
   8.72230   8.72230      1.00  1.182166   .040907
   8.72219   8.72219      1.00  1.181106   .040767
   8.72209   8.72209      1.00  1.183286   .040897
   8.72197   8.72197      1.00  1.180996   .040767
   8.72186   8.72186      1.00  1.180466   .040777
   8.72175   8.72175      1.00  1.179916   .040777
   8.72165   8.72165      1.00  1.183566   .040867
   8.72155   8.72155      1.00  1.180466   .040837
   8.72144   8.72144      1.00  1.181026   .040827
   8.72133   8.72133      1.00  1.179156   .040877
   8.72123   8.72123      1.00  1.181406   .040887
   8.72112   8.72112      1.00  1.180366   .040847
   8.72102   8.72102      1.00  1.179426   .040867
   8.72091   8.72091      1.00  1.180526   .040887
   8.72081   8.72081      1.00  1.180926   .040947
   8.72070   8.72070      1.00  1.179136   .040777
   8.72060   8.72060      1.00  1.181626   .040987
   8.72050   8.72050      1.00  1.180746   .040897
   8.72040   8.72040      1.00  1.181516   .040917
   8.72029   8.72029      1.00  1.181066   .040867
   8.72019   8.72019      1.00  1.180926   .040927
   8.72010   8.72010      1.00  1.180996   .040857
   8.72000   8.72000      1.00  1.182826   .041067
   8.71988   8.71988      1.00  1.179246   .040947
   8.71977   8.71977      1.00  1.180466   .041007
   8.71967   8.71967      1.00  1.181456   .040957
   8.71956   8.71956      1.00  1.181816   .041067
   8.71945   8.71945      1.00  1.179516   .040977
   8.71934   8.71934      1.00  1.183046   .041117
   8.71924   8.71924      1.00  1.180166   .040937
   8.71913   8.71913      1.00  1.183136   .041077
   8.71902   8.71902      1.00  1.177846   .040877
   8.71890   8.71890      1.00  1.182316   .041137
   8.71878   8.71878      1.00  1.177896   .040917
   8.71867   8.71867      1.00  1.182486   .041097
   8.71856   8.71856      1.00  1.176696   .040917
   8.71844   8.71844      1.00  1.182786   .041077
   8.71832   8.71832      1.00  1.178846   .040907
   8.71820   8.71820      1.00  1.182026   .041077
   8.71809   8.71809      1.00  1.181086   .041137
   8.71797   8.71797      1.00  1.180086   .041017
   8.71785   8.71785      1.00  1.180386   .041127
   8.71775   8.71775      1.00  1.182986   .041157
   8.71763   8.71763      1.00  1.180486   .041117
   8.71751   8.71751      1.00  1.180936   .041107
   8.71740   8.71740      1.00  1.180576   .041137
   8.71730   8.71730      1.00  1.182876   .041227
   8.71718   8.71718      1.00  1.180796   .041167
   8.71707   8.71707      1.00  1.177046   .041007
   8.71696   8.71696      1.00  1.183776   .041217
   8.71685   8.71685      1.00  1.180086   .041117
   8.71674   8.71674      1.00  1.183036   .041217
   8.71662   8.71662      1.00  1.180746   .041207
   8.71651   8.71651      1.00  1.183606   .041257
   8.71641   8.71641      1.00  1.180546   .041127
   8.71630   8.71630      1.00  1.182106   .041217
   8.71618   8.71618      1.00  1.182696   .041307
   8.71607   8.71607      1.00  1.182506   .041217
   8.71596   8.71596      1.00  1.182796   .041297
   8.71585   8.71585      1.00  1.182056   .041197
   8.71573   8.71573      1.00  1.182136   .041317
   8.71562   8.71562      1.00  1.182416   .041307
   8.71551   8.71551      1.00  1.180566   .041197
   8.71538   8.71538      1.00  1.184586   .041317
   8.71526   8.71526      1.00  1.179486   .041237
   8.71514   8.71514      1.00  1.182106   .041267
   8.71503   8.71503      1.00  1.182966   .041357
   8.71492   8.71492      1.00  1.181476   .041247
   8.71480   8.71480      1.00  1.181896   .041297
   8.71468   8.71468      1.00  1.180786   .041267
   8.71456   8.71456      1.00  1.184076   .041417
   8.71444   8.71444      1.00  1.179826   .041247
   8.71433   8.71433      1.00  1.182706   .041347
   8.71421   8.71421      1.00  1.181456   .041347
   8.71410   8.71410      1.00  1.184806   .041437
   8.71398   8.71398      1.00  1.178726   .041327
   8.71387   8.71387      1.00  1.184446   .041437
   8.71376   8.71376      1.00  1.181566   .041317
   8.71365   8.71365      1.00  1.183556   .041467
   8.71353   8.71353      1.00  1.178906   .041247
   8.71342   8.71342      1.00  1.184856   .041507
   8.71332   8.71332      1.00  1.180916   .041327
   8.71321   8.71321      1.00  1.182866   .041427
   8.71309   8.71309      1.00  1.182246   .041427
   8.71298   8.71298      1.00  1.182166   .041487
   8.71288   8.71288      1.00  1.183176   .041517
   8.71277   8.71277      1.00  1.181906   .041417
   8.71265   8.71265      1.00  1.183006   .041437
   8.71254   8.71254      1.00  1.182206   .041437
   8.71244   8.71244      1.00  1.182046   .041487
   8.71233   8.71233      1.00  1.182506   .041497
   8.71221   8.71221      1.00  1.182076   .041437
   8.71210   8.71210      1.00  1.180676   .041377
   8.71200   8.71200      1.00  1.181886   .041497
   8.71189   8.71189      1.00  1.183246   .041537
   8.71177   8.71177      1.00  1.181886   .041577
   8.71166   8.71166      1.00  1.180116   .041567
   8.71156   8.71156      1.00  1.182256   .041477
   8.71146   8.71146      1.00  1.181366   .041507
   8.71135   8.71135      1.00  1.181646   .041477
   8.71123   8.71123      1.00  1.179196   .041487
   8.71113   8.71113      1.00  1.182276   .041517
   8.71103   8.71103      1.00  1.183496   .041507
   8.71093   8.71093      1.00  1.180246   .041447
   8.71082   8.71082      1.00  1.183566   .041577
   8.71072   8.71072      1.00  1.181996   .041527
   8.71062   8.71062      1.00  1.181036   .041547
   8.71052   8.71052      1.00  1.182236   .041557
   8.71042   8.71042      1.00  1.182896   .041647
   8.71031   8.71031      1.00  1.181036   .041567
   8.71021   8.71021      1.00  1.181996   .041607
   8.71010   8.71010      1.00  1.182916   .041667
   8.70999   8.70999      1.00  1.183286   .041637
   8.70989   8.70989      1.00  1.180836   .041597
   8.70979   8.70979      1.00  1.179286   .041577
   8.70968   8.70968      1.00  1.183016   .041667
   8.70957   8.70957      1.00  1.182616   .041757
   8.70946   8.70946      1.00  1.180676   .041577
   8.70936   8.70936      1.00  1.184996   .041697
   8.70926   8.70926      1.00  1.182716   .041697
   8.70914   8.70914      1.00  1.181636   .041677
   8.70903   8.70903      1.00  1.184026   .041777
   8.70892   8.70892      1.00  1.183736   .041747
   8.70880   8.70880      1.00  1.184186   .041827
   8.70867   8.70867      1.00  1.181896   .041697
   8.70856   8.70856      1.00  1.182986   .041767
   8.70846   8.70846      1.00  1.185566   .041807
   8.70834   8.70834      1.00  1.182996   .041737
   8.70821   8.70821      1.00  1.182356   .041737
   8.70810   8.70810      1.00  1.187076   .041857
   8.70799   8.70799      1.00  1.181526   .041647
   8.70788   8.70788      1.00  1.184446   .041847
   8.70776   8.70776      1.00  1.184476   .041867
   8.70764   8.70764      1.00  1.184836   .041777
   8.70753   8.70753      1.00  1.182616   .041837
   8.70741   8.70741      1.00  1.183406   .041847
   8.70730   8.70730      1.00  1.184606   .041867
   8.70719   8.70719      1.00  1.183426   .041797
   8.70708   8.70708      1.00  1.184356   .041977
   8.70697   8.70697      1.00  1.185336   .041977
   8.70685   8.70685      1.00  1.185676   .041987
   8.70674   8.70674      1.00  1.181846   .041837
   8.70664   8.70664      1.00  1.187066   .041987
   8.70652   8.70652      1.00  1.185586   .041907
   8.70641   8.70641      1.00  1.184306   .041937
   8.70630   8.70630      1.00  1.184336   .041997
   8.70620   8.70620      1.00  1.189296   .042087
   8.70608   8.70608      1.00  1.182116   .041857
   8.70597   8.70597      1.00  1.187886   .042097
   8.70586   8.70586      1.00  1.182846   .041907
   8.70575   8.70575      1.00  1.189026   .042107
   8.70563   8.70563      1.00  1.184146   .041917
   8.70551   8.70551      1.00  1.184726   .041997
   8.70539   8.70539      1.00  1.187426   .042107
   8.70528   8.70528      1.00  1.187696   .042077
   8.70516   8.70516      1.00  1.182566   .041987
   8.70504   8.70504      1.00  1.186886   .042187
   8.70492   8.70492      1.00  1.185936   .042097
   8.70481   8.70481      1.00  1.185036   .042007
   8.70469   8.70469      1.00  1.184776   .041997
   8.70457   8.70457      1.00  1.186066   .042067
   8.70445   8.70445      1.00  1.184206   .042057
   8.70434   8.70434      1.00  1.185206   .042067
   8.70423   8.70423      1.00  1.185736   .042037
   8.70411   8.70411      1.00  1.185506   .042117
   8.70399   8.70399      1.00  1.182106   .042017
   8.70389   8.70389      1.00  1.183626   .042047
   8.70378   8.70378      1.00  1.186986   .042177
   8.70366   8.70366      1.00  1.184056   .042117
   8.70355   8.70355      1.00  1.184096   .042067
   8.70345   8.70345      1.00  1.185266   .042167
   8.70333   8.70333      1.00  1.184536   .042057
   8.70322   8.70322      1.00  1.183356   .042087
   8.70310   8.70310      1.00  1.182196   .042057
   8.70300   8.70300      1.00  1.186366   .042317
   8.70289   8.70289      1.00  1.182926   .042087
   8.70277   8.70277      1.00  1.182316   .042127
   8.70266   8.70266      1.00  1.184326   .042107
   8.70256   8.70256      1.00  1.184816   .042257
   8.70245   8.70245      1.00  1.176386   .041897
   8.70233   8.70233      1.00  1.182806   .042137
   8.70222   8.70222      1.00  1.180966   .042077
   8.70212   8.70212      1.00  1.183656   .042177
   8.70200   8.70200      1.00  1.178266   .042017
   8.70189   8.70189      1.00  1.184116   .042227
   8.70179   8.70179      1.00  1.179836   .042067
   8.70169   8.70169      1.00  1.180786   .042057
   8.70157   8.70157      1.00  1.179966   .042017
   8.70147   8.70147      1.00  1.185086   .042217
   8.70136   8.70136      1.00  1.178646   .042027
   8.70126   8.70126      1.00  1.180766   .042117
   8.70115   8.70115      1.00  1.180676   .042117
   8.70104   8.70104      1.00  1.180446   .042167
   8.70094   8.70094      1.00  1.177106   .042087
   8.70084   8.70084      1.00  1.179756   .042167
   8.70073   8.70073      1.00  1.178296   .042147
   8.70063   8.70063      1.00  1.178376   .042037
   8.70053   8.70053      1.00  1.177706   .042047
   8.70043   8.70043      1.00  1.179976   .042137
   8.70032   8.70032      1.00  1.177446   .042137
   8.70022   8.70022      1.00  1.176756   .042037
   8.70012   8.70012      1.00  1.178166   .042087
   8.70002   8.70002      1.00  1.176746   .042097
   8.69991   8.69991      1.00  1.177476   .042047
   8.69980   8.69980      1.00  1.174646   .042087
   8.69970   8.69970      1.00  1.178426   .042117
   8.69959   8.69959      1.00  1.175476   .042107
   8.69948   8.69948      1.00  1.175046   .042117
   8.69937   8.69937      1.00  1.173486   .041987
   8.69926   8.69926      1.00  1.178526   .042197
   8.69915   8.69915      1.00  1.173326   .042057
   8.69904   8.69904      1.00  1.174496   .042057
   8.69893   8.69893      1.00  1.174336   .042147
   8.69882   8.69882      1.00  1.174836   .042017
   8.69871   8.69871      1.00  1.170106   .041857
   8.69858   8.69858      1.00  1.173606   .041957
   8.69846   8.69846      1.00  1.173946   .042017
   8.69835   8.69835      1.00  1.171816   .041987
   8.69824   8.69824      1.00  1.170306   .041967
   8.69812   8.69812      1.00  1.172126   .042007
   8.69800   8.69800      1.00  1.172176   .041957
   8.69789   8.69789      1.00  1.170056   .041867
   8.69778   8.69778      1.00  1.170926   .041917
   8.69766   8.69766      1.00  1.169126   .041897
   8.69753   8.69753      1.00  1.170856   .042027
   8.69743   8.69743      1.00  1.166786   .041937
   8.69732   8.69732      1.00  1.170636   .041977
   8.69721   8.69721      1.00  1.167396   .041907
   8.69709   8.69709      1.00  1.169146   .041957
   8.69699   8.69699      1.00  1.167206   .041957
   8.69688   8.69688      1.00  1.167976   .041927
   8.69677   8.69677      1.00  1.166646   .041937
   8.69665   8.69665      1.00  1.164606   .041907
   8.69655   8.69655      1.00  1.169556   .042077
   8.69644   8.69644      1.00  1.166746   .041937
   8.69632   8.69632      1.00  1.165396   .042007
   8.69621   8.69621      1.00  1.167496   .041997
   8.69610   8.69610      1.00  1.166866   .041937
   8.69599   8.69599      1.00  1.166236   .041947
   8.69588   8.69588      1.00  1.166416   .041977
   8.69576   8.69576      1.00  1.164446   .041997
   8.69565   8.69565      1.00  1.168496   .042017
   8.69554   8.69554      1.00  1.162496   .041847
   8.69541   8.69541      1.00  1.166656   .041897
   8.69529   8.69529      1.00  1.163826   .042017
   8.69518   8.69518      1.00  1.161196   .041827
   8.69507   8.69507      1.00  1.163766   .041927
   8.69495   8.69495      1.00  1.167026   .041997
   8.69483   8.69483      1.00  1.162586   .041887
   8.69471   8.69471      1.00  1.164776   .042047
   8.69459   8.69459      1.00  1.166046   .042077
   8.69447   8.69447      1.00  1.165446   .041977
   8.69436   8.69436      1.00  1.161476   .041927
   8.69425   8.69425      1.00  1.164946   .042037
   8.69414   8.69414      1.00  1.164556   .042047
   8.69402   8.69402      1.00  1.164586   .041977
   8.69390   8.69390      1.00  1.162316   .041887
   8.69379   8.69379      1.00  1.163146   .041977
   8.69368   8.69368      1.00  1.165996   .042147
   8.69357   8.69357      1.00  1.159686   .041857
   8.69346   8.69346      1.00  1.166766   .042097
   8.69335   8.69335      1.00  1.162156   .041917
   8.69325   8.69325      1.00  1.165086   .042047
   8.69314   8.69314      1.00  1.161316   .041957
   8.69302   8.69302      1.00  1.165956   .042047
   8.69291   8.69291      1.00  1.161496   .041957
   8.69281   8.69281      1.00  1.164026   .042087
   8.69270   8.69270      1.00  1.162876   .041967
   8.69258   8.69258      1.00  1.166046   .042107
   8.69247   8.69247      1.00  1.162326   .041937
   8.69237   8.69237      1.00  1.162966   .042077
   8.69226   8.69226      1.00  1.165116   .042157
   8.69214   8.69214      1.00  1.164766   .042117
   8.69204   8.69204      1.00  1.161196   .042017
   8.69193   8.69193      1.00  1.166386   .042247
   8.69182   8.69182      1.00  1.162886   .042107
   8.69170   8.69170      1.00  1.164776   .042127
   8.69160   8.69160      1.00  1.162976   .042237
   8.69150   8.69150      1.00  1.164996   .042227
   8.69139   8.69139      1.00  1.166416   .042367
   8.69128   8.69128      1.00  1.161296   .042057
   8.69118   8.69118      1.00  1.163416   .042207
   8.69108   8.69108      1.00  1.166356   .042397
   8.69098   8.69098      1.00  1.162046   .042177
   8.69087   8.69087      1.00  1.163426   .042237
   8.69076   8.69076      1.00  1.162816   .042117
   8.69066   8.69066      1.00  1.166266   .042237
   8.69056   8.69056      1.00  1.161146   .042157
   8.69046   8.69046      1.00  1.166366   .042337
   8.69036   8.69036      1.00  1.165186   .042287
   8.69026   8.69026      1.00  1.164856   .042357
   8.69015   8.69015      1.00  1.160816   .042117
   8.69004   8.69004      1.00  1.165756   .042407
   8.68994   8.68994      1.00  1.163276   .042287
   8.68984   8.68984      1.00  1.162566   .042237
   8.68973   8.68973      1.00  1.162336   .042167
   8.68962   8.68962      1.00  1.163936   .042307
   8.68952   8.68952      1.00  1.158316   .042067
   8.68942   8.68942      1.00  1.165696   .042427
   8.68930   8.68930      1.00  1.161616   .042237
   8.68919   8.68919      1.00  1.163736   .042307
   8.68908   8.68908      1.00  1.161216   .042247
   8.68897   8.68897      1.00  1.162066   .042227
   8.68886   8.68886      1.00  1.165136   .042397
   8.68874   8.68874      1.00  1.161286   .042297
   8.68862   8.68862      1.00  1.161846   .042257
   8.68851   8.68851      1.00  1.163606   .042257
   8.68839   8.68839      1.00  1.163346   .042377
   8.68827   8.68827      1.00  1.159956   .042257
   8.68816   8.68816      1.00  1.163586   .042457
   8.68805   8.68805      1.00  1.157946   .042047
   8.68793   8.68793      1.00  1.162936   .042427
   8.68781   8.68781      1.00  1.159306   .042197
   8.68770   8.68770      1.00  1.163656   .042317
   8.68758   8.68758      1.00  1.160036   .042197
   8.68747   8.68747      1.00  1.162826   .042267
   8.68735   8.68735      1.00  1.158266   .042157
   8.68724   8.68724      1.00  1.163836   .042347
   8.68713   8.68713      1.00  1.157376   .042197
   8.68702   8.68702      1.00  1.162786   .042397
   8.68691   8.68691      1.00  1.159586   .042287
   8.68680   8.68680      1.00  1.160206   .042347
   8.68670   8.68670      1.00  1.160116   .042307
   8.68658   8.68658      1.00  1.162106   .042367
   8.68647   8.68647      1.00  1.156566   .042167
   8.68636   8.68636      1.00  1.160176   .042367
   8.68625   8.68625      1.00  1.159316   .042367
   8.68614   8.68614      1.00  1.160546   .042357
   8.68602   8.68602      1.00  1.157246   .042257
   8.68591   8.68591      1.00  1.160916   .042487
   8.68580   8.68580      1.00  1.159886   .042427
   8.68569   8.68569      1.00  1.157416   .042347
   8.68557   8.68557      1.00  1.157496   .042317
   8.68545   8.68545      1.00  1.159276   .042417
   8.68533   8.68533      1.00  1.159006   .042327
   8.68521   8.68521      1.00  1.154926   .042187
   8.68509   8.68509      1.00  1.160376   .042457
   8.68498   8.68498      1.00  1.156896   .042347
   8.68487   8.68487      1.00  1.159756   .042537
   8.68475   8.68475      1.00  1.156456   .042347
   8.68463   8.68463      1.00  1.160276   .042497
   8.68451   8.68451      1.00  1.156056   .042307
   8.68440   8.68440      1.00  1.162406   .042447
   8.68428   8.68428      1.00  1.155766   .042347
   8.68417   8.68417      1.00  1.159356   .042447
   8.68405   8.68405      1.00  1.157176   .042427
   8.68395   8.68395      1.00  1.161436   .042537
   8.68383   8.68383      1.00  1.156896   .042447
   8.68372   8.68372      1.00  1.158736   .042487
   8.68361   8.68361      1.00  1.158226   .042397
   8.68350   8.68350      1.00  1.159556   .042457
   8.68339   8.68339      1.00  1.157486   .042407
   8.68327   8.68327      1.00  1.156566   .042497
   8.68316   8.68316      1.00  1.157656   .042507
   8.68306   8.68306      1.00  1.158416   .042497
   8.68294   8.68294      1.00  1.158096   .042487
   8.68283   8.68283      1.00  1.157256   .042427
   8.68272   8.68272      1.00  1.158676   .042537
   8.68261   8.68261      1.00  1.157196   .042557
   8.68250   8.68250      1.00  1.158886   .042547
   8.68239   8.68239      1.00  1.157866   .042597
   8.68229   8.68229      1.00  1.157826   .042587
   8.68218   8.68218      1.00  1.155476   .042457
   8.68206   8.68206      1.00  1.157456   .042547
   8.68194   8.68194      1.00  1.157566   .042517
   8.68184   8.68184      1.00  1.158636   .042647
   8.68174   8.68174      1.00  1.158366   .042637
   8.68163   8.68163      1.00  1.156826   .042507
   8.68152   8.68152      1.00  1.157936   .042737
   8.68142   8.68142      1.00  1.159696   .042717
   8.68132   8.68132      1.00  1.155846   .042547
   8.68121   8.68121      1.00  1.158726   .042677
   8.68110   8.68110      1.00  1.157056   .042607
   8.68100   8.68100      1.00  1.155716   .042547
   8.68090   8.68090      1.00  1.157626   .042697
   8.68079   8.68079      1.00  1.158556   .042667
   8.68068   8.68068      1.00  1.150156   .042397
   8.68058   8.68058      1.00  1.159586   .042767
   8.68049   8.68049      1.00  1.155816   .042537
   8.68038   8.68038      1.00  1.158606   .042707
   8.68027   8.68027      1.00  1.156076   .042617
   8.68017   8.68017      1.00  1.159056   .042757
   8.68007   8.68007      1.00  1.159746   .042747
   8.67997   8.67997      1.00  1.156096   .042627
   8.67985   8.67985      1.00  1.157506   .042707
   8.67975   8.67975      1.00  1.160666   .042917
   8.67966   8.67966      1.00  1.155466   .042547
   8.67954   8.67954      1.00  1.159986   .042837
   8.67943   8.67943      1.00  1.156656   .042697
   8.67933   8.67933      1.00  1.160156   .042787
   8.67923   8.67923      1.00  1.155996   .042697
   8.67911   8.67911      1.00  1.160436   .042847
   8.67899   8.67899      1.00  1.158636   .042817
   8.67888   8.67888      1.00  1.160826   .042917
   8.67876   8.67876      1.00  1.154776   .042747
   8.67864   8.67864      1.00  1.160946   .042957
   8.67853   8.67853      1.00  1.160036   .042897
   8.67841   8.67841      1.00  1.160476   .042957
   8.67830   8.67830      1.00  1.158186   .042857
   8.67818   8.67818      1.00  1.160886   .042937
   8.67807   8.67807      1.00  1.160016   .043027
   8.67796   8.67796      1.00  1.160296   .042917
   8.67784   8.67784      1.00  1.159456   .042947
   8.67772   8.67772      1.00  1.158776   .042787
   8.67761   8.67761      1.00  1.159566   .043007
   8.67750   8.67750      1.00  1.157266   .042897
   8.67739   8.67739      1.00  1.161076   .042927
   8.67728   8.67728      1.00  1.156896   .042877
   8.67716   8.67716      1.00  1.157186   .042907
   8.67705   8.67705      1.00  1.157576   .042887
   8.67695   8.67695      1.00  1.159206   .042947
   8.67683   8.67683      1.00  1.154596   .042727
   8.67671   8.67671      1.00  1.156456   .042847
   8.67661   8.67661      1.00  1.155736   .042917
   8.67650   8.67650      1.00  1.158616   .042947
   8.67639   8.67639      1.00  1.154716   .042817
   8.67627   8.67627      1.00  1.156126   .042887
   8.67616   8.67616      1.00  1.156856   .042977
   8.67606   8.67606      1.00  1.155586   .042857
   8.67594   8.67594      1.00  1.154746   .042927
   8.67583   8.67583      1.00  1.156346   .042937
   8.67572   8.67572      1.00  1.154996   .042837
   8.67560   8.67560      1.00  1.153426   .042797
   8.67549   8.67549      1.00  1.155496   .042917
   8.67536   8.67536      1.00  1.155476   .042947
   8.67525   8.67525      1.00  1.153226   .042907
   8.67514   8.67514      1.00  1.152286   .042807
   8.67502   8.67502      1.00  1.153846   .042867
   8.67490   8.67490      1.00  1.152216   .042797
   8.67478   8.67478      1.00  1.151856   .042777
   8.67467   8.67467      1.00  1.154976   .042877
   8.67454   8.67454      1.00  1.154736   .043037
   8.67443   8.67443      1.00  1.149596   .042777
   8.67432   8.67432      1.00  1.152596   .042807
   8.67420   8.67420      1.00  1.151236   .042867
   8.67408   8.67408      1.00  1.152476   .042887
   8.67397   8.67397      1.00  1.151186   .042817
   8.67386   8.67386      1.00  1.149596   .042777
   8.67375   8.67375      1.00  1.150666   .042857
   8.67364   8.67364      1.00  1.147616   .042727
   8.67353   8.67353      1.00  1.150646   .042837
   8.67342   8.67342      1.00  1.143256   .042527
   8.67331   8.67331      1.00  1.149496   .042917
   8.67321   8.67321      1.00  1.143826   .042587
   8.67309   8.67309      1.00  1.150816   .042927
   8.67298   8.67298      1.00  1.145106   .042807
   8.67287   8.67287      1.00  1.147666   .042797
   8.67276   8.67276      1.00  1.144226   .042657
   8.67265   8.67265      1.00  1.148496   .042847
   8.67254   8.67254      1.00  1.143516   .042677
   8.67243   8.67243      1.00  1.146436   .042767
   8.67232   8.67232      1.00  1.144456   .042767
   8.67221   8.67221      1.00  1.147896   .042877
   8.67210   8.67210      1.00  1.140046   .042507
   8.67199   8.67199      1.00  1.146556   .042787
   8.67188   8.67188      1.00  1.142786   .042727
   8.67177   8.67177      1.00  1.144786   .042767
   8.67166   8.67166      1.00  1.141356   .042667
   8.67156   8.67156      1.00  1.144166   .042697
   8.67145   8.67145      1.00  1.144966   .042727
   8.67134   8.67134      1.00  1.140756   .042507
   8.67124   8.67124      1.00  1.141136   .042657
   8.67114   8.67114      1.00  1.141216   .042627
   8.67103   8.67103      1.00  1.142986   .042737
   8.67092   8.67092      1.00  1.138346   .042507
   8.67083   8.67083      1.00  1.141866   .042657
   8.67073   8.67073      1.00  1.140086   .042577
   8.67062   8.67062      1.00  1.141526   .042637
   8.67052   8.67052      1.00  1.138876   .042627
   8.67042   8.67042      1.00  1.141656   .042717
   8.67032   8.67032      1.00  1.138876   .042657
   8.67021   8.67021      1.00  1.140946   .042727
   8.67011   8.67011      1.00  1.139256   .042647
   8.67000   8.67000      1.00  1.139656   .042637
   8.66990   8.66990      1.00  1.140496   .042777
   8.66979   8.66979      1.00  1.137736   .042697
   8.66968   8.66968      1.00  1.141246   .042717
   8.66958   8.66958      1.00  1.137466   .042637
   8.66948   8.66948      1.00  1.138006   .042567
   8.66937   8.66937      1.00  1.140496   .042737
   8.66926   8.66926      1.00  1.137236   .042657
   8.66915   8.66915      1.00  1.135996   .042657
   8.66903   8.66903      1.00  1.140936   .042847
   8.66891   8.66891      1.00  1.135846   .042667
   8.66880   8.66880      1.00  1.138286   .042647
   8.66869   8.66869      1.00  1.133676   .042587
   8.66858   8.66858      1.00  1.141876   .042907
   8.66847   8.66847      1.00  1.134126   .042517
   8.66835   8.66835      1.00  1.136816   .042667
   8.66823   8.66823      1.00  1.133486   .042577
   8.66812   8.66812      1.00  1.139946   .042787
   8.66800   8.66800      1.00  1.134666   .042627
   8.66788   8.66788      1.00  1.135646   .042727
   8.66776   8.66776      1.00  1.131296   .042597
   8.66765   8.66765      1.00  1.137296   .042797
   8.66754   8.66754      1.00  1.133586   .042597
   8.66742   8.66742      1.00  1.135316   .042667
   8.66731   8.66731      1.00  1.132556   .042647
   8.66720   8.66720      1.00  1.136206   .042717
   8.66709   8.66709      1.00  1.130856   .042557
   8.66698   8.66698      1.00  1.133946   .042767
   8.66687   8.66687      1.00  1.133416   .042657
   8.66676   8.66676      1.00  1.131696   .042587
   8.66665   8.66665      1.00  1.133066   .042657
   8.66654   8.66654      1.00  1.130556   .042547
   8.66643   8.66643      1.00  1.133116   .042607
   8.66633   8.66633      1.00  1.131296   .042637
   8.66621   8.66621      1.00  1.127416   .042537
   8.66610   8.66610      1.00  1.129806   .042627
   8.66599   8.66599      1.00  1.132076   .042647
   8.66588   8.66588      1.00  1.131426   .042707
   8.66576   8.66576      1.00  1.130046   .042607
   8.66564   8.66564      1.00  1.130016   .042607
   8.66553   8.66553      1.00  1.129026   .042587
   8.66542   8.66542      1.00  1.131346   .042727
   8.66530   8.66530      1.00  1.129486   .042607
   8.66517   8.66517      1.00  1.129776   .042657
   8.66506   8.66506      1.00  1.131526   .042687
   8.66495   8.66495      1.00  1.131036   .042687
   8.66483   8.66483      1.00  1.129496   .042657
   8.66471   8.66471      1.00  1.129736   .042707
   8.66460   8.66460      1.00  1.130336   .042647
   8.66449   8.66449      1.00  1.133406   .042787
   8.66437   8.66437      1.00  1.127616   .042587
   8.66425   8.66425      1.00  1.130706   .042727
   8.66414   8.66414      1.00  1.128146   .042737
   8.66403   8.66403      1.00  1.130756   .042817
   8.66392   8.66392      1.00  1.129366   .042707
   8.66381   8.66381      1.00  1.127766   .042597
   8.66370   8.66370      1.00  1.130176   .042677
   8.66360   8.66360      1.00  1.130096   .042747
   8.66348   8.66348      1.00  1.126806   .042637
   8.66336   8.66336      1.00  1.128896   .042727
   8.66326   8.66326      1.00  1.124906   .042637
   8.66315   8.66315      1.00  1.129466   .042657
   8.66304   8.66304      1.00  1.127436   .042687
   8.66292   8.66292      1.00  1.125456   .042557
   8.66282   8.66282      1.00  1.127756   .042747
   8.66271   8.66271      1.00  1.126636   .042587
   8.66260   8.66260      1.00  1.126296   .042607
   8.66249   8.66249      1.00  1.126006   .042647
   8.66238   8.66238      1.00  1.127856   .042587
   8.66228   8.66228      1.00  1.123786   .042527
   8.66216   8.66216      1.00  1.126896   .042587
   8.66205   8.66205      1.00  1.124726   .042597
   8.66194   8.66194      1.00  1.126356   .042737
   8.66184   8.66184      1.00  1.124536   .042547
   8.66173   8.66173      1.00  1.126136   .042597
   8.66162   8.66162      1.00  1.124816   .042647
   8.66152   8.66152      1.00  1.125976   .042737
   8.66142   8.66142      1.00  1.126186   .042827
   8.66131   8.66131      1.00  1.124046   .042687
   8.66120   8.66120      1.00  1.126116   .042747
   8.66110   8.66110      1.00  1.123956   .042587
   8.66099   8.66099      1.00  1.127366   .042857
   8.66088   8.66088      1.00  1.120986   .042577
   8.66078   8.66078      1.00  1.124926   .042767
   8.66068   8.66068      1.00  1.123606   .042717
   8.66059   8.66059      1.00  1.126006   .042777
   8.66048   8.66048      1.00  1.118816   .042467
   8.66037   8.66037      1.00  1.127066   .042807
   8.66027   8.66027      1.00  1.123166   .042587
   8.66017   8.66017      1.00  1.126406   .042807
   8.66007   8.66007      1.00  1.123266   .042717
   8.65996   8.65996      1.00  1.125756   .042867
   8.65985   8.65985      1.00  1.124746   .042737
   8.65975   8.65975      1.00  1.124216   .042847
   8.65964   8.65964      1.00  1.122926   .042697
   8.65953   8.65953      1.00  1.129206   .043037
   8.65943   8.65943      1.00  1.121386   .042797
   8.65933   8.65933      1.00  1.124906   .042837
   8.65921   8.65921      1.00  1.125756   .042947
   8.65909   8.65909      1.00  1.120676   .042687
   8.65899   8.65899      1.00  1.125396   .042857
   8.65887   8.65887      1.00  1.123726   .042787
   8.65875   8.65875      1.00  1.125826   .042947
   8.65863   8.65863      1.00  1.124956   .042817
   8.65852   8.65852      1.00  1.125706   .042997
   8.65841   8.65841      1.00  1.124976   .042887
   8.65829   8.65829      1.00  1.127716   .043037
   8.65816   8.65816      1.00  1.124726   .042947
   8.65805   8.65805      1.00  1.129056   .043037
   8.65795   8.65795      1.00  1.125786   .042947
   8.65783   8.65783      1.00  1.128456   .043067
   8.65770   8.65770      1.00  1.125526   .043017
   8.65759   8.65759      1.00  1.132076   .043207
   8.65748   8.65748      1.00  1.124886   .042917
   8.65737   8.65737      1.00  1.130326   .043117
   8.65725   8.65725      1.00  1.126756   .043037
   8.65714   8.65714      1.00  1.131596   .043177
   8.65703   8.65703      1.00  1.128086   .043087
   8.65692   8.65692      1.00  1.126826   .043077
   8.65681   8.65681      1.00  1.129756   .043187
   8.65670   8.65670      1.00  1.128536   .043157
   8.65659   8.65659      1.00  1.129426   .043217
   8.65648   8.65648      1.00  1.127746   .043187
   8.65636   8.65636      1.00  1.129336   .043247
   8.65626   8.65626      1.00  1.129256   .043167
   8.65615   8.65615      1.00  1.131546   .043267
   8.65604   8.65604      1.00  1.127836   .043177
   8.65592   8.65592      1.00  1.132106   .043317
   8.65581   8.65581      1.00  1.128236   .043197
   8.65570   8.65570      1.00  1.132856   .043347
   8.65558   8.65558      1.00  1.129636   .043257
   8.65545   8.65545      1.00  1.132186   .043357
   8.65534   8.65534      1.00  1.128446   .043287
   8.65523   8.65523      1.00  1.135846   .043547
   8.65511   8.65511      1.00  1.129526   .043327
   8.65499   8.65499      1.00  1.135386   .043517
   8.65487   8.65487      1.00  1.130886   .043387
   8.65476   8.65476      1.00  1.135226   .043477
   8.65464   8.65464      1.00  1.131506   .043447
   8.65452   8.65452      1.00  1.133966   .043517
   8.65440   8.65440      1.00  1.131156   .043457
   8.65429   8.65429      1.00  1.137716   .043657
   8.65418   8.65418      1.00  1.129436   .043357
   8.65406   8.65406      1.00  1.138406   .043627
   8.65395   8.65395      1.00  1.131476   .043467
   8.65384   8.65384      1.00  1.137046   .043687
   8.65373   8.65373      1.00  1.134156   .043507
   8.65361   8.65361      1.00  1.136576   .043677
   8.65351   8.65351      1.00  1.133996   .043637
   8.65340   8.65340      1.00  1.136746   .043697
   8.65328   8.65328      1.00  1.135396   .043627
   8.65316   8.65316      1.00  1.136016   .043617
   8.65305   8.65305      1.00  1.134526   .043627
   8.65295   8.65295      1.00  1.138686   .043737
   8.65284   8.65284      1.00  1.136536   .043707
   8.65272   8.65272      1.00  1.137656   .043747
   8.65262   8.65262      1.00  1.139326   .043797
   8.65251   8.65251      1.00  1.140056   .043817
   8.65240   8.65240      1.00  1.136796   .043707
   8.65229   8.65229      1.00  1.138836   .043807
   8.65218   8.65218      1.00  1.138386   .043767
   8.65207   8.65207      1.00  1.140116   .043797
   8.65196   8.65196      1.00  1.137996   .043847
   8.65185   8.65185      1.00  1.138466   .043717
   8.65174   8.65174      1.00  1.139516   .043877
   8.65164   8.65164      1.00  1.137226   .043727
   8.65153   8.65153      1.00  1.139306   .043847
   8.65142   8.65142      1.00  1.140476   .043907
   8.65131   8.65131      1.00  1.139566   .043917
   8.65121   8.65121      1.00  1.141236   .043997
   8.65110   8.65110      1.00  1.142486   .043967
   8.65099   8.65099      1.00  1.139586   .043807
   8.65089   8.65089      1.00  1.142746   .044047
   8.65080   8.65080      1.00  1.141236   .044027
   8.65069   8.65069      1.00  1.144656   .044147
   8.65059   8.65059      1.00  1.141246   .043987
   8.65049   8.65049      1.00  1.143996   .044057
   8.65039   8.65039      1.00  1.140766   .044007
   8.65028   8.65028      1.00  1.145606   .044197
   8.65018   8.65018      1.00  1.139826   .043947
   8.65007   8.65007      1.00  1.142636   .044037
   8.64997   8.64997      1.00  1.143396   .044297
   8.64987   8.64987      1.00  1.142486   .044057
   8.64976   8.64976      1.00  1.141426   .043977
   8.64965   8.64965      1.00  1.144306   .044157
   8.64956   8.64956      1.00  1.142416   .044117
   8.64944   8.64944      1.00  1.142416   .044087
   8.64932   8.64932      1.00  1.143186   .044157
   8.64922   8.64922      1.00  1.143156   .044127
   8.64911   8.64911      1.00  1.144056   .044237
   8.64900   8.64900      1.00  1.141766   .044167
   8.64888   8.64888      1.00  1.143016   .044187
   8.64876   8.64876      1.00  1.143396   .044147
   8.64865   8.64865      1.00  1.144826   .044287
   8.64854   8.64854      1.00  1.142796   .044227
   8.64842   8.64842      1.00  1.145346   .044337
   8.64831   8.64831      1.00  1.141196   .044217
   8.64819   8.64819      1.00  1.147076   .044367
   8.64808   8.64808      1.00  1.142296   .044127
   8.64795   8.64795      1.00  1.144466   .044307
   8.64784   8.64784      1.00  1.144046   .044247
   8.64773   8.64773      1.00  1.144546   .044267
   8.64761   8.64761      1.00  1.144716   .044357
   8.64748   8.64748      1.00  1.145656   .044447
   8.64738   8.64738      1.00  1.143926   .044387
   8.64727   8.64727      1.00  1.146446   .044467
   8.64716   8.64716      1.00  1.144226   .044357
   8.64704   8.64704      1.00  1.145386   .044327
   8.64693   8.64693      1.00  1.144476   .044427
   8.64683   8.64683      1.00  1.145446   .044407
   8.64671   8.64671      1.00  1.144696   .044377
   8.64660   8.64660      1.00  1.144856   .044377
   8.64649   8.64649      1.00  1.143866   .044347
   8.64639   8.64639      1.00  1.147236   .044467
   8.64628   8.64628      1.00  1.144786   .044447
   8.64616   8.64616      1.00  1.143266   .044377
   8.64605   8.64605      1.00  1.145166   .044527
   8.64594   8.64594      1.00  1.143496   .044407
   8.64583   8.64583      1.00  1.145916   .044497
   8.64571   8.64571      1.00  1.143446   .044457
   8.64559   8.64559      1.00  1.146666   .044507
   8.64548   8.64548      1.00  1.145076   .044517
   8.64536   8.64536      1.00  1.145716   .044437
   8.64523   8.64523      1.00  1.144036   .044477
   8.64512   8.64512      1.00  1.146496   .044567
   8.64501   8.64501      1.00  1.145576   .044567
   8.64489   8.64489      1.00  1.146616   .044507
   8.64476   8.64476      1.00  1.144776   .044457
   8.64465   8.64465      1.00  1.145506   .044507
   8.64454   8.64454      1.00  1.146226   .044597
   8.64442   8.64442      1.00  1.141426   .044377
   8.64430   8.64430      1.00  1.145076   .044507
   8.64419   8.64419      1.00  1.147046   .044647
   8.64408   8.64408      1.00  1.146666   .044617
   8.64396   8.64396      1.00  1.145596   .044557
   8.64385   8.64385      1.00  1.146676   .044677
   8.64374   8.64374      1.00  1.144646   .044527
   8.64364   8.64364      1.00  1.147826   .044767
   8.64353   8.64353      1.00  1.145006   .044577
   8.64341   8.64341      1.00  1.146086   .044707
   8.64330   8.64330      1.00  1.146866   .044757
   8.64319   8.64319      1.00  1.146486   .044727
   8.64307   8.64307      1.00  1.146616   .044777
   8.64296   8.64296      1.00  1.146296   .044707
   8.64285   8.64285      1.00  1.149166   .044817
   8.64275   8.64275      1.00  1.146076   .044707
   8.64264   8.64264      1.00  1.147966   .044757
   8.64252   8.64252      1.00  1.146006   .044687
   8.64241   8.64241      1.00  1.150496   .044957
   8.64231   8.64231      1.00  1.145146   .044697
   8.64219   8.64219      1.00  1.150126   .044917
   8.64208   8.64208      1.00  1.146366   .044757
   8.64197   8.64197      1.00  1.149446   .044977
   8.64187   8.64187      1.00  1.146676   .044847
   8.64176   8.64176      1.00  1.149656   .044837
   8.64165   8.64165      1.00  1.147746   .044877
   8.64154   8.64154      1.00  1.149486   .044957
   8.64144   8.64144      1.00  1.148116   .044867
   8.64134   8.64134      1.00  1.150036   .044957
   8.64123   8.64123      1.00  1.147836   .044937
   8.64112   8.64112      1.00  1.150156   .044987
   8.64102   8.64102      1.00  1.148386   .044957
   8.64091   8.64091      1.00  1.151366   .044967
   8.64081   8.64081      1.00  1.147706   .044907
   8.64071   8.64071      1.00  1.149906   .044947
   8.64061   8.64061      1.00  1.150986   .045007
   8.64050   8.64050      1.00  1.150336   .045037
   8.64040   8.64040      1.00  1.150046   .044997
   8.64030   8.64030      1.00  1.151176   .045127
   8.64020   8.64020      1.00  1.152856   .045177
   8.64009   8.64009      1.00  1.150586   .045017
   8.63998   8.63998      1.00  1.151926   .045127
   8.63988   8.63988      1.00  1.151886   .045107
   8.63978   8.63978      1.00  1.154496   .045287
   8.63968   8.63968      1.00  1.150386   .045017
   8.63957   8.63957      1.00  1.154556   .045307
   8.63946   8.63946      1.00  1.152076   .045247
   8.63936   8.63936      1.00  1.155116   .045207
   8.63924   8.63924      1.00  1.151356   .045207
   8.63912   8.63912      1.00  1.155296   .045397
   8.63902   8.63902      1.00  1.151956   .045237
   8.63891   8.63891      1.00  1.154566   .045337
   8.63879   8.63879      1.00  1.152516   .045217
   8.63867   8.63867      1.00  1.154326   .045337
   8.63856   8.63856      1.00  1.155506   .045397
   8.63845   8.63845      1.00  1.155756   .045377
   8.63833   8.63833      1.00  1.155126   .045347
   8.63821   8.63821      1.00  1.156716   .045477
   8.63810   8.63810      1.00  1.156226   .045467
   8.63798   8.63798      1.00  1.156836   .045487
   8.63785   8.63785      1.00  1.157326   .045447
   8.63774   8.63774      1.00  1.155416   .045507
   8.63763   8.63763      1.00  1.157976   .045557
   8.63752   8.63752      1.00  1.156916   .045497
   8.63740   8.63740      1.00  1.158366   .045617
   8.63729   8.63729      1.00  1.155656   .045537
   8.63718   8.63718      1.00  1.154786   .045457
   8.63707   8.63707      1.00  1.157776   .045497
   8.63696   8.63696      1.00  1.157176   .045637
   8.63684   8.63684      1.00  1.156566   .045497
   8.63674   8.63674      1.00  1.158896   .045607
   8.63663   8.63663      1.00  1.158066   .045617
   8.63652   8.63652      1.00  1.156526   .045577
   8.63640   8.63640      1.00  1.159036   .045637
   8.63630   8.63630      1.00  1.159026   .045737
   8.63619   8.63619      1.00  1.158956   .045717
   8.63608   8.63608      1.00  1.158526   .045687
   8.63596   8.63596      1.00  1.159456   .045777
   8.63585   8.63585      1.00  1.159126   .045657
   8.63574   8.63574      1.00  1.158746   .045727
   8.63562   8.63562      1.00  1.160546   .045797
   8.63550   8.63550      1.00  1.160656   .045857
   8.63538   8.63538      1.00  1.159836   .045797
   8.63527   8.63527      1.00  1.160536   .045807
   8.63515   8.63515      1.00  1.160126   .045847
   8.63503   8.63503      1.00  1.161096   .045817
   8.63491   8.63491      1.00  1.160646   .045837
   8.63480   8.63480      1.00  1.160966   .045817
   8.63468   8.63468      1.00  1.160566   .045897
   8.63456   8.63456      1.00  1.159926   .045857
   8.63445   8.63445      1.00  1.159866   .045837
   8.63433   8.63433      1.00  1.160816   .045877
   8.63421   8.63421      1.00  1.160446   .045947
   8.63410   8.63410      1.00  1.160126   .045877
   8.63398   8.63398      1.00  1.161486   .045827
   8.63388   8.63388      1.00  1.160566   .045877
   8.63376   8.63376      1.00  1.159516   .045787
   8.63365   8.63365      1.00  1.159846   .045917
   8.63354   8.63354      1.00  1.161656   .045927
   8.63344   8.63344      1.00  1.159976   .045837
   8.63332   8.63332      1.00  1.159946   .045917
   8.63320   8.63320      1.00  1.160996   .045957
   8.63309   8.63309      1.00  1.160496   .045917
   8.63299   8.63299      1.00  1.160946   .046027
   8.63288   8.63288      1.00  1.160386   .045967
   8.63276   8.63276      1.00  1.161306   .046087
   8.63266   8.63266      1.00  1.160946   .045977
   8.63255   8.63255      1.00  1.161136   .046007
   8.63244   8.63244      1.00  1.162546   .046017
   8.63232   8.63232      1.00  1.160396   .046057
   8.63222   8.63222      1.00  1.160756   .046017
   8.63211   8.63211      1.00  1.162256   .046177
   8.63199   8.63199      1.00  1.160126   .045957
   8.63188   8.63188      1.00  1.162196   .046147
   8.63178   8.63178      1.00  1.160786   .046017
   8.63167   8.63167      1.00  1.162186   .046077
   8.63156   8.63156      1.00  1.160536   .046097
   8.63145   8.63145      1.00  1.159486   .046127
   8.63135   8.63135      1.00  1.160656   .046067
   8.63124   8.63124      1.00  1.161606   .046137
   8.63114   8.63114      1.00  1.161376   .046217
   8.63103   8.63103      1.00  1.160636   .046087
   8.63092   8.63092      1.00  1.163746   .046327
   8.63083   8.63083      1.00  1.161586   .046107
   8.63072   8.63072      1.00  1.161466   .046167
   8.63062   8.63062      1.00  1.161816   .046097
   8.63052   8.63052      1.00  1.162266   .046257
   8.63042   8.63042      1.00  1.161836   .046217
   8.63031   8.63031      1.00  1.161716   .046247
   8.63020   8.63020      1.00  1.161096   .046227
   8.63010   8.63010      1.00  1.163436   .046337
   8.63001   8.63001      1.00  1.156596   .046037
   8.62990   8.62990      1.00  1.162686   .046317
   8.62979   8.62979      1.00  1.160836   .046197
   8.62969   8.62969      1.00  1.162816   .046297
   8.62958   8.62958      1.00  1.162266   .046277
   8.62947   8.62947      1.00  1.163676   .046307
   8.62936   8.62936      1.00  1.161846   .046297
   8.62925   8.62925      1.00  1.162836   .046357
   8.62914   8.62914      1.00  1.161656   .046367
   8.62902   8.62902      1.00  1.163876   .046307
   8.62890   8.62890      1.00  1.160826   .046317
   8.62879   8.62879      1.00  1.163326   .046307
   8.62869   8.62869      1.00  1.163086   .046407
   8.62857   8.62857      1.00  1.162616   .046387
   8.62845   8.62845      1.00  1.162126   .046377
   8.62833   8.62833      1.00  1.164026   .046407
   8.62822   8.62822      1.00  1.163116   .046377
   8.62811   8.62811      1.00  1.160616   .046267
   8.62798   8.62798      1.00  1.163606   .046497
   8.62787   8.62787      1.00  1.161776   .046487
   8.62776   8.62776      1.00  1.164176   .046517
   8.62764   8.62764      1.00  1.160566   .046277
   8.62752   8.62752      1.00  1.164796   .046547
   8.62740   8.62740      1.00  1.162636   .046487
   8.62730   8.62730      1.00  1.163376   .046467
   8.62719   8.62719      1.00  1.161426   .046337
   8.62707   8.62707      1.00  1.165606   .046677
   8.62696   8.62696      1.00  1.161896   .046497
   8.62686   8.62686      1.00  1.164136   .046587
   8.62674   8.62674      1.00  1.162966   .046487
   8.62663   8.62663      1.00  1.163946   .046457
   8.62652   8.62652      1.00  1.161916   .046587
   8.62641   8.62641      1.00  1.163426   .046547
   8.62630   8.62630      1.00  1.162296   .046547
   8.62619   8.62619      1.00  1.162106   .046507
   8.62608   8.62608      1.00  1.161986   .046407
   8.62597   8.62597      1.00  1.162376   .046547
   8.62585   8.62585      1.00  1.163826   .046587
   8.62573   8.62573      1.00  1.160936   .046557
   8.62562   8.62562      1.00  1.162806   .046677
   8.62551   8.62551      1.00  1.163096   .046617
   8.62538   8.62538      1.00  1.162426   .046477
   8.62526   8.62526      1.00  1.162596   .046637
   8.62515   8.62515      1.00  1.163476   .046667
   8.62504   8.62504      1.00  1.163436   .046657
   8.62492   8.62492      1.00  1.162626   .046627
   8.62480   8.62480      1.00  1.162586   .046657
   8.62468   8.62468      1.00  1.162796   .046637
   8.62457   8.62457      1.00  1.162436   .046717
   8.62445   8.62445      1.00  1.161886   .046567
   8.62433   8.62433      1.00  1.161966   .046617
   8.62422   8.62422      1.00  1.162686   .046637
   8.62411   8.62411      1.00  1.160866   .046647
   8.62399   8.62399      1.00  1.160746   .046577
   8.62387   8.62387      1.00  1.162486   .046677
   8.62376   8.62376      1.00  1.161036   .046717
   8.62366   8.62366      1.00  1.163136   .046757
   8.62355   8.62355      1.00  1.161516   .046677
   8.62343   8.62343      1.00  1.162496   .046727
   8.62332   8.62332      1.00  1.160366   .046657
   8.62322   8.62322      1.00  1.162636   .046697
   8.62311   8.62311      1.00  1.161236   .046767
   8.62299   8.62299      1.00  1.160086   .046677
   8.62288   8.62288      1.00  1.161206   .046687
   8.62277   8.62277      1.00  1.161786   .046687
   8.62266   8.62266      1.00  1.159786   .046717
   8.62254   8.62254      1.00  1.156596   .046487
   8.62244   8.62244      1.00  1.160026   .046747
   8.62233   8.62233      1.00  1.160616   .046817
   8.62221   8.62221      1.00  1.158236   .046687
   8.62210   8.62210      1.00  1.160076   .046617
   8.62199   8.62199      1.00  1.161886   .046807
   8.62189   8.62189      1.00  1.159476   .046717
   8.62178   8.62178      1.00  1.159326   .046697
   8.62167   8.62167      1.00  1.160906   .046727
   8.62157   8.62157      1.00  1.160616   .046807
   8.62147   8.62147      1.00  1.158976   .046777
   8.62135   8.62135      1.00  1.160226   .046797
   8.62124   8.62124      1.00  1.159086   .046707
   8.62114   8.62114      1.00  1.160086   .046747
   8.62104   8.62104      1.00  1.158506   .046837
   8.62093   8.62093      1.00  1.159746   .046837
   8.62083   8.62083      1.00  1.159356   .046837
   8.62073   8.62073      1.00  1.158516   .046717
   8.62063   8.62063      1.00  1.159646   .046897
   8.62053   8.62053      1.00  1.159666   .046907
   8.62042   8.62042      1.00  1.156966   .046787
   8.62032   8.62032      1.00  1.158926   .046887
   8.62022   8.62022      1.00  1.156646   .046747
   8.62011   8.62011      1.00  1.157846   .046767
   8.62001   8.62001      1.00  1.155476   .046777
   8.61991   8.61991      1.00  1.154326   .046627
   8.61980   8.61980      1.00  1.160226   .046887
   8.61969   8.61969      1.00  1.156266   .046777
   8.61959   8.61959      1.00  1.160246   .046877
   8.61949   8.61949      1.00  1.158886   .046927
   8.61938   8.61938      1.00  1.158156   .046837
   8.61926   8.61926      1.00  1.157356   .046837
   8.61914   8.61914      1.00  1.159956   .047027
   8.61903   8.61903      1.00  1.156816   .046897
   8.61893   8.61893      1.00  1.158516   .046947
   8.61881   8.61881      1.00  1.156856   .046857
   8.61869   8.61869      1.00  1.160116   .046957
   8.61857   8.61857      1.00  1.154886   .046857
   8.61846   8.61846      1.00  1.158176   .046947
   8.61834   8.61834      1.00  1.156186   .046867
   8.61822   8.61822      1.00  1.156736   .046977
   8.61810   8.61810      1.00  1.155496   .046767
   8.61800   8.61800      1.00  1.157756   .046807
   8.61788   8.61788      1.00  1.155546   .046777
   8.61775   8.61775      1.00  1.155236   .046887
   8.61764   8.61764      1.00  1.154706   .046877
   8.61754   8.61754      1.00  1.155986   .046877
   8.61742   8.61742      1.00  1.154456   .046857
   8.61731   8.61731      1.00  1.154566   .046797
   8.61720   8.61720      1.00  1.154506   .046927
   8.61709   8.61709      1.00  1.155036   .046907
   8.61697   8.61697      1.00  1.152476   .046797
   8.61686   8.61686      1.00  1.154456   .046897
   8.61675   8.61675      1.00  1.155186   .046927
   8.61664   8.61664      1.00  1.153056   .046907
   8.61653   8.61653      1.00  1.151686   .046727
   8.61641   8.61641      1.00  1.155756   .046877
   8.61631   8.61631      1.00  1.152726   .046817
   8.61620   8.61620      1.00  1.154176   .046877
   8.61609   8.61609      1.00  1.154166   .046917
   8.61597   8.61597      1.00  1.158056   .047127
   8.61586   8.61586      1.00  1.154526   .046997
   8.61575   8.61575      1.00  1.156166   .047087
   8.61563   8.61563      1.00  1.152936   .046917
   8.61552   8.61552      1.00  1.156836   .047097
   8.61540   8.61540      1.00  1.148316   .046767
   8.61529   8.61529      1.00  1.154336   .047047
   8.61517   8.61517      1.00  1.154656   .047067
   8.61504   8.61504      1.00  1.153916   .047027
   8.61493   8.61493      1.00  1.153366   .047047
   8.61482   8.61482      1.00  1.155276   .047087
   8.61470   8.61470      1.00  1.154696   .047127
   8.61458   8.61458      1.00  1.153336   .047047
   8.61446   8.61446      1.00  1.153126   .047087
   8.61434   8.61434      1.00  1.155386   .047067
   8.61422   8.61422      1.00  1.152596   .047057
   8.61411   8.61411      1.00  1.152506   .046997
   8.61400   8.61400      1.00  1.154706   .047147
   8.61389   8.61389      1.00  1.153996   .047147
   8.61378   8.61378      1.00  1.152906   .047137
   8.61367   8.61367      1.00  1.152366   .047127
   8.61356   8.61356      1.00  1.154786   .047157
   8.61345   8.61345      1.00  1.152806   .047047
   8.61333   8.61333      1.00  1.151996   .047077
   8.61321   8.61321      1.00  1.153136   .047037
   8.61311   8.61311      1.00  1.153846   .047147
   8.61301   8.61301      1.00  1.150356   .047037
   8.61289   8.61289      1.00  1.154436   .047247
   8.61278   8.61278      1.00  1.152156   .047077
   8.61268   8.61268      1.00  1.152366   .047087
   8.61257   8.61257      1.00  1.146676   .046927
   8.61246   8.61246      1.00  1.153386   .047147
   8.61235   8.61235      1.00  1.151136   .047137
   8.61224   8.61224      1.00  1.150846   .047147
   8.61213   8.61213      1.00  1.151386   .047087
   8.61201   8.61201      1.00  1.153676   .047217
   8.61190   8.61190      1.00  1.148426   .047077
   8.61179   8.61179      1.00  1.152126   .047167
   8.61169   8.61169      1.00  1.150746   .047187
   8.61158   8.61158      1.00  1.151426   .047247
   8.61147   8.61147      1.00  1.148896   .047117
   8.61137   8.61137      1.00  1.151966   .047167
   8.61127   8.61127      1.00  1.149896   .047077
   8.61116   8.61116      1.00  1.149366   .047107
   8.61105   8.61105      1.00  1.149996   .047097
   8.61095   8.61095      1.00  1.150406   .047147
   8.61085   8.61085      1.00  1.151096   .047177
   8.61074   8.61074      1.00  1.148636   .047107
   8.61064   8.61064      1.00  1.149396   .047167
   8.61054   8.61054      1.00  1.152206   .047357
   8.61044   8.61044      1.00  1.148856   .047157
   8.61033   8.61033      1.00  1.149446   .047207
   8.61023   8.61023      1.00  1.149636   .047177
   8.61013   8.61013      1.00  1.149586   .047257
   8.61003   8.61003      1.00  1.148406   .047117
   8.60992   8.60992      1.00  1.148666   .047197
   8.60982   8.60982      1.00  1.149546   .047287
   8.60971   8.60971      1.00  1.147906   .047247
   8.60961   8.60961      1.00  1.147476   .047217
   8.60950   8.60950      1.00  1.149126   .047237
   8.60939   8.60939      1.00  1.148766   .047147
   8.60928   8.60928      1.00  1.148786   .047277
   8.60917   8.60917      1.00  1.149226   .047277
   8.60906   8.60906      1.00  1.145506   .047087
   8.60894   8.60894      1.00  1.148476   .047347
   8.60883   8.60883      1.00  1.148086   .047277
   8.60872   8.60872      1.00  1.150266   .047307
   8.60860   8.60860      1.00  1.147646   .047187
   8.60848   8.60848      1.00  1.147926   .047337
   8.60837   8.60837      1.00  1.149366   .047307
   8.60825   8.60825      1.00  1.149176   .047337
   8.60813   8.60813      1.00  1.144246   .047167
   8.60802   8.60802      1.00  1.149076   .047417
   8.60790   8.60790      1.00  1.148356   .047367
   8.60778   8.60778      1.00  1.148766   .047387
   8.60767   8.60767      1.00  1.148226   .047317
   8.60755   8.60755      1.00  1.149206   .047417
   8.60744   8.60744      1.00  1.148626   .047327
   8.60733   8.60733      1.00  1.148586   .047337
   8.60721   8.60721      1.00  1.148206   .047397
   8.60710   8.60710      1.00  1.149506   .047427
   8.60699   8.60699      1.00  1.147896   .047317
   8.60689   8.60689      1.00  1.148066   .047387
   8.60677   8.60677      1.00  1.149086   .047547
   8.60665   8.60665      1.00  1.147946   .047377
   8.60655   8.60655      1.00  1.148516   .047397
   8.60644   8.60644      1.00  1.148536   .047467
   8.60633   8.60633      1.00  1.148876   .047497
   8.60622   8.60622      1.00  1.147576   .047377
   8.60611   8.60611      1.00  1.148226   .047417
   8.60600   8.60600      1.00  1.148836   .047477
   8.60588   8.60588      1.00  1.148056   .047467
   8.60577   8.60577      1.00  1.147666   .047447
   8.60565   8.60565      1.00  1.148426   .047517
   8.60554   8.60554      1.00  1.148066   .047477
   8.60542   8.60542      1.00  1.148726   .047537
   8.60530   8.60530      1.00  1.143846   .047267
   8.60518   8.60518      1.00  1.148916   .047467
   8.60507   8.60507      1.00  1.147246   .047527
   8.60495   8.60495      1.00  1.148026   .047497
   8.60483   8.60483      1.00  1.148266   .047437
   8.60471   8.60471      1.00  1.148226   .047477
   8.60460   8.60460      1.00  1.146886   .047497
   8.60447   8.60447      1.00  1.148566   .047527
   8.60435   8.60435      1.00  1.148046   .047577
   8.60425   8.60425      1.00  1.147426   .047487
   8.60413   8.60413      1.00  1.149926   .047697
   8.60402   8.60402      1.00  1.149066   .047627
   8.60390   8.60390      1.00  1.148756   .047697
   8.60380   8.60380      1.00  1.147796   .047567
   8.60369   8.60369      1.00  1.150856   .047747
   8.60357   8.60357      1.00  1.148016   .047587
   8.60346   8.60346      1.00  1.149716   .047727
   8.60335   8.60335      1.00  1.148476   .047657
   8.60324   8.60324      1.00  1.151866   .047767
   8.60312   8.60312      1.00  1.147046   .047627
   8.60301   8.60301      1.00  1.149196   .047697
   8.60291   8.60291      1.00  1.149386   .047757
   8.60280   8.60280      1.00  1.149816   .047797
   8.60268   8.60268      1.00  1.148296   .047737
   8.60257   8.60257      1.00  1.150296   .047827
   8.60246   8.60246      1.00  1.147626   .047737
   8.60236   8.60236      1.00  1.149656   .047737
   8.60225   8.60225      1.00  1.146696   .047737
   8.60213   8.60213      1.00  1.149276   .047777
   8.60202   8.60202      1.00  1.148376   .047777
   8.60192   8.60192      1.00  1.147856   .047657
   8.60181   8.60181      1.00  1.149416   .047757
   8.60169   8.60169      1.00  1.146366   .047657
   8.60159   8.60159      1.00  1.148656   .047737
   8.60149   8.60149      1.00  1.151386   .047927
   8.60138   8.60138      1.00  1.152396   .047927
   8.60126   8.60126      1.00  1.150326   .047907
   8.60116   8.60116      1.00  1.151046   .047897
   8.60106   8.60106      1.00  1.152496   .047937
   8.60095   8.60095      1.00  1.151016   .047927
   8.60085   8.60085      1.00  1.148186   .047767
   8.60075   8.60075      1.00  1.150196   .047967
   8.60065   8.60065      1.00  1.152216   .047977
   8.60054   8.60054      1.00  1.151466   .048057
   8.60043   8.60043      1.00  1.150676   .048017
   8.60034   8.60034      1.00  1.151856   .048047
   8.60024   8.60024      1.00  1.151996   .048077
   8.60013   8.60013      1.00  1.150516   .048007
   8.60002   8.60002      1.00  1.152596   .048077
   8.59992   8.59992      1.00  1.150796   .047987
   8.59982   8.59982      1.00  1.153756   .048127
   8.59971   8.59971      1.00  1.149046   .047897
   8.59960   8.59960      1.00  1.153616   .048147
   8.59949   8.59949      1.00  1.151146   .048037
   8.59939   8.59939      1.00  1.152746   .048047
   8.59928   8.59928      1.00  1.150246   .048047
   8.59916   8.59916      1.00  1.152636   .048117
   8.59905   8.59905      1.00  1.148866   .047987
   8.59894   8.59894      1.00  1.153006   .048177
   8.59883   8.59883      1.00  1.149446   .048027
   8.59871   8.59871      1.00  1.150786   .048107
   8.59859   8.59859      1.00  1.150026   .048067
   8.59848   8.59848      1.00  1.153826   .048307
   8.59836   8.59836      1.00  1.147926   .048037
   8.59824   8.59824      1.00  1.151876   .048257
   8.59813   8.59813      1.00  1.146366   .047977
   8.59801   8.59801      1.00  1.154106   .048237
   8.59790   8.59790      1.00  1.149876   .048167
   8.59777   8.59777      1.00  1.153786   .048287
   8.59766   8.59766      1.00  1.152126   .048217
   8.59755   8.59755      1.00  1.152076   .048197
   8.59744   8.59744      1.00  1.151416   .048227
   8.59732   8.59732      1.00  1.152366   .048267
   8.59721   8.59721      1.00  1.150976   .048177
   8.59710   8.59710      1.00  1.150696   .048137
   8.59699   8.59699      1.00  1.150756   .048097
   8.59687   8.59687      1.00  1.152186   .048327
   8.59677   8.59677      1.00  1.150196   .048207
   8.59666   8.59666      1.00  1.150766   .048287
   8.59655   8.59655      1.00  1.151736   .048277
   8.59643   8.59643      1.00  1.150136   .048217
   8.59632   8.59632      1.00  1.151016   .048257
   8.59622   8.59622      1.00  1.150466   .048297
   8.59610   8.59610      1.00  1.150436   .048237
   8.59598   8.59598      1.00  1.150416   .048217
   8.59588   8.59588      1.00  1.148966   .048127
   8.59577   8.59577      1.00  1.151816   .048307
   8.59565   8.59565      1.00  1.148646   .048127
   8.59553   8.59553      1.00  1.150716   .048277
   8.59542   8.59542      1.00  1.148496   .048157
   8.59531   8.59531      1.00  1.150796   .048307
   8.59518   8.59518      1.00  1.146066   .048137
   8.59506   8.59506      1.00  1.150346   .048307
   8.59495   8.59495      1.00  1.148126   .048177
   8.59484   8.59484      1.00  1.149606   .048307
   8.59472   8.59472      1.00  1.146886   .048187
   8.59459   8.59459      1.00  1.150736   .048327
   8.59447   8.59447      1.00  1.146356   .048117
   8.59436   8.59436      1.00  1.146486   .048107
   8.59425   8.59425      1.00  1.146416   .048177
   8.59412   8.59412      1.00  1.148146   .048227
   8.59401   8.59401      1.00  1.146916   .048207
   8.59390   8.59390      1.00  1.148686   .048257
   8.59379   8.59379      1.00  1.147046   .048247
   8.59368   8.59368      1.00  1.145696   .048307
   8.59357   8.59357      1.00  1.146716   .048367
   8.59346   8.59346      1.00  1.141736   .048027
   8.59335   8.59335      1.00  1.149006   .048327
   8.59323   8.59323      1.00  1.144526   .048197
   8.59312   8.59312      1.00  1.149016   .048357
   8.59302   8.59302      1.00  1.146566   .048307
   8.59290   8.59290      1.00  1.148446   .048397
   8.59279   8.59279      1.00  1.145886   .048227
   8.59268   8.59268      1.00  1.147896   .048347
   8.59257   8.59257      1.00  1.144256   .048407
   8.59247   8.59247      1.00  1.148336   .048357
   8.59235   8.59235      1.00  1.142866   .048197
   8.59224   8.59224      1.00  1.146606   .048297
   8.59213   8.59213      1.00  1.144006   .048367
   8.59202   8.59202      1.00  1.145486   .048347
   8.59191   8.59191      1.00  1.143666   .048267
   8.59180   8.59180      1.00  1.144716   .048317
   8.59170   8.59170      1.00  1.143396   .048307
   8.59159   8.59159      1.00  1.144296   .048317
   8.59148   8.59148      1.00  1.143806   .048277
   8.59137   8.59137      1.00  1.141906   .048167
   8.59127   8.59127      1.00  1.143796   .048327
   8.59116   8.59116      1.00  1.142846   .048307
   8.59105   8.59105      1.00  1.143736   .048327
   8.59095   8.59095      1.00  1.141716   .048267
   8.59085   8.59085      1.00  1.143256   .048327
   8.59075   8.59075      1.00  1.139436   .048167
   8.59065   8.59065      1.00  1.141666   .048307
   8.59055   8.59055      1.00  1.141306   .048327
   8.59044   8.59044      1.00  1.143246   .048427
   8.59034   8.59034      1.00  1.142036   .048237
   8.59023   8.59023      1.00  1.141286   .048277
   8.59013   8.59013      1.00  1.141746   .048357
   8.59003   8.59003      1.00  1.142696   .048177
   8.58992   8.58992      1.00  1.139986   .048247
   8.58981   8.58981      1.00  1.140416   .048297
   8.58971   8.58971      1.00  1.142456   .048367
   8.58961   8.58961      1.00  1.140686   .048317
   8.58950   8.58950      1.00  1.139586   .048377
   8.58939   8.58939      1.00  1.140456   .048267
   8.58928   8.58928      1.00  1.142716   .048467
   8.58917   8.58917      1.00  1.140746   .048447
   8.58905   8.58905      1.00  1.139966   .048347
   8.58893   8.58893      1.00  1.140546   .048387
   8.58883   8.58883      1.00  1.141016   .048367
   8.58871   8.58871      1.00  1.139376   .048397
   8.58859   8.58859      1.00  1.141316   .048387
   8.58848   8.58848      1.00  1.138816   .048337
   8.58836   8.58836      1.00  1.141256   .048357
   8.58825   8.58825      1.00  1.138716   .048347
   8.58813   8.58813      1.00  1.141036   .048457
   8.58801   8.58801      1.00  1.138366   .048387
   8.58789   8.58789      1.00  1.139416   .048337
   8.58778   8.58778      1.00  1.139086   .048407
   8.58767   8.58767      1.00  1.141006   .048457
   8.58755   8.58755      1.00  1.138736   .048377
   8.58743   8.58743      1.00  1.140516   .048557
   8.58732   8.58732      1.00  1.140406   .048397
   8.58721   8.58721      1.00  1.137446   .048387
   8.58710   8.58710      1.00  1.140976   .048597
   8.58699   8.58699      1.00  1.140586   .048527
   8.58688   8.58688      1.00  1.142616   .048647
   8.58677   8.58677      1.00  1.141246   .048487
   8.58665   8.58665      1.00  1.141916   .048527
   8.58654   8.58654      1.00  1.141586   .048687
   8.58644   8.58644      1.00  1.140926   .048527
   8.58633   8.58633      1.00  1.138436   .048447
   8.58621   8.58621      1.00  1.138906   .048567
   8.58610   8.58610      1.00  1.141006   .048657
   8.58600   8.58600      1.00  1.140666   .048617
   8.58588   8.58588      1.00  1.141416   .048577
   8.58576   8.58576      1.00  1.139046   .048527
   8.58565   8.58565      1.00  1.142126   .048577
   8.58553   8.58553      1.00  1.136586   .048397
   8.58541   8.58541      1.00  1.142136   .048667
   8.58529   8.58529      1.00  1.137306   .048497
   8.58518   8.58518      1.00  1.141006   .048677
   8.58507   8.58507      1.00  1.137786   .048647
   8.58495   8.58495      1.00  1.140006   .048617
   8.58483   8.58483      1.00  1.135246   .048427
   8.58471   8.58471      1.00  1.140666   .048667
   8.58460   8.58460      1.00  1.137146   .048557
   8.58448   8.58448      1.00  1.138326   .048647
   8.58436   8.58436      1.00  1.135246   .048437
   8.58425   8.58425      1.00  1.137106   .048497
   8.58414   8.58414      1.00  1.137236   .048597
   8.58402   8.58402      1.00  1.137806   .048577
   8.58390   8.58390      1.00  1.133196   .048457
   8.58380   8.58380      1.00  1.136936   .048547
   8.58369   8.58369      1.00  1.135926   .048597
   8.58358   8.58358      1.00  1.134116   .048447
   8.58346   8.58346      1.00  1.129976   .048287
   8.58335   8.58335      1.00  1.135256   .048437
   8.58324   8.58324      1.00  1.136376   .048677
   8.58314   8.58314      1.00  1.134276   .048517
   8.58302   8.58302      1.00  1.133766   .048507
   8.58291   8.58291      1.00  1.132776   .048437
   8.58280   8.58280      1.00  1.135936   .048617
   8.58269   8.58269      1.00  1.131926   .048347
   8.58257   8.58257      1.00  1.134216   .048477
   8.58247   8.58247      1.00  1.131276   .048477
   8.58237   8.58237      1.00  1.132016   .048537
   8.58225   8.58225      1.00  1.132276   .048537
   8.58214   8.58214      1.00  1.130976   .048487
   8.58203   8.58203      1.00  1.131516   .048347
   8.58193   8.58193      1.00  1.131646   .048447
   8.58182   8.58182      1.00  1.129876   .048447
   8.58171   8.58171      1.00  1.130596   .048427
   8.58160   8.58160      1.00  1.130176   .048587
   8.58150   8.58150      1.00  1.130256   .048457
   8.58139   8.58139      1.00  1.130616   .048577
   8.58128   8.58128      1.00  1.128456   .048437
   8.58118   8.58118      1.00  1.129346   .048487
   8.58107   8.58107      1.00  1.128906   .048457
   8.58097   8.58097      1.00  1.129216   .048497
   8.58086   8.58086      1.00  1.127066   .048407
   8.58077   8.58077      1.00  1.128616   .048447
   8.58067   8.58067      1.00  1.127666   .048407
   8.58056   8.58056      1.00  1.127406   .048477
   8.58045   8.58045      1.00  1.124746   .048457
   8.58036   8.58036      1.00  1.128626   .048467
   8.58026   8.58026      1.00  1.126586   .048477
   8.58015   8.58015      1.00  1.127276   .048417
   8.58004   8.58004      1.00  1.124976   .048387
   8.57994   8.57994      1.00  1.124416   .048247
   8.57983   8.57983      1.00  1.127106   .048437
   8.57973   8.57973      1.00  1.124206   .048337
   8.57963   8.57963      1.00  1.126726   .048467
   8.57952   8.57952      1.00  1.124816   .048367
   8.57942   8.57942      1.00  1.126496   .048487
   8.57931   8.57931      1.00  1.124446   .048397
   8.57919   8.57919      1.00  1.124116   .048357
   8.57908   8.57908      1.00  1.122086   .048297
   8.57896   8.57896      1.00  1.124276   .048457
   8.57885   8.57885      1.00  1.124936   .048337
   8.57873   8.57873      1.00  1.123856   .048397
   8.57862   8.57862      1.00  1.125806   .048537
   8.57851   8.57851      1.00  1.124736   .048437
   8.57839   8.57839      1.00  1.124806   .048507
   8.57827   8.57827      1.00  1.125706   .048527
   8.57816   8.57816      1.00  1.125066   .048527
   8.57804   8.57804      1.00  1.124886   .048567
   8.57792   8.57792      1.00  1.126106   .048667
   8.57779   8.57779      1.00  1.122726   .048437
   8.57768   8.57768      1.00  1.126516   .048587
   8.57757   8.57757      1.00  1.125186   .048487
   8.57747   8.57747      1.00  1.124676   .048397
   8.57735   8.57735      1.00  1.125066   .048487
   8.57724   8.57724      1.00  1.125336   .048597
   8.57714   8.57714      1.00  1.124416   .048507
   8.57702   8.57702      1.00  1.125486   .048567
   8.57690   8.57690      1.00  1.123516   .048577
   8.57679   8.57679      1.00  1.125706   .048587
   8.57668   8.57668      1.00  1.125356   .048597
   8.57657   8.57657      1.00  1.123666   .048437
   8.57646   8.57646      1.00  1.124786   .048647
   8.57635   8.57635      1.00  1.125276   .048537
   8.57624   8.57624      1.00  1.126736   .048677
   8.57613   8.57613      1.00  1.124286   .048517
   8.57602   8.57602      1.00  1.125766   .048697
   8.57591   8.57591      1.00  1.124196   .048577
   8.57580   8.57580      1.00  1.127276   .048777
   8.57568   8.57568      1.00  1.123176   .048507
   8.57555   8.57555      1.00  1.126486   .048807
   8.57544   8.57544      1.00  1.123996   .048657
   8.57533   8.57533      1.00  1.126326   .048747
   8.57521   8.57521      1.00  1.125036   .048767
   8.57509   8.57509      1.00  1.125876   .048697
   8.57497   8.57497      1.00  1.123096   .048537
   8.57486   8.57486      1.00  1.128006   .048867
   8.57474   8.57474      1.00  1.123466   .048707
   8.57462   8.57462      1.00  1.125226   .048727
   8.57450   8.57450      1.00  1.125096   .048777
   8.57439   8.57439      1.00  1.124886   .048737
   8.57427   8.57427      1.00  1.125516   .048817
   8.57415   8.57415      1.00  1.124176   .048707
   8.57404   8.57404      1.00  1.124786   .048797
   8.57393   8.57393      1.00  1.127296   .048817
   8.57381   8.57381      1.00  1.122696   .048777
   8.57370   8.57370      1.00  1.125496   .048797
   8.57360   8.57360      1.00  1.127796   .048957
   8.57349   8.57349      1.00  1.122766   .048767
   8.57337   8.57337      1.00  1.125756   .048947
   8.57326   8.57326      1.00  1.122886   .048717
   8.57315   8.57315      1.00  1.125816   .048877
   8.57304   8.57304      1.00  1.123536   .048847
   8.57293   8.57293      1.00  1.128196   .049047
   8.57282   8.57282      1.00  1.123626   .048837
   8.57271   8.57271      1.00  1.128756   .049067
   8.57261   8.57261      1.00  1.123876   .048837
   8.57249   8.57249      1.00  1.128626   .049067
   8.57238   8.57238      1.00  1.123086   .048827
   8.57227   8.57227      1.00  1.126476   .049057
   8.57216   8.57216      1.00  1.126236   .049037
   8.57205   8.57205      1.00  1.126316   .049037
   8.57194   8.57194      1.00  1.125096   .048977
   8.57183   8.57183      1.00  1.127606   .048987
   8.57173   8.57173      1.00  1.120656   .048817
   8.57162   8.57162      1.00  1.126186   .049027
   8.57151   8.57151      1.00  1.125866   .049017
   8.57140   8.57140      1.00  1.126426   .048997
   8.57130   8.57130      1.00  1.126006   .048957
   8.57119   8.57119      1.00  1.125946   .048977
   8.57108   8.57108      1.00  1.125776   .049027
   8.57098   8.57098      1.00  1.125596   .049057
   8.57088   8.57088      1.00  1.126256   .049037
   8.57078   8.57078      1.00  1.125546   .048967
   8.57068   8.57068      1.00  1.126076   .049127
   8.57058   8.57058      1.00  1.125876   .049067
   8.57047   8.57047      1.00  1.125866   .049017
   8.57037   8.57037      1.00  1.127206   .049117
   8.57027   8.57027      1.00  1.125046   .049047
   8.57016   8.57016      1.00  1.124866   .049057
   8.57006   8.57006      1.00  1.125966   .049147
   8.56995   8.56995      1.00  1.126126   .049177
   8.56984   8.56984      1.00  1.123366   .049027
   8.56974   8.56974      1.00  1.124856   .049077
   8.56964   8.56964      1.00  1.125226   .049147
   8.56953   8.56953      1.00  1.125056   .049147
   8.56942   8.56942      1.00  1.121036   .049047
   8.56931   8.56931      1.00  1.126976   .049177
   8.56920   8.56920      1.00  1.122696   .049087
   8.56908   8.56908      1.00  1.122806   .049107
   8.56897   8.56897      1.00  1.124216   .049157
   8.56886   8.56886      1.00  1.122916   .048997
   8.56875   8.56875      1.00  1.123736   .049117
   8.56864   8.56864      1.00  1.121486   .049097
   8.56852   8.56852      1.00  1.124786   .049177
   8.56840   8.56840      1.00  1.122666   .049137
   8.56829   8.56829      1.00  1.120106   .049027
   8.56817   8.56817      1.00  1.124626   .049197
   8.56805   8.56805      1.00  1.120536   .049007
   8.56793   8.56793      1.00  1.121906   .049077
   8.56782   8.56782      1.00  1.119306   .049057
   8.56770   8.56770      1.00  1.122116   .049107
   8.56759   8.56759      1.00  1.122566   .049147
   8.56747   8.56747      1.00  1.116896   .048957
   8.56737   8.56737      1.00  1.124156   .049277
   8.56725   8.56725      1.00  1.118986   .049057
   8.56714   8.56714      1.00  1.118066   .049057
   8.56703   8.56703      1.00  1.119426   .049097
   8.56692   8.56692      1.00  1.120326   .049057
   8.56681   8.56681      1.00  1.118526   .049027
   8.56670   8.56670      1.00  1.116646   .048977
   8.56659   8.56659      1.00  1.119866   .049157
   8.56648   8.56648      1.00  1.118626   .049107
   8.56637   8.56637      1.00  1.117076   .048997
   8.56626   8.56626      1.00  1.117126   .048967
   8.56615   8.56615      1.00  1.116926   .048977
   8.56604   8.56604      1.00  1.116096   .048947
   8.56593   8.56593      1.00  1.115846   .049007
   8.56581   8.56581      1.00  1.117826   .049127
   8.56570   8.56570      1.00  1.115546   .049017
   8.56558   8.56558      1.00  1.113276   .048877
   8.56546   8.56546      1.00  1.119096   .049157
   8.56534   8.56534      1.00  1.113086   .048847
   8.56523   8.56523      1.00  1.115286   .049007
   8.56511   8.56511      1.00  1.115026   .049017
   8.56499   8.56499      1.00  1.116806   .049057
   8.56487   8.56487      1.00  1.113306   .048967
   8.56476   8.56476      1.00  1.112556   .048837
   8.56464   8.56464      1.00  1.114256   .049037
   8.56452   8.56452      1.00  1.113566   .048977
   8.56440   8.56440      1.00  1.106166   .048737
   8.56429   8.56429      1.00  1.112516   .048927
   8.56417   8.56417      1.00  1.112926   .048997
   8.56406   8.56406      1.00  1.110566   .048847
   8.56395   8.56395      1.00  1.110076   .048927
   8.56384   8.56384      1.00  1.112466   .048907
   8.56373   8.56373      1.00  1.111126   .048927
   8.56361   8.56361      1.00  1.108976   .048797
   8.56350   8.56350      1.00  1.110316   .048907
   8.56339   8.56339      1.00  1.108546   .048867
   8.56328   8.56328      1.00  1.111086   .048937
   8.56317   8.56317      1.00  1.105666   .048777
   8.56306   8.56306      1.00  1.111336   .048967
   8.56295   8.56295      1.00  1.106086   .048877
   8.56285   8.56285      1.00  1.108376   .048867
   8.56273   8.56273      1.00  1.107586   .048917
   8.56262   8.56262      1.00  1.107586   .048947
   8.56251   8.56251      1.00  1.104776   .048787
   8.56240   8.56240      1.00  1.107406   .048867
   8.56229   8.56229      1.00  1.107116   .048907
   8.56218   8.56218      1.00  1.107266   .048897
   8.56207   8.56207      1.00  1.101766   .048607
   8.56197   8.56197      1.00  1.108716   .048927
   8.56186   8.56186      1.00  1.105136   .048797
   8.56175   8.56175      1.00  1.106206   .048807
   8.56164   8.56164      1.00  1.103356   .048717
   8.56154   8.56154      1.00  1.108016   .048957
   8.56143   8.56143      1.00  1.102526   .048797
   8.56132   8.56132      1.00  1.104676   .048787
   8.56122   8.56122      1.00  1.102546   .048797
   8.56111   8.56111      1.00  1.104376   .048927
   8.56101   8.56101      1.00  1.102756   .048767
   8.56090   8.56090      1.00  1.102706   .048857
   8.56080   8.56080      1.00  1.103216   .048817
   8.56070   8.56070      1.00  1.103566   .048857
   8.56059   8.56059      1.00  1.099596   .048647
   8.56049   8.56049      1.00  1.103766   .048907
   8.56039   8.56039      1.00  1.099696   .048697
   8.56029   8.56029      1.00  1.102316   .048827
   8.56019   8.56019      1.00  1.098836   .048677
   8.56008   8.56008      1.00  1.102746   .048867
   8.55998   8.55998      1.00  1.098476   .048667
   8.55988   8.55988      1.00  1.101596   .048857
   8.55977   8.55977      1.00  1.099616   .048737
   8.55966   8.55966      1.00  1.099606   .048707
   8.55956   8.55956      1.00  1.095376   .048527
   8.55945   8.55945      1.00  1.104216   .048947
   8.55934   8.55934      1.00  1.095886   .048597
   8.55923   8.55923      1.00  1.099296   .048827
   8.55912   8.55912      1.00  1.095806   .048667
   8.55901   8.55901      1.00  1.100726   .048887
   8.55889   8.55889      1.00  1.092976   .048497
   8.55877   8.55877      1.00  1.096986   .048767
   8.55865   8.55865      1.00  1.097606   .048727
   8.55855   8.55855      1.00  1.098676   .048697
   8.55843   8.55843      1.00  1.095956   .048697
   8.55831   8.55831      1.00  1.096306   .048717
   8.55820   8.55820      1.00  1.097196   .048727
   8.55809   8.55809      1.00  1.097696   .048817
   8.55797   8.55797      1.00  1.092696   .048497
   8.55785   8.55785      1.00  1.098836   .048837
   8.55774   8.55774      1.00  1.094956   .048737
   8.55763   8.55763      1.00  1.095126   .048637
   8.55751   8.55751      1.00  1.094756   .048767
   8.55739   8.55739      1.00  1.095246   .048737
   8.55728   8.55728      1.00  1.092336   .048637
   8.55718   8.55718      1.00  1.090016   .048427
   8.55706   8.55706      1.00  1.096856   .048777
   8.55694   8.55694      1.00  1.092456   .048637
   8.55684   8.55684      1.00  1.092516   .048617
   8.55673   8.55673      1.00  1.093826   .048697
   8.55661   8.55661      1.00  1.094426   .048827
   8.55650   8.55650      1.00  1.091336   .048577
   8.55640   8.55640      1.00  1.092726   .048627
   8.55629   8.55629      1.00  1.093346   .048717
   8.55618   8.55618      1.00  1.091836   .048627
   8.55606   8.55606      1.00  1.091056   .048707
   8.55595   8.55595      1.00  1.094536   .048857
   8.55584   8.55584      1.00  1.091366   .048637
   8.55572   8.55572      1.00  1.090966   .048707
   8.55560   8.55560      1.00  1.090226   .048577
   8.55549   8.55549      1.00  1.093636   .048797
   8.55538   8.55538      1.00  1.092676   .048727
   8.55525   8.55525      1.00  1.085266   .048407
   8.55514   8.55514      1.00  1.093676   .048867
   8.55503   8.55503      1.00  1.089756   .048637
   8.55491   8.55491      1.00  1.089126   .048647
   8.55479   8.55479      1.00  1.089286   .048567
   8.55467   8.55467      1.00  1.091246   .048807
   8.55456   8.55456      1.00  1.087776   .048577
   8.55444   8.55444      1.00  1.089376   .048677
   8.55432   8.55432      1.00  1.091266   .048777
   8.55420   8.55420      1.00  1.087136   .048627
   8.55409   8.55409      1.00  1.087636   .048657
   8.55398   8.55398      1.00  1.088116   .048607
   8.55387   8.55387      1.00  1.090556   .048767
   8.55375   8.55375      1.00  1.086036   .048627
   8.55365   8.55365      1.00  1.088536   .048667
   8.55354   8.55354      1.00  1.086486   .048607
   8.55343   8.55343      1.00  1.090746   .048787
   8.55331   8.55331      1.00  1.082526   .048407
   8.55321   8.55321      1.00  1.092006   .048927
   8.55311   8.55311      1.00  1.085066   .048627
   8.55300   8.55300      1.00  1.087356   .048687
   8.55288   8.55288      1.00  1.084846   .048557
   8.55278   8.55278      1.00  1.090436   .048767
   8.55267   8.55267      1.00  1.083326   .048537
   8.55256   8.55256      1.00  1.086196   .048627
   8.55244   8.55244      1.00  1.083786   .048497
   8.55233   8.55233      1.00  1.087526   .048707
   8.55223   8.55223      1.00  1.083046   .048557
   8.55212   8.55212      1.00  1.085386   .048607
   8.55200   8.55200      1.00  1.085456   .048657
   8.55190   8.55190      1.00  1.084856   .048637
   8.55179   8.55179      1.00  1.082906   .048597
   8.55169   8.55169      1.00  1.085386   .048697
   8.55158   8.55158      1.00  1.083346   .048537
   8.55147   8.55147      1.00  1.083686   .048707
   8.55137   8.55137      1.00  1.084036   .048647
   8.55126   8.55126      1.00  1.083886   .048617
   8.55115   8.55115      1.00  1.082596   .048597
   8.55105   8.55105      1.00  1.082896   .048577
   8.55095   8.55095      1.00  1.084826   .048777
   8.55085   8.55085      1.00  1.084366   .048737
   8.55074   8.55074      1.00  1.080306   .048527
   8.55064   8.55064      1.00  1.084926   .048737
   8.55055   8.55055      1.00  1.082766   .048627
   8.55044   8.55044      1.00  1.080916   .048647
   8.55033   8.55033      1.00  1.083536   .048687
   8.55023   8.55023      1.00  1.081486   .048637
   8.55013   8.55013      1.00  1.080676   .048597
   8.55003   8.55003      1.00  1.078196   .048487
   8.54992   8.54992      1.00  1.079806   .048477
   8.54982   8.54982      1.00  1.084166   .048787
   8.54971   8.54971      1.00  1.078716   .048507
   8.54960   8.54960      1.00  1.083306   .048787
   8.54949   8.54949      1.00  1.082276   .048687
   8.54938   8.54938      1.00  1.081646   .048587
   8.54928   8.54928      1.00  1.078546   .048547
   8.54917   8.54917      1.00  1.087636   .049017
   8.54905   8.54905      1.00  1.076836   .048507
   8.54894   8.54894      1.00  1.083116   .048737
   8.54883   8.54883      1.00  1.081086   .048727
   8.54871   8.54871      1.00  1.084706   .048927
   8.54859   8.54859      1.00  1.078396   .048677
   8.54848   8.54848      1.00  1.083686   .048767
   8.54837   8.54837      1.00  1.079546   .048727
   8.54825   8.54825      1.00  1.084886   .048907
   8.54812   8.54812      1.00  1.078406   .048687
   8.54801   8.54801      1.00  1.082316   .048797
   8.54790   8.54790      1.00  1.082566   .048897
   8.54778   8.54778      1.00  1.081606   .048767
   8.54766   8.54766      1.00  1.081236   .048817
   8.54755   8.54755      1.00  1.081276   .048747
   8.54744   8.54744      1.00  1.081986   .048877
   8.54732   8.54732      1.00  1.082586   .048827
   8.54721   8.54721      1.00  1.082446   .048857
   8.54710   8.54710      1.00  1.079886   .048747
   8.54699   8.54699      1.00  1.083046   .048857
   8.54688   8.54688      1.00  1.081976   .048887
   8.54676   8.54676      1.00  1.082186   .048857
   8.54665   8.54665      1.00  1.081386   .048937
   8.54655   8.54655      1.00  1.083626   .048917
   8.54644   8.54644      1.00  1.081306   .048837
   8.54632   8.54632      1.00  1.085646   .049087
   8.54621   8.54621      1.00  1.080256   .048857
   8.54611   8.54611      1.00  1.084166   .048937
   8.54599   8.54599      1.00  1.084446   .049117
   8.54587   8.54587      1.00  1.081816   .048887
   8.54576   8.54576      1.00  1.084366   .049067
   8.54565   8.54565      1.00  1.081796   .049017
   8.54553   8.54553      1.00  1.084446   .049067
   8.54541   8.54541      1.00  1.083716   .049107
   8.54529   8.54529      1.00  1.083166   .048947
   8.54518   8.54518      1.00  1.084866   .049117
   8.54506   8.54506      1.00  1.082706   .049247
   8.54494   8.54494      1.00  1.082276   .048997
   8.54482   8.54482      1.00  1.084306   .049237
   8.54471   8.54471      1.00  1.083626   .049117
   8.54458   8.54458      1.00  1.082666   .049007
   8.54446   8.54446      1.00  1.082106   .049067
   8.54435   8.54435      1.00  1.083226   .049067
   8.54425   8.54425      1.00  1.081526   .049157
   8.54413   8.54413      1.00  1.082796   .049117
   8.54401   8.54401      1.00  1.082756   .049117
   8.54390   8.54390      1.00  1.081416   .049077
   8.54380   8.54380      1.00  1.085866   .049367
   8.54367   8.54367      1.00  1.080426   .049127
   8.54356   8.54356      1.00  1.085516   .049257
   8.54345   8.54345      1.00  1.081116   .049047
   8.54334   8.54334      1.00  1.083086   .049217
   8.54323   8.54323      1.00  1.084326   .049237
   8.54312   8.54312      1.00  1.082526   .049227
   8.54301   8.54301      1.00  1.081176   .049127
   8.54290   8.54290      1.00  1.084216   .049237
   8.54279   8.54279      1.00  1.081896   .049267
   8.54267   8.54267      1.00  1.082446   .049177
   8.54257   8.54257      1.00  1.079006   .049127
   8.54246   8.54246      1.00  1.084216   .049377
   8.54235   8.54235      1.00  1.083576   .049297
   8.54223   8.54223      1.00  1.082526   .049247
   8.54213   8.54213      1.00  1.082186   .049317
   8.54203   8.54203      1.00  1.082996   .049257
   8.54191   8.54191      1.00  1.084436   .049347
   8.54180   8.54180      1.00  1.078916   .049177
   8.54170   8.54170      1.00  1.085946   .049477
   8.54159   8.54159      1.00  1.079856   .049247
   8.54148   8.54148      1.00  1.085296   .049477
   8.54137   8.54137      1.00  1.078876   .049147
   8.54127   8.54127      1.00  1.083796   .049327
   8.54117   8.54117      1.00  1.081056   .049217
   8.54106   8.54106      1.00  1.083836   .049357
   8.54095   8.54095      1.00  1.077246   .049077
   8.54085   8.54085      1.00  1.086606   .049487
   8.54075   8.54075      1.00  1.077586   .049207
   8.54065   8.54065      1.00  1.084616   .049547
   8.54055   8.54055      1.00  1.077626   .049157
   8.54044   8.54044      1.00  1.081806   .049357
   8.54034   8.54034      1.00  1.080096   .049297
   8.54023   8.54023      1.00  1.080776   .049357
   8.54013   8.54013      1.00  1.079976   .049327
   8.54003   8.54003      1.00  1.082186   .049407
   8.53993   8.53993      1.00  1.077646   .049247
   8.53982   8.53982      1.00  1.082906   .049457
   8.53971   8.53971      1.00  1.079736   .049287
   8.53961   8.53961      1.00  1.078806   .049377
   8.53950   8.53950      1.00  1.083626   .049527
   8.53939   8.53939      1.00  1.079606   .049387
   8.53928   8.53928      1.00  1.079396   .049347
   8.53917   8.53917      1.00  1.080976   .049407
   8.53906   8.53906      1.00  1.081936   .049517
   8.53894   8.53894      1.00  1.079776   .049367
   8.53883   8.53883      1.00  1.079856   .049337
   8.53872   8.53872      1.00  1.079356   .049407
   8.53861   8.53861      1.00  1.085146   .049607
   8.53849   8.53849      1.00  1.080146   .049447
   8.53837   8.53837      1.00  1.080476   .049497
   8.53825   8.53825      1.00  1.083116   .049617
   8.53814   8.53814      1.00  1.081786   .049567
   8.53801   8.53801      1.00  1.081146   .049577
   8.53789   8.53789      1.00  1.080976   .049487
   8.53778   8.53778      1.00  1.081136   .049537
   8.53767   8.53767      1.00  1.080276   .049547
   8.53756   8.53756      1.00  1.082086   .049587
   8.53744   8.53744      1.00  1.081496   .049507
   8.53733   8.53733      1.00  1.080746   .049517
   8.53722   8.53722      1.00  1.081866   .049617
   8.53710   8.53710      1.00  1.080836   .049547
   8.53699   8.53699      1.00  1.082686   .049647
   8.53688   8.53688      1.00  1.078576   .049457
   8.53677   8.53677      1.00  1.083106   .049657
   8.53666   8.53666      1.00  1.082156   .049627
   8.53655   8.53655      1.00  1.080416   .049497
   8.53644   8.53644      1.00  1.080306   .049567
   8.53633   8.53633      1.00  1.085276   .049857
   8.53622   8.53622      1.00  1.078076   .049477
   8.53610   8.53610      1.00  1.083246   .049767
   8.53599   8.53599      1.00  1.078726   .049497
   8.53588   8.53588      1.00  1.085156   .049797
   8.53577   8.53577      1.00  1.080706   .049717
   8.53565   8.53565      1.00  1.080946   .049727
   8.53553   8.53553      1.00  1.080356   .049687
   8.53542   8.53542      1.00  1.079316   .049687
   8.53530   8.53530      1.00  1.081836   .049737
   8.53518   8.53518      1.00  1.080886   .049717
   8.53506   8.53506      1.00  1.082266   .049867
   8.53495   8.53495      1.00  1.084016   .049777
   8.53484   8.53484      1.00  1.081396   .049717
   8.53471   8.53471      1.00  1.081316   .049797
   8.53459   8.53459      1.00  1.081216   .049807
   8.53448   8.53448      1.00  1.083346   .049867
   8.53436   8.53436      1.00  1.080256   .049767
   8.53425   8.53425      1.00  1.080616   .049687
   8.53413   8.53413      1.00  1.083216   .049887
   8.53402   8.53402      1.00  1.081256   .049777
   8.53390   8.53390      1.00  1.083266   .049947
   8.53379   8.53379      1.00  1.078456   .049777
   8.53369   8.53369      1.00  1.083626   .049977
   8.53358   8.53358      1.00  1.081066   .049927
   8.53347   8.53347      1.00  1.082466   .049997
   8.53334   8.53334      1.00  1.080146   .049827
   8.53323   8.53323      1.00  1.081976   .049977
   8.53313   8.53313      1.00  1.080176   .049877
   8.53301   8.53301      1.00  1.081766   .049907
   8.53290   8.53290      1.00  1.081256   .049897
   8.53280   8.53280      1.00  1.080386   .049897
   8.53269   8.53269      1.00  1.082486   .049957
   8.53258   8.53258      1.00  1.080936   .049887
   8.53246   8.53246      1.00  1.080776   .049837
   8.53235   8.53235      1.00  1.082756   .050017
   8.53224   8.53224      1.00  1.082106   .049977
   8.53213   8.53213      1.00  1.080566   .049897
   8.53202   8.53202      1.00  1.081536   .049967
   8.53191   8.53191      1.00  1.079236   .049847
   8.53181   8.53181      1.00  1.084136   .050097
   8.53170   8.53170      1.00  1.081646   .049957
   8.53159   8.53159      1.00  1.080456   .049957
   8.53148   8.53148      1.00  1.082846   .050007
   8.53138   8.53138      1.00  1.082286   .050057
   8.53127   8.53127      1.00  1.083516   .050077
   8.53116   8.53116      1.00  1.079096   .049887
   8.53106   8.53106      1.00  1.083936   .050177
   8.53096   8.53096      1.00  1.082556   .050107
   8.53086   8.53086      1.00  1.082186   .050207
   8.53075   8.53075      1.00  1.082276   .050037
   8.53065   8.53065      1.00  1.082916   .050137
   8.53055   8.53055      1.00  1.082636   .050197
   8.53045   8.53045      1.00  1.081836   .050147
   8.53034   8.53034      1.00  1.080596   .050077
   8.53024   8.53024      1.00  1.084346   .050217
   8.53014   8.53014      1.00  1.078756   .049927
   8.53004   8.53004      1.00  1.085056   .050317
   8.52993   8.52993      1.00  1.078876   .050017
   8.52982   8.52982      1.00  1.082166   .050237
   8.52972   8.52972      1.00  1.080616   .050057
   8.52961   8.52961      1.00  1.083526   .050187
   8.52950   8.52950      1.00  1.078196   .050067
   8.52940   8.52940      1.00  1.083846   .050327
   8.52929   8.52929      1.00  1.081256   .050227
   8.52918   8.52918      1.00  1.082436   .050327
   8.52906   8.52906      1.00  1.079846   .050217
   8.52895   8.52895      1.00  1.083536   .050297
   8.52884   8.52884      1.00  1.080956   .050267
   8.52873   8.52873      1.00  1.085296   .050427
   8.52861   8.52861      1.00  1.079806   .050077
   8.52849   8.52849      1.00  1.082896   .050277
   8.52838   8.52838      1.00  1.082956   .050297
   8.52826   8.52826      1.00  1.078926   .050077
   8.52814   8.52814      1.00  1.080876   .050217
   8.52803   8.52803      1.00  1.081606   .050327
   8.52791   8.52791      1.00  1.082656   .050307
   8.52780   8.52780      1.00  1.083326   .050457
   8.52768   8.52768      1.00  1.080146   .050197
   8.52757   8.52757      1.00  1.082286   .050397
   8.52746   8.52746      1.00  1.080736   .050317
   8.52734   8.52734      1.00  1.083086   .050397
   8.52722   8.52722      1.00  1.082276   .050457
   8.52712   8.52712      1.00  1.081076   .050287
   8.52701   8.52701      1.00  1.082006   .050337
   8.52689   8.52689      1.00  1.083266   .050407
   8.52678   8.52678      1.00  1.081476   .050327
   8.52667   8.52667      1.00  1.080926   .050397
   8.52657   8.52657      1.00  1.083306   .050417
   8.52646   8.52646      1.00  1.084236   .050497
   8.52635   8.52635      1.00  1.080876   .050437
   8.52624   8.52624      1.00  1.082906   .050517
   8.52613   8.52613      1.00  1.083826   .050547
   8.52602   8.52602      1.00  1.083416   .050467
   8.52590   8.52590      1.00  1.079466   .050357
   8.52579   8.52579      1.00  1.082496   .050557
   8.52567   8.52567      1.00  1.081946   .050417
   8.52555   8.52555      1.00  1.082636   .050497
   8.52543   8.52543      1.00  1.081736   .050517
   8.52532   8.52532      1.00  1.082106   .050507
   8.52521   8.52521      1.00  1.084586   .050667
   8.52509   8.52509      1.00  1.083216   .050557
   8.52497   8.52497      1.00  1.079956   .050487
   8.52486   8.52486      1.00  1.084576   .050557
   8.52474   8.52474      1.00  1.082756   .050587
   8.52462   8.52462      1.00  1.080306   .050427
   8.52449   8.52449      1.00  1.082786   .050587
   8.52438   8.52438      1.00  1.083606   .050627
   8.52427   8.52427      1.00  1.081736   .050557
   8.52416   8.52416      1.00  1.081346   .050587
   8.52404   8.52404      1.00  1.085116   .050657
   8.52394   8.52394      1.00  1.080776   .050587
   8.52382   8.52382      1.00  1.083606   .050677
   8.52370   8.52370      1.00  1.080476   .050537
   8.52358   8.52358      1.00  1.083776   .050677
   8.52347   8.52347      1.00  1.082506   .050637
   8.52337   8.52337      1.00  1.080636   .050597
   8.52326   8.52326      1.00  1.084576   .050797
   8.52314   8.52314      1.00  1.080996   .050637
   8.52304   8.52304      1.00  1.081076   .050727
   8.52294   8.52294      1.00  1.084396   .050797
   8.52282   8.52282      1.00  1.083006   .050787
   8.52270   8.52270      1.00  1.079526   .050627
   8.52260   8.52260      1.00  1.082506   .050817
   8.52249   8.52249      1.00  1.082066   .050637
   8.52238   8.52238      1.00  1.082106   .050727
   8.52226   8.52226      1.00  1.078566   .050587
   8.52215   8.52215      1.00  1.083926   .050867
   8.52205   8.52205      1.00  1.084656   .050847
   8.52194   8.52194      1.00  1.081986   .050827
   8.52183   8.52183      1.00  1.079406   .050657
   8.52172   8.52172      1.00  1.087206   .051007
   8.52162   8.52162      1.00  1.082656   .050797
   8.52151   8.52151      1.00  1.081796   .050847
   8.52140   8.52140      1.00  1.084006   .050937
   8.52129   8.52129      1.00  1.082636   .050827
   8.52119   8.52119      1.00  1.084476   .050937
   8.52108   8.52108      1.00  1.082586   .050817
   8.52098   8.52098      1.00  1.083476   .050967
   8.52088   8.52088      1.00  1.079596   .050727
   8.52078   8.52078      1.00  1.082986   .050847
   8.52067   8.52067      1.00  1.085326   .050977
   8.52057   8.52057      1.00  1.085186   .051067
   8.52047   8.52047      1.00  1.078916   .050777
   8.52037   8.52037      1.00  1.089206   .051237
   8.52026   8.52026      1.00  1.082176   .050797
   8.52015   8.52015      1.00  1.086106   .051167
   8.52006   8.52006      1.00  1.079136   .050807
   8.51996   8.51996      1.00  1.089216   .051237
   8.51985   8.51985      1.00  1.082906   .050977
   8.51974   8.51974      1.00  1.084956   .051107
   8.51964   8.51964      1.00  1.082376   .051017
   8.51953   8.51953      1.00  1.088526   .051227
   8.51942   8.51942      1.00  1.082126   .050897
   8.51930   8.51930      1.00  1.084726   .051127
   8.51919   8.51919      1.00  1.085466   .051177
   8.51909   8.51909      1.00  1.086206   .051127
   8.51897   8.51897      1.00  1.081456   .051037
   8.51885   8.51885      1.00  1.087666   .051347
   8.51874   8.51874      1.00  1.084266   .051057
   8.51863   8.51863      1.00  1.087146   .051337
   8.51851   8.51851      1.00  1.083346   .051137
   8.51839   8.51839      1.00  1.085396   .051187
   8.51828   8.51828      1.00  1.087536   .051427
   8.51817   8.51817      1.00  1.084916   .051207
   8.51804   8.51804      1.00  1.085636   .051247
   8.51791   8.51791      1.00  1.086256   .051307
   8.51780   8.51780      1.00  1.086726   .051297
   8.51769   8.51769      1.00  1.086816   .051367
   8.51758   8.51758      1.00  1.085876   .051267
   8.51746   8.51746      1.00  1.086296   .051357
   8.51735   8.51735      1.00  1.086556   .051337
   8.51724   8.51724      1.00  1.087066   .051387
   8.51713   8.51713      1.00  1.084596   .051287
   8.51701   8.51701      1.00  1.086816   .051327
   8.51690   8.51690      1.00  1.085706   .051267
   8.51680   8.51680      1.00  1.087216   .051407
   8.51668   8.51668      1.00  1.084166   .051227
   8.51657   8.51657      1.00  1.087166   .051457
   8.51646   8.51646      1.00  1.083876   .051347
   8.51636   8.51636      1.00  1.088936   .051577
   8.51624   8.51624      1.00  1.085186   .051427
   8.51613   8.51613      1.00  1.089856   .051597
   8.51602   8.51602      1.00  1.081576   .051167
   8.51591   8.51591      1.00  1.089316   .051547
   8.51579   8.51579      1.00  1.085546   .051367
   8.51567   8.51567      1.00  1.086586   .051457
   8.51555   8.51555      1.00  1.081766   .051187
   8.51544   8.51544      1.00  1.089436   .051527
   8.51532   8.51532      1.00  1.082606   .051357
   8.51520   8.51520      1.00  1.085866   .051407
   8.51509   8.51509      1.00  1.082416   .051267
   8.51498   8.51498      1.00  1.088646   .051587
   8.51486   8.51486      1.00  1.083166   .051387
   8.51473   8.51473      1.00  1.086336   .051527
   8.51462   8.51462      1.00  1.084976   .051447
   8.51450   8.51450      1.00  1.088246   .051627
   8.51438   8.51438      1.00  1.083636   .051437
   8.51427   8.51427      1.00  1.086756   .051587
   8.51416   8.51416      1.00  1.086196   .051507
   8.51404   8.51404      1.00  1.087196   .051587
   8.51393   8.51393      1.00  1.084986   .051527
   8.51382   8.51382      1.00  1.086516   .051657
   8.51371   8.51371      1.00  1.084586   .051467
   8.51360   8.51360      1.00  1.083096   .051377
   8.51348   8.51348      1.00  1.085436   .051567
   8.51337   8.51337      1.00  1.085916   .051527
   8.51326   8.51326      1.00  1.086306   .051537
   8.51315   8.51315      1.00  1.087246   .051617
   8.51304   8.51304      1.00  1.086926   .051667
   8.51293   8.51293      1.00  1.085946   .051647
   8.51282   8.51282      1.00  1.085846   .051587
   8.51272   8.51272      1.00  1.088786   .051767
   8.51260   8.51260      1.00  1.085526   .051727
   8.51249   8.51249      1.00  1.086726   .051767
   8.51238   8.51238      1.00  1.085616   .051627
   8.51228   8.51228      1.00  1.089156   .051897
   8.51216   8.51216      1.00  1.083726   .051587
   8.51204   8.51204      1.00  1.087386   .051817
   8.51193   8.51193      1.00  1.086506   .051747
   8.51183   8.51183      1.00  1.088216   .051747
   8.51172   8.51172      1.00  1.084826   .051607
   8.51161   8.51161      1.00  1.087296   .051757
   8.51150   8.51150      1.00  1.088716   .051827
   8.51140   8.51140      1.00  1.086486   .051677
   8.51129   8.51129      1.00  1.085596   .051817
   8.51118   8.51118      1.00  1.087076   .051837
   8.51108   8.51108      1.00  1.086956   .051887
   8.51098   8.51098      1.00  1.085766   .051687
   8.51088   8.51088      1.00  1.087596   .051937
   8.51077   8.51077      1.00  1.086756   .051887
   8.51068   8.51068      1.00  1.087856   .051887
   8.51058   8.51058      1.00  1.086226   .051857
   8.51047   8.51047      1.00  1.088886   .052067
   8.51036   8.51036      1.00  1.086996   .051927
   8.51026   8.51026      1.00  1.087846   .051877
   8.51016   8.51016      1.00  1.089076   .052057
   8.51005   8.51005      1.00  1.088226   .051897
   8.50994   8.50994      1.00  1.087136   .051957
   8.50984   8.50984      1.00  1.090106   .052097
   8.50974   8.50974      1.00  1.087446   .051967
   8.50963   8.50963      1.00  1.089506   .052067
   8.50952   8.50952      1.00  1.088746   .052017
   8.50942   8.50942      1.00  1.089026   .052077
   8.50931   8.50931      1.00  1.087776   .052077
   8.50919   8.50919      1.00  1.087206   .051877
   8.50908   8.50908      1.00  1.090786   .052207
   8.50897   8.50897      1.00  1.088056   .051987
   8.50886   8.50886      1.00  1.089566   .052207
   8.50874   8.50874      1.00  1.087216   .052047
   8.50862   8.50862      1.00  1.092196   .052267
   8.50851   8.50851      1.00  1.087976   .052177
   8.50840   8.50840      1.00  1.090286   .052227
   8.50828   8.50828      1.00  1.087516   .052077
   8.50816   8.50816      1.00  1.088556   .052067
   8.50804   8.50804      1.00  1.087356   .052147
   8.50793   8.50793      1.00  1.090676   .052287
   8.50780   8.50780      1.00  1.085636   .052027
   8.50769   8.50769      1.00  1.089796   .052207
   8.50758   8.50758      1.00  1.088206   .052147
   8.50747   8.50747      1.00  1.090566   .052287
   8.50735   8.50735      1.00  1.087056   .052217
   8.50723   8.50723      1.00  1.088316   .052277
   8.50713   8.50713      1.00  1.089686   .052207
   8.50702   8.50702      1.00  1.089356   .052307
   8.50690   8.50690      1.00  1.086966   .052167
   8.50679   8.50679      1.00  1.087966   .052197
   8.50668   8.50668      1.00  1.089566   .052427
   8.50658   8.50658      1.00  1.087606   .052277
   8.50646   8.50646      1.00  1.086416   .052207
   8.50635   8.50635      1.00  1.086066   .052247
   8.50624   8.50624      1.00  1.088796   .052277
   8.50614   8.50614      1.00  1.087666   .052237
   8.50602   8.50602      1.00  1.087006   .052237
   8.50590   8.50590      1.00  1.090206   .052377
   8.50579   8.50579      1.00  1.087246   .052237
   8.50567   8.50567      1.00  1.086936   .052287
   8.50556   8.50556      1.00  1.089326   .052287
   8.50544   8.50544      1.00  1.086546   .052367
   8.50532   8.50532      1.00  1.088846   .052377
   8.50521   8.50521      1.00  1.088076   .052387
   8.50509   8.50509      1.00  1.088836   .052337
   8.50497   8.50497      1.00  1.086326   .052287
   8.50485   8.50485      1.00  1.086776   .052297
   8.50474   8.50474      1.00  1.090096   .052617
   8.50462   8.50462      1.00  1.086486   .052307
   8.50449   8.50449      1.00  1.087816   .052317
   8.50438   8.50438      1.00  1.086606   .052277
   8.50427   8.50427      1.00  1.090656   .052507
   8.50415   8.50415      1.00  1.085266   .052407
   8.50403   8.50403      1.00  1.088136   .052367
   8.50392   8.50392      1.00  1.087366   .052427
   8.50382   8.50382      1.00  1.088806   .052537
   8.50371   8.50371      1.00  1.084976   .052377
   8.50360   8.50360      1.00  1.087296   .052477
   8.50348   8.50348      1.00  1.086786   .052447
   8.50337   8.50337      1.00  1.087466   .052457
   8.50326   8.50326      1.00  1.086236   .052417
   8.50315   8.50315      1.00  1.089786   .052587
   8.50304   8.50304      1.00  1.086846   .052557
   8.50293   8.50293      1.00  1.085816   .052387
   8.50282   8.50282      1.00  1.087966   .052487
   8.50270   8.50270      1.00  1.088766   .052587
   8.50260   8.50260      1.00  1.085746   .052457
   8.50249   8.50249      1.00  1.087826   .052537
   8.50238   8.50238      1.00  1.089676   .052587
   8.50226   8.50226      1.00  1.087266   .052537
   8.50215   8.50215      1.00  1.086406   .052587
   8.50205   8.50205      1.00  1.087106   .052617
   8.50194   8.50194      1.00  1.089746   .052687
   8.50183   8.50183      1.00  1.085386   .052397
   8.50172   8.50172      1.00  1.087706   .052567
   8.50162   8.50162      1.00  1.090666   .052737
   8.50151   8.50151      1.00  1.087256   .052577
   8.50140   8.50140      1.00  1.087246   .052497
   8.50129   8.50129      1.00  1.089956   .052797
   8.50119   8.50119      1.00  1.089326   .052817
   8.50109   8.50109      1.00  1.085646   .052567
   8.50098   8.50098      1.00  1.089856   .052827
   8.50088   8.50088      1.00  1.090676   .052747
   8.50078   8.50078      1.00  1.088746   .052787
   8.50068   8.50068      1.00  1.086716   .052687
   8.50057   8.50057      1.00  1.090486   .052867
   8.50047   8.50047      1.00  1.089086   .052887
   8.50037   8.50037      1.00  1.089796   .052827
   8.50026   8.50026      1.00  1.089676   .052897
   8.50016   8.50016      1.00  1.092056   .052937
   8.50006   8.50006      1.00  1.087686   .052777
   8.49996   8.49996      1.00  1.091786   .052947
   8.49985   8.49985      1.00  1.091446   .052867
   8.49974   8.49974      1.00  1.090426   .052857
   8.49963   8.49963      1.00  1.089666   .052867
   8.49953   8.49953      1.00  1.092256   .052977
   8.49943   8.49943      1.00  1.092796   .053087
   8.49931   8.49931      1.00  1.088256   .052847
   8.49920   8.49920      1.00  1.089106   .052897
   8.49909   8.49909      1.00  1.089836   .052867
   8.49897   8.49897      1.00  1.091746   .053047
   8.49885   8.49885      1.00  1.088776   .052847
   8.49874   8.49874      1.00  1.093026   .053127
   8.49864   8.49864      1.00  1.091516   .053117
   8.49851   8.49851      1.00  1.091306   .053047
   8.49839   8.49839      1.00  1.090826   .053077
   8.49827   8.49827      1.00  1.092846   .053117
   8.49816   8.49816      1.00  1.091706   .053047
   8.49805   8.49805      1.00  1.091596   .053087
   8.49792   8.49792      1.00  1.092356   .053137
   8.49781   8.49781      1.00  1.093416   .053207
   8.49770   8.49770      1.00  1.090656   .053177
   8.49759   8.49759      1.00  1.093286   .053127
   8.49747   8.49747      1.00  1.092076   .053167
   8.49736   8.49736      1.00  1.092156   .053177
   8.49725   8.49725      1.00  1.093526   .053367
   8.49714   8.49714      1.00  1.092466   .053207
   8.49702   8.49702      1.00  1.094136   .053317
   8.49691   8.49691      1.00  1.091946   .053237
   8.49680   8.49680      1.00  1.094826   .053317
   8.49669   8.49669      1.00  1.094266   .053267
   8.49658   8.49658      1.00  1.093786   .053267
   8.49647   8.49647      1.00  1.092526   .053277
   8.49636   8.49636      1.00  1.095376   .053377
   8.49625   8.49625      1.00  1.093056   .053327
   8.49614   8.49614      1.00  1.093716   .053517
   8.49602   8.49602      1.00  1.092916   .053377
   8.49591   8.49591      1.00  1.096996   .053617
   8.49580   8.49580      1.00  1.093386   .053337
   8.49568   8.49568      1.00  1.094386   .053287
   8.49557   8.49557      1.00  1.093966   .053357
   8.49546   8.49546      1.00  1.097806   .053527
   8.49533   8.49533      1.00  1.094426   .053477
   8.49521   8.49521      1.00  1.094036   .053447
   8.49511   8.49511      1.00  1.096506   .053577
   8.49499   8.49499      1.00  1.096286   .053647
   8.49487   8.49487      1.00  1.095836   .053547
   8.49474   8.49474      1.00  1.094676   .053557
   8.49462   8.49462      1.00  1.096246   .053557
   8.49451   8.49451      1.00  1.096226   .053577
   8.49439   8.49439      1.00  1.095576   .053567
   8.49427   8.49427      1.00  1.096876   .053627
   8.49416   8.49416      1.00  1.095756   .053587
   8.49405   8.49405      1.00  1.093396   .053427
   8.49393   8.49393      1.00  1.098626   .053787
   8.49382   8.49382      1.00  1.094926   .053607
   8.49371   8.49371      1.00  1.095896   .053677
   8.49360   8.49360      1.00  1.095676   .053697
   8.49349   8.49349      1.00  1.097576   .053757
   8.49337   8.49337      1.00  1.094756   .053647
   8.49327   8.49327      1.00  1.094806   .053647
   8.49316   8.49316      1.00  1.097996   .053787
   8.49305   8.49305      1.00  1.095026   .053647
   8.49293   8.49293      1.00  1.095566   .053697
   8.49282   8.49282      1.00  1.097206   .053847
   8.49272   8.49272      1.00  1.098766   .053817
   8.49260   8.49260      1.00  1.095826   .053817
   8.49248   8.49248      1.00  1.096016   .053787
   8.49238   8.49238      1.00  1.096956   .053867
   8.49227   8.49227      1.00  1.098006   .053857
   8.49215   8.49215      1.00  1.095366   .053787
   8.49204   8.49204      1.00  1.096986   .053917
   8.49194   8.49194      1.00  1.095886   .053827
   8.49183   8.49183      1.00  1.095846   .053827
   8.49172   8.49172      1.00  1.092156   .053697
   8.49161   8.49161      1.00  1.097766   .053737
   8.49150   8.49150      1.00  1.095406   .053877
   8.49140   8.49140      1.00  1.096056   .053747
   8.49129   8.49129      1.00  1.096086   .053897
   8.49118   8.49118      1.00  1.096026   .053877
   8.49108   8.49108      1.00  1.095176   .053837
   8.49098   8.49098      1.00  1.096936   .053837
   8.49088   8.49088      1.00  1.096666   .053927
   8.49077   8.49077      1.00  1.095836   .053907
   8.49067   8.49067      1.00  1.097256   .053927
   8.49057   8.49057      1.00  1.097736   .054127
   8.49047   8.49047      1.00  1.095436   .053937
   8.49036   8.49036      1.00  1.096556   .054037
   8.49026   8.49026      1.00  1.097236   .054107
   8.49016   8.49016      1.00  1.096626   .054027
   8.49005   8.49005      1.00  1.096766   .054027
   8.48994   8.48994      1.00  1.097046   .054057
   8.48984   8.48984      1.00  1.098396   .054107
   8.48974   8.48974      1.00  1.097546   .054087
   8.48963   8.48963      1.00  1.095856   .053917
   8.48952   8.48952      1.00  1.099716   .054187
   8.48941   8.48941      1.00  1.097066   .054087
   8.48931   8.48931      1.00  1.097516   .054147
   8.48919   8.48919      1.00  1.096626   .054057
   8.48907   8.48907      1.00  1.098496   .054137
   8.48896   8.48896      1.00  1.096386   .054157
   8.48886   8.48886      1.00  1.101076   .054327
   8.48874   8.48874      1.00  1.095616   .053997
   8.48862   8.48862      1.00  1.099976   .054357
   8.48850   8.48850      1.00  1.096986   .054117
   8.48839   8.48839      1.00  1.100056   .054287
   8.48827   8.48827      1.00  1.097486   .054287
   8.48815   8.48815      1.00  1.099296   .054277
   8.48804   8.48804      1.00  1.097286   .054207
   8.48792   8.48792      1.00  1.100276   .054367
   8.48780   8.48780      1.00  1.097426   .054277
   8.48768   8.48768      1.00  1.098936   .054227
   8.48756   8.48756      1.00  1.099016   .054347
   8.48746   8.48746      1.00  1.099486   .054317
   8.48734   8.48734      1.00  1.098346   .054317
   8.48723   8.48723      1.00  1.097636   .054327
   8.48712   8.48712      1.00  1.101416   .054457
   8.48701   8.48701      1.00  1.098606   .054347
   8.48689   8.48689      1.00  1.098666   .054377
   8.48678   8.48678      1.00  1.099826   .054467
   8.48667   8.48667      1.00  1.101266   .054517
   8.48657   8.48657      1.00  1.098456   .054437
   8.48646   8.48646      1.00  1.099686   .054477
   8.48634   8.48634      1.00  1.099286   .054467
   8.48623   8.48623      1.00  1.101166   .054427
   8.48613   8.48613      1.00  1.097176   .054327
   8.48601   8.48601      1.00  1.100056   .054557
   8.48589   8.48589      1.00  1.099336   .054507
   8.48578   8.48578      1.00  1.102046   .054667
   8.48567   8.48567      1.00  1.099806   .054527
   8.48554   8.48554      1.00  1.102716   .054537
   8.48543   8.48543      1.00  1.100216   .054467
   8.48531   8.48531      1.00  1.100446   .054567
   8.48520   8.48520      1.00  1.102726   .054567
   8.48508   8.48508      1.00  1.100786   .054507
   8.48495   8.48495      1.00  1.099886   .054617
   8.48484   8.48484      1.00  1.100906   .054657
   8.48473   8.48473      1.00  1.103266   .054817
   8.48460   8.48460      1.00  1.099406   .054547
   8.48448   8.48448      1.00  1.098896   .054527
   8.48437   8.48437      1.00  1.100156   .054657
   8.48426   8.48426      1.00  1.103066   .054827
   8.48414   8.48414      1.00  1.100036   .054627
   8.48402   8.48402      1.00  1.102816   .054767
   8.48391   8.48391      1.00  1.101466   .054667
   8.48381   8.48381      1.00  1.102006   .054677
   8.48369   8.48369      1.00  1.100086   .054677
   8.48358   8.48358      1.00  1.103286   .054877
   8.48347   8.48347      1.00  1.101166   .054687
   8.48336   8.48336      1.00  1.102836   .054867
   8.48324   8.48324      1.00  1.102096   .054887
   8.48313   8.48313      1.00  1.102636   .054887
   8.48303   8.48303      1.00  1.102656   .054817
   8.48292   8.48292      1.00  1.103016   .054797
   8.48280   8.48280      1.00  1.102756   .054947
   8.48269   8.48269      1.00  1.102036   .054877
   8.48259   8.48259      1.00  1.103236   .054937
   8.48248   8.48248      1.00  1.102296   .054917
   8.48236   8.48236      1.00  1.102496   .054907
   8.48225   8.48225      1.00  1.102266   .054907
   8.48214   8.48214      1.00  1.103386   .055017
   8.48203   8.48203      1.00  1.102896   .054877
   8.48192   8.48192      1.00  1.104086   .055007
   8.48181   8.48181      1.00  1.102636   .054887
   8.48170   8.48170      1.00  1.103326   .054977
   8.48160   8.48160      1.00  1.103556   .055047
   8.48149   8.48149      1.00  1.103046   .055037
   8.48138   8.48138      1.00  1.103126   .055097
   8.48128   8.48128      1.00  1.103936   .055097
   8.48117   8.48117      1.00  1.103336   .055127
   8.48107   8.48107      1.00  1.103076   .054997
   8.48096   8.48096      1.00  1.103806   .055107
   8.48086   8.48086      1.00  1.102876   .054977
   8.48076   8.48076      1.00  1.105776   .055217
   8.48065   8.48065      1.00  1.102646   .055117
   8.48054   8.48054      1.00  1.103306   .055137
   8.48045   8.48045      1.00  1.104376   .055217
   8.48035   8.48035      1.00  1.104646   .055157
   8.48024   8.48024      1.00  1.102876   .055177
   8.48014   8.48014      1.00  1.104196   .055227
   8.48003   8.48003      1.00  1.104496   .055237
   8.47994   8.47994      1.00  1.103926   .055187
   8.47983   8.47983      1.00  1.103506   .055127
   8.47972   8.47972      1.00  1.105156   .055267
   8.47962   8.47962      1.00  1.102966   .055197
   8.47951   8.47951      1.00  1.104986   .055257
   8.47940   8.47940      1.00  1.103336   .055247
   8.47928   8.47928      1.00  1.104526   .055357
   8.47917   8.47917      1.00  1.104506   .055307
   8.47906   8.47906      1.00  1.102866   .055187
   8.47894   8.47894      1.00  1.104596   .055367
   8.47883   8.47883      1.00  1.101726   .055227
   8.47872   8.47872      1.00  1.104006   .055307
   8.47860   8.47860      1.00  1.103776   .055287
   8.47849   8.47849      1.00  1.104096   .055337
   8.47837   8.47837      1.00  1.104206   .055367
   8.47825   8.47825      1.00  1.103116   .055247
   8.47814   8.47814      1.00  1.104846   .055327
   8.47802   8.47802      1.00  1.103916   .055307
   8.47789   8.47789      1.00  1.102656   .055267
   8.47779   8.47779      1.00  1.104506   .055437
   8.47768   8.47768      1.00  1.104816   .055457
   8.47756   8.47756      1.00  1.103156   .055207
   8.47744   8.47744      1.00  1.103666   .055457
   8.47733   8.47733      1.00  1.102976   .055327
   8.47722   8.47722      1.00  1.100096   .055207
   8.47710   8.47710      1.00  1.101096   .055277
   8.47699   8.47699      1.00  1.105926   .055587
   8.47688   8.47688      1.00  1.100826   .055217
   8.47677   8.47677      1.00  1.104426   .055547
   8.47666   8.47666      1.00  1.101366   .055407
   8.47655   8.47655      1.00  1.104266   .055547
   8.47644   8.47644      1.00  1.102256   .055427
   8.47633   8.47633      1.00  1.103496   .055507
   8.47622   8.47622      1.00  1.101656   .055377
   8.47610   8.47610      1.00  1.105006   .055507
   8.47599   8.47599      1.00  1.101126   .055457
   8.47588   8.47588      1.00  1.104426   .055567
   8.47577   8.47577      1.00  1.102056   .055487
   8.47565   8.47565      1.00  1.103766   .055537
   8.47553   8.47553      1.00  1.102026   .055377
   8.47542   8.47542      1.00  1.104146   .055517
   8.47530   8.47530      1.00  1.102626   .055577
   8.47518   8.47518      1.00  1.101856   .055487
   8.47507   8.47507      1.00  1.103526   .055667
   8.47495   8.47495      1.00  1.103456   .055577
   8.47483   8.47483      1.00  1.102486   .055557
   8.47471   8.47471      1.00  1.101646   .055557
   8.47459   8.47459      1.00  1.104006   .055647
   8.47448   8.47448      1.00  1.103126   .055607
   8.47435   8.47435      1.00  1.100496   .055477
   8.47424   8.47424      1.00  1.102966   .055587
   8.47413   8.47413      1.00  1.103066   .055507
   8.47402   8.47402      1.00  1.101846   .055527
   8.47390   8.47390      1.00  1.102996   .055607
   8.47379   8.47379      1.00  1.102096   .055627
   8.47369   8.47369      1.00  1.103486   .055577
   8.47358   8.47358      1.00  1.102036   .055567
   8.47346   8.47346      1.00  1.102026   .055607
   8.47334   8.47334      1.00  1.102756   .055747
   8.47323   8.47323      1.00  1.101626   .055567
   8.47313   8.47313      1.00  1.102026   .055697
   8.47302   8.47302      1.00  1.103066   .055727
   8.47290   8.47290      1.00  1.101696   .055657
   8.47279   8.47279      1.00  1.099636   .055567
   8.47269   8.47269      1.00  1.104256   .055787
   8.47258   8.47258      1.00  1.100306   .055707
   8.47246   8.47246      1.00  1.100736   .055657
   8.47235   8.47235      1.00  1.101156   .055757
   8.47224   8.47224      1.00  1.104296   .055817
   8.47213   8.47213      1.00  1.099816   .055567
   8.47202   8.47202      1.00  1.101896   .055687
   8.47191   8.47191      1.00  1.099706   .055627
   8.47181   8.47181      1.00  1.103476   .055747
   8.47170   8.47170      1.00  1.098396   .055507
   8.47159   8.47159      1.00  1.101616   .055777
   8.47149   8.47149      1.00  1.100506   .055697
   8.47138   8.47138      1.00  1.101776   .055777
   8.47128   8.47128      1.00  1.098056   .055697
   8.47117   8.47117      1.00  1.102486   .055787
   8.47107   8.47107      1.00  1.099936   .055837
   8.47097   8.47097      1.00  1.101176   .055807
   8.47086   8.47086      1.00  1.101386   .055767
   8.47075   8.47075      1.00  1.101336   .055797
   8.47066   8.47066      1.00  1.099906   .055747
   8.47056   8.47056      1.00  1.100176   .055807
   8.47045   8.47045      1.00  1.100696   .055807
   8.47035   8.47035      1.00  1.100586   .055827
   8.47024   8.47024      1.00  1.097026   .055667
   8.47014   8.47014      1.00  1.101276   .055937
   8.47004   8.47004      1.00  1.094186   .055497
   8.46993   8.46993      1.00  1.098296   .055797
   8.46983   8.46983      1.00  1.096546   .055627
   8.46973   8.46973      1.00  1.101026   .055937
   8.46962   8.46962      1.00  1.096926   .055647
   8.46951   8.46951      1.00  1.098596   .055747
   8.46940   8.46940      1.00  1.096536   .055647
   8.46929   8.46929      1.00  1.098626   .055807
   8.46918   8.46918      1.00  1.095056   .055627
   8.46906   8.46906      1.00  1.097846   .055677
   8.46896   8.46896      1.00  1.096546   .055757
   8.46885   8.46885      1.00  1.096626   .055787
   8.46873   8.46873      1.00  1.095206   .055697
   8.46861   8.46861      1.00  1.097966   .055797
   8.46850   8.46850      1.00  1.095926   .055697
   8.46839   8.46839      1.00  1.095536   .055787
   8.46827   8.46827      1.00  1.095366   .055767
   8.46814   8.46814      1.00  1.095806   .055857
   8.46803   8.46803      1.00  1.095906   .055707
   8.46792   8.46792      1.00  1.093846   .055627
   8.46779   8.46779      1.00  1.095646   .055787
   8.46767   8.46767      1.00  1.093176   .055627
   8.46756   8.46756      1.00  1.095176   .055807
   8.46745   8.46745      1.00  1.093296   .055777
   8.46734   8.46734      1.00  1.093516   .055747
   8.46722   8.46722      1.00  1.091036   .055647
   8.46712   8.46712      1.00  1.094076   .055767
   8.46701   8.46701      1.00  1.091336   .055597
   8.46689   8.46689      1.00  1.092916   .055677
   8.46677   8.46677      1.00  1.088486   .055537
   8.46667   8.46667      1.00  1.094226   .055837
   8.46657   8.46657      1.00  1.089736   .055517
   8.46645   8.46645      1.00  1.092766   .055667
   8.46634   8.46634      1.00  1.088306   .055617
   8.46623   8.46623      1.00  1.093526   .055657
   8.46613   8.46613      1.00  1.087296   .055447
   8.46601   8.46601      1.00  1.089356   .055627
   8.46589   8.46589      1.00  1.086406   .055507
   8.46578   8.46578      1.00  1.091116   .055617
   8.46567   8.46567      1.00  1.085396   .055407
   8.46555   8.46555      1.00  1.089256   .055667
   8.46543   8.46543      1.00  1.085476   .055497
   8.46532   8.46532      1.00  1.089956   .055677
   8.46521   8.46521      1.00  1.083596   .055367
   8.46508   8.46508      1.00  1.087756   .055547
   8.46496   8.46496      1.00  1.084796   .055407
   8.46485   8.46485      1.00  1.086116   .055487
   8.46473   8.46473      1.00  1.084066   .055427
   8.46461   8.46461      1.00  1.085996   .055547
   8.46449   8.46449      1.00  1.083186   .055487
   8.46438   8.46438      1.00  1.082736   .055457
   8.46426   8.46426      1.00  1.083496   .055437
   8.46415   8.46415      1.00  1.081366   .055327
   8.46403   8.46403      1.00  1.082396   .055447
   8.46393   8.46393      1.00  1.081526   .055367
   8.46382   8.46382      1.00  1.082846   .055437
   8.46370   8.46370      1.00  1.080966   .055317
   8.46358   8.46358      1.00  1.079616   .055397
   8.46347   8.46347      1.00  1.081766   .055407
   8.46337   8.46337      1.00  1.080516   .055317
   8.46325   8.46325      1.00  1.079386   .055317
   8.46314   8.46314      1.00  1.078916   .055347
   8.46303   8.46303      1.00  1.080816   .055327
   8.46292   8.46292      1.00  1.078046   .055227
   8.46281   8.46281      1.00  1.077696   .055247
   8.46270   8.46270      1.00  1.077886   .055357
   8.46259   8.46259      1.00  1.076346   .055277
   8.46248   8.46248      1.00  1.073646   .055147
   8.46237   8.46237      1.00  1.079566   .055367
   8.46225   8.46225      1.00  1.077496   .055357
   8.46215   8.46215      1.00  1.077546   .055337
   8.46204   8.46204      1.00  1.076246   .055307
   8.46193   8.46193      1.00  1.077536   .055397
   8.46182   8.46182      1.00  1.078506   .055427
   8.46172   8.46172      1.00  1.075286   .055237
   8.46161   8.46161      1.00  1.077086   .055277
   8.46150   8.46150      1.00  1.076936   .055327
   8.46139   8.46139      1.00  1.076396   .055347
   8.46129   8.46129      1.00  1.074726   .055257
   8.46118   8.46118      1.00  1.077606   .055377
   8.46107   8.46107      1.00  1.074496   .055227
   8.46097   8.46097      1.00  1.075336   .055347
   8.46087   8.46087      1.00  1.075316   .055267
   8.46077   8.46077      1.00  1.076176   .055257
   8.46066   8.46066      1.00  1.073076   .055127
   8.46056   8.46056      1.00  1.075886   .055317
   8.46046   8.46046      1.00  1.072176   .055107
   8.46036   8.46036      1.00  1.075546   .055387
   8.46025   8.46025      1.00  1.069896   .055077
   8.46014   8.46014      1.00  1.075596   .055337
   8.46005   8.46005      1.00  1.073626   .055227
   8.45995   8.45995      1.00  1.072776   .055257
   8.45984   8.45984      1.00  1.071256   .055077
   8.45973   8.45973      1.00  1.075706   .055387
   8.45963   8.45963      1.00  1.069836   .055217
   8.45953   8.45953      1.00  1.072996   .055237
   8.45942   8.45942      1.00  1.071236   .055367
   8.45930   8.45930      1.00  1.075206   .055447
   8.45918   8.45918      1.00  1.069546   .055167
   8.45908   8.45908      1.00  1.071716   .055277
   8.45896   8.45896      1.00  1.074076   .055427
   8.45884   8.45884      1.00  1.071646   .055227
   8.45874   8.45874      1.00  1.070536   .055217
   8.45862   8.45862      1.00  1.072516   .055387
   8.45850   8.45850      1.00  1.072776   .055367
   8.45838   8.45838      1.00  1.070016   .055247
   8.45827   8.45827      1.00  1.073336   .055427
   8.45816   8.45816      1.00  1.073816   .055407
   8.45804   8.45804      1.00  1.071726   .055247
   8.45792   8.45792      1.00  1.071416   .055317
   8.45780   8.45780      1.00  1.073006   .055407
   8.45769   8.45769      1.00  1.071926   .055387
   8.45757   8.45757      1.00  1.072346   .055367
   8.45746   8.45746      1.00  1.071466   .055417
   8.45735   8.45735      1.00  1.074316   .055637
   8.45724   8.45724      1.00  1.071616   .055507
   8.45712   8.45712      1.00  1.069436   .055317
   8.45701   8.45701      1.00  1.074416   .055617
   8.45690   8.45690      1.00  1.069726   .055407
   8.45679   8.45679      1.00  1.072746   .055547
   8.45668   8.45668      1.00  1.071516   .055467
   8.45656   8.45656      1.00  1.074286   .055587
   8.45646   8.45646      1.00  1.069826   .055357
   8.45635   8.45635      1.00  1.073546   .055567
   8.45624   8.45624      1.00  1.073456   .055617
   8.45612   8.45612      1.00  1.073616   .055597
   8.45601   8.45601      1.00  1.071036   .055437
   8.45591   8.45591      1.00  1.074126   .055577
   8.45579   8.45579      1.00  1.072756   .055577
   8.45567   8.45567      1.00  1.073346   .055557
   8.45555   8.45555      1.00  1.071946   .055587
   8.45544   8.45544      1.00  1.072206   .055507
   8.45532   8.45532      1.00  1.072056   .055627
   8.45521   8.45521      1.00  1.071476   .055517
   8.45510   8.45510      1.00  1.076016   .055847
   8.45498   8.45498      1.00  1.074716   .055757
   8.45486   8.45486      1.00  1.072776   .055697
   8.45473   8.45473      1.00  1.073386   .055787
   8.45461   8.45461      1.00  1.076066   .055877
   8.45450   8.45450      1.00  1.073396   .055757
   8.45438   8.45438      1.00  1.073896   .055787
   8.45427   8.45427      1.00  1.074776   .055857
   8.45415   8.45415      1.00  1.075196   .055897
   8.45405   8.45405      1.00  1.073806   .055767
   8.45393   8.45393      1.00  1.074356   .055737
   8.45382   8.45382      1.00  1.074276   .055787
   8.45371   8.45371      1.00  1.074826   .055817
   8.45360   8.45360      1.00  1.074026   .055787
   8.45348   8.45348      1.00  1.076186   .055837
   8.45336   8.45336      1.00  1.073846   .055847
   8.45325   8.45325      1.00  1.072846   .055767
   8.45315   8.45315      1.00  1.077016   .055997
   8.45304   8.45304      1.00  1.074766   .055887
   8.45293   8.45293      1.00  1.074316   .055867
   8.45282   8.45282      1.00  1.074636   .055847
   8.45271   8.45271      1.00  1.077196   .056057
   8.45260   8.45260      1.00  1.074816   .055967
   8.45248   8.45248      1.00  1.074316   .055997
   8.45238   8.45238      1.00  1.074606   .056077
   8.45227   8.45227      1.00  1.078096   .056227
   8.45216   8.45216      1.00  1.072326   .055927
   8.45205   8.45205      1.00  1.075036   .056117
   8.45194   8.45194      1.00  1.077126   .056057
   8.45183   8.45183      1.00  1.076906   .056127
   8.45172   8.45172      1.00  1.072496   .055937
   8.45161   8.45161      1.00  1.076686   .056117
   8.45151   8.45151      1.00  1.077036   .056167
   8.45140   8.45140      1.00  1.076036   .056117
   8.45129   8.45129      1.00  1.074546   .056027
   8.45118   8.45118      1.00  1.076236   .056117
   8.45108   8.45108      1.00  1.076326   .056227
   8.45099   8.45099      1.00  1.074676   .055957
   8.45088   8.45088      1.00  1.075886   .056167
   8.45077   8.45077      1.00  1.077446   .056297
   8.45068   8.45068      1.00  1.074616   .056087
   8.45058   8.45058      1.00  1.076386   .056127
   8.45047   8.45047      1.00  1.076976   .056177
   8.45037   8.45037      1.00  1.074346   .056107
   8.45026   8.45026      1.00  1.074376   .056117
   8.45016   8.45016      1.00  1.075466   .056257
   8.45006   8.45006      1.00  1.075526   .056287
   8.44995   8.44995      1.00  1.072796   .056147
   8.44985   8.44985      1.00  1.074056   .056207
   8.44975   8.44975      1.00  1.073946   .056257
   8.44964   8.44964      1.00  1.074946   .056297
   8.44952   8.44952      1.00  1.071876   .056097
   8.44942   8.44942      1.00  1.075166   .056207
   8.44932   8.44932      1.00  1.075316   .056267
   8.44920   8.44920      1.00  1.071906   .056047
   8.44908   8.44908      1.00  1.075486   .056277
   8.44897   8.44897      1.00  1.074736   .056307
   8.44886   8.44886      1.00  1.073526   .056257
   8.44874   8.44874      1.00  1.073436   .056257
   8.44863   8.44863      1.00  1.075836   .056347
   8.44852   8.44852      1.00  1.073646   .056307
   8.44841   8.44841      1.00  1.073956   .056327
   8.44829   8.44829      1.00  1.071696   .056147
   8.44817   8.44817      1.00  1.072126   .056197
   8.44805   8.44805      1.00  1.071466   .056177
   8.44793   8.44793      1.00  1.073766   .056317
   8.44781   8.44781      1.00  1.072976   .056227
   8.44769   8.44769      1.00  1.074686   .056297
   8.44759   8.44759      1.00  1.071646   .056137
   8.44748   8.44748      1.00  1.074516   .056377
   8.44736   8.44736      1.00  1.073416   .056317
   8.44724   8.44724      1.00  1.071066   .056237
   8.44713   8.44713      1.00  1.074586   .056467
   8.44702   8.44702      1.00  1.072636   .056337
   8.44691   8.44691      1.00  1.072656   .056417
   8.44680   8.44680      1.00  1.071046   .056257
   8.44669   8.44669      1.00  1.071686   .056207
   8.44658   8.44658      1.00  1.072776   .056417
   8.44647   8.44647      1.00  1.072016   .056397
   8.44636   8.44636      1.00  1.068766   .056137
   8.44625   8.44625      1.00  1.075356   .056477
   8.44614   8.44614      1.00  1.069026   .056227
   8.44603   8.44603      1.00  1.071356   .056357
   8.44591   8.44591      1.00  1.070676   .056297
   8.44580   8.44580      1.00  1.071526   .056447
   8.44569   8.44569      1.00  1.069406   .056277
   8.44556   8.44556      1.00  1.070816   .056407
   8.44544   8.44544      1.00  1.069816   .056227
   8.44533   8.44533      1.00  1.070656   .056297
   8.44522   8.44522      1.00  1.068706   .056317
   8.44510   8.44510      1.00  1.069306   .056247
   8.44498   8.44498      1.00  1.069476   .056317
   8.44487   8.44487      1.00  1.067136   .056267
   8.44475   8.44475      1.00  1.070876   .056447
   8.44463   8.44463      1.00  1.066296   .056097
   8.44451   8.44451      1.00  1.069026   .056387
   8.44440   8.44440      1.00  1.067586   .056307
   8.44428   8.44428      1.00  1.069216   .056307
   8.44417   8.44417      1.00  1.065876   .056217
   8.44405   8.44405      1.00  1.067946   .056317
   8.44394   8.44394      1.00  1.066746   .056367
   8.44383   8.44383      1.00  1.067366   .056307
   8.44372   8.44372      1.00  1.065956   .056247
   8.44360   8.44360      1.00  1.065706   .056287
   8.44349   8.44349      1.00  1.065416   .056247
   8.44339   8.44339      1.00  1.066826   .056327
   8.44328   8.44328      1.00  1.062146   .056097
   8.44317   8.44317      1.00  1.065556   .056317
   8.44305   8.44305      1.00  1.063886   .056197
   8.44295   8.44295      1.00  1.063736   .056217
   8.44284   8.44284      1.00  1.064626   .056247
   8.44272   8.44272      1.00  1.062456   .056107
   8.44261   8.44261      1.00  1.063016   .056127
   8.44251   8.44251      1.00  1.061846   .056217
   8.44240   8.44240      1.00  1.061876   .056067
   8.44228   8.44228      1.00  1.060496   .056107
   8.44217   8.44217      1.00  1.062516   .056167
   8.44207   8.44207      1.00  1.059916   .056137
   8.44196   8.44196      1.00  1.065106   .056277
   8.44185   8.44185      1.00  1.058606   .056037
   8.44174   8.44174      1.00  1.062206   .056107
   8.44164   8.44164      1.00  1.059016   .055887
   8.44153   8.44153      1.00  1.061666   .056137
   8.44143   8.44143      1.00  1.058046   .056007
   8.44132   8.44132      1.00  1.060166   .056047
   8.44122   8.44122      1.00  1.057326   .055977
   8.44111   8.44111      1.00  1.060806   .056187
   8.44101   8.44101      1.00  1.054586   .055897
   8.44091   8.44091      1.00  1.056046   .055967
   8.44081   8.44081      1.00  1.054576   .055927
   8.44070   8.44070      1.00  1.057636   .056067
   8.44060   8.44060      1.00  1.054666   .055867
   8.44050   8.44050      1.00  1.056566   .055977
   8.44040   8.44040      1.00  1.056206   .055937
   8.44030   8.44030      1.00  1.054016   .055907
   8.44019   8.44019      1.00  1.053116   .055867
   8.44009   8.44009      1.00  1.053566   .055877
   8.43999   8.43999      1.00  1.055016   .055967
   8.43988   8.43988      1.00  1.050716   .055807
   8.43977   8.43977      1.00  1.054356   .055967
   8.43967   8.43967      1.00  1.050986   .055807
   8.43957   8.43957      1.00  1.052666   .055967
   8.43945   8.43945      1.00  1.049836   .055757
   8.43933   8.43933      1.00  1.051486   .055867
   8.43923   8.43923      1.00  1.050806   .055837
   8.43912   8.43912      1.00  1.050556   .055717
   8.43900   8.43900      1.00  1.048416   .055687
   8.43889   8.43889      1.00  1.051516   .055927
   8.43878   8.43878      1.00  1.045756   .055647
   8.43866   8.43866      1.00  1.048876   .055757
   8.43854   8.43854      1.00  1.048526   .055817
   8.43843   8.43843      1.00  1.048676   .055787
   8.43831   8.43831      1.00  1.044336   .055487
   8.43820   8.43820      1.00  1.049156   .055887
   8.43808   8.43808      1.00  1.046976   .055767
   8.43796   8.43796      1.00  1.045716   .055717
   8.43785   8.43785      1.00  1.046156   .055637
   8.43774   8.43774      1.00  1.044086   .055557
   8.43762   8.43762      1.00  1.046386   .055647
   8.43750   8.43750      1.00  1.044466   .055607
   8.43739   8.43739      1.00  1.042276   .055517
   8.43728   8.43728      1.00  1.047386   .055787
   8.43716   8.43716      1.00  1.042986   .055487
   8.43705   8.43705      1.00  1.041716   .055607
   8.43694   8.43694      1.00  1.043746   .055617
   8.43683   8.43683      1.00  1.043006   .055587
   8.43672   8.43672      1.00  1.041046   .055527
   8.43660   8.43660      1.00  1.042786   .055597
   8.43650   8.43650      1.00  1.040696   .055427
   8.43639   8.43639      1.00  1.041996   .055607
   8.43628   8.43628      1.00  1.041066   .055457
   8.43616   8.43616      1.00  1.042976   .055597
   8.43605   8.43605      1.00  1.039136   .055417
   8.43594   8.43594      1.00  1.040706   .055497
   8.43582   8.43582      1.00  1.038646   .055397
   8.43570   8.43570      1.00  1.042986   .055667
   8.43559   8.43559      1.00  1.037606   .055387
   8.43548   8.43548      1.00  1.039856   .055557
   8.43536   8.43536      1.00  1.039166   .055567
   8.43524   8.43524      1.00  1.039056   .055507
   8.43512   8.43512      1.00  1.037306   .055427
   8.43501   8.43501      1.00  1.037646   .055477
   8.43489   8.43489      1.00  1.039896   .055637
   8.43477   8.43477      1.00  1.037376   .055377
   8.43465   8.43465      1.00  1.038236   .055457
   8.43454   8.43454      1.00  1.038406   .055527
   8.43442   8.43442      1.00  1.038456   .055567
   8.43429   8.43429      1.00  1.034926   .055367
   8.43418   8.43418      1.00  1.040166   .055647
   8.43408   8.43408      1.00  1.036836   .055507
   8.43397   8.43397      1.00  1.039016   .055627
   8.43385   8.43385      1.00  1.034006   .055347
   8.43374   8.43374      1.00  1.041176   .055697
   8.43363   8.43363      1.00  1.035556   .055517
   8.43351   8.43351      1.00  1.035046   .055427
   8.43339   8.43339      1.00  1.035766   .055507
   8.43329   8.43329      1.00  1.040386   .055757
   8.43318   8.43318      1.00  1.036516   .055607
   8.43307   8.43307      1.00  1.038576   .055707
   8.43296   8.43296      1.00  1.037976   .055657
   8.43285   8.43285      1.00  1.039326   .055697
   8.43274   8.43274      1.00  1.037236   .055717
   8.43263   8.43263      1.00  1.037796   .055667
   8.43251   8.43251      1.00  1.035386   .055657
   8.43240   8.43240      1.00  1.037266   .055707
   8.43230   8.43230      1.00  1.039406   .055827
   8.43218   8.43218      1.00  1.036266   .055627
   8.43207   8.43207      1.00  1.035776   .055607
   8.43196   8.43196      1.00  1.036976   .055677
   8.43186   8.43186      1.00  1.039256   .055747
   8.43175   8.43175      1.00  1.032836   .055497
   8.43164   8.43164      1.00  1.037556   .055727
   8.43153   8.43153      1.00  1.035416   .055597
   8.43143   8.43143      1.00  1.035626   .055667
   8.43132   8.43132      1.00  1.033186   .055567
   8.43121   8.43121      1.00  1.036246   .055847
   8.43111   8.43111      1.00  1.033816   .055587
   8.43101   8.43101      1.00  1.034336   .055587
   8.43090   8.43090      1.00  1.034346   .055647
   8.43080   8.43080      1.00  1.035146   .055667
   8.43070   8.43070      1.00  1.034166   .055637
   8.43060   8.43060      1.00  1.033526   .055547
   8.43050   8.43050      1.00  1.036686   .055797
   8.43039   8.43039      1.00  1.031496   .055507
   8.43029   8.43029      1.00  1.033766   .055647
   8.43019   8.43019      1.00  1.032476   .055497
   8.43008   8.43008      1.00  1.035386   .055727
   8.42998   8.42998      1.00  1.030346   .055467
   8.42987   8.42987      1.00  1.034726   .055707
   8.42977   8.42977      1.00  1.031306   .055557
   8.42966   8.42966      1.00  1.034606   .055757
   8.42955   8.42955      1.00  1.028426   .055487
   8.42944   8.42944      1.00  1.036636   .055867
   8.42934   8.42934      1.00  1.029716   .055527
   8.42922   8.42922      1.00  1.032536   .055697
   8.42911   8.42911      1.00  1.030056   .055567
   8.42900   8.42900      1.00  1.032336   .055737
   8.42888   8.42888      1.00  1.030956   .055597
   8.42876   8.42876      1.00  1.030196   .055537
   8.42865   8.42865      1.00  1.032526   .055657
   8.42854   8.42854      1.00  1.030456   .055617
   8.42843   8.42843      1.00  1.030066   .055577
   8.42831   8.42831      1.00  1.027576   .055427
   8.42819   8.42819      1.00  1.031786   .055687
   8.42807   8.42807      1.00  1.026216   .055427
   8.42796   8.42796      1.00  1.029606   .055617
   8.42784   8.42784      1.00  1.024736   .055317
   8.42772   8.42772      1.00  1.030416   .055627
   8.42761   8.42761      1.00  1.027346   .055577
   8.42749   8.42749      1.00  1.030766   .055737
   8.42738   8.42738      1.00  1.025176   .055427
   8.42726   8.42726      1.00  1.029656   .055647
   8.42715   8.42715      1.00  1.025046   .055417
   8.42704   8.42704      1.00  1.030156   .055607
   8.42693   8.42693      1.00  1.023446   .055367
   8.42681   8.42681      1.00  1.028976   .055587
   8.42671   8.42671      1.00  1.026636   .055527
   8.42660   8.42660      1.00  1.028826   .055747
   8.42649   8.42649      1.00  1.022486   .055457
   8.42638   8.42638      1.00  1.027066   .055677
   8.42627   8.42627      1.00  1.022176   .055367
   8.42616   8.42616      1.00  1.026006   .055507
   8.42605   8.42605      1.00  1.027556   .055697
   8.42593   8.42593      1.00  1.023526   .055477
   8.42582   8.42582      1.00  1.024856   .055507
   8.42570   8.42570      1.00  1.022736   .055387
   8.42558   8.42558      1.00  1.026926   .055657
   8.42547   8.42547      1.00  1.023116   .055497
   8.42535   8.42535      1.00  1.025796   .055547
   8.42524   8.42524      1.00  1.023936   .055477
   8.42512   8.42512      1.00  1.026866   .055637
   8.42500   8.42500      1.00  1.023276   .055417
   8.42488   8.42488      1.00  1.026356   .055617
   8.42477   8.42477      1.00  1.024046   .055627
   8.42464   8.42464      1.00  1.023106   .055607
   8.42452   8.42452      1.00  1.022296   .055567
   8.42441   8.42441      1.00  1.024336   .055607
   8.42430   8.42430      1.00  1.023526   .055557
   8.42418   8.42418      1.00  1.022176   .055497
   8.42407   8.42407      1.00  1.021856   .055437
   8.42395   8.42395      1.00  1.023606   .055687
   8.42384   8.42384      1.00  1.022836   .055517
   8.42373   8.42373      1.00  1.019796   .055427
   8.42361   8.42361      1.00  1.024286   .055637
   8.42350   8.42350      1.00  1.019996   .055527
   8.42339   8.42339      1.00  1.022956   .055567
   8.42328   8.42328      1.00  1.022046   .055667
   8.42317   8.42317      1.00  1.024476   .055677
   8.42306   8.42306      1.00  1.021076   .055527
   8.42295   8.42295      1.00  1.025056   .055647
   8.42284   8.42284      1.00  1.024206   .055727
   8.42272   8.42272      1.00  1.022966   .055597
   8.42262   8.42262      1.00  1.021646   .055587
   8.42252   8.42252      1.00  1.024956   .055747
   8.42240   8.42240      1.00  1.022636   .055707
   8.42228   8.42228      1.00  1.020316   .055617
   8.42218   8.42218      1.00  1.024736   .055847
   8.42207   8.42207      1.00  1.023436   .055787
   8.42196   8.42196      1.00  1.023636   .055797
   8.42185   8.42185      1.00  1.019806   .055657
   8.42174   8.42174      1.00  1.026926   .055937
   8.42164   8.42164      1.00  1.022766   .055887
   8.42153   8.42153      1.00  1.020056   .055547
   8.42142   8.42142      1.00  1.022446   .055727
   8.42131   8.42131      1.00  1.025536   .055907
   8.42121   8.42121      1.00  1.024136   .055787
   8.42110   8.42110      1.00  1.021176   .055727
   8.42100   8.42100      1.00  1.027446   .056037
   8.42089   8.42089      1.00  1.022336   .055857
   8.42080   8.42080      1.00  1.021576   .055807
   8.42069   8.42069      1.00  1.024426   .055967
   8.42058   8.42058      1.00  1.023756   .055817
   8.42049   8.42049      1.00  1.020666   .055687
   8.42038   8.42038      1.00  1.023056   .055937
   8.42028   8.42028      1.00  1.022666   .055837
   8.42017   8.42017      1.00  1.024216   .055957
   8.42007   8.42007      1.00  1.018206   .055627
   8.41997   8.41997      1.00  1.026886   .056117
   8.41987   8.41987      1.00  1.021126   .055867
   8.41976   8.41976      1.00  1.022546   .055967
   8.41965   8.41965      1.00  1.018096   .055617
   8.41955   8.41955      1.00  1.028506   .056177
   8.41944   8.41944      1.00  1.016626   .055577
   8.41933   8.41933      1.00  1.021686   .055847
   8.41922   8.41922      1.00  1.020586   .055827
   8.41911   8.41911      1.00  1.023876   .056047
   8.41899   8.41899      1.00  1.015176   .055607
   8.41888   8.41888      1.00  1.024266   .056007
   8.41877   8.41877      1.00  1.021006   .055937
   8.41865   8.41865      1.00  1.022696   .056007
   8.41852   8.41852      1.00  1.015976   .055717
   8.41841   8.41841      1.00  1.022886   .056007
   8.41830   8.41830      1.00  1.021716   .055987
   8.41819   8.41819      1.00  1.018866   .055817
   8.41806   8.41806      1.00  1.018276   .055727
   8.41794   8.41794      1.00  1.023346   .056137
   8.41783   8.41783      1.00  1.016906   .055827
   8.41772   8.41772      1.00  1.017246   .055747
   8.41760   8.41760      1.00  1.021986   .055957
   8.41749   8.41749      1.00  1.017286   .055877
   8.41738   8.41738      1.00  1.014236   .055687
   8.41727   8.41727      1.00  1.018186   .055967
   8.41715   8.41715      1.00  1.019276   .055877
   8.41704   8.41704      1.00  1.015466   .055667
   8.41693   8.41693      1.00  1.015016   .055667
   8.41682   8.41682      1.00  1.017446   .055797
   8.41671   8.41671      1.00  1.015576   .055827
   8.41659   8.41659      1.00  1.011916   .055577
   8.41649   8.41649      1.00  1.016286   .055757
   8.41638   8.41638      1.00  1.015656   .055747
   8.41627   8.41627      1.00  1.011976   .055617
   8.41615   8.41615      1.00  1.011206   .055637
   8.41604   8.41604      1.00  1.012776   .055697
   8.41594   8.41594      1.00  1.015096   .055857
   8.41582   8.41582      1.00  1.007166   .055397
   8.41570   8.41570      1.00  1.012106   .055657
   8.41559   8.41559      1.00  1.011976   .055617
   8.41548   8.41548      1.00  1.010606   .055597
   8.41541   8.41541      1.00  1.004816   .055237
