# Supplementary material for: Direct Observation of Palladium Leaching from Pd/C by a Simple Method: X-ray Absorption Spectroscopy of Heterogeneous Mixtures
Source: ACS Omega. 2023 Jun 7;8(24):21787–92. doi: 10.1021/acsomega.3c01343 (PMC10286095; doi:10.1021/acsomega.3c01343)
Supplement: Supplementary file 2 — ao3c01343_si_002.zip [file ao3c01343_si_002.zip › Figure 5/43_1_PFA_PdC_H2O_7cm_100ppm_re_0.qd]

  9809     KEK-PF   NW10A
 O_7cm_100ppm_re 19.11.01 22:26 - 19.11.01 22:29 Serial#KEKPF-NW10A_031473
 43_1_PFA_PdC_H2O_7cm_100ppm_re                                                  
 Ring :   6.5 GeV    49.8 mA -   50.0 mA
 Mono :   Si(311)       D=  1.63747 A    Initial angle=  9.06855 deg
 NW10A     Transmission( 2)   Repetition=  0     Points= 5893
 Param file : QXAFS(SYNC)     angle axis (*)     Block =    1

 Block      Init-Ang  Final-Ang     Step/deg     Time/s       Num
     1        9.06855   8.41524          ***       1.00      5893
 Ortec(-1)     NDCH = 3
  Angle(c)  Angle(o)    time/s         2         3
      Mode         0         0         1         2
    Offset         0         0    .01468    .00369
   9.06855   9.06855      1.00  1.295126   .120647
   9.06845   9.06845      1.00  1.287816   .119817
   9.06835   9.06835      1.00  1.270756   .118557
   9.06823   9.06823      1.00  1.264736   .117977
   9.06811   9.06811      1.00  1.252316   .116747
   9.06800   9.06800      1.00  1.246856   .116297
   9.06790   9.06790      1.00  1.238066   .115317
   9.06778   9.06778      1.00  1.234536   .115067
   9.06766   9.06766      1.00  1.233236   .114977
   9.06756   9.06756      1.00  1.228686   .114557
   9.06745   9.06745      1.00  1.226776   .114347
   9.06734   9.06734      1.00  1.225726   .114287
   9.06722   9.06722      1.00  1.223756   .114187
   9.06712   9.06712      1.00  1.219586   .113897
   9.06701   9.06701      1.00  1.225866   .114507
   9.06689   9.06689      1.00  1.215306   .113547
   9.06678   9.06678      1.00  1.220166   .113967
   9.06668   9.06668      1.00  1.215546   .113517
   9.06657   9.06657      1.00  1.217796   .113587
   9.06646   9.06646      1.00  1.209116   .112777
   9.06634   9.06634      1.00  1.212806   .113227
   9.06624   9.06624      1.00  1.211376   .113137
   9.06613   9.06613      1.00  1.207496   .112947
   9.06602   9.06602      1.00  1.204336   .112517
   9.06590   9.06590      1.00  1.207006   .112817
   9.06579   9.06579      1.00  1.203366   .112457
   9.06568   9.06568      1.00  1.198166   .111987
   9.06556   9.06556      1.00  1.201256   .112217
   9.06544   9.06544      1.00  1.201986   .112357
   9.06532   9.06532      1.00  1.197506   .112027
   9.06522   9.06522      1.00  1.196006   .111957
   9.06510   9.06510      1.00  1.200856   .112387
   9.06498   9.06498      1.00  1.195006   .111817
   9.06486   9.06486      1.00  1.193856   .111817
   9.06475   9.06475      1.00  1.195626   .111977
   9.06463   9.06463      1.00  1.197166   .111977
   9.06451   9.06451      1.00  1.191236   .111507
   9.06440   9.06440      1.00  1.190386   .111517
   9.06429   9.06429      1.00  1.189946   .111497
   9.06417   9.06417      1.00  1.189956   .111447
   9.06405   9.06405      1.00  1.186396   .111097
   9.06393   9.06393      1.00  1.188266   .111367
   9.06383   9.06383      1.00  1.186336   .111097
   9.06371   9.06371      1.00  1.181846   .110707
   9.06360   9.06360      1.00  1.185206   .111077
   9.06349   9.06349      1.00  1.185076   .111107
   9.06339   9.06339      1.00  1.180386   .110727
   9.06327   9.06327      1.00  1.180736   .110817
   9.06316   9.06316      1.00  1.182836   .110897
   9.06305   9.06305      1.00  1.180256   .110847
   9.06295   9.06295      1.00  1.176536   .110417
   9.06283   9.06283      1.00  1.180396   .110757
   9.06272   9.06272      1.00  1.177096   .110497
   9.06261   9.06261      1.00  1.177866   .110557
   9.06250   9.06250      1.00  1.175466   .110387
   9.06239   9.06239      1.00  1.179936   .110807
   9.06228   9.06228      1.00  1.172126   .110137
   9.06217   9.06217      1.00  1.176966   .110557
   9.06206   9.06206      1.00  1.173906   .110167
   9.06195   9.06195      1.00  1.179166   .110867
   9.06183   9.06183      1.00  1.168136   .109827
   9.06173   9.06173      1.00  1.175976   .110507
   9.06163   9.06163      1.00  1.173456   .110217
   9.06152   9.06152      1.00  1.169776   .110077
   9.06141   9.06141      1.00  1.169336   .109927
   9.06130   9.06130      1.00  1.174916   .110517
   9.06120   9.06120      1.00  1.166176   .109727
   9.06109   9.06109      1.00  1.171846   .110277
   9.06098   9.06098      1.00  1.165156   .109677
   9.06088   9.06088      1.00  1.170596   .110117
   9.06078   9.06078      1.00  1.167376   .109767
   9.06068   9.06068      1.00  1.165706   .109607
   9.06057   9.06057      1.00  1.166886   .109707
   9.06047   9.06047      1.00  1.167676   .110007
   9.06037   9.06037      1.00  1.165096   .109627
   9.06027   9.06027      1.00  1.165086   .109787
   9.06016   9.06016      1.00  1.164636   .109717
   9.06006   9.06006      1.00  1.162396   .109357
   9.05996   9.05996      1.00  1.165556   .109797
   9.05985   9.05985      1.00  1.161166   .109357
   9.05974   9.05974      1.00  1.166006   .109847
   9.05964   9.05964      1.00  1.159136   .109157
   9.05954   9.05954      1.00  1.166066   .109827
   9.05943   9.05943      1.00  1.159476   .109357
   9.05931   9.05931      1.00  1.163676   .109727
   9.05921   9.05921      1.00  1.156326   .108977
   9.05910   9.05910      1.00  1.167816   .110117
   9.05898   9.05898      1.00  1.160366   .109317
   9.05886   9.05886      1.00  1.161876   .109587
   9.05875   9.05875      1.00  1.157956   .109227
   9.05865   9.05865      1.00  1.164816   .110007
   9.05853   9.05853      1.00  1.156736   .109137
   9.05841   9.05841      1.00  1.160236   .109547
   9.05830   9.05830      1.00  1.158436   .109217
   9.05819   9.05819      1.00  1.162166   .109717
   9.05807   9.05807      1.00  1.158626   .109337
   9.05795   9.05795      1.00  1.159776   .109457
   9.05783   9.05783      1.00  1.157166   .109307
   9.05772   9.05772      1.00  1.158826   .109557
   9.05760   9.05760      1.00  1.158496   .109387
   9.05748   9.05748      1.00  1.154876   .109077
   9.05738   9.05738      1.00  1.157816   .109357
   9.05727   9.05727      1.00  1.153456   .109087
   9.05716   9.05716      1.00  1.157606   .109477
   9.05704   9.05704      1.00  1.153946   .109067
   9.05693   9.05693      1.00  1.154456   .109197
   9.05682   9.05682      1.00  1.155216   .109307
   9.05671   9.05671      1.00  1.156756   .109557
   9.05660   9.05660      1.00  1.148586   .108767
   9.05649   9.05649      1.00  1.159526   .109737
   9.05638   9.05638      1.00  1.153566   .109247
   9.05627   9.05627      1.00  1.151826   .108947
   9.05616   9.05616      1.00  1.151886   .109077
   9.05605   9.05605      1.00  1.152226   .108987
   9.05594   9.05594      1.00  1.153726   .109457
   9.05582   9.05582      1.00  1.149766   .108897
   9.05570   9.05570      1.00  1.149376   .108987
   9.05559   9.05559      1.00  1.149426   .108917
   9.05547   9.05547      1.00  1.152606   .108987
   9.05535   9.05535      1.00  1.149106   .108887
   9.05523   9.05523      1.00  1.149816   .108937
   9.05512   9.05512      1.00  1.150636   .109057
   9.05500   9.05500      1.00  1.146976   .108727
   9.05489   9.05489      1.00  1.148436   .108997
   9.05476   9.05476      1.00  1.149156   .109057
   9.05465   9.05465      1.00  1.146686   .108717
   9.05453   9.05453      1.00  1.149566   .108997
   9.05442   9.05442      1.00  1.147616   .108877
   9.05429   9.05429      1.00  1.149426   .109067
   9.05418   9.05418      1.00  1.145306   .108807
   9.05407   9.05407      1.00  1.149546   .109157
   9.05396   9.05396      1.00  1.147856   .108947
   9.05385   9.05385      1.00  1.146066   .108747
   9.05374   9.05374      1.00  1.148616   .109007
   9.05364   9.05364      1.00  1.146746   .108947
   9.05352   9.05352      1.00  1.146776   .108907
   9.05341   9.05341      1.00  1.144716   .108867
   9.05330   9.05330      1.00  1.147146   .109037
   9.05318   9.05318      1.00  1.142346   .108677
   9.05307   9.05307      1.00  1.146856   .108967
   9.05296   9.05296      1.00  1.142946   .108507
   9.05285   9.05285      1.00  1.144946   .108747
   9.05275   9.05275      1.00  1.145176   .108907
   9.05263   9.05263      1.00  1.141886   .108647
   9.05252   9.05252      1.00  1.144976   .108867
   9.05241   9.05241      1.00  1.141586   .108527
   9.05230   9.05230      1.00  1.148496   .109237
   9.05219   9.05219      1.00  1.140706   .108567
   9.05207   9.05207      1.00  1.145456   .109057
   9.05197   9.05197      1.00  1.143906   .108857
   9.05186   9.05186      1.00  1.148696   .109357
   9.05175   9.05175      1.00  1.138766   .108407
   9.05164   9.05164      1.00  1.147346   .109167
   9.05154   9.05154      1.00  1.143486   .108797
   9.05144   9.05144      1.00  1.147236   .109247
   9.05133   9.05133      1.00  1.137966   .108417
   9.05121   9.05121      1.00  1.148796   .109447
   9.05111   9.05111      1.00  1.139646   .108687
   9.05101   9.05101      1.00  1.143656   .108937
   9.05090   9.05090      1.00  1.142926   .108937
   9.05079   9.05079      1.00  1.145426   .109227
   9.05069   9.05069      1.00  1.139606   .108697
   9.05059   9.05059      1.00  1.146656   .109407
   9.05049   9.05049      1.00  1.143376   .109067
   9.05038   9.05038      1.00  1.145356   .109147
   9.05028   9.05028      1.00  1.141016   .108807
   9.05019   9.05019      1.00  1.146136   .109267
   9.05008   9.05008      1.00  1.142536   .108947
   9.04997   9.04997      1.00  1.144146   .109197
   9.04986   9.04986      1.00  1.142296   .109197
   9.04976   9.04976      1.00  1.144576   .109317
   9.04966   9.04966      1.00  1.144466   .109187
   9.04955   9.04955      1.00  1.143946   .109277
   9.04945   9.04945      1.00  1.147116   .109557
   9.04934   9.04934      1.00  1.142616   .109137
   9.04922   9.04922      1.00  1.144586   .109297
   9.04911   9.04911      1.00  1.143786   .109167
   9.04900   9.04900      1.00  1.142676   .109107
   9.04889   9.04889      1.00  1.146886   .109677
   9.04878   9.04878      1.00  1.139026   .108867
   9.04866   9.04866      1.00  1.147016   .109757
   9.04854   9.04854      1.00  1.144046   .109337
   9.04843   9.04843      1.00  1.143766   .109447
   9.04832   9.04832      1.00  1.141246   .109327
   9.04820   9.04820      1.00  1.146216   .109667
   9.04809   9.04809      1.00  1.141746   .109267
   9.04798   9.04798      1.00  1.143556   .109467
   9.04785   9.04785      1.00  1.140666   .109247
   9.04773   9.04773      1.00  1.146976   .109817
   9.04762   9.04762      1.00  1.137946   .108857
   9.04751   9.04751      1.00  1.148806   .109877
   9.04740   9.04740      1.00  1.137906   .109067
   9.04728   9.04728      1.00  1.146906   .109917
   9.04718   9.04718      1.00  1.137516   .108907
   9.04707   9.04707      1.00  1.149866   .110187
   9.04695   9.04695      1.00  1.142476   .109387
   9.04683   9.04683      1.00  1.143776   .109637
   9.04673   9.04673      1.00  1.146016   .109887
   9.04662   9.04662      1.00  1.143806   .109587
   9.04650   9.04650      1.00  1.144196   .109627
   9.04639   9.04639      1.00  1.146616   .109987
   9.04628   9.04628      1.00  1.145466   .109887
   9.04618   9.04618      1.00  1.144506   .109717
   9.04606   9.04606      1.00  1.146406   .110057
   9.04595   9.04595      1.00  1.144086   .109637
   9.04584   9.04584      1.00  1.152276   .110517
   9.04572   9.04572      1.00  1.144346   .109917
   9.04560   9.04560      1.00  1.146386   .109997
   9.04548   9.04548      1.00  1.149666   .110457
   9.04537   9.04537      1.00  1.152236   .110517
   9.04526   9.04526      1.00  1.143506   .109677
   9.04514   9.04514      1.00  1.152326   .110577
   9.04502   9.04502      1.00  1.146626   .110007
   9.04490   9.04490      1.00  1.152196   .110677
   9.04479   9.04479      1.00  1.148776   .110467
   9.04467   9.04467      1.00  1.149816   .110447
   9.04455   9.04455      1.00  1.147376   .110257
   9.04443   9.04443      1.00  1.150056   .110627
   9.04431   9.04431      1.00  1.145406   .110257
   9.04419   9.04419      1.00  1.154286   .110947
   9.04408   9.04408      1.00  1.147876   .110357
   9.04397   9.04397      1.00  1.151256   .110617
   9.04387   9.04387      1.00  1.151326   .110937
   9.04375   9.04375      1.00  1.150986   .110847
   9.04363   9.04363      1.00  1.151286   .110707
   9.04352   9.04352      1.00  1.155076   .111207
   9.04341   9.04341      1.00  1.151946   .110737
   9.04330   9.04330      1.00  1.154576   .111097
   9.04319   9.04319      1.00  1.154206   .111137
   9.04308   9.04308      1.00  1.153526   .110997
   9.04298   9.04298      1.00  1.157606   .111317
   9.04286   9.04286      1.00  1.155636   .111267
   9.04275   9.04275      1.00  1.155936   .111357
   9.04264   9.04264      1.00  1.156976   .111537
   9.04254   9.04254      1.00  1.156516   .111297
   9.04242   9.04242      1.00  1.158006   .111597
   9.04231   9.04231      1.00  1.158826   .111627
   9.04220   9.04220      1.00  1.156126   .111647
   9.04209   9.04209      1.00  1.159146   .111847
   9.04198   9.04198      1.00  1.163996   .112277
   9.04187   9.04187      1.00  1.158496   .111717
   9.04176   9.04176      1.00  1.164676   .112307
   9.04166   9.04166      1.00  1.156786   .111707
   9.04154   9.04154      1.00  1.165386   .112367
   9.04143   9.04143      1.00  1.163896   .112217
   9.04133   9.04133      1.00  1.161616   .112037
   9.04123   9.04123      1.00  1.160576   .112137
   9.04112   9.04112      1.00  1.167786   .112757
   9.04101   9.04101      1.00  1.162776   .112237
   9.04091   9.04091      1.00  1.164336   .112507
   9.04081   9.04081      1.00  1.164726   .112517
   9.04070   9.04070      1.00  1.167146   .112867
   9.04060   9.04060      1.00  1.165976   .112657
   9.04050   9.04050      1.00  1.166516   .112687
   9.04039   9.04039      1.00  1.172906   .113347
   9.04029   9.04029      1.00  1.168046   .112857
   9.04019   9.04019      1.00  1.170766   .113157
   9.04008   9.04008      1.00  1.172046   .113237
   9.03998   9.03998      1.00  1.174486   .113617
   9.03987   9.03987      1.00  1.169726   .113037
   9.03976   9.03976      1.00  1.174186   .113547
   9.03966   9.03966      1.00  1.169776   .113287
   9.03956   9.03956      1.00  1.178136   .113947
   9.03945   9.03945      1.00  1.172706   .113507
   9.03934   9.03934      1.00  1.176816   .114007
   9.03923   9.03923      1.00  1.176066   .113937
   9.03912   9.03912      1.00  1.177136   .113877
   9.03901   9.03901      1.00  1.175416   .113897
   9.03889   9.03889      1.00  1.179596   .114277
   9.03878   9.03878      1.00  1.176976   .113987
   9.03867   9.03867      1.00  1.179796   .114267
   9.03856   9.03856      1.00  1.178356   .114227
   9.03844   9.03844      1.00  1.177696   .114177
   9.03833   9.03833      1.00  1.178616   .114217
   9.03821   9.03821      1.00  1.181826   .114657
   9.03809   9.03809      1.00  1.180556   .114317
   9.03797   9.03797      1.00  1.179146   .114297
   9.03786   9.03786      1.00  1.183736   .114767
   9.03775   9.03775      1.00  1.183086   .114737
   9.03763   9.03763      1.00  1.182706   .114667
   9.03750   9.03750      1.00  1.180066   .114517
   9.03739   9.03739      1.00  1.186496   .115167
   9.03729   9.03729      1.00  1.188066   .115307
   9.03717   9.03717      1.00  1.183126   .114797
   9.03706   9.03706      1.00  1.186696   .115257
   9.03695   9.03695      1.00  1.190896   .115447
   9.03684   9.03684      1.00  1.186016   .115197
   9.03673   9.03673      1.00  1.186016   .115127
   9.03661   9.03661      1.00  1.189026   .115457
   9.03651   9.03651      1.00  1.190336   .115647
   9.03640   9.03640      1.00  1.188216   .115447
   9.03629   9.03629      1.00  1.191056   .115677
   9.03617   9.03617      1.00  1.196186   .116237
   9.03607   9.03607      1.00  1.188306   .115497
   9.03596   9.03596      1.00  1.192776   .116027
   9.03584   9.03584      1.00  1.191796   .115837
   9.03572   9.03572      1.00  1.197446   .116427
   9.03561   9.03561      1.00  1.187686   .115457
   9.03549   9.03549      1.00  1.196636   .116527
   9.03538   9.03538      1.00  1.196646   .116367
   9.03525   9.03525      1.00  1.193846   .116127
   9.03513   9.03513      1.00  1.196346   .116427
   9.03502   9.03502      1.00  1.202326   .116997
   9.03490   9.03490      1.00  1.196346   .116607
   9.03478   9.03478      1.00  1.196576   .116407
   9.03466   9.03466      1.00  1.199786   .116837
   9.03455   9.03455      1.00  1.202586   .117137
   9.03444   9.03444      1.00  1.196766   .116477
   9.03432   9.03432      1.00  1.199156   .116867
   9.03421   9.03421      1.00  1.203416   .117367
   9.03409   9.03409      1.00  1.204216   .117437
   9.03398   9.03398      1.00  1.198356   .116687
   9.03386   9.03386      1.00  1.203296   .117177
   9.03375   9.03375      1.00  1.208046   .117587
   9.03364   9.03364      1.00  1.201176   .117077
   9.03353   9.03353      1.00  1.202766   .117237
   9.03341   9.03341      1.00  1.205616   .117577
   9.03330   9.03330      1.00  1.205986   .117667
   9.03319   9.03319      1.00  1.205616   .117657
   9.03308   9.03308      1.00  1.205926   .117737
   9.03297   9.03297      1.00  1.208226   .117967
   9.03286   9.03286      1.00  1.202586   .117197
   9.03276   9.03276      1.00  1.211526   .118247
   9.03265   9.03265      1.00  1.208826   .118127
   9.03253   9.03253      1.00  1.210656   .118237
   9.03242   9.03242      1.00  1.206116   .117917
   9.03232   9.03232      1.00  1.217716   .118877
   9.03220   9.03220      1.00  1.210956   .118317
   9.03208   9.03208      1.00  1.209246   .118137
   9.03198   9.03198      1.00  1.211126   .118287
   9.03187   9.03187      1.00  1.217466   .118877
   9.03176   9.03176      1.00  1.209966   .118197
   9.03165   9.03165      1.00  1.212536   .118467
   9.03154   9.03154      1.00  1.213966   .118627
   9.03144   9.03144      1.00  1.215356   .118817
   9.03133   9.03133      1.00  1.206466   .117927
   9.03122   9.03122      1.00  1.215946   .118797
   9.03111   9.03111      1.00  1.214176   .118777
   9.03101   9.03101      1.00  1.209846   .118307
   9.03091   9.03091      1.00  1.213866   .118857
   9.03080   9.03080      1.00  1.211836   .118677
   9.03070   9.03070      1.00  1.216846   .119137
   9.03060   9.03060      1.00  1.211396   .118577
   9.03050   9.03050      1.00  1.218596   .119317
   9.03039   9.03039      1.00  1.217756   .119257
   9.03029   9.03029      1.00  1.214706   .118987
   9.03019   9.03019      1.00  1.213966   .118917
   9.03009   9.03009      1.00  1.221176   .119597
   9.02997   9.02997      1.00  1.214226   .119057
   9.02987   9.02987      1.00  1.220106   .119617
   9.02977   9.02977      1.00  1.217146   .119227
   9.02966   9.02966      1.00  1.220336   .119647
   9.02955   9.02955      1.00  1.217466   .119337
   9.02945   9.02945      1.00  1.220026   .119607
   9.02935   9.02935      1.00  1.218466   .119577
   9.02924   9.02924      1.00  1.219466   .119577
   9.02912   9.02912      1.00  1.219406   .119717
   9.02901   9.02901      1.00  1.220766   .119817
   9.02890   9.02890      1.00  1.221526   .119827
   9.02878   9.02878      1.00  1.221726   .120007
   9.02867   9.02867      1.00  1.219966   .119697
   9.02856   9.02856      1.00  1.224696   .120227
   9.02845   9.02845      1.00  1.220686   .119767
   9.02833   9.02833      1.00  1.223106   .120247
   9.02821   9.02821      1.00  1.223096   .120127
   9.02810   9.02810      1.00  1.220556   .119827
   9.02798   9.02798      1.00  1.224276   .120267
   9.02786   9.02786      1.00  1.221236   .120027
   9.02774   9.02774      1.00  1.225006   .120367
   9.02763   9.02763      1.00  1.222416   .120167
   9.02752   9.02752      1.00  1.226356   .120537
   9.02740   9.02740      1.00  1.225276   .120477
   9.02729   9.02729      1.00  1.224366   .120347
   9.02719   9.02719      1.00  1.226376   .120507
   9.02708   9.02708      1.00  1.225686   .120427
   9.02696   9.02696      1.00  1.228006   .120857
   9.02684   9.02684      1.00  1.225986   .120627
   9.02673   9.02673      1.00  1.228546   .120967
   9.02663   9.02663      1.00  1.229566   .121027
   9.02652   9.02652      1.00  1.227576   .120757
   9.02640   9.02640      1.00  1.228096   .120857
   9.02630   9.02630      1.00  1.231416   .121307
   9.02619   9.02619      1.00  1.227556   .120957
   9.02608   9.02608      1.00  1.232526   .121287
   9.02596   9.02596      1.00  1.228966   .121017
   9.02585   9.02585      1.00  1.235796   .121677
   9.02574   9.02574      1.00  1.228726   .121177
   9.02562   9.02562      1.00  1.233746   .121607
   9.02550   9.02550      1.00  1.231516   .121507
   9.02539   9.02539      1.00  1.232146   .121427
   9.02527   9.02527      1.00  1.234696   .121677
   9.02516   9.02516      1.00  1.233096   .121557
   9.02504   9.02504      1.00  1.233946   .121667
   9.02492   9.02492      1.00  1.235126   .121997
   9.02481   9.02481      1.00  1.234576   .121817
   9.02469   9.02469      1.00  1.237376   .121987
   9.02457   9.02457      1.00  1.233066   .121747
   9.02445   9.02445      1.00  1.239276   .122317
   9.02434   9.02434      1.00  1.235426   .122017
   9.02422   9.02422      1.00  1.236866   .122017
   9.02410   9.02410      1.00  1.238726   .122257
   9.02399   9.02399      1.00  1.239236   .122387
   9.02389   9.02389      1.00  1.238846   .122267
   9.02378   9.02378      1.00  1.239666   .122417
   9.02366   9.02366      1.00  1.240346   .122497
   9.02355   9.02355      1.00  1.238706   .122307
   9.02345   9.02345      1.00  1.239636   .122447
   9.02333   9.02333      1.00  1.243726   .122977
   9.02321   9.02321      1.00  1.238576   .122277
   9.02311   9.02311      1.00  1.244846   .123027
   9.02300   9.02300      1.00  1.240996   .122707
   9.02289   9.02289      1.00  1.245576   .123277
   9.02278   9.02278      1.00  1.240726   .122677
   9.02267   9.02267      1.00  1.245086   .123017
   9.02257   9.02257      1.00  1.247846   .123487
   9.02245   9.02245      1.00  1.244326   .123257
   9.02234   9.02234      1.00  1.242336   .123087
   9.02223   9.02223      1.00  1.248716   .123597
   9.02212   9.02212      1.00  1.242556   .122857
   9.02201   9.02201      1.00  1.250186   .123777
   9.02189   9.02189      1.00  1.243216   .123117
   9.02179   9.02179      1.00  1.253036   .124147
   9.02169   9.02169      1.00  1.247446   .123427
   9.02157   9.02157      1.00  1.251266   .124027
   9.02146   9.02146      1.00  1.249506   .123737
   9.02136   9.02136      1.00  1.252686   .124077
   9.02126   9.02126      1.00  1.251666   .123977
   9.02115   9.02115      1.00  1.254246   .124207
   9.02104   9.02104      1.00  1.253256   .124157
   9.02094   9.02094      1.00  1.251756   .124137
   9.02084   9.02084      1.00  1.254446   .124407
   9.02074   9.02074      1.00  1.255346   .124267
   9.02063   9.02063      1.00  1.257506   .124577
   9.02053   9.02053      1.00  1.251696   .124197
   9.02043   9.02043      1.00  1.260986   .125117
   9.02032   9.02032      1.00  1.255526   .124477
   9.02022   9.02022      1.00  1.260366   .125167
   9.02012   9.02012      1.00  1.253156   .124157
   9.02001   9.02001      1.00  1.265306   .125657
   9.01990   9.01990      1.00  1.256346   .124817
   9.01979   9.01979      1.00  1.260656   .125227
   9.01969   9.01969      1.00  1.260006   .125197
   9.01959   9.01959      1.00  1.267416   .125927
   9.01948   9.01948      1.00  1.258716   .125137
   9.01937   9.01937      1.00  1.263076   .125437
   9.01926   9.01926      1.00  1.261826   .125437
   9.01915   9.01915      1.00  1.266956   .125837
   9.01904   9.01904      1.00  1.261496   .125337
   9.01892   9.01892      1.00  1.266906   .125817
   9.01881   9.01881      1.00  1.265356   .125697
   9.01870   9.01870      1.00  1.267896   .126017
   9.01859   9.01859      1.00  1.265416   .125767
   9.01847   9.01847      1.00  1.268926   .126337
   9.01835   9.01835      1.00  1.268756   .126217
   9.01825   9.01825      1.00  1.266126   .125947
   9.01813   9.01813      1.00  1.271106   .126507
   9.01800   9.01800      1.00  1.268916   .126177
   9.01789   9.01789      1.00  1.266906   .126047
   9.01778   9.01778      1.00  1.271706   .126437
   9.01766   9.01766      1.00  1.270036   .126547
   9.01754   9.01754      1.00  1.270686   .126457
   9.01743   9.01743      1.00  1.270326   .126497
   9.01732   9.01732      1.00  1.274436   .126867
   9.01721   9.01721      1.00  1.272126   .126757
   9.01709   9.01709      1.00  1.272996   .126967
   9.01699   9.01699      1.00  1.272276   .126917
   9.01688   9.01688      1.00  1.275426   .127197
   9.01677   9.01677      1.00  1.273236   .126927
   9.01665   9.01665      1.00  1.275426   .127247
   9.01655   9.01655      1.00  1.271896   .126887
   9.01644   9.01644      1.00  1.275596   .127297
   9.01633   9.01633      1.00  1.271376   .126817
   9.01622   9.01622      1.00  1.280466   .127617
   9.01611   9.01611      1.00  1.273216   .127057
   9.01599   9.01599      1.00  1.279926   .127717
   9.01588   9.01588      1.00  1.275726   .127347
   9.01576   9.01576      1.00  1.279586   .127647
   9.01565   9.01565      1.00  1.278016   .127677
   9.01554   9.01554      1.00  1.278016   .127677
   9.01541   9.01541      1.00  1.279146   .127687
   9.01529   9.01529      1.00  1.280056   .127767
   9.01518   9.01518      1.00  1.279126   .127807
   9.01507   9.01507      1.00  1.282026   .128167
   9.01495   9.01495      1.00  1.279636   .127797
   9.01483   9.01483      1.00  1.277656   .127607
   9.01472   9.01472      1.00  1.283296   .128217
   9.01461   9.01461      1.00  1.281476   .128027
   9.01448   9.01448      1.00  1.283816   .128347
   9.01435   9.01435      1.00  1.282446   .128387
   9.01424   9.01424      1.00  1.283206   .128277
   9.01414   9.01414      1.00  1.283506   .128417
   9.01402   9.01402      1.00  1.284316   .128487
   9.01390   9.01390      1.00  1.283486   .128587
   9.01379   9.01379      1.00  1.285166   .128647
   9.01369   9.01369      1.00  1.285376   .128667
   9.01357   9.01357      1.00  1.285636   .128627
   9.01346   9.01346      1.00  1.286176   .128887
   9.01335   9.01335      1.00  1.282676   .128327
   9.01324   9.01324      1.00  1.289366   .129147
   9.01313   9.01313      1.00  1.286246   .128917
   9.01301   9.01301      1.00  1.285046   .128867
   9.01291   9.01291      1.00  1.288466   .129047
   9.01281   9.01281      1.00  1.287076   .128987
   9.01270   9.01270      1.00  1.286876   .128897
   9.01257   9.01257      1.00  1.288136   .129047
   9.01247   9.01247      1.00  1.287396   .128937
   9.01236   9.01236      1.00  1.289826   .129147
   9.01225   9.01225      1.00  1.285796   .128957
   9.01213   9.01213      1.00  1.289496   .129267
   9.01203   9.01203      1.00  1.289646   .129327
   9.01192   9.01192      1.00  1.287436   .129067
   9.01181   9.01181      1.00  1.290456   .129487
   9.01170   9.01170      1.00  1.289376   .129407
   9.01160   9.01160      1.00  1.290656   .129637
   9.01149   9.01149      1.00  1.288636   .129177
   9.01139   9.01139      1.00  1.291346   .129637
   9.01127   9.01127      1.00  1.286456   .129037
   9.01117   9.01117      1.00  1.291586   .129597
   9.01107   9.01107      1.00  1.287186   .129207
   9.01096   9.01096      1.00  1.294696   .129887
   9.01085   9.01085      1.00  1.287126   .129237
   9.01075   9.01075      1.00  1.292236   .129767
   9.01066   9.01066      1.00  1.289726   .129487
   9.01055   9.01055      1.00  1.294556   .130017
   9.01044   9.01044      1.00  1.285806   .129157
   9.01035   9.01035      1.00  1.293956   .129987
   9.01025   9.01025      1.00  1.288976   .129517
   9.01014   9.01014      1.00  1.291196   .129837
   9.01003   9.01003      1.00  1.288826   .129517
   9.00993   9.00993      1.00  1.292596   .129997
   9.00983   9.00983      1.00  1.289246   .129557
   9.00973   9.00973      1.00  1.290676   .129917
   9.00962   9.00962      1.00  1.288846   .129697
   9.00951   9.00951      1.00  1.290386   .129747
   9.00941   9.00941      1.00  1.289456   .129707
   9.00930   9.00930      1.00  1.287656   .129617
   9.00919   9.00919      1.00  1.287846   .129637
   9.00907   9.00907      1.00  1.288736   .129687
   9.00896   9.00896      1.00  1.290566   .129897
   9.00885   9.00885      1.00  1.287306   .129707
   9.00873   9.00873      1.00  1.288426   .129837
   9.00862   9.00862      1.00  1.286846   .129617
   9.00851   9.00851      1.00  1.291526   .130297
   9.00839   9.00839      1.00  1.284266   .129417
   9.00827   9.00827      1.00  1.292416   .130147
   9.00816   9.00816      1.00  1.286266   .129557
   9.00805   9.00805      1.00  1.290896   .129987
   9.00793   9.00793      1.00  1.287136   .129757
   9.00781   9.00781      1.00  1.284996   .129507
   9.00770   9.00770      1.00  1.289316   .130217
   9.00759   9.00759      1.00  1.283296   .129517
   9.00747   9.00747      1.00  1.286246   .129767
   9.00735   9.00735      1.00  1.286896   .129767
   9.00724   9.00724      1.00  1.286816   .129877
   9.00714   9.00714      1.00  1.286286   .129867
   9.00703   9.00703      1.00  1.284596   .129837
   9.00691   9.00691      1.00  1.285336   .129827
   9.00680   9.00680      1.00  1.285896   .129987
   9.00670   9.00670      1.00  1.282316   .129587
   9.00658   9.00658      1.00  1.283476   .129487
   9.00647   9.00647      1.00  1.283786   .129617
   9.00636   9.00636      1.00  1.283826   .129667
   9.00625   9.00625      1.00  1.280166   .129297
   9.00614   9.00614      1.00  1.285936   .130017
   9.00603   9.00603      1.00  1.280606   .129407
   9.00592   9.00592      1.00  1.281816   .129467
   9.00581   9.00581      1.00  1.282916   .129657
   9.00569   9.00569      1.00  1.280006   .129407
   9.00557   9.00557      1.00  1.281046   .129697
   9.00546   9.00546      1.00  1.278446   .129177
   9.00535   9.00535      1.00  1.282066   .129667
   9.00523   9.00523      1.00  1.277026   .129147
   9.00511   9.00511      1.00  1.277356   .129357
   9.00499   9.00499      1.00  1.281346   .129527
   9.00488   9.00488      1.00  1.279336   .129477
   9.00476   9.00476      1.00  1.272796   .128797
   9.00464   9.00464      1.00  1.280266   .129537
   9.00452   9.00452      1.00  1.274356   .129087
   9.00441   9.00441      1.00  1.277706   .129337
   9.00429   9.00429      1.00  1.273516   .128847
   9.00417   9.00417      1.00  1.277906   .129287
   9.00407   9.00407      1.00  1.273386   .129087
   9.00396   9.00396      1.00  1.275446   .129297
   9.00384   9.00384      1.00  1.272786   .128917
   9.00373   9.00373      1.00  1.277676   .129527
   9.00363   9.00363      1.00  1.270496   .128787
   9.00352   9.00352      1.00  1.273086   .129047
   9.00340   9.00340      1.00  1.277846   .129537
   9.00329   9.00329      1.00  1.267666   .128507
   9.00318   9.00318      1.00  1.271106   .128957
   9.00307   9.00307      1.00  1.271336   .129037
   9.00296   9.00296      1.00  1.274206   .129237
   9.00285   9.00285      1.00  1.263996   .128217
   9.00274   9.00274      1.00  1.272016   .129027
   9.00263   9.00263      1.00  1.266946   .128647
   9.00252   9.00252      1.00  1.271996   .129227
   9.00240   9.00240      1.00  1.260706   .128007
   9.00229   9.00229      1.00  1.272366   .129167
   9.00219   9.00219      1.00  1.266776   .128567
   9.00208   9.00208      1.00  1.263026   .128277
   9.00196   9.00196      1.00  1.263836   .128377
   9.00186   9.00186      1.00  1.269186   .128917
   9.00175   9.00175      1.00  1.259036   .127827
   9.00164   9.00164      1.00  1.267246   .128857
   9.00153   9.00153      1.00  1.262156   .128457
   9.00143   9.00143      1.00  1.266386   .128777
   9.00132   9.00132      1.00  1.259896   .128057
   9.00121   9.00121      1.00  1.265326   .128667
   9.00110   9.00110      1.00  1.262596   .128447
   9.00100   9.00100      1.00  1.263896   .128567
   9.00090   9.00090      1.00  1.256166   .127777
   9.00080   9.00080      1.00  1.268146   .128987
   9.00069   9.00069      1.00  1.259486   .128077
   9.00059   9.00059      1.00  1.258926   .128157
   9.00050   9.00050      1.00  1.260056   .128297
   9.00039   9.00039      1.00  1.260296   .128257
   9.00028   9.00028      1.00  1.256126   .127707
   9.00018   9.00018      1.00  1.262356   .128537
   9.00008   9.00008      1.00  1.258496   .128277
   8.99997   8.99997      1.00  1.261686   .128667
   8.99987   8.99987      1.00  1.253386   .127727
   8.99976   8.99976      1.00  1.264446   .128987
   8.99966   8.99966      1.00  1.255556   .128037
   8.99955   8.99955      1.00  1.260486   .128457
   8.99945   8.99945      1.00  1.254136   .127757
   8.99935   8.99935      1.00  1.263216   .128817
   8.99923   8.99923      1.00  1.252146   .127737
   8.99911   8.99911      1.00  1.260656   .128587
   8.99900   8.99900      1.00  1.254106   .127987
   8.99890   8.99890      1.00  1.259106   .128437
   8.99879   8.99879      1.00  1.252686   .127817
   8.99867   8.99867      1.00  1.260886   .128617
   8.99855   8.99855      1.00  1.255126   .128137
   8.99844   8.99844      1.00  1.256306   .127987
   8.99833   8.99833      1.00  1.251006   .127587
   8.99822   8.99822      1.00  1.260906   .128707
   8.99809   8.99809      1.00  1.252406   .127827
   8.99798   8.99798      1.00  1.252416   .127747
   8.99787   8.99787      1.00  1.252986   .127957
   8.99775   8.99775      1.00  1.255036   .128197
   8.99763   8.99763      1.00  1.249196   .127697
   8.99752   8.99752      1.00  1.249116   .127767
   8.99741   8.99741      1.00  1.253776   .128097
   8.99729   8.99729      1.00  1.247866   .127617
   8.99718   8.99718      1.00  1.248666   .127657
   8.99708   8.99708      1.00  1.249246   .127747
   8.99697   8.99697      1.00  1.250896   .127897
   8.99686   8.99686      1.00  1.245146   .127317
   8.99675   8.99675      1.00  1.247136   .127697
   8.99664   8.99664      1.00  1.247116   .127647
   8.99654   8.99654      1.00  1.243306   .127207
   8.99642   8.99642      1.00  1.246796   .127527
   8.99631   8.99631      1.00  1.243566   .127167
   8.99621   8.99621      1.00  1.246326   .127457
   8.99610   8.99610      1.00  1.241976   .127187
   8.99599   8.99599      1.00  1.247276   .127767
   8.99587   8.99587      1.00  1.242366   .127247
   8.99576   8.99576      1.00  1.245896   .127657
   8.99564   8.99564      1.00  1.238306   .126737
   8.99553   8.99553      1.00  1.250246   .128127
   8.99540   8.99540      1.00  1.237726   .126837
   8.99529   8.99529      1.00  1.244676   .127587
   8.99518   8.99518      1.00  1.238316   .126997
   8.99506   8.99506      1.00  1.248046   .127907
   8.99494   8.99494      1.00  1.233846   .126507
   8.99483   8.99483      1.00  1.242306   .127337
   8.99472   8.99472      1.00  1.237916   .126937
   8.99460   8.99460      1.00  1.243646   .127607
   8.99447   8.99447      1.00  1.231746   .126497
   8.99436   8.99436      1.00  1.241796   .127377
   8.99425   8.99425      1.00  1.239486   .127087
   8.99413   8.99413      1.00  1.241496   .127247
   8.99402   8.99402      1.00  1.231166   .126387
   8.99391   8.99391      1.00  1.241196   .127467
   8.99381   8.99381      1.00  1.233976   .126657
   8.99370   8.99370      1.00  1.237546   .127057
   8.99358   8.99358      1.00  1.234106   .126787
   8.99346   8.99346      1.00  1.234596   .126897
   8.99335   8.99335      1.00  1.232856   .126677
   8.99324   8.99324      1.00  1.230826   .126357
   8.99313   8.99313      1.00  1.234936   .126897
   8.99302   8.99302      1.00  1.228206   .126127
   8.99292   8.99292      1.00  1.232676   .126687
   8.99281   8.99281      1.00  1.233446   .126727
   8.99269   8.99269      1.00  1.231746   .126647
   8.99258   8.99258      1.00  1.230436   .126537
   8.99248   8.99248      1.00  1.234216   .126887
   8.99237   8.99237      1.00  1.230866   .126627
   8.99225   8.99225      1.00  1.228336   .126307
   8.99214   8.99214      1.00  1.228576   .126497
   8.99204   8.99204      1.00  1.234346   .126957
   8.99193   8.99193      1.00  1.230736   .126727
   8.99182   8.99182      1.00  1.224456   .126087
   8.99171   8.99171      1.00  1.228166   .126517
   8.99160   8.99160      1.00  1.230036   .126567
   8.99150   8.99150      1.00  1.227126   .126417
   8.99139   8.99139      1.00  1.223616   .126037
   8.99128   8.99128      1.00  1.228356   .126507
   8.99118   8.99118      1.00  1.224376   .126047
   8.99107   8.99107      1.00  1.224996   .126237
   8.99096   8.99096      1.00  1.220686   .125897
   8.99086   8.99086      1.00  1.226236   .126407
   8.99076   8.99076      1.00  1.222116   .126007
   8.99066   8.99066      1.00  1.220716   .125767
   8.99055   8.99055      1.00  1.224356   .126307
   8.99045   8.99045      1.00  1.220796   .125687
   8.99035   8.99035      1.00  1.221856   .126007
   8.99025   8.99025      1.00  1.219856   .125747
   8.99014   8.99014      1.00  1.223636   .126317
   8.99003   8.99003      1.00  1.219016   .125497
   8.98993   8.98993      1.00  1.224796   .126367
   8.98983   8.98983      1.00  1.216876   .125597
   8.98972   8.98972      1.00  1.224126   .126477
   8.98962   8.98962      1.00  1.216006   .125577
   8.98952   8.98952      1.00  1.228936   .126947
   8.98941   8.98941      1.00  1.211126   .124967
   8.98929   8.98929      1.00  1.226206   .126687
   8.98919   8.98919      1.00  1.215196   .125697
   8.98908   8.98908      1.00  1.226806   .126787
   8.98896   8.98896      1.00  1.212866   .125307
   8.98885   8.98885      1.00  1.220516   .126167
   8.98873   8.98873      1.00  1.219786   .125937
   8.98863   8.98863      1.00  1.220496   .126017
   8.98851   8.98851      1.00  1.214776   .125687
   8.98839   8.98839      1.00  1.219696   .126167
   8.98827   8.98827      1.00  1.218346   .126207
   8.98817   8.98817      1.00  1.217206   .125857
   8.98804   8.98804      1.00  1.217156   .125797
   8.98792   8.98792      1.00  1.217166   .125937
   8.98781   8.98781      1.00  1.218696   .125957
   8.98770   8.98770      1.00  1.213646   .125567
   8.98758   8.98758      1.00  1.218876   .126097
   8.98746   8.98746      1.00  1.215476   .125787
   8.98736   8.98736      1.00  1.215906   .125847
   8.98725   8.98725      1.00  1.214626   .125737
   8.98713   8.98713      1.00  1.217356   .126057
   8.98702   8.98702      1.00  1.213166   .125597
   8.98691   8.98691      1.00  1.217336   .126037
   8.98680   8.98680      1.00  1.213996   .125677
   8.98669   8.98669      1.00  1.215816   .126117
   8.98657   8.98657      1.00  1.212786   .125787
   8.98647   8.98647      1.00  1.213956   .125827
   8.98636   8.98636      1.00  1.215316   .125897
   8.98625   8.98625      1.00  1.216586   .125987
   8.98613   8.98613      1.00  1.207586   .125227
   8.98602   8.98602      1.00  1.216946   .126237
   8.98591   8.98591      1.00  1.209776   .125497
   8.98580   8.98580      1.00  1.209856   .125507
   8.98568   8.98568      1.00  1.212796   .125687
   8.98556   8.98556      1.00  1.212086   .125867
   8.98545   8.98545      1.00  1.211986   .125957
   8.98533   8.98533      1.00  1.210896   .125797
   8.98521   8.98521      1.00  1.210726   .125757
   8.98510   8.98510      1.00  1.211566   .125927
   8.98499   8.98499      1.00  1.210076   .125807
   8.98486   8.98486      1.00  1.207986   .125567
   8.98474   8.98474      1.00  1.211536   .125827
   8.98463   8.98463      1.00  1.211476   .126227
   8.98451   8.98451      1.00  1.206916   .125557
   8.98439   8.98439      1.00  1.211976   .125987
   8.98427   8.98427      1.00  1.207946   .125587
   8.98416   8.98416      1.00  1.209996   .125627
   8.98405   8.98405      1.00  1.210616   .126057
   8.98393   8.98393      1.00  1.209436   .125887
   8.98382   8.98382      1.00  1.208416   .125707
   8.98372   8.98372      1.00  1.209846   .125787
   8.98361   8.98361      1.00  1.207796   .125597
   8.98349   8.98349      1.00  1.208126   .125797
   8.98338   8.98338      1.00  1.205006   .125587
   8.98327   8.98327      1.00  1.208396   .125637
   8.98316   8.98316      1.00  1.206426   .125547
   8.98305   8.98305      1.00  1.205846   .125677
   8.98294   8.98294      1.00  1.204996   .125547
   8.98283   8.98283      1.00  1.207286   .125687
   8.98272   8.98272      1.00  1.202996   .125277
   8.98261   8.98261      1.00  1.206596   .125757
   8.98250   8.98250      1.00  1.206896   .125817
   8.98239   8.98239      1.00  1.202696   .125287
   8.98228   8.98228      1.00  1.205326   .125597
   8.98216   8.98216      1.00  1.204656   .125577
   8.98206   8.98206      1.00  1.205256   .125587
   8.98195   8.98195      1.00  1.199606   .125097
   8.98184   8.98184      1.00  1.207356   .125887
   8.98173   8.98173      1.00  1.202636   .125537
   8.98162   8.98162      1.00  1.203656   .125567
   8.98151   8.98151      1.00  1.201026   .125317
   8.98141   8.98141      1.00  1.204896   .125737
   8.98130   8.98130      1.00  1.199576   .125057
   8.98119   8.98119      1.00  1.199726   .125217
   8.98108   8.98108      1.00  1.201836   .125577
   8.98099   8.98099      1.00  1.203026   .125517
   8.98088   8.98088      1.00  1.196366   .124897
   8.98078   8.98078      1.00  1.202016   .125487
   8.98068   8.98068      1.00  1.200336   .125267
   8.98058   8.98058      1.00  1.197586   .125117
   8.98047   8.98047      1.00  1.196776   .125107
   8.98036   8.98036      1.00  1.198316   .125257
   8.98027   8.98027      1.00  1.197136   .124977
   8.98016   8.98016      1.00  1.194176   .124907
   8.98006   8.98006      1.00  1.198076   .125277
   8.97995   8.97995      1.00  1.193136   .124787
   8.97985   8.97985      1.00  1.196066   .124947
   8.97975   8.97975      1.00  1.192446   .124637
   8.97964   8.97964      1.00  1.199116   .125417
   8.97953   8.97953      1.00  1.189466   .124347
   8.97942   8.97942      1.00  1.194136   .124987
   8.97932   8.97932      1.00  1.191886   .124887
   8.97920   8.97920      1.00  1.195506   .125187
   8.97908   8.97908      1.00  1.184886   .124097
   8.97898   8.97898      1.00  1.193326   .124857
   8.97888   8.97888      1.00  1.190736   .124697
   8.97876   8.97876      1.00  1.189156   .124437
   8.97863   8.97863      1.00  1.184586   .124067
   8.97852   8.97852      1.00  1.192826   .124677
   8.97842   8.97842      1.00  1.189786   .124397
   8.97830   8.97830      1.00  1.185566   .124257
   8.97817   8.97817      1.00  1.188316   .124697
   8.97805   8.97805      1.00  1.190466   .124737
   8.97795   8.97795      1.00  1.187616   .124487
   8.97783   8.97783      1.00  1.183966   .124037
   8.97771   8.97771      1.00  1.190616   .124797
   8.97759   8.97759      1.00  1.185136   .124457
   8.97749   8.97749      1.00  1.186176   .124507
   8.97738   8.97738      1.00  1.182466   .124137
   8.97726   8.97726      1.00  1.187806   .124537
   8.97715   8.97715      1.00  1.183416   .124137
   8.97704   8.97704      1.00  1.182546   .124247
   8.97692   8.97692      1.00  1.187636   .124707
   8.97681   8.97681      1.00  1.181436   .123977
   8.97671   8.97671      1.00  1.180876   .124047
   8.97660   8.97660      1.00  1.187726   .124697
   8.97649   8.97649      1.00  1.186366   .124657
   8.97637   8.97637      1.00  1.176626   .123527
   8.97627   8.97627      1.00  1.185486   .124577
   8.97616   8.97616      1.00  1.184136   .124427
   8.97605   8.97605      1.00  1.184366   .124407
   8.97593   8.97593      1.00  1.175816   .123597
   8.97582   8.97582      1.00  1.183296   .124257
   8.97570   8.97570      1.00  1.182736   .124357
   8.97559   8.97559      1.00  1.180976   .124127
   8.97547   8.97547      1.00  1.176686   .123657
   8.97536   8.97536      1.00  1.186596   .124707
   8.97524   8.97524      1.00  1.176606   .123767
   8.97512   8.97512      1.00  1.181936   .124407
   8.97499   8.97499      1.00  1.180626   .124227
   8.97488   8.97488      1.00  1.179216   .123977
   8.97477   8.97477      1.00  1.177476   .123987
   8.97465   8.97465      1.00  1.181406   .124357
   8.97452   8.97452      1.00  1.175776   .123837
   8.97441   8.97441      1.00  1.177556   .123917
   8.97430   8.97430      1.00  1.175696   .123847
   8.97419   8.97419      1.00  1.178846   .123997
   8.97407   8.97407      1.00  1.176656   .123997
   8.97396   8.97396      1.00  1.173756   .123727
   8.97385   8.97385      1.00  1.179146   .124157
   8.97374   8.97374      1.00  1.177766   .124127
   8.97362   8.97362      1.00  1.171386   .123357
   8.97351   8.97351      1.00  1.175476   .123977
   8.97341   8.97341      1.00  1.180756   .124597
   8.97329   8.97329      1.00  1.170566   .123397
   8.97318   8.97318      1.00  1.174856   .123817
   8.97307   8.97307      1.00  1.176256   .124077
   8.97296   8.97296      1.00  1.177956   .124267
   8.97285   8.97285      1.00  1.170736   .123447
   8.97274   8.97274      1.00  1.173746   .123897
   8.97264   8.97264      1.00  1.176196   .124097
   8.97253   8.97253      1.00  1.172606   .123737
   8.97241   8.97241      1.00  1.172986   .123777
   8.97229   8.97229      1.00  1.172396   .123767
   8.97219   8.97219      1.00  1.173836   .123887
   8.97209   8.97209      1.00  1.169056   .123417
   8.97198   8.97198      1.00  1.174356   .124147
   8.97186   8.97186      1.00  1.169436   .123427
   8.97176   8.97176      1.00  1.169716   .123567
   8.97165   8.97165      1.00  1.168656   .123427
   8.97154   8.97154      1.00  1.173526   .123987
   8.97143   8.97143      1.00  1.165866   .123177
   8.97133   8.97133      1.00  1.166636   .123277
   8.97122   8.97122      1.00  1.168366   .123477
   8.97111   8.97111      1.00  1.171956   .123857
   8.97101   8.97101      1.00  1.160286   .122817
   8.97091   8.97091      1.00  1.170926   .123997
   8.97081   8.97081      1.00  1.167926   .123617
   8.97071   8.97071      1.00  1.167806   .123487
   8.97060   8.97060      1.00  1.164376   .123287
   8.97050   8.97050      1.00  1.168966   .123717
   8.97040   8.97040      1.00  1.167486   .123487
   8.97029   8.97029      1.00  1.165676   .123427
   8.97018   8.97018      1.00  1.164786   .123277
   8.97008   8.97008      1.00  1.167076   .123507
   8.96998   8.96998      1.00  1.167786   .123727
   8.96988   8.96988      1.00  1.160776   .122937
   8.96977   8.96977      1.00  1.170626   .123947
   8.96967   8.96967      1.00  1.167626   .123607
   8.96957   8.96957      1.00  1.167756   .123857
   8.96946   8.96946      1.00  1.165266   .123427
   8.96935   8.96935      1.00  1.169666   .123797
   8.96924   8.96924      1.00  1.166096   .123747
   8.96914   8.96914      1.00  1.164386   .123527
   8.96902   8.96902      1.00  1.168516   .124017
   8.96890   8.96890      1.00  1.168226   .123947
   8.96880   8.96880      1.00  1.165056   .123607
   8.96869   8.96869      1.00  1.167846   .123927
   8.96856   8.96856      1.00  1.169766   .124167
   8.96844   8.96844      1.00  1.165056   .123497
   8.96833   8.96833      1.00  1.164716   .123657
   8.96822   8.96822      1.00  1.170966   .124257
   8.96809   8.96809      1.00  1.167956   .123907
   8.96798   8.96798      1.00  1.162536   .123467
   8.96787   8.96787      1.00  1.168036   .124047
   8.96775   8.96775      1.00  1.169246   .124237
   8.96764   8.96764      1.00  1.169886   .124267
   8.96753   8.96753      1.00  1.163406   .123827
   8.96741   8.96741      1.00  1.172576   .124587
   8.96731   8.96731      1.00  1.172546   .124697
   8.96719   8.96719      1.00  1.166036   .123997
   8.96707   8.96707      1.00  1.169076   .124427
   8.96696   8.96696      1.00  1.174776   .124907
   8.96685   8.96685      1.00  1.168416   .124227
   8.96674   8.96674      1.00  1.169236   .124367
   8.96663   8.96663      1.00  1.173646   .124967
   8.96652   8.96652      1.00  1.169126   .124447
   8.96641   8.96641      1.00  1.172306   .124597
   8.96630   8.96630      1.00  1.169956   .124387
   8.96618   8.96618      1.00  1.175436   .125117
   8.96608   8.96608      1.00  1.168776   .124337
   8.96597   8.96597      1.00  1.173696   .124857
   8.96585   8.96585      1.00  1.171386   .124657
   8.96573   8.96573      1.00  1.174136   .125117
   8.96562   8.96562      1.00  1.165746   .124177
   8.96550   8.96550      1.00  1.177066   .125407
   8.96538   8.96538      1.00  1.175376   .125087
   8.96526   8.96526      1.00  1.167846   .124427
   8.96516   8.96516      1.00  1.176116   .125237
   8.96505   8.96505      1.00  1.177176   .125467
   8.96492   8.96492      1.00  1.174796   .125127
   8.96480   8.96480      1.00  1.170976   .124767
   8.96468   8.96468      1.00  1.179226   .125727
   8.96457   8.96457      1.00  1.178886   .125707
   8.96445   8.96445      1.00  1.171666   .124977
   8.96433   8.96433      1.00  1.172616   .124987
   8.96421   8.96421      1.00  1.182496   .126127
   8.96410   8.96410      1.00  1.172806   .125227
   8.96399   8.96399      1.00  1.173386   .125257
   8.96387   8.96387      1.00  1.173666   .125367
   8.96376   8.96376      1.00  1.185776   .126487
   8.96365   8.96365      1.00  1.171826   .125057
   8.96354   8.96354      1.00  1.179496   .126057
   8.96342   8.96342      1.00  1.177356   .125727
   8.96332   8.96332      1.00  1.179456   .125967
   8.96321   8.96321      1.00  1.174246   .125357
   8.96310   8.96310      1.00  1.182616   .126407
   8.96298   8.96298      1.00  1.179276   .126037
   8.96288   8.96288      1.00  1.177886   .125777
   8.96278   8.96278      1.00  1.180026   .126057
   8.96266   8.96266      1.00  1.185006   .126487
   8.96254   8.96254      1.00  1.171076   .125287
   8.96243   8.96243      1.00  1.180716   .126317
   8.96233   8.96233      1.00  1.184256   .126467
   8.96221   8.96221      1.00  1.180806   .126277
   8.96210   8.96210      1.00  1.173456   .125417
   8.96199   8.96199      1.00  1.185276   .126907
   8.96189   8.96189      1.00  1.185446   .126827
   8.96178   8.96178      1.00  1.174796   .125727
   8.96166   8.96166      1.00  1.181156   .126327
   8.96156   8.96156      1.00  1.184776   .126847
   8.96145   8.96145      1.00  1.183836   .126747
   8.96134   8.96134      1.00  1.176496   .125997
   8.96123   8.96123      1.00  1.185806   .126997
   8.96113   8.96113      1.00  1.186426   .126907
   8.96103   8.96103      1.00  1.181836   .126607
   8.96092   8.96092      1.00  1.181786   .126527
   8.96082   8.96082      1.00  1.188446   .127217
   8.96072   8.96072      1.00  1.183526   .126957
   8.96062   8.96062      1.00  1.184926   .126847
   8.96051   8.96051      1.00  1.185006   .126997
   8.96041   8.96041      1.00  1.187136   .127187
   8.96030   8.96030      1.00  1.182686   .126707
   8.96021   8.96021      1.00  1.184536   .126957
   8.96010   8.96010      1.00  1.188696   .127457
   8.95999   8.95999      1.00  1.179616   .126597
   8.95989   8.95989      1.00  1.186636   .127257
   8.95978   8.95978      1.00  1.184596   .126997
   8.95967   8.95967      1.00  1.189726   .127797
   8.95957   8.95957      1.00  1.179396   .126557
   8.95946   8.95946      1.00  1.191276   .127947
   8.95936   8.95936      1.00  1.185616   .127147
   8.95925   8.95925      1.00  1.186966   .127457
   8.95914   8.95914      1.00  1.185416   .127297
   8.95903   8.95903      1.00  1.189456   .127697
   8.95892   8.95892      1.00  1.188406   .127717
   8.95880   8.95880      1.00  1.186216   .127477
   8.95868   8.95868      1.00  1.191246   .128107
   8.95856   8.95856      1.00  1.188086   .127557
   8.95845   8.95845      1.00  1.188366   .127527
   8.95834   8.95834      1.00  1.187146   .127677
   8.95822   8.95822      1.00  1.190316   .127867
   8.95810   8.95810      1.00  1.190416   .127907
   8.95799   8.95799      1.00  1.185036   .127487
   8.95787   8.95787      1.00  1.193136   .128197
   8.95775   8.95775      1.00  1.189496   .127927
   8.95764   8.95764      1.00  1.190316   .128087
   8.95753   8.95753      1.00  1.189756   .127987
   8.95741   8.95741      1.00  1.193386   .128297
   8.95729   8.95729      1.00  1.189456   .127857
   8.95718   8.95718      1.00  1.190826   .128197
   8.95708   8.95708      1.00  1.192906   .128377
   8.95697   8.95697      1.00  1.193386   .128557
   8.95685   8.95685      1.00  1.187346   .127827
   8.95674   8.95674      1.00  1.192116   .128337
   8.95664   8.95664      1.00  1.196056   .128737
   8.95653   8.95653      1.00  1.195666   .128837
   8.95641   8.95641      1.00  1.189216   .128127
   8.95630   8.95630      1.00  1.196276   .128787
   8.95620   8.95620      1.00  1.195086   .129007
   8.95608   8.95608      1.00  1.194346   .128807
   8.95596   8.95596      1.00  1.192546   .128527
   8.95585   8.95585      1.00  1.196956   .128957
   8.95574   8.95574      1.00  1.192116   .128367
   8.95562   8.95562      1.00  1.193866   .128677
   8.95550   8.95550      1.00  1.194926   .128917
   8.95539   8.95539      1.00  1.195106   .128717
   8.95528   8.95528      1.00  1.195256   .128887
   8.95516   8.95516      1.00  1.192676   .128617
   8.95504   8.95504      1.00  1.196956   .129177
   8.95492   8.95492      1.00  1.193066   .128697
   8.95481   8.95481      1.00  1.193736   .128757
   8.95469   8.95469      1.00  1.193996   .128837
   8.95457   8.95457      1.00  1.197446   .129367
   8.95445   8.95445      1.00  1.191426   .128567
   8.95434   8.95434      1.00  1.196306   .129057
   8.95423   8.95423      1.00  1.196446   .129087
   8.95411   8.95411      1.00  1.194836   .128967
   8.95400   8.95400      1.00  1.192366   .128867
   8.95388   8.95388      1.00  1.198516   .129577
   8.95377   8.95377      1.00  1.193236   .128847
   8.95366   8.95366      1.00  1.196076   .129287
   8.95355   8.95355      1.00  1.189796   .128617
   8.95344   8.95344      1.00  1.199876   .129677
   8.95332   8.95332      1.00  1.188946   .128437
   8.95321   8.95321      1.00  1.193646   .128907
   8.95310   8.95310      1.00  1.194466   .129177
   8.95300   8.95300      1.00  1.195116   .129187
   8.95289   8.95289      1.00  1.187506   .128507
   8.95278   8.95278      1.00  1.195266   .129237
   8.95267   8.95267      1.00  1.192176   .128787
   8.95256   8.95256      1.00  1.189326   .128627
   8.95244   8.95244      1.00  1.190586   .128867
   8.95233   8.95233      1.00  1.187996   .128507
   8.95222   8.95222      1.00  1.191126   .128867
   8.95212   8.95212      1.00  1.187326   .128467
   8.95201   8.95201      1.00  1.190096   .128877
   8.95189   8.95189      1.00  1.190186   .128817
   8.95179   8.95179      1.00  1.186126   .128427
   8.95168   8.95168      1.00  1.184496   .128357
   8.95157   8.95157      1.00  1.193906   .129367
   8.95146   8.95146      1.00  1.182356   .128177
   8.95136   8.95136      1.00  1.184516   .128287
   8.95125   8.95125      1.00  1.187706   .128617
   8.95114   8.95114      1.00  1.186636   .128707
   8.95103   8.95103      1.00  1.177706   .127597
   8.95093   8.95093      1.00  1.183596   .128307
   8.95083   8.95083      1.00  1.185506   .128547
   8.95073   8.95073      1.00  1.184606   .128477
   8.95062   8.95062      1.00  1.176956   .127717
   8.95052   8.95052      1.00  1.185196   .128497
   8.95042   8.95042      1.00  1.183536   .128337
   8.95032   8.95032      1.00  1.175446   .127447
   8.95021   8.95021      1.00  1.181156   .128097
   8.95011   8.95011      1.00  1.182966   .128477
   8.95001   8.95001      1.00  1.175436   .127507
   8.94990   8.94990      1.00  1.176036   .127627
   8.94979   8.94979      1.00  1.179456   .127917
   8.94969   8.94969      1.00  1.175476   .127597
   8.94959   8.94959      1.00  1.171266   .127257
   8.94948   8.94948      1.00  1.174356   .127627
   8.94937   8.94937      1.00  1.176366   .127817
   8.94926   8.94926      1.00  1.171826   .127307
   8.94916   8.94916      1.00  1.171826   .127117
   8.94904   8.94904      1.00  1.176336   .127767
   8.94892   8.94892      1.00  1.168076   .126857
   8.94881   8.94881      1.00  1.172316   .127357
   8.94871   8.94871      1.00  1.169396   .127027
   8.94859   8.94859      1.00  1.177646   .128107
   8.94847   8.94847      1.00  1.159066   .125917
   8.94836   8.94836      1.00  1.175416   .127787
   8.94825   8.94825      1.00  1.167136   .126957
   8.94812   8.94812      1.00  1.171436   .127297
   8.94800   8.94800      1.00  1.156316   .125817
   8.94789   8.94789      1.00  1.177366   .128037
   8.94778   8.94778      1.00  1.163516   .126417
   8.94766   8.94766      1.00  1.166486   .126837
   8.94755   8.94755      1.00  1.161616   .126297
   8.94744   8.94744      1.00  1.175836   .127927
   8.94733   8.94733      1.00  1.159216   .125987
   8.94721   8.94721      1.00  1.164746   .126647
   8.94709   8.94709      1.00  1.164326   .126587
   8.94699   8.94699      1.00  1.169996   .127247
   8.94688   8.94688      1.00  1.158256   .125817
   8.94677   8.94677      1.00  1.167366   .126957
   8.94665   8.94665      1.00  1.164436   .126537
   8.94655   8.94655      1.00  1.160666   .126117
   8.94644   8.94644      1.00  1.162406   .126277
   8.94633   8.94633      1.00  1.165836   .126697
   8.94621   8.94621      1.00  1.161226   .126247
   8.94610   8.94610      1.00  1.158856   .125967
   8.94600   8.94600      1.00  1.165496   .126627
   8.94588   8.94588      1.00  1.164426   .126417
   8.94576   8.94576      1.00  1.157826   .125757
   8.94565   8.94565      1.00  1.162826   .126327
   8.94554   8.94554      1.00  1.164926   .126537
   8.94542   8.94542      1.00  1.162166   .126117
   8.94530   8.94530      1.00  1.160686   .125897
   8.94519   8.94519      1.00  1.162806   .126257
   8.94507   8.94507      1.00  1.165796   .126297
   8.94495   8.94495      1.00  1.156676   .125487
   8.94483   8.94483      1.00  1.164666   .126227
   8.94472   8.94472      1.00  1.164336   .126187
   8.94461   8.94461      1.00  1.161886   .125917
   8.94448   8.94448      1.00  1.159926   .125757
   8.94436   8.94436      1.00  1.165346   .126187
   8.94425   8.94425      1.00  1.167446   .126317
   8.94414   8.94414      1.00  1.160456   .125807
   8.94403   8.94403      1.00  1.162246   .125927
   8.94391   8.94391      1.00  1.165626   .126147
   8.94380   8.94380      1.00  1.160076   .125567
   8.94369   8.94369      1.00  1.163316   .125747
   8.94357   8.94357      1.00  1.164706   .125917
   8.94346   8.94346      1.00  1.163576   .125847
   8.94335   8.94335      1.00  1.160076   .125157
   8.94325   8.94325      1.00  1.165176   .125767
   8.94314   8.94314      1.00  1.164636   .125687
   8.94302   8.94302      1.00  1.161516   .125357
   8.94292   8.94292      1.00  1.161306   .125357
   8.94281   8.94281      1.00  1.167436   .125917
   8.94269   8.94269      1.00  1.159806   .124937
   8.94258   8.94258      1.00  1.164206   .125487
   8.94248   8.94248      1.00  1.160716   .124977
   8.94237   8.94237      1.00  1.166706   .125447
   8.94225   8.94225      1.00  1.157416   .124527
   8.94214   8.94214      1.00  1.166436   .125467
   8.94203   8.94203      1.00  1.162776   .124957
   8.94193   8.94193      1.00  1.166686   .125357
   8.94182   8.94182      1.00  1.161916   .124867
   8.94171   8.94171      1.00  1.165436   .125157
   8.94160   8.94160      1.00  1.165846   .125147
   8.94149   8.94149      1.00  1.163756   .124817
   8.94138   8.94138      1.00  1.165806   .124897
   8.94127   8.94127      1.00  1.167256   .125117
   8.94117   8.94117      1.00  1.166236   .124947
   8.94107   8.94107      1.00  1.165056   .124737
   8.94096   8.94096      1.00  1.167376   .124867
   8.94086   8.94086      1.00  1.166436   .124717
   8.94076   8.94076      1.00  1.168406   .124937
   8.94066   8.94066      1.00  1.164236   .124517
   8.94055   8.94055      1.00  1.173366   .125467
   8.94044   8.94044      1.00  1.160606   .124017
   8.94034   8.94034      1.00  1.173226   .125207
   8.94024   8.94024      1.00  1.165316   .124447
   8.94014   8.94014      1.00  1.169216   .124707
   8.94003   8.94003      1.00  1.165106   .124347
   8.93993   8.93993      1.00  1.173166   .125127
   8.93983   8.93983      1.00  1.164816   .123967
   8.93973   8.93973      1.00  1.171016   .124857
   8.93962   8.93962      1.00  1.165436   .124307
   8.93951   8.93951      1.00  1.174106   .124907
   8.93941   8.93941      1.00  1.167796   .124397
   8.93930   8.93930      1.00  1.170526   .124557
   8.93918   8.93918      1.00  1.169236   .124457
   8.93907   8.93907      1.00  1.175036   .124857
   8.93896   8.93896      1.00  1.167516   .124127
   8.93885   8.93885      1.00  1.174556   .124767
   8.93873   8.93873      1.00  1.170116   .124457
   8.93862   8.93862      1.00  1.172596   .124627
   8.93851   8.93851      1.00  1.172716   .124747
   8.93839   8.93839      1.00  1.170316   .124407
   8.93828   8.93828      1.00  1.174766   .124917
   8.93815   8.93815      1.00  1.168676   .124247
   8.93803   8.93803      1.00  1.173676   .124717
   8.93792   8.93792      1.00  1.173046   .124547
   8.93780   8.93780      1.00  1.170636   .124457
   8.93769   8.93769      1.00  1.173276   .124857
   8.93759   8.93759      1.00  1.175536   .125057
   8.93747   8.93747      1.00  1.169996   .124407
   8.93735   8.93735      1.00  1.173156   .124747
   8.93724   8.93724      1.00  1.172486   .124667
   8.93713   8.93713      1.00  1.175346   .125037
   8.93701   8.93701      1.00  1.169746   .124507
   8.93690   8.93690      1.00  1.172406   .124807
   8.93680   8.93680      1.00  1.175426   .125337
   8.93669   8.93669      1.00  1.169526   .124507
   8.93658   8.93658      1.00  1.175596   .125327
   8.93646   8.93646      1.00  1.171496   .124847
   8.93635   8.93635      1.00  1.178016   .125537
   8.93624   8.93624      1.00  1.167496   .124367
   8.93613   8.93613      1.00  1.178446   .125767
   8.93602   8.93602      1.00  1.173116   .125367
   8.93590   8.93590      1.00  1.173116   .125217
   8.93579   8.93579      1.00  1.171706   .125107
   8.93568   8.93568      1.00  1.180806   .125907
   8.93555   8.93555      1.00  1.169256   .124837
   8.93544   8.93544      1.00  1.178516   .125827
   8.93533   8.93533      1.00  1.171406   .125157
   8.93521   8.93521      1.00  1.177476   .125697
   8.93509   8.93509      1.00  1.170966   .125037
   8.93497   8.93497      1.00  1.169866   .125027
   8.93486   8.93486      1.00  1.178276   .125967
   8.93473   8.93473      1.00  1.172666   .125287
   8.93461   8.93461      1.00  1.173356   .125507
   8.93450   8.93450      1.00  1.174856   .125687
   8.93439   8.93439      1.00  1.179476   .126207
   8.93427   8.93427      1.00  1.169296   .125067
   8.93416   8.93416      1.00  1.176676   .126077
   8.93405   8.93405      1.00  1.178206   .126267
   8.93394   8.93394      1.00  1.175506   .125937
   8.93382   8.93382      1.00  1.171576   .125487
   8.93370   8.93370      1.00  1.178286   .126157
   8.93359   8.93359      1.00  1.174946   .125727
   8.93348   8.93348      1.00  1.174916   .125847
   8.93337   8.93337      1.00  1.173416   .125747
   8.93326   8.93326      1.00  1.179756   .126377
   8.93315   8.93315      1.00  1.175336   .125897
   8.93305   8.93305      1.00  1.174196   .125757
   8.93293   8.93293      1.00  1.179556   .126367
   8.93281   8.93281      1.00  1.176576   .126237
   8.93270   8.93270      1.00  1.175156   .126237
   8.93260   8.93260      1.00  1.177816   .126287
   8.93249   8.93249      1.00  1.181556   .126807
   8.93237   8.93237      1.00  1.172116   .125797
   8.93226   8.93226      1.00  1.177926   .126627
   8.93216   8.93216      1.00  1.177156   .126257
   8.93205   8.93205      1.00  1.180326   .126817
   8.93193   8.93193      1.00  1.173306   .126037
   8.93183   8.93183      1.00  1.178736   .126567
   8.93172   8.93172      1.00  1.182056   .127017
   8.93161   8.93161      1.00  1.176196   .126197
   8.93150   8.93150      1.00  1.174616   .126247
   8.93140   8.93140      1.00  1.185186   .127327
   8.93129   8.93129      1.00  1.173646   .126087
   8.93118   8.93118      1.00  1.177906   .126607
   8.93107   8.93107      1.00  1.182626   .126927
   8.93097   8.93097      1.00  1.178796   .126697
   8.93087   8.93087      1.00  1.182116   .127217
   8.93077   8.93077      1.00  1.178416   .126767
   8.93066   8.93066      1.00  1.182376   .127067
   8.93056   8.93056      1.00  1.179076   .126757
   8.93046   8.93046      1.00  1.180636   .127067
   8.93036   8.93036      1.00  1.179696   .126977
   8.93025   8.93025      1.00  1.183106   .127217
   8.93015   8.93015      1.00  1.180076   .127077
   8.93005   8.93005      1.00  1.181696   .127227
   8.92994   8.92994      1.00  1.183506   .127527
   8.92983   8.92983      1.00  1.179956   .127227
   8.92973   8.92973      1.00  1.182076   .127377
   8.92963   8.92963      1.00  1.183746   .127627
   8.92952   8.92952      1.00  1.179836   .127127
   8.92940   8.92940      1.00  1.182466   .127367
   8.92930   8.92930      1.00  1.182196   .127277
   8.92919   8.92919      1.00  1.182886   .127677
   8.92908   8.92908      1.00  1.186016   .127947
   8.92896   8.92896      1.00  1.177486   .126837
   8.92886   8.92886      1.00  1.190296   .128337
   8.92874   8.92874      1.00  1.183336   .127627
   8.92862   8.92862      1.00  1.186466   .127947
   8.92850   8.92850      1.00  1.182326   .127507
   8.92839   8.92839      1.00  1.189566   .128597
   8.92828   8.92828      1.00  1.182296   .127637
   8.92817   8.92817      1.00  1.186866   .128237
   8.92805   8.92805      1.00  1.186156   .128197
   8.92793   8.92793      1.00  1.185766   .128127
   8.92781   8.92781      1.00  1.182106   .127807
   8.92770   8.92770      1.00  1.187006   .128117
   8.92759   8.92759      1.00  1.185456   .128007
   8.92747   8.92747      1.00  1.187136   .128377
   8.92736   8.92736      1.00  1.185596   .128057
   8.92725   8.92725      1.00  1.189986   .128567
   8.92713   8.92713      1.00  1.184076   .128057
   8.92702   8.92702      1.00  1.184626   .128297
   8.92691   8.92691      1.00  1.192246   .129107
   8.92680   8.92680      1.00  1.185806   .128297
   8.92669   8.92669      1.00  1.185326   .128307
   8.92658   8.92658      1.00  1.185256   .128277
   8.92647   8.92647      1.00  1.191156   .129077
   8.92636   8.92636      1.00  1.183296   .128117
   8.92625   8.92625      1.00  1.187566   .128697
   8.92614   8.92614      1.00  1.185406   .128557
   8.92603   8.92603      1.00  1.190536   .129097
   8.92591   8.92591      1.00  1.182966   .128177
   8.92579   8.92579      1.00  1.190686   .129077
   8.92568   8.92568      1.00  1.184066   .128187
   8.92558   8.92558      1.00  1.189796   .129047
   8.92545   8.92545      1.00  1.184446   .128447
   8.92533   8.92533      1.00  1.191346   .129317
   8.92522   8.92522      1.00  1.183006   .128197
   8.92511   8.92511      1.00  1.190226   .128977
   8.92499   8.92499      1.00  1.185736   .128677
   8.92486   8.92486      1.00  1.189046   .129037
   8.92475   8.92475      1.00  1.186006   .128817
   8.92463   8.92463      1.00  1.185126   .128687
   8.92452   8.92452      1.00  1.191076   .129367
   8.92440   8.92440      1.00  1.181986   .128427
   8.92428   8.92428      1.00  1.187386   .129007
   8.92417   8.92417      1.00  1.184176   .128597
   8.92405   8.92405      1.00  1.187186   .128987
   8.92394   8.92394      1.00  1.181346   .128407
   8.92383   8.92383      1.00  1.186706   .128877
   8.92372   8.92372      1.00  1.183706   .128587
   8.92361   8.92361      1.00  1.181886   .128337
   8.92350   8.92350      1.00  1.183766   .128567
   8.92338   8.92338      1.00  1.183486   .128567
   8.92328   8.92328      1.00  1.180796   .128257
   8.92316   8.92316      1.00  1.184716   .128737
   8.92305   8.92305      1.00  1.177226   .128107
   8.92294   8.92294      1.00  1.185346   .128857
   8.92284   8.92284      1.00  1.180116   .128287
   8.92273   8.92273      1.00  1.179136   .128067
   8.92261   8.92261      1.00  1.182246   .128627
   8.92250   8.92250      1.00  1.178056   .128127
   8.92240   8.92240      1.00  1.182066   .128697
   8.92229   8.92229      1.00  1.176526   .128047
   8.92217   8.92217      1.00  1.178426   .128347
   8.92206   8.92206      1.00  1.178586   .128187
   8.92196   8.92196      1.00  1.175616   .128047
   8.92184   8.92184      1.00  1.176386   .128097
   8.92173   8.92173      1.00  1.177486   .128007
   8.92163   8.92163      1.00  1.174256   .127907
   8.92152   8.92152      1.00  1.179116   .128337
   8.92141   8.92141      1.00  1.174656   .127897
   8.92130   8.92130      1.00  1.176456   .128107
   8.92120   8.92120      1.00  1.171356   .127667
   8.92110   8.92110      1.00  1.179876   .128547
   8.92099   8.92099      1.00  1.171176   .127657
   8.92088   8.92088      1.00  1.174976   .127957
   8.92078   8.92078      1.00  1.172506   .127917
   8.92069   8.92069      1.00  1.175126   .127997
   8.92058   8.92058      1.00  1.170796   .127527
   8.92048   8.92048      1.00  1.166306   .127237
   8.92037   8.92037      1.00  1.171566   .127647
   8.92028   8.92028      1.00  1.169646   .127417
   8.92017   8.92017      1.00  1.168586   .127337
   8.92006   8.92006      1.00  1.167616   .127387
   8.91996   8.91996      1.00  1.169616   .127457
   8.91986   8.91986      1.00  1.167676   .127297
   8.91975   8.91975      1.00  1.168006   .127317
   8.91964   8.91964      1.00  1.165276   .126927
   8.91954   8.91954      1.00  1.170026   .127637
   8.91943   8.91943      1.00  1.163356   .126807
   8.91932   8.91932      1.00  1.172706   .127897
   8.91921   8.91921      1.00  1.159886   .126447
   8.91910   8.91910      1.00  1.169016   .127467
   8.91899   8.91899      1.00  1.164496   .127007
   8.91888   8.91888      1.00  1.165346   .127237
   8.91876   8.91876      1.00  1.162416   .126897
   8.91865   8.91865      1.00  1.162186   .126687
   8.91854   8.91854      1.00  1.165826   .127247
   8.91843   8.91843      1.00  1.161056   .126567
   8.91831   8.91831      1.00  1.160196   .126647
   8.91819   8.91819      1.00  1.162886   .127067
   8.91807   8.91807      1.00  1.159826   .126717
   8.91795   8.91795      1.00  1.159906   .126437
   8.91784   8.91784      1.00  1.160166   .126597
   8.91773   8.91773      1.00  1.160956   .126667
   8.91761   8.91761      1.00  1.158576   .126447
   8.91750   8.91750      1.00  1.158196   .126427
   8.91738   8.91738      1.00  1.162296   .126757
   8.91727   8.91727      1.00  1.156386   .126227
   8.91716   8.91716      1.00  1.159816   .126567
   8.91705   8.91705      1.00  1.156066   .126187
   8.91694   8.91694      1.00  1.157826   .126507
   8.91683   8.91683      1.00  1.153886   .126217
   8.91672   8.91672      1.00  1.155696   .126257
   8.91661   8.91661      1.00  1.158146   .126707
   8.91650   8.91650      1.00  1.150286   .125697
   8.91639   8.91639      1.00  1.155646   .126167
   8.91629   8.91629      1.00  1.153616   .126017
   8.91617   8.91617      1.00  1.154276   .126117
   8.91606   8.91606      1.00  1.152326   .126187
   8.91595   8.91595      1.00  1.149696   .125747
   8.91584   8.91584      1.00  1.154356   .126257
   8.91572   8.91572      1.00  1.150266   .125667
   8.91560   8.91560      1.00  1.149376   .125807
   8.91549   8.91549      1.00  1.152086   .125897
   8.91538   8.91538      1.00  1.151586   .126197
   8.91526   8.91526      1.00  1.146666   .125417
   8.91514   8.91514      1.00  1.151196   .126127
   8.91502   8.91502      1.00  1.147076   .125547
   8.91491   8.91491      1.00  1.145146   .125647
   8.91479   8.91479      1.00  1.145236   .125527
   8.91467   8.91467      1.00  1.144876   .125377
   8.91455   8.91455      1.00  1.144106   .125347
   8.91444   8.91444      1.00  1.147136   .125607
   8.91432   8.91432      1.00  1.139866   .124987
   8.91420   8.91420      1.00  1.147986   .125777
   8.91410   8.91410      1.00  1.137866   .124447
   8.91399   8.91399      1.00  1.143156   .125277
   8.91387   8.91387      1.00  1.139786   .124997
   8.91376   8.91376      1.00  1.140586   .125147
   8.91365   8.91365      1.00  1.134426   .124577
   8.91354   8.91354      1.00  1.142496   .125477
   8.91343   8.91343      1.00  1.131786   .124217
   8.91331   8.91331      1.00  1.137836   .124637
   8.91320   8.91320      1.00  1.129416   .123897
   8.91310   8.91310      1.00  1.141336   .125337
   8.91299   8.91299      1.00  1.128126   .124127
   8.91288   8.91288      1.00  1.134496   .124707
   8.91277   8.91277      1.00  1.132686   .124527
   8.91266   8.91266      1.00  1.135326   .124667
   8.91255   8.91255      1.00  1.126706   .123827
   8.91243   8.91243      1.00  1.132506   .124527
   8.91233   8.91233      1.00  1.130986   .124277
   8.91223   8.91223      1.00  1.126456   .123897
   8.91211   8.91211      1.00  1.129446   .124267
   8.91200   8.91200      1.00  1.127216   .124067
   8.91189   8.91189      1.00  1.127336   .124067
   8.91179   8.91179      1.00  1.123826   .123717
   8.91168   8.91168      1.00  1.125636   .123977
   8.91156   8.91156      1.00  1.123786   .123807
   8.91146   8.91146      1.00  1.122126   .123577
   8.91136   8.91136      1.00  1.119326   .123317
   8.91125   8.91125      1.00  1.125796   .124057
   8.91114   8.91114      1.00  1.114556   .123077
   8.91104   8.91104      1.00  1.117606   .123327
   8.91094   8.91094      1.00  1.122346   .123597
   8.91083   8.91083      1.00  1.119636   .123397
   8.91072   8.91072      1.00  1.113686   .122667
   8.91062   8.91062      1.00  1.115466   .123067
   8.91052   8.91052      1.00  1.120186   .123687
   8.91042   8.91042      1.00  1.113506   .122797
   8.91032   8.91032      1.00  1.112466   .122777
   8.91021   8.91021      1.00  1.111106   .122627
   8.91011   8.91011      1.00  1.118276   .123507
   8.91001   8.91001      1.00  1.107796   .122357
   8.90990   8.90990      1.00  1.110196   .122627
   8.90980   8.90980      1.00  1.110436   .122687
   8.90970   8.90970      1.00  1.108206   .122477
   8.90959   8.90959      1.00  1.104896   .122017
   8.90948   8.90948      1.00  1.107136   .122347
   8.90938   8.90938      1.00  1.106346   .122237
   8.90927   8.90927      1.00  1.103056   .121987
   8.90915   8.90915      1.00  1.102356   .122017
   8.90904   8.90904      1.00  1.104346   .122167
   8.90893   8.90893      1.00  1.098026   .121407
   8.90882   8.90882      1.00  1.100666   .121667
   8.90871   8.90871      1.00  1.102876   .122057
   8.90859   8.90859      1.00  1.096626   .121247
   8.90847   8.90847      1.00  1.098686   .121637
   8.90836   8.90836      1.00  1.098646   .121567
   8.90824   8.90824      1.00  1.101236   .121977
   8.90812   8.90812      1.00  1.088386   .120327
   8.90801   8.90801      1.00  1.100806   .121857
   8.90790   8.90790      1.00  1.095516   .121227
   8.90778   8.90778      1.00  1.098066   .121527
   8.90766   8.90766      1.00  1.085226   .120237
   8.90755   8.90755      1.00  1.097836   .121627
   8.90744   8.90744      1.00  1.092586   .120977
   8.90733   8.90733      1.00  1.090676   .120997
   8.90721   8.90721      1.00  1.085866   .120477
   8.90710   8.90710      1.00  1.098156   .121747
   8.90699   8.90699      1.00  1.087096   .120397
   8.90688   8.90688      1.00  1.089546   .120697
   8.90676   8.90676      1.00  1.086186   .120467
   8.90666   8.90666      1.00  1.097116   .121567
   8.90656   8.90656      1.00  1.084756   .120427
   8.90644   8.90644      1.00  1.087876   .120607
   8.90632   8.90632      1.00  1.088146   .120837
   8.90621   8.90621      1.00  1.089386   .120967
   8.90611   8.90611      1.00  1.084736   .120517
   8.90599   8.90599      1.00  1.085806   .120597
   8.90587   8.90587      1.00  1.087016   .120637
   8.90576   8.90576      1.00  1.084806   .120287
   8.90565   8.90565      1.00  1.084766   .120497
   8.90554   8.90554      1.00  1.089256   .121087
   8.90543   8.90543      1.00  1.080446   .120127
   8.90531   8.90531      1.00  1.088176   .120897
   8.90519   8.90519      1.00  1.082946   .120417
   8.90507   8.90507      1.00  1.087406   .120847
   8.90494   8.90494      1.00  1.080216   .120007
   8.90483   8.90483      1.00  1.084876   .120507
   8.90472   8.90472      1.00  1.086896   .120987
   8.90459   8.90459      1.00  1.080606   .120207
   8.90447   8.90447      1.00  1.081716   .120307
   8.90436   8.90436      1.00  1.086586   .121007
   8.90425   8.90425      1.00  1.083546   .120667
   8.90413   8.90413      1.00  1.079626   .120167
   8.90402   8.90402      1.00  1.083276   .120567
   8.90391   8.90391      1.00  1.087466   .121047
   8.90380   8.90380      1.00  1.077056   .119917
   8.90369   8.90369      1.00  1.084156   .120727
   8.90357   8.90357      1.00  1.083696   .120707
   8.90346   8.90346      1.00  1.086356   .120957
   8.90336   8.90336      1.00  1.078426   .120137
   8.90325   8.90325      1.00  1.084786   .120817
   8.90313   8.90313      1.00  1.085006   .121037
   8.90302   8.90302      1.00  1.079676   .120377
   8.90291   8.90291      1.00  1.083796   .120757
   8.90280   8.90280      1.00  1.083766   .120737
   8.90269   8.90269      1.00  1.081806   .120757
   8.90258   8.90258      1.00  1.081986   .120587
   8.90247   8.90247      1.00  1.085496   .121117
   8.90236   8.90236      1.00  1.082766   .120747
   8.90225   8.90225      1.00  1.081306   .120697
   8.90214   8.90214      1.00  1.082266   .120697
   8.90204   8.90204      1.00  1.087346   .121407
   8.90193   8.90193      1.00  1.080346   .120447
   8.90181   8.90181      1.00  1.087296   .121347
   8.90170   8.90170      1.00  1.078726   .120557
   8.90160   8.90160      1.00  1.091006   .121797
   8.90149   8.90149      1.00  1.075536   .120167
   8.90138   8.90138      1.00  1.090656   .121847
   8.90127   8.90127      1.00  1.082566   .120927
   8.90117   8.90117      1.00  1.087016   .121587
   8.90107   8.90107      1.00  1.079806   .120607
   8.90096   8.90096      1.00  1.089116   .121837
   8.90086   8.90086      1.00  1.082466   .121107
   8.90076   8.90076      1.00  1.086006   .121517
   8.90066   8.90066      1.00  1.081346   .120917
   8.90055   8.90055      1.00  1.089376   .121887
   8.90045   8.90045      1.00  1.080646   .120877
   8.90035   8.90035      1.00  1.084376   .121417
   8.90024   8.90024      1.00  1.083296   .121387
   8.90013   8.90013      1.00  1.087136   .121687
   8.90004   8.90004      1.00  1.080396   .120897
   8.89994   8.89994      1.00  1.086786   .121547
   8.89983   8.89983      1.00  1.087936   .121777
   8.89972   8.89972      1.00  1.080756   .121107
   8.89962   8.89962      1.00  1.086146   .121757
   8.89952   8.89952      1.00  1.087016   .121737
   8.89940   8.89940      1.00  1.086226   .121617
   8.89929   8.89929      1.00  1.081646   .121207
   8.89918   8.89918      1.00  1.088236   .121877
   8.89908   8.89908      1.00  1.087716   .121927
   8.89897   8.89897      1.00  1.085916   .121627
   8.89885   8.89885      1.00  1.080746   .121237
   8.89874   8.89874      1.00  1.092326   .122427
   8.89863   8.89863      1.00  1.081276   .121267
   8.89851   8.89851      1.00  1.086946   .121997
   8.89839   8.89839      1.00  1.085566   .121697
   8.89827   8.89827      1.00  1.087796   .122077
   8.89816   8.89816      1.00  1.084366   .121557
   8.89804   8.89804      1.00  1.086626   .121847
   8.89792   8.89792      1.00  1.086746   .121897
   8.89781   8.89781      1.00  1.085726   .121887
   8.89769   8.89769      1.00  1.086536   .121937
   8.89758   8.89758      1.00  1.089346   .122347
   8.89746   8.89746      1.00  1.084896   .121717
   8.89735   8.89735      1.00  1.084136   .121677
   8.89724   8.89724      1.00  1.086706   .121967
   8.89713   8.89713      1.00  1.088606   .122397
   8.89701   8.89701      1.00  1.083616   .121777
   8.89690   8.89690      1.00  1.085246   .121977
   8.89680   8.89680      1.00  1.087806   .122227
   8.89669   8.89669      1.00  1.087226   .122147
   8.89658   8.89658      1.00  1.085606   .122107
   8.89647   8.89647      1.00  1.087906   .122317
   8.89637   8.89637      1.00  1.090306   .122637
   8.89625   8.89625      1.00  1.088806   .122487
   8.89614   8.89614      1.00  1.081826   .121617
   8.89602   8.89602      1.00  1.094346   .123127
   8.89591   8.89591      1.00  1.088616   .122607
   8.89580   8.89580      1.00  1.089696   .122597
   8.89568   8.89568      1.00  1.087636   .122317
   8.89557   8.89557      1.00  1.089196   .122477
   8.89546   8.89546      1.00  1.088036   .122457
   8.89534   8.89534      1.00  1.091956   .122997
   8.89522   8.89522      1.00  1.087696   .122447
   8.89510   8.89510      1.00  1.090216   .122767
   8.89498   8.89498      1.00  1.090956   .122927
   8.89486   8.89486      1.00  1.091546   .123077
   8.89474   8.89474      1.00  1.091896   .123227
   8.89463   8.89463      1.00  1.090266   .122927
   8.89451   8.89451      1.00  1.095746   .123577
   8.89440   8.89440      1.00  1.093026   .123207
   8.89428   8.89428      1.00  1.092566   .123257
   8.89417   8.89417      1.00  1.090566   .123117
   8.89406   8.89406      1.00  1.096526   .123667
   8.89394   8.89394      1.00  1.090456   .122797
   8.89383   8.89383      1.00  1.092736   .123237
   8.89372   8.89372      1.00  1.093126   .123247
   8.89361   8.89361      1.00  1.098566   .124077
   8.89349   8.89349      1.00  1.089436   .123067
   8.89338   8.89338      1.00  1.098456   .123987
   8.89328   8.89328      1.00  1.095596   .123677
   8.89317   8.89317      1.00  1.097236   .123857
   8.89305   8.89305      1.00  1.092816   .123497
   8.89294   8.89294      1.00  1.101676   .124317
   8.89284   8.89284      1.00  1.091656   .123277
   8.89273   8.89273      1.00  1.102696   .124557
   8.89262   8.89262      1.00  1.093586   .123547
   8.89249   8.89249      1.00  1.104016   .124697
   8.89239   8.89239      1.00  1.093536   .123747
   8.89229   8.89229      1.00  1.102776   .124737
   8.89218   8.89218      1.00  1.099086   .124337
   8.89206   8.89206      1.00  1.103446   .124777
   8.89196   8.89196      1.00  1.095226   .123867
   8.89185   8.89185      1.00  1.103046   .124697
   8.89174   8.89174      1.00  1.101806   .124757
   8.89163   8.89163      1.00  1.100256   .124517
   8.89152   8.89152      1.00  1.097786   .124197
   8.89142   8.89142      1.00  1.103246   .124747
   8.89131   8.89131      1.00  1.101536   .124627
   8.89119   8.89119      1.00  1.097946   .124337
   8.89109   8.89109      1.00  1.106766   .125197
   8.89099   8.89099      1.00  1.103676   .124797
   8.89089   8.89089      1.00  1.101796   .124597
   8.89078   8.89078      1.00  1.104406   .125147
   8.89068   8.89068      1.00  1.108606   .125517
   8.89058   8.89058      1.00  1.103076   .125047
   8.89048   8.89048      1.00  1.105306   .125197
   8.89037   8.89037      1.00  1.105586   .125167
   8.89027   8.89027      1.00  1.108516   .125737
   8.89018   8.89018      1.00  1.106096   .125387
   8.89007   8.89007      1.00  1.107516   .125387
   8.88996   8.88996      1.00  1.110066   .125747
   8.88986   8.88986      1.00  1.104896   .125227
   8.88976   8.88976      1.00  1.109056   .125967
   8.88965   8.88965      1.00  1.109526   .125827
   8.88953   8.88953      1.00  1.109806   .125907
   8.88943   8.88943      1.00  1.105476   .125517
   8.88933   8.88933      1.00  1.115046   .126597
   8.88921   8.88921      1.00  1.108846   .125697
   8.88909   8.88909      1.00  1.108646   .125967
   8.88899   8.88899      1.00  1.108216   .125747
   8.88889   8.88889      1.00  1.116386   .126657
   8.88877   8.88877      1.00  1.105716   .125447
   8.88865   8.88865      1.00  1.110516   .126087
   8.88854   8.88854      1.00  1.107786   .125867
   8.88843   8.88843      1.00  1.112376   .126517
   8.88831   8.88831      1.00  1.105336   .125587
   8.88818   8.88818      1.00  1.108576   .126057
   8.88807   8.88807      1.00  1.107946   .125987
   8.88797   8.88797      1.00  1.110286   .126137
   8.88784   8.88784      1.00  1.107806   .125857
   8.88773   8.88773      1.00  1.105216   .125557
   8.88762   8.88762      1.00  1.114336   .126887
   8.88751   8.88751      1.00  1.105576   .125717
   8.88739   8.88739      1.00  1.108486   .126087
   8.88728   8.88728      1.00  1.111256   .126447
   8.88717   8.88717      1.00  1.107976   .126177
   8.88706   8.88706      1.00  1.106946   .125867
   8.88694   8.88694      1.00  1.109576   .126307
   8.88683   8.88683      1.00  1.107286   .125987
   8.88672   8.88672      1.00  1.107896   .125987
   8.88662   8.88662      1.00  1.106756   .126187
   8.88651   8.88651      1.00  1.108886   .126247
   8.88640   8.88640      1.00  1.105366   .125927
   8.88629   8.88629      1.00  1.106036   .125927
   8.88619   8.88619      1.00  1.109216   .126357
   8.88607   8.88607      1.00  1.103396   .125717
   8.88595   8.88595      1.00  1.107496   .126177
   8.88585   8.88585      1.00  1.101486   .125517
   8.88574   8.88574      1.00  1.109956   .126467
   8.88563   8.88563      1.00  1.101776   .125547
   8.88550   8.88550      1.00  1.105946   .125997
   8.88539   8.88539      1.00  1.103516   .125747
   8.88528   8.88528      1.00  1.110216   .126537
   8.88516   8.88516      1.00  1.101246   .125527
   8.88504   8.88504      1.00  1.101376   .125497
   8.88493   8.88493      1.00  1.103286   .125867
   8.88481   8.88481      1.00  1.107086   .126277
   8.88469   8.88469      1.00  1.098816   .125367
   8.88456   8.88456      1.00  1.102146   .125567
   8.88445   8.88445      1.00  1.102426   .125757
   8.88434   8.88434      1.00  1.104026   .126097
   8.88423   8.88423      1.00  1.096836   .125267
   8.88411   8.88411      1.00  1.101196   .125747
   8.88400   8.88400      1.00  1.098146   .125377
   8.88389   8.88389      1.00  1.097286   .125197
   8.88377   8.88377      1.00  1.102996   .126217
   8.88366   8.88366      1.00  1.095226   .125267
   8.88355   8.88355      1.00  1.100946   .125717
   8.88345   8.88345      1.00  1.096186   .125167
   8.88334   8.88334      1.00  1.101106   .125907
   8.88323   8.88323      1.00  1.097536   .125597
   8.88312   8.88312      1.00  1.097256   .125497
   8.88301   8.88301      1.00  1.094986   .125177
   8.88290   8.88290      1.00  1.101226   .126077
   8.88279   8.88279      1.00  1.090726   .124817
   8.88268   8.88268      1.00  1.099906   .125737
   8.88257   8.88257      1.00  1.094296   .125187
   8.88245   8.88245      1.00  1.096606   .125487
   8.88234   8.88234      1.00  1.092096   .125177
   8.88224   8.88224      1.00  1.100826   .126047
   8.88213   8.88213      1.00  1.093006   .125027
   8.88202   8.88202      1.00  1.093866   .125157
   8.88191   8.88191      1.00  1.092876   .125227
   8.88180   8.88180      1.00  1.098446   .125927
   8.88170   8.88170      1.00  1.091916   .125177
   8.88158   8.88158      1.00  1.091086   .125047
   8.88147   8.88147      1.00  1.094886   .125437
   8.88137   8.88137      1.00  1.094806   .125417
   8.88127   8.88127      1.00  1.093256   .125227
   8.88116   8.88116      1.00  1.090836   .124997
   8.88105   8.88105      1.00  1.094926   .125467
   8.88095   8.88095      1.00  1.091166   .125157
   8.88085   8.88085      1.00  1.090886   .125267
   8.88074   8.88074      1.00  1.092296   .125437
   8.88063   8.88063      1.00  1.093206   .125467
   8.88053   8.88053      1.00  1.089626   .125167
   8.88043   8.88043      1.00  1.092326   .125377
   8.88033   8.88033      1.00  1.094676   .125627
   8.88022   8.88022      1.00  1.089966   .125127
   8.88012   8.88012      1.00  1.091096   .125347
   8.88002   8.88002      1.00  1.096476   .125917
   8.87992   8.87992      1.00  1.093236   .125457
   8.87980   8.87980      1.00  1.091466   .125427
   8.87970   8.87970      1.00  1.092666   .125657
   8.87960   8.87960      1.00  1.095556   .126017
   8.87949   8.87949      1.00  1.095456   .125997
   8.87937   8.87937      1.00  1.086406   .124847
   8.87927   8.87927      1.00  1.099376   .126477
   8.87917   8.87917      1.00  1.092136   .125677
   8.87906   8.87906      1.00  1.094166   .126017
   8.87894   8.87894      1.00  1.091076   .125577
   8.87883   8.87883      1.00  1.099846   .126647
   8.87872   8.87872      1.00  1.091526   .125687
   8.87860   8.87860      1.00  1.094536   .125997
   8.87848   8.87848      1.00  1.093866   .125967
   8.87836   8.87836      1.00  1.098146   .126387
   8.87825   8.87825      1.00  1.093636   .125857
   8.87813   8.87813      1.00  1.095896   .126227
   8.87801   8.87801      1.00  1.101336   .126857
   8.87790   8.87790      1.00  1.093956   .125947
   8.87779   8.87779      1.00  1.098496   .126687
   8.87767   8.87767      1.00  1.100616   .126847
   8.87755   8.87755      1.00  1.099256   .126537
   8.87744   8.87744      1.00  1.097566   .126407
   8.87733   8.87733      1.00  1.102526   .127047
   8.87722   8.87722      1.00  1.099806   .126777
   8.87710   8.87710      1.00  1.101016   .126967
   8.87699   8.87699      1.00  1.094376   .126187
   8.87688   8.87688      1.00  1.110856   .128107
   8.87677   8.87677      1.00  1.099026   .126657
   8.87666   8.87666      1.00  1.102066   .127047
   8.87655   8.87655      1.00  1.105066   .127577
   8.87645   8.87645      1.00  1.107586   .127857
   8.87634   8.87634      1.00  1.102316   .127257
   8.87622   8.87622      1.00  1.104936   .127517
   8.87611   8.87611      1.00  1.108936   .127947
   8.87600   8.87600      1.00  1.105116   .127557
   8.87588   8.87588      1.00  1.109736   .128137
   8.87577   8.87577      1.00  1.106866   .127917
   8.87565   8.87565      1.00  1.111926   .128447
   8.87554   8.87554      1.00  1.107506   .128037
   8.87542   8.87542      1.00  1.110076   .128267
   8.87530   8.87530      1.00  1.111616   .128377
   8.87519   8.87519      1.00  1.108336   .128167
   8.87508   8.87508      1.00  1.109746   .128317
   8.87495   8.87495      1.00  1.117606   .129067
   8.87483   8.87483      1.00  1.109446   .128317
   8.87471   8.87471      1.00  1.113756   .128837
   8.87460   8.87460      1.00  1.109676   .128397
   8.87449   8.87449      1.00  1.118436   .129257
   8.87437   8.87437      1.00  1.110966   .128557
   8.87425   8.87425      1.00  1.113786   .128717
   8.87414   8.87414      1.00  1.116536   .129327
   8.87403   8.87403      1.00  1.115446   .129057
   8.87391   8.87391      1.00  1.112396   .128707
   8.87380   8.87380      1.00  1.118716   .129547
   8.87369   8.87369      1.00  1.115086   .128997
   8.87358   8.87358      1.00  1.115236   .129177
   8.87346   8.87346      1.00  1.114806   .129137
   8.87335   8.87335      1.00  1.120846   .129817
   8.87325   8.87325      1.00  1.116786   .129477
   8.87314   8.87314      1.00  1.119866   .129897
   8.87302   8.87302      1.00  1.115996   .129387
   8.87292   8.87292      1.00  1.121336   .130007
   8.87282   8.87282      1.00  1.118846   .129697
   8.87270   8.87270      1.00  1.115416   .129257
   8.87258   8.87258      1.00  1.121276   .130077
   8.87248   8.87248      1.00  1.114276   .129227
   8.87237   8.87237      1.00  1.121666   .130227
   8.87226   8.87226      1.00  1.116446   .129677
   8.87214   8.87214      1.00  1.121396   .130397
   8.87203   8.87203      1.00  1.116066   .129507
   8.87193   8.87193      1.00  1.121726   .130097
   8.87182   8.87182      1.00  1.116426   .129587
   8.87170   8.87170      1.00  1.122406   .130237
   8.87160   8.87160      1.00  1.117526   .129897
   8.87150   8.87150      1.00  1.122826   .130367
   8.87138   8.87138      1.00  1.119926   .130087
   8.87127   8.87127      1.00  1.118116   .129847
   8.87117   8.87117      1.00  1.119686   .130137
   8.87107   8.87107      1.00  1.124006   .130757
   8.87096   8.87096      1.00  1.119256   .129947
   8.87085   8.87085      1.00  1.121606   .130297
   8.87076   8.87076      1.00  1.122306   .130567
   8.87066   8.87066      1.00  1.124836   .130807
   8.87055   8.87055      1.00  1.123796   .130847
   8.87044   8.87044      1.00  1.120036   .130197
   8.87034   8.87034      1.00  1.126536   .131067
   8.87025   8.87025      1.00  1.123756   .130817
   8.87014   8.87014      1.00  1.123616   .130757
   8.87003   8.87003      1.00  1.123406   .130777
   8.86993   8.86993      1.00  1.124686   .131017
   8.86983   8.86983      1.00  1.119816   .130417
   8.86972   8.86972      1.00  1.125706   .131057
   8.86961   8.86961      1.00  1.122756   .130717
   8.86951   8.86951      1.00  1.124996   .130967
   8.86940   8.86940      1.00  1.126426   .131337
   8.86929   8.86929      1.00  1.122226   .130757
   8.86918   8.86918      1.00  1.129596   .131727
   8.86907   8.86907      1.00  1.123716   .130937
   8.86896   8.86896      1.00  1.127136   .131357
   8.86884   8.86884      1.00  1.124756   .131097
   8.86873   8.86873      1.00  1.129646   .131797
   8.86862   8.86862      1.00  1.121176   .130857
   8.86850   8.86850      1.00  1.133406   .132187
   8.86839   8.86839      1.00  1.119656   .130707
   8.86826   8.86826      1.00  1.133776   .132487
   8.86814   8.86814      1.00  1.123356   .130967
   8.86804   8.86804      1.00  1.133686   .132197
   8.86791   8.86791      1.00  1.124486   .131187
   8.86780   8.86780      1.00  1.130246   .132007
   8.86769   8.86769      1.00  1.127436   .131627
   8.86758   8.86758      1.00  1.135256   .132817
   8.86746   8.86746      1.00  1.125106   .131517
   8.86734   8.86734      1.00  1.131486   .132067
   8.86723   8.86723      1.00  1.128246   .131797
   8.86712   8.86712      1.00  1.136776   .132787
   8.86701   8.86701      1.00  1.125506   .131627
   8.86689   8.86689      1.00  1.133636   .132677
   8.86679   8.86679      1.00  1.129706   .132057
   8.86668   8.86668      1.00  1.134416   .132617
   8.86657   8.86657      1.00  1.128896   .132037
   8.86645   8.86645      1.00  1.132516   .132457
   8.86635   8.86635      1.00  1.129686   .132077
   8.86624   8.86624      1.00  1.134306   .132587
   8.86613   8.86613      1.00  1.129276   .132027
   8.86601   8.86601      1.00  1.132896   .132337
   8.86590   8.86590      1.00  1.132256   .132417
   8.86579   8.86579      1.00  1.135886   .132897
   8.86568   8.86568      1.00  1.130426   .132217
   8.86555   8.86555      1.00  1.133916   .132717
   8.86544   8.86544      1.00  1.132696   .132697
   8.86533   8.86533      1.00  1.134886   .132737
   8.86521   8.86521      1.00  1.131476   .132347
   8.86509   8.86509      1.00  1.136146   .132937
   8.86497   8.86497      1.00  1.132106   .132507
   8.86485   8.86485      1.00  1.136456   .132867
   8.86473   8.86473      1.00  1.131496   .132407
   8.86461   8.86461      1.00  1.140596   .133747
   8.86451   8.86451      1.00  1.134226   .132807
   8.86439   8.86439      1.00  1.136416   .133177
   8.86427   8.86427      1.00  1.133826   .132877
   8.86415   8.86415      1.00  1.141696   .133857
   8.86404   8.86404      1.00  1.134546   .132907
   8.86394   8.86394      1.00  1.140266   .133567
   8.86382   8.86382      1.00  1.131806   .132567
   8.86369   8.86369      1.00  1.142136   .133837
   8.86359   8.86359      1.00  1.138296   .133557
   8.86349   8.86349      1.00  1.138316   .133637
   8.86338   8.86338      1.00  1.137796   .133537
   8.86326   8.86326      1.00  1.139736   .133537
   8.86316   8.86316      1.00  1.137876   .133427
   8.86305   8.86305      1.00  1.140396   .133817
   8.86293   8.86293      1.00  1.135716   .133287
   8.86282   8.86282      1.00  1.138306   .133607
   8.86271   8.86271      1.00  1.138976   .133787
   8.86260   8.86260      1.00  1.138686   .133717
   8.86249   8.86249      1.00  1.137246   .133447
   8.86238   8.86238      1.00  1.136966   .133727
   8.86227   8.86227      1.00  1.137186   .133387
   8.86217   8.86217      1.00  1.142366   .134127
   8.86205   8.86205      1.00  1.137346   .133627
   8.86194   8.86194      1.00  1.140786   .134067
   8.86183   8.86183      1.00  1.140146   .133887
   8.86173   8.86173      1.00  1.142556   .134267
   8.86162   8.86162      1.00  1.140026   .134097
   8.86150   8.86150      1.00  1.143766   .134577
   8.86140   8.86140      1.00  1.138166   .133877
   8.86130   8.86130      1.00  1.145726   .134827
   8.86119   8.86119      1.00  1.140566   .134197
   8.86108   8.86108      1.00  1.141676   .134427
   8.86098   8.86098      1.00  1.139836   .134217
   8.86088   8.86088      1.00  1.143246   .134407
   8.86078   8.86078      1.00  1.139896   .133937
   8.86067   8.86067      1.00  1.143226   .134457
   8.86057   8.86057      1.00  1.139036   .134057
   8.86047   8.86047      1.00  1.144976   .134867
   8.86036   8.86036      1.00  1.138676   .133947
   8.86026   8.86026      1.00  1.141146   .134527
   8.86015   8.86015      1.00  1.140166   .134237
   8.86006   8.86006      1.00  1.144006   .134887
   8.85996   8.85996      1.00  1.136706   .133987
   8.85985   8.85985      1.00  1.143106   .134597
   8.85974   8.85974      1.00  1.138546   .134087
   8.85964   8.85964      1.00  1.142836   .134507
   8.85953   8.85953      1.00  1.137546   .134017
   8.85942   8.85942      1.00  1.140106   .134497
   8.85931   8.85931      1.00  1.140496   .134407
   8.85921   8.85921      1.00  1.140946   .134507
   8.85910   8.85910      1.00  1.139016   .134417
   8.85898   8.85898      1.00  1.141446   .134537
   8.85887   8.85887      1.00  1.140696   .134547
   8.85876   8.85876      1.00  1.139926   .134447
   8.85864   8.85864      1.00  1.143766   .134837
   8.85852   8.85852      1.00  1.139766   .134537
   8.85841   8.85841      1.00  1.136986   .134247
   8.85830   8.85830      1.00  1.142826   .134927
   8.85818   8.85818      1.00  1.142696   .134867
   8.85806   8.85806      1.00  1.140686   .134617
   8.85795   8.85795      1.00  1.139926   .134777
   8.85783   8.85783      1.00  1.139566   .134527
   8.85771   8.85771      1.00  1.148326   .135837
   8.85760   8.85760      1.00  1.137856   .134447
   8.85749   8.85749      1.00  1.141846   .134897
   8.85738   8.85738      1.00  1.141656   .134917
   8.85726   8.85726      1.00  1.141886   .134997
   8.85714   8.85714      1.00  1.141516   .135027
   8.85704   8.85704      1.00  1.140136   .134847
   8.85693   8.85693      1.00  1.142516   .135117
   8.85682   8.85682      1.00  1.138636   .134787
   8.85671   8.85671      1.00  1.137116   .134547
   8.85660   8.85660      1.00  1.141406   .135077
   8.85649   8.85649      1.00  1.141366   .134997
   8.85638   8.85638      1.00  1.138416   .134767
   8.85626   8.85626      1.00  1.140546   .135087
   8.85615   8.85615      1.00  1.139916   .135067
   8.85605   8.85605      1.00  1.138006   .134817
   8.85593   8.85593      1.00  1.137296   .134727
   8.85581   8.85581      1.00  1.141436   .135177
   8.85570   8.85570      1.00  1.136786   .134767
   8.85559   8.85559      1.00  1.140286   .135127
   8.85547   8.85547      1.00  1.139496   .135137
   8.85535   8.85535      1.00  1.140246   .135147
   8.85523   8.85523      1.00  1.134816   .134617
   8.85512   8.85512      1.00  1.140546   .135057
   8.85500   8.85500      1.00  1.140956   .135417
   8.85488   8.85488      1.00  1.139036   .135267
   8.85476   8.85476      1.00  1.139296   .135377
   8.85465   8.85465      1.00  1.141776   .135497
   8.85453   8.85453      1.00  1.141686   .135387
   8.85441   8.85441      1.00  1.136236   .134857
   8.85429   8.85429      1.00  1.143176   .135507
   8.85418   8.85418      1.00  1.141276   .135387
   8.85407   8.85407      1.00  1.140616   .135477
   8.85395   8.85395      1.00  1.139166   .135027
   8.85384   8.85384      1.00  1.142576   .135677
   8.85373   8.85373      1.00  1.141016   .135397
   8.85362   8.85362      1.00  1.144536   .135807
   8.85351   8.85351      1.00  1.138446   .134997
   8.85340   8.85340      1.00  1.144376   .135867
   8.85329   8.85329      1.00  1.143176   .135787
   8.85318   8.85318      1.00  1.143716   .135847
   8.85307   8.85307      1.00  1.141426   .135637
   8.85296   8.85296      1.00  1.146696   .136137
   8.85285   8.85285      1.00  1.141336   .135787
   8.85273   8.85273      1.00  1.145406   .136117
   8.85261   8.85261      1.00  1.141576   .135807
   8.85251   8.85251      1.00  1.145066   .136097
   8.85240   8.85240      1.00  1.143546   .136067
   8.85229   8.85229      1.00  1.142986   .135867
   8.85218   8.85218      1.00  1.142356   .135817
   8.85207   8.85207      1.00  1.146236   .136357
   8.85196   8.85196      1.00  1.142116   .135907
   8.85185   8.85185      1.00  1.147726   .136607
   8.85174   8.85174      1.00  1.141656   .135827
   8.85163   8.85163      1.00  1.148256   .136557
   8.85153   8.85153      1.00  1.143546   .136127
   8.85141   8.85141      1.00  1.149136   .136847
   8.85130   8.85130      1.00  1.142806   .136117
   8.85120   8.85120      1.00  1.145536   .136527
   8.85110   8.85110      1.00  1.146836   .136737
   8.85100   8.85100      1.00  1.147866   .136737
   8.85089   8.85089      1.00  1.143186   .136337
   8.85079   8.85079      1.00  1.148486   .137067
   8.85069   8.85069      1.00  1.146776   .136847
   8.85058   8.85058      1.00  1.149376   .137077
   8.85047   8.85047      1.00  1.142276   .136107
   8.85037   8.85037      1.00  1.153326   .137387
   8.85027   8.85027      1.00  1.147526   .136737
   8.85017   8.85017      1.00  1.146726   .136647
   8.85006   8.85006      1.00  1.147626   .136817
   8.84996   8.84996      1.00  1.151366   .137387
   8.84987   8.84987      1.00  1.146496   .136877
   8.84976   8.84976      1.00  1.147936   .136947
   8.84965   8.84965      1.00  1.146466   .136807
   8.84954   8.84954      1.00  1.151906   .137637
   8.84943   8.84943      1.00  1.144466   .136587
   8.84932   8.84932      1.00  1.151476   .137497
   8.84921   8.84921      1.00  1.148656   .137477
   8.84909   8.84909      1.00  1.151276   .137557
   8.84899   8.84899      1.00  1.149556   .137467
   8.84888   8.84888      1.00  1.150516   .137397
   8.84876   8.84876      1.00  1.151006   .137637
   8.84865   8.84865      1.00  1.144676   .136887
   8.84853   8.84853      1.00  1.157046   .138467
   8.84841   8.84841      1.00  1.148676   .137527
   8.84829   8.84829      1.00  1.151136   .137747
   8.84818   8.84818      1.00  1.148516   .137487
   8.84806   8.84806      1.00  1.153486   .138157
   8.84794   8.84794      1.00  1.145886   .137077
   8.84783   8.84783      1.00  1.151346   .137777
   8.84772   8.84772      1.00  1.152156   .138027
   8.84761   8.84761      1.00  1.153756   .138317
   8.84749   8.84749      1.00  1.150256   .137757
   8.84738   8.84738      1.00  1.153036   .138087
   8.84726   8.84726      1.00  1.152566   .137927
   8.84715   8.84715      1.00  1.154036   .138187
   8.84704   8.84704      1.00  1.151256   .138037
   8.84693   8.84693      1.00  1.156156   .138497
   8.84682   8.84682      1.00  1.153166   .138037
   8.84671   8.84671      1.00  1.154106   .138437
   8.84660   8.84660      1.00  1.153596   .138137
   8.84649   8.84649      1.00  1.155506   .138357
   8.84638   8.84638      1.00  1.152346   .138027
   8.84627   8.84627      1.00  1.153796   .138477
   8.84615   8.84615      1.00  1.156686   .138757
   8.84604   8.84604      1.00  1.149666   .137907
   8.84593   8.84593      1.00  1.155806   .138847
   8.84582   8.84582      1.00  1.152966   .138237
   8.84571   8.84571      1.00  1.156746   .138757
   8.84559   8.84559      1.00  1.150406   .138127
   8.84548   8.84548      1.00  1.153486   .138497
   8.84536   8.84536      1.00  1.158736   .139007
   8.84524   8.84524      1.00  1.156336   .138967
   8.84512   8.84512      1.00  1.149786   .138077
   8.84500   8.84500      1.00  1.159016   .139357
   8.84489   8.84489      1.00  1.155246   .138837
   8.84477   8.84477      1.00  1.154766   .138847
   8.84464   8.84464      1.00  1.153996   .138647
   8.84453   8.84453      1.00  1.157876   .139377
   8.84442   8.84442      1.00  1.155556   .138987
   8.84431   8.84431      1.00  1.155976   .138987
   8.84419   8.84419      1.00  1.157806   .139097
   8.84407   8.84407      1.00  1.156376   .139197
   8.84397   8.84397      1.00  1.159146   .139437
   8.84385   8.84385      1.00  1.154436   .138987
   8.84373   8.84373      1.00  1.161836   .139817
   8.84362   8.84362      1.00  1.155896   .139157
   8.84352   8.84352      1.00  1.159006   .139287
   8.84341   8.84341      1.00  1.158526   .139627
   8.84329   8.84329      1.00  1.159716   .139637
   8.84318   8.84318      1.00  1.154896   .139037
   8.84307   8.84307      1.00  1.163016   .140087
   8.84296   8.84296      1.00  1.153596   .138987
   8.84285   8.84285      1.00  1.161776   .139897
   8.84274   8.84274      1.00  1.151686   .138827
   8.84263   8.84263      1.00  1.161836   .140027
   8.84251   8.84251      1.00  1.156176   .139447
   8.84240   8.84240      1.00  1.155246   .139447
   8.84229   8.84229      1.00  1.154786   .139177
   8.84219   8.84219      1.00  1.156916   .139437
   8.84208   8.84208      1.00  1.154036   .139307
   8.84196   8.84196      1.00  1.155746   .139347
   8.84186   8.84186      1.00  1.157806   .139587
   8.84175   8.84175      1.00  1.154986   .139207
   8.84164   8.84164      1.00  1.155136   .139597
   8.84153   8.84153      1.00  1.156636   .139597
   8.84143   8.84143      1.00  1.156226   .139557
   8.84132   8.84132      1.00  1.155076   .139617
   8.84121   8.84121      1.00  1.154896   .139587
   8.84110   8.84110      1.00  1.154156   .139457
   8.84100   8.84100      1.00  1.157276   .139607
   8.84091   8.84091      1.00  1.151316   .139127
   8.84080   8.84080      1.00  1.158906   .140097
   8.84069   8.84069      1.00  1.150596   .139127
   8.84059   8.84059      1.00  1.152176   .139267
   8.84049   8.84049      1.00  1.156046   .139807
   8.84038   8.84038      1.00  1.158486   .139907
   8.84028   8.84028      1.00  1.152986   .139367
   8.84018   8.84018      1.00  1.153126   .139257
   8.84008   8.84008      1.00  1.157736   .140037
   8.83997   8.83997      1.00  1.157486   .140037
   8.83987   8.83987      1.00  1.151726   .139337
   8.83976   8.83976      1.00  1.155266   .139777
   8.83965   8.83965      1.00  1.159456   .140287
   8.83955   8.83955      1.00  1.154926   .139937
   8.83944   8.83944      1.00  1.152316   .139537
   8.83933   8.83933      1.00  1.157196   .140257
   8.83922   8.83922      1.00  1.156576   .140067
   8.83911   8.83911      1.00  1.153606   .139917
   8.83900   8.83900      1.00  1.155326   .140017
   8.83889   8.83889      1.00  1.157926   .140437
   8.83878   8.83878      1.00  1.152146   .139767
   8.83866   8.83866      1.00  1.158226   .140567
   8.83853   8.83853      1.00  1.154836   .139907
   8.83842   8.83842      1.00  1.156606   .140237
   8.83831   8.83831      1.00  1.152496   .139897
   8.83819   8.83819      1.00  1.159136   .140677
   8.83807   8.83807      1.00  1.151086   .139697
   8.83796   8.83796      1.00  1.156966   .140237
   8.83785   8.83785      1.00  1.153806   .139727
   8.83774   8.83774      1.00  1.158536   .140617
   8.83762   8.83762      1.00  1.149766   .139527
   8.83751   8.83751      1.00  1.154796   .140197
   8.83739   8.83739      1.00  1.156906   .140407
   8.83727   8.83727      1.00  1.156246   .140257
   8.83716   8.83716      1.00  1.152256   .139877
   8.83705   8.83705      1.00  1.156366   .140467
   8.83694   8.83694      1.00  1.156916   .140317
   8.83683   8.83683      1.00  1.156676   .140667
   8.83672   8.83672      1.00  1.153976   .140307
   8.83661   8.83661      1.00  1.156566   .140507
   8.83650   8.83650      1.00  1.158226   .140837
   8.83639   8.83639      1.00  1.151856   .139847
   8.83628   8.83628      1.00  1.158076   .140827
   8.83617   8.83617      1.00  1.155786   .140387
   8.83606   8.83606      1.00  1.153916   .140237
   8.83594   8.83594      1.00  1.154836   .140327
   8.83582   8.83582      1.00  1.157036   .140817
   8.83571   8.83571      1.00  1.153026   .140317
   8.83560   8.83560      1.00  1.154356   .140407
   8.83548   8.83548      1.00  1.154516   .140297
   8.83537   8.83537      1.00  1.156286   .140677
   8.83525   8.83525      1.00  1.153006   .140367
   8.83514   8.83514      1.00  1.154066   .140407
   8.83502   8.83502      1.00  1.155676   .140707
   8.83489   8.83489      1.00  1.151136   .140097
   8.83477   8.83477      1.00  1.151356   .140197
   8.83466   8.83466      1.00  1.160476   .141487
   8.83455   8.83455      1.00  1.152526   .140277
   8.83443   8.83443      1.00  1.152676   .140377
   8.83431   8.83431      1.00  1.154626   .140657
   8.83421   8.83421      1.00  1.157786   .140877
   8.83409   8.83409      1.00  1.155456   .140977
   8.83397   8.83397      1.00  1.152356   .140457
   8.83387   8.83387      1.00  1.155886   .141067
   8.83376   8.83376      1.00  1.158136   .141057
   8.83364   8.83364      1.00  1.152276   .140597
   8.83352   8.83352      1.00  1.155356   .141097
   8.83342   8.83342      1.00  1.153786   .140717
   8.83331   8.83331      1.00  1.152246   .140647
   8.83320   8.83320      1.00  1.152836   .140837
   8.83308   8.83308      1.00  1.157416   .141317
   8.83297   8.83297      1.00  1.151896   .140637
   8.83287   8.83287      1.00  1.155866   .141157
   8.83276   8.83276      1.00  1.152896   .140677
   8.83264   8.83264      1.00  1.154946   .141017
   8.83253   8.83253      1.00  1.153416   .140967
   8.83243   8.83243      1.00  1.151896   .140637
   8.83231   8.83231      1.00  1.155686   .140987
   8.83220   8.83220      1.00  1.155936   .141287
   8.83210   8.83210      1.00  1.148466   .140217
   8.83199   8.83199      1.00  1.157456   .141477
   8.83188   8.83188      1.00  1.150516   .140597
   8.83176   8.83176      1.00  1.154816   .140997
   8.83166   8.83166      1.00  1.151756   .140767
   8.83156   8.83156      1.00  1.154416   .141257
   8.83145   8.83145      1.00  1.154586   .140997
   8.83133   8.83133      1.00  1.152206   .140957
   8.83123   8.83123      1.00  1.150666   .140797
   8.83113   8.83113      1.00  1.159706   .141907
   8.83102   8.83102      1.00  1.152626   .141077
   8.83091   8.83091      1.00  1.152216   .140847
   8.83082   8.83082      1.00  1.155106   .141387
   8.83072   8.83072      1.00  1.154656   .141257
   8.83061   8.83061      1.00  1.155106   .141257
   8.83050   8.83050      1.00  1.154776   .141327
   8.83040   8.83040      1.00  1.156556   .141547
   8.83031   8.83031      1.00  1.155466   .141527
   8.83020   8.83020      1.00  1.154686   .141477
   8.83009   8.83009      1.00  1.155086   .141607
   8.83000   8.83000      1.00  1.159126   .142047
   8.82990   8.82990      1.00  1.152466   .141287
   8.82979   8.82979      1.00  1.159796   .142177
   8.82968   8.82968      1.00  1.154296   .141597
   8.82957   8.82957      1.00  1.157116   .141777
   8.82947   8.82947      1.00  1.158856   .142097
   8.82935   8.82935      1.00  1.158146   .142127
   8.82924   8.82924      1.00  1.155446   .141757
   8.82913   8.82913      1.00  1.161466   .142467
   8.82902   8.82902      1.00  1.156866   .142217
   8.82891   8.82891      1.00  1.160966   .142447
   8.82879   8.82879      1.00  1.154366   .141757
   8.82867   8.82867      1.00  1.160996   .142267
   8.82856   8.82856      1.00  1.157646   .142257
   8.82845   8.82845      1.00  1.159926   .142357
   8.82834   8.82834      1.00  1.155536   .142037
   8.82822   8.82822      1.00  1.162136   .142497
   8.82810   8.82810      1.00  1.160506   .142517
   8.82799   8.82799      1.00  1.157996   .142297
   8.82787   8.82787      1.00  1.160306   .142667
   8.82776   8.82776      1.00  1.161376   .142627
   8.82764   8.82764      1.00  1.161856   .142697
   8.82752   8.82752      1.00  1.158716   .142407
   8.82741   8.82741      1.00  1.164146   .143037
   8.82730   8.82730      1.00  1.161446   .142837
   8.82719   8.82719      1.00  1.163166   .143067
   8.82708   8.82708      1.00  1.160706   .142637
   8.82696   8.82696      1.00  1.163476   .143177
   8.82685   8.82685      1.00  1.160656   .142737
   8.82675   8.82675      1.00  1.166856   .143527
   8.82664   8.82664      1.00  1.160876   .142897
   8.82652   8.82652      1.00  1.165856   .143647
   8.82641   8.82641      1.00  1.159646   .142797
   8.82631   8.82631      1.00  1.166526   .143627
   8.82619   8.82619      1.00  1.160066   .142857
   8.82608   8.82608      1.00  1.163306   .143197
   8.82597   8.82597      1.00  1.164456   .143257
   8.82586   8.82586      1.00  1.165076   .143437
   8.82575   8.82575      1.00  1.164776   .143337
   8.82563   8.82563      1.00  1.164126   .143407
   8.82551   8.82551      1.00  1.164756   .143487
   8.82540   8.82540      1.00  1.167146   .143747
   8.82528   8.82528      1.00  1.163446   .143557
   8.82516   8.82516      1.00  1.165816   .143757
   8.82504   8.82504      1.00  1.167146   .143837
   8.82493   8.82493      1.00  1.166276   .143637
   8.82480   8.82480      1.00  1.165286   .143727
   8.82468   8.82468      1.00  1.169126   .144257
   8.82457   8.82457      1.00  1.167666   .144087
   8.82446   8.82446      1.00  1.166706   .143957
   8.82434   8.82434      1.00  1.166796   .144017
   8.82421   8.82421      1.00  1.167126   .144117
   8.82410   8.82410      1.00  1.166956   .144167
   8.82399   8.82399      1.00  1.169126   .144227
   8.82387   8.82387      1.00  1.165566   .144017
   8.82376   8.82376      1.00  1.168326   .144507
   8.82365   8.82365      1.00  1.166406   .143877
   8.82355   8.82355      1.00  1.171076   .144607
   8.82344   8.82344      1.00  1.166516   .143957
   8.82332   8.82332      1.00  1.171416   .144687
   8.82321   8.82321      1.00  1.166016   .143997
   8.82311   8.82311      1.00  1.174066   .144967
   8.82299   8.82299      1.00  1.165356   .144157
   8.82287   8.82287      1.00  1.172926   .145007
   8.82277   8.82277      1.00  1.164756   .143917
   8.82266   8.82266      1.00  1.171246   .144857
   8.82255   8.82255      1.00  1.168186   .144487
   8.82243   8.82243      1.00  1.171756   .144877
   8.82233   8.82233      1.00  1.167236   .144367
   8.82222   8.82222      1.00  1.173156   .145067
   8.82210   8.82210      1.00  1.167736   .144487
   8.82199   8.82199      1.00  1.170526   .144797
   8.82189   8.82189      1.00  1.168336   .144617
   8.82178   8.82178      1.00  1.171136   .144997
   8.82167   8.82167      1.00  1.166476   .144597
   8.82155   8.82155      1.00  1.169666   .144957
   8.82145   8.82145      1.00  1.170096   .144977
   8.82135   8.82135      1.00  1.169286   .145027
   8.82124   8.82124      1.00  1.168696   .144857
   8.82113   8.82113      1.00  1.171496   .145007
   8.82103   8.82103      1.00  1.170826   .145077
   8.82093   8.82093      1.00  1.166976   .144587
   8.82083   8.82083      1.00  1.171456   .145217
   8.82072   8.82072      1.00  1.166406   .144507
   8.82061   8.82061      1.00  1.168706   .144887
   8.82051   8.82051      1.00  1.168686   .144967
   8.82041   8.82041      1.00  1.166426   .144537
   8.82030   8.82030      1.00  1.169286   .145097
   8.82020   8.82020      1.00  1.167496   .144857
   8.82010   8.82010      1.00  1.170076   .145277
   8.82000   8.82000      1.00  1.167726   .144987
   8.81989   8.81989      1.00  1.163476   .144457
   8.81979   8.81979      1.00  1.167406   .144957
   8.81969   8.81969      1.00  1.168746   .145317
   8.81957   8.81957      1.00  1.165536   .144737
   8.81946   8.81946      1.00  1.167776   .145147
   8.81936   8.81936      1.00  1.165526   .144617
   8.81925   8.81925      1.00  1.169726   .145257
   8.81913   8.81913      1.00  1.165526   .144627
   8.81902   8.81902      1.00  1.167006   .144847
   8.81892   8.81892      1.00  1.160986   .144217
   8.81881   8.81881      1.00  1.168666   .145367
   8.81869   8.81869      1.00  1.162536   .144537
   8.81856   8.81856      1.00  1.167166   .145277
   8.81845   8.81845      1.00  1.161606   .144457
   8.81833   8.81833      1.00  1.165776   .144667
   8.81821   8.81821      1.00  1.164726   .144897
   8.81810   8.81810      1.00  1.162846   .144737
   8.81799   8.81799      1.00  1.165116   .145047
   8.81788   8.81788      1.00  1.164086   .144847
   8.81776   8.81776      1.00  1.161146   .144527
   8.81764   8.81764      1.00  1.165356   .145137
   8.81753   8.81753      1.00  1.162226   .144837
   8.81742   8.81742      1.00  1.162466   .144797
   8.81730   8.81730      1.00  1.165956   .145247
   8.81719   8.81719      1.00  1.157976   .144157
   8.81707   8.81707      1.00  1.165056   .145147
   8.81697   8.81697      1.00  1.162626   .144847
   8.81686   8.81686      1.00  1.165696   .145277
   8.81675   8.81675      1.00  1.158836   .144417
   8.81664   8.81664      1.00  1.165296   .145357
   8.81653   8.81653      1.00  1.159356   .144477
   8.81642   8.81642      1.00  1.166166   .145267
   8.81630   8.81630      1.00  1.159846   .144637
   8.81619   8.81619      1.00  1.162126   .144967
   8.81608   8.81608      1.00  1.162606   .144917
   8.81597   8.81597      1.00  1.161196   .144837
   8.81585   8.81585      1.00  1.161876   .144817
   8.81574   8.81574      1.00  1.158626   .144527
   8.81563   8.81563      1.00  1.161096   .144947
   8.81551   8.81551      1.00  1.161506   .144877
   8.81539   8.81539      1.00  1.157016   .144327
   8.81528   8.81528      1.00  1.158816   .144757
   8.81517   8.81517      1.00  1.161956   .145237
   8.81504   8.81504      1.00  1.158206   .144837
   8.81492   8.81492      1.00  1.157456   .144467
   8.81480   8.81480      1.00  1.160386   .145047
   8.81469   8.81469      1.00  1.160926   .145007
   8.81457   8.81457      1.00  1.158656   .144677
   8.81445   8.81445      1.00  1.155916   .144507
   8.81433   8.81433      1.00  1.159506   .144877
   8.81422   8.81422      1.00  1.160086   .145097
   8.81411   8.81411      1.00  1.157966   .144737
   8.81400   8.81400      1.00  1.155446   .144537
   8.81388   8.81388      1.00  1.162606   .145307
   8.81377   8.81377      1.00  1.153306   .144197
   8.81366   8.81366      1.00  1.161196   .145437
   8.81354   8.81354      1.00  1.155686   .144627
   8.81343   8.81343      1.00  1.161796   .145347
   8.81333   8.81333      1.00  1.154336   .144417
   8.81321   8.81321      1.00  1.158436   .144977
   8.81310   8.81310      1.00  1.153516   .144527
   8.81299   8.81299      1.00  1.159246   .145027
   8.81289   8.81289      1.00  1.154216   .144647
   8.81277   8.81277      1.00  1.161436   .145477
   8.81265   8.81265      1.00  1.152876   .144367
   8.81255   8.81255      1.00  1.162196   .145617
   8.81244   8.81244      1.00  1.153426   .144617
   8.81233   8.81233      1.00  1.165076   .146067
   8.81222   8.81222      1.00  1.151496   .144217
   8.81211   8.81211      1.00  1.161576   .145737
   8.81201   8.81201      1.00  1.156716   .145127
   8.81189   8.81189      1.00  1.162546   .145817
   8.81178   8.81178      1.00  1.153146   .144597
   8.81167   8.81167      1.00  1.160686   .145727
   8.81157   8.81157      1.00  1.156536   .145177
   8.81146   8.81146      1.00  1.156426   .145037
   8.81134   8.81134      1.00  1.158226   .145377
   8.81124   8.81124      1.00  1.160206   .145707
   8.81114   8.81114      1.00  1.158026   .145457
   8.81104   8.81104      1.00  1.156656   .145217
   8.81092   8.81092      1.00  1.159586   .145717
   8.81082   8.81082      1.00  1.158856   .145637
   8.81073   8.81073      1.00  1.159026   .145847
   8.81062   8.81062      1.00  1.155036   .145147
   8.81051   8.81051      1.00  1.161366   .145997
   8.81041   8.81041      1.00  1.158336   .145547
   8.81031   8.81031      1.00  1.159966   .145757
   8.81021   8.81021      1.00  1.158266   .145607
   8.81010   8.81010      1.00  1.159936   .145847
   8.81000   8.81000      1.00  1.156386   .145177
   8.80991   8.80991      1.00  1.162736   .146137
   8.80980   8.80980      1.00  1.156496   .145637
   8.80968   8.80968      1.00  1.160536   .145827
   8.80958   8.80958      1.00  1.159966   .145957
   8.80948   8.80948      1.00  1.159936   .145877
   8.80937   8.80937      1.00  1.160076   .146037
   8.80925   8.80925      1.00  1.158666   .145917
   8.80914   8.80914      1.00  1.161576   .146127
   8.80904   8.80904      1.00  1.157826   .145707
   8.80892   8.80892      1.00  1.161146   .146247
   8.80880   8.80880      1.00  1.156676   .145847
   8.80869   8.80869      1.00  1.162916   .146667
   8.80859   8.80859      1.00  1.160556   .146257
   8.80847   8.80847      1.00  1.161196   .146247
   8.80834   8.80834      1.00  1.161046   .146377
   8.80822   8.80822      1.00  1.162446   .146627
   8.80812   8.80812      1.00  1.159666   .146357
   8.80800   8.80800      1.00  1.162246   .146567
   8.80787   8.80787      1.00  1.159156   .146317
   8.80776   8.80776      1.00  1.163776   .146647
   8.80766   8.80766      1.00  1.160146   .146317
   8.80754   8.80754      1.00  1.162636   .146667
   8.80742   8.80742      1.00  1.162116   .146717
   8.80731   8.80731      1.00  1.162216   .146637
   8.80719   8.80719      1.00  1.163536   .146997
   8.80708   8.80708      1.00  1.160736   .146507
   8.80697   8.80697      1.00  1.162206   .146887
   8.80686   8.80686      1.00  1.162936   .146927
   8.80676   8.80676      1.00  1.160586   .146517
   8.80665   8.80665      1.00  1.160916   .146537
   8.80653   8.80653      1.00  1.162896   .146917
   8.80642   8.80642      1.00  1.159526   .146437
   8.80632   8.80632      1.00  1.163526   .147247
   8.80620   8.80620      1.00  1.156536   .146147
   8.80608   8.80608      1.00  1.162036   .146857
   8.80598   8.80598      1.00  1.158856   .146507
   8.80587   8.80587      1.00  1.160906   .146807
   8.80575   8.80575      1.00  1.159756   .146717
   8.80563   8.80563      1.00  1.161296   .146747
   8.80553   8.80553      1.00  1.162226   .147017
   8.80541   8.80541      1.00  1.158636   .146547
   8.80529   8.80529      1.00  1.162406   .147087
   8.80517   8.80517      1.00  1.160456   .146817
   8.80506   8.80506      1.00  1.161526   .146787
   8.80494   8.80494      1.00  1.158826   .146557
   8.80482   8.80482      1.00  1.162406   .147087
   8.80469   8.80469      1.00  1.160216   .147017
   8.80458   8.80458      1.00  1.161226   .147007
   8.80447   8.80447      1.00  1.159296   .146687
   8.80435   8.80435      1.00  1.161856   .147307
   8.80423   8.80423      1.00  1.154446   .146207
   8.80412   8.80412      1.00  1.163026   .147207
   8.80402   8.80402      1.00  1.158996   .146727
   8.80390   8.80390      1.00  1.161356   .146977
   8.80378   8.80378      1.00  1.157646   .146687
   8.80367   8.80367      1.00  1.161596   .147247
   8.80356   8.80356      1.00  1.161056   .147387
   8.80345   8.80345      1.00  1.160766   .147187
   8.80334   8.80334      1.00  1.161046   .147217
   8.80324   8.80324      1.00  1.159816   .147067
   8.80314   8.80314      1.00  1.162386   .147477
   8.80302   8.80302      1.00  1.160046   .147147
   8.80290   8.80290      1.00  1.161276   .147447
   8.80279   8.80279      1.00  1.159286   .147147
   8.80269   8.80269      1.00  1.162786   .147597
   8.80257   8.80257      1.00  1.160316   .147297
   8.80245   8.80245      1.00  1.163426   .147687
   8.80235   8.80235      1.00  1.158526   .147307
   8.80225   8.80225      1.00  1.165696   .147847
   8.80213   8.80213      1.00  1.158766   .147487
   8.80202   8.80202      1.00  1.164176   .147857
   8.80191   8.80191      1.00  1.159466   .147397
   8.80180   8.80180      1.00  1.165796   .148207
   8.80169   8.80169      1.00  1.160856   .147467
   8.80158   8.80158      1.00  1.164016   .148207
   8.80148   8.80148      1.00  1.162656   .147717
   8.80137   8.80137      1.00  1.165016   .148217
   8.80127   8.80127      1.00  1.162396   .147877
   8.80116   8.80116      1.00  1.163626   .148037
   8.80106   8.80106      1.00  1.166376   .148347
   8.80096   8.80096      1.00  1.163256   .147997
   8.80085   8.80085      1.00  1.165116   .148377
   8.80074   8.80074      1.00  1.162616   .147907
   8.80064   8.80064      1.00  1.166376   .148687
   8.80054   8.80054      1.00  1.161506   .147967
   8.80043   8.80043      1.00  1.165296   .148357
   8.80033   8.80033      1.00  1.162776   .148137
   8.80023   8.80023      1.00  1.167336   .148587
   8.80013   8.80013      1.00  1.162746   .147977
   8.80002   8.80002      1.00  1.168526   .148697
   8.79991   8.79991      1.00  1.163516   .148077
   8.79982   8.79982      1.00  1.168176   .148687
   8.79971   8.79971      1.00  1.165586   .148447
   8.79961   8.79961      1.00  1.168116   .148827
   8.79950   8.79950      1.00  1.164866   .148517
   8.79939   8.79939      1.00  1.166876   .148967
   8.79928   8.79928      1.00  1.167926   .148857
   8.79916   8.79916      1.00  1.167016   .148777
   8.79905   8.79905      1.00  1.164166   .148397
   8.79895   8.79895      1.00  1.167226   .148807
   8.79883   8.79883      1.00  1.168896   .148937
   8.79872   8.79872      1.00  1.163516   .148277
   8.79860   8.79860      1.00  1.166286   .148907
   8.79849   8.79849      1.00  1.166506   .149067
   8.79837   8.79837      1.00  1.167596   .149067
   8.79825   8.79825      1.00  1.167516   .149107
   8.79813   8.79813      1.00  1.168866   .149297
   8.79802   8.79802      1.00  1.168126   .149117
   8.79791   8.79791      1.00  1.169516   .149397
   8.79779   8.79779      1.00  1.168166   .149287
   8.79767   8.79767      1.00  1.170686   .149437
   8.79755   8.79755      1.00  1.168876   .149397
   8.79745   8.79745      1.00  1.170646   .149537
   8.79733   8.79733      1.00  1.170426   .149567
   8.79721   8.79721      1.00  1.166376   .149247
   8.79710   8.79710      1.00  1.170336   .149687
   8.79700   8.79700      1.00  1.170116   .149637
   8.79689   8.79689      1.00  1.172166   .149677
   8.79677   8.79677      1.00  1.170506   .149627
   8.79667   8.79667      1.00  1.173096   .149967
   8.79656   8.79656      1.00  1.171416   .149657
   8.79645   8.79645      1.00  1.173366   .150147
   8.79633   8.79633      1.00  1.170016   .149737
   8.79622   8.79622      1.00  1.178726   .150787
   8.79611   8.79611      1.00  1.170096   .149837
   8.79600   8.79600      1.00  1.174896   .150557
   8.79588   8.79588      1.00  1.170056   .149897
   8.79577   8.79577      1.00  1.177086   .150787
   8.79566   8.79566      1.00  1.173436   .150267
   8.79554   8.79554      1.00  1.174676   .150537
   8.79542   8.79542      1.00  1.173876   .150517
   8.79531   8.79531      1.00  1.176226   .150587
   8.79519   8.79519      1.00  1.174206   .150397
   8.79507   8.79507      1.00  1.175416   .150607
   8.79495   8.79495      1.00  1.173976   .150467
   8.79483   8.79483      1.00  1.176186   .150917
   8.79472   8.79472      1.00  1.174836   .150497
   8.79460   8.79460      1.00  1.176306   .150697
   8.79448   8.79448      1.00  1.176106   .150777
   8.79436   8.79436      1.00  1.174646   .150617
   8.79426   8.79426      1.00  1.177496   .150977
   8.79414   8.79414      1.00  1.175166   .150817
   8.79403   8.79403      1.00  1.176916   .150937
   8.79391   8.79391      1.00  1.175016   .150657
   8.79380   8.79380      1.00  1.179366   .151357
   8.79369   8.79369      1.00  1.174106   .150657
   8.79357   8.79357      1.00  1.176996   .151167
   8.79346   8.79346      1.00  1.175496   .150837
   8.79336   8.79336      1.00  1.178016   .151307
   8.79325   8.79325      1.00  1.177376   .151267
   8.79313   8.79313      1.00  1.173966   .150837
   8.79302   8.79302      1.00  1.181296   .151787
   8.79292   8.79292      1.00  1.176566   .151147
   8.79281   8.79281      1.00  1.175796   .151157
   8.79269   8.79269      1.00  1.174126   .150817
   8.79258   8.79258      1.00  1.180426   .151707
   8.79248   8.79248      1.00  1.174946   .151047
   8.79236   8.79236      1.00  1.176656   .151307
   8.79225   8.79225      1.00  1.176496   .151427
   8.79214   8.79214      1.00  1.177616   .151267
   8.79204   8.79204      1.00  1.175096   .151227
   8.79192   8.79192      1.00  1.175816   .151397
   8.79181   8.79181      1.00  1.174636   .151167
   8.79171   8.79171      1.00  1.177026   .151467
   8.79160   8.79160      1.00  1.172196   .151037
   8.79149   8.79149      1.00  1.174156   .151147
   8.79138   8.79138      1.00  1.174366   .151277
   8.79128   8.79128      1.00  1.169636   .150637
   8.79118   8.79118      1.00  1.173936   .151157
   8.79107   8.79107      1.00  1.173406   .151047
   8.79096   8.79096      1.00  1.172086   .151037
   8.79086   8.79086      1.00  1.171776   .150857
   8.79076   8.79076      1.00  1.173716   .151307
   8.79066   8.79066      1.00  1.170246   .150787
   8.79055   8.79055      1.00  1.173286   .151467
   8.79044   8.79044      1.00  1.169986   .150947
   8.79035   8.79035      1.00  1.174586   .151537
   8.79025   8.79025      1.00  1.169486   .150877
   8.79014   8.79014      1.00  1.172046   .151197
   8.79004   8.79004      1.00  1.170616   .150967
   8.78994   8.78994      1.00  1.171316   .151067
   8.78983   8.78983      1.00  1.162166   .149887
   8.78973   8.78973      1.00  1.172186   .151397
   8.78962   8.78962      1.00  1.167556   .150637
   8.78951   8.78951      1.00  1.169016   .150897
   8.78941   8.78941      1.00  1.166486   .150527
   8.78929   8.78929      1.00  1.169846   .150847
   8.78919   8.78919      1.00  1.168566   .150887
   8.78908   8.78908      1.00  1.166486   .150897
   8.78896   8.78896      1.00  1.167166   .150877
   8.78885   8.78885      1.00  1.167706   .150907
   8.78874   8.78874      1.00  1.167166   .150817
   8.78863   8.78863      1.00  1.166486   .150657
   8.78851   8.78851      1.00  1.168526   .151087
   8.78839   8.78839      1.00  1.162766   .150287
   8.78828   8.78828      1.00  1.165866   .150797
   8.78817   8.78817      1.00  1.165916   .150867
   8.78805   8.78805      1.00  1.164366   .150607
   8.78793   8.78793      1.00  1.162316   .150347
   8.78782   8.78782      1.00  1.165096   .150627
   8.78771   8.78771      1.00  1.165386   .150887
   8.78759   8.78759      1.00  1.163506   .150537
   8.78746   8.78746      1.00  1.161566   .150257
   8.78735   8.78735      1.00  1.166596   .150877
   8.78725   8.78725      1.00  1.163066   .150417
   8.78713   8.78713      1.00  1.160926   .150127
   8.78702   8.78702      1.00  1.161066   .150247
   8.78691   8.78691      1.00  1.164606   .150887
   8.78681   8.78681      1.00  1.159726   .150037
   8.78669   8.78669      1.00  1.161276   .150457
   8.78658   8.78658      1.00  1.163066   .150487
   8.78647   8.78647      1.00  1.162616   .150367
   8.78637   8.78637      1.00  1.160806   .150377
   8.78625   8.78625      1.00  1.161496   .150327
   8.78614   8.78614      1.00  1.163086   .150807
   8.78603   8.78603      1.00  1.158706   .150007
   8.78592   8.78592      1.00  1.162906   .150687
   8.78581   8.78581      1.00  1.162946   .150727
   8.78569   8.78569      1.00  1.161216   .150467
   8.78557   8.78557      1.00  1.160056   .150337
   8.78546   8.78546      1.00  1.163656   .150787
   8.78534   8.78534      1.00  1.161776   .150637
   8.78522   8.78522      1.00  1.160886   .150597
   8.78511   8.78511      1.00  1.161746   .150657
   8.78499   8.78499      1.00  1.163356   .150937
   8.78487   8.78487      1.00  1.163086   .150797
   8.78474   8.78474      1.00  1.161096   .150617
   8.78463   8.78463      1.00  1.163236   .150897
   8.78452   8.78452      1.00  1.164696   .151037
   8.78441   8.78441      1.00  1.160156   .150677
   8.78429   8.78429      1.00  1.161976   .150857
   8.78418   8.78418      1.00  1.164146   .151317
   8.78406   8.78406      1.00  1.160536   .150757
   8.78395   8.78395      1.00  1.162256   .151147
   8.78383   8.78383      1.00  1.163296   .151087
   8.78372   8.78372      1.00  1.164816   .151257
   8.78361   8.78361      1.00  1.161586   .150917
   8.78350   8.78350      1.00  1.163816   .151367
   8.78339   8.78339      1.00  1.164566   .151357
   8.78328   8.78328      1.00  1.163716   .151287
   8.78317   8.78317      1.00  1.162676   .150817
   8.78306   8.78306      1.00  1.166096   .151407
   8.78295   8.78295      1.00  1.163386   .151207
   8.78284   8.78284      1.00  1.161726   .151067
   8.78273   8.78273      1.00  1.166076   .151807
   8.78261   8.78261      1.00  1.163396   .151317
   8.78250   8.78250      1.00  1.160086   .150847
   8.78240   8.78240      1.00  1.164486   .151557
   8.78229   8.78229      1.00  1.165676   .151607
   8.78218   8.78218      1.00  1.163906   .151647
   8.78207   8.78207      1.00  1.165776   .151817
   8.78196   8.78196      1.00  1.165516   .151877
   8.78185   8.78185      1.00  1.167376   .152047
   8.78174   8.78174      1.00  1.161976   .151327
   8.78163   8.78163      1.00  1.167766   .152137
   8.78152   8.78152      1.00  1.166276   .151777
   8.78142   8.78142      1.00  1.167206   .152047
   8.78132   8.78132      1.00  1.166506   .152077
   8.78121   8.78121      1.00  1.168236   .152237
   8.78111   8.78111      1.00  1.166666   .152067
   8.78101   8.78101      1.00  1.168236   .152177
   8.78090   8.78090      1.00  1.167966   .152267
   8.78079   8.78079      1.00  1.167476   .152307
   8.78069   8.78069      1.00  1.165516   .151987
   8.78059   8.78059      1.00  1.169946   .152717
   8.78048   8.78048      1.00  1.167066   .152147
   8.78038   8.78038      1.00  1.168316   .152347
   8.78028   8.78028      1.00  1.167196   .152437
   8.78018   8.78018      1.00  1.170056   .152637
   8.78008   8.78008      1.00  1.171396   .153127
   8.77997   8.77997      1.00  1.165356   .152127
   8.77986   8.77986      1.00  1.171946   .153077
   8.77976   8.77976      1.00  1.169346   .152687
   8.77965   8.77965      1.00  1.171086   .152847
   8.77955   8.77955      1.00  1.170666   .153017
   8.77944   8.77944      1.00  1.172316   .153127
   8.77933   8.77933      1.00  1.171176   .153117
   8.77923   8.77923      1.00  1.174966   .153317
   8.77912   8.77912      1.00  1.169216   .152867
   8.77900   8.77900      1.00  1.175046   .153587
   8.77889   8.77889      1.00  1.168746   .152627
   8.77878   8.77878      1.00  1.174446   .153557
   8.77866   8.77866      1.00  1.170866   .153197
   8.77854   8.77854      1.00  1.171866   .153247
   8.77843   8.77843      1.00  1.172116   .153197
   8.77832   8.77832      1.00  1.173856   .153477
   8.77820   8.77820      1.00  1.169596   .152877
   8.77808   8.77808      1.00  1.170936   .153157
   8.77798   8.77798      1.00  1.173946   .153737
   8.77786   8.77786      1.00  1.172896   .153497
   8.77773   8.77773      1.00  1.170416   .153277
   8.77762   8.77762      1.00  1.172126   .153517
   8.77751   8.77751      1.00  1.172886   .153697
   8.77739   8.77739      1.00  1.171166   .153147
   8.77728   8.77728      1.00  1.169456   .153117
   8.77717   8.77717      1.00  1.169876   .153287
   8.77705   8.77705      1.00  1.171866   .153637
   8.77694   8.77694      1.00  1.168286   .153047
   8.77684   8.77684      1.00  1.168876   .153207
   8.77673   8.77673      1.00  1.169996   .153427
   8.77662   8.77662      1.00  1.169136   .153477
   8.77651   8.77651      1.00  1.169336   .153397
   8.77640   8.77640      1.00  1.169436   .153497
   8.77629   8.77629      1.00  1.167596   .153027
   8.77618   8.77618      1.00  1.168476   .153067
   8.77607   8.77607      1.00  1.166266   .153127
   8.77595   8.77595      1.00  1.167136   .153117
   8.77584   8.77584      1.00  1.166716   .153217
   8.77573   8.77573      1.00  1.165086   .152897
   8.77562   8.77562      1.00  1.167506   .153247
   8.77550   8.77550      1.00  1.163036   .152807
   8.77539   8.77539      1.00  1.165136   .152937
   8.77527   8.77527      1.00  1.161106   .152477
   8.77515   8.77515      1.00  1.167726   .153467
   8.77503   8.77503      1.00  1.158226   .152297
   8.77492   8.77492      1.00  1.166286   .153287
   8.77481   8.77481      1.00  1.162026   .152757
   8.77469   8.77469      1.00  1.166586   .153357
   8.77457   8.77457      1.00  1.158756   .152367
   8.77446   8.77446      1.00  1.165096   .152987
   8.77435   8.77435      1.00  1.163476   .152877
   8.77423   8.77423      1.00  1.163766   .152927
   8.77412   8.77412      1.00  1.160956   .152707
   8.77401   8.77401      1.00  1.163456   .153097
   8.77389   8.77389      1.00  1.159716   .152617
   8.77378   8.77378      1.00  1.160346   .152617
   8.77367   8.77367      1.00  1.162206   .152777
   8.77357   8.77357      1.00  1.157616   .152317
   8.77346   8.77346      1.00  1.161736   .152897
   8.77334   8.77334      1.00  1.157116   .152347
   8.77323   8.77323      1.00  1.159016   .152517
   8.77312   8.77312      1.00  1.159146   .152617
   8.77301   8.77301      1.00  1.159126   .152657
   8.77291   8.77291      1.00  1.157156   .152487
   8.77279   8.77279      1.00  1.160456   .152967
   8.77268   8.77268      1.00  1.157106   .152577
   8.77258   8.77258      1.00  1.162636   .153157
   8.77246   8.77246      1.00  1.157036   .152527
   8.77234   8.77234      1.00  1.159766   .152797
   8.77224   8.77224      1.00  1.161896   .153077
   8.77214   8.77214      1.00  1.158596   .152777
   8.77203   8.77203      1.00  1.160076   .152957
   8.77191   8.77191      1.00  1.161216   .153267
   8.77181   8.77181      1.00  1.157176   .152867
   8.77170   8.77170      1.00  1.163696   .153407
   8.77158   8.77158      1.00  1.157536   .152607
   8.77147   8.77147      1.00  1.160476   .153107
   8.77137   8.77137      1.00  1.161756   .153207
   8.77127   8.77127      1.00  1.161676   .153497
   8.77116   8.77116      1.00  1.161746   .153257
   8.77106   8.77106      1.00  1.163786   .153587
   8.77096   8.77096      1.00  1.160826   .153157
   8.77085   8.77085      1.00  1.159726   .153297
   8.77074   8.77074      1.00  1.164176   .153767
   8.77064   8.77064      1.00  1.161766   .153257
   8.77054   8.77054      1.00  1.165986   .153947
   8.77044   8.77044      1.00  1.163576   .154007
   8.77034   8.77034      1.00  1.166706   .154257
   8.77023   8.77023      1.00  1.168736   .154537
   8.77013   8.77013      1.00  1.163396   .154017
   8.77003   8.77003      1.00  1.164366   .154017
   8.76993   8.76993      1.00  1.166276   .154377
   8.76981   8.76981      1.00  1.161106   .153747
   8.76971   8.76971      1.00  1.164436   .153987
   8.76961   8.76961      1.00  1.163626   .154087
   8.76949   8.76949      1.00  1.161216   .153567
   8.76938   8.76938      1.00  1.166736   .154257
   8.76928   8.76928      1.00  1.161756   .153697
   8.76917   8.76917      1.00  1.166316   .154417
   8.76906   8.76906      1.00  1.160476   .153587
   8.76894   8.76894      1.00  1.163466   .154277
   8.76883   8.76883      1.00  1.162906   .154007
   8.76872   8.76872      1.00  1.161786   .154017
   8.76860   8.76860      1.00  1.161206   .153967
   8.76848   8.76848      1.00  1.164386   .154347
   8.76836   8.76836      1.00  1.160926   .153927
   8.76825   8.76825      1.00  1.161376   .154007
   8.76813   8.76813      1.00  1.160126   .153897
   8.76801   8.76801      1.00  1.159176   .153687
   8.76791   8.76791      1.00  1.162316   .154107
   8.76780   8.76780      1.00  1.159586   .153797
   8.76768   8.76768      1.00  1.163726   .154417
   8.76755   8.76755      1.00  1.161336   .154167
   8.76745   8.76745      1.00  1.158816   .153747
   8.76733   8.76733      1.00  1.160626   .153977
   8.76722   8.76722      1.00  1.159936   .153917
   8.76710   8.76710      1.00  1.157716   .153447
   8.76700   8.76700      1.00  1.163176   .154307
   8.76689   8.76689      1.00  1.159716   .154067
   8.76678   8.76678      1.00  1.161366   .154417
   8.76667   8.76667      1.00  1.157376   .153687
   8.76656   8.76656      1.00  1.161426   .154147
   8.76645   8.76645      1.00  1.159346   .154137
   8.76634   8.76634      1.00  1.160836   .154407
   8.76622   8.76622      1.00  1.153686   .153167
   8.76612   8.76612      1.00  1.162626   .154457
   8.76601   8.76601      1.00  1.155716   .153567
   8.76589   8.76589      1.00  1.158316   .154027
   8.76577   8.76577      1.00  1.157276   .154137
   8.76566   8.76566      1.00  1.158726   .154257
   8.76555   8.76555      1.00  1.153596   .153307
   8.76543   8.76543      1.00  1.160486   .154357
   8.76532   8.76532      1.00  1.154846   .153747
   8.76520   8.76520      1.00  1.154756   .153667
   8.76508   8.76508      1.00  1.156876   .154137
   8.76496   8.76496      1.00  1.154506   .153697
   8.76484   8.76484      1.00  1.155726   .154027
   8.76473   8.76473      1.00  1.153236   .153537
   8.76461   8.76461      1.00  1.156096   .154127
   8.76449   8.76449      1.00  1.156076   .153967
   8.76437   8.76437      1.00  1.151206   .153427
   8.76426   8.76426      1.00  1.152546   .153457
   8.76415   8.76415      1.00  1.156166   .154197
   8.76403   8.76403      1.00  1.149696   .153407
   8.76391   8.76391      1.00  1.152016   .153647
   8.76380   8.76380      1.00  1.152186   .153657
   8.76370   8.76370      1.00  1.153066   .153697
   8.76359   8.76359      1.00  1.150296   .153247
   8.76348   8.76348      1.00  1.147696   .152977
   8.76337   8.76337      1.00  1.154706   .154097
   8.76326   8.76326      1.00  1.154006   .153957
   8.76315   8.76315      1.00  1.149026   .153397
   8.76303   8.76303      1.00  1.153886   .154137
   8.76292   8.76292      1.00  1.151256   .153567
   8.76281   8.76281      1.00  1.153036   .153877
   8.76270   8.76270      1.00  1.150566   .153697
   8.76259   8.76259      1.00  1.150406   .153627
   8.76248   8.76248      1.00  1.150756   .153567
   8.76238   8.76238      1.00  1.152886   .153937
   8.76227   8.76227      1.00  1.147686   .153277
   8.76215   8.76215      1.00  1.148926   .153677
   8.76204   8.76204      1.00  1.150096   .153887
   8.76193   8.76193      1.00  1.151976   .154017
   8.76183   8.76183      1.00  1.148106   .153447
   8.76171   8.76171      1.00  1.148726   .153497
   8.76160   8.76160      1.00  1.147226   .153327
   8.76150   8.76150      1.00  1.153496   .154317
   8.76139   8.76139      1.00  1.146526   .153247
   8.76128   8.76128      1.00  1.148596   .153707
   8.76118   8.76118      1.00  1.148806   .153617
   8.76109   8.76109      1.00  1.147876   .153757
   8.76098   8.76098      1.00  1.146086   .153257
   8.76087   8.76087      1.00  1.147186   .153527
   8.76077   8.76077      1.00  1.141716   .152867
   8.76067   8.76067      1.00  1.148026   .153637
   8.76056   8.76056      1.00  1.142796   .153097
   8.76045   8.76045      1.00  1.151056   .154067
   8.76036   8.76036      1.00  1.143126   .152977
   8.76026   8.76026      1.00  1.147546   .153667
   8.76015   8.76015      1.00  1.145206   .153437
   8.76004   8.76004      1.00  1.148656   .153527
   8.75994   8.75994      1.00  1.136796   .152177
   8.75984   8.75984      1.00  1.152036   .154357
   8.75974   8.75974      1.00  1.145496   .153707
   8.75963   8.75963      1.00  1.146896   .153677
   8.75952   8.75952      1.00  1.145716   .153567
   8.75941   8.75941      1.00  1.150296   .154287
   8.75930   8.75930      1.00  1.145936   .153777
   8.75919   8.75919      1.00  1.145776   .153697
   8.75909   8.75909      1.00  1.149636   .154217
   8.75898   8.75898      1.00  1.150866   .154407
   8.75886   8.75886      1.00  1.145466   .153747
   8.75874   8.75874      1.00  1.146626   .153847
   8.75863   8.75863      1.00  1.152536   .154697
   8.75852   8.75852      1.00  1.148536   .154087
   8.75840   8.75840      1.00  1.149146   .154327
   8.75827   8.75827      1.00  1.147476   .154017
   8.75816   8.75816      1.00  1.151816   .154757
   8.75805   8.75805      1.00  1.147276   .154117
   8.75794   8.75794      1.00  1.150006   .154517
   8.75781   8.75781      1.00  1.147986   .154297
   8.75770   8.75770      1.00  1.148476   .154217
   8.75759   8.75759      1.00  1.146886   .154037
   8.75747   8.75747      1.00  1.149046   .154587
   8.75735   8.75735      1.00  1.146826   .154177
   8.75724   8.75724      1.00  1.148746   .154557
   8.75713   8.75713      1.00  1.146196   .154187
   8.75702   8.75702      1.00  1.149816   .154457
   8.75691   8.75691      1.00  1.146166   .154017
   8.75680   8.75680      1.00  1.151106   .154757
   8.75670   8.75670      1.00  1.150586   .154847
   8.75659   8.75659      1.00  1.147196   .154347
   8.75647   8.75647      1.00  1.148866   .154637
   8.75636   8.75636      1.00  1.148766   .154497
   8.75625   8.75625      1.00  1.150516   .154757
   8.75614   8.75614      1.00  1.149006   .154667
   8.75602   8.75602      1.00  1.151436   .155027
   8.75591   8.75591      1.00  1.153776   .155347
   8.75581   8.75581      1.00  1.152836   .155307
   8.75569   8.75569      1.00  1.150496   .155087
   8.75557   8.75557      1.00  1.152396   .155277
   8.75546   8.75546      1.00  1.152826   .155257
   8.75534   8.75534      1.00  1.154106   .155547
   8.75522   8.75522      1.00  1.149786   .154827
   8.75510   8.75510      1.00  1.153106   .155457
   8.75498   8.75498      1.00  1.150816   .155177
   8.75487   8.75487      1.00  1.155486   .155867
   8.75475   8.75475      1.00  1.151596   .155187
   8.75463   8.75463      1.00  1.154666   .155677
   8.75452   8.75452      1.00  1.154686   .155667
   8.75440   8.75440      1.00  1.153706   .155717
   8.75429   8.75429      1.00  1.156546   .156037
   8.75416   8.75416      1.00  1.152026   .155487
   8.75406   8.75406      1.00  1.158646   .156427
   8.75395   8.75395      1.00  1.154446   .155797
   8.75383   8.75383      1.00  1.157616   .156337
   8.75371   8.75371      1.00  1.152806   .155527
   8.75361   8.75361      1.00  1.158086   .156377
   8.75350   8.75350      1.00  1.152896   .155897
   8.75339   8.75339      1.00  1.156756   .156487
   8.75327   8.75327      1.00  1.156656   .156447
   8.75316   8.75316      1.00  1.158756   .156527
   8.75306   8.75306      1.00  1.157446   .156307
   8.75294   8.75294      1.00  1.159946   .156757
   8.75283   8.75283      1.00  1.157226   .156457
   8.75273   8.75273      1.00  1.158626   .156517
   8.75261   8.75261      1.00  1.156396   .156337
   8.75250   8.75250      1.00  1.160276   .156817
   8.75239   8.75239      1.00  1.159506   .156787
   8.75228   8.75228      1.00  1.158206   .156617
   8.75218   8.75218      1.00  1.163056   .157587
   8.75206   8.75206      1.00  1.156276   .156427
   8.75195   8.75195      1.00  1.159056   .156977
   8.75185   8.75185      1.00  1.158806   .156887
   8.75174   8.75174      1.00  1.161006   .157127
   8.75163   8.75163      1.00  1.159316   .157017
   8.75152   8.75152      1.00  1.158846   .156827
   8.75141   8.75141      1.00  1.160776   .157147
   8.75131   8.75131      1.00  1.162526   .157367
   8.75120   8.75120      1.00  1.158166   .156987
   8.75110   8.75110      1.00  1.162096   .157337
   8.75100   8.75100      1.00  1.160986   .157377
   8.75089   8.75089      1.00  1.160576   .157507
   8.75079   8.75079      1.00  1.160416   .157417
   8.75068   8.75068      1.00  1.163036   .157677
   8.75058   8.75058      1.00  1.162156   .157697
   8.75048   8.75048      1.00  1.158196   .157077
   8.75038   8.75038      1.00  1.167526   .158377
   8.75027   8.75027      1.00  1.162716   .157577
   8.75018   8.75018      1.00  1.164556   .157977
   8.75008   8.75008      1.00  1.160416   .157317
   8.74998   8.74998      1.00  1.167676   .158397
   8.74986   8.74986      1.00  1.163766   .157997
   8.74976   8.74976      1.00  1.163296   .157857
   8.74966   8.74966      1.00  1.165996   .158227
   8.74955   8.74955      1.00  1.167396   .158597
   8.74943   8.74943      1.00  1.162366   .157817
   8.74933   8.74933      1.00  1.165806   .158327
   8.74923   8.74923      1.00  1.167266   .158507
   8.74912   8.74912      1.00  1.162326   .158047
   8.74900   8.74900      1.00  1.165576   .158367
   8.74889   8.74889      1.00  1.169856   .158867
   8.74878   8.74878      1.00  1.171936   .159107
   8.74866   8.74866      1.00  1.165486   .158467
   8.74854   8.74854      1.00  1.169716   .159127
   8.74842   8.74842      1.00  1.171136   .159237
   8.74832   8.74832      1.00  1.172556   .159427
   8.74820   8.74820      1.00  1.165796   .158437
   8.74808   8.74808      1.00  1.173906   .159607
   8.74797   8.74797      1.00  1.167606   .158697
   8.74786   8.74786      1.00  1.170516   .159377
   8.74774   8.74774      1.00  1.169396   .159167
   8.74762   8.74762      1.00  1.174146   .159737
   8.74751   8.74751      1.00  1.169766   .159287
   8.74740   8.74740      1.00  1.172376   .159517
   8.74728   8.74728      1.00  1.172386   .159457
   8.74716   8.74716      1.00  1.174066   .159717
   8.74706   8.74706      1.00  1.168746   .159057
   8.74695   8.74695      1.00  1.176806   .160387
   8.74683   8.74683      1.00  1.173146   .159617
   8.74672   8.74672      1.00  1.170356   .159767
   8.74662   8.74662      1.00  1.174396   .160057
   8.74651   8.74651      1.00  1.174916   .160037
   8.74639   8.74639      1.00  1.173766   .160077
   8.74628   8.74628      1.00  1.169116   .159527
   8.74617   8.74617      1.00  1.175156   .160317
   8.74607   8.74607      1.00  1.178056   .160647
   8.74595   8.74595      1.00  1.174416   .160267
   8.74584   8.74584      1.00  1.174356   .160157
   8.74572   8.74572      1.00  1.179226   .160967
   8.74561   8.74561      1.00  1.175976   .160557
   8.74549   8.74549      1.00  1.176486   .160507
   8.74537   8.74537      1.00  1.172726   .160047
   8.74526   8.74526      1.00  1.179516   .160997
   8.74514   8.74514      1.00  1.173736   .160287
   8.74502   8.74502      1.00  1.178196   .160867
   8.74490   8.74490      1.00  1.178326   .161167
   8.74478   8.74478      1.00  1.178186   .160947
   8.74468   8.74468      1.00  1.175946   .160677
   8.74456   8.74456      1.00  1.180936   .161277
   8.74444   8.74444      1.00  1.178056   .161057
   8.74433   8.74433      1.00  1.176476   .160987
   8.74421   8.74421      1.00  1.180166   .161387
   8.74410   8.74410      1.00  1.180366   .161287
   8.74398   8.74398      1.00  1.178366   .161247
   8.74386   8.74386      1.00  1.177166   .160877
   8.74375   8.74375      1.00  1.181356   .161567
   8.74364   8.74364      1.00  1.178656   .161077
   8.74353   8.74353      1.00  1.177276   .161077
   8.74342   8.74342      1.00  1.179576   .161407
   8.74332   8.74332      1.00  1.181186   .161527
   8.74320   8.74320      1.00  1.178516   .161317
   8.74308   8.74308      1.00  1.179406   .161527
   8.74298   8.74298      1.00  1.179816   .161567
   8.74288   8.74288      1.00  1.181436   .161747
   8.74276   8.74276      1.00  1.176576   .161087
   8.74264   8.74264      1.00  1.180966   .161717
   8.74254   8.74254      1.00  1.179836   .161587
   8.74244   8.74244      1.00  1.179456   .161437
   8.74232   8.74232      1.00  1.179536   .161627
   8.74221   8.74221      1.00  1.179696   .161647
   8.74210   8.74210      1.00  1.178956   .161647
   8.74200   8.74200      1.00  1.179536   .161707
   8.74188   8.74188      1.00  1.179066   .161837
   8.74177   8.74177      1.00  1.177816   .161347
   8.74166   8.74166      1.00  1.180706   .161927
   8.74156   8.74156      1.00  1.177586   .161547
   8.74145   8.74145      1.00  1.180376   .162107
   8.74134   8.74134      1.00  1.177756   .161577
   8.74124   8.74124      1.00  1.177956   .161757
   8.74114   8.74114      1.00  1.179946   .161837
   8.74103   8.74103      1.00  1.179286   .161847
   8.74092   8.74092      1.00  1.175756   .161657
   8.74082   8.74082      1.00  1.181006   .162027
   8.74072   8.74072      1.00  1.175256   .161367
   8.74061   8.74061      1.00  1.179366   .161847
   8.74050   8.74050      1.00  1.173046   .161427
   8.74040   8.74040      1.00  1.178626   .162067
   8.74031   8.74031      1.00  1.178306   .161947
   8.74020   8.74020      1.00  1.176626   .161837
   8.74009   8.74009      1.00  1.176286   .161567
   8.73999   8.73999      1.00  1.179386   .162177
   8.73989   8.73989      1.00  1.178666   .161967
   8.73979   8.73979      1.00  1.175026   .161647
   8.73967   8.73967      1.00  1.178446   .162037
   8.73957   8.73957      1.00  1.174816   .161557
   8.73947   8.73947      1.00  1.180016   .162267
   8.73936   8.73936      1.00  1.172486   .161227
   8.73925   8.73925      1.00  1.178656   .162087
   8.73914   8.73914      1.00  1.171496   .161117
   8.73903   8.73903      1.00  1.175186   .161807
   8.73892   8.73892      1.00  1.173416   .161407
   8.73879   8.73879      1.00  1.178606   .162267
   8.73868   8.73868      1.00  1.169966   .161227
   8.73857   8.73857      1.00  1.175676   .161997
   8.73845   8.73845      1.00  1.173816   .161667
   8.73832   8.73832      1.00  1.173716   .161737
   8.73821   8.73821      1.00  1.171746   .161507
   8.73811   8.73811      1.00  1.174506   .161757
   8.73799   8.73799      1.00  1.169776   .161277
   8.73787   8.73787      1.00  1.172856   .161607
   8.73775   8.73775      1.00  1.169636   .161467
   8.73764   8.73764      1.00  1.172476   .161797
   8.73752   8.73752      1.00  1.171346   .161827
   8.73740   8.73740      1.00  1.167236   .161077
   8.73729   8.73729      1.00  1.172756   .161747
   8.73718   8.73718      1.00  1.170586   .161427
   8.73707   8.73707      1.00  1.168156   .161177
   8.73696   8.73696      1.00  1.168966   .161087
   8.73686   8.73686      1.00  1.169386   .161227
   8.73675   8.73675      1.00  1.166316   .161017
   8.73664   8.73664      1.00  1.166796   .161187
   8.73652   8.73652      1.00  1.161996   .160397
   8.73641   8.73641      1.00  1.164396   .160877
   8.73630   8.73630      1.00  1.162086   .160377
   8.73619   8.73619      1.00  1.163236   .160697
   8.73608   8.73608      1.00  1.160816   .160447
   8.73597   8.73597      1.00  1.160356   .160217
   8.73586   8.73586      1.00  1.158976   .160077
   8.73575   8.73575      1.00  1.161586   .160387
   8.73563   8.73563      1.00  1.154386   .159737
   8.73551   8.73551      1.00  1.160066   .160427
   8.73540   8.73540      1.00  1.156106   .159857
   8.73528   8.73528      1.00  1.157416   .160057
   8.73516   8.73516      1.00  1.155176   .159757
   8.73504   8.73504      1.00  1.155996   .159867
   8.73492   8.73492      1.00  1.155986   .159987
   8.73480   8.73480      1.00  1.155106   .159667
   8.73468   8.73468      1.00  1.155066   .159897
   8.73457   8.73457      1.00  1.154296   .159577
   8.73446   8.73446      1.00  1.154486   .159837
   8.73434   8.73434      1.00  1.149676   .159137
   8.73422   8.73422      1.00  1.157446   .159977
   8.73412   8.73412      1.00  1.149556   .159117
   8.73400   8.73400      1.00  1.153216   .159757
   8.73388   8.73388      1.00  1.150666   .159307
   8.73377   8.73377      1.00  1.153106   .159697
   8.73366   8.73366      1.00  1.149326   .159357
   8.73355   8.73355      1.00  1.153226   .159907
   8.73344   8.73344      1.00  1.148346   .159217
   8.73333   8.73333      1.00  1.151526   .159637
   8.73322   8.73322      1.00  1.147206   .159017
   8.73311   8.73311      1.00  1.150436   .159467
   8.73300   8.73300      1.00  1.149356   .159267
   8.73289   8.73289      1.00  1.149376   .159347
   8.73277   8.73277      1.00  1.147976   .159147
   8.73267   8.73267      1.00  1.149726   .159477
   8.73256   8.73256      1.00  1.149106   .159507
   8.73244   8.73244      1.00  1.146346   .159047
   8.73234   8.73234      1.00  1.151946   .159687
   8.73223   8.73223      1.00  1.146236   .159177
   8.73212   8.73212      1.00  1.151086   .159877
   8.73200   8.73200      1.00  1.146346   .159077
   8.73189   8.73189      1.00  1.148726   .159537
   8.73179   8.73179      1.00  1.146496   .159057
   8.73168   8.73168      1.00  1.147666   .159157
   8.73157   8.73157      1.00  1.145896   .159127
   8.73146   8.73146      1.00  1.149476   .159547
   8.73136   8.73136      1.00  1.146726   .159357
   8.73125   8.73125      1.00  1.148406   .159607
   8.73114   8.73114      1.00  1.147186   .159437
   8.73104   8.73104      1.00  1.148206   .159627
   8.73094   8.73094      1.00  1.146536   .159437
   8.73083   8.73083      1.00  1.146256   .159277
   8.73073   8.73073      1.00  1.147806   .159547
   8.73063   8.73063      1.00  1.144416   .159047
   8.73053   8.73053      1.00  1.148706   .159687
   8.73042   8.73042      1.00  1.146476   .159287
   8.73032   8.73032      1.00  1.146336   .159517
   8.73022   8.73022      1.00  1.143596   .159297
   8.73012   8.73012      1.00  1.150526   .160217
   8.73001   8.73001      1.00  1.144436   .159137
   8.72990   8.72990      1.00  1.145496   .159627
   8.72980   8.72980      1.00  1.142876   .159227
   8.72970   8.72970      1.00  1.147996   .160007
   8.72959   8.72959      1.00  1.143986   .159387
   8.72948   8.72948      1.00  1.145736   .159597
   8.72938   8.72938      1.00  1.142036   .159037
   8.72927   8.72927      1.00  1.149886   .160287
   8.72915   8.72915      1.00  1.142406   .159207
   8.72904   8.72904      1.00  1.144706   .159607
   8.72893   8.72893      1.00  1.146366   .159897
   8.72882   8.72882      1.00  1.144666   .159467
   8.72871   8.72871      1.00  1.143776   .159497
   8.72858   8.72858      1.00  1.143616   .159517
   8.72847   8.72847      1.00  1.145516   .159887
   8.72836   8.72836      1.00  1.142256   .159467
   8.72824   8.72824      1.00  1.144176   .159777
   8.72812   8.72812      1.00  1.145206   .159987
   8.72801   8.72801      1.00  1.143056   .159577
   8.72790   8.72790      1.00  1.143036   .159417
   8.72777   8.72777      1.00  1.145296   .159827
   8.72765   8.72765      1.00  1.142976   .159777
   8.72754   8.72754      1.00  1.143756   .159677
   8.72743   8.72743      1.00  1.142506   .159497
   8.72731   8.72731      1.00  1.145346   .159967
   8.72720   8.72720      1.00  1.140256   .159267
   8.72709   8.72709      1.00  1.146336   .160267
   8.72698   8.72698      1.00  1.142336   .159717
   8.72687   8.72687      1.00  1.143346   .159827
   8.72676   8.72676      1.00  1.140936   .159747
   8.72665   8.72665      1.00  1.143486   .159987
   8.72655   8.72655      1.00  1.146026   .160357
   8.72643   8.72643      1.00  1.140196   .159597
   8.72632   8.72632      1.00  1.142396   .159677
   8.72621   8.72621      1.00  1.142786   .160117
   8.72610   8.72610      1.00  1.143086   .159967
   8.72599   8.72599      1.00  1.140016   .159537
   8.72587   8.72587      1.00  1.141446   .159717
   8.72576   8.72576      1.00  1.143746   .160077
   8.72565   8.72565      1.00  1.140986   .159677
   8.72553   8.72553      1.00  1.139966   .159797
   8.72541   8.72541      1.00  1.143196   .160037
   8.72530   8.72530      1.00  1.136776   .159157
   8.72518   8.72518      1.00  1.142376   .159987
   8.72506   8.72506      1.00  1.137516   .159477
   8.72493   8.72493      1.00  1.142786   .160117
   8.72482   8.72482      1.00  1.137106   .159247
   8.72472   8.72472      1.00  1.141736   .159947
   8.72460   8.72460      1.00  1.138786   .159567
   8.72447   8.72447      1.00  1.138996   .159617
   8.72436   8.72436      1.00  1.138656   .159437
   8.72425   8.72425      1.00  1.138816   .159687
   8.72413   8.72413      1.00  1.138426   .159377
   8.72401   8.72401      1.00  1.138726   .159487
   8.72390   8.72390      1.00  1.139256   .159667
   8.72379   8.72379      1.00  1.137716   .159547
   8.72368   8.72368      1.00  1.139046   .159757
   8.72357   8.72357      1.00  1.136106   .159517
   8.72346   8.72346      1.00  1.140736   .160017
   8.72336   8.72336      1.00  1.136016   .159567
   8.72324   8.72324      1.00  1.139476   .160107
   8.72313   8.72313      1.00  1.133226   .159277
   8.72302   8.72302      1.00  1.137626   .159997
   8.72291   8.72291      1.00  1.135836   .159617
   8.72280   8.72280      1.00  1.135336   .159527
   8.72268   8.72268      1.00  1.132606   .158997
   8.72257   8.72257      1.00  1.136986   .159667
   8.72247   8.72247      1.00  1.134086   .159227
   8.72236   8.72236      1.00  1.133836   .159197
   8.72225   8.72225      1.00  1.133066   .159267
   8.72214   8.72214      1.00  1.133996   .159217
   8.72203   8.72203      1.00  1.132316   .158947
   8.72192   8.72192      1.00  1.130716   .158797
   8.72181   8.72181      1.00  1.131646   .159177
   8.72170   8.72170      1.00  1.130516   .159017
   8.72160   8.72160      1.00  1.129766   .158897
   8.72149   8.72149      1.00  1.132086   .159187
   8.72138   8.72138      1.00  1.129026   .158717
   8.72128   8.72128      1.00  1.131226   .159087
   8.72118   8.72118      1.00  1.130576   .159057
   8.72107   8.72107      1.00  1.130726   .159167
   8.72096   8.72096      1.00  1.128196   .158677
   8.72086   8.72086      1.00  1.132726   .159147
   8.72076   8.72076      1.00  1.126706   .158567
   8.72065   8.72065      1.00  1.133656   .159347
   8.72054   8.72054      1.00  1.127636   .158707
   8.72044   8.72044      1.00  1.133076   .159557
   8.72035   8.72035      1.00  1.127436   .158847
   8.72025   8.72025      1.00  1.134416   .159767
   8.72014   8.72014      1.00  1.125576   .158547
   8.72004   8.72004      1.00  1.132586   .159427
   8.71994   8.71994      1.00  1.127826   .158977
   8.71983   8.71983      1.00  1.132646   .159767
   8.71972   8.71972      1.00  1.127206   .158957
   8.71961   8.71961      1.00  1.132646   .159667
   8.71951   8.71951      1.00  1.128226   .158887
   8.71940   8.71940      1.00  1.132406   .159457
   8.71929   8.71929      1.00  1.127576   .158987
   8.71918   8.71918      1.00  1.135256   .160187
   8.71908   8.71908      1.00  1.127306   .159047
   8.71896   8.71896      1.00  1.129896   .159447
   8.71884   8.71884      1.00  1.128896   .159237
   8.71873   8.71873      1.00  1.132436   .159667
   8.71861   8.71861      1.00  1.127666   .159127
   8.71850   8.71850      1.00  1.132046   .159757
   8.71837   8.71837      1.00  1.128456   .159287
   8.71826   8.71826      1.00  1.131546   .159837
   8.71816   8.71816      1.00  1.127986   .159377
   8.71803   8.71803      1.00  1.130966   .159657
   8.71792   8.71792      1.00  1.130836   .159677
   8.71780   8.71780      1.00  1.128896   .159387
   8.71769   8.71769      1.00  1.132646   .159897
   8.71758   8.71758      1.00  1.126626   .159057
   8.71745   8.71745      1.00  1.132786   .159947
   8.71734   8.71734      1.00  1.131326   .159957
   8.71723   8.71723      1.00  1.127586   .159497
   8.71712   8.71712      1.00  1.129086   .159287
   8.71700   8.71700      1.00  1.133666   .160287
   8.71690   8.71690      1.00  1.130296   .159627
   8.71679   8.71679      1.00  1.131816   .160337
   8.71668   8.71668      1.00  1.132726   .160267
   8.71656   8.71656      1.00  1.132266   .160147
   8.71646   8.71646      1.00  1.130486   .159817
   8.71635   8.71635      1.00  1.133106   .160337
   8.71624   8.71624      1.00  1.132006   .160267
   8.71612   8.71612      1.00  1.131676   .160137
   8.71601   8.71601      1.00  1.132546   .160417
   8.71591   8.71591      1.00  1.133456   .160487
   8.71579   8.71579      1.00  1.132536   .160267
   8.71567   8.71567      1.00  1.129316   .159987
   8.71556   8.71556      1.00  1.136206   .160797
   8.71545   8.71545      1.00  1.130796   .160077
   8.71532   8.71532      1.00  1.134566   .160537
   8.71520   8.71520      1.00  1.130306   .160137
   8.71508   8.71508      1.00  1.135046   .160877
   8.71497   8.71497      1.00  1.131376   .160197
   8.71485   8.71485      1.00  1.135436   .160867
   8.71474   8.71474      1.00  1.133716   .160777
   8.71462   8.71462      1.00  1.134966   .161027
   8.71450   8.71450      1.00  1.132826   .160457
   8.71438   8.71438      1.00  1.134446   .160737
   8.71427   8.71427      1.00  1.132566   .160657
   8.71416   8.71416      1.00  1.132696   .160707
   8.71404   8.71404      1.00  1.134826   .160807
   8.71392   8.71392      1.00  1.135936   .160947
   8.71381   8.71381      1.00  1.131166   .160647
   8.71370   8.71370      1.00  1.129426   .160197
   8.71359   8.71359      1.00  1.137286   .161457
   8.71348   8.71348      1.00  1.131916   .160807
   8.71337   8.71337      1.00  1.132326   .160717
   8.71326   8.71326      1.00  1.131106   .160727
   8.71315   8.71315      1.00  1.135206   .161317
   8.71304   8.71304      1.00  1.129716   .160597
   8.71292   8.71292      1.00  1.132666   .161167
   8.71282   8.71282      1.00  1.130126   .160677
   8.71271   8.71271      1.00  1.135336   .161367
   8.71260   8.71260      1.00  1.128396   .160407
   8.71248   8.71248      1.00  1.134816   .161477
   8.71238   8.71238      1.00  1.129536   .160737
   8.71227   8.71227      1.00  1.134296   .161327
   8.71216   8.71216      1.00  1.129006   .160627
   8.71205   8.71205      1.00  1.134386   .161277
   8.71194   8.71194      1.00  1.128776   .160487
   8.71183   8.71183      1.00  1.133246   .161237
   8.71172   8.71172      1.00  1.132256   .160977
   8.71161   8.71161      1.00  1.130046   .160767
   8.71150   8.71150      1.00  1.129316   .160627
   8.71140   8.71140      1.00  1.132676   .161107
   8.71129   8.71129      1.00  1.132346   .161187
   8.71119   8.71119      1.00  1.130526   .160887
   8.71108   8.71108      1.00  1.130406   .160927
   8.71098   8.71098      1.00  1.133856   .161357
   8.71087   8.71087      1.00  1.133576   .161377
   8.71076   8.71076      1.00  1.127706   .160577
   8.71066   8.71066      1.00  1.133086   .161507
   8.71057   8.71057      1.00  1.132336   .161387
   8.71046   8.71046      1.00  1.135076   .161407
   8.71035   8.71035      1.00  1.128096   .160667
   8.71026   8.71026      1.00  1.137526   .162177
   8.71016   8.71016      1.00  1.130686   .161237
   8.71005   8.71005      1.00  1.130906   .161317
   8.70994   8.70994      1.00  1.131136   .161287
   8.70983   8.70983      1.00  1.136576   .162277
   8.70974   8.70974      1.00  1.130736   .161257
   8.70963   8.70963      1.00  1.136166   .162157
   8.70951   8.70951      1.00  1.131036   .161537
   8.70941   8.70941      1.00  1.139136   .162557
   8.70931   8.70931      1.00  1.128916   .161187
   8.70920   8.70920      1.00  1.138476   .162597
   8.70908   8.70908      1.00  1.132896   .161777
   8.70896   8.70896      1.00  1.135826   .162207
   8.70886   8.70886      1.00  1.135506   .162167
   8.70874   8.70874      1.00  1.139206   .162927
   8.70862   8.70862      1.00  1.132766   .161997
   8.70851   8.70851      1.00  1.138396   .162657
   8.70840   8.70840      1.00  1.134246   .162137
   8.70828   8.70828      1.00  1.141146   .163307
   8.70817   8.70817      1.00  1.133726   .162127
   8.70805   8.70805      1.00  1.138046   .162727
   8.70793   8.70793      1.00  1.138826   .162947
   8.70782   8.70782      1.00  1.140216   .163187
   8.70770   8.70770      1.00  1.135016   .162607
   8.70758   8.70758      1.00  1.142146   .163417
   8.70746   8.70746      1.00  1.139016   .163027
   8.70735   8.70735      1.00  1.139596   .163237
   8.70724   8.70724      1.00  1.138586   .163187
   8.70713   8.70713      1.00  1.144866   .163737
   8.70702   8.70702      1.00  1.140126   .163217
   8.70691   8.70691      1.00  1.140746   .163407
   8.70680   8.70680      1.00  1.140766   .163517
   8.70669   8.70669      1.00  1.146506   .164287
   8.70659   8.70659      1.00  1.137646   .162997
   8.70647   8.70647      1.00  1.143596   .163987
   8.70636   8.70636      1.00  1.145126   .164197
   8.70625   8.70625      1.00  1.142546   .163747
   8.70614   8.70614      1.00  1.143466   .163817
   8.70602   8.70602      1.00  1.144386   .163887
   8.70591   8.70591      1.00  1.144536   .164017
   8.70580   8.70580      1.00  1.143136   .163837
   8.70569   8.70569      1.00  1.144786   .163967
   8.70557   8.70557      1.00  1.145866   .164187
   8.70545   8.70545      1.00  1.145186   .164217
   8.70533   8.70533      1.00  1.142476   .163967
   8.70522   8.70522      1.00  1.146816   .164597
   8.70510   8.70510      1.00  1.146396   .164477
   8.70497   8.70497      1.00  1.141076   .164227
   8.70486   8.70486      1.00  1.146846   .164707
   8.70475   8.70475      1.00  1.148586   .164887
   8.70463   8.70463      1.00  1.141906   .164077
   8.70451   8.70451      1.00  1.147136   .164627
   8.70440   8.70440      1.00  1.143856   .164197
   8.70428   8.70428      1.00  1.146566   .164777
   8.70417   8.70417      1.00  1.140706   .163897
   8.70404   8.70404      1.00  1.143676   .164397
   8.70393   8.70393      1.00  1.146526   .164917
   8.70383   8.70383      1.00  1.141126   .163987
   8.70371   8.70371      1.00  1.142166   .164437
   8.70360   8.70360      1.00  1.145216   .164747
   8.70349   8.70349      1.00  1.142726   .164257
   8.70339   8.70339      1.00  1.143126   .164337
   8.70327   8.70327      1.00  1.143406   .164477
   8.70316   8.70316      1.00  1.142936   .164387
   8.70305   8.70305      1.00  1.142746   .164417
   8.70295   8.70295      1.00  1.141236   .164227
   8.70283   8.70283      1.00  1.144066   .164647
   8.70271   8.70271      1.00  1.140326   .164457
   8.70261   8.70261      1.00  1.141376   .164367
   8.70251   8.70251      1.00  1.139536   .164137
   8.70239   8.70239      1.00  1.147736   .165407
   8.70227   8.70227      1.00  1.136186   .163537
   8.70217   8.70217      1.00  1.144556   .164707
   8.70206   8.70206      1.00  1.141116   .164207
   8.70195   8.70195      1.00  1.142956   .164587
   8.70184   8.70184      1.00  1.139566   .164267
   8.70173   8.70173      1.00  1.142676   .164807
   8.70163   8.70163      1.00  1.141146   .164587
   8.70151   8.70151      1.00  1.142046   .164767
   8.70141   8.70141      1.00  1.139086   .164367
   8.70130   8.70130      1.00  1.145166   .165087
   8.70120   8.70120      1.00  1.139986   .164527
   8.70110   8.70110      1.00  1.140736   .164757
   8.70098   8.70098      1.00  1.139916   .164587
   8.70088   8.70088      1.00  1.141026   .164657
   8.70078   8.70078      1.00  1.139256   .164497
   8.70068   8.70068      1.00  1.139726   .164687
   8.70057   8.70057      1.00  1.142696   .164947
   8.70047   8.70047      1.00  1.138586   .164377
   8.70037   8.70037      1.00  1.141336   .164747
   8.70027   8.70027      1.00  1.138956   .164767
   8.70016   8.70016      1.00  1.143156   .165347
   8.70006   8.70006      1.00  1.134166   .164087
   8.69996   8.69996      1.00  1.142906   .165207
   8.69985   8.69985      1.00  1.138396   .164727
   8.69974   8.69974      1.00  1.137666   .164507
   8.69965   8.69965      1.00  1.137256   .164517
   8.69954   8.69954      1.00  1.143016   .165307
   8.69943   8.69943      1.00  1.133696   .163847
   8.69931   8.69931      1.00  1.140506   .165037
   8.69920   8.69920      1.00  1.134256   .163877
   8.69910   8.69910      1.00  1.142786   .165277
   8.69898   8.69898      1.00  1.131636   .163677
   8.69887   8.69887      1.00  1.141446   .164937
   8.69875   8.69875      1.00  1.135946   .164327
   8.69864   8.69864      1.00  1.137356   .164467
   8.69851   8.69851      1.00  1.133646   .164067
   8.69840   8.69840      1.00  1.139686   .165097
   8.69829   8.69829      1.00  1.136326   .164707
   8.69817   8.69817      1.00  1.134026   .164307
   8.69806   8.69806      1.00  1.136726   .164667
   8.69794   8.69794      1.00  1.137276   .164727
   8.69783   8.69783      1.00  1.133676   .164177
   8.69772   8.69772      1.00  1.133486   .164367
   8.69760   8.69760      1.00  1.136106   .164787
   8.69748   8.69748      1.00  1.133296   .164367
   8.69737   8.69737      1.00  1.133036   .164257
   8.69726   8.69726      1.00  1.136486   .164867
   8.69715   8.69715      1.00  1.132356   .164397
   8.69704   8.69704      1.00  1.130736   .163987
   8.69693   8.69693      1.00  1.134636   .164627
   8.69682   8.69682      1.00  1.135496   .164647
   8.69671   8.69671      1.00  1.132536   .164477
   8.69659   8.69659      1.00  1.131116   .163987
   8.69648   8.69648      1.00  1.136646   .164697
   8.69638   8.69638      1.00  1.134066   .164487
   8.69626   8.69626      1.00  1.133666   .164517
   8.69615   8.69615      1.00  1.132246   .164547
   8.69604   8.69604      1.00  1.136066   .165027
   8.69593   8.69593      1.00  1.132366   .164457
   8.69582   8.69582      1.00  1.132606   .164487
   8.69570   8.69570      1.00  1.134826   .164907
   8.69559   8.69559      1.00  1.133016   .164797
   8.69548   8.69548      1.00  1.129816   .164207
   8.69536   8.69536      1.00  1.134666   .164817
   8.69524   8.69524      1.00  1.134646   .164987
   8.69512   8.69512      1.00  1.131156   .164597
   8.69500   8.69500      1.00  1.132696   .164887
   8.69489   8.69489      1.00  1.135296   .164857
   8.69476   8.69476      1.00  1.134396   .165117
   8.69465   8.69465      1.00  1.129416   .164347
   8.69454   8.69454      1.00  1.136356   .165487
   8.69442   8.69442      1.00  1.133706   .165227
   8.69430   8.69430      1.00  1.130506   .164587
   8.69418   8.69418      1.00  1.131566   .164577
   8.69407   8.69407      1.00  1.134326   .165087
   8.69396   8.69396      1.00  1.133056   .164967
   8.69384   8.69384      1.00  1.129436   .164467
   8.69373   8.69373      1.00  1.133176   .165097
   8.69363   8.69363      1.00  1.132316   .164977
   8.69352   8.69352      1.00  1.129676   .164657
   8.69340   8.69340      1.00  1.131646   .165027
   8.69329   8.69329      1.00  1.134026   .165417
   8.69318   8.69318      1.00  1.128856   .164567
   8.69307   8.69307      1.00  1.129436   .164587
   8.69295   8.69295      1.00  1.132456   .165067
   8.69285   8.69285      1.00  1.131196   .165037
   8.69275   8.69275      1.00  1.127666   .164437
   8.69264   8.69264      1.00  1.131136   .165057
   8.69252   8.69252      1.00  1.131226   .164937
   8.69242   8.69242      1.00  1.130236   .165057
   8.69232   8.69232      1.00  1.126866   .164427
   8.69220   8.69220      1.00  1.133776   .165737
   8.69208   8.69208      1.00  1.128226   .164657
   8.69197   8.69197      1.00  1.128626   .164557
   8.69187   8.69187      1.00  1.131126   .165147
   8.69176   8.69176      1.00  1.130806   .165227
   8.69164   8.69164      1.00  1.128426   .164837
   8.69154   8.69154      1.00  1.128866   .164837
   8.69144   8.69144      1.00  1.134496   .165757
   8.69134   8.69134      1.00  1.128316   .164867
   8.69122   8.69122      1.00  1.130876   .165257
   8.69112   8.69112      1.00  1.129656   .165077
   8.69102   8.69102      1.00  1.133696   .165717
   8.69091   8.69091      1.00  1.129066   .165007
   8.69081   8.69081      1.00  1.127796   .164937
   8.69071   8.69071      1.00  1.132356   .165697
   8.69061   8.69061      1.00  1.131986   .165417
   8.69051   8.69051      1.00  1.127726   .164807
   8.69040   8.69040      1.00  1.132546   .165427
   8.69029   8.69029      1.00  1.129906   .165397
   8.69020   8.69020      1.00  1.131406   .165417
   8.69009   8.69009      1.00  1.129136   .165407
   8.68999   8.68999      1.00  1.129066   .165227
   8.68989   8.68989      1.00  1.130626   .165577
   8.68978   8.68978      1.00  1.127686   .165067
   8.68968   8.68968      1.00  1.130136   .165577
   8.68957   8.68957      1.00  1.129606   .165397
   8.68946   8.68946      1.00  1.127676   .165457
   8.68936   8.68936      1.00  1.130376   .165607
   8.68925   8.68925      1.00  1.129886   .165487
   8.68913   8.68913      1.00  1.127226   .165117
   8.68902   8.68902      1.00  1.128786   .165507
   8.68891   8.68891      1.00  1.127536   .165557
   8.68879   8.68879      1.00  1.129386   .165677
   8.68867   8.68867      1.00  1.123426   .164667
   8.68856   8.68856      1.00  1.127896   .165397
   8.68845   8.68845      1.00  1.130566   .165977
   8.68833   8.68833      1.00  1.123976   .164817
   8.68821   8.68821      1.00  1.123066   .164677
   8.68810   8.68810      1.00  1.130226   .165817
   8.68799   8.68799      1.00  1.127746   .165567
   8.68787   8.68787      1.00  1.126276   .165427
   8.68775   8.68775      1.00  1.125506   .165287
   8.68763   8.68763      1.00  1.129236   .165707
   8.68752   8.68752      1.00  1.127026   .165417
   8.68741   8.68741      1.00  1.125906   .165377
   8.68729   8.68729      1.00  1.127986   .165617
   8.68719   8.68719      1.00  1.128736   .165647
   8.68707   8.68707      1.00  1.124336   .165287
   8.68696   8.68696      1.00  1.125886   .165517
   8.68685   8.68685      1.00  1.128076   .165837
   8.68674   8.68674      1.00  1.123326   .165067
   8.68664   8.68664      1.00  1.128096   .166057
   8.68652   8.68652      1.00  1.125386   .165287
   8.68641   8.68641      1.00  1.126216   .165567
   8.68630   8.68630      1.00  1.125856   .165607
   8.68620   8.68620      1.00  1.126596   .165757
   8.68608   8.68608      1.00  1.123326   .165017
   8.68596   8.68596      1.00  1.125236   .165287
   8.68585   8.68585      1.00  1.124756   .165567
   8.68574   8.68574      1.00  1.126786   .165887
   8.68562   8.68562      1.00  1.122906   .165207
   8.68550   8.68550      1.00  1.123936   .165427
   8.68539   8.68539      1.00  1.125326   .165447
   8.68528   8.68528      1.00  1.124896   .165477
   8.68515   8.68515      1.00  1.123306   .165317
   8.68503   8.68503      1.00  1.124686   .165757
   8.68491   8.68491      1.00  1.125146   .165767
   8.68480   8.68480      1.00  1.124746   .165517
   8.68468   8.68468      1.00  1.125186   .165617
   8.68456   8.68456      1.00  1.122576   .165387
   8.68445   8.68445      1.00  1.125866   .166017
   8.68434   8.68434      1.00  1.124286   .165627
   8.68422   8.68422      1.00  1.123646   .165677
   8.68409   8.68409      1.00  1.125476   .165937
   8.68399   8.68399      1.00  1.125186   .165857
   8.68388   8.68388      1.00  1.122916   .165597
   8.68377   8.68377      1.00  1.127856   .166427
   8.68365   8.68365      1.00  1.122956   .165677
   8.68354   8.68354      1.00  1.128376   .166417
   8.68344   8.68344      1.00  1.125156   .166017
   8.68332   8.68332      1.00  1.128866   .166417
   8.68321   8.68321      1.00  1.123906   .165647
   8.68311   8.68311      1.00  1.128716   .166637
   8.68300   8.68300      1.00  1.125916   .166157
   8.68288   8.68288      1.00  1.128086   .166397
   8.68277   8.68277      1.00  1.126216   .166247
   8.68266   8.68266      1.00  1.131146   .167067
   8.68255   8.68255      1.00  1.127276   .166567
   8.68244   8.68244      1.00  1.126636   .166557
   8.68233   8.68233      1.00  1.129396   .166697
   8.68222   8.68222      1.00  1.129066   .166867
   8.68211   8.68211      1.00  1.131596   .167257
   8.68200   8.68200      1.00  1.126026   .166297
   8.68189   8.68189      1.00  1.130356   .167287
   8.68178   8.68178      1.00  1.130286   .167147
   8.68168   8.68168      1.00  1.130836   .167227
   8.68157   8.68157      1.00  1.128696   .166927
   8.68146   8.68146      1.00  1.131566   .167317
   8.68136   8.68136      1.00  1.129836   .167207
   8.68126   8.68126      1.00  1.133256   .167787
   8.68115   8.68115      1.00  1.127406   .166747
   8.68104   8.68104      1.00  1.132856   .167697
   8.68094   8.68094      1.00  1.127106   .166777
   8.68083   8.68083      1.00  1.132906   .167607
   8.68073   8.68073      1.00  1.129996   .167117
   8.68062   8.68062      1.00  1.133636   .167837
   8.68052   8.68052      1.00  1.133176   .167767
   8.68043   8.68043      1.00  1.131256   .167587
   8.68032   8.68032      1.00  1.135096   .168117
   8.68022   8.68022      1.00  1.131966   .167537
   8.68012   8.68012      1.00  1.134496   .168277
   8.68002   8.68002      1.00  1.133176   .167897
   8.67991   8.67991      1.00  1.134736   .168137
   8.67980   8.67980      1.00  1.133726   .168087
   8.67970   8.67970      1.00  1.134106   .168077
   8.67960   8.67960      1.00  1.135086   .168257
   8.67948   8.67948      1.00  1.133346   .168047
   8.67936   8.67936      1.00  1.135476   .168467
   8.67926   8.67926      1.00  1.134456   .168397
   8.67916   8.67916      1.00  1.136306   .168557
   8.67905   8.67905      1.00  1.135586   .168457
   8.67893   8.67893      1.00  1.133976   .168267
   8.67882   8.67882      1.00  1.135646   .168507
   8.67870   8.67870      1.00  1.137406   .168947
   8.67859   8.67859      1.00  1.135136   .168587
   8.67846   8.67846      1.00  1.138386   .169247
   8.67835   8.67835      1.00  1.135326   .168557
   8.67825   8.67825      1.00  1.140386   .169237
   8.67813   8.67813      1.00  1.134216   .168517
   8.67800   8.67800      1.00  1.139276   .169357
   8.67789   8.67789      1.00  1.135626   .168807
   8.67778   8.67778      1.00  1.139206   .169197
   8.67767   8.67767      1.00  1.133366   .168457
   8.67755   8.67755      1.00  1.142246   .169647
   8.67743   8.67743      1.00  1.133166   .168497
   8.67733   8.67733      1.00  1.140126   .169627
   8.67721   8.67721      1.00  1.133856   .168787
   8.67710   8.67710      1.00  1.139836   .169697
   8.67699   8.67699      1.00  1.133156   .168627
   8.67688   8.67688      1.00  1.141866   .170067
   8.67677   8.67677      1.00  1.132116   .168317
   8.67665   8.67665      1.00  1.140336   .169747
   8.67655   8.67655      1.00  1.132306   .168607
   8.67644   8.67644      1.00  1.141346   .169957
   8.67632   8.67632      1.00  1.134216   .168897
   8.67621   8.67621      1.00  1.137956   .169357
   8.67610   8.67610      1.00  1.135506   .169017
   8.67600   8.67600      1.00  1.141606   .169877
   8.67589   8.67589      1.00  1.133006   .168757
   8.67577   8.67577      1.00  1.137746   .169517
   8.67565   8.67565      1.00  1.135576   .169177
   8.67555   8.67555      1.00  1.139326   .169657
   8.67542   8.67542      1.00  1.133556   .168867
   8.67530   8.67530      1.00  1.136986   .169477
   8.67519   8.67519      1.00  1.134126   .169247
   8.67507   8.67507      1.00  1.138286   .169807
   8.67495   8.67495      1.00  1.135466   .169217
   8.67483   8.67483      1.00  1.137536   .169737
   8.67472   8.67472      1.00  1.136766   .169627
   8.67461   8.67461      1.00  1.137136   .169667
   8.67448   8.67448      1.00  1.135096   .169277
   8.67436   8.67436      1.00  1.134146   .169267
   8.67425   8.67425      1.00  1.134616   .169387
   8.67415   8.67415      1.00  1.136656   .169717
   8.67403   8.67403      1.00  1.131396   .168977
   8.67391   8.67391      1.00  1.134866   .169327
   8.67380   8.67380      1.00  1.129976   .168727
   8.67369   8.67369      1.00  1.134186   .169397
   8.67358   8.67358      1.00  1.128466   .168737
   8.67346   8.67346      1.00  1.130456   .168867
   8.67336   8.67336      1.00  1.132676   .169277
   8.67325   8.67325      1.00  1.130416   .168927
   8.67314   8.67314      1.00  1.129686   .168777
   8.67302   8.67302      1.00  1.128966   .168797
   8.67291   8.67291      1.00  1.129946   .168887
   8.67281   8.67281      1.00  1.130636   .168887
   8.67270   8.67270      1.00  1.127716   .168517
   8.67258   8.67258      1.00  1.130856   .169117
   8.67247   8.67247      1.00  1.127306   .168697
   8.67237   8.67237      1.00  1.129076   .168887
   8.67226   8.67226      1.00  1.124966   .168367
   8.67214   8.67214      1.00  1.129046   .168947
   8.67204   8.67204      1.00  1.125456   .168427
   8.67193   8.67193      1.00  1.127326   .168817
   8.67182   8.67182      1.00  1.124546   .168467
   8.67170   8.67170      1.00  1.126406   .168827
   8.67160   8.67160      1.00  1.125466   .168627
   8.67150   8.67150      1.00  1.126086   .168637
   8.67139   8.67139      1.00  1.127956   .168877
   8.67128   8.67128      1.00  1.124206   .168227
   8.67118   8.67118      1.00  1.126596   .168817
   8.67108   8.67108      1.00  1.126306   .168887
   8.67097   8.67097      1.00  1.126056   .168737
   8.67086   8.67086      1.00  1.122286   .168257
   8.67076   8.67076      1.00  1.128746   .169297
   8.67066   8.67066      1.00  1.121886   .168257
   8.67056   8.67056      1.00  1.126276   .169247
   8.67045   8.67045      1.00  1.122036   .168337
   8.67035   8.67035      1.00  1.125996   .168897
   8.67026   8.67026      1.00  1.124746   .168647
   8.67015   8.67015      1.00  1.122596   .168387
   8.67004   8.67004      1.00  1.123206   .168527
   8.66994   8.66994      1.00  1.125436   .168837
   8.66984   8.66984      1.00  1.119286   .168087
   8.66973   8.66973      1.00  1.124966   .168877
   8.66962   8.66962      1.00  1.120306   .168137
   8.66952   8.66952      1.00  1.122806   .168547
   8.66941   8.66941      1.00  1.118526   .168127
   8.66930   8.66930      1.00  1.123746   .168887
   8.66919   8.66919      1.00  1.120866   .168427
   8.66908   8.66908      1.00  1.120846   .168407
   8.66898   8.66898      1.00  1.120776   .168637
   8.66886   8.66886      1.00  1.121496   .168577
   8.66873   8.66873      1.00  1.118396   .167937
   8.66863   8.66863      1.00  1.120856   .168557
   8.66852   8.66852      1.00  1.118806   .168137
   8.66840   8.66840      1.00  1.121886   .168637
   8.66828   8.66828      1.00  1.116436   .167857
   8.66817   8.66817      1.00  1.121816   .168627
   8.66806   8.66806      1.00  1.115756   .167847
   8.66794   8.66794      1.00  1.119636   .168477
   8.66782   8.66782      1.00  1.117276   .168347
   8.66770   8.66770      1.00  1.119866   .168467
   8.66759   8.66759      1.00  1.118866   .168487
   8.66748   8.66748      1.00  1.117536   .168327
   8.66736   8.66736      1.00  1.119966   .168777
   8.66725   8.66725      1.00  1.116696   .168287
   8.66714   8.66714      1.00  1.118336   .168567
   8.66703   8.66703      1.00  1.119276   .168627
   8.66691   8.66691      1.00  1.115966   .168117
   8.66681   8.66681      1.00  1.119206   .168847
   8.66670   8.66670      1.00  1.115036   .168007
   8.66659   8.66659      1.00  1.117766   .168577
   8.66647   8.66647      1.00  1.114696   .168067
   8.66637   8.66637      1.00  1.115356   .168217
   8.66626   8.66626      1.00  1.117956   .168837
   8.66615   8.66615      1.00  1.116686   .168497
   8.66604   8.66604      1.00  1.116656   .168407
   8.66593   8.66593      1.00  1.118506   .168777
   8.66582   8.66582      1.00  1.114256   .168157
   8.66570   8.66570      1.00  1.118856   .168947
   8.66558   8.66558      1.00  1.116456   .168407
   8.66546   8.66546      1.00  1.116126   .168387
   8.66535   8.66535      1.00  1.118066   .168847
   8.66523   8.66523      1.00  1.113946   .168087
   8.66511   8.66511      1.00  1.117256   .168797
   8.66500   8.66500      1.00  1.115506   .168537
   8.66489   8.66489      1.00  1.117156   .168757
   8.66477   8.66477      1.00  1.114906   .168337
   8.66464   8.66464      1.00  1.116966   .168757
   8.66453   8.66453      1.00  1.115696   .168657
   8.66442   8.66442      1.00  1.115166   .168457
   8.66431   8.66431      1.00  1.116226   .168617
   8.66419   8.66419      1.00  1.115526   .168827
   8.66408   8.66408      1.00  1.116306   .168787
   8.66397   8.66397      1.00  1.114816   .168627
   8.66386   8.66386      1.00  1.114466   .168427
   8.66375   8.66375      1.00  1.116586   .168957
   8.66364   8.66364      1.00  1.112616   .168197
   8.66353   8.66353      1.00  1.116716   .168967
   8.66342   8.66342      1.00  1.114446   .168837
   8.66330   8.66330      1.00  1.116506   .168687
   8.66319   8.66319      1.00  1.113496   .168657
   8.66309   8.66309      1.00  1.114096   .168517
   8.66298   8.66298      1.00  1.117516   .169127
   8.66287   8.66287      1.00  1.112446   .168507
   8.66276   8.66276      1.00  1.114576   .168967
   8.66265   8.66265      1.00  1.115006   .169087
   8.66254   8.66254      1.00  1.118276   .169497
   8.66243   8.66243      1.00  1.111526   .168357
   8.66232   8.66232      1.00  1.113756   .168857
   8.66221   8.66221      1.00  1.118506   .169347
   8.66210   8.66210      1.00  1.114616   .169037
   8.66199   8.66199      1.00  1.112516   .168597
   8.66188   8.66188      1.00  1.115286   .169037
   8.66178   8.66178      1.00  1.118546   .169727
   8.66167   8.66167      1.00  1.114366   .169307
   8.66156   8.66156      1.00  1.113176   .168817
   8.66145   8.66145      1.00  1.118376   .169827
   8.66135   8.66135      1.00  1.113256   .168817
   8.66124   8.66124      1.00  1.115966   .169337
   8.66113   8.66113      1.00  1.115136   .169337
   8.66103   8.66103      1.00  1.114996   .169397
   8.66093   8.66093      1.00  1.115496   .169347
   8.66082   8.66082      1.00  1.110256   .168647
   8.66071   8.66071      1.00  1.117236   .169747
   8.66062   8.66062      1.00  1.113366   .169297
   8.66052   8.66052      1.00  1.114286   .169277
   8.66042   8.66042      1.00  1.115156   .169527
   8.66031   8.66031      1.00  1.114276   .169517
   8.66021   8.66021      1.00  1.112936   .169107
   8.66011   8.66011      1.00  1.115836   .169577
   8.66001   8.66001      1.00  1.114876   .169317
   8.65989   8.65989      1.00  1.114936   .169307
   8.65979   8.65979      1.00  1.114386   .169507
   8.65969   8.65969      1.00  1.118096   .169887
   8.65958   8.65958      1.00  1.112956   .169427
   8.65947   8.65947      1.00  1.116826   .169837
   8.65937   8.65937      1.00  1.110096   .168847
   8.65925   8.65925      1.00  1.118196   .169967
   8.65915   8.65915      1.00  1.111186   .169007
   8.65903   8.65903      1.00  1.114136   .169517
   8.65892   8.65892      1.00  1.113766   .169527
   8.65881   8.65881      1.00  1.114086   .169527
   8.65869   8.65869      1.00  1.112676   .169267
   8.65857   8.65857      1.00  1.116986   .170217
   8.65846   8.65846      1.00  1.115606   .169877
   8.65835   8.65835      1.00  1.117186   .169927
   8.65822   8.65822      1.00  1.114096   .169677
   8.65810   8.65810      1.00  1.118336   .170307
   8.65799   8.65799      1.00  1.116056   .170147
   8.65788   8.65788      1.00  1.115526   .170087
   8.65776   8.65776      1.00  1.118306   .170277
   8.65764   8.65764      1.00  1.117636   .170447
   8.65753   8.65753      1.00  1.117636   .170397
   8.65742   8.65742      1.00  1.116826   .170207
   8.65730   8.65730      1.00  1.120086   .170807
   8.65719   8.65719      1.00  1.115776   .170117
   8.65708   8.65708      1.00  1.118716   .170377
   8.65697   8.65697      1.00  1.120686   .170837
   8.65686   8.65686      1.00  1.119586   .170717
   8.65674   8.65674      1.00  1.118916   .170887
   8.65663   8.65663      1.00  1.119566   .170657
   8.65653   8.65653      1.00  1.123136   .171477
   8.65642   8.65642      1.00  1.118326   .170917
   8.65630   8.65630      1.00  1.118116   .170857
   8.65619   8.65619      1.00  1.121026   .171157
   8.65609   8.65609      1.00  1.122586   .171467
   8.65597   8.65597      1.00  1.118136   .170847
   8.65585   8.65585      1.00  1.121176   .171477
   8.65575   8.65575      1.00  1.123276   .171797
   8.65563   8.65563      1.00  1.122086   .171437
   8.65551   8.65551      1.00  1.119346   .170937
   8.65539   8.65539      1.00  1.125136   .172027
   8.65528   8.65528      1.00  1.120206   .171307
   8.65517   8.65517      1.00  1.124206   .171927
   8.65504   8.65504      1.00  1.122026   .171497
   8.65492   8.65492      1.00  1.126016   .172287
   8.65481   8.65481      1.00  1.121786   .171657
   8.65470   8.65470      1.00  1.123976   .172017
   8.65458   8.65458      1.00  1.125246   .172057
   8.65445   8.65445      1.00  1.124126   .172237
   8.65434   8.65434      1.00  1.121636   .171887
   8.65423   8.65423      1.00  1.127086   .172457
   8.65411   8.65411      1.00  1.123316   .172097
   8.65399   8.65399      1.00  1.124956   .172307
   8.65388   8.65388      1.00  1.124736   .172257
   8.65377   8.65377      1.00  1.128046   .172827
   8.65366   8.65366      1.00  1.125876   .172347
   8.65355   8.65355      1.00  1.122556   .172067
   8.65345   8.65345      1.00  1.127186   .172457
   8.65334   8.65334      1.00  1.125756   .172407
   8.65322   8.65322      1.00  1.125956   .172597
   8.65310   8.65310      1.00  1.124686   .172327
   8.65299   8.65299      1.00  1.130516   .173277
   8.65289   8.65289      1.00  1.124246   .172327
   8.65278   8.65278      1.00  1.129686   .173337
   8.65267   8.65267      1.00  1.125936   .172747
   8.65256   8.65256      1.00  1.131146   .173427
   8.65245   8.65245      1.00  1.127016   .173057
   8.65234   8.65234      1.00  1.128166   .173107
   8.65222   8.65222      1.00  1.129106   .173297
   8.65211   8.65211      1.00  1.129886   .173477
   8.65201   8.65201      1.00  1.128886   .173227
   8.65189   8.65189      1.00  1.128026   .173187
   8.65178   8.65178      1.00  1.128486   .173187
   8.65168   8.65168      1.00  1.131486   .173727
   8.65157   8.65157      1.00  1.131136   .173617
   8.65146   8.65146      1.00  1.128856   .173437
   8.65135   8.65135      1.00  1.131366   .173907
   8.65125   8.65125      1.00  1.130896   .173767
   8.65115   8.65115      1.00  1.132876   .173987
   8.65104   8.65104      1.00  1.128106   .173327
   8.65093   8.65093      1.00  1.133836   .174397
   8.65083   8.65083      1.00  1.128466   .173587
   8.65073   8.65073      1.00  1.135656   .174497
   8.65063   8.65063      1.00  1.127276   .173427
   8.65053   8.65053      1.00  1.134836   .174697
   8.65043   8.65043      1.00  1.129496   .173767
   8.65033   8.65033      1.00  1.134376   .174717
   8.65022   8.65022      1.00  1.129026   .173637
   8.65011   8.65011      1.00  1.135976   .174767
   8.65002   8.65002      1.00  1.129316   .173927
   8.64992   8.64992      1.00  1.135636   .174697
   8.64981   8.64981      1.00  1.129886   .174067
   8.64970   8.64970      1.00  1.135506   .174707
   8.64959   8.64959      1.00  1.130756   .174127
   8.64949   8.64949      1.00  1.135256   .174907
   8.64938   8.64938      1.00  1.133636   .174607
   8.64926   8.64926      1.00  1.135406   .174797
   8.64916   8.64916      1.00  1.132616   .174657
   8.64905   8.64905      1.00  1.134916   .174967
   8.64893   8.64893      1.00  1.132386   .174547
   8.64881   8.64881      1.00  1.135026   .174977
   8.64870   8.64870      1.00  1.132636   .174737
   8.64860   8.64860      1.00  1.134216   .174887
   8.64847   8.64847      1.00  1.132046   .174747
   8.64835   8.64835      1.00  1.137706   .175567
   8.64825   8.64825      1.00  1.132866   .174917
   8.64813   8.64813      1.00  1.135246   .175157
   8.64801   8.64801      1.00  1.134276   .175067
   8.64789   8.64789      1.00  1.137136   .175627
   8.64777   8.64777      1.00  1.132206   .174757
   8.64766   8.64766      1.00  1.139106   .175987
   8.64755   8.64755      1.00  1.133166   .175007
   8.64743   8.64743      1.00  1.137976   .175717
   8.64732   8.64732      1.00  1.132866   .174877
   8.64721   8.64721      1.00  1.138536   .175997
   8.64710   8.64710      1.00  1.134566   .175047
   8.64698   8.64698      1.00  1.138286   .175807
   8.64687   8.64687      1.00  1.132346   .174907
   8.64677   8.64677      1.00  1.139696   .176357
   8.64665   8.64665      1.00  1.133126   .175137
   8.64654   8.64654      1.00  1.138436   .176067
   8.64643   8.64643      1.00  1.133926   .175247
   8.64632   8.64632      1.00  1.137416   .175957
   8.64621   8.64621      1.00  1.133096   .175337
   8.64609   8.64609      1.00  1.137776   .175827
   8.64599   8.64599      1.00  1.136806   .175917
   8.64588   8.64588      1.00  1.138316   .176077
   8.64577   8.64577      1.00  1.135186   .175607
   8.64564   8.64564      1.00  1.139616   .176257
   8.64553   8.64553      1.00  1.136406   .175877
   8.64542   8.64542      1.00  1.137466   .176047
   8.64529   8.64529      1.00  1.136776   .175767
   8.64517   8.64517      1.00  1.139376   .176397
   8.64507   8.64507      1.00  1.137616   .176137
   8.64495   8.64495      1.00  1.138566   .176497
   8.64483   8.64483      1.00  1.137696   .176347
   8.64471   8.64471      1.00  1.135766   .176067
   8.64460   8.64460      1.00  1.136766   .176377
   8.64448   8.64448      1.00  1.136856   .176337
   8.64436   8.64436      1.00  1.139916   .176537
   8.64424   8.64424      1.00  1.136796   .176027
   8.64413   8.64413      1.00  1.140176   .176547
   8.64402   8.64402      1.00  1.139686   .176607
   8.64390   8.64390      1.00  1.140496   .176837
   8.64378   8.64378      1.00  1.136726   .176397
   8.64367   8.64367      1.00  1.142046   .177067
   8.64357   8.64357      1.00  1.140866   .177127
   8.64346   8.64346      1.00  1.140056   .177037
   8.64334   8.64334      1.00  1.139396   .176637
   8.64323   8.64323      1.00  1.138606   .176687
   8.64312   8.64312      1.00  1.141656   .177077
   8.64301   8.64301      1.00  1.136786   .176397
   8.64290   8.64290      1.00  1.141716   .177167
   8.64280   8.64280      1.00  1.138006   .176787
   8.64268   8.64268      1.00  1.141816   .177397
   8.64257   8.64257      1.00  1.138356   .177047
   8.64246   8.64246      1.00  1.142776   .177727
   8.64235   8.64235      1.00  1.136426   .176777
   8.64225   8.64225      1.00  1.143376   .177607
   8.64213   8.64213      1.00  1.138926   .177117
   8.64202   8.64202      1.00  1.141546   .177477
   8.64191   8.64191      1.00  1.138846   .177087
   8.64181   8.64181      1.00  1.143296   .177757
   8.64170   8.64170      1.00  1.139576   .177207
   8.64158   8.64158      1.00  1.141476   .177397
   8.64148   8.64148      1.00  1.141026   .177467
   8.64138   8.64138      1.00  1.143156   .177777
   8.64127   8.64127      1.00  1.138826   .177197
   8.64116   8.64116      1.00  1.143006   .178017
   8.64106   8.64106      1.00  1.140986   .177467
   8.64096   8.64096      1.00  1.143446   .177867
   8.64085   8.64085      1.00  1.140296   .177307
   8.64075   8.64075      1.00  1.142686   .177967
   8.64065   8.64065      1.00  1.141506   .177897
   8.64055   8.64055      1.00  1.144076   .178117
   8.64044   8.64044      1.00  1.142196   .177777
   8.64034   8.64034      1.00  1.142636   .177997
   8.64024   8.64024      1.00  1.144746   .178237
   8.64014   8.64014      1.00  1.143826   .178377
   8.64003   8.64003      1.00  1.144806   .178207
   8.63992   8.63992      1.00  1.144366   .178207
   8.63982   8.63982      1.00  1.143766   .178227
   8.63973   8.63973      1.00  1.146686   .178667
   8.63962   8.63962      1.00  1.145046   .178477
   8.63950   8.63950      1.00  1.143836   .178327
   8.63940   8.63940      1.00  1.148526   .178897
   8.63929   8.63929      1.00  1.142526   .178037
   8.63918   8.63918      1.00  1.147376   .178837
   8.63906   8.63906      1.00  1.142766   .178287
   8.63896   8.63896      1.00  1.146626   .178897
   8.63885   8.63885      1.00  1.146326   .178937
   8.63872   8.63872      1.00  1.147276   .178867
   8.63861   8.63861      1.00  1.148566   .179427
   8.63849   8.63849      1.00  1.148136   .179017
   8.63838   8.63838      1.00  1.146996   .178927
   8.63826   8.63826      1.00  1.150246   .179537
   8.63814   8.63814      1.00  1.147826   .179057
   8.63802   8.63802      1.00  1.147356   .179087
   8.63791   8.63791      1.00  1.151626   .179887
   8.63780   8.63780      1.00  1.147406   .179217
   8.63768   8.63768      1.00  1.148926   .179657
   8.63756   8.63756      1.00  1.149736   .179637
   8.63746   8.63746      1.00  1.147876   .179507
   8.63734   8.63734      1.00  1.150676   .179847
   8.63722   8.63722      1.00  1.149166   .179627
   8.63712   8.63712      1.00  1.151936   .180187
   8.63701   8.63701      1.00  1.152556   .180217
   8.63690   8.63690      1.00  1.150826   .179957
   8.63678   8.63678      1.00  1.153786   .180487
   8.63667   8.63667      1.00  1.153196   .180187
   8.63657   8.63657      1.00  1.152576   .180367
   8.63646   8.63646      1.00  1.155266   .180757
   8.63634   8.63634      1.00  1.154836   .180357
   8.63623   8.63623      1.00  1.154556   .180597
   8.63613   8.63613      1.00  1.153776   .180537
   8.63601   8.63601      1.00  1.155996   .181017
   8.63589   8.63589      1.00  1.155676   .180777
   8.63578   8.63578      1.00  1.154526   .180767
   8.63567   8.63567      1.00  1.155716   .180727
   8.63555   8.63555      1.00  1.157126   .181367
   8.63543   8.63543      1.00  1.155286   .180877
   8.63532   8.63532      1.00  1.154946   .180857
   8.63521   8.63521      1.00  1.156196   .181147
   8.63509   8.63509      1.00  1.156586   .181047
   8.63496   8.63496      1.00  1.155836   .180987
   8.63485   8.63485      1.00  1.157286   .181427
   8.63474   8.63474      1.00  1.155736   .181217
   8.63462   8.63462      1.00  1.158126   .181507
   8.63450   8.63450      1.00  1.156306   .181467
   8.63438   8.63438      1.00  1.157976   .181367
   8.63427   8.63427      1.00  1.156966   .181587
   8.63415   8.63415      1.00  1.155126   .181307
   8.63404   8.63404      1.00  1.159226   .182057
   8.63393   8.63393      1.00  1.156316   .181427
   8.63381   8.63381      1.00  1.157316   .181577
   8.63370   8.63370      1.00  1.157096   .181517
   8.63358   8.63358      1.00  1.158856   .181747
   8.63347   8.63347      1.00  1.157376   .181697
   8.63337   8.63337      1.00  1.158076   .181927
   8.63326   8.63326      1.00  1.157206   .181647
   8.63314   8.63314      1.00  1.159906   .182237
   8.63303   8.63303      1.00  1.157566   .181937
   8.63293   8.63293      1.00  1.158406   .181977
   8.63282   8.63282      1.00  1.158266   .181747
   8.63271   8.63271      1.00  1.160116   .182367
   8.63260   8.63260      1.00  1.156486   .181807
   8.63249   8.63249      1.00  1.158826   .182177
   8.63238   8.63238      1.00  1.158746   .182187
   8.63226   8.63226      1.00  1.157646   .181837
   8.63215   8.63215      1.00  1.158256   .182277
   8.63204   8.63204      1.00  1.157136   .181967
   8.63193   8.63193      1.00  1.160486   .182567
   8.63182   8.63182      1.00  1.156586   .181977
   8.63172   8.63172      1.00  1.157916   .182207
   8.63161   8.63161      1.00  1.157356   .182267
   8.63150   8.63150      1.00  1.159686   .182667
   8.63139   8.63139      1.00  1.156146   .182087
   8.63129   8.63129      1.00  1.160806   .182587
   8.63119   8.63119      1.00  1.157916   .182257
   8.63108   8.63108      1.00  1.161216   .182657
   8.63097   8.63097      1.00  1.155836   .182087
   8.63087   8.63087      1.00  1.160726   .182707
   8.63077   8.63077      1.00  1.159326   .182497
   8.63066   8.63066      1.00  1.161156   .182937
   8.63056   8.63056      1.00  1.157006   .182367
   8.63046   8.63046      1.00  1.162786   .183027
   8.63036   8.63036      1.00  1.159026   .182817
   8.63025   8.63025      1.00  1.159226   .182917
   8.63015   8.63015      1.00  1.157266   .182517
   8.63004   8.63004      1.00  1.159486   .182927
   8.62994   8.62994      1.00  1.160916   .183137
   8.62984   8.62984      1.00  1.159766   .182767
   8.62973   8.62973      1.00  1.161546   .183147
   8.62963   8.62963      1.00  1.159276   .182937
   8.62952   8.62952      1.00  1.161116   .183427
   8.62941   8.62941      1.00  1.160046   .182967
   8.62930   8.62930      1.00  1.161676   .183417
   8.62919   8.62919      1.00  1.158706   .182817
   8.62909   8.62909      1.00  1.162386   .183507
   8.62897   8.62897      1.00  1.161246   .183357
   8.62885   8.62885      1.00  1.160476   .183177
   8.62873   8.62873      1.00  1.160136   .183147
   8.62862   8.62862      1.00  1.163226   .183817
   8.62850   8.62850      1.00  1.159956   .182997
   8.62839   8.62839      1.00  1.160926   .183237
   8.62828   8.62828      1.00  1.162546   .183567
   8.62817   8.62817      1.00  1.162676   .183787
   8.62805   8.62805      1.00  1.159806   .183447
   8.62792   8.62792      1.00  1.160696   .183547
   8.62780   8.62780      1.00  1.164106   .184087
   8.62770   8.62770      1.00  1.161016   .183567
   8.62758   8.62758      1.00  1.159326   .183127
   8.62746   8.62746      1.00  1.162266   .183697
   8.62735   8.62735      1.00  1.163466   .183927
   8.62724   8.62724      1.00  1.160746   .183647
   8.62712   8.62712      1.00  1.162466   .183947
   8.62701   8.62701      1.00  1.162266   .183897
   8.62690   8.62690      1.00  1.162256   .184047
   8.62679   8.62679      1.00  1.161076   .183707
   8.62668   8.62668      1.00  1.164056   .184107
   8.62657   8.62657      1.00  1.160556   .183967
   8.62646   8.62646      1.00  1.161436   .183977
   8.62635   8.62635      1.00  1.161586   .184117
   8.62624   8.62624      1.00  1.163786   .184467
   8.62612   8.62612      1.00  1.160156   .184047
   8.62602   8.62602      1.00  1.161576   .184057
   8.62591   8.62591      1.00  1.163076   .184617
   8.62579   8.62579      1.00  1.163396   .184507
   8.62567   8.62567      1.00  1.159996   .183947
   8.62556   8.62556      1.00  1.161296   .184437
   8.62544   8.62544      1.00  1.164026   .184757
   8.62532   8.62532      1.00  1.162216   .184407
   8.62520   8.62520      1.00  1.161446   .184607
   8.62509   8.62509      1.00  1.162976   .184807
   8.62497   8.62497      1.00  1.164156   .184827
   8.62486   8.62486      1.00  1.159646   .184107
   8.62474   8.62474      1.00  1.163566   .184867
   8.62462   8.62462      1.00  1.162926   .184697
   8.62451   8.62451      1.00  1.160866   .184407
   8.62439   8.62439      1.00  1.159576   .184167
   8.62426   8.62426      1.00  1.162656   .184617
   8.62416   8.62416      1.00  1.161766   .184617
   8.62405   8.62405      1.00  1.161186   .184377
   8.62393   8.62393      1.00  1.161336   .184487
   8.62381   8.62381      1.00  1.163236   .184967
   8.62371   8.62371      1.00  1.159686   .184407
   8.62360   8.62360      1.00  1.160416   .184477
   8.62348   8.62348      1.00  1.162836   .184867
   8.62336   8.62336      1.00  1.158796   .184237
   8.62326   8.62326      1.00  1.160196   .184557
   8.62315   8.62315      1.00  1.161876   .184937
   8.62304   8.62304      1.00  1.161696   .184777
   8.62292   8.62292      1.00  1.157716   .184227
   8.62281   8.62281      1.00  1.158176   .184247
   8.62271   8.62271      1.00  1.162556   .185037
   8.62260   8.62260      1.00  1.161206   .185247
   8.62248   8.62248      1.00  1.157536   .184247
   8.62238   8.62238      1.00  1.161896   .185237
   8.62227   8.62227      1.00  1.162286   .185057
   8.62216   8.62216      1.00  1.157796   .184387
   8.62204   8.62204      1.00  1.160096   .184987
   8.62194   8.62194      1.00  1.159936   .184927
   8.62183   8.62183      1.00  1.159586   .184797
   8.62172   8.62172      1.00  1.158306   .184707
   8.62161   8.62161      1.00  1.159276   .184947
   8.62150   8.62150      1.00  1.160286   .184907
   8.62140   8.62140      1.00  1.157866   .184507
   8.62130   8.62130      1.00  1.158216   .184717
   8.62118   8.62118      1.00  1.160056   .185057
   8.62108   8.62108      1.00  1.158906   .184777
   8.62098   8.62098      1.00  1.156406   .184487
   8.62087   8.62087      1.00  1.160046   .185067
   8.62077   8.62077      1.00  1.157616   .184787
   8.62067   8.62067      1.00  1.155836   .184727
   8.62057   8.62057      1.00  1.160066   .185217
   8.62047   8.62047      1.00  1.157796   .185237
   8.62036   8.62036      1.00  1.157296   .184677
   8.62026   8.62026      1.00  1.156216   .184747
   8.62016   8.62016      1.00  1.159646   .184957
   8.62005   8.62005      1.00  1.156676   .184877
   8.61995   8.61995      1.00  1.153856   .184107
   8.61985   8.61985      1.00  1.156346   .184857
   8.61974   8.61974      1.00  1.159626   .185277
   8.61963   8.61963      1.00  1.154146   .184397
   8.61952   8.61952      1.00  1.154316   .184327
   8.61942   8.61942      1.00  1.157956   .185107
   8.61932   8.61932      1.00  1.154766   .184707
   8.61920   8.61920      1.00  1.155026   .184707
   8.61908   8.61908      1.00  1.155256   .184757
   8.61897   8.61897      1.00  1.153656   .184687
   8.61887   8.61887      1.00  1.153636   .184457
   8.61875   8.61875      1.00  1.155356   .184937
   8.61862   8.61862      1.00  1.153766   .184737
   8.61851   8.61851      1.00  1.153226   .184577
   8.61840   8.61840      1.00  1.151876   .184417
   8.61828   8.61828      1.00  1.156546   .185287
   8.61816   8.61816      1.00  1.152116   .184717
   8.61805   8.61805      1.00  1.151136   .184387
   8.61794   8.61794      1.00  1.152986   .184857
   8.61781   8.61781      1.00  1.152936   .184677
   8.61770   8.61770      1.00  1.149946   .184267
   8.61758   8.61758      1.00  1.151926   .184657
   8.61748   8.61748      1.00  1.151566   .184497
   8.61736   8.61736      1.00  1.152616   .184557
   8.61725   8.61725      1.00  1.147866   .184037
   8.61713   8.61713      1.00  1.150156   .184497
   8.61703   8.61703      1.00  1.152056   .184737
   8.61691   8.61691      1.00  1.149456   .184367
   8.61680   8.61680      1.00  1.149526   .184267
   8.61669   8.61669      1.00  1.150416   .184567
   8.61659   8.61659      1.00  1.149796   .184637
   8.61647   8.61647      1.00  1.146966   .184137
   8.61635   8.61635      1.00  1.149146   .184457
   8.61625   8.61625      1.00  1.148026   .184287
   8.61614   8.61614      1.00  1.149796   .184557
   8.61603   8.61603      1.00  1.146636   .184097
   8.61591   8.61591      1.00  1.150106   .184687
   8.61580   8.61580      1.00  1.146656   .184267
   8.61569   8.61569      1.00  1.148586   .184437
   8.61557   8.61557      1.00  1.145006   .183997
   8.61545   8.61545      1.00  1.148216   .184477
   8.61534   8.61534      1.00  1.145826   .184097
   8.61523   8.61523      1.00  1.149926   .184747
   8.61511   8.61511      1.00  1.146946   .184517
   8.61498   8.61498      1.00  1.146756   .184357
   8.61487   8.61487      1.00  1.148136   .184557
   8.61476   8.61476      1.00  1.147466   .184727
   8.61463   8.61463      1.00  1.146136   .184547
   8.61451   8.61451      1.00  1.147646   .184717
   8.61440   8.61440      1.00  1.145486   .184427
   8.61429   8.61429      1.00  1.148376   .184767
   8.61418   8.61418      1.00  1.146436   .184357
   8.61405   8.61405      1.00  1.146516   .184427
   8.61394   8.61394      1.00  1.145576   .184227
   8.61383   8.61383      1.00  1.148086   .184787
   8.61372   8.61372      1.00  1.145866   .184567
   8.61361   8.61361      1.00  1.146986   .184657
   8.61350   8.61350      1.00  1.145996   .184587
   8.61339   8.61339      1.00  1.147186   .184777
   8.61327   8.61327      1.00  1.146076   .184757
   8.61315   8.61315      1.00  1.144916   .184567
   8.61305   8.61305      1.00  1.146986   .184877
   8.61294   8.61294      1.00  1.146066   .184667
   8.61283   8.61283      1.00  1.145326   .184507
   8.61272   8.61272      1.00  1.146746   .184977
   8.61261   8.61261      1.00  1.145996   .184767
   8.61251   8.61251      1.00  1.146096   .184807
   8.61240   8.61240      1.00  1.146136   .184737
   8.61228   8.61228      1.00  1.145656   .184717
   8.61217   8.61217      1.00  1.144716   .184687
   8.61207   8.61207      1.00  1.147456   .185267
   8.61196   8.61196      1.00  1.144166   .184497
   8.61184   8.61184      1.00  1.146786   .185087
   8.61174   8.61174      1.00  1.143136   .184467
   8.61163   8.61163      1.00  1.146656   .185207
   8.61152   8.61152      1.00  1.142556   .184677
   8.61141   8.61141      1.00  1.146216   .185067
   8.61131   8.61131      1.00  1.142976   .184547
   8.61121   8.61121      1.00  1.147816   .185357
   8.61110   8.61110      1.00  1.141626   .184487
   8.61099   8.61099      1.00  1.146126   .185017
   8.61089   8.61089      1.00  1.142636   .184597
   8.61079   8.61079      1.00  1.147776   .185407
   8.61069   8.61069      1.00  1.141676   .184707
   8.61058   8.61058      1.00  1.147206   .185407
   8.61048   8.61048      1.00  1.143416   .184967
   8.61039   8.61039      1.00  1.146656   .185427
   8.61028   8.61028      1.00  1.142636   .184917
   8.61017   8.61017      1.00  1.146166   .185387
   8.61007   8.61007      1.00  1.142576   .184847
   8.60996   8.60996      1.00  1.143156   .185067
   8.60986   8.60986      1.00  1.143936   .185067
   8.60975   8.60975      1.00  1.143436   .184917
   8.60965   8.60965      1.00  1.143236   .185097
   8.60955   8.60955      1.00  1.145166   .185387
   8.60944   8.60944      1.00  1.144336   .185167
   8.60932   8.60932      1.00  1.144966   .185397
   8.60922   8.60922      1.00  1.142876   .185087
   8.60911   8.60911      1.00  1.144216   .185287
   8.60899   8.60899      1.00  1.144336   .185237
   8.60888   8.60888      1.00  1.141796   .184877
   8.60877   8.60877      1.00  1.144306   .185297
   8.60866   8.60866      1.00  1.143416   .185287
   8.60854   8.60854      1.00  1.141946   .185027
   8.60842   8.60842      1.00  1.141016   .184917
   8.60830   8.60830      1.00  1.143506   .185237
   8.60819   8.60819      1.00  1.143156   .185307
   8.60807   8.60807      1.00  1.142246   .185197
   8.60795   8.60795      1.00  1.143376   .185397
   8.60784   8.60784      1.00  1.143476   .185367
   8.60772   8.60772      1.00  1.144946   .185577
   8.60761   8.60761      1.00  1.141656   .185107
   8.60749   8.60749      1.00  1.144786   .185807
   8.60738   8.60738      1.00  1.142216   .185477
   8.60727   8.60727      1.00  1.144236   .185857
   8.60716   8.60716      1.00  1.144286   .185787
   8.60704   8.60704      1.00  1.143016   .185617
   8.60693   8.60693      1.00  1.144246   .185837
   8.60683   8.60683      1.00  1.146166   .185917
   8.60671   8.60671      1.00  1.141986   .185437
   8.60659   8.60659      1.00  1.144016   .185827
   8.60648   8.60648      1.00  1.144196   .186127
   8.60638   8.60638      1.00  1.145366   .186167
   8.60627   8.60627      1.00  1.143236   .185707
   8.60616   8.60616      1.00  1.144416   .186127
   8.60605   8.60605      1.00  1.145556   .186187
   8.60594   8.60594      1.00  1.144636   .186077
   8.60582   8.60582      1.00  1.144756   .185987
   8.60570   8.60570      1.00  1.143276   .185737
   8.60559   8.60559      1.00  1.146666   .186627
   8.60548   8.60548      1.00  1.143066   .185897
   8.60536   8.60536      1.00  1.145796   .186437
   8.60524   8.60524      1.00  1.144976   .186447
   8.60512   8.60512      1.00  1.143786   .186307
   8.60501   8.60501      1.00  1.145656   .186447
   8.60488   8.60488      1.00  1.145236   .186387
   8.60476   8.60476      1.00  1.145036   .186467
   8.60465   8.60465      1.00  1.144726   .186397
   8.60454   8.60454      1.00  1.145286   .186587
   8.60441   8.60441      1.00  1.146066   .186767
   8.60429   8.60429      1.00  1.144566   .186267
   8.60419   8.60419      1.00  1.144256   .186237
   8.60408   8.60408      1.00  1.146326   .186667
   8.60396   8.60396      1.00  1.144226   .186287
   8.60385   8.60385      1.00  1.144106   .186467
   8.60374   8.60374      1.00  1.146016   .186707
   8.60363   8.60363      1.00  1.145796   .187107
   8.60351   8.60351      1.00  1.143556   .186477
   8.60340   8.60340      1.00  1.144976   .186757
   8.60329   8.60329      1.00  1.146046   .186757
   8.60318   8.60318      1.00  1.145356   .186777
   8.60306   8.60306      1.00  1.143206   .186777
   8.60295   8.60295      1.00  1.146116   .186837
   8.60284   8.60284      1.00  1.145156   .186737
   8.60274   8.60274      1.00  1.143996   .186697
   8.60263   8.60263      1.00  1.143146   .186577
   8.60251   8.60251      1.00  1.147576   .187237
   8.60241   8.60241      1.00  1.141416   .186397
   8.60230   8.60230      1.00  1.145866   .187157
   8.60218   8.60218      1.00  1.145826   .187357
   8.60207   8.60207      1.00  1.145096   .187157
   8.60196   8.60196      1.00  1.145616   .187137
   8.60186   8.60186      1.00  1.146666   .187467
   8.60174   8.60174      1.00  1.146106   .187167
   8.60163   8.60163      1.00  1.145766   .187247
   8.60153   8.60153      1.00  1.146116   .187247
   8.60143   8.60143      1.00  1.146736   .187537
   8.60132   8.60132      1.00  1.145946   .187207
   8.60120   8.60120      1.00  1.144276   .187147
   8.60110   8.60110      1.00  1.147236   .187467
   8.60100   8.60100      1.00  1.144656   .187347
   8.60089   8.60089      1.00  1.144546   .187307
   8.60079   8.60079      1.00  1.148776   .187777
   8.60069   8.60069      1.00  1.146136   .187747
   8.60059   8.60059      1.00  1.146976   .187657
   8.60048   8.60048      1.00  1.145766   .187557
   8.60037   8.60037      1.00  1.146656   .187567
   8.60027   8.60027      1.00  1.148216   .187957
   8.60018   8.60018      1.00  1.146156   .187717
   8.60007   8.60007      1.00  1.145956   .187797
   8.59996   8.59996      1.00  1.147426   .187877
   8.59986   8.59986      1.00  1.146616   .187727
   8.59976   8.59976      1.00  1.146166   .187737
   8.59965   8.59965      1.00  1.148826   .188277
   8.59955   8.59955      1.00  1.145086   .187837
   8.59944   8.59944      1.00  1.146976   .187987
   8.59933   8.59933      1.00  1.146976   .188067
   8.59922   8.59922      1.00  1.145936   .187957
   8.59911   8.59911      1.00  1.146736   .188287
   8.59899   8.59899      1.00  1.145836   .187967
   8.59888   8.59888      1.00  1.146546   .187947
   8.59876   8.59876      1.00  1.148986   .188387
   8.59864   8.59864      1.00  1.146766   .188117
   8.59853   8.59853      1.00  1.146846   .188207
   8.59842   8.59842      1.00  1.148926   .188477
   8.59830   8.59830      1.00  1.145986   .188217
   8.59818   8.59818      1.00  1.147026   .188267
   8.59806   8.59806      1.00  1.147136   .188287
   8.59795   8.59795      1.00  1.147106   .188327
   8.59783   8.59783      1.00  1.148036   .188527
   8.59771   8.59771      1.00  1.146466   .188297
   8.59760   8.59760      1.00  1.147156   .188527
   8.59750   8.59750      1.00  1.146836   .188417
   8.59738   8.59738      1.00  1.146296   .188377
   8.59726   8.59726      1.00  1.147106   .188607
   8.59715   8.59715      1.00  1.146266   .188347
   8.59704   8.59704      1.00  1.145896   .188257
   8.59693   8.59693      1.00  1.147466   .188587
   8.59682   8.59682      1.00  1.145966   .188077
   8.59671   8.59671      1.00  1.146816   .188537
   8.59660   8.59660      1.00  1.145106   .188297
   8.59649   8.59649      1.00  1.146936   .188607
   8.59637   8.59637      1.00  1.146046   .188497
   8.59626   8.59626      1.00  1.145596   .188547
   8.59616   8.59616      1.00  1.144976   .188457
   8.59604   8.59604      1.00  1.146396   .188737
   8.59592   8.59592      1.00  1.145546   .188467
   8.59582   8.59582      1.00  1.143816   .188547
   8.59571   8.59571      1.00  1.147116   .188717
   8.59559   8.59559      1.00  1.144276   .188587
   8.59546   8.59546      1.00  1.143106   .188307
   8.59535   8.59535      1.00  1.142286   .188137
   8.59524   8.59524      1.00  1.144726   .188627
   8.59512   8.59512      1.00  1.143346   .188307
   8.59500   8.59500      1.00  1.145306   .188707
   8.59488   8.59488      1.00  1.142596   .188327
   8.59477   8.59477      1.00  1.147286   .189287
   8.59465   8.59465      1.00  1.142196   .188267
   8.59453   8.59453      1.00  1.144086   .188677
   8.59442   8.59442      1.00  1.143366   .188587
   8.59431   8.59431      1.00  1.144926   .188837
   8.59418   8.59418      1.00  1.141576   .188527
   8.59406   8.59406      1.00  1.144176   .188967
   8.59395   8.59395      1.00  1.141856   .188307
   8.59385   8.59385      1.00  1.143476   .188687
   8.59373   8.59373      1.00  1.138356   .187907
   8.59361   8.59361      1.00  1.143276   .189017
   8.59350   8.59350      1.00  1.140556   .188277
   8.59340   8.59340      1.00  1.141706   .188327
   8.59328   8.59328      1.00  1.141466   .188767
   8.59317   8.59317      1.00  1.141656   .188537
   8.59306   8.59306      1.00  1.140896   .188487
   8.59295   8.59295      1.00  1.141006   .188507
   8.59284   8.59284      1.00  1.142736   .188557
   8.59273   8.59273      1.00  1.137456   .188057
   8.59262   8.59262      1.00  1.142406   .189067
   8.59251   8.59251      1.00  1.140226   .188687
   8.59240   8.59240      1.00  1.141146   .188677
   8.59229   8.59229      1.00  1.137196   .188207
   8.59218   8.59218      1.00  1.139766   .188367
   8.59207   8.59207      1.00  1.139076   .188377
   8.59196   8.59196      1.00  1.139336   .188527
   8.59185   8.59185      1.00  1.136626   .188297
   8.59174   8.59174      1.00  1.140696   .188987
   8.59164   8.59164      1.00  1.137756   .188137
   8.59153   8.59153      1.00  1.138046   .188407
   8.59142   8.59142      1.00  1.137696   .188307
   8.59131   8.59131      1.00  1.138486   .188467
   8.59121   8.59121      1.00  1.138186   .188427
   8.59110   8.59110      1.00  1.136476   .188327
   8.59099   8.59099      1.00  1.138516   .188607
   8.59089   8.59089      1.00  1.136176   .188207
   8.59079   8.59079      1.00  1.136996   .188657
   8.59069   8.59069      1.00  1.137276   .188467
   8.59058   8.59058      1.00  1.136356   .188537
   8.59049   8.59049      1.00  1.136776   .188617
   8.59039   8.59039      1.00  1.137206   .188677
   8.59028   8.59028      1.00  1.136226   .188487
   8.59017   8.59017      1.00  1.136476   .188557
   8.59007   8.59007      1.00  1.135346   .188277
   8.58997   8.58997      1.00  1.138616   .188807
   8.58986   8.58986      1.00  1.135646   .188377
   8.58975   8.58975      1.00  1.136086   .188747
   8.58965   8.58965      1.00  1.135806   .188517
   8.58955   8.58955      1.00  1.137076   .188967
   8.58944   8.58944      1.00  1.134236   .188147
   8.58933   8.58933      1.00  1.134456   .188227
   8.58922   8.58922      1.00  1.137066   .188817
   8.58911   8.58911      1.00  1.134236   .188307
   8.58899   8.58899      1.00  1.134456   .188397
   8.58887   8.58887      1.00  1.134726   .188277
   8.58876   8.58876      1.00  1.135506   .188747
   8.58865   8.58865      1.00  1.134006   .188397
   8.58853   8.58853      1.00  1.134416   .188467
   8.58841   8.58841      1.00  1.134336   .188517
   8.58830   8.58830      1.00  1.134166   .188677
   8.58820   8.58820      1.00  1.132726   .188477
   8.58808   8.58808      1.00  1.133786   .188667
   8.58795   8.58795      1.00  1.132926   .188387
   8.58784   8.58784      1.00  1.134196   .188517
   8.58772   8.58772      1.00  1.131786   .188167
   8.58760   8.58760      1.00  1.133846   .188637
   8.58749   8.58749      1.00  1.132186   .188317
   8.58738   8.58738      1.00  1.133046   .188577
   8.58727   8.58727      1.00  1.132566   .188687
   8.58715   8.58715      1.00  1.134146   .188927
   8.58703   8.58703      1.00  1.130586   .188137
   8.58693   8.58693      1.00  1.132236   .188707
   8.58682   8.58682      1.00  1.133166   .188657
   8.58671   8.58671      1.00  1.130346   .188157
   8.58659   8.58659      1.00  1.131926   .188677
   8.58648   8.58648      1.00  1.129546   .187937
   8.58638   8.58638      1.00  1.133386   .188827
   8.58627   8.58627      1.00  1.131146   .188427
   8.58615   8.58615      1.00  1.131926   .188627
   8.58604   8.58604      1.00  1.132956   .188637
   8.58594   8.58594      1.00  1.132476   .188847
   8.58582   8.58582      1.00  1.129976   .188497
   8.58570   8.58570      1.00  1.133806   .188927
   8.58559   8.58559      1.00  1.131056   .188587
   8.58548   8.58548      1.00  1.131516   .188557
   8.58536   8.58536      1.00  1.130436   .188637
   8.58523   8.58523      1.00  1.131816   .188947
   8.58512   8.58512      1.00  1.130316   .188777
   8.58501   8.58501      1.00  1.128446   .188467
   8.58488   8.58488      1.00  1.131296   .188787
   8.58477   8.58477      1.00  1.129636   .188637
   8.58465   8.58465      1.00  1.128946   .188467
   8.58454   8.58454      1.00  1.128556   .188467
   8.58442   8.58442      1.00  1.131216   .189197
   8.58429   8.58429      1.00  1.127736   .188327
   8.58418   8.58418      1.00  1.127766   .188547
   8.58408   8.58408      1.00  1.127326   .188457
   8.58397   8.58397      1.00  1.130166   .188847
   8.58385   8.58385      1.00  1.124936   .188007
   8.58374   8.58374      1.00  1.130496   .189097
   8.58363   8.58363      1.00  1.125836   .188367
   8.58351   8.58351      1.00  1.129766   .188947
   8.58340   8.58340      1.00  1.126416   .188657
   8.58330   8.58330      1.00  1.128146   .188847
   8.58318   8.58318      1.00  1.128486   .188827
   8.58307   8.58307      1.00  1.125946   .188487
   8.58295   8.58295      1.00  1.127036   .188457
   8.58284   8.58284      1.00  1.128716   .188907
   8.58274   8.58274      1.00  1.125476   .188487
   8.58263   8.58263      1.00  1.126916   .188867
   8.58252   8.58252      1.00  1.125796   .188507
   8.58241   8.58241      1.00  1.127336   .188967
   8.58230   8.58230      1.00  1.125076   .188397
   8.58219   8.58219      1.00  1.125006   .188417
   8.58208   8.58208      1.00  1.127486   .188947
   8.58197   8.58197      1.00  1.123946   .188247
   8.58187   8.58187      1.00  1.124686   .188687
   8.58175   8.58175      1.00  1.125056   .188437
   8.58165   8.58165      1.00  1.125486   .188637
   8.58154   8.58154      1.00  1.121806   .188117
   8.58144   8.58144      1.00  1.124126   .188587
   8.58133   8.58133      1.00  1.124016   .188447
   8.58122   8.58122      1.00  1.122226   .188167
   8.58112   8.58112      1.00  1.123176   .188237
   8.58101   8.58101      1.00  1.124116   .188717
   8.58091   8.58091      1.00  1.123436   .188647
   8.58080   8.58080      1.00  1.119496   .187887
   8.58070   8.58070      1.00  1.124076   .188927
   8.58060   8.58060      1.00  1.124366   .188517
   8.58050   8.58050      1.00  1.122316   .188607
   8.58040   8.58040      1.00  1.121826   .188197
   8.58029   8.58029      1.00  1.125656   .189037
   8.58020   8.58020      1.00  1.122566   .188717
   8.58009   8.58009      1.00  1.124106   .188757
   8.57998   8.57998      1.00  1.120426   .188287
   8.57988   8.57988      1.00  1.123696   .188857
   8.57978   8.57978      1.00  1.123756   .188637
   8.57967   8.57967      1.00  1.123266   .188567
   8.57956   8.57956      1.00  1.123076   .188767
   8.57946   8.57946      1.00  1.122616   .188697
   8.57935   8.57935      1.00  1.119226   .187947
   8.57925   8.57925      1.00  1.123976   .189087
   8.57913   8.57913      1.00  1.122636   .188857
   8.57902   8.57902      1.00  1.120616   .188257
   8.57891   8.57891      1.00  1.123276   .188637
   8.57879   8.57879      1.00  1.124816   .189257
   8.57867   8.57867      1.00  1.121486   .188797
   8.57856   8.57856      1.00  1.121616   .188647
   8.57844   8.57844      1.00  1.123396   .189167
   8.57833   8.57833      1.00  1.121596   .188847
   8.57821   8.57821      1.00  1.121096   .188677
   8.57809   8.57809      1.00  1.120666   .188847
   8.57798   8.57798      1.00  1.126626   .189947
   8.57786   8.57786      1.00  1.121966   .189007
   8.57774   8.57774      1.00  1.124706   .189437
   8.57763   8.57763      1.00  1.121566   .189107
   8.57752   8.57752      1.00  1.125896   .189717
   8.57740   8.57740      1.00  1.121796   .188937
   8.57728   8.57728      1.00  1.124036   .189517
   8.57718   8.57718      1.00  1.123316   .189397
   8.57707   8.57707      1.00  1.124626   .189487
   8.57695   8.57695      1.00  1.121846   .189227
   8.57684   8.57684      1.00  1.125146   .189627
   8.57673   8.57673      1.00  1.122286   .189277
   8.57663   8.57663      1.00  1.124456   .189747
   8.57651   8.57651      1.00  1.123956   .189707
   8.57640   8.57640      1.00  1.124146   .189787
   8.57629   8.57629      1.00  1.122476   .189327
   8.57618   8.57618      1.00  1.125616   .189847
   8.57607   8.57607      1.00  1.124096   .189487
   8.57595   8.57595      1.00  1.123376   .189487
   8.57584   8.57584      1.00  1.123856   .189717
   8.57573   8.57573      1.00  1.123426   .189557
   8.57561   8.57561      1.00  1.123656   .189727
   8.57549   8.57549      1.00  1.121996   .189247
   8.57538   8.57538      1.00  1.124396   .189837
   8.57527   8.57527      1.00  1.122306   .189437
   8.57515   8.57515      1.00  1.124596   .190077
   8.57503   8.57503      1.00  1.121646   .189377
   8.57492   8.57492      1.00  1.125406   .190037
   8.57480   8.57480      1.00  1.123366   .189647
   8.57468   8.57468      1.00  1.124696   .189747
   8.57455   8.57455      1.00  1.118346   .188867
   8.57444   8.57444      1.00  1.128256   .190527
   8.57433   8.57433      1.00  1.122086   .189617
   8.57421   8.57421      1.00  1.125186   .190217
   8.57408   8.57408      1.00  1.124546   .189847
   8.57398   8.57398      1.00  1.127446   .190337
   8.57387   8.57387      1.00  1.123396   .190087
   8.57375   8.57375      1.00  1.126256   .190527
   8.57364   8.57364      1.00  1.124916   .190397
   8.57353   8.57353      1.00  1.126156   .190387
   8.57343   8.57343      1.00  1.123696   .190057
   8.57331   8.57331      1.00  1.126436   .190577
   8.57319   8.57319      1.00  1.124856   .190147
   8.57308   8.57308      1.00  1.124746   .190287
   8.57298   8.57298      1.00  1.127706   .190847
   8.57287   8.57287      1.00  1.125126   .190247
   8.57275   8.57275      1.00  1.124326   .190447
   8.57265   8.57265      1.00  1.123866   .190257
   8.57255   8.57255      1.00  1.128026   .191037
   8.57243   8.57243      1.00  1.125086   .190377
   8.57231   8.57231      1.00  1.124226   .190457
   8.57221   8.57221      1.00  1.123106   .190197
   8.57210   8.57210      1.00  1.128416   .190857
   8.57198   8.57198      1.00  1.121996   .190007
   8.57187   8.57187      1.00  1.121646   .190017
   8.57177   8.57177      1.00  1.124836   .190807
   8.57166   8.57166      1.00  1.127006   .190827
   8.57155   8.57155      1.00  1.123386   .190427
   8.57144   8.57144      1.00  1.125186   .190767
   8.57134   8.57134      1.00  1.124876   .190607
   8.57124   8.57124      1.00  1.125566   .190827
   8.57113   8.57113      1.00  1.123166   .190317
   8.57102   8.57102      1.00  1.126596   .190997
   8.57092   8.57092      1.00  1.124596   .190777
   8.57082   8.57082      1.00  1.125526   .191147
   8.57072   8.57072      1.00  1.124406   .191037
   8.57061   8.57061      1.00  1.124916   .191047
   8.57051   8.57051      1.00  1.125766   .191227
   8.57041   8.57041      1.00  1.126066   .191187
   8.57031   8.57031      1.00  1.124036   .190897
   8.57020   8.57020      1.00  1.123606   .190617
   8.57010   8.57010      1.00  1.125446   .191337
   8.56999   8.56999      1.00  1.124756   .191007
   8.56989   8.56989      1.00  1.123986   .190897
   8.56979   8.56979      1.00  1.123096   .190757
   8.56968   8.56968      1.00  1.124776   .190947
   8.56958   8.56958      1.00  1.123596   .190947
   8.56947   8.56947      1.00  1.124336   .191007
   8.56936   8.56936      1.00  1.122636   .190577
   8.56925   8.56925      1.00  1.123836   .191087
   8.56914   8.56914      1.00  1.122796   .190957
   8.56903   8.56903      1.00  1.122656   .190907
   8.56891   8.56891      1.00  1.122216   .191037
   8.56880   8.56880      1.00  1.123996   .191217
   8.56869   8.56869      1.00  1.122576   .191227
   8.56857   8.56857      1.00  1.122706   .191167
   8.56846   8.56846      1.00  1.121626   .191177
   8.56835   8.56835      1.00  1.122296   .191257
   8.56823   8.56823      1.00  1.123076   .191207
   8.56811   8.56811      1.00  1.120476   .191067
   8.56799   8.56799      1.00  1.123156   .191247
   8.56788   8.56788      1.00  1.122256   .190987
   8.56776   8.56776      1.00  1.122186   .191227
   8.56764   8.56764      1.00  1.121296   .190967
   8.56752   8.56752      1.00  1.121566   .191077
   8.56742   8.56742      1.00  1.123026   .191647
   8.56731   8.56731      1.00  1.118886   .190777
   8.56720   8.56720      1.00  1.120756   .191077
   8.56708   8.56708      1.00  1.119016   .190727
   8.56697   8.56697      1.00  1.121286   .191007
   8.56687   8.56687      1.00  1.118976   .190727
   8.56675   8.56675      1.00  1.120646   .191287
   8.56663   8.56663      1.00  1.117396   .190627
   8.56652   8.56652      1.00  1.119216   .190887
   8.56642   8.56642      1.00  1.116226   .190307
   8.56631   8.56631      1.00  1.117396   .190727
   8.56619   8.56619      1.00  1.117896   .190827
   8.56609   8.56609      1.00  1.116026   .190487
   8.56598   8.56598      1.00  1.119226   .190957
   8.56586   8.56586      1.00  1.117136   .190507
   8.56575   8.56575      1.00  1.115226   .190387
   8.56563   8.56563      1.00  1.118086   .190867
   8.56552   8.56552      1.00  1.116976   .190827
   8.56540   8.56540      1.00  1.114196   .190107
   8.56528   8.56528      1.00  1.116096   .190857
   8.56516   8.56516      1.00  1.116016   .190747
   8.56505   8.56505      1.00  1.114306   .190247
   8.56493   8.56493      1.00  1.113666   .190177
   8.56481   8.56481      1.00  1.114556   .190547
   8.56469   8.56469      1.00  1.111316   .190077
   8.56458   8.56458      1.00  1.110666   .189867
   8.56446   8.56446      1.00  1.113006   .190367
   8.56434   8.56434      1.00  1.113686   .190487
   8.56423   8.56423      1.00  1.110536   .190007
   8.56411   8.56411      1.00  1.111026   .189937
   8.56400   8.56400      1.00  1.114406   .190707
   8.56388   8.56388      1.00  1.110476   .190127
   8.56378   8.56378      1.00  1.111546   .190227
   8.56367   8.56367      1.00  1.112386   .190447
   8.56356   8.56356      1.00  1.110726   .190227
   8.56344   8.56344      1.00  1.109536   .190077
   8.56334   8.56334      1.00  1.110816   .190597
   8.56323   8.56323      1.00  1.110026   .190277
   8.56311   8.56311      1.00  1.110306   .190197
   8.56300   8.56300      1.00  1.106766   .189717
   8.56289   8.56289      1.00  1.111676   .190547
   8.56279   8.56279      1.00  1.107966   .189977
   8.56267   8.56267      1.00  1.109096   .190227
   8.56256   8.56256      1.00  1.103856   .189197
   8.56245   8.56245      1.00  1.110486   .190317
   8.56235   8.56235      1.00  1.105056   .189697
   8.56224   8.56224      1.00  1.109256   .190167
   8.56212   8.56212      1.00  1.104806   .189597
   8.56201   8.56201      1.00  1.108046   .189917
   8.56191   8.56191      1.00  1.105196   .189717
   8.56180   8.56180      1.00  1.107636   .190037
   8.56169   8.56169      1.00  1.104536   .189547
   8.56158   8.56158      1.00  1.106386   .189957
   8.56148   8.56148      1.00  1.101436   .189207
   8.56137   8.56137      1.00  1.108446   .190457
   8.56126   8.56126      1.00  1.100856   .189087
   8.56116   8.56116      1.00  1.103616   .189387
   8.56106   8.56106      1.00  1.104176   .189587
   8.56095   8.56095      1.00  1.102046   .189147
   8.56084   8.56084      1.00  1.103596   .189637
   8.56074   8.56074      1.00  1.100876   .189307
   8.56064   8.56064      1.00  1.103066   .189597
   8.56054   8.56054      1.00  1.101766   .189447
   8.56043   8.56043      1.00  1.100926   .189197
   8.56033   8.56033      1.00  1.102146   .189317
   8.56023   8.56023      1.00  1.101946   .189507
   8.56013   8.56013      1.00  1.100626   .189477
   8.56002   8.56002      1.00  1.099716   .189187
   8.55992   8.55992      1.00  1.101926   .189707
   8.55982   8.55982      1.00  1.100546   .189277
   8.55972   8.55972      1.00  1.097166   .189007
   8.55961   8.55961      1.00  1.102386   .189587
   8.55950   8.55950      1.00  1.097126   .189007
   8.55940   8.55940      1.00  1.099756   .189227
   8.55928   8.55928      1.00  1.096426   .188767
   8.55916   8.55916      1.00  1.097826   .188847
   8.55906   8.55906      1.00  1.095996   .188877
   8.55896   8.55896      1.00  1.097516   .188977
   8.55883   8.55883      1.00  1.094446   .188537
   8.55871   8.55871      1.00  1.098836   .189327
   8.55860   8.55860      1.00  1.097486   .189007
   8.55849   8.55849      1.00  1.097496   .189247
   8.55837   8.55837      1.00  1.097086   .189227
   8.55825   8.55825      1.00  1.094966   .188857
   8.55814   8.55814      1.00  1.097506   .188897
   8.55803   8.55803      1.00  1.097516   .189287
   8.55791   8.55791      1.00  1.093886   .188687
   8.55778   8.55778      1.00  1.096176   .189187
   8.55767   8.55767      1.00  1.093636   .188487
   8.55756   8.55756      1.00  1.096186   .189037
   8.55745   8.55745      1.00  1.091166   .188317
   8.55734   8.55734      1.00  1.093176   .188567
   8.55723   8.55723      1.00  1.093146   .188757
   8.55712   8.55712      1.00  1.096656   .189307
   8.55700   8.55700      1.00  1.090956   .188437
   8.55688   8.55688      1.00  1.094416   .189127
   8.55677   8.55677      1.00  1.091826   .188547
   8.55667   8.55667      1.00  1.095236   .189187
   8.55656   8.55656      1.00  1.090796   .188557
   8.55644   8.55644      1.00  1.091536   .188317
   8.55633   8.55633      1.00  1.091156   .188707
   8.55623   8.55623      1.00  1.094606   .189087
   8.55612   8.55612      1.00  1.087666   .187997
   8.55600   8.55600      1.00  1.093046   .188917
   8.55589   8.55589      1.00  1.087746   .188057
   8.55578   8.55578      1.00  1.091926   .188777
   8.55566   8.55566      1.00  1.088936   .188117
   8.55554   8.55554      1.00  1.089246   .188167
   8.55543   8.55543      1.00  1.090226   .188647
   8.55532   8.55532      1.00  1.089466   .188627
   8.55520   8.55520      1.00  1.087436   .188197
   8.55508   8.55508      1.00  1.091146   .188907
   8.55497   8.55497      1.00  1.084706   .187757
   8.55485   8.55485      1.00  1.091596   .188817
   8.55473   8.55473      1.00  1.086786   .188437
   8.55461   8.55461      1.00  1.085456   .188247
   8.55449   8.55449      1.00  1.089016   .188497
   8.55438   8.55438      1.00  1.090046   .188897
   8.55426   8.55426      1.00  1.085476   .188177
   8.55414   8.55414      1.00  1.086486   .188227
   8.55404   8.55404      1.00  1.090616   .189037
   8.55393   8.55393      1.00  1.086086   .188297
   8.55381   8.55381      1.00  1.088756   .188617
   8.55369   8.55369      1.00  1.082446   .187637
   8.55359   8.55359      1.00  1.089606   .188987
   8.55348   8.55348      1.00  1.086486   .188587
   8.55336   8.55336      1.00  1.085296   .188147
   8.55325   8.55325      1.00  1.085556   .188347
   8.55315   8.55315      1.00  1.089616   .189127
   8.55305   8.55305      1.00  1.080346   .187587
   8.55293   8.55293      1.00  1.089036   .188907
   8.55282   8.55282      1.00  1.082936   .188187
   8.55271   8.55271      1.00  1.084026   .188277
   8.55261   8.55261      1.00  1.086246   .188527
   8.55250   8.55250      1.00  1.085656   .188447
   8.55238   8.55238      1.00  1.083056   .188127
   8.55228   8.55228      1.00  1.083966   .188487
   8.55217   8.55217      1.00  1.082726   .188297
   8.55206   8.55206      1.00  1.085936   .188747
   8.55194   8.55194      1.00  1.080976   .187747
   8.55184   8.55184      1.00  1.083856   .188437
   8.55174   8.55174      1.00  1.082616   .188077
   8.55163   8.55163      1.00  1.083046   .188217
   8.55151   8.55151      1.00  1.082586   .188067
   8.55141   8.55141      1.00  1.084296   .188697
   8.55131   8.55131      1.00  1.083836   .188407
   8.55120   8.55120      1.00  1.084326   .188777
   8.55109   8.55109      1.00  1.085606   .188897
   8.55099   8.55099      1.00  1.081586   .188327
   8.55089   8.55089      1.00  1.083976   .188607
   8.55079   8.55079      1.00  1.081846   .188267
   8.55068   8.55068      1.00  1.082386   .188487
   8.55058   8.55058      1.00  1.083376   .188707
   8.55049   8.55049      1.00  1.080836   .188037
   8.55038   8.55038      1.00  1.081146   .188277
   8.55027   8.55027      1.00  1.079956   .187937
   8.55017   8.55017      1.00  1.079826   .188077
   8.55007   8.55007      1.00  1.082446   .188517
   8.54997   8.54997      1.00  1.080566   .188347
   8.54986   8.54986      1.00  1.082576   .188427
   8.54976   8.54976      1.00  1.083486   .188707
   8.54965   8.54965      1.00  1.078496   .187967
   8.54955   8.54955      1.00  1.084236   .188927
   8.54943   8.54943      1.00  1.078866   .188297
   8.54933   8.54933      1.00  1.083416   .189017
   8.54922   8.54922      1.00  1.078216   .187997
   8.54911   8.54911      1.00  1.083366   .189027
   8.54899   8.54899      1.00  1.078186   .188127
   8.54888   8.54888      1.00  1.083406   .188917
   8.54877   8.54877      1.00  1.080056   .188607
   8.54866   8.54866      1.00  1.081346   .188517
   8.54854   8.54854      1.00  1.080826   .188507
   8.54842   8.54842      1.00  1.081186   .188647
   8.54831   8.54831      1.00  1.081656   .188717
   8.54818   8.54818      1.00  1.079156   .188357
   8.54806   8.54806      1.00  1.080886   .188827
   8.54795   8.54795      1.00  1.079736   .188587
   8.54784   8.54784      1.00  1.081636   .189077
   8.54772   8.54772      1.00  1.079086   .188667
   8.54760   8.54760      1.00  1.082176   .189187
   8.54749   8.54749      1.00  1.078686   .188497
   8.54738   8.54738      1.00  1.082436   .189207
   8.54727   8.54727      1.00  1.080056   .188617
   8.54715   8.54715      1.00  1.082826   .189347
   8.54704   8.54704      1.00  1.078476   .188627
   8.54693   8.54693      1.00  1.083686   .189507
   8.54682   8.54682      1.00  1.080236   .188707
   8.54670   8.54670      1.00  1.082316   .189477
   8.54659   8.54659      1.00  1.079756   .188927
   8.54649   8.54649      1.00  1.080776   .188967
   8.54637   8.54637      1.00  1.081666   .189327
   8.54626   8.54626      1.00  1.078086   .188687
   8.54616   8.54616      1.00  1.082686   .189537
   8.54605   8.54605      1.00  1.079586   .189047
   8.54593   8.54593      1.00  1.079776   .189027
   8.54581   8.54581      1.00  1.079336   .188807
   8.54570   8.54570      1.00  1.081736   .189477
   8.54559   8.54559      1.00  1.077976   .188797
   8.54547   8.54547      1.00  1.082196   .189447
   8.54535   8.54535      1.00  1.079306   .189157
   8.54523   8.54523      1.00  1.081646   .189467
   8.54512   8.54512      1.00  1.079916   .189397
   8.54500   8.54500      1.00  1.081976   .189647
   8.54488   8.54488      1.00  1.076816   .188807
   8.54476   8.54476      1.00  1.079666   .189357
   8.54465   8.54465      1.00  1.077226   .188857
   8.54452   8.54452      1.00  1.080796   .189737
   8.54440   8.54440      1.00  1.074346   .188407
   8.54429   8.54429      1.00  1.078816   .189247
   8.54418   8.54418      1.00  1.081566   .189807
   8.54406   8.54406      1.00  1.078836   .189427
   8.54395   8.54395      1.00  1.079066   .189577
   8.54384   8.54384      1.00  1.079096   .189607
   8.54374   8.54374      1.00  1.080256   .189857
   8.54362   8.54362      1.00  1.077496   .189257
   8.54350   8.54350      1.00  1.079346   .189457
   8.54339   8.54339      1.00  1.077736   .189287
   8.54328   8.54328      1.00  1.080206   .189587
   8.54317   8.54317      1.00  1.075756   .189067
   8.54306   8.54306      1.00  1.081626   .190017
   8.54295   8.54295      1.00  1.076666   .189077
   8.54284   8.54284      1.00  1.079126   .189637
   8.54273   8.54273      1.00  1.078456   .189577
   8.54262   8.54262      1.00  1.079966   .189787
   8.54251   8.54251      1.00  1.077096   .189267
   8.54241   8.54241      1.00  1.081596   .190077
   8.54229   8.54229      1.00  1.080456   .189937
   8.54217   8.54217      1.00  1.077736   .189527
   8.54207   8.54207      1.00  1.077876   .189507
   8.54197   8.54197      1.00  1.081976   .190347
   8.54186   8.54186      1.00  1.080426   .190327
   8.54174   8.54174      1.00  1.075076   .189357
   8.54164   8.54164      1.00  1.080096   .190267
   8.54153   8.54153      1.00  1.080736   .190107
   8.54142   8.54142      1.00  1.076846   .189837
   8.54132   8.54132      1.00  1.077606   .189847
   8.54121   8.54121      1.00  1.082036   .190597
   8.54111   8.54111      1.00  1.075856   .189397
   8.54100   8.54100      1.00  1.079886   .190287
   8.54089   8.54089      1.00  1.077876   .189907
   8.54079   8.54079      1.00  1.080066   .190157
   8.54070   8.54070      1.00  1.075416   .189387
   8.54059   8.54059      1.00  1.080476   .190347
   8.54048   8.54048      1.00  1.076626   .189957
   8.54038   8.54038      1.00  1.079196   .190347
   8.54028   8.54028      1.00  1.074446   .189527
   8.54018   8.54018      1.00  1.080116   .190397
   8.54007   8.54007      1.00  1.078006   .190067
   8.53997   8.53997      1.00  1.074126   .189407
   8.53987   8.53987      1.00  1.081456   .190777
   8.53977   8.53977      1.00  1.078636   .190167
   8.53966   8.53966      1.00  1.076866   .190077
   8.53956   8.53956      1.00  1.079556   .190477
   8.53945   8.53945      1.00  1.079936   .190627
   8.53933   8.53933      1.00  1.077906   .190287
   8.53922   8.53922      1.00  1.077666   .190107
   8.53911   8.53911      1.00  1.079726   .190607
   8.53901   8.53901      1.00  1.080916   .190907
   8.53888   8.53888      1.00  1.075596   .190027
   8.53876   8.53876      1.00  1.079736   .190817
   8.53865   8.53865      1.00  1.080896   .191067
   8.53855   8.53855      1.00  1.080006   .191117
   8.53843   8.53843      1.00  1.076426   .190247
   8.53831   8.53831      1.00  1.081596   .191027
   8.53819   8.53819      1.00  1.078296   .190717
   8.53808   8.53808      1.00  1.079736   .190807
   8.53796   8.53796      1.00  1.079256   .190917
   8.53784   8.53784      1.00  1.078746   .190697
   8.53773   8.53773      1.00  1.077586   .190357
   8.53762   8.53762      1.00  1.079016   .190837
   8.53750   8.53750      1.00  1.079926   .191167
   8.53738   8.53738      1.00  1.074446   .190047
   8.53727   8.53727      1.00  1.078046   .190767
   8.53716   8.53716      1.00  1.078726   .190937
   8.53705   8.53705      1.00  1.077096   .190637
   8.53693   8.53693      1.00  1.079696   .191027
   8.53682   8.53682      1.00  1.077966   .190827
   8.53671   8.53671      1.00  1.078426   .190897
   8.53660   8.53660      1.00  1.077276   .190627
   8.53649   8.53649      1.00  1.079376   .191267
   8.53638   8.53638      1.00  1.080706   .191407
   8.53628   8.53628      1.00  1.078946   .191357
   8.53616   8.53616      1.00  1.075916   .190507
   8.53604   8.53604      1.00  1.081556   .191657
   8.53594   8.53594      1.00  1.078716   .191107
   8.53583   8.53583      1.00  1.079256   .191337
   8.53571   8.53571      1.00  1.074846   .190587
   8.53558   8.53558      1.00  1.080516   .191577
   8.53547   8.53547      1.00  1.077116   .190947
   8.53536   8.53536      1.00  1.080576   .191927
   8.53524   8.53524      1.00  1.077526   .191337
   8.53512   8.53512      1.00  1.080526   .191717
   8.53501   8.53501      1.00  1.077856   .191237
   8.53490   8.53490      1.00  1.078576   .191407
   8.53478   8.53478      1.00  1.077086   .191277
   8.53466   8.53466      1.00  1.081306   .192007
   8.53454   8.53454      1.00  1.073816   .190707
   8.53442   8.53442      1.00  1.081566   .191877
   8.53430   8.53430      1.00  1.075806   .191277
   8.53418   8.53418      1.00  1.078326   .191407
   8.53407   8.53407      1.00  1.076476   .191527
   8.53397   8.53397      1.00  1.079246   .191737
   8.53385   8.53385      1.00  1.077256   .191347
   8.53373   8.53373      1.00  1.076876   .191227
   8.53362   8.53362      1.00  1.077406   .191427
   8.53351   8.53351      1.00  1.080146   .192047
   8.53340   8.53340      1.00  1.074636   .191067
   8.53328   8.53328      1.00  1.077796   .191607
   8.53318   8.53318      1.00  1.079836   .191997
   8.53307   8.53307      1.00  1.076126   .191337
   8.53296   8.53296      1.00  1.078306   .191847
   8.53285   8.53285      1.00  1.076566   .191617
   8.53274   8.53274      1.00  1.079546   .192077
   8.53263   8.53263      1.00  1.074656   .191057
   8.53252   8.53252      1.00  1.079416   .192067
   8.53240   8.53240      1.00  1.075196   .191337
   8.53229   8.53229      1.00  1.077996   .191927
   8.53219   8.53219      1.00  1.075016   .191507
   8.53207   8.53207      1.00  1.078246   .191847
   8.53196   8.53196      1.00  1.076516   .191707
   8.53186   8.53186      1.00  1.076276   .191627
   8.53175   8.53175      1.00  1.075806   .191857
   8.53164   8.53164      1.00  1.079376   .192547
   8.53153   8.53153      1.00  1.074536   .191497
   8.53143   8.53143      1.00  1.077666   .191967
   8.53132   8.53132      1.00  1.076586   .191867
   8.53121   8.53121      1.00  1.076476   .191907
   8.53110   8.53110      1.00  1.078126   .192277
   8.53100   8.53100      1.00  1.074996   .191597
   8.53091   8.53091      1.00  1.078456   .192167
   8.53080   8.53080      1.00  1.075196   .191447
   8.53069   8.53069      1.00  1.078316   .192337
   8.53060   8.53060      1.00  1.076586   .192267
   8.53050   8.53050      1.00  1.078726   .192457
   8.53039   8.53039      1.00  1.074666   .191787
   8.53029   8.53029      1.00  1.076856   .192297
   8.53019   8.53019      1.00  1.078516   .192447
   8.53008   8.53008      1.00  1.075016   .192147
   8.52998   8.52998      1.00  1.075636   .192037
   8.52987   8.52987      1.00  1.077256   .192347
   8.52977   8.52977      1.00  1.077916   .192647
   8.52967   8.52967      1.00  1.077556   .192537
   8.52955   8.52955      1.00  1.075066   .191897
   8.52944   8.52944      1.00  1.079116   .192727
   8.52934   8.52934      1.00  1.076176   .192307
   8.52924   8.52924      1.00  1.077556   .192387
   8.52912   8.52912      1.00  1.077636   .192657
   8.52900   8.52900      1.00  1.075106   .192197
   8.52889   8.52889      1.00  1.079406   .193037
   8.52878   8.52878      1.00  1.075446   .192277
   8.52867   8.52867      1.00  1.078636   .192797
   8.52855   8.52855      1.00  1.070836   .191577
   8.52843   8.52843      1.00  1.077696   .192727
   8.52832   8.52832      1.00  1.074166   .192077
   8.52821   8.52821      1.00  1.077536   .192717
   8.52809   8.52809      1.00  1.073616   .192277
   8.52797   8.52797      1.00  1.075626   .192597
   8.52785   8.52785      1.00  1.076086   .192747
   8.52774   8.52774      1.00  1.075976   .192667
   8.52762   8.52762      1.00  1.075216   .192657
   8.52750   8.52750      1.00  1.075706   .192637
   8.52740   8.52740      1.00  1.075636   .192797
   8.52728   8.52728      1.00  1.076686   .192877
   8.52716   8.52716      1.00  1.073546   .192457
   8.52706   8.52706      1.00  1.076566   .193097
   8.52695   8.52695      1.00  1.075416   .192657
   8.52684   8.52684      1.00  1.076896   .192877
   8.52672   8.52672      1.00  1.075646   .192857
   8.52661   8.52661      1.00  1.074346   .192607
   8.52651   8.52651      1.00  1.078146   .193427
   8.52640   8.52640      1.00  1.073966   .192527
   8.52629   8.52629      1.00  1.078006   .193297
   8.52618   8.52618      1.00  1.073186   .192437
   8.52608   8.52608      1.00  1.077526   .193257
   8.52596   8.52596      1.00  1.074836   .192897
   8.52584   8.52584      1.00  1.076416   .193267
   8.52573   8.52573      1.00  1.075476   .192947
   8.52562   8.52562      1.00  1.075356   .193137
   8.52550   8.52550      1.00  1.073336   .192607
   8.52537   8.52537      1.00  1.075836   .193007
   8.52526   8.52526      1.00  1.074216   .192717
   8.52515   8.52515      1.00  1.074886   .193187
   8.52503   8.52503      1.00  1.075386   .193207
   8.52491   8.52491      1.00  1.074186   .192797
   8.52479   8.52479      1.00  1.076126   .193397
   8.52468   8.52468      1.00  1.074286   .193177
   8.52456   8.52456      1.00  1.075226   .193287
   8.52444   8.52444      1.00  1.074436   .193107
   8.52433   8.52433      1.00  1.077186   .193607
   8.52422   8.52422      1.00  1.073386   .193057
   8.52410   8.52410      1.00  1.077596   .193977
   8.52398   8.52398      1.00  1.072126   .192777
   8.52387   8.52387      1.00  1.077646   .193617
   8.52376   8.52376      1.00  1.072596   .193027
   8.52365   8.52365      1.00  1.075056   .193437
   8.52353   8.52353      1.00  1.074196   .193357
   8.52342   8.52342      1.00  1.074416   .193277
   8.52332   8.52332      1.00  1.074196   .193397
   8.52320   8.52320      1.00  1.077306   .194187
   8.52309   8.52309      1.00  1.072916   .193297
   8.52298   8.52298      1.00  1.077046   .193797
   8.52288   8.52288      1.00  1.075376   .193537
   8.52277   8.52277      1.00  1.074806   .193467
   8.52265   8.52265      1.00  1.074826   .193847
   8.52254   8.52254      1.00  1.073276   .193437
   8.52243   8.52243      1.00  1.078636   .194367
   8.52232   8.52232      1.00  1.074986   .193867
   8.52221   8.52221      1.00  1.076166   .194107
   8.52210   8.52210      1.00  1.073746   .193647
   8.52200   8.52200      1.00  1.079506   .194767
   8.52188   8.52188      1.00  1.073356   .193797
   8.52177   8.52177      1.00  1.077646   .194547
   8.52167   8.52167      1.00  1.074486   .193777
   8.52156   8.52156      1.00  1.079406   .194707
   8.52145   8.52145      1.00  1.076026   .194287
   8.52134   8.52134      1.00  1.075966   .194357
   8.52124   8.52124      1.00  1.076696   .194337
   8.52114   8.52114      1.00  1.073946   .193787
   8.52103   8.52103      1.00  1.075326   .194257
   8.52092   8.52092      1.00  1.077986   .194557
   8.52082   8.52082      1.00  1.076176   .194317
   8.52072   8.52072      1.00  1.077506   .194657
   8.52062   8.52062      1.00  1.079166   .194887
   8.52051   8.52051      1.00  1.078286   .194877
   8.52041   8.52041      1.00  1.077626   .194627
   8.52031   8.52031      1.00  1.078346   .194867
   8.52021   8.52021      1.00  1.079286   .195207
   8.52010   8.52010      1.00  1.077176   .194467
   8.52000   8.52000      1.00  1.079956   .195207
   8.51990   8.51990      1.00  1.079586   .195057
   8.51979   8.51979      1.00  1.080726   .195257
   8.51968   8.51968      1.00  1.076896   .194917
   8.51958   8.51958      1.00  1.080986   .195407
   8.51947   8.51947      1.00  1.080636   .195397
   8.51936   8.51936      1.00  1.078226   .194997
   8.51925   8.51925      1.00  1.078826   .195187
   8.51914   8.51914      1.00  1.081526   .195647
   8.51903   8.51903      1.00  1.079526   .195667
   8.51891   8.51891      1.00  1.080386   .195587
   8.51879   8.51879      1.00  1.080616   .195847
   8.51868   8.51868      1.00  1.079786   .195377
   8.51857   8.51857      1.00  1.081796   .195677
   8.51845   8.51845      1.00  1.079086   .195307
   8.51833   8.51833      1.00  1.082416   .196067
   8.51822   8.51822      1.00  1.079136   .195247
   8.51811   8.51811      1.00  1.081386   .195877
   8.51798   8.51798      1.00  1.080986   .195867
   8.51786   8.51786      1.00  1.081266   .195867
   8.51775   8.51775      1.00  1.080146   .195767
   8.51764   8.51764      1.00  1.083376   .196437
   8.51752   8.51752      1.00  1.080476   .195867
   8.51740   8.51740      1.00  1.081026   .196097
   8.51730   8.51730      1.00  1.081886   .196187
   8.51719   8.51719      1.00  1.080666   .195957
   8.51707   8.51707      1.00  1.081246   .196237
   8.51696   8.51696      1.00  1.080206   .196137
   8.51685   8.51685      1.00  1.083386   .196767
   8.51674   8.51674      1.00  1.080956   .196227
   8.51662   8.51662      1.00  1.080996   .196367
   8.51651   8.51651      1.00  1.080996   .196237
   8.51640   8.51640      1.00  1.082996   .196837
   8.51630   8.51630      1.00  1.079596   .195977
   8.51619   8.51619      1.00  1.083186   .196747
   8.51607   8.51607      1.00  1.079486   .196217
   8.51596   8.51596      1.00  1.084216   .196817
   8.51585   8.51585      1.00  1.079806   .196367
   8.51573   8.51573      1.00  1.080386   .196447
   8.51561   8.51561      1.00  1.082626   .196737
   8.51550   8.51550      1.00  1.078796   .196247
   8.51539   8.51539      1.00  1.081516   .196757
   8.51527   8.51527      1.00  1.081576   .196597
   8.51515   8.51515      1.00  1.081596   .196717
   8.51503   8.51503      1.00  1.081106   .196497
   8.51492   8.51492      1.00  1.081746   .196747
   8.51480   8.51480      1.00  1.081936   .196737
   8.51467   8.51467      1.00  1.081266   .196877
   8.51456   8.51456      1.00  1.079016   .196347
   8.51445   8.51445      1.00  1.084466   .197377
   8.51433   8.51433      1.00  1.080046   .196597
   8.51420   8.51420      1.00  1.081746   .197037
   8.51410   8.51410      1.00  1.078676   .196607
   8.51399   8.51399      1.00  1.083856   .197607
   8.51387   8.51387      1.00  1.077956   .196607
   8.51375   8.51375      1.00  1.079886   .196747
   8.51365   8.51365      1.00  1.081966   .197087
   8.51354   8.51354      1.00  1.082056   .197197
   8.51343   8.51343      1.00  1.082216   .197287
   8.51331   8.51331      1.00  1.081666   .197127
   8.51320   8.51320      1.00  1.083756   .197607
   8.51309   8.51309      1.00  1.083206   .197297
   8.51298   8.51298      1.00  1.080696   .197207
   8.51287   8.51287      1.00  1.083506   .197577
   8.51276   8.51276      1.00  1.083106   .197627
   8.51266   8.51266      1.00  1.081526   .197357
   8.51254   8.51254      1.00  1.082336   .197897
   8.51243   8.51243      1.00  1.080726   .197467
   8.51233   8.51233      1.00  1.084306   .197737
   8.51221   8.51221      1.00  1.078746   .196727
   8.51210   8.51210      1.00  1.083956   .198027
   8.51198   8.51198      1.00  1.081506   .197357
   8.51188   8.51188      1.00  1.082746   .197727
   8.51178   8.51178      1.00  1.079456   .197257
   8.51167   8.51167      1.00  1.085006   .198187
   8.51155   8.51155      1.00  1.080996   .197557
   8.51145   8.51145      1.00  1.081986   .197547
   8.51135   8.51135      1.00  1.083496   .197987
   8.51124   8.51124      1.00  1.083596   .197987
   8.51113   8.51113      1.00  1.082876   .197907
   8.51103   8.51103      1.00  1.083406   .197967
   8.51092   8.51092      1.00  1.086256   .198487
   8.51082   8.51082      1.00  1.082916   .197767
   8.51072   8.51072      1.00  1.083866   .198237
   8.51062   8.51062      1.00  1.083216   .197937
   8.51052   8.51052      1.00  1.086076   .198607
   8.51042   8.51042      1.00  1.078786   .197617
   8.51031   8.51031      1.00  1.086866   .198717
   8.51021   8.51021      1.00  1.081556   .197887
   8.51011   8.51011      1.00  1.084686   .198357
   8.51000   8.51000      1.00  1.081276   .197887
   8.50989   8.50989      1.00  1.085806   .198787
   8.50979   8.50979      1.00  1.083716   .198577
   8.50969   8.50969      1.00  1.083906   .198487
   8.50958   8.50958      1.00  1.083336   .198437
   8.50947   8.50947      1.00  1.085416   .198817
   8.50936   8.50936      1.00  1.082776   .198347
   8.50926   8.50926      1.00  1.084916   .198527
   8.50914   8.50914      1.00  1.084846   .198717
   8.50902   8.50902      1.00  1.081966   .198407
   8.50891   8.50891      1.00  1.083376   .198567
   8.50880   8.50880      1.00  1.085696   .199057
   8.50869   8.50869      1.00  1.083746   .198557
   8.50857   8.50857      1.00  1.084216   .198577
   8.50845   8.50845      1.00  1.082766   .198417
   8.50834   8.50834      1.00  1.082756   .198517
   8.50822   8.50822      1.00  1.085156   .199017
   8.50810   8.50810      1.00  1.079646   .198227
   8.50799   8.50799      1.00  1.084896   .199277
   8.50787   8.50787      1.00  1.081376   .198437
   8.50775   8.50775      1.00  1.083466   .198687
   8.50763   8.50763      1.00  1.081416   .198537
   8.50752   8.50752      1.00  1.083146   .198717
   8.50741   8.50741      1.00  1.080846   .198317
   8.50729   8.50729      1.00  1.083196   .198627
   8.50718   8.50718      1.00  1.081076   .198437
   8.50707   8.50707      1.00  1.082216   .198707
   8.50696   8.50696      1.00  1.080816   .198517
   8.50684   8.50684      1.00  1.080256   .198457
   8.50673   8.50673      1.00  1.081836   .198917
   8.50663   8.50663      1.00  1.078816   .198247
   8.50652   8.50652      1.00  1.078346   .198167
   8.50641   8.50641      1.00  1.081506   .198797
   8.50629   8.50629      1.00  1.082326   .198917
   8.50619   8.50619      1.00  1.077316   .198037
   8.50608   8.50608      1.00  1.081336   .198767
   8.50596   8.50596      1.00  1.079716   .198727
   8.50584   8.50584      1.00  1.078706   .198487
   8.50573   8.50573      1.00  1.080006   .198837
   8.50562   8.50562      1.00  1.079036   .198567
   8.50550   8.50550      1.00  1.080566   .198967
   8.50538   8.50538      1.00  1.078226   .198537
   8.50526   8.50526      1.00  1.079356   .198597
   8.50515   8.50515      1.00  1.080376   .198947
   8.50503   8.50503      1.00  1.078096   .198597
   8.50491   8.50491      1.00  1.077516   .198337
   8.50479   8.50479      1.00  1.080036   .199067
   8.50468   8.50468      1.00  1.079076   .198897
   8.50456   8.50456      1.00  1.080276   .198857
   8.50444   8.50444      1.00  1.076056   .198217
   8.50433   8.50433      1.00  1.080186   .199077
   8.50422   8.50422      1.00  1.078626   .198797
   8.50410   8.50410      1.00  1.079916   .198927
   8.50398   8.50398      1.00  1.078056   .198747
   8.50388   8.50388      1.00  1.079086   .198907
   8.50377   8.50377      1.00  1.079426   .198997
   8.50365   8.50365      1.00  1.078876   .199087
   8.50353   8.50353      1.00  1.077256   .198547
   8.50342   8.50342      1.00  1.079946   .199047
   8.50332   8.50332      1.00  1.078326   .198957
   8.50320   8.50320      1.00  1.078666   .199007
   8.50309   8.50309      1.00  1.078686   .199007
   8.50298   8.50298      1.00  1.077526   .198927
   8.50288   8.50288      1.00  1.081716   .199537
   8.50277   8.50277      1.00  1.079806   .199307
   8.50265   8.50265      1.00  1.078626   .199267
   8.50254   8.50254      1.00  1.081056   .199757
   8.50244   8.50244      1.00  1.081076   .199757
   8.50233   8.50233      1.00  1.078506   .199187
   8.50221   8.50221      1.00  1.079366   .199397
   8.50210   8.50210      1.00  1.079226   .199737
   8.50199   8.50199      1.00  1.082136   .200047
   8.50189   8.50189      1.00  1.077246   .199237
   8.50177   8.50177      1.00  1.081196   .199787
   8.50167   8.50167      1.00  1.076996   .199117
   8.50156   8.50156      1.00  1.080626   .199817
   8.50145   8.50145      1.00  1.077936   .199327
   8.50134   8.50134      1.00  1.081406   .200037
   8.50124   8.50124      1.00  1.077016   .199267
   8.50114   8.50114      1.00  1.082166   .199997
   8.50103   8.50103      1.00  1.077406   .199307
   8.50092   8.50092      1.00  1.079486   .199587
   8.50083   8.50083      1.00  1.078326   .199497
   8.50072   8.50072      1.00  1.081096   .199987
   8.50062   8.50062      1.00  1.079256   .199827
   8.50051   8.50051      1.00  1.081476   .200307
   8.50041   8.50041      1.00  1.078696   .199717
   8.50031   8.50031      1.00  1.083366   .200447
   8.50021   8.50021      1.00  1.078016   .199737
   8.50010   8.50010      1.00  1.080116   .199987
   8.50001   8.50001      1.00  1.082646   .200647
   8.49991   8.49991      1.00  1.080826   .200257
   8.49980   8.49980      1.00  1.079546   .200367
   8.49968   8.49968      1.00  1.083236   .200937
   8.49958   8.49958      1.00  1.082006   .200647
   8.49948   8.49948      1.00  1.081716   .200437
   8.49937   8.49937      1.00  1.078376   .199997
   8.49925   8.49925      1.00  1.082446   .200817
   8.49914   8.49914      1.00  1.080826   .200437
   8.49904   8.49904      1.00  1.083936   .201187
   8.49892   8.49892      1.00  1.079876   .200307
   8.49880   8.49880      1.00  1.085076   .201437
   8.49869   8.49869      1.00  1.080386   .200627
   8.49858   8.49858      1.00  1.085046   .201277
   8.49846   8.49846      1.00  1.082516   .200847
   8.49834   8.49834      1.00  1.082906   .200967
   8.49823   8.49823      1.00  1.083266   .201007
   8.49810   8.49810      1.00  1.086376   .201757
   8.49799   8.49799      1.00  1.080276   .200727
   8.49787   8.49787      1.00  1.086346   .201577
   8.49776   8.49776      1.00  1.081556   .201147
   8.49765   8.49765      1.00  1.087886   .202177
   8.49753   8.49753      1.00  1.081486   .200897
   8.49741   8.49741      1.00  1.085026   .201747
   8.49730   8.49730      1.00  1.085846   .201807
   8.49719   8.49719      1.00  1.085686   .201877
   8.49708   8.49708      1.00  1.082956   .201477
   8.49696   8.49696      1.00  1.085436   .202177
   8.49685   8.49685      1.00  1.086156   .202167
   8.49675   8.49675      1.00  1.084866   .201947
   8.49663   8.49663      1.00  1.084906   .201867
   8.49652   8.49652      1.00  1.087856   .202237
   8.49641   8.49641      1.00  1.085276   .202047
   8.49631   8.49631      1.00  1.086516   .202197
   8.49619   8.49619      1.00  1.086326   .202137
   8.49608   8.49608      1.00  1.086476   .202307
   8.49597   8.49597      1.00  1.085536   .202257
   8.49586   8.49586      1.00  1.086436   .202367
   8.49574   8.49574      1.00  1.087166   .202387
   8.49562   8.49562      1.00  1.085616   .202257
   8.49551   8.49551      1.00  1.084956   .201977
   8.49540   8.49540      1.00  1.088306   .202687
   8.49528   8.49528      1.00  1.086996   .202397
   8.49515   8.49515      1.00  1.087496   .202537
   8.49504   8.49504      1.00  1.087306   .202427
   8.49493   8.49493      1.00  1.088476   .202897
   8.49481   8.49481      1.00  1.088806   .202967
   8.49469   8.49469      1.00  1.086006   .202507
   8.49457   8.49457      1.00  1.087376   .202777
   8.49445   8.49445      1.00  1.088106   .202877
   8.49433   8.49433      1.00  1.084586   .202127
   8.49422   8.49422      1.00  1.088096   .203297
   8.49411   8.49411      1.00  1.088256   .202827
   8.49400   8.49400      1.00  1.086546   .202907
   8.49389   8.49389      1.00  1.085476   .202707
   8.49377   8.49377      1.00  1.089536   .203297
   8.49365   8.49365      1.00  1.085296   .202657
   8.49354   8.49354      1.00  1.085536   .202857
   8.49343   8.49343      1.00  1.086866   .203157
   8.49332   8.49332      1.00  1.089626   .203367
   8.49321   8.49321      1.00  1.085456   .202807
   8.49310   8.49310      1.00  1.086876   .203047
   8.49299   8.49299      1.00  1.089436   .203657
   8.49287   8.49287      1.00  1.087486   .203247
   8.49277   8.49277      1.00  1.085666   .202907
   8.49266   8.49266      1.00  1.088186   .203547
   8.49254   8.49254      1.00  1.090526   .204057
   8.49243   8.49243      1.00  1.084476   .202847
   8.49231   8.49231      1.00  1.086176   .203127
   8.49221   8.49221      1.00  1.090646   .203947
   8.49210   8.49210      1.00  1.088396   .203697
   8.49199   8.49199      1.00  1.081706   .202527
   8.49188   8.49188      1.00  1.087746   .203587
   8.49177   8.49177      1.00  1.089916   .204027
   8.49166   8.49166      1.00  1.086226   .203357
   8.49155   8.49155      1.00  1.086516   .203497
   8.49145   8.49145      1.00  1.089616   .203987
   8.49134   8.49134      1.00  1.088286   .203677
   8.49124   8.49124      1.00  1.084486   .203057
   8.49113   8.49113      1.00  1.089136   .204117
   8.49102   8.49102      1.00  1.089286   .203897
   8.49092   8.49092      1.00  1.085966   .203367
   8.49082   8.49082      1.00  1.086306   .203457
   8.49072   8.49072      1.00  1.091076   .204497
   8.49062   8.49062      1.00  1.085326   .203427
   8.49052   8.49052      1.00  1.088066   .204157
   8.49041   8.49041      1.00  1.088946   .204257
   8.49031   8.49031      1.00  1.087766   .203907
   8.49021   8.49021      1.00  1.086886   .203837
   8.49010   8.49010      1.00  1.088256   .204127
   8.49000   8.49000      1.00  1.087816   .204127
   8.48988   8.48988      1.00  1.087026   .203967
   8.48978   8.48978      1.00  1.086136   .203787
   8.48969   8.48969      1.00  1.092386   .204777
   8.48957   8.48957      1.00  1.089166   .204277
   8.48946   8.48946      1.00  1.086746   .204027
   8.48936   8.48936      1.00  1.089126   .204537
   8.48925   8.48925      1.00  1.092466   .205057
   8.48914   8.48914      1.00  1.086436   .204057
   8.48901   8.48901      1.00  1.089006   .204247
   8.48891   8.48891      1.00  1.091716   .205077
   8.48879   8.48879      1.00  1.089526   .204377
   8.48867   8.48867      1.00  1.089776   .204787
   8.48856   8.48856      1.00  1.088506   .204477
   8.48845   8.48845      1.00  1.093306   .205347
   8.48834   8.48834      1.00  1.088236   .204537
   8.48821   8.48821      1.00  1.090736   .205147
   8.48809   8.48809      1.00  1.090866   .205067
   8.48797   8.48797      1.00  1.091576   .205017
   8.48786   8.48786      1.00  1.087906   .204687
   8.48774   8.48774      1.00  1.094126   .205867
   8.48761   8.48761      1.00  1.089086   .204907
   8.48751   8.48751      1.00  1.092276   .205367
   8.48740   8.48740      1.00  1.089196   .204637
   8.48729   8.48729      1.00  1.095516   .206137
   8.48717   8.48717      1.00  1.090026   .205297
   8.48706   8.48706      1.00  1.090566   .205457
   8.48695   8.48695      1.00  1.092516   .205757
   8.48684   8.48684      1.00  1.093776   .205867
   8.48672   8.48672      1.00  1.090456   .205297
   8.48661   8.48661      1.00  1.091516   .205737
   8.48651   8.48651      1.00  1.094256   .206447
   8.48640   8.48640      1.00  1.088376   .205107
   8.48629   8.48629      1.00  1.091396   .205757
   8.48617   8.48617      1.00  1.091006   .205787
   8.48606   8.48606      1.00  1.095316   .206557
   8.48595   8.48595      1.00  1.090766   .205517
   8.48583   8.48583      1.00  1.093536   .206067
   8.48572   8.48572      1.00  1.093756   .206127
   8.48561   8.48561      1.00  1.094816   .206377
   8.48549   8.48549      1.00  1.091786   .205977
   8.48536   8.48536      1.00  1.095146   .206527
   8.48525   8.48525      1.00  1.092876   .205977
   8.48514   8.48514      1.00  1.095036   .206467
   8.48502   8.48502      1.00  1.093746   .206397
   8.48490   8.48490      1.00  1.093926   .206247
   8.48479   8.48479      1.00  1.091786   .205977
   8.48468   8.48468      1.00  1.093236   .206137
   8.48455   8.48455      1.00  1.092566   .206377
   8.48442   8.48442      1.00  1.094436   .206517
   8.48431   8.48431      1.00  1.091886   .205977
   8.48420   8.48420      1.00  1.096366   .206977
   8.48409   8.48409      1.00  1.094506   .206757
   8.48397   8.48397      1.00  1.092986   .206267
   8.48386   8.48386      1.00  1.093986   .206617
   8.48375   8.48375      1.00  1.095136   .206767
   8.48363   8.48363      1.00  1.093156   .206417
   8.48352   8.48352      1.00  1.093466   .206467
   8.48341   8.48341      1.00  1.094166   .206647
   8.48330   8.48330      1.00  1.094076   .206557
   8.48319   8.48319      1.00  1.091486   .206187
   8.48308   8.48308      1.00  1.093646   .206747
   8.48297   8.48297      1.00  1.093666   .206967
   8.48286   8.48286      1.00  1.094466   .206977
   8.48275   8.48275      1.00  1.091826   .206037
   8.48263   8.48263      1.00  1.096546   .207227
   8.48252   8.48252      1.00  1.092636   .206507
   8.48242   8.48242      1.00  1.094736   .206997
   8.48230   8.48230      1.00  1.091636   .206407
   8.48219   8.48219      1.00  1.095486   .207467
   8.48208   8.48208      1.00  1.092656   .206877
   8.48197   8.48197      1.00  1.093836   .207247
   8.48186   8.48186      1.00  1.092826   .206657
   8.48175   8.48175      1.00  1.095256   .207417
   8.48165   8.48165      1.00  1.090976   .206347
   8.48155   8.48155      1.00  1.096656   .207657
   8.48144   8.48144      1.00  1.093746   .206957
   8.48132   8.48132      1.00  1.093906   .207237
   8.48122   8.48122      1.00  1.093546   .207387
   8.48112   8.48112      1.00  1.095496   .207707
   8.48101   8.48101      1.00  1.094856   .207497
   8.48090   8.48090      1.00  1.091906   .206907
   8.48080   8.48080      1.00  1.095586   .207667
   8.48070   8.48070      1.00  1.095866   .207667
   8.48060   8.48060      1.00  1.093196   .207417
   8.48050   8.48050      1.00  1.092396   .207107
   8.48040   8.48040      1.00  1.098656   .208227
   8.48030   8.48030      1.00  1.094166   .207617
   8.48019   8.48019      1.00  1.093276   .207417
   8.48008   8.48008      1.00  1.095776   .207667
   8.47998   8.47998      1.00  1.095416   .208037
   8.47988   8.47988      1.00  1.095756   .207807
   8.47978   8.47978      1.00  1.093646   .207627
   8.47967   8.47967      1.00  1.095866   .208187
   8.47957   8.47957      1.00  1.095036   .207967
   8.47946   8.47946      1.00  1.094336   .208087
   8.47934   8.47934      1.00  1.093606   .207767
   8.47923   8.47923      1.00  1.096536   .208287
   8.47912   8.47912      1.00  1.091376   .207227
   8.47900   8.47900      1.00  1.095256   .207937
   8.47888   8.47888      1.00  1.094176   .207777
   8.47877   8.47877      1.00  1.095346   .207797
   8.47866   8.47866      1.00  1.093926   .207757
   8.47855   8.47855      1.00  1.094716   .208187
   8.47843   8.47843      1.00  1.095296   .208127
   8.47831   8.47831      1.00  1.094436   .208127
   8.47820   8.47820      1.00  1.092746   .207787
   8.47809   8.47809      1.00  1.096256   .208237
   8.47797   8.47797      1.00  1.092686   .207537
   8.47784   8.47784      1.00  1.095186   .208327
   8.47773   8.47773      1.00  1.092176   .208127
   8.47761   8.47761      1.00  1.095526   .208287
   8.47750   8.47750      1.00  1.088656   .207307
   8.47738   8.47738      1.00  1.094026   .208507
   8.47727   8.47727      1.00  1.093256   .208467
   8.47717   8.47717      1.00  1.094686   .208457
   8.47705   8.47705      1.00  1.092086   .207997
   8.47693   8.47693      1.00  1.092286   .207987
   8.47682   8.47682      1.00  1.095636   .208527
   8.47672   8.47672      1.00  1.092706   .208217
   8.47660   8.47660      1.00  1.093426   .208537
   8.47649   8.47649      1.00  1.093106   .208497
   8.47638   8.47638      1.00  1.094276   .208567
   8.47628   8.47628      1.00  1.093376   .208397
   8.47616   8.47616      1.00  1.094466   .208747
   8.47604   8.47604      1.00  1.090496   .207777
   8.47593   8.47593      1.00  1.093336   .208657
   8.47583   8.47583      1.00  1.092926   .208307
   8.47571   8.47571      1.00  1.093866   .208607
   8.47559   8.47559      1.00  1.091256   .208047
   8.47547   8.47547      1.00  1.092576   .208457
   8.47536   8.47536      1.00  1.092246   .208437
   8.47524   8.47524      1.00  1.093006   .208687
   8.47512   8.47512      1.00  1.092456   .208757
   8.47500   8.47500      1.00  1.092576   .208577
   8.47489   8.47489      1.00  1.094276   .208827
   8.47477   8.47477      1.00  1.091096   .208407
   8.47465   8.47465      1.00  1.093106   .208757
   8.47454   8.47454      1.00  1.091626   .208587
   8.47443   8.47443      1.00  1.092426   .208817
   8.47430   8.47430      1.00  1.091656   .208657
   8.47418   8.47418      1.00  1.094356   .209167
   8.47407   8.47407      1.00  1.091226   .208547
   8.47396   8.47396      1.00  1.092566   .208817
   8.47385   8.47385      1.00  1.091586   .208767
   8.47373   8.47373      1.00  1.094566   .209057
   8.47362   8.47362      1.00  1.091136   .208537
   8.47352   8.47352      1.00  1.094446   .209047
   8.47340   8.47340      1.00  1.091166   .208917
   8.47328   8.47328      1.00  1.090496   .208757
   8.47317   8.47317      1.00  1.092586   .208797
   8.47307   8.47307      1.00  1.091506   .208707
   8.47295   8.47295      1.00  1.092086   .209067
   8.47284   8.47284      1.00  1.089056   .208337
   8.47274   8.47274      1.00  1.094206   .209497
   8.47264   8.47264      1.00  1.090876   .208777
   8.47252   8.47252      1.00  1.092216   .209227
   8.47241   8.47241      1.00  1.090156   .208737
   8.47230   8.47230      1.00  1.093246   .209277
   8.47219   8.47219      1.00  1.089846   .208777
   8.47208   8.47208      1.00  1.092816   .209207
   8.47196   8.47196      1.00  1.090356   .208887
   8.47185   8.47185      1.00  1.093266   .209367
   8.47175   8.47175      1.00  1.087526   .208557
   8.47164   8.47164      1.00  1.090746   .209127
   8.47153   8.47153      1.00  1.089836   .209057
   8.47143   8.47143      1.00  1.091186   .209037
   8.47132   8.47132      1.00  1.090916   .209187
   8.47121   8.47121      1.00  1.091486   .209247
   8.47111   8.47111      1.00  1.089506   .209127
   8.47101   8.47101      1.00  1.090696   .209427
   8.47091   8.47091      1.00  1.090016   .209307
   8.47080   8.47080      1.00  1.088676   .208857
   8.47070   8.47070      1.00  1.090416   .209317
   8.47059   8.47059      1.00  1.089596   .208857
   8.47050   8.47050      1.00  1.089806   .209267
   8.47040   8.47040      1.00  1.087416   .208797
   8.47029   8.47029      1.00  1.087396   .208867
   8.47019   8.47019      1.00  1.085956   .208467
   8.47009   8.47009      1.00  1.089236   .209087
   8.46998   8.46998      1.00  1.087876   .209207
   8.46987   8.46987      1.00  1.089966   .209527
   8.46977   8.46977      1.00  1.087046   .208957
   8.46967   8.46967      1.00  1.088756   .209147
   8.46956   8.46956      1.00  1.087846   .209257
   8.46945   8.46945      1.00  1.087196   .209217
   8.46934   8.46934      1.00  1.088356   .209067
   8.46924   8.46924      1.00  1.086406   .208897
   8.46913   8.46913      1.00  1.085896   .208927
   8.46901   8.46901      1.00  1.086436   .208907
   8.46890   8.46890      1.00  1.085896   .208717
   8.46879   8.46879      1.00  1.084586   .208597
   8.46867   8.46867      1.00  1.087086   .209077
   8.46855   8.46855      1.00  1.082516   .208247
   8.46844   8.46844      1.00  1.085586   .208997
   8.46833   8.46833      1.00  1.083906   .208577
   8.46821   8.46821      1.00  1.083736   .208757
   8.46809   8.46809      1.00  1.082776   .208587
   8.46797   8.46797      1.00  1.083496   .208697
   8.46786   8.46786      1.00  1.082446   .208437
   8.46774   8.46774      1.00  1.083936   .208947
   8.46761   8.46761      1.00  1.081976   .208407
   8.46750   8.46750      1.00  1.081046   .208407
   8.46740   8.46740      1.00  1.081816   .208587
   8.46728   8.46728      1.00  1.081296   .208367
   8.46717   8.46717      1.00  1.082086   .208497
   8.46705   8.46705      1.00  1.078866   .208027
   8.46695   8.46695      1.00  1.081246   .208277
   8.46684   8.46684      1.00  1.079466   .208347
   8.46672   8.46672      1.00  1.079606   .208367
   8.46661   8.46661      1.00  1.076326   .207457
   8.46651   8.46651      1.00  1.080496   .208457
   8.46640   8.46640      1.00  1.077646   .208117
   8.46628   8.46628      1.00  1.078306   .208117
   8.46618   8.46618      1.00  1.075216   .207357
   8.46607   8.46607      1.00  1.081286   .208557
   8.46595   8.46595      1.00  1.073446   .207277
   8.46583   8.46583      1.00  1.078346   .208037
   8.46572   8.46572      1.00  1.074606   .207427
   8.46561   8.46561      1.00  1.077646   .207977
   8.46549   8.46549      1.00  1.074096   .207267
   8.46537   8.46537      1.00  1.075056   .207467
   8.46525   8.46525      1.00  1.075996   .207967
   8.46514   8.46514      1.00  1.074796   .207757
   8.46502   8.46502      1.00  1.071756   .207027
   8.46490   8.46490      1.00  1.073116   .207427
   8.46479   8.46479      1.00  1.072656   .207427
   8.46468   8.46468      1.00  1.071596   .207157
   8.46456   8.46456      1.00  1.071946   .207087
   8.46443   8.46443      1.00  1.070346   .206907
   8.46431   8.46431      1.00  1.068746   .206727
   8.46420   8.46420      1.00  1.068916   .206647
   8.46409   8.46409      1.00  1.073276   .207587
   8.46397   8.46397      1.00  1.067486   .206497
   8.46386   8.46386      1.00  1.068916   .206907
   8.46375   8.46375      1.00  1.068906   .206967
   8.46364   8.46364      1.00  1.071226   .207447
   8.46352   8.46352      1.00  1.065316   .206537
   8.46341   8.46341      1.00  1.066656   .206447
   8.46330   8.46330      1.00  1.068056   .206977
   8.46319   8.46319      1.00  1.067166   .206507
   8.46308   8.46308      1.00  1.063916   .206157
   8.46297   8.46297      1.00  1.065956   .206277
   8.46286   8.46286      1.00  1.065096   .206647
   8.46275   8.46275      1.00  1.064006   .206397
   8.46264   8.46264      1.00  1.063326   .205927
   8.46253   8.46253      1.00  1.064616   .206337
   8.46243   8.46243      1.00  1.065396   .206507
   8.46231   8.46231      1.00  1.062366   .205997
   8.46219   8.46219      1.00  1.063276   .206117
   8.46209   8.46209      1.00  1.063116   .206057
   8.46198   8.46198      1.00  1.063196   .206077
   8.46188   8.46188      1.00  1.062566   .206067
   8.46176   8.46176      1.00  1.062356   .206177
   8.46166   8.46166      1.00  1.061786   .206117
   8.46155   8.46155      1.00  1.060186   .205597
   8.46145   8.46145      1.00  1.063436   .206467
   8.46133   8.46133      1.00  1.059946   .205657
   8.46123   8.46123      1.00  1.062136   .205957
   8.46113   8.46113      1.00  1.059966   .205737
   8.46102   8.46102      1.00  1.061706   .206327
   8.46091   8.46091      1.00  1.058976   .205927
   8.46081   8.46081      1.00  1.061546   .206127
   8.46071   8.46071      1.00  1.061286   .206107
   8.46061   8.46061      1.00  1.062066   .206507
   8.46050   8.46050      1.00  1.057716   .205707
   8.46040   8.46040      1.00  1.063676   .206847
   8.46031   8.46031      1.00  1.060566   .206207
   8.46020   8.46020      1.00  1.060696   .206167
   8.46009   8.46009      1.00  1.057016   .205727
   8.45999   8.45999      1.00  1.064276   .206967
   8.45989   8.45989      1.00  1.058846   .205937
   8.45978   8.45978      1.00  1.058716   .206077
   8.45968   8.45968      1.00  1.058786   .205917
   8.45957   8.45957      1.00  1.062376   .206767
   8.45947   8.45947      1.00  1.059906   .206417
   8.45936   8.45936      1.00  1.058246   .206097
   8.45924   8.45924      1.00  1.061226   .206747
   8.45913   8.45913      1.00  1.059866   .206587
   8.45902   8.45902      1.00  1.058846   .206117
   8.45891   8.45891      1.00  1.058186   .205927
   8.45879   8.45879      1.00  1.061496   .206917
   8.45867   8.45867      1.00  1.055256   .205677
   8.45856   8.45856      1.00  1.060876   .206867
   8.45845   8.45845      1.00  1.058346   .206327
   8.45833   8.45833      1.00  1.058546   .206347
   8.45821   8.45821      1.00  1.057886   .206257
   8.45810   8.45810      1.00  1.060696   .206637
   8.45797   8.45797      1.00  1.056646   .206037
   8.45785   8.45785      1.00  1.059046   .206637
   8.45774   8.45774      1.00  1.058716   .206477
   8.45763   8.45763      1.00  1.060676   .206817
   8.45751   8.45751      1.00  1.058416   .206487
   8.45740   8.45740      1.00  1.057956   .206557
   8.45729   8.45729      1.00  1.059496   .206867
   8.45718   8.45718      1.00  1.059246   .206777
   8.45706   8.45706      1.00  1.055276   .206037
   8.45695   8.45695      1.00  1.060496   .207027
   8.45684   8.45684      1.00  1.059896   .207197
   8.45673   8.45673      1.00  1.056736   .206377
   8.45662   8.45662      1.00  1.060236   .207017
   8.45650   8.45650      1.00  1.059726   .206837
   8.45640   8.45640      1.00  1.060726   .207327
   8.45630   8.45630      1.00  1.058666   .206957
   8.45618   8.45618      1.00  1.062526   .207657
   8.45606   8.45606      1.00  1.059986   .207147
   8.45596   8.45596      1.00  1.060706   .207217
   8.45585   8.45585      1.00  1.058836   .207097
   8.45573   8.45573      1.00  1.062156   .207847
   8.45561   8.45561      1.00  1.057196   .206727
   8.45550   8.45550      1.00  1.060546   .207357
   8.45538   8.45538      1.00  1.062276   .207837
   8.45526   8.45526      1.00  1.060676   .207467
   8.45514   8.45514      1.00  1.059766   .207437
   8.45503   8.45503      1.00  1.061396   .207647
   8.45492   8.45492      1.00  1.062086   .207787
   8.45479   8.45479      1.00  1.058426   .207147
   8.45467   8.45467      1.00  1.059726   .207327
   8.45456   8.45456      1.00  1.060896   .207907
   8.45445   8.45445      1.00  1.061426   .207767
   8.45432   8.45432      1.00  1.057416   .206947
   8.45421   8.45421      1.00  1.061046   .207907
   8.45409   8.45409      1.00  1.061196   .207877
   8.45398   8.45398      1.00  1.060216   .207487
   8.45387   8.45387      1.00  1.058366   .207227
   8.45376   8.45376      1.00  1.062626   .208117
   8.45365   8.45365      1.00  1.057936   .207207
   8.45353   8.45353      1.00  1.060576   .207917
   8.45342   8.45342      1.00  1.058746   .207497
   8.45331   8.45331      1.00  1.060536   .207857
   8.45320   8.45320      1.00  1.059026   .207717
   8.45310   8.45310      1.00  1.058366   .207467
   8.45298   8.45298      1.00  1.060286   .207977
   8.45287   8.45287      1.00  1.059656   .207677
   8.45276   8.45276      1.00  1.058586   .207757
   8.45265   8.45265      1.00  1.060706   .208317
   8.45254   8.45254      1.00  1.059646   .208047
   8.45242   8.45242      1.00  1.059756   .207967
   8.45232   8.45232      1.00  1.060366   .208057
   8.45221   8.45221      1.00  1.060386   .208207
   8.45210   8.45210      1.00  1.059296   .207797
   8.45198   8.45198      1.00  1.060556   .208337
   8.45188   8.45188      1.00  1.059276   .208227
   8.45178   8.45178      1.00  1.060176   .208517
   8.45166   8.45166      1.00  1.059006   .207897
   8.45155   8.45155      1.00  1.057096   .207657
   8.45145   8.45145      1.00  1.060566   .208197
   8.45135   8.45135      1.00  1.058476   .208027
   8.45124   8.45124      1.00  1.058116   .207927
   8.45113   8.45113      1.00  1.060726   .208407
   8.45103   8.45103      1.00  1.056306   .207667
   8.45093   8.45093      1.00  1.060896   .208667
   8.45082   8.45082      1.00  1.055096   .207677
   8.45072   8.45072      1.00  1.060756   .208667
   8.45062   8.45062      1.00  1.057176   .207767
   8.45052   8.45052      1.00  1.059046   .208507
   8.45042   8.45042      1.00  1.057556   .208147
   8.45031   8.45031      1.00  1.058716   .208517
   8.45021   8.45021      1.00  1.055466   .207777
   8.45011   8.45011      1.00  1.058626   .208367
   8.45000   8.45000      1.00  1.055696   .207897
   8.44990   8.44990      1.00  1.056876   .208167
   8.44979   8.44979      1.00  1.056936   .208227
   8.44969   8.44969      1.00  1.059286   .208547
   8.44958   8.44958      1.00  1.055796   .207907
   8.44947   8.44947      1.00  1.058486   .208437
   8.44936   8.44936      1.00  1.058236   .208607
   8.44926   8.44926      1.00  1.058726   .208667
   8.44915   8.44915      1.00  1.056166   .208107
   8.44903   8.44903      1.00  1.055826   .208087
   8.44892   8.44892      1.00  1.060226   .208917
   8.44881   8.44881      1.00  1.055616   .208257
   8.44868   8.44868      1.00  1.058016   .208747
   8.44857   8.44857      1.00  1.056616   .208437
   8.44846   8.44846      1.00  1.055736   .208077
   8.44835   8.44835      1.00  1.056306   .208407
   8.44823   8.44823      1.00  1.056166   .208627
   8.44810   8.44810      1.00  1.057496   .208687
   8.44799   8.44799      1.00  1.058096   .208797
   8.44787   8.44787      1.00  1.054486   .208087
   8.44776   8.44776      1.00  1.059906   .209087
   8.44764   8.44764      1.00  1.052276   .207757
   8.44752   8.44752      1.00  1.058036   .208907
   8.44742   8.44742      1.00  1.055346   .208407
   8.44730   8.44730      1.00  1.057656   .208867
   8.44718   8.44718      1.00  1.052746   .207957
   8.44708   8.44708      1.00  1.056166   .208547
   8.44697   8.44697      1.00  1.055776   .208757
   8.44686   8.44686      1.00  1.055686   .208397
   8.44674   8.44674      1.00  1.052406   .207637
   8.44663   8.44663      1.00  1.054516   .208517
   8.44653   8.44653      1.00  1.055866   .208737
   8.44642   8.44642      1.00  1.054806   .208597
   8.44630   8.44630      1.00  1.051416   .208127
   8.44619   8.44619      1.00  1.055066   .208747
   8.44608   8.44608      1.00  1.054706   .208717
   8.44597   8.44597      1.00  1.052496   .208337
   8.44586   8.44586      1.00  1.051816   .208357
   8.44574   8.44574      1.00  1.053526   .208727
   8.44563   8.44563      1.00  1.052046   .208237
   8.44551   8.44551      1.00  1.052076   .208207
   8.44539   8.44539      1.00  1.052086   .208157
   8.44528   8.44528      1.00  1.051636   .208357
   8.44516   8.44516      1.00  1.050286   .208117
   8.44504   8.44504      1.00  1.052986   .208727
   8.44492   8.44492      1.00  1.050906   .207877
   8.44480   8.44480      1.00  1.048836   .207647
   8.44469   8.44469      1.00  1.049066   .207727
   8.44457   8.44457      1.00  1.052246   .208607
   8.44445   8.44445      1.00  1.047856   .207707
   8.44434   8.44434      1.00  1.048146   .207687
   8.44422   8.44422      1.00  1.050926   .208347
   8.44411   8.44411      1.00  1.046626   .207387
   8.44400   8.44400      1.00  1.048636   .207727
   8.44389   8.44389      1.00  1.046146   .207517
   8.44378   8.44378      1.00  1.048826   .208027
   8.44367   8.44367      1.00  1.045866   .207557
   8.44355   8.44355      1.00  1.046106   .207457
   8.44344   8.44344      1.00  1.044476   .207647
   8.44333   8.44333      1.00  1.047526   .207937
   8.44322   8.44322      1.00  1.042916   .207077
   8.44310   8.44310      1.00  1.045346   .207687
   8.44300   8.44300      1.00  1.043296   .207047
   8.44289   8.44289      1.00  1.045906   .207607
   8.44278   8.44278      1.00  1.040956   .206967
   8.44267   8.44267      1.00  1.044086   .207497
   8.44256   8.44256      1.00  1.037846   .206257
   8.44246   8.44246      1.00  1.042896   .207247
   8.44234   8.44234      1.00  1.040486   .206677
   8.44223   8.44223      1.00  1.040326   .206617
   8.44212   8.44212      1.00  1.040316   .206847
   8.44202   8.44202      1.00  1.042226   .207197
   8.44191   8.44191      1.00  1.038036   .206517
   8.44180   8.44180      1.00  1.041096   .206957
   8.44169   8.44169      1.00  1.039906   .206617
   8.44159   8.44159      1.00  1.038886   .206677
   8.44148   8.44148      1.00  1.037426   .206337
   8.44137   8.44137      1.00  1.038516   .206637
   8.44127   8.44127      1.00  1.038606   .206527
   8.44117   8.44117      1.00  1.037316   .206477
   8.44106   8.44106      1.00  1.033026   .205557
   8.44095   8.44095      1.00  1.037886   .206767
   8.44085   8.44085      1.00  1.036026   .206387
   8.44076   8.44076      1.00  1.033576   .205697
   8.44065   8.44065      1.00  1.034986   .206057
   8.44054   8.44054      1.00  1.034536   .206167
   8.44044   8.44044      1.00  1.033266   .206217
   8.44035   8.44035      1.00  1.034456   .206177
   8.44024   8.44024      1.00  1.030296   .205427
   8.44013   8.44013      1.00  1.032326   .205737
   8.44003   8.44003      1.00  1.033596   .205907
   8.43993   8.43993      1.00  1.028086   .205017
   8.43982   8.43982      1.00  1.033156   .205917
   8.43971   8.43971      1.00  1.027866   .204757
   8.43961   8.43961      1.00  1.030686   .205507
   8.43951   8.43951      1.00  1.030096   .205527
   8.43939   8.43939      1.00  1.026756   .204777
   8.43928   8.43928      1.00  1.027896   .205037
   8.43918   8.43918      1.00  1.028236   .205117
   8.43907   8.43907      1.00  1.026076   .204847
   8.43895   8.43895      1.00  1.026566   .204877
   8.43884   8.43884      1.00  1.024746   .204497
   8.43872   8.43872      1.00  1.025286   .204617
   8.43861   8.43861      1.00  1.026616   .205037
   8.43849   8.43849      1.00  1.022326   .204257
   8.43837   8.43837      1.00  1.024256   .204657
   8.43825   8.43825      1.00  1.025246   .204837
   8.43814   8.43814      1.00  1.021286   .204077
   8.43803   8.43803      1.00  1.024516   .204587
   8.43791   8.43791      1.00  1.020726   .203967
   8.43779   8.43779      1.00  1.023366   .204457
   8.43768   8.43768      1.00  1.022466   .204307
   8.43757   8.43757      1.00  1.020886   .204087
   8.43745   8.43745      1.00  1.018836   .203647
   8.43733   8.43733      1.00  1.021716   .204187
   8.43722   8.43722      1.00  1.019916   .203687
   8.43711   8.43711      1.00  1.020756   .203937
   8.43699   8.43699      1.00  1.015506   .202857
   8.43688   8.43688      1.00  1.020756   .204227
   8.43677   8.43677      1.00  1.018416   .203717
   8.43666   8.43666      1.00  1.017736   .203627
   8.43655   8.43655      1.00  1.014366   .203007
   8.43644   8.43644      1.00  1.019936   .204347
   8.43633   8.43633      1.00  1.013636   .202877
   8.43622   8.43622      1.00  1.017406   .203837
   8.43611   8.43611      1.00  1.014186   .203257
   8.43600   8.43600      1.00  1.014686   .203127
   8.43589   8.43589      1.00  1.014026   .203177
   8.43577   8.43577      1.00  1.012216   .202927
   8.43565   8.43565      1.00  1.015756   .203417
   8.43554   8.43554      1.00  1.010966   .202527
   8.43543   8.43543      1.00  1.012296   .203007
   8.43531   8.43531      1.00  1.012176   .203057
   8.43518   8.43518      1.00  1.012856   .203027
   8.43507   8.43507      1.00  1.009786   .202437
   8.43496   8.43496      1.00  1.014726   .203597
   8.43484   8.43484      1.00  1.009666   .202437
   8.43471   8.43471      1.00  1.012136   .202867
   8.43459   8.43459      1.00  1.010146   .202607
   8.43448   8.43448      1.00  1.013106   .203187
   8.43436   8.43436      1.00  1.006406   .201927
   8.43424   8.43424      1.00  1.011446   .203087
   8.43413   8.43413      1.00  1.011086   .202817
   8.43402   8.43402      1.00  1.009886   .202697
   8.43391   8.43391      1.00  1.008826   .202567
   8.43379   8.43379      1.00  1.007266   .202177
   8.43368   8.43368      1.00  1.012046   .202957
   8.43357   8.43357      1.00  1.008056   .202427
   8.43346   8.43346      1.00  1.007786   .202647
   8.43333   8.43333      1.00  1.010706   .203067
   8.43323   8.43323      1.00  1.009886   .202827
   8.43313   8.43313      1.00  1.005536   .202077
   8.43302   8.43302      1.00  1.009186   .202907
   8.43290   8.43290      1.00  1.006106   .202397
   8.43279   8.43279      1.00  1.010936   .203397
   8.43269   8.43269      1.00  1.004566   .201997
   8.43258   8.43258      1.00  1.011196   .203467
   8.43246   8.43246      1.00  1.007826   .202977
   8.43235   8.43235      1.00  1.007226   .202967
   8.43225   8.43225      1.00  1.008516   .202917
   8.43213   8.43213      1.00  1.008196   .202957
   8.43202   8.43202      1.00  1.008966   .203217
   8.43191   8.43191      1.00  1.005066   .202347
   8.43180   8.43180      1.00  1.012966   .204017
   8.43169   8.43169      1.00  1.004066   .202127
   8.43158   8.43158      1.00  1.008076   .202967
   8.43148   8.43148      1.00  1.006006   .202757
   8.43138   8.43138      1.00  1.009326   .203417
   8.43126   8.43126      1.00  1.004696   .202527
   8.43115   8.43115      1.00  1.005996   .202577
   8.43106   8.43106      1.00  1.007746   .203017
   8.43096   8.43096      1.00  1.005796   .202857
   8.43085   8.43085      1.00  1.006656   .203007
   8.43074   8.43074      1.00  1.005916   .203047
   8.43064   8.43064      1.00  1.006496   .202857
   8.43055   8.43055      1.00  1.004206   .202297
   8.43044   8.43044      1.00  1.003026   .202357
   8.43034   8.43034      1.00  1.007236   .203387
   8.43023   8.43023      1.00  1.004216   .202587
   8.43013   8.43013      1.00  1.002646   .202407
   8.43002   8.43002      1.00  1.006146   .203107
   8.42992   8.42992      1.00  1.004266   .202747
   8.42982   8.42982      1.00  1.003496   .202627
   8.42972   8.42972      1.00  1.001276   .202027
   8.42961   8.42961      1.00  1.006166   .203317
   8.42950   8.42950      1.00  1.000786   .201997
   8.42939   8.42939      1.00  1.002116   .202417
   8.42928   8.42928      1.00  1.005506   .203187
   8.42917   8.42917      1.00  1.001936   .202367
   8.42905   8.42905      1.00  1.001456   .202257
   8.42894   8.42894      1.00  1.003436   .202727
   8.42884   8.42884      1.00  1.003246   .202687
   8.42871   8.42871      1.00  1.000956   .202157
   8.42859   8.42859      1.00  1.001846   .202457
   8.42849   8.42849      1.00  1.002056   .202307
   8.42838   8.42838      1.00  1.003156   .202777
   8.42826   8.42826      1.00   .999306   .202107
   8.42813   8.42813      1.00  1.000016   .202217
   8.42802   8.42802      1.00  1.002206   .202417
   8.42791   8.42791      1.00   .999466   .202197
   8.42778   8.42778      1.00   .998466   .201877
   8.42766   8.42766      1.00  1.004506   .203167
   8.42755   8.42755      1.00   .997496   .201827
   8.42744   8.42744      1.00  1.001326   .202727
   8.42733   8.42733      1.00   .995876   .201657
   8.42721   8.42721      1.00  1.002806   .203037
   8.42710   8.42710      1.00   .995626   .201477
   8.42699   8.42699      1.00   .998466   .202097
   8.42688   8.42688      1.00   .997636   .201737
   8.42676   8.42676      1.00   .999556   .202277
   8.42665   8.42665      1.00   .994786   .201577
   8.42655   8.42655      1.00   .996366   .201797
   8.42644   8.42644      1.00   .996766   .201847
   8.42632   8.42632      1.00   .996666   .201927
   8.42622   8.42622      1.00   .997136   .202247
   8.42611   8.42611      1.00   .994926   .201947
   8.42600   8.42600      1.00   .998786   .202457
   8.42588   8.42588      1.00   .995216   .201967
   8.42576   8.42576      1.00   .998196   .202497
   8.42565   8.42565      1.00   .995756   .201917
   8.42553   8.42553      1.00   .998336   .202507
   8.42541   8.42541      1.00   .994986   .201837
   8.42530   8.42530      1.00   .998496   .202757
   8.42518   8.42518      1.00   .995976   .202317
   8.42507   8.42507      1.00   .994636   .201927
   8.42495   8.42495      1.00   .999556   .202997
   8.42483   8.42483      1.00   .994936   .201917
   8.42472   8.42472      1.00   .998756   .202867
   8.42459   8.42459      1.00   .995126   .202287
   8.42447   8.42447      1.00   .997706   .202687
   8.42436   8.42436      1.00   .994186   .201987
   8.42424   8.42424      1.00   .998406   .202777
   8.42413   8.42413      1.00   .993866   .201917
   8.42401   8.42401      1.00   .998816   .202967
   8.42390   8.42390      1.00   .991776   .201767
   8.42380   8.42380      1.00  1.000316   .203437
   8.42368   8.42368      1.00   .993196   .201917
   8.42356   8.42356      1.00   .997326   .202937
   8.42345   8.42345      1.00   .991946   .201997
   8.42335   8.42335      1.00  1.000236   .203487
   8.42322   8.42322      1.00   .993256   .202067
   8.42311   8.42311      1.00   .995616   .202567
   8.42301   8.42301      1.00   .993176   .201877
   8.42290   8.42290      1.00   .997706   .203097
   8.42279   8.42279      1.00   .993176   .202287
   8.42268   8.42268      1.00   .995046   .202557
   8.42257   8.42257      1.00   .995436   .202687
   8.42246   8.42246      1.00   .996966   .203087
   8.42235   8.42235      1.00   .993166   .202117
   8.42223   8.42223      1.00   .996606   .203007
   8.42212   8.42212      1.00   .995656   .202907
   8.42202   8.42202      1.00   .994456   .202557
   8.42191   8.42191      1.00   .996366   .202917
   8.42179   8.42179      1.00   .993936   .202537
   8.42169   8.42169      1.00   .996116   .203037
   8.42158   8.42158      1.00   .994536   .202747
   8.42147   8.42147      1.00   .997836   .203387
   8.42137   8.42137      1.00   .992296   .202397
   8.42126   8.42126      1.00   .999086   .203877
   8.42116   8.42116      1.00   .993436   .202457
   8.42105   8.42105      1.00   .999376   .203747
   8.42094   8.42094      1.00   .991356   .202307
   8.42084   8.42084      1.00   .998436   .203647
   8.42074   8.42074      1.00   .993846   .202857
   8.42064   8.42064      1.00   .998956   .203987
   8.42054   8.42054      1.00   .994016   .203017
   8.42043   8.42043      1.00   .997666   .203577
   8.42033   8.42033      1.00   .996846   .203647
   8.42023   8.42023      1.00   .997846   .203827
   8.42012   8.42012      1.00   .992896   .202827
   8.42002   8.42002      1.00   .994716   .203257
   8.41992   8.41992      1.00   .999256   .203947
   8.41981   8.41981      1.00   .993946   .203077
   8.41970   8.41970      1.00   .994846   .203237
   8.41960   8.41960      1.00   .994196   .203087
   8.41950   8.41950      1.00   .996836   .203717
   8.41939   8.41939      1.00   .990126   .202377
   8.41927   8.41927      1.00   .994126   .203077
   8.41916   8.41916      1.00   .992866   .203027
   8.41905   8.41905      1.00   .996856   .203557
   8.41894   8.41894      1.00   .994456   .203567
   8.41882   8.41882      1.00   .994716   .203297
   8.41871   8.41871      1.00   .992976   .203067
   8.41860   8.41860      1.00   .996226   .203967
   8.41848   8.41848      1.00   .993986   .203537
   8.41835   8.41835      1.00   .992636   .203197
   8.41824   8.41824      1.00   .994086   .203547
   8.41813   8.41813      1.00   .994186   .203297
   8.41801   8.41801      1.00   .993446   .203327
   8.41789   8.41789      1.00   .992816   .203227
   8.41778   8.41778      1.00   .993226   .203577
   8.41766   8.41766      1.00   .994146   .203707
   8.41755   8.41755      1.00   .992776   .203677
   8.41743   8.41743      1.00   .991096   .203207
   8.41732   8.41732      1.00   .991756   .203427
   8.41721   8.41721      1.00   .993826   .203877
   8.41710   8.41710      1.00   .990036   .202897
   8.41698   8.41698      1.00   .991536   .203157
   8.41687   8.41687      1.00   .988456   .202397
   8.41677   8.41677      1.00   .994156   .203927
   8.41665   8.41665      1.00   .989066   .202707
   8.41654   8.41654      1.00   .987866   .202387
   8.41643   8.41643      1.00   .986886   .202377
   8.41633   8.41633      1.00   .990916   .203277
   8.41622   8.41622      1.00   .986926   .202237
   8.41610   8.41610      1.00   .987496   .202407
   8.41599   8.41599      1.00   .984976   .201957
   8.41588   8.41588      1.00   .989286   .202767
   8.41577   8.41577      1.00   .984306   .201917
   8.41565   8.41565      1.00   .983376   .201637
   8.41553   8.41553      1.00   .986616   .202387
   8.41542   8.41542      1.00   .985886   .202337
   8.41531   8.41531      1.00   .981066   .201207
   8.41524   8.41524      1.00   .986816   .202497
