# Supplementary material for: Direct Observation of Palladium Leaching from Pd/C by a Simple Method: X-ray Absorption Spectroscopy of Heterogeneous Mixtures
Source: ACS Omega. 2023 Jun 7;8(24):21787–92. doi: 10.1021/acsomega.3c01343 (PMC10286095; doi:10.1021/acsomega.3c01343)
Supplement: Supplementary file 2 — ao3c01343_si_002.zip [file ao3c01343_si_002.zip › Figure 5/43_2_PFA_PdC_H2O_7cm_200ppm_0.qd]

  9809     KEK-PF   NW10A
 _H2O_7cm_200ppm 19.11.01 22:38 - 19.11.01 22:41 Serial#KEKPF-NW10A_031474
 43_2_PFA_PdC_H2O_7cm_200ppm                                                     
 Ring :   6.5 GeV    50.0 mA -   49.4 mA
 Mono :   Si(311)       D=  1.63747 A    Initial angle=  9.06874 deg
 NW10A     Transmission( 2)   Repetition=  0     Points= 5893
 Param file : QXAFS(SYNC)     angle axis (*)     Block =    1

 Block      Init-Ang  Final-Ang     Step/deg     Time/s       Num
     1        9.06874   8.41546          ***       1.00      5893
 Ortec(-1)     NDCH = 3
  Angle(c)  Angle(o)    time/s         2         3
      Mode         0         0         1         2
    Offset         0         0    .01468    .00369
   9.06874   9.06874      1.00  1.312246   .122997
   9.06863   9.06863      1.00  1.293436   .121127
   9.06853   9.06853      1.00  1.280366   .120067
   9.06843   9.06843      1.00  1.273366   .119357
   9.06831   9.06831      1.00  1.264256   .118507
   9.06819   9.06819      1.00  1.251106   .117287
   9.06808   9.06808      1.00  1.247346   .116857
   9.06798   9.06798      1.00  1.234946   .115787
   9.06786   9.06786      1.00  1.234126   .115647
   9.06775   9.06775      1.00  1.223946   .114937
   9.06763   9.06763      1.00  1.226596   .115197
   9.06753   9.06753      1.00  1.217136   .114187
   9.06742   9.06742      1.00  1.221326   .114657
   9.06730   9.06730      1.00  1.212906   .113957
   9.06719   9.06719      1.00  1.216056   .114107
   9.06709   9.06709      1.00  1.211786   .113837
   9.06699   9.06699      1.00  1.212336   .113867
   9.06687   9.06687      1.00  1.207776   .113497
   9.06676   9.06676      1.00  1.204586   .113067
   9.06665   9.06665      1.00  1.204876   .113147
   9.06654   9.06654      1.00  1.204886   .113287
   9.06642   9.06642      1.00  1.202066   .112927
   9.06632   9.06632      1.00  1.196266   .112447
   9.06622   9.06622      1.00  1.199666   .112887
   9.06610   9.06610      1.00  1.196346   .112507
   9.06599   9.06599      1.00  1.196476   .112577
   9.06588   9.06588      1.00  1.190866   .111787
   9.06577   9.06577      1.00  1.194866   .112387
   9.06565   9.06565      1.00  1.190756   .112037
   9.06553   9.06553      1.00  1.188676   .111847
   9.06541   9.06541      1.00  1.188246   .111697
   9.06530   9.06530      1.00  1.191516   .112117
   9.06519   9.06519      1.00  1.186956   .111737
   9.06507   9.06507      1.00  1.183476   .111427
   9.06495   9.06495      1.00  1.187396   .111837
   9.06483   9.06483      1.00  1.182336   .111157
   9.06472   9.06472      1.00  1.184606   .111527
   9.06460   9.06460      1.00  1.180116   .111067
   9.06448   9.06448      1.00  1.181526   .111347
   9.06437   9.06437      1.00  1.181686   .111327
   9.06426   9.06426      1.00  1.179626   .111187
   9.06413   9.06413      1.00  1.175356   .110777
   9.06402   9.06402      1.00  1.180946   .111317
   9.06391   9.06391      1.00  1.178476   .111097
   9.06380   9.06380      1.00  1.175226   .110887
   9.06369   9.06369      1.00  1.176396   .110907
   9.06358   9.06358      1.00  1.173686   .110757
   9.06347   9.06347      1.00  1.175936   .110917
   9.06336   9.06336      1.00  1.171196   .110427
   9.06325   9.06325      1.00  1.170956   .110567
   9.06313   9.06313      1.00  1.168766   .110187
   9.06303   9.06303      1.00  1.176516   .111127
   9.06292   9.06292      1.00  1.168096   .110337
   9.06280   9.06280      1.00  1.170476   .110517
   9.06270   9.06270      1.00  1.164706   .109917
   9.06259   9.06259      1.00  1.173906   .110897
   9.06248   9.06248      1.00  1.165316   .110047
   9.06237   9.06237      1.00  1.166146   .110117
   9.06226   9.06226      1.00  1.162646   .109837
   9.06215   9.06215      1.00  1.169426   .110427
   9.06204   9.06204      1.00  1.159556   .109477
   9.06192   9.06192      1.00  1.166986   .110267
   9.06182   9.06182      1.00  1.157486   .109357
   9.06171   9.06171      1.00  1.165616   .110147
   9.06160   9.06160      1.00  1.160776   .109757
   9.06149   9.06149      1.00  1.165436   .110177
   9.06139   9.06139      1.00  1.159516   .109577
   9.06129   9.06129      1.00  1.164886   .110097
   9.06118   9.06118      1.00  1.157156   .109467
   9.06107   9.06107      1.00  1.163976   .110037
   9.06096   9.06096      1.00  1.158126   .109677
   9.06087   9.06087      1.00  1.162426   .109877
   9.06076   9.06076      1.00  1.158166   .109757
   9.06065   9.06065      1.00  1.159896   .109757
   9.06055   9.06055      1.00  1.156296   .109507
   9.06046   9.06046      1.00  1.162076   .109997
   9.06036   9.06036      1.00  1.156036   .109437
   9.06024   9.06024      1.00  1.155096   .109417
   9.06014   9.06014      1.00  1.158636   .109767
   9.06004   9.06004      1.00  1.157406   .109687
   9.05994   9.05994      1.00  1.156906   .109627
   9.05983   9.05983      1.00  1.154406   .109477
   9.05972   9.05972      1.00  1.154646   .109417
   9.05962   9.05962      1.00  1.156996   .109647
   9.05952   9.05952      1.00  1.154086   .109447
   9.05940   9.05940      1.00  1.151196   .109217
   9.05929   9.05929      1.00  1.155646   .109467
   9.05919   9.05919      1.00  1.152666   .109387
   9.05907   9.05907      1.00  1.155006   .109517
   9.05895   9.05895      1.00  1.151286   .109327
   9.05884   9.05884      1.00  1.152076   .109257
   9.05874   9.05874      1.00  1.154606   .109487
   9.05862   9.05862      1.00  1.152276   .109377
   9.05850   9.05850      1.00  1.149996   .109087
   9.05838   9.05838      1.00  1.154136   .109647
   9.05827   9.05827      1.00  1.150206   .109257
   9.05816   9.05816      1.00  1.151286   .109337
   9.05804   9.05804      1.00  1.151066   .109427
   9.05792   9.05792      1.00  1.149836   .109287
   9.05781   9.05781      1.00  1.150426   .109237
   9.05770   9.05770      1.00  1.145506   .108837
   9.05758   9.05758      1.00  1.152206   .109467
   9.05746   9.05746      1.00  1.145726   .108827
   9.05735   9.05735      1.00  1.149376   .109097
   9.05724   9.05724      1.00  1.144866   .108817
   9.05712   9.05712      1.00  1.148766   .109317
   9.05701   9.05701      1.00  1.143896   .108907
   9.05691   9.05691      1.00  1.150036   .109397
   9.05680   9.05680      1.00  1.142126   .108637
   9.05668   9.05668      1.00  1.145986   .109107
   9.05658   9.05658      1.00  1.143456   .108817
   9.05647   9.05647      1.00  1.144166   .108927
   9.05636   9.05636      1.00  1.145736   .109027
   9.05625   9.05625      1.00  1.141896   .108677
   9.05614   9.05614      1.00  1.140326   .108577
   9.05603   9.05603      1.00  1.145996   .109147
   9.05592   9.05592      1.00  1.144006   .109007
   9.05579   9.05579      1.00  1.140146   .108747
   9.05567   9.05567      1.00  1.144666   .108987
   9.05556   9.05556      1.00  1.142186   .108837
   9.05544   9.05544      1.00  1.140976   .108757
   9.05532   9.05532      1.00  1.141176   .108867
   9.05520   9.05520      1.00  1.141906   .108807
   9.05509   9.05509      1.00  1.140566   .108867
   9.05498   9.05498      1.00  1.137256   .108277
   9.05486   9.05486      1.00  1.141746   .108887
   9.05474   9.05474      1.00  1.141686   .108897
   9.05463   9.05463      1.00  1.134756   .108297
   9.05451   9.05451      1.00  1.140736   .108857
   9.05438   9.05438      1.00  1.141676   .108997
   9.05427   9.05427      1.00  1.135256   .108367
   9.05416   9.05416      1.00  1.142426   .109177
   9.05405   9.05405      1.00  1.141796   .109027
   9.05393   9.05393      1.00  1.140316   .108877
   9.05383   9.05383      1.00  1.135946   .108097
   9.05372   9.05372      1.00  1.141466   .108967
   9.05361   9.05361      1.00  1.141116   .109037
   9.05349   9.05349      1.00  1.139956   .108857
   9.05338   9.05338      1.00  1.133306   .108257
   9.05327   9.05327      1.00  1.145516   .109367
   9.05316   9.05316      1.00  1.136406   .108617
   9.05305   9.05305      1.00  1.137326   .108697
   9.05294   9.05294      1.00  1.138566   .108877
   9.05284   9.05284      1.00  1.144056   .109527
   9.05272   9.05272      1.00  1.134486   .108657
   9.05261   9.05261      1.00  1.141716   .109297
   9.05250   9.05250      1.00  1.136716   .108807
   9.05240   9.05240      1.00  1.142226   .109177
   9.05229   9.05229      1.00  1.135746   .108637
   9.05216   9.05216      1.00  1.139446   .109117
   9.05205   9.05205      1.00  1.138306   .108967
   9.05195   9.05195      1.00  1.139246   .109067
   9.05184   9.05184      1.00  1.137956   .109067
   9.05173   9.05173      1.00  1.137806   .109067
   9.05163   9.05163      1.00  1.138956   .109097
   9.05153   9.05153      1.00  1.135226   .108797
   9.05141   9.05141      1.00  1.139596   .109107
   9.05130   9.05130      1.00  1.135496   .108797
   9.05120   9.05120      1.00  1.136406   .108887
   9.05110   9.05110      1.00  1.136276   .108907
   9.05099   9.05099      1.00  1.138456   .109147
   9.05088   9.05088      1.00  1.133576   .108657
   9.05078   9.05078      1.00  1.141456   .109447
   9.05069   9.05069      1.00  1.135856   .108887
   9.05058   9.05058      1.00  1.139786   .109377
   9.05047   9.05047      1.00  1.135496   .108937
   9.05038   9.05038      1.00  1.139466   .109327
   9.05028   9.05028      1.00  1.137616   .109177
   9.05017   9.05017      1.00  1.138406   .109257
   9.05006   9.05006      1.00  1.136596   .109187
   9.04995   9.04995      1.00  1.138816   .109357
   9.04985   9.04985      1.00  1.139196   .109427
   9.04976   9.04976      1.00  1.137456   .109197
   9.04965   9.04965      1.00  1.138886   .109437
   9.04954   9.04954      1.00  1.134076   .108967
   9.04944   9.04944      1.00  1.141276   .109717
   9.04933   9.04933      1.00  1.136826   .109267
   9.04921   9.04921      1.00  1.139096   .109437
   9.04910   9.04910      1.00  1.133506   .109027
   9.04899   9.04899      1.00  1.140436   .109637
   9.04887   9.04887      1.00  1.133326   .108917
   9.04876   9.04876      1.00  1.138846   .109647
   9.04865   9.04865      1.00  1.134836   .109167
   9.04854   9.04854      1.00  1.141166   .109707
   9.04842   9.04842      1.00  1.135186   .109337
   9.04830   9.04830      1.00  1.136316   .109397
   9.04818   9.04818      1.00  1.140896   .109797
   9.04807   9.04807      1.00  1.137956   .109497
   9.04795   9.04795      1.00  1.139216   .109667
   9.04783   9.04783      1.00  1.134046   .109217
   9.04771   9.04771      1.00  1.145206   .110227
   9.04761   9.04761      1.00  1.137826   .109577
   9.04749   9.04749      1.00  1.139906   .109827
   9.04738   9.04738      1.00  1.133876   .109277
   9.04727   9.04727      1.00  1.138186   .109697
   9.04716   9.04716      1.00  1.136526   .109467
   9.04705   9.04705      1.00  1.139706   .109897
   9.04693   9.04693      1.00  1.134846   .109577
   9.04682   9.04682      1.00  1.141616   .110027
   9.04672   9.04672      1.00  1.135466   .109367
   9.04660   9.04660      1.00  1.143756   .110217
   9.04649   9.04649      1.00  1.132486   .109227
   9.04638   9.04638      1.00  1.143256   .110267
   9.04627   9.04627      1.00  1.138746   .109907
   9.04615   9.04615      1.00  1.144096   .110167
   9.04604   9.04604      1.00  1.135386   .109617
   9.04593   9.04593      1.00  1.144876   .110567
   9.04582   9.04582      1.00  1.140996   .110117
   9.04570   9.04570      1.00  1.142216   .110237
   9.04558   9.04558      1.00  1.138556   .109867
   9.04546   9.04546      1.00  1.145096   .110587
   9.04535   9.04535      1.00  1.142856   .110317
   9.04524   9.04524      1.00  1.145176   .110657
   9.04511   9.04511      1.00  1.138406   .110047
   9.04500   9.04500      1.00  1.148596   .111037
   9.04489   9.04489      1.00  1.145876   .110707
   9.04476   9.04476      1.00  1.141276   .110217
   9.04464   9.04464      1.00  1.150566   .111237
   9.04452   9.04452      1.00  1.140516   .110327
   9.04441   9.04441      1.00  1.149276   .111147
   9.04429   9.04429      1.00  1.144836   .110727
   9.04417   9.04417      1.00  1.148486   .111097
   9.04406   9.04406      1.00  1.145476   .110697
   9.04395   9.04395      1.00  1.150446   .111287
   9.04384   9.04384      1.00  1.145386   .110727
   9.04372   9.04372      1.00  1.150756   .111277
   9.04361   9.04361      1.00  1.146976   .110847
   9.04351   9.04351      1.00  1.150626   .111377
   9.04339   9.04339      1.00  1.150646   .111407
   9.04328   9.04328      1.00  1.150246   .111477
   9.04317   9.04317      1.00  1.146766   .111117
   9.04306   9.04306      1.00  1.154876   .111747
   9.04296   9.04296      1.00  1.150016   .111427
   9.04284   9.04284      1.00  1.155776   .111987
   9.04273   9.04273      1.00  1.150126   .111437
   9.04263   9.04263      1.00  1.156106   .112147
   9.04251   9.04251      1.00  1.154826   .111827
   9.04240   9.04240      1.00  1.154476   .111827
   9.04229   9.04229      1.00  1.153166   .111857
   9.04218   9.04218      1.00  1.158186   .112167
   9.04207   9.04207      1.00  1.151336   .111647
   9.04196   9.04196      1.00  1.160026   .112507
   9.04185   9.04185      1.00  1.152216   .111647
   9.04174   9.04174      1.00  1.163206   .112837
   9.04164   9.04164      1.00  1.149936   .111207
   9.04152   9.04152      1.00  1.161036   .112697
   9.04142   9.04142      1.00  1.157056   .112367
   9.04132   9.04132      1.00  1.165796   .113277
   9.04121   9.04121      1.00  1.155656   .112177
   9.04110   9.04110      1.00  1.165526   .113307
   9.04099   9.04099      1.00  1.156866   .112337
   9.04090   9.04090      1.00  1.168626   .113447
   9.04079   9.04079      1.00  1.157186   .112437
   9.04068   9.04068      1.00  1.167726   .113417
   9.04058   9.04058      1.00  1.156316   .112437
   9.04049   9.04049      1.00  1.171536   .113957
   9.04038   9.04038      1.00  1.157406   .112437
   9.04027   9.04027      1.00  1.169706   .113767
   9.04017   9.04017      1.00  1.161156   .112857
   9.04008   9.04008      1.00  1.167436   .113507
   9.03996   9.03996      1.00  1.163316   .113257
   9.03985   9.03985      1.00  1.170746   .113867
   9.03975   9.03975      1.00  1.166286   .113397
   9.03965   9.03965      1.00  1.171116   .113917
   9.03954   9.03954      1.00  1.165576   .113327
   9.03943   9.03943      1.00  1.172286   .114037
   9.03932   9.03932      1.00  1.171446   .113867
   9.03921   9.03921      1.00  1.173476   .114287
   9.03910   9.03910      1.00  1.171546   .114067
   9.03898   9.03898      1.00  1.173766   .114467
   9.03887   9.03887      1.00  1.174406   .114317
   9.03876   9.03876      1.00  1.175266   .114507
   9.03865   9.03865      1.00  1.176456   .114717
   9.03853   9.03853      1.00  1.172076   .114277
   9.03842   9.03842      1.00  1.181376   .115217
   9.03830   9.03830      1.00  1.173276   .114477
   9.03818   9.03818      1.00  1.179246   .114987
   9.03806   9.03806      1.00  1.175566   .114607
   9.03795   9.03795      1.00  1.180056   .115057
   9.03784   9.03784      1.00  1.178426   .114867
   9.03772   9.03772      1.00  1.179586   .115147
   9.03760   9.03760      1.00  1.180806   .115167
   9.03749   9.03749      1.00  1.181996   .115347
   9.03738   9.03738      1.00  1.180126   .115167
   9.03727   9.03727      1.00  1.184686   .115667
   9.03715   9.03715      1.00  1.182386   .115507
   9.03704   9.03704      1.00  1.185576   .115857
   9.03694   9.03694      1.00  1.182246   .115417
   9.03682   9.03682      1.00  1.186156   .115947
   9.03671   9.03671      1.00  1.185636   .115847
   9.03660   9.03660      1.00  1.183426   .115627
   9.03649   9.03649      1.00  1.191226   .116377
   9.03638   9.03638      1.00  1.188586   .116227
   9.03627   9.03627      1.00  1.185396   .115937
   9.03615   9.03615      1.00  1.191706   .116567
   9.03604   9.03604      1.00  1.191936   .116677
   9.03593   9.03593      1.00  1.191476   .116477
   9.03582   9.03582      1.00  1.188626   .116207
   9.03570   9.03570      1.00  1.193736   .116747
   9.03558   9.03558      1.00  1.191536   .116437
   9.03547   9.03547      1.00  1.196876   .117147
   9.03534   9.03534      1.00  1.195966   .117057
   9.03523   9.03523      1.00  1.195806   .116987
   9.03512   9.03512      1.00  1.197726   .117157
   9.03500   9.03500      1.00  1.200276   .117437
   9.03487   9.03487      1.00  1.198196   .117407
   9.03476   9.03476      1.00  1.201226   .117697
   9.03465   9.03465      1.00  1.195256   .117157
   9.03453   9.03453      1.00  1.204586   .117997
   9.03441   9.03441      1.00  1.197136   .117317
   9.03429   9.03429      1.00  1.201256   .117587
   9.03418   9.03418      1.00  1.202576   .117907
   9.03407   9.03407      1.00  1.203586   .118047
   9.03395   9.03395      1.00  1.203066   .117937
   9.03383   9.03383      1.00  1.204266   .118037
   9.03373   9.03373      1.00  1.206346   .118337
   9.03362   9.03362      1.00  1.205916   .118277
   9.03351   9.03351      1.00  1.206606   .118327
   9.03339   9.03339      1.00  1.205796   .118337
   9.03329   9.03329      1.00  1.208986   .118687
   9.03318   9.03318      1.00  1.207246   .118367
   9.03306   9.03306      1.00  1.208026   .118637
   9.03295   9.03295      1.00  1.210586   .118727
   9.03285   9.03285      1.00  1.207706   .118727
   9.03274   9.03274      1.00  1.208676   .118547
   9.03262   9.03262      1.00  1.213336   .119167
   9.03251   9.03251      1.00  1.210196   .118807
   9.03240   9.03240      1.00  1.216736   .119487
   9.03229   9.03229      1.00  1.213356   .119237
   9.03217   9.03217      1.00  1.214126   .119237
   9.03207   9.03207      1.00  1.213776   .119257
   9.03196   9.03196      1.00  1.216176   .119497
   9.03185   9.03185      1.00  1.217236   .119657
   9.03174   9.03174      1.00  1.217406   .119607
   9.03163   9.03163      1.00  1.215406   .119367
   9.03153   9.03153      1.00  1.218556   .119867
   9.03142   9.03142      1.00  1.217556   .119627
   9.03131   9.03131      1.00  1.219286   .119867
   9.03121   9.03121      1.00  1.218396   .119827
   9.03111   9.03111      1.00  1.219956   .120107
   9.03100   9.03100      1.00  1.219216   .119937
   9.03089   9.03089      1.00  1.217796   .119687
   9.03079   9.03079      1.00  1.221876   .120347
   9.03069   9.03069      1.00  1.218306   .119887
   9.03059   9.03059      1.00  1.222446   .120447
   9.03048   9.03048      1.00  1.216746   .119877
   9.03038   9.03038      1.00  1.221506   .120207
   9.03028   9.03028      1.00  1.219266   .120127
   9.03017   9.03017      1.00  1.223636   .120507
   9.03006   9.03006      1.00  1.217736   .119927
   9.02996   9.02996      1.00  1.223056   .120527
   9.02986   9.02986      1.00  1.222686   .120647
   9.02975   9.02975      1.00  1.223576   .120577
   9.02964   9.02964      1.00  1.218996   .120277
   9.02954   9.02954      1.00  1.225536   .120867
   9.02944   9.02944      1.00  1.220856   .120477
   9.02933   9.02933      1.00  1.223496   .120717
   9.02921   9.02921      1.00  1.221186   .120527
   9.02910   9.02910      1.00  1.225986   .120907
   9.02899   9.02899      1.00  1.221016   .120457
   9.02888   9.02888      1.00  1.224006   .120877
   9.02876   9.02876      1.00  1.223886   .120877
   9.02864   9.02864      1.00  1.224816   .120987
   9.02854   9.02854      1.00  1.224796   .120937
   9.02842   9.02842      1.00  1.224026   .120827
   9.02830   9.02830      1.00  1.228696   .121417
   9.02818   9.02818      1.00  1.224296   .121027
   9.02807   9.02807      1.00  1.225986   .121107
   9.02795   9.02795      1.00  1.229156   .121397
   9.02783   9.02783      1.00  1.223486   .120787
   9.02772   9.02772      1.00  1.225876   .121187
   9.02761   9.02761      1.00  1.229686   .121537
   9.02750   9.02750      1.00  1.227646   .121387
   9.02738   9.02738      1.00  1.230776   .121617
   9.02727   9.02727      1.00  1.228646   .121577
   9.02717   9.02717      1.00  1.229586   .121767
   9.02705   9.02705      1.00  1.230016   .121617
   9.02693   9.02693      1.00  1.231996   .121807
   9.02683   9.02683      1.00  1.232616   .122077
   9.02672   9.02672      1.00  1.231276   .121847
   9.02661   9.02661      1.00  1.234566   .122167
   9.02649   9.02649      1.00  1.229906   .121857
   9.02639   9.02639      1.00  1.238856   .122807
   9.02628   9.02628      1.00  1.231026   .121927
   9.02617   9.02617      1.00  1.237046   .122427
   9.02605   9.02605      1.00  1.232896   .122167
   9.02594   9.02594      1.00  1.237806   .122647
   9.02583   9.02583      1.00  1.234056   .122297
   9.02571   9.02571      1.00  1.237316   .122627
   9.02559   9.02559      1.00  1.234076   .122167
   9.02548   9.02548      1.00  1.237566   .122707
   9.02537   9.02537      1.00  1.235936   .122587
   9.02525   9.02525      1.00  1.239426   .122987
   9.02512   9.02512      1.00  1.240016   .122957
   9.02501   9.02501      1.00  1.240186   .122967
   9.02490   9.02490      1.00  1.240446   .123087
   9.02478   9.02478      1.00  1.242646   .123217
   9.02466   9.02466      1.00  1.237646   .122877
   9.02454   9.02454      1.00  1.243806   .123377
   9.02443   9.02443      1.00  1.243206   .123297
   9.02431   9.02431      1.00  1.240336   .123187
   9.02419   9.02419      1.00  1.243296   .123367
   9.02409   9.02409      1.00  1.242956   .123447
   9.02397   9.02397      1.00  1.243646   .123537
   9.02386   9.02386      1.00  1.243356   .123517
   9.02375   9.02375      1.00  1.245176   .123807
   9.02365   9.02365      1.00  1.244516   .123687
   9.02354   9.02354      1.00  1.247336   .123837
   9.02342   9.02342      1.00  1.243456   .123627
   9.02331   9.02331      1.00  1.249996   .124347
   9.02319   9.02319      1.00  1.242766   .123627
   9.02309   9.02309      1.00  1.252336   .124537
   9.02298   9.02298      1.00  1.243966   .123757
   9.02287   9.02287      1.00  1.251796   .124507
   9.02276   9.02276      1.00  1.245316   .123817
   9.02266   9.02266      1.00  1.255046   .124847
   9.02254   9.02254      1.00  1.247226   .124147
   9.02243   9.02243      1.00  1.252566   .124637
   9.02232   9.02232      1.00  1.250236   .124417
   9.02221   9.02221      1.00  1.254256   .124697
   9.02210   9.02210      1.00  1.250086   .124577
   9.02198   9.02198      1.00  1.255656   .124957
   9.02188   9.02188      1.00  1.254106   .124977
   9.02178   9.02178      1.00  1.254416   .124887
   9.02167   9.02167      1.00  1.258146   .125457
   9.02156   9.02156      1.00  1.256656   .125347
   9.02145   9.02145      1.00  1.256706   .125267
   9.02135   9.02135      1.00  1.258186   .125407
   9.02124   9.02124      1.00  1.259896   .125487
   9.02113   9.02113      1.00  1.259446   .125497
   9.02102   9.02102      1.00  1.261056   .125857
   9.02092   9.02092      1.00  1.257816   .125467
   9.02082   9.02082      1.00  1.265506   .126177
   9.02071   9.02071      1.00  1.261616   .125837
   9.02062   9.02062      1.00  1.262726   .126067
   9.02052   9.02052      1.00  1.261856   .125997
   9.02041   9.02041      1.00  1.263936   .126127
   9.02030   9.02030      1.00  1.264516   .126277
   9.02020   9.02020      1.00  1.266256   .126527
   9.02010   9.02010      1.00  1.265066   .126357
   9.02000   9.02000      1.00  1.265526   .126407
   9.01989   9.01989      1.00  1.266596   .126527
   9.01979   9.01979      1.00  1.264826   .126177
   9.01968   9.01968      1.00  1.267826   .126637
   9.01957   9.01957      1.00  1.267536   .126617
   9.01946   9.01946      1.00  1.270626   .127017
   9.01935   9.01935      1.00  1.265936   .126477
   9.01925   9.01925      1.00  1.271956   .127137
   9.01914   9.01914      1.00  1.269776   .126727
   9.01902   9.01902      1.00  1.273146   .127217
   9.01891   9.01891      1.00  1.266746   .126717
   9.01880   9.01880      1.00  1.272876   .127417
   9.01868   9.01868      1.00  1.272576   .127297
   9.01856   9.01856      1.00  1.272416   .127217
   9.01845   9.01845      1.00  1.272696   .127327
   9.01834   9.01834      1.00  1.272476   .127287
   9.01823   9.01823      1.00  1.273176   .127407
   9.01810   9.01810      1.00  1.273866   .127507
   9.01798   9.01798      1.00  1.273856   .127467
   9.01788   9.01788      1.00  1.276096   .127677
   9.01776   9.01776      1.00  1.274976   .127587
   9.01763   9.01763      1.00  1.274146   .127637
   9.01753   9.01753      1.00  1.279056   .128077
   9.01742   9.01742      1.00  1.275936   .127847
   9.01730   9.01730      1.00  1.277056   .127807
   9.01718   9.01718      1.00  1.279066   .128157
   9.01708   9.01708      1.00  1.276346   .127997
   9.01697   9.01697      1.00  1.278456   .128177
   9.01686   9.01686      1.00  1.281646   .128547
   9.01674   9.01674      1.00  1.276966   .127907
   9.01663   9.01663      1.00  1.280846   .128557
   9.01653   9.01653      1.00  1.280586   .128467
   9.01642   9.01642      1.00  1.283856   .128647
   9.01631   9.01631      1.00  1.282436   .128717
   9.01620   9.01620      1.00  1.279646   .128387
   9.01609   9.01609      1.00  1.284426   .128857
   9.01597   9.01597      1.00  1.282906   .128757
   9.01585   9.01585      1.00  1.282416   .128717
   9.01574   9.01574      1.00  1.281586   .128777
   9.01563   9.01563      1.00  1.287076   .129147
   9.01551   9.01551      1.00  1.280366   .128467
   9.01539   9.01539      1.00  1.286486   .129227
   9.01527   9.01527      1.00  1.283706   .128967
   9.01516   9.01516      1.00  1.288426   .129477
   9.01504   9.01504      1.00  1.282216   .128987
   9.01492   9.01492      1.00  1.287246   .129647
   9.01481   9.01481      1.00  1.285396   .129177
   9.01469   9.01469      1.00  1.287956   .129517
   9.01457   9.01457      1.00  1.285276   .129227
   9.01445   9.01445      1.00  1.291006   .129897
   9.01433   9.01433      1.00  1.286316   .129277
   9.01423   9.01423      1.00  1.287916   .129587
   9.01411   9.01411      1.00  1.289546   .129807
   9.01399   9.01399      1.00  1.289826   .129667
   9.01389   9.01389      1.00  1.287836   .129717
   9.01378   9.01378      1.00  1.290276   .129827
   9.01367   9.01367      1.00  1.290586   .129737
   9.01355   9.01355      1.00  1.291376   .129957
   9.01344   9.01344      1.00  1.287376   .129657
   9.01333   9.01333      1.00  1.291316   .130047
   9.01322   9.01322      1.00  1.294956   .130537
   9.01311   9.01311      1.00  1.286786   .129547
   9.01300   9.01300      1.00  1.291986   .130147
   9.01289   9.01289      1.00  1.290656   .130117
   9.01278   9.01278      1.00  1.294986   .130607
   9.01266   9.01266      1.00  1.285436   .129537
   9.01256   9.01256      1.00  1.295716   .130647
   9.01246   9.01246      1.00  1.290646   .130057
   9.01235   9.01235      1.00  1.292966   .130377
   9.01223   9.01223      1.00  1.288576   .129817
   9.01211   9.01211      1.00  1.296946   .130847
   9.01201   9.01201      1.00  1.295126   .130677
   9.01190   9.01190      1.00  1.294736   .130617
   9.01179   9.01179      1.00  1.292846   .130417
   9.01168   9.01168      1.00  1.296806   .130827
   9.01158   9.01158      1.00  1.294916   .130837
   9.01147   9.01147      1.00  1.295936   .130837
   9.01136   9.01136      1.00  1.294776   .130827
   9.01126   9.01126      1.00  1.294496   .130657
   9.01116   9.01116      1.00  1.296246   .130857
   9.01105   9.01105      1.00  1.295056   .130797
   9.01094   9.01094      1.00  1.294546   .130737
   9.01084   9.01084      1.00  1.294126   .130827
   9.01074   9.01074      1.00  1.296906   .131027
   9.01064   9.01064      1.00  1.295966   .131037
   9.01054   9.01054      1.00  1.294296   .130857
   9.01043   9.01043      1.00  1.291006   .130577
   9.01033   9.01033      1.00  1.300026   .131497
   9.01023   9.01023      1.00  1.292996   .130827
   9.01012   9.01012      1.00  1.293716   .130867
   9.01002   9.01002      1.00  1.293616   .130917
   9.00992   9.00992      1.00  1.298326   .131607
   9.00981   9.00981      1.00  1.291396   .130687
   9.00970   9.00970      1.00  1.293566   .130927
   9.00960   9.00960      1.00  1.296306   .131147
   9.00949   9.00949      1.00  1.296736   .131177
   9.00939   9.00939      1.00  1.291826   .130777
   9.00928   9.00928      1.00  1.295516   .131157
   9.00916   9.00916      1.00  1.297126   .131437
   9.00906   9.00906      1.00  1.293556   .131057
   9.00894   9.00894      1.00  1.291586   .130767
   9.00882   9.00882      1.00  1.295056   .131257
   9.00871   9.00871      1.00  1.295226   .131207
   9.00860   9.00860      1.00  1.292326   .131057
   9.00848   9.00848      1.00  1.294296   .131187
   9.00836   9.00836      1.00  1.293066   .131197
   9.00825   9.00825      1.00  1.293316   .131247
   9.00815   9.00815      1.00  1.291576   .130957
   9.00803   9.00803      1.00  1.294596   .131287
   9.00790   9.00790      1.00  1.291736   .131047
   9.00779   9.00779      1.00  1.292296   .131107
   9.00768   9.00768      1.00  1.293746   .131337
   9.00757   9.00757      1.00  1.291836   .130927
   9.00745   9.00745      1.00  1.291136   .130967
   9.00734   9.00734      1.00  1.291276   .131137
   9.00723   9.00723      1.00  1.292896   .131267
   9.00712   9.00712      1.00  1.288906   .130757
   9.00700   9.00700      1.00  1.291836   .131117
   9.00689   9.00689      1.00  1.288306   .130817
   9.00679   9.00679      1.00  1.292966   .131477
   9.00667   9.00667      1.00  1.285166   .130547
   9.00656   9.00656      1.00  1.291516   .131177
   9.00645   9.00645      1.00  1.288076   .130917
   9.00635   9.00635      1.00  1.289456   .131067
   9.00623   9.00623      1.00  1.286006   .130707
   9.00612   9.00612      1.00  1.290436   .131207
   9.00601   9.00601      1.00  1.286496   .130897
   9.00590   9.00590      1.00  1.286606   .130727
   9.00579   9.00579      1.00  1.284316   .130587
   9.00566   9.00566      1.00  1.289966   .131237
   9.00555   9.00555      1.00  1.282526   .130447
   9.00544   9.00544      1.00  1.286466   .130807
   9.00532   9.00532      1.00  1.281116   .130387
   9.00520   9.00520      1.00  1.287686   .131107
   9.00508   9.00508      1.00  1.280276   .130467
   9.00497   9.00497      1.00  1.287156   .131077
   9.00486   9.00486      1.00  1.280906   .130497
   9.00473   9.00473      1.00  1.284396   .130567
   9.00462   9.00462      1.00  1.283336   .130797
   9.00450   9.00450      1.00  1.284316   .130917
   9.00438   9.00438      1.00  1.281066   .130527
   9.00426   9.00426      1.00  1.281086   .130587
   9.00415   9.00415      1.00  1.280496   .130517
   9.00405   9.00405      1.00  1.282596   .130817
   9.00394   9.00394      1.00  1.279966   .130467
   9.00382   9.00382      1.00  1.278356   .130357
   9.00371   9.00371      1.00  1.279206   .130497
   9.00360   9.00360      1.00  1.280486   .130617
   9.00349   9.00349      1.00  1.276776   .130407
   9.00337   9.00337      1.00  1.278996   .130467
   9.00326   9.00326      1.00  1.278186   .130427
   9.00316   9.00316      1.00  1.278076   .130397
   9.00305   9.00305      1.00  1.275506   .130247
   9.00294   9.00294      1.00  1.278616   .130507
   9.00283   9.00283      1.00  1.272536   .129797
   9.00273   9.00273      1.00  1.277866   .130457
   9.00262   9.00262      1.00  1.274006   .130137
   9.00250   9.00250      1.00  1.276756   .130267
   9.00239   9.00239      1.00  1.268316   .129447
   9.00228   9.00228      1.00  1.276236   .130417
   9.00217   9.00217      1.00  1.273056   .130157
   9.00205   9.00205      1.00  1.276426   .130337
   9.00195   9.00195      1.00  1.266336   .129297
   9.00184   9.00184      1.00  1.279556   .130757
   9.00173   9.00173      1.00  1.269576   .129727
   9.00162   9.00162      1.00  1.272686   .130247
   9.00151   9.00151      1.00  1.268786   .129817
   9.00141   9.00141      1.00  1.276476   .130497
   9.00131   9.00131      1.00  1.268616   .129557
   9.00120   9.00120      1.00  1.269976   .129877
   9.00109   9.00109      1.00  1.270376   .130027
   9.00099   9.00099      1.00  1.272256   .130147
   9.00089   9.00089      1.00  1.266736   .129567
   9.00078   9.00078      1.00  1.268346   .129757
   9.00068   9.00068      1.00  1.271276   .130187
   9.00058   9.00058      1.00  1.267816   .129717
   9.00048   9.00048      1.00  1.265606   .129527
   9.00037   9.00037      1.00  1.269096   .129997
   9.00027   9.00027      1.00  1.263536   .129437
   9.00017   9.00017      1.00  1.267486   .129707
   9.00006   9.00006      1.00  1.266716   .129757
   8.99995   8.99995      1.00  1.265546   .129617
   8.99985   8.99985      1.00  1.263926   .129407
   8.99975   8.99975      1.00  1.266196   .129507
   8.99964   8.99964      1.00  1.263636   .129537
   8.99953   8.99953      1.00  1.265466   .129747
   8.99943   8.99943      1.00  1.260056   .129247
   8.99932   8.99932      1.00  1.264356   .129797
   8.99921   8.99921      1.00  1.264106   .129577
   8.99909   8.99909      1.00  1.260566   .129237
   8.99898   8.99898      1.00  1.261036   .129437
   8.99888   8.99888      1.00  1.263386   .129667
   8.99877   8.99877      1.00  1.259786   .129287
   8.99865   8.99865      1.00  1.260306   .129337
   8.99853   8.99853      1.00  1.260886   .129437
   8.99842   8.99842      1.00  1.260366   .129367
   8.99831   8.99831      1.00  1.259346   .129237
   8.99819   8.99819      1.00  1.259436   .129437
   8.99807   8.99807      1.00  1.255586   .129027
   8.99796   8.99796      1.00  1.261146   .129587
   8.99784   8.99784      1.00  1.256136   .129107
   8.99772   8.99772      1.00  1.258946   .129587
   8.99761   8.99761      1.00  1.256816   .129157
   8.99750   8.99750      1.00  1.259026   .129427
   8.99739   8.99739      1.00  1.256216   .129237
   8.99727   8.99727      1.00  1.259586   .129357
   8.99716   8.99716      1.00  1.252016   .128787
   8.99706   8.99706      1.00  1.261456   .129777
   8.99694   8.99694      1.00  1.254846   .129177
   8.99683   8.99683      1.00  1.255456   .129137
   8.99673   8.99673      1.00  1.254556   .129097
   8.99662   8.99662      1.00  1.251986   .128867
   8.99651   8.99651      1.00  1.254476   .129217
   8.99640   8.99640      1.00  1.252526   .128847
   8.99629   8.99629      1.00  1.252406   .128887
   8.99619   8.99619      1.00  1.253846   .129197
   8.99608   8.99608      1.00  1.251376   .128827
   8.99596   8.99596      1.00  1.250456   .128807
   8.99585   8.99585      1.00  1.252516   .129057
   8.99574   8.99574      1.00  1.251076   .128997
   8.99562   8.99562      1.00  1.249716   .128797
   8.99550   8.99550      1.00  1.251316   .129007
   8.99538   8.99538      1.00  1.249486   .128677
   8.99527   8.99527      1.00  1.250626   .128967
   8.99516   8.99516      1.00  1.247796   .128617
   8.99503   8.99503      1.00  1.247376   .128657
   8.99492   8.99492      1.00  1.248686   .128777
   8.99480   8.99480      1.00  1.247826   .128647
   8.99469   8.99469      1.00  1.246586   .128447
   8.99457   8.99457      1.00  1.248436   .128877
   8.99445   8.99445      1.00  1.243576   .128427
   8.99434   8.99434      1.00  1.250476   .129257
   8.99423   8.99423      1.00  1.242656   .128167
   8.99411   8.99411      1.00  1.245496   .128577
   8.99400   8.99400      1.00  1.244116   .128577
   8.99389   8.99389      1.00  1.248596   .129067
   8.99378   8.99378      1.00  1.242566   .128317
   8.99366   8.99366      1.00  1.243776   .128437
   8.99356   8.99356      1.00  1.242136   .128257
   8.99345   8.99345      1.00  1.246696   .128867
   8.99333   8.99333      1.00  1.238456   .127947
   8.99322   8.99322      1.00  1.241206   .128287
   8.99311   8.99311      1.00  1.243666   .128627
   8.99301   8.99301      1.00  1.245446   .128567
   8.99290   8.99290      1.00  1.234496   .127717
   8.99278   8.99278      1.00  1.243686   .128717
   8.99268   8.99268      1.00  1.239266   .128287
   8.99257   8.99257      1.00  1.241976   .128397
   8.99246   8.99246      1.00  1.235156   .127737
   8.99234   8.99234      1.00  1.242266   .128497
   8.99223   8.99223      1.00  1.236966   .128097
   8.99213   8.99213      1.00  1.236236   .127837
   8.99202   8.99202      1.00  1.236356   .128137
   8.99191   8.99191      1.00  1.238656   .128067
   8.99180   8.99180      1.00  1.234416   .127777
   8.99170   8.99170      1.00  1.233256   .127617
   8.99159   8.99159      1.00  1.239466   .128357
   8.99147   8.99147      1.00  1.234216   .127767
   8.99137   8.99137      1.00  1.233116   .127567
   8.99127   8.99127      1.00  1.236086   .128167
   8.99116   8.99116      1.00  1.232946   .127867
   8.99105   8.99105      1.00  1.231496   .127787
   8.99095   8.99095      1.00  1.235786   .128247
   8.99085   8.99085      1.00  1.230346   .127717
   8.99075   8.99075      1.00  1.232216   .127607
   8.99064   8.99064      1.00  1.228346   .127377
   8.99054   8.99054      1.00  1.236146   .128447
   8.99044   8.99044      1.00  1.232336   .127797
   8.99034   8.99034      1.00  1.227906   .127457
   8.99023   8.99023      1.00  1.230356   .127577
   8.99012   8.99012      1.00  1.232306   .127927
   8.99002   8.99002      1.00  1.228296   .127537
   8.98992   8.98992      1.00  1.229576   .127687
   8.98981   8.98981      1.00  1.229686   .127767
   8.98971   8.98971      1.00  1.228256   .127567
   8.98961   8.98961      1.00  1.232266   .128077
   8.98950   8.98950      1.00  1.227546   .127447
   8.98938   8.98938      1.00  1.225686   .127267
   8.98928   8.98928      1.00  1.227906   .127617
   8.98917   8.98917      1.00  1.230706   .127897
   8.98905   8.98905      1.00  1.228376   .127597
   8.98893   8.98893      1.00  1.226756   .127577
   8.98883   8.98883      1.00  1.226976   .127557
   8.98872   8.98872      1.00  1.230406   .127837
   8.98859   8.98859      1.00  1.224336   .127327
   8.98848   8.98848      1.00  1.228246   .127677
   8.98836   8.98836      1.00  1.227956   .127787
   8.98825   8.98825      1.00  1.228386   .127857
   8.98813   8.98813      1.00  1.226996   .127557
   8.98801   8.98801      1.00  1.225596   .127497
   8.98789   8.98789      1.00  1.227356   .127657
   8.98778   8.98778      1.00  1.225096   .127477
   8.98767   8.98767      1.00  1.227346   .127607
   8.98756   8.98756      1.00  1.226876   .127617
   8.98745   8.98745      1.00  1.226276   .127747
   8.98734   8.98734      1.00  1.223466   .127367
   8.98723   8.98723      1.00  1.229426   .128167
   8.98711   8.98711      1.00  1.222796   .127367
   8.98700   8.98700      1.00  1.225726   .127687
   8.98690   8.98690      1.00  1.225586   .127727
   8.98678   8.98678      1.00  1.226646   .127747
   8.98666   8.98666      1.00  1.222776   .127347
   8.98655   8.98655      1.00  1.226106   .127817
   8.98645   8.98645      1.00  1.224286   .127667
   8.98634   8.98634      1.00  1.226486   .127907
   8.98622   8.98622      1.00  1.219936   .127307
   8.98611   8.98611      1.00  1.223656   .127707
   8.98600   8.98600      1.00  1.226846   .127887
   8.98589   8.98589      1.00  1.220406   .127377
   8.98577   8.98577      1.00  1.223056   .127797
   8.98566   8.98566      1.00  1.225816   .127807
   8.98554   8.98554      1.00  1.222066   .127497
   8.98543   8.98543      1.00  1.219946   .127177
   8.98531   8.98531      1.00  1.226706   .128007
   8.98519   8.98519      1.00  1.217816   .127157
   8.98508   8.98508      1.00  1.224846   .127867
   8.98496   8.98496      1.00  1.219836   .127317
   8.98484   8.98484      1.00  1.227056   .128227
   8.98472   8.98472      1.00  1.219056   .127237
   8.98460   8.98460      1.00  1.222116   .127657
   8.98448   8.98448      1.00  1.221876   .127607
   8.98436   8.98436      1.00  1.225756   .128057
   8.98425   8.98425      1.00  1.214326   .126847
   8.98414   8.98414      1.00  1.226616   .128197
   8.98403   8.98403      1.00  1.218356   .127467
   8.98391   8.98391      1.00  1.220026   .127527
   8.98380   8.98380      1.00  1.220526   .127737
   8.98369   8.98369      1.00  1.224006   .127917
   8.98358   8.98358      1.00  1.215556   .127237
   8.98347   8.98347      1.00  1.219546   .127597
   8.98336   8.98336      1.00  1.216426   .127387
   8.98325   8.98325      1.00  1.224006   .128087
   8.98314   8.98314      1.00  1.216536   .127377
   8.98303   8.98303      1.00  1.218696   .127547
   8.98292   8.98292      1.00  1.219596   .127637
   8.98281   8.98281      1.00  1.220636   .127787
   8.98270   8.98270      1.00  1.218686   .127537
   8.98259   8.98259      1.00  1.217236   .127487
   8.98248   8.98248      1.00  1.217616   .127547
   8.98237   8.98237      1.00  1.218916   .127737
   8.98226   8.98226      1.00  1.220496   .127787
   8.98215   8.98215      1.00  1.214486   .127387
   8.98204   8.98204      1.00  1.217586   .127627
   8.98193   8.98193      1.00  1.215086   .127477
   8.98182   8.98182      1.00  1.219556   .127927
   8.98171   8.98171      1.00  1.212316   .127257
   8.98160   8.98160      1.00  1.215406   .127567
   8.98150   8.98150      1.00  1.216596   .127817
   8.98139   8.98139      1.00  1.214706   .127437
   8.98128   8.98128      1.00  1.211046   .127107
   8.98117   8.98117      1.00  1.214136   .127527
   8.98107   8.98107      1.00  1.215066   .127607
   8.98097   8.98097      1.00  1.215196   .127627
   8.98087   8.98087      1.00  1.209556   .127087
   8.98076   8.98076      1.00  1.214336   .127657
   8.98066   8.98066      1.00  1.215006   .127637
   8.98056   8.98056      1.00  1.208606   .126917
   8.98046   8.98046      1.00  1.212566   .127427
   8.98036   8.98036      1.00  1.213166   .127357
   8.98025   8.98025      1.00  1.211466   .127317
   8.98015   8.98015      1.00  1.206476   .126797
   8.98003   8.98003      1.00  1.214156   .127647
   8.97993   8.97993      1.00  1.209096   .127287
   8.97984   8.97984      1.00  1.208066   .127197
   8.97972   8.97972      1.00  1.209016   .127157
   8.97961   8.97961      1.00  1.210566   .127307
   8.97951   8.97951      1.00  1.205846   .126887
   8.97940   8.97940      1.00  1.209746   .127417
   8.97929   8.97929      1.00  1.207776   .127137
   8.97918   8.97918      1.00  1.206756   .126887
   8.97907   8.97907      1.00  1.204986   .126947
   8.97896   8.97896      1.00  1.209246   .127187
   8.97885   8.97885      1.00  1.206976   .127087
   8.97873   8.97873      1.00  1.201526   .126457
   8.97861   8.97861      1.00  1.206676   .126987
   8.97850   8.97850      1.00  1.206196   .127147
   8.97839   8.97839      1.00  1.204766   .126957
   8.97827   8.97827      1.00  1.199866   .126327
   8.97815   8.97815      1.00  1.208476   .127287
   8.97804   8.97804      1.00  1.201906   .126637
   8.97792   8.97792      1.00  1.201376   .126567
   8.97780   8.97780      1.00  1.201586   .126517
   8.97769   8.97769      1.00  1.204786   .126867
   8.97758   8.97758      1.00  1.201626   .126707
   8.97747   8.97747      1.00  1.199376   .126607
   8.97735   8.97735      1.00  1.202956   .126967
   8.97724   8.97724      1.00  1.203876   .127017
   8.97713   8.97713      1.00  1.196026   .126307
   8.97702   8.97702      1.00  1.199806   .126517
   8.97690   8.97690      1.00  1.201016   .126797
   8.97679   8.97679      1.00  1.197676   .126237
   8.97669   8.97669      1.00  1.197196   .126347
   8.97657   8.97657      1.00  1.199846   .126737
   8.97646   8.97646      1.00  1.198006   .126527
   8.97636   8.97636      1.00  1.191866   .125937
   8.97625   8.97625      1.00  1.197306   .126357
   8.97614   8.97614      1.00  1.197116   .126507
   8.97602   8.97602      1.00  1.193826   .126137
   8.97591   8.97591      1.00  1.193956   .126357
   8.97580   8.97580      1.00  1.197276   .126437
   8.97568   8.97568      1.00  1.194526   .126117
   8.97555   8.97555      1.00  1.191586   .125977
   8.97544   8.97544      1.00  1.196836   .126537
   8.97534   8.97534      1.00  1.194776   .126337
   8.97522   8.97522      1.00  1.191716   .126027
   8.97509   8.97509      1.00  1.192676   .126257
   8.97497   8.97497      1.00  1.195316   .126587
   8.97486   8.97486      1.00  1.193726   .126267
   8.97474   8.97474      1.00  1.189886   .126067
   8.97462   8.97462      1.00  1.191546   .126177
   8.97450   8.97450      1.00  1.196056   .126627
   8.97440   8.97440      1.00  1.190686   .126047
   8.97429   8.97429      1.00  1.193016   .126317
   8.97416   8.97416      1.00  1.191766   .126127
   8.97404   8.97404      1.00  1.193666   .126367
   8.97393   8.97393      1.00  1.187846   .125927
   8.97383   8.97383      1.00  1.195056   .126597
   8.97372   8.97372      1.00  1.190036   .126127
   8.97360   8.97360      1.00  1.191266   .126237
   8.97349   8.97349      1.00  1.189996   .126077
   8.97338   8.97338      1.00  1.192936   .126477
   8.97327   8.97327      1.00  1.190896   .126227
   8.97316   8.97316      1.00  1.190106   .126187
   8.97305   8.97305      1.00  1.189686   .126077
   8.97295   8.97295      1.00  1.195416   .126727
   8.97283   8.97283      1.00  1.188336   .126097
   8.97272   8.97272      1.00  1.190026   .126377
   8.97262   8.97262      1.00  1.192776   .126667
   8.97250   8.97250      1.00  1.192986   .126567
   8.97239   8.97239      1.00  1.188116   .126197
   8.97228   8.97228      1.00  1.191596   .126507
   8.97218   8.97218      1.00  1.190936   .126437
   8.97207   8.97207      1.00  1.190436   .126407
   8.97195   8.97195      1.00  1.192056   .126667
   8.97185   8.97185      1.00  1.188596   .126337
   8.97174   8.97174      1.00  1.194206   .126867
   8.97163   8.97163      1.00  1.187416   .126117
   8.97152   8.97152      1.00  1.193196   .126787
   8.97142   8.97142      1.00  1.189106   .126467
   8.97131   8.97131      1.00  1.189106   .126277
   8.97121   8.97121      1.00  1.192276   .126637
   8.97110   8.97110      1.00  1.190816   .126627
   8.97099   8.97099      1.00  1.188296   .126227
   8.97090   8.97090      1.00  1.192806   .127017
   8.97079   8.97079      1.00  1.188736   .126327
   8.97069   8.97069      1.00  1.191966   .126827
   8.97059   8.97059      1.00  1.189506   .126627
   8.97049   8.97049      1.00  1.189026   .126617
   8.97038   8.97038      1.00  1.190916   .126867
   8.97028   8.97028      1.00  1.190586   .126827
   8.97018   8.97018      1.00  1.186766   .126387
   8.97008   8.97008      1.00  1.187876   .126477
   8.96997   8.96997      1.00  1.191256   .126767
   8.96986   8.96986      1.00  1.183986   .126187
   8.96976   8.96976      1.00  1.190706   .126837
   8.96966   8.96966      1.00  1.183896   .125997
   8.96955   8.96955      1.00  1.189256   .126677
   8.96943   8.96943      1.00  1.182916   .125927
   8.96933   8.96933      1.00  1.187836   .126477
   8.96922   8.96922      1.00  1.183436   .126077
   8.96910   8.96910      1.00  1.186726   .126417
   8.96899   8.96899      1.00  1.184046   .126217
   8.96888   8.96888      1.00  1.187616   .126597
   8.96877   8.96877      1.00  1.181456   .125797
   8.96865   8.96865      1.00  1.190426   .126847
   8.96853   8.96853      1.00  1.184286   .126427
   8.96842   8.96842      1.00  1.184076   .126197
   8.96832   8.96832      1.00  1.187346   .126577
   8.96820   8.96820      1.00  1.187796   .126737
   8.96807   8.96807      1.00  1.182516   .126157
   8.96795   8.96795      1.00  1.184296   .126407
   8.96785   8.96785      1.00  1.189546   .127017
   8.96773   8.96773      1.00  1.184536   .126517
   8.96761   8.96761      1.00  1.186606   .126647
   8.96750   8.96750      1.00  1.180406   .126037
   8.96739   8.96739      1.00  1.191026   .127197
   8.96727   8.96727      1.00  1.183516   .126367
   8.96716   8.96716      1.00  1.188546   .126957
   8.96705   8.96705      1.00  1.185596   .126467
   8.96694   8.96694      1.00  1.190286   .127097
   8.96683   8.96683      1.00  1.179996   .126057
   8.96671   8.96671      1.00  1.193076   .127587
   8.96661   8.96661      1.00  1.182296   .126437
   8.96650   8.96650      1.00  1.192266   .127537
   8.96639   8.96639      1.00  1.179216   .126077
   8.96628   8.96628      1.00  1.194206   .127787
   8.96616   8.96616      1.00  1.181766   .126487
   8.96606   8.96606      1.00  1.191306   .127247
   8.96594   8.96594      1.00  1.183736   .126777
   8.96582   8.96582      1.00  1.191046   .127427
   8.96571   8.96571      1.00  1.184066   .126927
   8.96560   8.96560      1.00  1.188736   .127137
   8.96548   8.96548      1.00  1.187476   .126917
   8.96536   8.96536      1.00  1.190276   .127367
   8.96525   8.96525      1.00  1.186516   .127047
   8.96514   8.96514      1.00  1.192476   .127597
   8.96502   8.96502      1.00  1.188116   .127277
   8.96489   8.96489      1.00  1.190566   .127627
   8.96477   8.96477      1.00  1.187726   .127197
   8.96466   8.96466      1.00  1.193696   .127907
   8.96454   8.96454      1.00  1.189686   .127587
   8.96442   8.96442      1.00  1.188286   .127387
   8.96430   8.96430      1.00  1.191436   .127787
   8.96419   8.96419      1.00  1.194596   .128197
   8.96408   8.96408      1.00  1.189756   .127637
   8.96396   8.96396      1.00  1.193886   .128047
   8.96385   8.96385      1.00  1.190956   .127667
   8.96374   8.96374      1.00  1.194876   .128297
   8.96363   8.96363      1.00  1.190096   .127747
   8.96351   8.96351      1.00  1.193926   .128197
   8.96340   8.96340      1.00  1.191296   .127747
   8.96330   8.96330      1.00  1.194896   .128227
   8.96319   8.96319      1.00  1.192616   .128027
   8.96307   8.96307      1.00  1.192946   .128127
   8.96297   8.96297      1.00  1.192866   .127917
   8.96286   8.96286      1.00  1.193056   .128127
   8.96275   8.96275      1.00  1.195016   .128357
   8.96263   8.96263      1.00  1.191896   .128027
   8.96252   8.96252      1.00  1.189586   .127687
   8.96242   8.96242      1.00  1.197026   .128787
   8.96230   8.96230      1.00  1.193606   .128227
   8.96219   8.96219      1.00  1.193376   .128267
   8.96208   8.96208      1.00  1.191926   .128067
   8.96198   8.96198      1.00  1.195996   .128607
   8.96187   8.96187      1.00  1.193666   .128367
   8.96175   8.96175      1.00  1.189846   .127877
   8.96165   8.96165      1.00  1.196346   .128647
   8.96154   8.96154      1.00  1.193006   .128227
   8.96143   8.96143      1.00  1.194736   .128487
   8.96132   8.96132      1.00  1.193706   .128387
   8.96121   8.96121      1.00  1.198506   .129007
   8.96112   8.96112      1.00  1.191476   .128237
   8.96101   8.96101      1.00  1.196556   .128787
   8.96091   8.96091      1.00  1.196406   .128667
   8.96080   8.96080      1.00  1.195086   .128727
   8.96071   8.96071      1.00  1.194096   .128627
   8.96060   8.96060      1.00  1.200046   .129377
   8.96049   8.96049      1.00  1.190116   .128197
   8.96039   8.96039      1.00  1.200646   .129337
   8.96029   8.96029      1.00  1.191106   .128327
   8.96019   8.96019      1.00  1.199656   .129367
   8.96008   8.96008      1.00  1.191526   .128557
   8.95997   8.95997      1.00  1.200396   .129397
   8.95988   8.95988      1.00  1.196956   .128927
   8.95977   8.95977      1.00  1.198096   .129247
   8.95966   8.95966      1.00  1.192466   .128627
   8.95956   8.95956      1.00  1.201816   .129767
   8.95945   8.95945      1.00  1.198496   .129277
   8.95933   8.95933      1.00  1.196526   .129027
   8.95922   8.95922      1.00  1.198356   .129407
   8.95911   8.95911      1.00  1.201656   .129737
   8.95901   8.95901      1.00  1.196856   .129207
   8.95890   8.95890      1.00  1.200386   .129457
   8.95878   8.95878      1.00  1.199906   .129457
   8.95866   8.95866      1.00  1.200366   .129337
   8.95855   8.95855      1.00  1.200556   .129717
   8.95843   8.95843      1.00  1.199696   .129727
   8.95831   8.95831      1.00  1.202526   .129797
   8.95820   8.95820      1.00  1.196456   .129197
   8.95808   8.95808      1.00  1.203276   .130017
   8.95796   8.95796      1.00  1.200016   .129557
   8.95784   8.95784      1.00  1.200976   .129677
   8.95773   8.95773      1.00  1.200306   .129667
   8.95762   8.95762      1.00  1.204266   .130057
   8.95750   8.95750      1.00  1.200366   .129797
   8.95739   8.95739      1.00  1.202196   .129977
   8.95728   8.95728      1.00  1.201036   .129907
   8.95717   8.95717      1.00  1.204336   .130257
   8.95706   8.95706      1.00  1.203326   .130237
   8.95694   8.95694      1.00  1.200736   .129917
   8.95683   8.95683      1.00  1.203396   .130177
   8.95673   8.95673      1.00  1.201656   .130157
   8.95662   8.95662      1.00  1.202986   .130057
   8.95650   8.95650      1.00  1.201086   .129957
   8.95640   8.95640      1.00  1.204136   .130397
   8.95629   8.95629      1.00  1.201316   .130147
   8.95618   8.95618      1.00  1.204156   .130347
   8.95606   8.95606      1.00  1.202606   .130147
   8.95595   8.95595      1.00  1.205936   .130637
   8.95583   8.95583      1.00  1.201306   .130157
   8.95572   8.95572      1.00  1.205326   .130407
   8.95560   8.95560      1.00  1.202856   .130337
   8.95548   8.95548      1.00  1.207076   .130537
   8.95537   8.95537      1.00  1.200776   .130177
   8.95526   8.95526      1.00  1.205066   .130537
   8.95513   8.95513      1.00  1.201016   .130177
   8.95501   8.95501      1.00  1.204176   .130527
   8.95490   8.95490      1.00  1.201216   .130327
   8.95478   8.95478      1.00  1.204866   .130727
   8.95465   8.95465      1.00  1.200596   .130237
   8.95454   8.95454      1.00  1.202286   .130347
   8.95443   8.95443      1.00  1.200346   .130267
   8.95431   8.95431      1.00  1.202786   .130617
   8.95419   8.95419      1.00  1.202486   .130537
   8.95408   8.95408      1.00  1.199976   .130197
   8.95398   8.95398      1.00  1.204756   .130697
   8.95386   8.95386      1.00  1.203286   .130567
   8.95375   8.95375      1.00  1.200076   .130187
   8.95364   8.95364      1.00  1.197696   .130207
   8.95354   8.95354      1.00  1.205386   .130877
   8.95342   8.95342      1.00  1.196616   .130017
   8.95330   8.95330      1.00  1.200836   .130467
   8.95319   8.95319      1.00  1.200766   .130477
   8.95309   8.95309      1.00  1.201526   .130657
   8.95298   8.95298      1.00  1.197346   .130047
   8.95286   8.95286      1.00  1.196076   .129997
   8.95275   8.95275      1.00  1.201606   .130577
   8.95265   8.95265      1.00  1.198226   .130257
   8.95254   8.95254      1.00  1.196386   .130157
   8.95242   8.95242      1.00  1.197186   .130037
   8.95231   8.95231      1.00  1.196976   .130117
   8.95220   8.95220      1.00  1.194856   .129917
   8.95210   8.95210      1.00  1.198046   .130237
   8.95199   8.95199      1.00  1.196846   .130177
   8.95188   8.95188      1.00  1.194176   .129837
   8.95178   8.95178      1.00  1.193036   .129807
   8.95166   8.95166      1.00  1.196556   .130207
   8.95155   8.95155      1.00  1.190136   .129367
   8.95144   8.95144      1.00  1.194016   .129907
   8.95134   8.95134      1.00  1.191166   .129587
   8.95124   8.95124      1.00  1.194236   .130057
   8.95113   8.95113      1.00  1.188646   .129387
   8.95102   8.95102      1.00  1.191486   .129627
   8.95092   8.95092      1.00  1.190216   .129597
   8.95082   8.95082      1.00  1.192066   .129867
   8.95071   8.95071      1.00  1.186846   .129377
   8.95061   8.95061      1.00  1.189666   .129727
   8.95051   8.95051      1.00  1.188686   .129387
   8.95041   8.95041      1.00  1.186326   .129257
   8.95030   8.95030      1.00  1.186976   .129317
   8.95020   8.95020      1.00  1.188266   .129417
   8.95010   8.95010      1.00  1.187466   .129367
   8.94999   8.94999      1.00  1.185466   .129187
   8.94989   8.94989      1.00  1.184996   .129307
   8.94979   8.94979      1.00  1.187586   .129447
   8.94969   8.94969      1.00  1.184536   .129197
   8.94958   8.94958      1.00  1.181206   .128747
   8.94946   8.94946      1.00  1.185836   .129127
   8.94935   8.94935      1.00  1.180486   .128487
   8.94924   8.94924      1.00  1.182376   .128967
   8.94913   8.94913      1.00  1.181376   .128717
   8.94901   8.94901      1.00  1.185426   .129197
   8.94891   8.94891      1.00  1.175096   .127897
   8.94880   8.94880      1.00  1.185266   .129097
   8.94869   8.94869      1.00  1.178696   .128557
   8.94856   8.94856      1.00  1.181336   .128647
   8.94844   8.94844      1.00  1.174696   .128057
   8.94833   8.94833      1.00  1.182566   .128757
   8.94821   8.94821      1.00  1.181636   .128837
   8.94809   8.94809      1.00  1.171806   .127707
   8.94798   8.94798      1.00  1.177696   .128427
   8.94787   8.94787      1.00  1.177686   .128437
   8.94776   8.94776      1.00  1.175806   .128147
   8.94764   8.94764      1.00  1.173526   .127787
   8.94753   8.94753      1.00  1.178976   .128447
   8.94741   8.94741      1.00  1.175396   .127937
   8.94731   8.94731      1.00  1.173176   .127977
   8.94719   8.94719      1.00  1.173296   .127927
   8.94708   8.94708      1.00  1.178836   .128397
   8.94697   8.94697      1.00  1.170466   .127407
   8.94686   8.94686      1.00  1.176966   .128217
   8.94674   8.94674      1.00  1.171626   .127657
   8.94664   8.94664      1.00  1.178746   .128327
   8.94653   8.94653      1.00  1.168016   .127107
   8.94642   8.94642      1.00  1.179096   .128347
   8.94630   8.94630      1.00  1.172996   .127627
   8.94620   8.94620      1.00  1.172576   .127637
   8.94609   8.94609      1.00  1.172366   .127507
   8.94597   8.94597      1.00  1.175586   .127527
   8.94585   8.94585      1.00  1.173116   .127337
   8.94574   8.94574      1.00  1.167096   .126557
   8.94563   8.94563      1.00  1.175686   .127487
   8.94551   8.94551      1.00  1.172566   .127027
   8.94539   8.94539      1.00  1.172066   .127067
   8.94528   8.94528      1.00  1.171746   .126937
   8.94517   8.94517      1.00  1.175416   .127287
   8.94505   8.94505      1.00  1.171516   .126837
   8.94493   8.94493      1.00  1.170976   .126487
   8.94480   8.94480      1.00  1.174256   .127017
   8.94469   8.94469      1.00  1.176676   .127127
   8.94457   8.94457      1.00  1.168276   .126067
   8.94445   8.94445      1.00  1.176136   .126587
   8.94434   8.94434      1.00  1.173976   .126367
   8.94423   8.94423      1.00  1.173226   .126317
   8.94412   8.94412      1.00  1.173136   .126257
   8.94400   8.94400      1.00  1.172976   .125997
   8.94389   8.94389      1.00  1.175346   .126237
   8.94378   8.94378      1.00  1.171226   .125707
   8.94367   8.94367      1.00  1.174126   .125817
   8.94356   8.94356      1.00  1.176166   .125947
   8.94345   8.94345      1.00  1.172476   .125307
   8.94334   8.94334      1.00  1.174536   .125637
   8.94322   8.94322      1.00  1.175016   .125617
   8.94311   8.94311      1.00  1.171846   .125067
   8.94301   8.94301      1.00  1.175666   .125337
   8.94290   8.94290      1.00  1.175226   .125307
   8.94279   8.94279      1.00  1.173146   .124937
   8.94267   8.94267      1.00  1.172686   .124597
   8.94256   8.94256      1.00  1.175036   .124867
   8.94246   8.94246      1.00  1.174846   .124747
   8.94234   8.94234      1.00  1.174346   .124637
   8.94223   8.94223      1.00  1.172316   .124307
   8.94212   8.94212      1.00  1.177606   .124537
   8.94202   8.94202      1.00  1.175736   .124317
   8.94191   8.94191      1.00  1.174626   .123997
   8.94180   8.94180      1.00  1.173576   .123887
   8.94169   8.94169      1.00  1.176706   .124227
   8.94159   8.94159      1.00  1.174636   .123647
   8.94147   8.94147      1.00  1.177386   .124057
   8.94136   8.94136      1.00  1.172476   .123477
   8.94126   8.94126      1.00  1.177626   .123777
   8.94116   8.94116      1.00  1.174456   .123447
   8.94106   8.94106      1.00  1.177666   .123607
   8.94095   8.94095      1.00  1.175806   .123067
   8.94085   8.94085      1.00  1.175866   .123107
   8.94075   8.94075      1.00  1.175426   .123007
   8.94064   8.94064      1.00  1.179736   .123297
   8.94054   8.94054      1.00  1.175996   .122397
   8.94044   8.94044      1.00  1.176206   .122757
   8.94034   8.94034      1.00  1.177616   .122777
   8.94023   8.94023      1.00  1.180726   .122927
   8.94012   8.94012      1.00  1.173526   .122127
   8.94002   8.94002      1.00  1.180446   .122827
   8.93992   8.93992      1.00  1.176636   .122247
   8.93982   8.93982      1.00  1.183446   .122707
   8.93970   8.93970      1.00  1.174916   .121737
   8.93960   8.93960      1.00  1.180776   .122187
   8.93949   8.93949      1.00  1.181186   .122157
   8.93939   8.93939      1.00  1.178926   .122007
   8.93927   8.93927      1.00  1.178006   .121657
   8.93916   8.93916      1.00  1.185406   .122447
   8.93905   8.93905      1.00  1.179216   .121737
   8.93894   8.93894      1.00  1.183086   .121857
   8.93883   8.93883      1.00  1.179546   .121607
   8.93871   8.93871      1.00  1.184706   .121937
   8.93860   8.93860      1.00  1.179396   .121587
   8.93849   8.93849      1.00  1.178076   .121667
   8.93837   8.93837      1.00  1.185276   .121977
   8.93825   8.93825      1.00  1.180416   .121647
   8.93813   8.93813      1.00  1.179636   .121647
   8.93801   8.93801      1.00  1.184956   .121957
   8.93790   8.93790      1.00  1.181326   .121377
   8.93779   8.93779      1.00  1.178376   .121497
   8.93767   8.93767      1.00  1.181666   .121887
   8.93756   8.93756      1.00  1.188116   .122617
   8.93744   8.93744      1.00  1.180796   .121757
   8.93733   8.93733      1.00  1.181416   .121687
   8.93722   8.93722      1.00  1.183386   .121827
   8.93711   8.93711      1.00  1.183676   .122247
   8.93699   8.93699      1.00  1.180166   .121867
   8.93688   8.93688      1.00  1.179196   .121857
   8.93677   8.93677      1.00  1.187126   .122307
   8.93666   8.93666      1.00  1.177806   .121767
   8.93656   8.93656      1.00  1.186306   .122477
   8.93644   8.93644      1.00  1.183306   .122257
   8.93634   8.93634      1.00  1.185186   .122427
   8.93623   8.93623      1.00  1.177996   .121577
   8.93611   8.93611      1.00  1.186026   .122627
   8.93600   8.93600      1.00  1.183346   .122147
   8.93588   8.93588      1.00  1.180406   .121717
   8.93577   8.93577      1.00  1.181526   .122197
   8.93565   8.93565      1.00  1.185626   .122707
   8.93553   8.93553      1.00  1.183066   .122667
   8.93542   8.93542      1.00  1.183546   .122677
   8.93530   8.93530      1.00  1.182066   .122687
   8.93518   8.93518      1.00  1.184206   .122467
   8.93506   8.93506      1.00  1.181926   .122397
   8.93495   8.93495      1.00  1.182086   .122607
   8.93483   8.93483      1.00  1.188096   .123237
   8.93470   8.93470      1.00  1.177766   .122247
   8.93459   8.93459      1.00  1.184056   .122797
   8.93448   8.93448      1.00  1.181676   .122797
   8.93437   8.93437      1.00  1.188586   .123377
   8.93425   8.93425      1.00  1.178546   .122257
   8.93414   8.93414      1.00  1.186506   .123087
   8.93402   8.93402      1.00  1.182726   .122627
   8.93391   8.93391      1.00  1.189196   .123467
   8.93380   8.93380      1.00  1.176966   .122147
   8.93368   8.93368      1.00  1.190526   .123677
   8.93357   8.93357      1.00  1.180816   .122557
   8.93346   8.93346      1.00  1.188076   .123147
   8.93335   8.93335      1.00  1.177856   .122257
   8.93323   8.93323      1.00  1.192926   .123967
   8.93313   8.93313      1.00  1.178696   .122207
   8.93302   8.93302      1.00  1.187486   .123317
   8.93290   8.93290      1.00  1.181136   .122557
   8.93279   8.93279      1.00  1.189236   .123737
   8.93269   8.93269      1.00  1.178206   .122597
   8.93258   8.93258      1.00  1.187726   .123817
   8.93246   8.93246      1.00  1.182246   .123087
   8.93235   8.93235      1.00  1.188166   .123797
   8.93225   8.93225      1.00  1.182826   .123397
   8.93214   8.93214      1.00  1.187636   .123747
   8.93202   8.93202      1.00  1.185856   .123277
   8.93192   8.93192      1.00  1.185996   .123617
   8.93182   8.93182      1.00  1.188606   .123867
   8.93170   8.93170      1.00  1.187076   .123977
   8.93159   8.93159      1.00  1.186446   .123787
   8.93148   8.93148      1.00  1.184716   .123467
   8.93138   8.93138      1.00  1.191016   .124157
   8.93127   8.93127      1.00  1.186286   .123657
   8.93116   8.93116      1.00  1.185826   .123847
   8.93106   8.93106      1.00  1.186936   .123887
   8.93096   8.93096      1.00  1.194606   .124697
   8.93086   8.93086      1.00  1.188226   .124137
   8.93075   8.93075      1.00  1.191406   .124377
   8.93065   8.93065      1.00  1.192596   .124487
   8.93055   8.93055      1.00  1.192606   .124427
   8.93044   8.93044      1.00  1.189496   .124097
   8.93033   8.93033      1.00  1.193806   .124517
   8.93024   8.93024      1.00  1.195496   .124917
   8.93014   8.93014      1.00  1.193276   .124627
   8.93003   8.93003      1.00  1.193666   .124607
   8.92992   8.92992      1.00  1.197176   .125077
   8.92982   8.92982      1.00  1.194356   .124867
   8.92972   8.92972      1.00  1.194406   .125137
   8.92961   8.92961      1.00  1.196906   .125487
   8.92949   8.92949      1.00  1.196506   .125307
   8.92939   8.92939      1.00  1.196746   .125417
   8.92929   8.92929      1.00  1.192496   .124987
   8.92917   8.92917      1.00  1.200076   .125747
   8.92905   8.92905      1.00  1.192936   .125217
   8.92894   8.92894      1.00  1.195436   .125377
   8.92884   8.92884      1.00  1.200266   .125587
   8.92872   8.92872      1.00  1.196956   .125687
   8.92860   8.92860      1.00  1.197786   .125727
   8.92848   8.92848      1.00  1.192926   .125277
   8.92837   8.92837      1.00  1.202976   .126377
   8.92825   8.92825      1.00  1.192826   .125267
   8.92814   8.92814      1.00  1.197726   .125827
   8.92802   8.92802      1.00  1.197156   .125827
   8.92791   8.92791      1.00  1.199866   .126177
   8.92779   8.92779      1.00  1.193946   .125547
   8.92768   8.92768      1.00  1.199066   .126417
   8.92756   8.92756      1.00  1.196346   .125937
   8.92746   8.92746      1.00  1.203126   .126557
   8.92734   8.92734      1.00  1.191956   .125577
   8.92723   8.92723      1.00  1.204336   .126817
   8.92712   8.92712      1.00  1.195756   .126087
   8.92700   8.92700      1.00  1.200546   .126577
   8.92689   8.92689      1.00  1.195366   .125797
   8.92678   8.92678      1.00  1.203626   .126647
   8.92667   8.92667      1.00  1.195586   .126087
   8.92657   8.92657      1.00  1.197856   .126287
   8.92646   8.92646      1.00  1.199116   .126487
   8.92634   8.92634      1.00  1.201516   .126587
   8.92623   8.92623      1.00  1.192326   .125717
   8.92612   8.92612      1.00  1.199856   .126667
   8.92601   8.92601      1.00  1.197416   .126237
   8.92589   8.92589      1.00  1.197216   .126367
   8.92578   8.92578      1.00  1.193456   .125777
   8.92567   8.92567      1.00  1.199356   .126267
   8.92555   8.92555      1.00  1.195426   .126227
   8.92543   8.92543      1.00  1.194936   .126267
   8.92531   8.92531      1.00  1.198606   .126557
   8.92520   8.92520      1.00  1.196766   .126247
   8.92508   8.92508      1.00  1.197226   .126437
   8.92496   8.92496      1.00  1.195876   .126527
   8.92484   8.92484      1.00  1.198356   .126717
   8.92473   8.92473      1.00  1.199306   .126717
   8.92461   8.92461      1.00  1.193296   .126097
   8.92450   8.92450      1.00  1.197116   .126487
   8.92437   8.92437      1.00  1.197166   .126387
   8.92426   8.92426      1.00  1.192666   .126087
   8.92415   8.92415      1.00  1.197366   .126567
   8.92403   8.92403      1.00  1.194736   .126207
   8.92393   8.92393      1.00  1.194276   .126107
   8.92382   8.92382      1.00  1.190766   .125907
   8.92370   8.92370      1.00  1.197236   .126547
   8.92359   8.92359      1.00  1.195826   .126397
   8.92348   8.92348      1.00  1.192726   .125937
   8.92337   8.92337      1.00  1.191556   .126157
   8.92326   8.92326      1.00  1.196596   .126267
   8.92315   8.92315      1.00  1.192826   .125987
   8.92304   8.92304      1.00  1.188926   .125787
   8.92293   8.92293      1.00  1.194036   .126567
   8.92283   8.92283      1.00  1.194746   .126387
   8.92271   8.92271      1.00  1.188136   .125457
   8.92260   8.92260      1.00  1.191306   .125957
   8.92249   8.92249      1.00  1.190986   .125797
   8.92237   8.92237      1.00  1.191316   .126057
   8.92226   8.92226      1.00  1.186446   .125697
   8.92215   8.92215      1.00  1.190526   .126037
   8.92205   8.92205      1.00  1.193086   .126487
   8.92194   8.92194      1.00  1.184546   .125617
   8.92182   8.92182      1.00  1.190746   .125957
   8.92172   8.92172      1.00  1.188846   .125687
   8.92162   8.92162      1.00  1.185566   .125247
   8.92151   8.92151      1.00  1.189936   .125937
   8.92139   8.92139      1.00  1.185816   .125217
   8.92129   8.92129      1.00  1.189236   .125737
   8.92119   8.92119      1.00  1.181486   .125027
   8.92108   8.92108      1.00  1.188756   .125537
   8.92098   8.92098      1.00  1.184146   .125147
   8.92088   8.92088      1.00  1.184476   .125447
   8.92078   8.92078      1.00  1.181636   .125027
   8.92067   8.92067      1.00  1.187776   .125427
   8.92057   8.92057      1.00  1.179456   .124897
   8.92046   8.92046      1.00  1.181306   .124817
   8.92037   8.92037      1.00  1.181576   .124647
   8.92026   8.92026      1.00  1.185076   .125077
   8.92015   8.92015      1.00  1.176816   .124577
   8.92004   8.92004      1.00  1.181896   .124977
   8.91995   8.91995      1.00  1.182416   .125017
   8.91984   8.91984      1.00  1.182906   .125127
   8.91973   8.91973      1.00  1.179316   .124847
   8.91962   8.91962      1.00  1.175966   .124387
   8.91952   8.91952      1.00  1.189386   .125577
   8.91942   8.91942      1.00  1.176746   .124637
   8.91930   8.91930      1.00  1.182556   .125137
   8.91918   8.91918      1.00  1.176016   .124587
   8.91908   8.91908      1.00  1.182326   .125207
   8.91897   8.91897      1.00  1.176666   .124687
   8.91886   8.91886      1.00  1.180496   .125157
   8.91875   8.91875      1.00  1.172676   .124357
   8.91863   8.91863      1.00  1.180546   .125097
   8.91851   8.91851      1.00  1.172656   .124227
   8.91839   8.91839      1.00  1.177176   .124707
   8.91828   8.91828      1.00  1.171826   .124217
   8.91817   8.91817      1.00  1.175816   .124397
   8.91805   8.91805      1.00  1.171166   .124127
   8.91793   8.91793      1.00  1.176586   .124937
   8.91782   8.91782      1.00  1.167526   .123807
   8.91771   8.91771      1.00  1.174196   .124597
   8.91759   8.91759      1.00  1.171296   .124337
   8.91747   8.91747      1.00  1.168766   .123777
   8.91736   8.91736      1.00  1.170256   .123957
   8.91726   8.91726      1.00  1.166306   .123687
   8.91714   8.91714      1.00  1.175006   .124687
   8.91703   8.91703      1.00  1.163656   .123507
   8.91692   8.91692      1.00  1.170976   .124257
   8.91681   8.91681      1.00  1.165586   .123467
   8.91670   8.91670      1.00  1.167586   .123647
   8.91659   8.91659      1.00  1.161606   .122967
   8.91648   8.91648      1.00  1.169136   .123677
   8.91638   8.91638      1.00  1.164986   .123207
   8.91627   8.91627      1.00  1.168046   .123757
   8.91615   8.91615      1.00  1.158896   .122547
   8.91604   8.91604      1.00  1.166436   .123457
   8.91593   8.91593      1.00  1.163536   .123267
   8.91582   8.91582      1.00  1.162706   .123327
   8.91570   8.91570      1.00  1.158626   .123057
   8.91558   8.91558      1.00  1.166176   .123687
   8.91547   8.91547      1.00  1.159006   .122847
   8.91535   8.91535      1.00  1.160436   .122987
   8.91523   8.91523      1.00  1.162166   .123477
   8.91511   8.91511      1.00  1.160066   .123037
   8.91500   8.91500      1.00  1.158396   .122947
   8.91488   8.91488      1.00  1.156576   .122987
   8.91476   8.91476      1.00  1.159566   .123487
   8.91464   8.91464      1.00  1.154466   .122707
   8.91454   8.91454      1.00  1.156546   .122847
   8.91442   8.91442      1.00  1.155796   .123147
   8.91429   8.91429      1.00  1.154626   .122657
   8.91418   8.91418      1.00  1.151596   .122367
   8.91408   8.91408      1.00  1.156396   .122827
   8.91397   8.91397      1.00  1.151556   .122517
   8.91385   8.91385      1.00  1.150856   .122487
   8.91374   8.91374      1.00  1.150876   .122877
   8.91363   8.91363      1.00  1.153076   .122837
   8.91352   8.91352      1.00  1.148466   .122437
   8.91340   8.91340      1.00  1.149366   .122457
   8.91330   8.91330      1.00  1.145386   .122027
   8.91319   8.91319      1.00  1.153976   .122837
   8.91308   8.91308      1.00  1.140696   .121577
   8.91297   8.91297      1.00  1.147536   .122467
   8.91286   8.91286      1.00  1.144346   .122007
   8.91275   8.91275      1.00  1.147896   .122347
   8.91264   8.91264      1.00  1.143016   .121897
   8.91253   8.91253      1.00  1.146426   .122287
   8.91242   8.91242      1.00  1.142576   .121747
   8.91232   8.91232      1.00  1.143746   .122227
   8.91220   8.91220      1.00  1.140746   .121857
   8.91209   8.91209      1.00  1.141716   .121737
   8.91199   8.91199      1.00  1.139806   .121877
   8.91188   8.91188      1.00  1.137396   .121427
   8.91177   8.91177      1.00  1.139356   .121547
   8.91166   8.91166      1.00  1.137866   .121707
   8.91155   8.91155      1.00  1.136786   .121367
   8.91145   8.91145      1.00  1.137776   .121817
   8.91134   8.91134      1.00  1.137106   .121517
   8.91123   8.91123      1.00  1.135596   .121297
   8.91112   8.91112      1.00  1.136666   .121307
   8.91103   8.91103      1.00  1.132836   .121227
   8.91092   8.91092      1.00  1.135166   .121197
   8.91081   8.91081      1.00  1.135996   .121397
   8.91072   8.91072      1.00  1.131666   .121187
   8.91062   8.91062      1.00  1.135966   .121497
   8.91051   8.91051      1.00  1.127596   .120747
   8.91040   8.91040      1.00  1.130846   .120947
   8.91030   8.91030      1.00  1.129836   .121047
   8.91021   8.91021      1.00  1.128306   .120787
   8.91010   8.91010      1.00  1.123376   .120427
   8.90999   8.90999      1.00  1.128796   .120987
   8.90989   8.90989      1.00  1.122926   .120307
   8.90979   8.90979      1.00  1.126116   .120967
   8.90968   8.90968      1.00  1.120126   .119897
   8.90957   8.90957      1.00  1.121496   .120027
   8.90946   8.90946      1.00  1.119926   .119937
   8.90936   8.90936      1.00  1.119916   .119927
   8.90924   8.90924      1.00  1.117106   .120067
   8.90912   8.90912      1.00  1.120336   .120427
   8.90902   8.90902      1.00  1.113856   .119417
   8.90891   8.90891      1.00  1.118316   .120027
   8.90880   8.90880      1.00  1.116826   .120007
   8.90867   8.90867      1.00  1.111686   .119307
   8.90856   8.90856      1.00  1.116156   .119767
   8.90845   8.90845      1.00  1.110716   .119617
   8.90834   8.90834      1.00  1.112156   .119697
   8.90821   8.90821      1.00  1.110756   .119567
   8.90810   8.90810      1.00  1.109956   .119167
   8.90799   8.90799      1.00  1.109356   .119117
   8.90788   8.90788      1.00  1.111906   .119627
   8.90776   8.90776      1.00  1.108696   .119357
   8.90765   8.90765      1.00  1.109056   .119477
   8.90754   8.90754      1.00  1.109116   .119577
   8.90742   8.90742      1.00  1.106256   .119317
   8.90730   8.90730      1.00  1.104576   .119167
   8.90719   8.90719      1.00  1.108706   .119767
   8.90708   8.90708      1.00  1.104276   .119127
   8.90697   8.90697      1.00  1.108746   .119437
   8.90686   8.90686      1.00  1.102656   .118787
   8.90675   8.90675      1.00  1.105396   .119177
   8.90665   8.90665      1.00  1.104366   .119357
   8.90653   8.90653      1.00  1.103796   .119027
   8.90642   8.90642      1.00  1.103156   .119107
   8.90631   8.90631      1.00  1.102686   .119157
   8.90620   8.90620      1.00  1.102886   .118977
   8.90609   8.90609      1.00  1.101926   .119187
   8.90597   8.90597      1.00  1.103456   .119607
   8.90586   8.90586      1.00  1.097606   .118667
   8.90575   8.90575      1.00  1.105336   .119487
   8.90563   8.90563      1.00  1.097726   .118767
   8.90551   8.90551      1.00  1.102966   .119497
   8.90540   8.90540      1.00  1.097696   .118727
   8.90528   8.90528      1.00  1.101596   .119357
   8.90516   8.90516      1.00  1.096606   .118497
   8.90504   8.90504      1.00  1.101326   .118827
   8.90492   8.90492      1.00  1.097726   .118657
   8.90481   8.90481      1.00  1.099856   .118817
   8.90469   8.90469      1.00  1.095876   .118597
   8.90458   8.90458      1.00  1.101156   .119077
   8.90445   8.90445      1.00  1.095996   .118617
   8.90434   8.90434      1.00  1.099386   .118737
   8.90423   8.90423      1.00  1.099076   .118907
   8.90411   8.90411      1.00  1.095796   .118497
   8.90400   8.90400      1.00  1.096826   .118607
   8.90389   8.90389      1.00  1.098576   .118767
   8.90379   8.90379      1.00  1.095846   .118527
   8.90366   8.90366      1.00  1.091706   .118187
   8.90355   8.90355      1.00  1.096766   .118707
   8.90345   8.90345      1.00  1.096176   .118677
   8.90334   8.90334      1.00  1.096996   .118757
   8.90323   8.90323      1.00  1.093186   .118237
   8.90311   8.90311      1.00  1.095846   .118347
   8.90301   8.90301      1.00  1.099386   .118827
   8.90290   8.90290      1.00  1.092706   .118187
   8.90279   8.90279      1.00  1.096216   .118487
   8.90267   8.90267      1.00  1.094326   .118737
   8.90257   8.90257      1.00  1.097356   .118947
   8.90246   8.90246      1.00  1.094126   .118657
   8.90234   8.90234      1.00  1.097636   .119007
   8.90223   8.90223      1.00  1.094456   .118787
   8.90213   8.90213      1.00  1.091646   .118517
   8.90202   8.90202      1.00  1.095886   .118867
   8.90190   8.90190      1.00  1.098646   .119177
   8.90179   8.90179      1.00  1.089966   .118347
   8.90169   8.90169      1.00  1.100176   .119437
   8.90158   8.90158      1.00  1.094766   .118787
   8.90147   8.90147      1.00  1.095616   .118977
   8.90136   8.90136      1.00  1.090856   .118147
   8.90126   8.90126      1.00  1.100366   .119487
   8.90116   8.90116      1.00  1.093286   .118627
   8.90105   8.90105      1.00  1.095636   .119057
   8.90095   8.90095      1.00  1.094826   .118957
   8.90085   8.90085      1.00  1.097906   .118997
   8.90075   8.90075      1.00  1.093146   .118637
   8.90064   8.90064      1.00  1.095356   .118887
   8.90054   8.90054      1.00  1.096326   .118847
   8.90043   8.90043      1.00  1.098156   .119147
   8.90033   8.90033      1.00  1.094716   .118787
   8.90022   8.90022      1.00  1.096476   .119157
   8.90012   8.90012      1.00  1.095416   .118977
   8.90002   8.90002      1.00  1.100346   .119607
   8.89992   8.89992      1.00  1.093946   .118887
   8.89981   8.89981      1.00  1.095446   .119177
   8.89970   8.89970      1.00  1.097826   .119237
   8.89961   8.89961      1.00  1.095786   .119137
   8.89950   8.89950      1.00  1.099056   .119387
   8.89938   8.89938      1.00  1.093656   .118827
   8.89927   8.89927      1.00  1.097966   .119277
   8.89917   8.89917      1.00  1.095546   .119377
   8.89906   8.89906      1.00  1.100026   .119827
   8.89894   8.89894      1.00  1.095876   .119117
   8.89883   8.89883      1.00  1.096736   .119397
   8.89872   8.89872      1.00  1.095466   .118867
   8.89861   8.89861      1.00  1.101496   .119937
   8.89848   8.89848      1.00  1.095516   .119077
   8.89836   8.89836      1.00  1.098276   .119407
   8.89826   8.89826      1.00  1.096986   .119397
   8.89814   8.89814      1.00  1.101686   .120007
   8.89801   8.89801      1.00  1.092276   .119007
   8.89790   8.89790      1.00  1.101466   .120217
   8.89779   8.89779      1.00  1.100616   .119967
   8.89767   8.89767      1.00  1.095556   .119627
   8.89755   8.89755      1.00  1.099436   .119867
   8.89744   8.89744      1.00  1.098196   .119847
   8.89734   8.89734      1.00  1.102626   .120257
   8.89722   8.89722      1.00  1.093486   .119267
   8.89711   8.89711      1.00  1.097736   .119877
   8.89700   8.89700      1.00  1.097526   .119577
   8.89689   8.89689      1.00  1.100606   .119927
   8.89679   8.89679      1.00  1.094656   .119217
   8.89667   8.89667      1.00  1.099766   .119977
   8.89656   8.89656      1.00  1.098726   .119997
   8.89645   8.89645      1.00  1.098296   .119827
   8.89634   8.89634      1.00  1.097806   .119817
   8.89623   8.89623      1.00  1.100556   .120417
   8.89612   8.89612      1.00  1.100556   .120297
   8.89601   8.89601      1.00  1.102566   .120417
   8.89589   8.89589      1.00  1.097636   .119937
   8.89577   8.89577      1.00  1.103216   .120597
   8.89566   8.89566      1.00  1.098936   .120007
   8.89555   8.89555      1.00  1.102976   .120687
   8.89543   8.89543      1.00  1.103676   .120827
   8.89531   8.89531      1.00  1.097196   .120247
   8.89520   8.89520      1.00  1.103246   .120777
   8.89508   8.89508      1.00  1.103196   .120887
   8.89496   8.89496      1.00  1.102466   .120667
   8.89484   8.89484      1.00  1.096896   .120167
   8.89472   8.89472      1.00  1.104276   .120847
   8.89461   8.89461      1.00  1.105396   .120997
   8.89449   8.89449      1.00  1.104216   .120947
   8.89438   8.89438      1.00  1.102346   .120927
   8.89426   8.89426      1.00  1.102586   .120987
   8.89416   8.89416      1.00  1.109856   .121677
   8.89404   8.89404      1.00  1.104016   .120807
   8.89392   8.89392      1.00  1.104076   .120917
   8.89382   8.89382      1.00  1.106986   .121137
   8.89370   8.89370      1.00  1.104306   .120887
   8.89359   8.89359      1.00  1.107526   .121237
   8.89347   8.89347      1.00  1.103596   .120857
   8.89337   8.89337      1.00  1.106906   .121367
   8.89326   8.89326      1.00  1.104206   .121207
   8.89315   8.89315      1.00  1.106866   .121407
   8.89304   8.89304      1.00  1.105926   .121447
   8.89293   8.89293      1.00  1.109316   .121907
   8.89282   8.89282      1.00  1.104656   .121107
   8.89271   8.89271      1.00  1.111186   .121907
   8.89259   8.89259      1.00  1.108666   .121597
   8.89248   8.89248      1.00  1.110096   .122117
   8.89238   8.89238      1.00  1.109956   .121807
   8.89227   8.89227      1.00  1.114646   .122637
   8.89215   8.89215      1.00  1.107726   .121847
   8.89205   8.89205      1.00  1.113626   .122447
   8.89194   8.89194      1.00  1.110406   .122237
   8.89183   8.89183      1.00  1.111926   .122397
   8.89172   8.89172      1.00  1.107786   .121617
   8.89161   8.89161      1.00  1.115966   .122857
   8.89151   8.89151      1.00  1.110136   .121987
   8.89140   8.89140      1.00  1.113176   .122367
   8.89129   8.89129      1.00  1.109756   .121937
   8.89118   8.89118      1.00  1.118896   .123177
   8.89109   8.89109      1.00  1.108556   .121947
   8.89098   8.89098      1.00  1.117086   .123087
   8.89087   8.89087      1.00  1.114786   .122577
   8.89077   8.89077      1.00  1.119096   .123267
   8.89067   8.89067      1.00  1.108966   .121957
   8.89057   8.89057      1.00  1.120426   .123117
   8.89046   8.89046      1.00  1.113576   .122417
   8.89036   8.89036      1.00  1.117166   .123137
   8.89026   8.89026      1.00  1.113336   .122647
   8.89016   8.89016      1.00  1.122336   .123307
   8.89005   8.89005      1.00  1.113806   .122657
   8.88995   8.88995      1.00  1.117076   .122997
   8.88985   8.88985      1.00  1.116946   .122847
   8.88974   8.88974      1.00  1.119756   .122927
   8.88963   8.88963      1.00  1.111346   .122657
   8.88952   8.88952      1.00  1.120036   .123397
   8.88942   8.88942      1.00  1.117786   .122947
   8.88931   8.88931      1.00  1.115956   .122747
   8.88919   8.88919      1.00  1.116646   .122737
   8.88908   8.88908      1.00  1.119846   .123167
   8.88897   8.88897      1.00  1.119936   .123127
   8.88886   8.88886      1.00  1.116736   .122947
   8.88874   8.88874      1.00  1.118766   .123197
   8.88863   8.88863      1.00  1.121876   .123677
   8.88852   8.88852      1.00  1.116966   .123187
   8.88840   8.88840      1.00  1.116736   .123137
   8.88828   8.88828      1.00  1.124676   .124167
   8.88817   8.88817      1.00  1.115706   .122837
   8.88806   8.88806      1.00  1.117166   .123357
   8.88794   8.88794      1.00  1.121866   .123847
   8.88782   8.88782      1.00  1.119286   .123667
   8.88770   8.88770      1.00  1.116256   .123147
   8.88759   8.88759      1.00  1.115916   .123297
   8.88748   8.88748      1.00  1.123926   .123887
   8.88737   8.88737      1.00  1.114216   .122807
   8.88725   8.88725      1.00  1.120806   .123597
   8.88715   8.88715      1.00  1.116586   .123357
   8.88704   8.88704      1.00  1.123336   .124307
   8.88692   8.88692      1.00  1.110576   .122767
   8.88682   8.88682      1.00  1.122006   .124237
   8.88672   8.88672      1.00  1.115676   .123437
   8.88661   8.88661      1.00  1.120526   .123997
   8.88649   8.88649      1.00  1.112956   .123427
   8.88638   8.88638      1.00  1.120656   .123857
   8.88628   8.88628      1.00  1.115416   .123457
   8.88616   8.88616      1.00  1.118716   .123617
   8.88605   8.88605      1.00  1.109766   .122847
   8.88594   8.88594      1.00  1.122566   .124187
   8.88583   8.88583      1.00  1.111926   .122847
   8.88571   8.88571      1.00  1.116086   .123397
   8.88560   8.88560      1.00  1.119706   .123857
   8.88548   8.88548      1.00  1.113736   .123107
   8.88537   8.88537      1.00  1.110966   .122927
   8.88526   8.88526      1.00  1.115246   .123567
   8.88513   8.88513      1.00  1.114266   .123327
   8.88501   8.88501      1.00  1.110276   .122877
   8.88490   8.88490      1.00  1.112046   .123267
   8.88479   8.88479      1.00  1.111646   .123017
   8.88467   8.88467      1.00  1.113046   .123327
   8.88455   8.88455      1.00  1.105786   .122437
   8.88444   8.88444      1.00  1.115116   .123467
   8.88432   8.88432      1.00  1.108626   .122777
   8.88420   8.88420      1.00  1.110426   .123157
   8.88409   8.88409      1.00  1.104736   .122427
   8.88399   8.88399      1.00  1.117726   .123957
   8.88387   8.88387      1.00  1.098386   .121877
   8.88376   8.88376      1.00  1.111646   .123187
   8.88364   8.88364      1.00  1.104056   .122237
   8.88354   8.88354      1.00  1.112626   .123297
   8.88344   8.88344      1.00  1.101716   .122167
   8.88332   8.88332      1.00  1.107046   .122667
   8.88321   8.88321      1.00  1.108466   .123037
   8.88311   8.88311      1.00  1.106876   .122947
   8.88299   8.88299      1.00  1.100866   .122427
   8.88288   8.88288      1.00  1.111686   .123267
   8.88277   8.88277      1.00  1.102966   .122387
   8.88266   8.88266      1.00  1.105346   .122457
   8.88255   8.88255      1.00  1.103486   .122477
   8.88244   8.88244      1.00  1.106536   .122887
   8.88233   8.88233      1.00  1.100666   .122157
   8.88222   8.88222      1.00  1.104506   .122307
   8.88211   8.88211      1.00  1.106626   .122737
   8.88200   8.88200      1.00  1.099006   .122077
   8.88189   8.88189      1.00  1.102706   .122447
   8.88179   8.88179      1.00  1.105236   .122587
   8.88168   8.88168      1.00  1.104656   .122867
   8.88156   8.88156      1.00  1.097506   .122107
   8.88146   8.88146      1.00  1.105286   .122947
   8.88136   8.88136      1.00  1.105026   .122957
   8.88125   8.88125      1.00  1.100676   .122587
   8.88114   8.88114      1.00  1.099476   .122187
   8.88104   8.88104      1.00  1.108256   .123197
   8.88094   8.88094      1.00  1.100726   .122367
   8.88084   8.88084      1.00  1.099056   .122257
   8.88073   8.88073      1.00  1.102426   .122527
   8.88063   8.88063      1.00  1.108386   .123697
   8.88053   8.88053      1.00  1.093606   .121637
   8.88042   8.88042      1.00  1.102216   .122517
   8.88031   8.88031      1.00  1.102766   .122837
   8.88021   8.88021      1.00  1.105906   .123247
   8.88012   8.88012      1.00  1.097076   .122247
   8.88001   8.88001      1.00  1.105216   .123367
   8.87990   8.87990      1.00  1.105076   .123077
   8.87980   8.87980      1.00  1.100816   .122307
   8.87969   8.87969      1.00  1.103296   .123007
   8.87958   8.87958      1.00  1.107786   .123557
   8.87947   8.87947      1.00  1.101436   .122737
   8.87936   8.87936      1.00  1.106856   .123647
   8.87926   8.87926      1.00  1.106906   .123627
   8.87915   8.87915      1.00  1.108226   .123837
   8.87903   8.87903      1.00  1.101706   .123007
   8.87891   8.87891      1.00  1.109486   .123787
   8.87881   8.87881      1.00  1.109096   .123837
   8.87870   8.87870      1.00  1.107936   .123527
   8.87858   8.87858      1.00  1.100316   .122557
   8.87846   8.87846      1.00  1.116236   .124327
   8.87835   8.87835      1.00  1.106026   .123357
   8.87822   8.87822      1.00  1.107576   .123527
   8.87810   8.87810      1.00  1.107576   .123847
   8.87799   8.87799      1.00  1.113866   .124437
   8.87788   8.87788      1.00  1.106476   .123557
   8.87777   8.87777      1.00  1.111366   .124117
   8.87765   8.87765      1.00  1.108706   .123427
   8.87754   8.87754      1.00  1.112146   .124017
   8.87742   8.87742      1.00  1.109226   .124017
   8.87731   8.87731      1.00  1.113996   .124677
   8.87719   8.87719      1.00  1.112726   .124747
   8.87708   8.87708      1.00  1.109946   .124227
   8.87698   8.87698      1.00  1.115406   .124757
   8.87687   8.87687      1.00  1.116146   .124917
   8.87675   8.87675      1.00  1.113116   .124107
   8.87664   8.87664      1.00  1.113556   .124397
   8.87654   8.87654      1.00  1.116486   .125057
   8.87643   8.87643      1.00  1.116436   .125267
   8.87631   8.87631      1.00  1.112576   .124977
   8.87620   8.87620      1.00  1.116886   .125307
   8.87610   8.87610      1.00  1.117476   .125077
   8.87598   8.87598      1.00  1.116226   .124977
   8.87586   8.87586      1.00  1.118236   .125317
   8.87574   8.87574      1.00  1.117856   .125607
   8.87563   8.87563      1.00  1.121106   .126087
   8.87552   8.87552      1.00  1.118026   .125667
   8.87540   8.87540      1.00  1.119776   .125907
   8.87529   8.87529      1.00  1.118676   .125417
   8.87517   8.87517      1.00  1.121656   .125837
   8.87505   8.87505      1.00  1.118906   .125447
   8.87493   8.87493      1.00  1.121476   .125727
   8.87481   8.87481      1.00  1.117816   .125437
   8.87469   8.87469      1.00  1.122206   .125927
   8.87458   8.87458      1.00  1.119726   .125947
   8.87447   8.87447      1.00  1.125726   .126667
   8.87435   8.87435      1.00  1.118346   .125767
   8.87424   8.87424      1.00  1.123146   .126157
   8.87412   8.87412      1.00  1.123126   .126147
   8.87400   8.87400      1.00  1.123276   .126307
   8.87389   8.87389      1.00  1.119756   .125707
   8.87378   8.87378      1.00  1.125716   .126157
   8.87367   8.87367      1.00  1.124656   .126227
   8.87356   8.87356      1.00  1.122056   .126217
   8.87345   8.87345      1.00  1.124556   .126577
   8.87334   8.87334      1.00  1.127246   .126967
   8.87323   8.87323      1.00  1.125596   .126987
   8.87311   8.87311      1.00  1.120826   .126487
   8.87300   8.87300      1.00  1.124386   .126837
   8.87290   8.87290      1.00  1.130396   .127377
   8.87279   8.87279      1.00  1.121606   .126337
   8.87267   8.87267      1.00  1.127256   .126907
   8.87257   8.87257      1.00  1.125756   .126677
   8.87246   8.87246      1.00  1.128806   .126987
   8.87235   8.87235      1.00  1.125606   .126537
   8.87224   8.87224      1.00  1.132466   .127187
   8.87212   8.87212      1.00  1.126356   .126827
   8.87202   8.87202      1.00  1.129386   .127067
   8.87191   8.87191      1.00  1.128686   .127287
   8.87180   8.87180      1.00  1.134976   .128257
   8.87169   8.87169      1.00  1.129516   .127627
   8.87158   8.87158      1.00  1.129636   .127297
   8.87148   8.87148      1.00  1.132156   .127497
   8.87137   8.87137      1.00  1.135976   .128047
   8.87126   8.87126      1.00  1.128006   .127247
   8.87116   8.87116      1.00  1.134016   .127767
   8.87106   8.87106      1.00  1.134546   .128007
   8.87095   8.87095      1.00  1.128696   .127247
   8.87084   8.87084      1.00  1.133826   .127867
   8.87075   8.87075      1.00  1.132656   .127877
   8.87064   8.87064      1.00  1.135106   .128377
   8.87054   8.87054      1.00  1.132076   .128017
   8.87043   8.87043      1.00  1.133476   .128347
   8.87034   8.87034      1.00  1.132486   .127907
   8.87023   8.87023      1.00  1.139696   .128887
   8.87013   8.87013      1.00  1.130116   .127797
   8.87002   8.87002      1.00  1.141286   .129057
   8.86992   8.86992      1.00  1.132446   .128027
   8.86982   8.86982      1.00  1.138326   .128927
   8.86971   8.86971      1.00  1.136146   .128477
   8.86960   8.86960      1.00  1.139776   .129007
   8.86949   8.86949      1.00  1.136346   .128817
   8.86938   8.86938      1.00  1.141156   .129307
   8.86927   8.86927      1.00  1.133626   .128237
   8.86916   8.86916      1.00  1.139066   .128697
   8.86906   8.86906      1.00  1.135956   .128337
   8.86894   8.86894      1.00  1.141856   .129067
   8.86882   8.86882      1.00  1.135546   .128547
   8.86870   8.86870      1.00  1.138016   .129077
   8.86860   8.86860      1.00  1.137906   .128827
   8.86848   8.86848      1.00  1.142326   .129477
   8.86836   8.86836      1.00  1.139026   .129417
   8.86824   8.86824      1.00  1.135496   .128917
   8.86814   8.86814      1.00  1.145186   .129927
   8.86802   8.86802      1.00  1.137796   .128917
   8.86789   8.86789      1.00  1.142136   .129397
   8.86778   8.86778      1.00  1.134206   .128377
   8.86767   8.86767      1.00  1.142966   .129697
   8.86756   8.86756      1.00  1.132846   .128497
   8.86744   8.86744      1.00  1.137286   .129087
   8.86733   8.86733      1.00  1.137816   .129177
   8.86722   8.86722      1.00  1.143096   .129927
   8.86710   8.86710      1.00  1.134856   .128987
   8.86699   8.86699      1.00  1.142336   .129797
   8.86688   8.86688      1.00  1.140386   .129467
   8.86678   8.86678      1.00  1.143016   .129847
   8.86666   8.86666      1.00  1.140206   .129797
   8.86655   8.86655      1.00  1.142696   .129627
   8.86644   8.86644      1.00  1.142636   .130077
   8.86634   8.86634      1.00  1.144376   .130157
   8.86622   8.86622      1.00  1.141446   .129767
   8.86610   8.86610      1.00  1.142116   .129677
   8.86599   8.86599      1.00  1.144086   .130027
   8.86589   8.86589      1.00  1.141596   .129827
   8.86577   8.86577      1.00  1.148306   .130557
   8.86565   8.86565      1.00  1.141036   .129697
   8.86554   8.86554      1.00  1.149976   .130687
   8.86543   8.86543      1.00  1.142026   .129937
   8.86531   8.86531      1.00  1.152376   .131197
   8.86518   8.86518      1.00  1.136606   .129557
   8.86506   8.86506      1.00  1.151196   .131237
   8.86495   8.86495      1.00  1.144686   .130477
   8.86483   8.86483      1.00  1.149806   .130987
   8.86470   8.86470      1.00  1.140546   .129967
   8.86459   8.86459      1.00  1.147406   .130667
   8.86448   8.86448      1.00  1.146506   .130677
   8.86436   8.86436      1.00  1.145756   .130507
   8.86424   8.86424      1.00  1.144726   .130407
   8.86414   8.86414      1.00  1.150526   .131347
   8.86403   8.86403      1.00  1.143616   .130317
   8.86391   8.86391      1.00  1.148216   .131017
   8.86380   8.86380      1.00  1.145806   .130537
   8.86369   8.86369      1.00  1.147516   .130767
   8.86358   8.86358      1.00  1.149586   .130977
   8.86347   8.86347      1.00  1.144026   .130477
   8.86335   8.86335      1.00  1.151496   .131197
   8.86325   8.86325      1.00  1.144306   .130437
   8.86314   8.86314      1.00  1.150786   .131647
   8.86303   8.86303      1.00  1.145686   .130877
   8.86291   8.86291      1.00  1.152436   .131437
   8.86280   8.86280      1.00  1.145416   .130657
   8.86269   8.86269      1.00  1.153026   .131727
   8.86258   8.86258      1.00  1.147466   .131177
   8.86247   8.86247      1.00  1.148886   .130857
   8.86236   8.86236      1.00  1.149426   .131287
   8.86226   8.86226      1.00  1.151806   .131657
   8.86215   8.86215      1.00  1.147676   .131097
   8.86203   8.86203      1.00  1.148546   .130807
   8.86192   8.86192      1.00  1.152326   .131347
   8.86182   8.86182      1.00  1.152086   .131927
   8.86171   8.86171      1.00  1.149976   .131457
   8.86160   8.86160      1.00  1.146886   .131147
   8.86149   8.86149      1.00  1.152886   .131687
   8.86139   8.86139      1.00  1.149656   .131717
   8.86129   8.86129      1.00  1.147816   .131417
   8.86118   8.86118      1.00  1.153296   .131987
   8.86108   8.86108      1.00  1.149866   .131937
   8.86097   8.86097      1.00  1.149726   .131857
   8.86087   8.86087      1.00  1.152436   .132077
   8.86076   8.86076      1.00  1.149886   .132357
   8.86066   8.86066      1.00  1.149456   .131807
   8.86056   8.86056      1.00  1.150376   .131897
   8.86046   8.86046      1.00  1.149906   .131717
   8.86035   8.86035      1.00  1.152026   .131977
   8.86025   8.86025      1.00  1.144846   .131087
   8.86015   8.86015      1.00  1.150696   .131747
   8.86004   8.86004      1.00  1.152476   .132017
   8.85994   8.85994      1.00  1.145706   .131327
   8.85983   8.85983      1.00  1.149136   .131447
   8.85973   8.85973      1.00  1.153346   .132147
   8.85962   8.85962      1.00  1.145606   .131497
   8.85951   8.85951      1.00  1.149776   .132027
   8.85940   8.85940      1.00  1.148786   .131667
   8.85930   8.85930      1.00  1.154866   .132517
   8.85918   8.85918      1.00  1.143586   .131147
   8.85908   8.85908      1.00  1.150996   .132097
   8.85897   8.85897      1.00  1.147736   .131717
   8.85887   8.85887      1.00  1.151826   .132037
   8.85874   8.85874      1.00  1.141896   .130837
   8.85862   8.85862      1.00  1.151636   .131977
   8.85850   8.85850      1.00  1.144546   .131287
   8.85839   8.85839      1.00  1.150236   .131827
   8.85828   8.85828      1.00  1.146236   .131307
   8.85816   8.85816      1.00  1.152056   .132357
   8.85804   8.85804      1.00  1.145326   .131507
   8.85793   8.85793      1.00  1.148186   .131907
   8.85781   8.85781      1.00  1.147976   .131617
   8.85769   8.85769      1.00  1.149456   .132207
   8.85758   8.85758      1.00  1.146776   .131727
   8.85747   8.85747      1.00  1.147286   .131847
   8.85736   8.85736      1.00  1.150116   .132207
   8.85724   8.85724      1.00  1.144236   .131507
   8.85713   8.85713      1.00  1.149296   .132177
   8.85703   8.85703      1.00  1.145646   .131857
   8.85691   8.85691      1.00  1.149766   .132537
   8.85680   8.85680      1.00  1.144276   .131847
   8.85669   8.85669      1.00  1.147756   .132187
   8.85659   8.85659      1.00  1.149516   .132297
   8.85647   8.85647      1.00  1.146466   .132127
   8.85636   8.85636      1.00  1.144626   .132077
   8.85625   8.85625      1.00  1.150056   .132557
   8.85614   8.85614      1.00  1.146846   .132347
   8.85602   8.85602      1.00  1.148076   .132437
   8.85591   8.85591      1.00  1.147616   .132367
   8.85580   8.85580      1.00  1.148656   .132307
   8.85568   8.85568      1.00  1.147416   .132207
   8.85557   8.85557      1.00  1.147736   .132257
   8.85545   8.85545      1.00  1.147336   .132377
   8.85533   8.85533      1.00  1.150276   .132497
   8.85522   8.85522      1.00  1.148156   .132277
   8.85510   8.85510      1.00  1.148416   .132317
   8.85497   8.85497      1.00  1.151866   .132667
   8.85485   8.85485      1.00  1.145946   .132227
   8.85475   8.85475      1.00  1.150876   .132707
   8.85463   8.85463      1.00  1.152596   .132887
   8.85451   8.85451      1.00  1.146566   .132247
   8.85439   8.85439      1.00  1.152146   .133047
   8.85429   8.85429      1.00  1.150416   .132817
   8.85417   8.85417      1.00  1.151186   .132997
   8.85405   8.85405      1.00  1.149156   .132747
   8.85394   8.85394      1.00  1.150386   .132797
   8.85383   8.85383      1.00  1.151666   .133157
   8.85371   8.85371      1.00  1.151656   .133047
   8.85360   8.85360      1.00  1.144026   .132067
   8.85349   8.85349      1.00  1.155006   .133457
   8.85339   8.85339      1.00  1.150186   .132727
   8.85327   8.85327      1.00  1.151266   .132897
   8.85316   8.85316      1.00  1.147646   .132587
   8.85306   8.85306      1.00  1.155956   .133727
   8.85295   8.85295      1.00  1.145956   .132697
   8.85283   8.85283      1.00  1.153226   .133657
   8.85271   8.85271      1.00  1.149336   .132887
   8.85260   8.85260      1.00  1.156366   .133747
   8.85250   8.85250      1.00  1.150946   .133447
   8.85239   8.85239      1.00  1.154326   .133767
   8.85227   8.85227      1.00  1.154936   .133657
   8.85216   8.85216      1.00  1.154256   .133477
   8.85206   8.85206      1.00  1.150296   .133127
   8.85195   8.85195      1.00  1.159116   .134207
   8.85183   8.85183      1.00  1.152056   .133437
   8.85173   8.85173      1.00  1.153546   .133597
   8.85162   8.85162      1.00  1.155886   .133897
   8.85151   8.85151      1.00  1.154596   .133717
   8.85140   8.85140      1.00  1.155276   .133717
   8.85129   8.85129      1.00  1.150026   .133267
   8.85119   8.85119      1.00  1.158686   .134347
   8.85109   8.85109      1.00  1.153756   .133627
   8.85098   8.85098      1.00  1.153546   .133987
   8.85088   8.85088      1.00  1.155446   .133897
   8.85078   8.85078      1.00  1.158696   .134277
   8.85067   8.85067      1.00  1.150206   .133367
   8.85057   8.85057      1.00  1.155466   .133917
   8.85046   8.85046      1.00  1.155946   .134137
   8.85036   8.85036      1.00  1.157066   .134337
   8.85026   8.85026      1.00  1.153426   .133867
   8.85015   8.85015      1.00  1.159836   .134137
   8.85005   8.85005      1.00  1.153826   .133797
   8.84995   8.84995      1.00  1.158776   .134477
   8.84985   8.84985      1.00  1.155536   .134047
   8.84974   8.84974      1.00  1.158486   .134387
   8.84963   8.84963      1.00  1.156026   .134177
   8.84952   8.84952      1.00  1.154276   .133827
   8.84941   8.84941      1.00  1.160236   .134527
   8.84930   8.84930      1.00  1.155416   .134477
   8.84919   8.84919      1.00  1.155666   .134427
   8.84908   8.84908      1.00  1.157566   .134297
   8.84897   8.84897      1.00  1.159616   .134677
   8.84886   8.84886      1.00  1.156446   .134107
   8.84875   8.84875      1.00  1.156026   .134397
   8.84863   8.84863      1.00  1.158356   .134617
   8.84851   8.84851      1.00  1.158516   .134797
   8.84839   8.84839      1.00  1.152786   .134067
   8.84827   8.84827      1.00  1.156946   .134437
   8.84816   8.84816      1.00  1.160276   .134687
   8.84805   8.84805      1.00  1.158496   .134647
   8.84792   8.84792      1.00  1.154506   .134087
   8.84781   8.84781      1.00  1.160446   .134707
   8.84771   8.84771      1.00  1.160706   .134987
   8.84759   8.84759      1.00  1.156396   .134477
   8.84747   8.84747      1.00  1.160086   .135127
   8.84736   8.84736      1.00  1.159566   .134947
   8.84725   8.84725      1.00  1.160796   .135037
   8.84713   8.84713      1.00  1.158676   .134997
   8.84702   8.84702      1.00  1.161456   .135327
   8.84691   8.84691      1.00  1.157846   .134807
   8.84680   8.84680      1.00  1.158516   .135007
   8.84670   8.84670      1.00  1.162856   .135827
   8.84658   8.84658      1.00  1.160986   .135507
   8.84647   8.84647      1.00  1.157056   .134957
   8.84636   8.84636      1.00  1.163236   .135677
   8.84625   8.84625      1.00  1.160626   .135387
   8.84613   8.84613      1.00  1.159346   .135367
   8.84602   8.84602      1.00  1.159906   .135497
   8.84591   8.84591      1.00  1.163736   .136197
   8.84580   8.84580      1.00  1.161406   .135807
   8.84568   8.84568      1.00  1.158886   .135357
   8.84557   8.84557      1.00  1.159426   .135497
   8.84545   8.84545      1.00  1.166276   .136167
   8.84533   8.84533      1.00  1.158746   .135267
   8.84521   8.84521      1.00  1.163186   .135957
   8.84509   8.84509      1.00  1.161126   .136077
   8.84498   8.84498      1.00  1.162876   .136107
   8.84486   8.84486      1.00  1.161086   .135637
   8.84473   8.84473      1.00  1.165796   .136077
   8.84462   8.84462      1.00  1.161826   .135707
   8.84451   8.84451      1.00  1.165966   .136357
   8.84439   8.84439      1.00  1.164416   .135967
   8.84428   8.84428      1.00  1.164416   .136007
   8.84416   8.84416      1.00  1.162336   .136047
   8.84405   8.84405      1.00  1.165356   .136527
   8.84394   8.84394      1.00  1.164596   .136507
   8.84382   8.84382      1.00  1.167086   .136077
   8.84372   8.84372      1.00  1.161756   .135377
   8.84361   8.84361      1.00  1.166576   .135967
   8.84350   8.84350      1.00  1.166656   .136247
   8.84339   8.84339      1.00  1.166326   .136217
   8.84328   8.84328      1.00  1.164386   .135637
   8.84317   8.84317      1.00  1.169226   .136857
   8.84306   8.84306      1.00  1.165776   .136627
   8.84294   8.84294      1.00  1.166876   .136517
   8.84283   8.84283      1.00  1.162436   .136387
   8.84272   8.84272      1.00  1.171506   .137537
   8.84261   8.84261      1.00  1.159386   .135827
   8.84250   8.84250      1.00  1.170956   .137297
   8.84239   8.84239      1.00  1.165526   .136617
   8.84228   8.84228      1.00  1.169736   .137227
   8.84217   8.84217      1.00  1.163416   .136547
   8.84206   8.84206      1.00  1.170276   .137077
   8.84195   8.84195      1.00  1.165196   .136267
   8.84185   8.84185      1.00  1.167876   .136597
   8.84173   8.84173      1.00  1.166716   .136827
   8.84162   8.84162      1.00  1.169966   .137137
   8.84151   8.84151      1.00  1.166426   .136587
   8.84141   8.84141      1.00  1.168386   .136897
   8.84131   8.84131      1.00  1.169346   .136867
   8.84120   8.84120      1.00  1.171776   .137347
   8.84110   8.84110      1.00  1.166236   .136607
   8.84100   8.84100      1.00  1.169496   .137387
   8.84089   8.84089      1.00  1.171506   .137197
   8.84078   8.84078      1.00  1.163266   .136627
   8.84068   8.84068      1.00  1.173536   .137877
   8.84058   8.84058      1.00  1.164846   .136667
   8.84047   8.84047      1.00  1.170816   .137547
   8.84036   8.84036      1.00  1.165226   .136927
   8.84027   8.84027      1.00  1.171076   .137527
   8.84017   8.84017      1.00  1.168686   .137147
   8.84006   8.84006      1.00  1.168196   .137197
   8.83995   8.83995      1.00  1.167536   .137057
   8.83985   8.83985      1.00  1.170906   .137717
   8.83975   8.83975      1.00  1.166586   .137227
   8.83965   8.83965      1.00  1.171036   .137777
   8.83953   8.83953      1.00  1.165156   .137267
   8.83942   8.83942      1.00  1.170086   .137747
   8.83932   8.83932      1.00  1.165916   .137327
   8.83921   8.83921      1.00  1.171296   .137817
   8.83909   8.83909      1.00  1.165946   .137587
   8.83898   8.83898      1.00  1.168416   .137807
   8.83887   8.83887      1.00  1.167016   .137417
   8.83876   8.83876      1.00  1.167936   .137337
   8.83863   8.83863      1.00  1.167666   .137217
   8.83851   8.83851      1.00  1.162376   .136447
   8.83840   8.83840      1.00  1.164846   .136977
   8.83828   8.83828      1.00  1.167876   .137577
   8.83817   8.83817      1.00  1.166206   .137387
   8.83805   8.83805      1.00  1.166146   .137477
   8.83795   8.83795      1.00  1.167386   .137487
   8.83783   8.83783      1.00  1.165746   .137537
   8.83771   8.83771      1.00  1.166006   .137647
   8.83759   8.83759      1.00  1.166116   .137667
   8.83748   8.83748      1.00  1.168126   .137827
   8.83737   8.83737      1.00  1.165146   .137767
   8.83725   8.83725      1.00  1.164086   .137277
   8.83714   8.83714      1.00  1.170186   .138147
   8.83704   8.83704      1.00  1.165186   .137317
   8.83693   8.83693      1.00  1.166416   .137817
   8.83681   8.83681      1.00  1.165646   .137857
   8.83670   8.83670      1.00  1.169716   .138497
   8.83660   8.83660      1.00  1.162496   .137537
   8.83649   8.83649      1.00  1.169996   .138257
   8.83637   8.83637      1.00  1.162976   .137477
   8.83626   8.83626      1.00  1.168426   .138107
   8.83615   8.83615      1.00  1.162356   .137287
   8.83603   8.83603      1.00  1.165886   .137977
   8.83592   8.83592      1.00  1.165186   .137867
   8.83581   8.83581      1.00  1.163166   .137027
   8.83570   8.83570      1.00  1.163076   .137417
   8.83558   8.83558      1.00  1.168916   .138087
   8.83546   8.83546      1.00  1.159806   .137097
   8.83535   8.83535      1.00  1.163286   .137847
   8.83523   8.83523      1.00  1.167396   .138187
   8.83511   8.83511      1.00  1.163026   .137767
   8.83499   8.83499      1.00  1.164966   .138137
   8.83487   8.83487      1.00  1.166046   .138167
   8.83475   8.83475      1.00  1.166356   .138417
   8.83464   8.83464      1.00  1.160316   .137547
   8.83452   8.83452      1.00  1.168736   .138687
   8.83441   8.83441      1.00  1.164036   .138147
   8.83430   8.83430      1.00  1.166046   .138147
   8.83418   8.83418      1.00  1.160286   .137487
   8.83406   8.83406      1.00  1.170906   .138887
   8.83395   8.83395      1.00  1.162566   .137697
   8.83384   8.83384      1.00  1.164186   .137787
   8.83373   8.83373      1.00  1.166126   .137937
   8.83362   8.83362      1.00  1.167746   .138247
   8.83351   8.83351      1.00  1.161986   .138017
   8.83340   8.83340      1.00  1.165736   .138157
   8.83329   8.83329      1.00  1.166766   .138347
   8.83318   8.83318      1.00  1.166086   .138107
   8.83307   8.83307      1.00  1.163236   .137627
   8.83296   8.83296      1.00  1.166496   .138497
   8.83285   8.83285      1.00  1.167066   .138717
   8.83273   8.83273      1.00  1.162416   .138027
   8.83262   8.83262      1.00  1.165016   .138087
   8.83252   8.83252      1.00  1.164156   .138227
   8.83241   8.83241      1.00  1.169486   .138927
   8.83230   8.83230      1.00  1.162166   .137917
   8.83219   8.83219      1.00  1.168236   .138617
   8.83208   8.83208      1.00  1.163736   .138487
   8.83197   8.83197      1.00  1.168456   .139017
   8.83185   8.83185      1.00  1.160426   .138057
   8.83175   8.83175      1.00  1.168126   .138717
   8.83165   8.83165      1.00  1.164116   .138457
   8.83154   8.83154      1.00  1.163296   .138277
   8.83143   8.83143      1.00  1.164496   .138307
   8.83132   8.83132      1.00  1.165526   .138527
   8.83122   8.83122      1.00  1.164576   .138647
   8.83112   8.83112      1.00  1.162806   .138237
   8.83101   8.83101      1.00  1.163166   .138887
   8.83090   8.83090      1.00  1.166566   .139047
   8.83080   8.83080      1.00  1.163426   .138427
   8.83070   8.83070      1.00  1.162906   .138317
   8.83059   8.83059      1.00  1.167356   .138897
   8.83049   8.83049      1.00  1.161316   .138237
   8.83040   8.83040      1.00  1.166716   .138927
   8.83029   8.83029      1.00  1.165666   .138887
   8.83018   8.83018      1.00  1.167066   .138987
   8.83009   8.83009      1.00  1.160216   .138337
   8.82999   8.82999      1.00  1.169476   .139417
   8.82988   8.82988      1.00  1.162106   .138547
   8.82977   8.82977      1.00  1.165886   .138737
   8.82966   8.82966      1.00  1.161696   .138297
   8.82956   8.82956      1.00  1.166246   .139067
   8.82944   8.82944      1.00  1.165626   .138837
   8.82933   8.82933      1.00  1.167126   .139167
   8.82923   8.82923      1.00  1.165836   .138967
   8.82912   8.82912      1.00  1.168286   .139317
   8.82901   8.82901      1.00  1.164776   .138867
   8.82889   8.82889      1.00  1.167026   .139307
   8.82878   8.82878      1.00  1.168556   .139527
   8.82866   8.82866      1.00  1.167256   .139187
   8.82855   8.82855      1.00  1.170706   .139417
   8.82843   8.82843      1.00  1.168076   .139337
   8.82831   8.82831      1.00  1.169306   .139667
   8.82820   8.82820      1.00  1.165636   .139277
   8.82809   8.82809      1.00  1.173566   .140177
   8.82797   8.82797      1.00  1.164736   .139137
   8.82786   8.82786      1.00  1.170476   .139687
   8.82774   8.82774      1.00  1.165646   .139387
   8.82762   8.82762      1.00  1.173336   .140107
   8.82750   8.82750      1.00  1.165086   .139227
   8.82739   8.82739      1.00  1.168816   .139727
   8.82729   8.82729      1.00  1.167476   .139037
   8.82717   8.82717      1.00  1.170066   .139057
   8.82705   8.82705      1.00  1.166226   .139277
   8.82695   8.82695      1.00  1.170636   .140257
   8.82684   8.82684      1.00  1.170136   .140087
   8.82673   8.82673      1.00  1.167426   .139667
   8.82662   8.82662      1.00  1.168916   .139607
   8.82651   8.82651      1.00  1.170936   .140137
   8.82640   8.82640      1.00  1.170456   .139997
   8.82629   8.82629      1.00  1.166506   .139367
   8.82617   8.82617      1.00  1.171496   .140137
   8.82606   8.82606      1.00  1.171336   .140207
   8.82595   8.82595      1.00  1.171586   .140577
   8.82584   8.82584      1.00  1.167386   .139927
   8.82572   8.82572      1.00  1.174726   .140507
   8.82560   8.82560      1.00  1.168796   .140087
   8.82550   8.82550      1.00  1.173506   .140767
   8.82538   8.82538      1.00  1.171056   .140337
   8.82525   8.82525      1.00  1.173646   .140767
   8.82513   8.82513      1.00  1.170796   .140407
   8.82502   8.82502      1.00  1.174196   .140777
   8.82490   8.82490      1.00  1.172476   .140227
   8.82478   8.82478      1.00  1.173456   .140447
   8.82467   8.82467      1.00  1.169606   .140167
   8.82455   8.82455      1.00  1.175326   .140697
   8.82443   8.82443      1.00  1.174636   .140957
   8.82431   8.82431      1.00  1.170056   .140177
   8.82420   8.82420      1.00  1.172696   .140537
   8.82409   8.82409      1.00  1.175116   .140887
   8.82397   8.82397      1.00  1.173806   .140727
   8.82386   8.82386      1.00  1.168036   .140237
   8.82375   8.82375      1.00  1.175276   .140797
   8.82364   8.82364      1.00  1.174736   .141147
   8.82353   8.82353      1.00  1.171006   .139957
   8.82341   8.82341      1.00  1.172846   .140737
   8.82330   8.82330      1.00  1.179536   .141667
   8.82320   8.82320      1.00  1.170656   .140637
   8.82309   8.82309      1.00  1.172276   .140737
   8.82297   8.82297      1.00  1.177276   .141417
   8.82287   8.82287      1.00  1.175176   .141207
   8.82276   8.82276      1.00  1.172356   .140947
   8.82264   8.82264      1.00  1.173876   .141257
   8.82252   8.82252      1.00  1.177396   .141677
   8.82242   8.82242      1.00  1.172856   .140527
   8.82231   8.82231      1.00  1.172006   .140907
   8.82220   8.82220      1.00  1.174106   .141067
   8.82208   8.82208      1.00  1.176356   .141137
   8.82198   8.82198      1.00  1.170486   .140487
   8.82188   8.82188      1.00  1.179536   .141707
   8.82176   8.82176      1.00  1.173936   .140867
   8.82165   8.82165      1.00  1.172686   .141047
   8.82154   8.82154      1.00  1.172696   .141357
   8.82144   8.82144      1.00  1.180586   .142107
   8.82133   8.82133      1.00  1.171546   .141147
   8.82123   8.82123      1.00  1.171776   .140857
   8.82112   8.82112      1.00  1.175176   .141097
   8.82102   8.82102      1.00  1.179656   .141887
   8.82092   8.82092      1.00  1.167566   .140517
   8.82081   8.82081      1.00  1.174226   .141387
   8.82070   8.82070      1.00  1.174826   .141447
   8.82060   8.82060      1.00  1.174786   .141437
   8.82050   8.82050      1.00  1.170096   .140877
   8.82040   8.82040      1.00  1.174736   .141827
   8.82029   8.82029      1.00  1.172316   .141527
   8.82019   8.82019      1.00  1.173246   .141567
   8.82009   8.82009      1.00  1.172196   .140927
   8.81998   8.81998      1.00  1.173376   .141237
   8.81988   8.81988      1.00  1.172656   .141247
   8.81978   8.81978      1.00  1.168276   .140767
   8.81967   8.81967      1.00  1.174546   .141467
   8.81956   8.81956      1.00  1.171196   .141137
   8.81945   8.81945      1.00  1.168506   .140927
   8.81935   8.81935      1.00  1.171656   .141287
   8.81924   8.81924      1.00  1.172786   .141417
   8.81912   8.81912      1.00  1.171346   .141287
   8.81900   8.81900      1.00  1.168016   .140987
   8.81890   8.81890      1.00  1.173066   .141527
   8.81879   8.81879      1.00  1.170086   .141557
   8.81867   8.81867      1.00  1.169426   .141507
   8.81854   8.81854      1.00  1.169796   .141287
   8.81843   8.81843      1.00  1.174366   .142017
   8.81831   8.81831      1.00  1.166896   .140917
   8.81819   8.81819      1.00  1.168376   .141047
   8.81808   8.81808      1.00  1.172376   .141257
   8.81797   8.81797      1.00  1.169066   .141447
   8.81785   8.81785      1.00  1.166496   .141367
   8.81774   8.81774      1.00  1.169686   .141447
   8.81763   8.81763      1.00  1.167706   .141497
   8.81751   8.81751      1.00  1.168636   .141647
   8.81739   8.81739      1.00  1.164046   .140747
   8.81728   8.81728      1.00  1.170816   .141667
   8.81717   8.81717      1.00  1.165436   .141087
   8.81706   8.81706      1.00  1.164106   .140917
   8.81695   8.81695      1.00  1.168126   .141327
   8.81684   8.81684      1.00  1.169606   .141497
   8.81673   8.81673      1.00  1.161976   .140467
   8.81662   8.81662      1.00  1.165276   .141047
   8.81651   8.81651      1.00  1.168366   .141737
   8.81640   8.81640      1.00  1.166716   .141377
   8.81629   8.81629      1.00  1.161706   .140927
   8.81617   8.81617      1.00  1.167616   .141777
   8.81606   8.81606      1.00  1.167976   .141777
   8.81595   8.81595      1.00  1.164396   .141447
   8.81583   8.81583      1.00  1.162786   .141607
   8.81572   8.81572      1.00  1.165846   .141487
   8.81560   8.81560      1.00  1.165516   .141437
   8.81549   8.81549      1.00  1.161086   .141297
   8.81537   8.81537      1.00  1.166196   .141717
   8.81526   8.81526      1.00  1.165766   .141797
   8.81514   8.81514      1.00  1.159516   .140827
   8.81502   8.81502      1.00  1.162066   .141037
   8.81490   8.81490      1.00  1.163826   .141307
   8.81479   8.81479      1.00  1.163176   .140997
   8.81467   8.81467      1.00  1.162216   .141167
   8.81455   8.81455      1.00  1.163346   .141567
   8.81443   8.81443      1.00  1.166386   .141827
   8.81432   8.81432      1.00  1.161186   .141197
   8.81421   8.81421      1.00  1.163906   .141327
   8.81409   8.81409      1.00  1.165666   .141697
   8.81397   8.81397      1.00  1.160006   .141127
   8.81386   8.81386      1.00  1.165916   .142237
   8.81375   8.81375      1.00  1.163716   .141487
   8.81363   8.81363      1.00  1.163216   .141717
   8.81353   8.81353      1.00  1.159956   .141067
   8.81343   8.81343      1.00  1.166006   .141637
   8.81331   8.81331      1.00  1.163426   .141307
   8.81319   8.81319      1.00  1.164386   .141727
   8.81308   8.81308      1.00  1.159226   .141227
   8.81298   8.81298      1.00  1.167986   .141917
   8.81287   8.81287      1.00  1.163166   .141697
   8.81275   8.81275      1.00  1.164436   .141957
   8.81264   8.81264      1.00  1.161746   .141257
   8.81254   8.81254      1.00  1.166326   .142067
   8.81243   8.81243      1.00  1.161066   .141417
   8.81231   8.81231      1.00  1.165726   .142057
   8.81220   8.81220      1.00  1.159966   .141357
   8.81210   8.81210      1.00  1.165686   .142047
   8.81199   8.81199      1.00  1.162856   .141917
   8.81188   8.81188      1.00  1.160676   .141597
   8.81177   8.81177      1.00  1.165906   .141937
   8.81166   8.81166      1.00  1.161176   .141727
   8.81155   8.81155      1.00  1.164996   .142167
   8.81144   8.81144      1.00  1.160686   .141567
   8.81133   8.81133      1.00  1.165326   .142117
   8.81123   8.81123      1.00  1.161926   .141787
   8.81113   8.81113      1.00  1.167256   .142457
   8.81102   8.81102      1.00  1.159206   .141447
   8.81092   8.81092      1.00  1.166676   .142447
   8.81082   8.81082      1.00  1.160346   .141807
   8.81072   8.81072      1.00  1.166506   .142447
   8.81061   8.81061      1.00  1.159036   .141557
   8.81050   8.81050      1.00  1.167856   .142517
   8.81041   8.81041      1.00  1.158766   .141697
   8.81030   8.81030      1.00  1.168786   .142887
   8.81020   8.81020      1.00  1.160256   .142027
   8.81010   8.81010      1.00  1.165216   .142537
   8.81000   8.81000      1.00  1.160986   .142027
   8.80989   8.80989      1.00  1.167246   .142667
   8.80978   8.80978      1.00  1.160876   .141927
   8.80967   8.80967      1.00  1.163466   .142377
   8.80957   8.80957      1.00  1.161966   .142037
   8.80946   8.80946      1.00  1.165206   .142647
   8.80935   8.80935      1.00  1.158246   .141787
   8.80924   8.80924      1.00  1.166996   .142487
   8.80913   8.80913      1.00  1.161296   .141727
   8.80902   8.80902      1.00  1.166796   .142777
   8.80890   8.80890      1.00  1.161946   .142097
   8.80878   8.80878      1.00  1.165286   .142717
   8.80867   8.80867      1.00  1.164646   .142587
   8.80855   8.80855      1.00  1.164596   .142617
   8.80844   8.80844      1.00  1.163486   .142617
   8.80832   8.80832      1.00  1.165916   .143067
   8.80821   8.80821      1.00  1.167026   .143177
   8.80810   8.80810      1.00  1.163016   .142617
   8.80798   8.80798      1.00  1.165676   .143017
   8.80786   8.80786      1.00  1.163586   .142877
   8.80775   8.80775      1.00  1.166206   .143277
   8.80763   8.80763      1.00  1.165596   .143357
   8.80751   8.80751      1.00  1.162516   .142797
   8.80740   8.80740      1.00  1.168236   .143317
   8.80729   8.80729      1.00  1.166946   .143387
   8.80718   8.80718      1.00  1.164906   .142757
   8.80706   8.80706      1.00  1.164026   .142537
   8.80695   8.80695      1.00  1.166216   .142847
   8.80685   8.80685      1.00  1.164036   .142657
   8.80674   8.80674      1.00  1.165686   .142947
   8.80662   8.80662      1.00  1.162476   .142487
   8.80652   8.80652      1.00  1.165706   .143077
   8.80641   8.80641      1.00  1.164326   .142807
   8.80630   8.80630      1.00  1.166346   .143117
   8.80618   8.80618      1.00  1.164666   .143247
   8.80607   8.80607      1.00  1.162346   .143217
   8.80596   8.80596      1.00  1.168516   .143997
   8.80585   8.80585      1.00  1.162496   .142717
   8.80573   8.80573      1.00  1.165516   .142907
   8.80562   8.80562      1.00  1.161746   .142797
   8.80551   8.80551      1.00  1.166946   .143387
   8.80539   8.80539      1.00  1.161086   .142407
   8.80526   8.80526      1.00  1.166716   .143247
   8.80514   8.80514      1.00  1.163666   .142897
   8.80503   8.80503      1.00  1.166796   .143397
   8.80492   8.80492      1.00  1.161916   .142727
   8.80479   8.80479      1.00  1.165456   .143157
   8.80468   8.80468      1.00  1.163746   .143107
   8.80457   8.80457      1.00  1.168786   .143587
   8.80445   8.80445      1.00  1.163096   .142857
   8.80433   8.80433      1.00  1.166476   .143807
   8.80421   8.80421      1.00  1.165326   .143917
   8.80411   8.80411      1.00  1.166546   .144057
   8.80400   8.80400      1.00  1.166206   .143787
   8.80387   8.80387      1.00  1.164806   .143667
   8.80376   8.80376      1.00  1.164146   .143377
   8.80366   8.80366      1.00  1.167256   .143587
   8.80355   8.80355      1.00  1.165766   .143617
   8.80343   8.80343      1.00  1.164206   .143397
   8.80332   8.80332      1.00  1.166646   .144007
   8.80322   8.80322      1.00  1.165326   .143967
   8.80311   8.80311      1.00  1.167366   .144157
   8.80299   8.80299      1.00  1.164836   .143907
   8.80288   8.80288      1.00  1.169256   .144377
   8.80278   8.80278      1.00  1.167056   .144097
   8.80266   8.80266      1.00  1.168816   .144177
   8.80254   8.80254      1.00  1.164796   .143617
   8.80244   8.80244      1.00  1.172126   .144557
   8.80234   8.80234      1.00  1.167026   .144117
   8.80222   8.80222      1.00  1.168346   .144347
   8.80210   8.80210      1.00  1.166566   .143747
   8.80200   8.80200      1.00  1.172806   .145097
   8.80190   8.80190      1.00  1.167356   .144217
   8.80179   8.80179      1.00  1.168286   .144257
   8.80167   8.80167      1.00  1.168206   .144097
   8.80156   8.80156      1.00  1.175276   .144827
   8.80147   8.80147      1.00  1.166726   .144187
   8.80136   8.80136      1.00  1.169606   .144497
   8.80125   8.80125      1.00  1.171366   .144637
   8.80115   8.80115      1.00  1.169366   .144557
   8.80105   8.80105      1.00  1.169926   .144397
   8.80094   8.80094      1.00  1.169306   .144867
   8.80083   8.80083      1.00  1.174626   .145797
   8.80073   8.80073      1.00  1.166216   .144637
   8.80063   8.80063      1.00  1.173906   .145617
   8.80053   8.80053      1.00  1.168016   .144647
   8.80042   8.80042      1.00  1.173706   .145267
   8.80032   8.80032      1.00  1.169246   .144497
   8.80022   8.80022      1.00  1.176496   .145567
   8.80012   8.80012      1.00  1.174976   .145607
   8.80000   8.80000      1.00  1.173906   .145407
   8.79990   8.79990      1.00  1.172206   .145137
   8.79981   8.79981      1.00  1.177356   .145917
   8.79970   8.79970      1.00  1.173386   .145457
   8.79959   8.79959      1.00  1.175336   .145527
   8.79948   8.79948      1.00  1.173936   .145467
   8.79938   8.79938      1.00  1.178406   .145967
   8.79926   8.79926      1.00  1.172186   .145277
   8.79915   8.79915      1.00  1.176706   .146007
   8.79905   8.79905      1.00  1.177416   .146097
   8.79893   8.79893      1.00  1.177306   .145747
   8.79882   8.79882      1.00  1.173746   .145467
   8.79870   8.79870      1.00  1.177176   .145977
   8.79858   8.79858      1.00  1.175896   .145597
   8.79846   8.79846      1.00  1.175106   .145337
   8.79835   8.79835      1.00  1.177146   .145977
   8.79823   8.79823      1.00  1.176056   .145927
   8.79811   8.79811      1.00  1.178656   .146377
   8.79801   8.79801      1.00  1.174076   .145747
   8.79788   8.79788      1.00  1.180776   .146257
   8.79776   8.79776      1.00  1.176896   .146007
   8.79765   8.79765      1.00  1.177556   .146307
   8.79754   8.79754      1.00  1.176696   .146407
   8.79743   8.79743      1.00  1.182336   .146717
   8.79731   8.79731      1.00  1.176386   .146137
   8.79719   8.79719      1.00  1.178406   .146347
   8.79709   8.79709      1.00  1.180986   .146667
   8.79698   8.79698      1.00  1.180096   .146587
   8.79687   8.79687      1.00  1.179616   .146597
   8.79676   8.79676      1.00  1.177166   .146217
   8.79665   8.79665      1.00  1.182776   .147187
   8.79654   8.79654      1.00  1.179006   .146547
   8.79642   8.79642      1.00  1.180546   .146837
   8.79631   8.79631      1.00  1.178906   .146577
   8.79621   8.79621      1.00  1.184216   .147237
   8.79609   8.79609      1.00  1.176776   .146217
   8.79597   8.79597      1.00  1.182506   .147037
   8.79586   8.79586      1.00  1.182286   .146987
   8.79575   8.79575      1.00  1.183026   .147157
   8.79564   8.79564      1.00  1.179176   .146897
   8.79551   8.79551      1.00  1.184906   .147577
   8.79540   8.79540      1.00  1.182716   .147297
   8.79529   8.79529      1.00  1.182686   .147357
   8.79517   8.79517      1.00  1.185076   .147817
   8.79504   8.79504      1.00  1.184306   .147717
   8.79492   8.79492      1.00  1.183356   .147507
   8.79482   8.79482      1.00  1.182206   .147107
   8.79470   8.79470      1.00  1.186486   .147487
   8.79458   8.79458      1.00  1.182026   .147267
   8.79446   8.79446      1.00  1.184316   .147687
   8.79435   8.79435      1.00  1.185576   .147867
   8.79423   8.79423      1.00  1.187816   .147787
   8.79411   8.79411      1.00  1.180636   .147157
   8.79400   8.79400      1.00  1.183306   .147717
   8.79389   8.79389      1.00  1.188546   .147857
   8.79377   8.79377      1.00  1.184926   .147857
   8.79366   8.79366      1.00  1.179916   .147237
   8.79356   8.79356      1.00  1.187426   .148267
   8.79345   8.79345      1.00  1.187026   .148227
   8.79334   8.79334      1.00  1.183876   .147497
   8.79322   8.79322      1.00  1.180126   .147347
   8.79312   8.79312      1.00  1.186276   .148057
   8.79301   8.79301      1.00  1.185286   .147917
   8.79290   8.79290      1.00  1.182366   .147627
   8.79278   8.79278      1.00  1.185126   .148107
   8.79267   8.79267      1.00  1.184136   .148087
   8.79257   8.79257      1.00  1.185206   .148147
   8.79246   8.79246      1.00  1.181036   .147637
   8.79234   8.79234      1.00  1.187746   .148457
   8.79224   8.79224      1.00  1.180126   .147297
   8.79214   8.79214      1.00  1.185966   .148277
   8.79202   8.79202      1.00  1.182086   .147467
   8.79191   8.79191      1.00  1.185926   .147807
   8.79180   8.79180      1.00  1.178826   .147647
   8.79169   8.79169      1.00  1.185906   .148737
   8.79159   8.79159      1.00  1.182056   .148177
   8.79148   8.79148      1.00  1.184376   .148427
   8.79137   8.79137      1.00  1.177626   .147657
   8.79127   8.79127      1.00  1.188976   .148917
   8.79116   8.79116      1.00  1.178996   .147967
   8.79105   8.79105      1.00  1.182506   .147937
   8.79095   8.79095      1.00  1.178686   .147577
   8.79085   8.79085      1.00  1.185416   .148497
   8.79075   8.79075      1.00  1.177556   .147607
   8.79064   8.79064      1.00  1.177576   .147617
   8.79053   8.79053      1.00  1.181326   .147957
   8.79044   8.79044      1.00  1.179366   .148027
   8.79034   8.79034      1.00  1.176576   .147607
   8.79023   8.79023      1.00  1.179566   .147887
   8.79013   8.79013      1.00  1.180636   .148217
   8.79003   8.79003      1.00  1.177176   .147947
   8.78993   8.78993      1.00  1.175486   .147617
   8.78982   8.78982      1.00  1.180456   .148327
   8.78971   8.78971      1.00  1.174016   .147647
   8.78961   8.78961      1.00  1.176366   .147737
   8.78950   8.78950      1.00  1.177086   .147767
   8.78939   8.78939      1.00  1.176396   .147837
   8.78928   8.78928      1.00  1.173546   .147347
   8.78917   8.78917      1.00  1.176296   .147787
   8.78906   8.78906      1.00  1.176826   .147697
   8.78894   8.78894      1.00  1.173106   .147207
   8.78883   8.78883      1.00  1.172236   .147187
   8.78872   8.78872      1.00  1.179046   .148027
   8.78860   8.78860      1.00  1.171116   .147067
   8.78848   8.78848      1.00  1.171776   .147187
   8.78837   8.78837      1.00  1.173646   .147657
   8.78826   8.78826      1.00  1.174496   .147527
   8.78815   8.78815      1.00  1.170636   .147067
   8.78802   8.78802      1.00  1.170836   .147147
   8.78791   8.78791      1.00  1.173406   .147777
   8.78780   8.78780      1.00  1.171316   .147487
   8.78769   8.78769      1.00  1.167036   .146867
   8.78757   8.78757      1.00  1.170276   .147017
   8.78745   8.78745      1.00  1.171656   .147327
   8.78734   8.78734      1.00  1.168566   .146787
   8.78722   8.78722      1.00  1.168766   .146957
   8.78711   8.78711      1.00  1.170886   .147207
   8.78700   8.78700      1.00  1.169646   .146947
   8.78690   8.78690      1.00  1.168406   .146767
   8.78679   8.78679      1.00  1.173056   .147377
   8.78667   8.78667      1.00  1.168556   .147097
   8.78657   8.78657      1.00  1.170716   .147587
   8.78646   8.78646      1.00  1.167516   .147167
   8.78635   8.78635      1.00  1.173756   .148117
   8.78623   8.78623      1.00  1.166816   .147017
   8.78612   8.78612      1.00  1.168916   .146877
   8.78601   8.78601      1.00  1.166166   .146687
   8.78590   8.78590      1.00  1.175916   .148237
   8.78578   8.78578      1.00  1.163316   .146627
   8.78567   8.78567      1.00  1.174926   .148187
   8.78556   8.78556      1.00  1.169536   .147477
   8.78544   8.78544      1.00  1.174316   .148017
   8.78532   8.78532      1.00  1.165906   .146757
   8.78520   8.78520      1.00  1.174846   .148157
   8.78509   8.78509      1.00  1.170156   .147587
   8.78497   8.78497      1.00  1.173386   .148097
   8.78484   8.78484      1.00  1.168686   .147267
   8.78472   8.78472      1.00  1.175576   .148437
   8.78461   8.78461      1.00  1.168256   .147617
   8.78450   8.78450      1.00  1.170846   .147537
   8.78438   8.78438      1.00  1.172096   .148037
   8.78427   8.78427      1.00  1.171286   .147917
   8.78416   8.78416      1.00  1.168366   .147917
   8.78405   8.78405      1.00  1.172836   .148627
   8.78392   8.78392      1.00  1.170766   .148087
   8.78381   8.78381      1.00  1.170496   .148047
   8.78371   8.78371      1.00  1.170736   .148267
   8.78360   8.78360      1.00  1.173216   .148307
   8.78348   8.78348      1.00  1.171626   .148037
   8.78338   8.78338      1.00  1.169506   .148027
   8.78327   8.78327      1.00  1.172056   .148627
   8.78315   8.78315      1.00  1.173006   .148457
   8.78304   8.78304      1.00  1.170536   .148167
   8.78293   8.78293      1.00  1.169326   .147707
   8.78282   8.78282      1.00  1.174126   .148467
   8.78271   8.78271      1.00  1.171866   .148287
   8.78260   8.78260      1.00  1.168466   .147967
   8.78249   8.78249      1.00  1.174326   .148757
   8.78238   8.78238      1.00  1.171136   .148337
   8.78227   8.78227      1.00  1.170536   .148277
   8.78216   8.78216      1.00  1.171706   .148657
   8.78205   8.78205      1.00  1.174296   .148937
   8.78194   8.78194      1.00  1.170836   .148577
   8.78184   8.78184      1.00  1.173156   .148657
   8.78172   8.78172      1.00  1.169836   .148527
   8.78162   8.78162      1.00  1.177246   .149497
   8.78151   8.78151      1.00  1.168156   .148187
   8.78141   8.78141      1.00  1.174686   .148857
   8.78130   8.78130      1.00  1.174036   .148517
   8.78120   8.78120      1.00  1.173396   .148457
   8.78110   8.78110      1.00  1.171286   .148447
   8.78099   8.78099      1.00  1.175996   .149197
   8.78088   8.78088      1.00  1.170186   .148647
   8.78078   8.78078      1.00  1.174566   .149117
   8.78068   8.78068      1.00  1.172446   .149037
   8.78057   8.78057      1.00  1.173966   .149217
   8.78047   8.78047      1.00  1.174156   .149437
   8.78037   8.78037      1.00  1.169556   .148407
   8.78027   8.78027      1.00  1.176756   .149277
   8.78017   8.78017      1.00  1.174936   .149167
   8.78006   8.78006      1.00  1.173846   .149067
   8.77996   8.77996      1.00  1.174526   .149247
   8.77986   8.77986      1.00  1.180976   .149957
   8.77975   8.77975      1.00  1.174426   .149257
   8.77964   8.77964      1.00  1.174376   .149377
   8.77953   8.77953      1.00  1.176826   .149687
   8.77943   8.77943      1.00  1.179276   .149817
   8.77932   8.77932      1.00  1.176556   .149697
   8.77920   8.77920      1.00  1.178526   .149877
   8.77910   8.77910      1.00  1.177186   .149637
   8.77899   8.77899      1.00  1.179546   .150057
   8.77888   8.77888      1.00  1.175446   .149427
   8.77876   8.77876      1.00  1.176336   .149557
   8.77864   8.77864      1.00  1.179506   .150177
   8.77853   8.77853      1.00  1.177666   .149997
   8.77841   8.77841      1.00  1.180136   .150327
   8.77829   8.77829      1.00  1.179596   .150167
   8.77817   8.77817      1.00  1.179306   .149967
   8.77807   8.77807      1.00  1.181156   .150387
   8.77795   8.77795      1.00  1.179106   .150537
   8.77783   8.77783      1.00  1.181946   .150727
   8.77772   8.77772      1.00  1.180146   .150257
   8.77760   8.77760      1.00  1.180326   .150407
   8.77749   8.77749      1.00  1.183116   .150657
   8.77737   8.77737      1.00  1.177076   .149887
   8.77726   8.77726      1.00  1.184546   .150737
   8.77715   8.77715      1.00  1.180736   .150467
   8.77704   8.77704      1.00  1.181396   .150667
   8.77693   8.77693      1.00  1.181166   .150347
   8.77682   8.77682      1.00  1.182996   .150887
   8.77672   8.77672      1.00  1.182976   .150977
   8.77661   8.77661      1.00  1.183126   .151207
   8.77649   8.77649      1.00  1.180926   .150797
   8.77638   8.77638      1.00  1.183866   .151347
   8.77628   8.77628      1.00  1.183966   .151377
   8.77616   8.77616      1.00  1.180936   .150967
   8.77604   8.77604      1.00  1.184806   .151407
   8.77594   8.77594      1.00  1.183546   .151397
   8.77583   8.77583      1.00  1.185916   .151797
   8.77571   8.77571      1.00  1.184966   .151467
   8.77559   8.77559      1.00  1.182936   .151117
   8.77548   8.77548      1.00  1.186076   .151767
   8.77537   8.77537      1.00  1.186636   .151897
   8.77525   8.77525      1.00  1.184396   .151367
   8.77512   8.77512      1.00  1.186856   .152037
   8.77501   8.77501      1.00  1.184776   .151607
   8.77490   8.77490      1.00  1.188526   .152187
   8.77479   8.77479      1.00  1.186566   .152157
   8.77467   8.77467      1.00  1.186006   .151887
   8.77455   8.77455      1.00  1.184456   .151427
   8.77444   8.77444      1.00  1.191016   .152547
   8.77432   8.77432      1.00  1.185656   .151417
   8.77420   8.77420      1.00  1.186676   .151667
   8.77409   8.77409      1.00  1.188466   .152167
   8.77398   8.77398      1.00  1.188396   .151767
   8.77387   8.77387      1.00  1.186856   .151717
   8.77376   8.77376      1.00  1.185496   .151667
   8.77365   8.77365      1.00  1.190966   .152337
   8.77354   8.77354      1.00  1.189396   .152507
   8.77343   8.77343      1.00  1.185936   .151887
   8.77332   8.77332      1.00  1.189176   .152147
   8.77321   8.77321      1.00  1.192796   .152907
   8.77311   8.77311      1.00  1.184836   .151447
   8.77299   8.77299      1.00  1.189556   .152537
   8.77287   8.77287      1.00  1.188166   .152427
   8.77276   8.77276      1.00  1.192906   .153157
   8.77266   8.77266      1.00  1.187286   .152357
   8.77255   8.77255      1.00  1.192596   .152937
   8.77243   8.77243      1.00  1.188606   .152337
   8.77233   8.77233      1.00  1.191566   .152957
   8.77222   8.77222      1.00  1.189876   .152727
   8.77211   8.77211      1.00  1.193406   .153087
   8.77200   8.77200      1.00  1.189516   .152597
   8.77189   8.77189      1.00  1.190526   .152697
   8.77178   8.77178      1.00  1.193966   .153357
   8.77167   8.77167      1.00  1.191756   .152977
   8.77156   8.77156      1.00  1.188896   .152467
   8.77146   8.77146      1.00  1.188906   .152737
   8.77136   8.77136      1.00  1.194546   .153527
   8.77125   8.77125      1.00  1.190086   .152757
   8.77114   8.77114      1.00  1.191796   .152917
   8.77104   8.77104      1.00  1.191256   .153067
   8.77094   8.77094      1.00  1.196216   .153767
   8.77083   8.77083      1.00  1.188616   .152807
   8.77073   8.77073      1.00  1.193576   .153637
   8.77062   8.77062      1.00  1.193716   .153427
   8.77053   8.77053      1.00  1.193576   .153187
   8.77043   8.77043      1.00  1.191866   .153087
   8.77032   8.77032      1.00  1.195096   .154067
   8.77022   8.77022      1.00  1.191836   .153587
   8.77012   8.77012      1.00  1.192946   .153757
   8.77001   8.77001      1.00  1.192726   .153897
   8.76990   8.76990      1.00  1.194206   .153727
   8.76980   8.76980      1.00  1.192036   .153417
   8.76970   8.76970      1.00  1.193866   .153477
   8.76959   8.76959      1.00  1.193686   .153777
   8.76947   8.76947      1.00  1.192526   .153927
   8.76937   8.76937      1.00  1.191186   .153507
   8.76926   8.76926      1.00  1.194616   .154317
   8.76915   8.76915      1.00  1.194976   .154157
   8.76904   8.76904      1.00  1.188936   .153287
   8.76893   8.76893      1.00  1.194626   .154007
   8.76882   8.76882      1.00  1.193356   .154107
   8.76870   8.76870      1.00  1.193456   .154077
   8.76857   8.76857      1.00  1.191306   .153767
   8.76846   8.76846      1.00  1.193566   .154097
   8.76835   8.76835      1.00  1.194406   .154127
   8.76823   8.76823      1.00  1.190006   .153867
   8.76811   8.76811      1.00  1.193726   .154167
   8.76800   8.76800      1.00  1.190176   .151077
   8.76789   8.76789      1.00  1.193106   .153837
   8.76777   8.76777      1.00  1.190016   .153587
   8.76765   8.76765      1.00  1.193756   .154357
   8.76754   8.76754      1.00  1.189436   .153647
   8.76743   8.76743      1.00  1.192586   .154147
   8.76731   8.76731      1.00  1.190136   .153477
   8.76719   8.76719      1.00  1.193396   .154297
   8.76708   8.76708      1.00  1.187926   .153477
   8.76698   8.76698      1.00  1.193206   .154047
   8.76687   8.76687      1.00  1.187996   .153607
   8.76675   8.76675      1.00  1.192246   .154267
   8.76664   8.76664      1.00  1.186376   .153647
   8.76654   8.76654      1.00  1.192856   .154237
   8.76643   8.76643      1.00  1.187256   .153537
   8.76631   8.76631      1.00  1.190866   .154227
   8.76620   8.76620      1.00  1.185946   .153577
   8.76609   8.76609      1.00  1.192296   .154207
   8.76598   8.76598      1.00  1.185816   .153507
   8.76587   8.76587      1.00  1.187476   .153697
   8.76576   8.76576      1.00  1.185776   .153357
   8.76565   8.76565      1.00  1.189576   .153987
   8.76552   8.76552      1.00  1.186386   .153647
   8.76541   8.76541      1.00  1.188766   .154027
   8.76529   8.76529      1.00  1.185536   .153597
   8.76518   8.76518      1.00  1.187746   .153917
   8.76505   8.76505      1.00  1.185526   .153537
   8.76493   8.76493      1.00  1.185906   .153507
   8.76481   8.76481      1.00  1.185876   .153797
   8.76470   8.76470      1.00  1.185366   .153827
   8.76458   8.76458      1.00  1.184736   .153327
   8.76446   8.76446      1.00  1.185346   .153717
   8.76435   8.76435      1.00  1.183266   .153597
   8.76424   8.76424      1.00  1.182856   .153107
   8.76412   8.76412      1.00  1.183806   .153667
   8.76400   8.76400      1.00  1.183786   .153467
   8.76389   8.76389      1.00  1.182366   .153327
   8.76379   8.76379      1.00  1.184926   .153767
   8.76368   8.76368      1.00  1.183426   .153307
   8.76356   8.76356      1.00  1.182296   .153037
   8.76345   8.76345      1.00  1.183246   .153447
   8.76335   8.76335      1.00  1.182986   .153607
   8.76324   8.76324      1.00  1.182466   .154137
   8.76312   8.76312      1.00  1.180316   .153747
   8.76301   8.76301      1.00  1.181316   .153447
   8.76291   8.76291      1.00  1.182286   .153617
   8.76280   8.76280      1.00  1.180846   .153677
   8.76268   8.76268      1.00  1.180376   .153537
   8.76257   8.76257      1.00  1.180386   .153447
   8.76246   8.76246      1.00  1.181086   .153247
   8.76235   8.76235      1.00  1.180036   .153577
   8.76224   8.76224      1.00  1.178496   .153057
   8.76213   8.76213      1.00  1.179216   .153397
   8.76202   8.76202      1.00  1.178596   .153287
   8.76192   8.76192      1.00  1.178926   .153127
   8.76181   8.76181      1.00  1.176886   .152857
   8.76170   8.76170      1.00  1.179306   .153467
   8.76159   8.76159      1.00  1.176756   .153237
   8.76148   8.76148      1.00  1.178536   .153597
   8.76137   8.76137      1.00  1.175916   .153367
   8.76127   8.76127      1.00  1.178826   .153457
   8.76117   8.76117      1.00  1.175686   .152987
   8.76107   8.76107      1.00  1.181046   .153827
   8.76096   8.76096      1.00  1.175336   .153127
   8.76085   8.76085      1.00  1.176946   .153537
   8.76075   8.76075      1.00  1.174836   .152627
   8.76065   8.76065      1.00  1.179716   .153677
   8.76054   8.76054      1.00  1.172596   .152497
   8.76044   8.76044      1.00  1.175686   .153047
   8.76034   8.76034      1.00  1.176426   .153677
   8.76024   8.76024      1.00  1.176056   .153527
   8.76014   8.76014      1.00  1.174946   .153547
   8.76004   8.76004      1.00  1.176146   .153667
   8.75993   8.75993      1.00  1.174946   .153557
   8.75982   8.75982      1.00  1.176486   .153967
   8.75971   8.75971      1.00  1.171546   .153157
   8.75960   8.75960      1.00  1.173696   .153187
   8.75950   8.75950      1.00  1.176996   .153817
   8.75940   8.75940      1.00  1.173486   .153347
   8.75928   8.75928      1.00  1.174776   .153477
   8.75917   8.75917      1.00  1.173316   .153307
   8.75906   8.75906      1.00  1.175206   .153337
   8.75895   8.75895      1.00  1.174246   .152797
   8.75884   8.75884      1.00  1.176026   .152967
   8.75872   8.75872      1.00  1.172216   .152727
   8.75860   8.75860      1.00  1.173876   .153407
   8.75848   8.75848      1.00  1.173836   .153307
   8.75836   8.75836      1.00  1.176586   .153767
   8.75825   8.75825      1.00  1.171226   .153077
   8.75814   8.75814      1.00  1.178376   .153827
   8.75803   8.75803      1.00  1.174456   .153557
   8.75791   8.75791      1.00  1.175526   .153437
   8.75779   8.75779      1.00  1.171016   .153197
   8.75768   8.75768      1.00  1.178546   .154127
   8.75757   8.75757      1.00  1.173156   .153427
   8.75744   8.75744      1.00  1.174586   .153677
   8.75733   8.75733      1.00  1.173016   .153297
   8.75723   8.75723      1.00  1.176656   .153557
   8.75712   8.75712      1.00  1.171446   .152767
   8.75700   8.75700      1.00  1.171486   .153127
   8.75689   8.75689      1.00  1.174776   .153907
   8.75678   8.75678      1.00  1.177466   .154007
   8.75668   8.75668      1.00  1.173056   .153637
   8.75656   8.75656      1.00  1.176396   .154067
   8.75645   8.75645      1.00  1.175336   .154017
   8.75634   8.75634      1.00  1.176666   .154097
   8.75623   8.75623      1.00  1.174466   .153827
   8.75611   8.75611      1.00  1.176156   .154227
   8.75601   8.75601      1.00  1.175606   .154027
   8.75590   8.75590      1.00  1.175256   .153837
   8.75578   8.75578      1.00  1.175156   .153937
   8.75566   8.75566      1.00  1.175946   .154227
   8.75555   8.75555      1.00  1.176186   .153877
   8.75543   8.75543      1.00  1.175746   .154267
   8.75531   8.75531      1.00  1.178536   .154517
   8.75519   8.75519      1.00  1.176366   .154207
   8.75508   8.75508      1.00  1.175906   .154147
   8.75496   8.75496      1.00  1.178766   .154877
   8.75484   8.75484      1.00  1.175306   .154277
   8.75472   8.75472      1.00  1.175996   .154277
   8.75461   8.75461      1.00  1.176596   .154527
   8.75450   8.75450      1.00  1.179856   .154827
   8.75438   8.75438      1.00  1.175976   .154277
   8.75426   8.75426      1.00  1.175786   .154337
   8.75414   8.75414      1.00  1.178516   .154857
   8.75403   8.75403      1.00  1.177026   .154777
   8.75393   8.75393      1.00  1.176626   .154687
   8.75381   8.75381      1.00  1.177066   .154747
   8.75369   8.75369      1.00  1.178376   .154707
   8.75359   8.75359      1.00  1.177856   .154577
   8.75347   8.75347      1.00  1.178406   .154807
   8.75336   8.75336      1.00  1.176136   .154397
   8.75325   8.75325      1.00  1.179046   .154887
   8.75315   8.75315      1.00  1.177466   .154647
   8.75304   8.75304      1.00  1.182286   .155527
   8.75292   8.75292      1.00  1.174626   .154337
   8.75281   8.75281      1.00  1.181696   .155507
   8.75271   8.75271      1.00  1.177876   .154917
   8.75259   8.75259      1.00  1.181686   .155497
   8.75248   8.75248      1.00  1.179076   .155037
   8.75237   8.75237      1.00  1.179566   .155207
   8.75227   8.75227      1.00  1.178386   .155047
   8.75216   8.75216      1.00  1.184796   .156037
   8.75204   8.75204      1.00  1.175576   .154717
   8.75193   8.75193      1.00  1.183246   .155907
   8.75183   8.75183      1.00  1.179096   .155037
   8.75172   8.75172      1.00  1.181296   .155807
   8.75160   8.75160      1.00  1.179106   .155597
   8.75150   8.75150      1.00  1.182706   .155977
   8.75140   8.75140      1.00  1.181376   .155927
   8.75129   8.75129      1.00  1.179576   .155387
   8.75118   8.75118      1.00  1.181446   .155857
   8.75108   8.75108      1.00  1.181016   .155827
   8.75099   8.75099      1.00  1.183356   .156227
   8.75088   8.75088      1.00  1.179666   .155587
   8.75077   8.75077      1.00  1.184876   .156337
   8.75067   8.75067      1.00  1.182486   .155987
   8.75057   8.75057      1.00  1.185286   .156487
   8.75047   8.75047      1.00  1.181686   .156117
   8.75036   8.75036      1.00  1.186006   .156757
   8.75026   8.75026      1.00  1.182416   .156217
   8.75016   8.75016      1.00  1.187786   .156947
   8.75005   8.75005      1.00  1.181346   .156087
   8.74995   8.74995      1.00  1.187456   .156977
   8.74985   8.74985      1.00  1.182536   .156267
   8.74974   8.74974      1.00  1.184886   .156627
   8.74963   8.74963      1.00  1.186676   .156747
   8.74952   8.74952      1.00  1.183856   .156527
   8.74942   8.74942      1.00  1.187866   .157227
   8.74931   8.74931      1.00  1.187516   .157137
   8.74920   8.74920      1.00  1.186396   .157267
   8.74909   8.74909      1.00  1.186606   .157117
   8.74897   8.74897      1.00  1.187756   .157027
   8.74886   8.74886      1.00  1.185026   .156777
   8.74874   8.74874      1.00  1.187586   .156637
   8.74863   8.74863      1.00  1.187726   .156997
   8.74852   8.74852      1.00  1.188536   .156987
   8.74841   8.74841      1.00  1.187356   .156797
   8.74829   8.74829      1.00  1.189406   .157267
   8.74817   8.74817      1.00  1.188226   .157117
   8.74805   8.74805      1.00  1.189856   .157467
   8.74795   8.74795      1.00  1.187666   .157187
   8.74783   8.74783      1.00  1.190856   .157777
   8.74771   8.74771      1.00  1.188566   .157367
   8.74759   8.74759      1.00  1.190396   .157557
   8.74748   8.74748      1.00  1.190026   .157437
   8.74737   8.74737      1.00  1.191696   .157777
   8.74726   8.74726      1.00  1.188906   .157557
   8.74715   8.74715      1.00  1.191876   .158007
   8.74704   8.74704      1.00  1.190786   .158187
   8.74693   8.74693      1.00  1.191936   .157977
   8.74682   8.74682      1.00  1.188586   .157527
   8.74671   8.74671      1.00  1.192946   .157777
   8.74660   8.74660      1.00  1.191556   .157767
   8.74649   8.74649      1.00  1.191326   .157457
   8.74637   8.74637      1.00  1.191736   .157577
   8.74626   8.74626      1.00  1.190446   .157857
   8.74616   8.74616      1.00  1.191756   .158067
   8.74604   8.74604      1.00  1.189766   .157697
   8.74593   8.74593      1.00  1.193406   .158157
   8.74582   8.74582      1.00  1.192076   .158457
   8.74571   8.74571      1.00  1.190556   .158097
   8.74559   8.74559      1.00  1.194336   .158827
   8.74547   8.74547      1.00  1.192086   .158507
   8.74535   8.74535      1.00  1.192726   .158707
   8.74523   8.74523      1.00  1.192566   .158407
   8.74511   8.74511      1.00  1.194156   .158657
   8.74499   8.74499      1.00  1.193746   .158657
   8.74488   8.74488      1.00  1.192816   .158617
   8.74477   8.74477      1.00  1.193226   .158807
   8.74465   8.74465      1.00  1.196046   .158767
   8.74453   8.74453      1.00  1.193516   .158847
   8.74441   8.74441      1.00  1.194906   .159007
   8.74430   8.74430      1.00  1.192916   .158647
   8.74419   8.74419      1.00  1.193236   .158577
   8.74406   8.74406      1.00  1.193546   .158987
   8.74395   8.74395      1.00  1.195396   .159227
   8.74385   8.74385      1.00  1.192686   .158587
   8.74374   8.74374      1.00  1.194236   .159027
   8.74362   8.74362      1.00  1.194786   .159007
   8.74351   8.74351      1.00  1.196146   .159097
   8.74341   8.74341      1.00  1.194776   .159037
   8.74330   8.74330      1.00  1.194196   .158977
   8.74318   8.74318      1.00  1.197436   .159607
   8.74307   8.74307      1.00  1.192716   .159077
   8.74297   8.74297      1.00  1.194086   .159077
   8.74285   8.74285      1.00  1.194346   .159007
   8.74274   8.74274      1.00  1.195376   .159067
   8.74263   8.74263      1.00  1.193226   .158787
   8.74253   8.74253      1.00  1.193306   .158677
   8.74241   8.74241      1.00  1.193646   .158957
   8.74229   8.74229      1.00  1.191536   .158767
   8.74218   8.74218      1.00  1.192916   .159047
   8.74208   8.74208      1.00  1.195986   .159467
   8.74197   8.74197      1.00  1.193516   .158977
   8.74186   8.74186      1.00  1.192066   .158697
   8.74175   8.74175      1.00  1.194736   .159367
   8.74165   8.74165      1.00  1.193796   .159507
   8.74154   8.74154      1.00  1.193846   .159177
   8.74143   8.74143      1.00  1.192426   .159297
   8.74133   8.74133      1.00  1.193916   .159547
   8.74122   8.74122      1.00  1.191456   .159207
   8.74112   8.74112      1.00  1.193216   .159267
   8.74101   8.74101      1.00  1.192906   .159487
   8.74090   8.74090      1.00  1.192506   .159287
   8.74080   8.74080      1.00  1.193436   .159117
   8.74070   8.74070      1.00  1.192556   .158997
   8.74059   8.74059      1.00  1.193786   .159497
   8.74049   8.74049      1.00  1.192006   .159357
   8.74039   8.74039      1.00  1.190426   .159077
   8.74029   8.74029      1.00  1.196136   .160337
   8.74019   8.74019      1.00  1.191286   .159477
   8.74009   8.74009      1.00  1.191166   .159657
   8.73998   8.73998      1.00  1.191786   .159837
   8.73987   8.73987      1.00  1.193156   .159557
   8.73976   8.73976      1.00  1.190656   .159437
   8.73966   8.73966      1.00  1.188166   .159057
   8.73956   8.73956      1.00  1.195426   .159807
   8.73945   8.73945      1.00  1.191206   .159257
   8.73934   8.73934      1.00  1.189176   .159607
   8.73923   8.73923      1.00  1.189166   .159267
   8.73911   8.73911      1.00  1.192886   .159797
   8.73900   8.73900      1.00  1.188026   .158407
   8.73889   8.73889      1.00  1.189086   .159267
   8.73877   8.73877      1.00  1.187656   .159057
   8.73866   8.73866      1.00  1.189866   .159377
   8.73854   8.73854      1.00  1.183856   .158447
   8.73842   8.73842      1.00  1.188976   .159467
   8.73830   8.73830      1.00  1.186716   .159167
   8.73820   8.73820      1.00  1.188896   .158987
   8.73808   8.73808      1.00  1.183866   .158467
   8.73796   8.73796      1.00  1.188476   .159387
   8.73784   8.73784      1.00  1.186296   .158637
   8.73773   8.73773      1.00  1.185386   .159117
   8.73761   8.73761      1.00  1.186296   .159287
   8.73749   8.73749      1.00  1.185496   .159297
   8.73738   8.73738      1.00  1.185766   .159197
   8.73728   8.73728      1.00  1.184966   .159217
   8.73717   8.73717      1.00  1.186306   .159387
   8.73705   8.73705      1.00  1.184376   .158967
   8.73694   8.73694      1.00  1.185086   .158947
   8.73684   8.73684      1.00  1.183726   .158747
   8.73673   8.73673      1.00  1.185316   .159087
   8.73661   8.73661      1.00  1.183226   .158877
   8.73650   8.73650      1.00  1.184746   .159367
   8.73639   8.73639      1.00  1.184236   .159007
   8.73628   8.73628      1.00  1.183896   .159277
   8.73617   8.73617      1.00  1.180566   .158587
   8.73606   8.73606      1.00  1.186696   .159747
   8.73595   8.73595      1.00  1.180916   .158687
   8.73583   8.73583      1.00  1.183956   .159087
   8.73572   8.73572      1.00  1.182356   .158847
   8.73560   8.73560      1.00  1.183786   .158937
   8.73549   8.73549      1.00  1.182536   .158817
   8.73537   8.73537      1.00  1.183446   .159237
   8.73524   8.73524      1.00  1.178086   .158777
   8.73513   8.73513      1.00  1.181506   .158907
   8.73502   8.73502      1.00  1.180876   .159077
   8.73490   8.73490      1.00  1.184386   .159467
   8.73478   8.73478      1.00  1.181626   .158877
   8.73466   8.73466      1.00  1.181536   .159097
   8.73455   8.73455      1.00  1.184496   .159547
   8.73443   8.73443      1.00  1.182286   .159077
   8.73431   8.73431      1.00  1.180516   .158997
   8.73420   8.73420      1.00  1.182236   .159017
   8.73409   8.73409      1.00  1.181566   .159277
   8.73397   8.73397      1.00  1.182616   .159307
   8.73386   8.73386      1.00  1.181936   .159667
   8.73375   8.73375      1.00  1.179876   .159057
   8.73364   8.73364      1.00  1.183386   .159457
   8.73353   8.73353      1.00  1.180706   .159177
   8.73341   8.73341      1.00  1.181316   .159337
   8.73331   8.73331      1.00  1.181876   .159367
   8.73320   8.73320      1.00  1.182006   .159427
   8.73309   8.73309      1.00  1.180626   .158937
   8.73297   8.73297      1.00  1.181466   .159357
   8.73286   8.73286      1.00  1.180656   .159307
   8.73275   8.73275      1.00  1.181776   .159557
   8.73265   8.73265      1.00  1.183036   .159677
   8.73253   8.73253      1.00  1.177846   .158957
   8.73242   8.73242      1.00  1.183966   .159637
   8.73231   8.73231      1.00  1.179996   .159537
   8.73221   8.73221      1.00  1.183096   .160117
   8.73209   8.73209      1.00  1.177826   .159177
   8.73198   8.73198      1.00  1.182066   .160007
   8.73188   8.73188      1.00  1.182146   .159807
   8.73177   8.73177      1.00  1.182016   .159587
   8.73165   8.73165      1.00  1.179036   .159437
   8.73154   8.73154      1.00  1.182526   .159907
   8.73144   8.73144      1.00  1.183066   .160187
   8.73134   8.73134      1.00  1.179596   .159847
   8.73123   8.73123      1.00  1.181186   .160017
   8.73113   8.73113      1.00  1.182116   .160157
   8.73103   8.73103      1.00  1.181406   .159677
   8.73092   8.73092      1.00  1.180036   .159597
   8.73081   8.73081      1.00  1.182686   .159877
   8.73071   8.73071      1.00  1.180216   .160227
   8.73061   8.73061      1.00  1.183596   .160247
   8.73051   8.73051      1.00  1.180106   .160117
   8.73040   8.73040      1.00  1.183226   .160477
   8.73030   8.73030      1.00  1.180816   .160077
   8.73021   8.73021      1.00  1.183666   .160217
   8.73010   8.73010      1.00  1.181416   .160007
   8.72999   8.72999      1.00  1.181576   .160057
   8.72988   8.72988      1.00  1.182946   .160267
   8.72978   8.72978      1.00  1.181786   .160317
   8.72967   8.72967      1.00  1.182586   .160487
   8.72956   8.72956      1.00  1.177796   .159887
   8.72946   8.72946      1.00  1.183596   .160937
   8.72935   8.72935      1.00  1.181176   .160257
   8.72924   8.72924      1.00  1.181946   .160407
   8.72912   8.72912      1.00  1.180816   .160437
   8.72901   8.72901      1.00  1.183036   .160817
   8.72891   8.72891      1.00  1.181776   .160577
   8.72879   8.72879      1.00  1.182426   .160047
   8.72866   8.72866      1.00  1.180626   .159957
   8.72855   8.72855      1.00  1.183296   .160267
   8.72844   8.72844      1.00  1.180926   .160037
   8.72833   8.72833      1.00  1.184336   .160577
   8.72821   8.72821      1.00  1.179476   .159897
   8.72810   8.72810      1.00  1.182236   .160557
   8.72799   8.72799      1.00  1.178136   .159637
   8.72787   8.72787      1.00  1.180906   .160307
   8.72775   8.72775      1.00  1.180896   .160227
   8.72763   8.72763      1.00  1.180106   .160437
   8.72752   8.72752      1.00  1.180926   .160747
   8.72740   8.72740      1.00  1.180236   .160347
   8.72728   8.72728      1.00  1.178746   .159757
   8.72717   8.72717      1.00  1.180746   .160267
   8.72707   8.72707      1.00  1.180676   .160657
   8.72696   8.72696      1.00  1.178826   .160337
   8.72684   8.72684      1.00  1.179226   .160377
   8.72674   8.72674      1.00  1.181446   .160527
   8.72663   8.72663      1.00  1.179986   .160357
   8.72652   8.72652      1.00  1.178406   .160437
   8.72640   8.72640      1.00  1.182096   .160857
   8.72629   8.72629      1.00  1.180986   .160637
   8.72618   8.72618      1.00  1.181576   .160967
   8.72607   8.72607      1.00  1.179706   .160497
   8.72596   8.72596      1.00  1.183026   .160967
   8.72585   8.72585      1.00  1.182356   .160947
   8.72574   8.72574      1.00  1.180236   .160377
   8.72562   8.72562      1.00  1.181426   .160707
   8.72550   8.72550      1.00  1.182516   .160807
   8.72538   8.72538      1.00  1.179696   .160407
   8.72527   8.72527      1.00  1.182956   .161037
   8.72515   8.72515      1.00  1.179736   .160617
   8.72503   8.72503      1.00  1.179406   .160497
   8.72492   8.72492      1.00  1.181206   .160867
   8.72480   8.72480      1.00  1.180696   .160867
   8.72469   8.72469      1.00  1.180896   .160927
   8.72456   8.72456      1.00  1.178166   .160567
   8.72445   8.72445      1.00  1.180166   .161427
   8.72434   8.72434      1.00  1.180516   .161387
   8.72422   8.72422      1.00  1.178076   .160847
   8.72409   8.72409      1.00  1.177626   .160727
   8.72398   8.72398      1.00  1.178586   .160617
   8.72388   8.72388      1.00  1.179366   .161197
   8.72377   8.72377      1.00  1.175436   .160317
   8.72365   8.72365      1.00  1.178846   .160837
   8.72354   8.72354      1.00  1.177016   .160647
   8.72344   8.72344      1.00  1.177416   .160857
   8.72333   8.72333      1.00  1.176606   .160527
   8.72322   8.72322      1.00  1.176646   .160767
   8.72310   8.72310      1.00  1.175406   .160497
   8.72299   8.72299      1.00  1.175936   .161107
   8.72289   8.72289      1.00  1.175056   .160757
   8.72277   8.72277      1.00  1.177566   .161027
   8.72266   8.72266      1.00  1.171746   .160217
   8.72256   8.72256      1.00  1.178136   .161117
   8.72245   8.72245      1.00  1.173056   .160597
   8.72233   8.72233      1.00  1.174186   .160697
   8.72222   8.72222      1.00  1.172266   .160407
   8.72211   8.72211      1.00  1.173586   .160667
   8.72200   8.72200      1.00  1.173416   .160717
   8.72189   8.72189      1.00  1.172306   .160627
   8.72178   8.72178      1.00  1.171126   .160747
   8.72168   8.72168      1.00  1.174656   .160767
   8.72157   8.72157      1.00  1.170426   .160357
   8.72146   8.72146      1.00  1.171636   .160617
   8.72136   8.72136      1.00  1.173516   .160757
   8.72126   8.72126      1.00  1.172066   .160507
   8.72115   8.72115      1.00  1.170166   .160347
   8.72104   8.72104      1.00  1.171826   .159177
   8.72094   8.72094      1.00  1.171696   .159507
   8.72084   8.72084      1.00  1.169246   .160427
   8.72073   8.72073      1.00  1.170376   .160667
   8.72063   8.72063      1.00  1.165496   .159437
   8.72053   8.72053      1.00  1.170766   .160517
   8.72043   8.72043      1.00  1.169216   .159957
   8.72033   8.72033      1.00  1.171896   .160397
   8.72022   8.72022      1.00  1.168746   .160237
   8.72012   8.72012      1.00  1.170406   .160387
   8.72002   8.72002      1.00  1.171336   .160387
   8.71991   8.71991      1.00  1.171016   .160417
   8.71980   8.71980      1.00  1.169276   .160267
   8.71969   8.71969      1.00  1.172086   .160987
   8.71959   8.71959      1.00  1.171096   .160597
   8.71949   8.71949      1.00  1.171546   .161007
   8.71938   8.71938      1.00  1.170576   .160537
   8.71927   8.71927      1.00  1.170416   .160427
   8.71916   8.71916      1.00  1.172226   .160917
   8.71905   8.71905      1.00  1.170316   .160677
   8.71893   8.71893      1.00  1.171206   .160777
   8.71881   8.71881      1.00  1.170566   .160877
   8.71870   8.71870      1.00  1.170796   .160857
   8.71859   8.71859      1.00  1.171036   .160907
   8.71847   8.71847      1.00  1.172306   .160907
   8.71835   8.71835      1.00  1.173586   .161327
   8.71824   8.71824      1.00  1.173516   .161757
   8.71812   8.71812      1.00  1.173486   .161407
   8.71801   8.71801      1.00  1.172486   .161167
   8.71789   8.71789      1.00  1.171986   .161057
   8.71778   8.71778      1.00  1.172876   .161157
   8.71767   8.71767      1.00  1.173356   .161897
   8.71754   8.71754      1.00  1.172596   .161547
   8.71743   8.71743      1.00  1.171516   .161317
   8.71732   8.71732      1.00  1.172936   .161317
   8.71721   8.71721      1.00  1.174676   .161357
   8.71709   8.71709      1.00  1.170926   .161157
   8.71699   8.71699      1.00  1.173766   .161917
   8.71688   8.71688      1.00  1.170336   .161197
   8.71676   8.71676      1.00  1.176316   .162027
   8.71665   8.71665      1.00  1.169186   .161077
   8.71654   8.71654      1.00  1.175156   .162327
   8.71644   8.71644      1.00  1.172596   .161997
   8.71632   8.71632      1.00  1.174916   .162127
   8.71621   8.71621      1.00  1.171196   .161527
   8.71610   8.71610      1.00  1.176156   .162007
   8.71599   8.71599      1.00  1.174936   .161797
   8.71588   8.71588      1.00  1.175986   .162137
   8.71576   8.71576      1.00  1.175556   .161897
   8.71565   8.71565      1.00  1.179916   .162457
   8.71553   8.71553      1.00  1.175116   .162227
   8.71542   8.71542      1.00  1.178406   .162837
   8.71529   8.71529      1.00  1.175866   .162257
   8.71517   8.71517      1.00  1.177216   .162767
   8.71506   8.71506      1.00  1.176286   .162357
   8.71494   8.71494      1.00  1.174756   .162067
   8.71482   8.71482      1.00  1.178396   .162927
   8.71471   8.71471      1.00  1.175276   .162517
   8.71460   8.71460      1.00  1.178256   .162757
   8.71448   8.71448      1.00  1.175036   .162407
   8.71435   8.71435      1.00  1.177796   .162947
   8.71424   8.71424      1.00  1.176356   .162527
   8.71413   8.71413      1.00  1.178626   .162837
   8.71401   8.71401      1.00  1.174616   .162507
   8.71389   8.71389      1.00  1.177036   .162787
   8.71379   8.71379      1.00  1.176336   .162947
   8.71369   8.71369      1.00  1.177566   .162827
   8.71357   8.71357      1.00  1.176196   .162787
   8.71345   8.71345      1.00  1.176386   .162917
   8.71334   8.71334      1.00  1.172046   .162127
   8.71324   8.71324      1.00  1.177916   .163037
   8.71313   8.71313      1.00  1.175816   .162877
   8.71301   8.71301      1.00  1.176356   .162997
   8.71290   8.71290      1.00  1.177236   .162727
   8.71280   8.71280      1.00  1.175146   .162857
   8.71269   8.71269      1.00  1.177676   .163127
   8.71257   8.71257      1.00  1.175036   .162687
   8.71246   8.71246      1.00  1.178116   .163127
   8.71236   8.71236      1.00  1.176686   .162837
   8.71225   8.71225      1.00  1.177666   .163387
   8.71213   8.71213      1.00  1.175546   .162917
   8.71202   8.71202      1.00  1.177726   .163337
   8.71191   8.71191      1.00  1.175986   .162917
   8.71181   8.71181      1.00  1.176696   .163257
   8.71169   8.71169      1.00  1.174756   .162977
   8.71158   8.71158      1.00  1.177276   .163727
   8.71148   8.71148      1.00  1.177476   .163547
   8.71138   8.71138      1.00  1.177796   .163377
   8.71126   8.71126      1.00  1.174826   .162847
   8.71116   8.71116      1.00  1.176176   .163337
   8.71106   8.71106      1.00  1.178196   .163277
   8.71096   8.71096      1.00  1.176036   .163217
   8.71085   8.71085      1.00  1.176356   .163337
   8.71075   8.71075      1.00  1.175566   .163347
   8.71065   8.71065      1.00  1.177886   .163717
   8.71055   8.71055      1.00  1.175216   .163327
   8.71044   8.71044      1.00  1.177266   .163457
   8.71034   8.71034      1.00  1.174556   .163367
   8.71024   8.71024      1.00  1.177496   .163917
   8.71013   8.71013      1.00  1.175816   .163737
   8.71002   8.71002      1.00  1.176366   .163437
   8.70992   8.70992      1.00  1.174716   .163437
   8.70982   8.70982      1.00  1.177886   .164057
   8.70971   8.70971      1.00  1.176046   .163607
   8.70960   8.70960      1.00  1.175716   .163627
   8.70949   8.70949      1.00  1.175846   .163637
   8.70939   8.70939      1.00  1.178336   .164327
   8.70928   8.70928      1.00  1.175396   .163497
   8.70916   8.70916      1.00  1.176806   .163897
   8.70906   8.70906      1.00  1.177416   .163997
   8.70895   8.70895      1.00  1.178046   .163757
   8.70884   8.70884      1.00  1.175896   .163957
   8.70871   8.70871      1.00  1.177796   .164237
   8.70859   8.70859      1.00  1.177726   .164357
   8.70848   8.70848      1.00  1.178396   .164167
   8.70837   8.70837      1.00  1.176736   .163707
   8.70825   8.70825      1.00  1.177326   .164037
   8.70813   8.70813      1.00  1.179246   .164267
   8.70802   8.70802      1.00  1.176876   .163887
   8.70790   8.70790      1.00  1.177786   .163837
   8.70778   8.70778      1.00  1.177286   .163857
   8.70767   8.70767      1.00  1.176706   .164107
   8.70756   8.70756      1.00  1.177936   .164077
   8.70744   8.70744      1.00  1.177036   .163807
   8.70733   8.70733      1.00  1.178376   .164077
   8.70722   8.70722      1.00  1.178636   .164197
   8.70711   8.70711      1.00  1.179086   .163957
   8.70700   8.70700      1.00  1.177646   .164057
   8.70689   8.70689      1.00  1.179116   .164547
   8.70678   8.70678      1.00  1.178496   .164657
   8.70667   8.70667      1.00  1.178616   .164537
   8.70656   8.70656      1.00  1.177806   .164657
   8.70644   8.70644      1.00  1.178926   .164437
   8.70633   8.70633      1.00  1.178256   .164097
   8.70623   8.70623      1.00  1.178946   .164257
   8.70611   8.70611      1.00  1.175956   .163977
   8.70600   8.70600      1.00  1.179256   .164527
   8.70589   8.70589      1.00  1.179236   .164257
   8.70578   8.70578      1.00  1.179326   .164557
   8.70566   8.70566      1.00  1.179116   .164547
   8.70554   8.70554      1.00  1.179306   .164427
   8.70542   8.70542      1.00  1.180596   .164587
   8.70531   8.70531      1.00  1.177526   .164487
   8.70519   8.70519      1.00  1.180846   .164867
   8.70507   8.70507      1.00  1.177236   .164507
   8.70495   8.70495      1.00  1.179916   .164967
   8.70484   8.70484      1.00  1.178836   .164647
   8.70472   8.70472      1.00  1.181566   .165137
   8.70460   8.70460      1.00  1.176246   .164437
   8.70449   8.70449      1.00  1.180876   .165377
   8.70437   8.70437      1.00  1.176316   .164537
   8.70425   8.70425      1.00  1.181926   .165257
   8.70414   8.70414      1.00  1.176476   .164567
   8.70403   8.70403      1.00  1.179206   .164747
   8.70392   8.70392      1.00  1.178016   .164757
   8.70381   8.70381      1.00  1.178956   .164917
   8.70369   8.70369      1.00  1.177166   .164837
   8.70358   8.70358      1.00  1.178476   .165227
   8.70347   8.70347      1.00  1.176826   .165187
   8.70337   8.70337      1.00  1.178196   .165177
   8.70325   8.70325      1.00  1.177756   .165037
   8.70314   8.70314      1.00  1.175746   .165247
   8.70303   8.70303      1.00  1.178606   .165657
   8.70291   8.70291      1.00  1.175626   .165277
   8.70279   8.70279      1.00  1.176936   .165287
   8.70269   8.70269      1.00  1.174496   .164517
   8.70259   8.70259      1.00  1.178526   .165357
   8.70248   8.70248      1.00  1.174666   .164547
   8.70237   8.70237      1.00  1.178836   .165277
   8.70226   8.70226      1.00  1.172196   .164797
   8.70215   8.70215      1.00  1.178726   .165717
   8.70203   8.70203      1.00  1.173586   .165007
   8.70192   8.70192      1.00  1.176576   .165327
   8.70181   8.70181      1.00  1.173846   .165017
   8.70171   8.70171      1.00  1.177246   .165357
   8.70160   8.70160      1.00  1.172796   .163667
   8.70149   8.70149      1.00  1.174466   .164797
   8.70138   8.70138      1.00  1.173836   .164737
   8.70128   8.70128      1.00  1.174386   .164927
   8.70118   8.70118      1.00  1.172396   .165047
   8.70107   8.70107      1.00  1.173246   .164787
   8.70097   8.70097      1.00  1.172776   .164757
   8.70087   8.70087      1.00  1.173326   .165127
   8.70076   8.70076      1.00  1.172446   .164867
   8.70065   8.70065      1.00  1.173916   .164937
   8.70055   8.70055      1.00  1.171006   .164627
   8.70046   8.70046      1.00  1.169556   .164747
   8.70035   8.70035      1.00  1.172466   .165357
   8.70025   8.70025      1.00  1.171036   .164737
   8.70015   8.70015      1.00  1.170516   .164317
   8.70005   8.70005      1.00  1.170746   .163867
   8.69994   8.69994      1.00  1.171856   .164777
   8.69983   8.69983      1.00  1.169516   .164627
   8.69972   8.69972      1.00  1.168976   .164517
   8.69962   8.69962      1.00  1.169916   .164577
   8.69951   8.69951      1.00  1.172646   .164957
   8.69940   8.69940      1.00  1.168526   .164577
   8.69929   8.69929      1.00  1.168716   .164317
   8.69919   8.69919      1.00  1.168596   .164557
   8.69908   8.69908      1.00  1.169206   .164707
   8.69896   8.69896      1.00  1.164846   .164287
   8.69885   8.69885      1.00  1.166946   .164317
   8.69873   8.69873      1.00  1.168376   .164657
   8.69861   8.69861      1.00  1.167156   .164837
   8.69850   8.69850      1.00  1.165966   .164657
   8.69838   8.69838      1.00  1.167126   .164657
   8.69827   8.69827      1.00  1.166876   .164497
   8.69815   8.69815      1.00  1.165816   .164487
   8.69803   8.69803      1.00  1.165436   .164617
   8.69791   8.69791      1.00  1.165246   .164557
   8.69780   8.69780      1.00  1.164226   .164157
   8.69768   8.69768      1.00  1.164546   .164527
   8.69757   8.69757      1.00  1.164466   .164397
   8.69746   8.69746      1.00  1.164546   .164277
   8.69735   8.69735      1.00  1.163636   .164377
   8.69723   8.69723      1.00  1.165636   .164757
   8.69712   8.69712      1.00  1.161356   .163677
   8.69701   8.69701      1.00  1.163786   .164657
   8.69690   8.69690      1.00  1.161886   .164057
   8.69680   8.69680      1.00  1.164306   .164267
   8.69668   8.69668      1.00  1.161116   .164017
   8.69657   8.69657      1.00  1.161536   .164067
   8.69646   8.69646      1.00  1.163106   .164217
   8.69635   8.69635      1.00  1.163596   .164257
   8.69624   8.69624      1.00  1.159166   .163967
   8.69613   8.69613      1.00  1.162176   .164377
   8.69602   8.69602      1.00  1.160536   .164337
   8.69590   8.69590      1.00  1.162156   .164617
   8.69579   8.69579      1.00  1.158896   .164087
   8.69568   8.69568      1.00  1.159906   .164427
   8.69557   8.69557      1.00  1.162896   .164547
   8.69545   8.69545      1.00  1.157856   .163707
   8.69532   8.69532      1.00  1.160236   .164247
   8.69520   8.69520      1.00  1.160766   .164487
   8.69509   8.69509      1.00  1.162516   .164947
   8.69497   8.69497      1.00  1.156736   .163967
   8.69485   8.69485      1.00  1.162566   .164737
   8.69474   8.69474      1.00  1.158906   .164467
   8.69463   8.69463      1.00  1.161586   .164337
   8.69451   8.69451      1.00  1.158206   .164327
   8.69439   8.69439      1.00  1.160866   .164677
   8.69427   8.69427      1.00  1.159896   .164677
   8.69416   8.69416      1.00  1.160696   .164947
   8.69405   8.69405      1.00  1.159366   .164607
   8.69393   8.69393      1.00  1.161816   .165187
   8.69382   8.69382      1.00  1.156586   .164217
   8.69371   8.69371      1.00  1.160336   .164597
   8.69360   8.69360      1.00  1.160556   .164827
   8.69350   8.69350      1.00  1.157596   .164607
   8.69338   8.69338      1.00  1.159936   .164647
   8.69328   8.69328      1.00  1.158996   .164627
   8.69316   8.69316      1.00  1.158786   .164037
   8.69305   8.69305      1.00  1.156376   .163927
   8.69294   8.69294      1.00  1.160086   .164317
   8.69283   8.69283      1.00  1.159986   .164747
   8.69272   8.69272      1.00  1.159406   .164897
   8.69261   8.69261      1.00  1.157076   .164597
   8.69251   8.69251      1.00  1.161316   .165087
   8.69240   8.69240      1.00  1.160956   .164387
   8.69228   8.69228      1.00  1.157736   .164457
   8.69217   8.69217      1.00  1.157926   .164707
   8.69206   8.69206      1.00  1.161106   .165357
   8.69196   8.69196      1.00  1.156246   .164577
   8.69184   8.69184      1.00  1.160226   .164877
   8.69173   8.69173      1.00  1.157016   .164417
   8.69163   8.69163      1.00  1.156426   .164377
   8.69153   8.69153      1.00  1.157926   .164527
   8.69142   8.69142      1.00  1.156866   .164367
   8.69131   8.69131      1.00  1.160586   .164787
   8.69121   8.69121      1.00  1.157346   .164547
   8.69110   8.69110      1.00  1.158746   .164637
   8.69100   8.69100      1.00  1.158176   .165067
   8.69089   8.69089      1.00  1.157816   .164977
   8.69079   8.69079      1.00  1.158996   .165377
   8.69069   8.69069      1.00  1.159326   .165537
   8.69059   8.69059      1.00  1.157426   .164797
   8.69048   8.69048      1.00  1.157396   .164907
   8.69038   8.69038      1.00  1.157776   .164937
   8.69028   8.69028      1.00  1.158516   .164707
   8.69018   8.69018      1.00  1.158076   .164927
   8.69007   8.69007      1.00  1.154846   .164857
   8.68997   8.68997      1.00  1.157286   .165307
   8.68987   8.68987      1.00  1.159506   .165577
   8.68976   8.68976      1.00  1.156046   .165117
   8.68965   8.68965      1.00  1.156146   .164887
   8.68954   8.68954      1.00  1.158386   .165557
   8.68944   8.68944      1.00  1.155886   .164827
   8.68933   8.68933      1.00  1.157396   .165297
   8.68922   8.68922      1.00  1.154796   .164987
   8.68911   8.68911      1.00  1.158046   .165857
   8.68899   8.68899      1.00  1.156616   .165667
   8.68888   8.68888      1.00  1.156106   .165057
   8.68876   8.68876      1.00  1.155176   .164927
   8.68865   8.68865      1.00  1.157446   .164927
   8.68853   8.68853      1.00  1.153846   .164537
   8.68842   8.68842      1.00  1.159556   .165587
   8.68830   8.68830      1.00  1.156276   .164977
   8.68819   8.68819      1.00  1.155906   .165237
   8.68808   8.68808      1.00  1.156046   .165697
   8.68796   8.68796      1.00  1.157196   .165757
   8.68784   8.68784      1.00  1.156966   .164987
   8.68772   8.68772      1.00  1.156366   .165307
   8.68761   8.68761      1.00  1.156606   .165637
   8.68749   8.68749      1.00  1.155876   .165507
   8.68738   8.68738      1.00  1.154846   .165767
   8.68727   8.68727      1.00  1.153456   .165207
   8.68716   8.68716      1.00  1.156266   .165357
   8.68705   8.68705      1.00  1.154216   .164787
   8.68693   8.68693      1.00  1.153896   .165137
   8.68683   8.68683      1.00  1.153616   .165187
   8.68672   8.68672      1.00  1.154296   .165067
   8.68661   8.68661      1.00  1.154406   .165097
   8.68650   8.68650      1.00  1.152166   .164807
   8.68638   8.68638      1.00  1.153456   .165347
   8.68628   8.68628      1.00  1.155496   .165727
   8.68617   8.68617      1.00  1.153876   .165287
   8.68605   8.68605      1.00  1.150516   .164867
   8.68594   8.68594      1.00  1.154656   .165567
   8.68583   8.68583      1.00  1.150696   .164787
   8.68572   8.68572      1.00  1.154016   .165447
   8.68559   8.68559      1.00  1.150986   .164927
   8.68548   8.68548      1.00  1.154186   .165277
   8.68537   8.68537      1.00  1.150326   .164807
   8.68524   8.68524      1.00  1.153966   .165687
   8.68512   8.68512      1.00  1.149916   .164837
   8.68500   8.68500      1.00  1.154546   .165547
   8.68489   8.68489      1.00  1.148186   .164467
   8.68477   8.68477      1.00  1.154756   .165517
   8.68465   8.68465      1.00  1.149906   .164667
   8.68453   8.68453      1.00  1.152856   .164997
   8.68443   8.68443      1.00  1.150216   .165227
   8.68432   8.68432      1.00  1.151936   .164997
   8.68419   8.68419      1.00  1.149136   .165247
   8.68407   8.68407      1.00  1.153066   .165647
   8.68397   8.68397      1.00  1.151766   .165307
   8.68386   8.68386      1.00  1.154526   .165947
   8.68374   8.68374      1.00  1.149986   .165237
   8.68363   8.68363      1.00  1.153946   .165557
   8.68352   8.68352      1.00  1.152826   .165767
   8.68341   8.68341      1.00  1.153446   .165747
   8.68330   8.68330      1.00  1.153136   .165227
   8.68319   8.68319      1.00  1.154076   .165607
   8.68308   8.68308      1.00  1.152386   .165397
   8.68297   8.68297      1.00  1.153006   .165687
   8.68286   8.68286      1.00  1.156036   .165907
   8.68275   8.68275      1.00  1.151856   .165607
   8.68264   8.68264      1.00  1.155056   .165837
   8.68253   8.68253      1.00  1.154116   .165907
   8.68241   8.68241      1.00  1.154906   .166067
   8.68231   8.68231      1.00  1.153256   .166177
   8.68220   8.68220      1.00  1.153596   .166167
   8.68209   8.68209      1.00  1.154236   .166577
   8.68198   8.68198      1.00  1.153836   .166627
   8.68187   8.68187      1.00  1.153246   .166047
   8.68176   8.68176      1.00  1.154346   .166337
   8.68166   8.68166      1.00  1.153806   .166567
   8.68155   8.68155      1.00  1.152376   .165897
   8.68144   8.68144      1.00  1.154676   .166537
   8.68134   8.68134      1.00  1.152036   .165987
   8.68123   8.68123      1.00  1.152986   .166387
   8.68112   8.68112      1.00  1.153096   .166287
   8.68102   8.68102      1.00  1.153656   .166347
   8.68092   8.68092      1.00  1.152496   .166247
   8.68082   8.68082      1.00  1.153176   .166577
   8.68071   8.68071      1.00  1.151476   .166277
   8.68061   8.68061      1.00  1.154006   .166597
   8.68051   8.68051      1.00  1.152746   .166607
   8.68041   8.68041      1.00  1.153766   .166527
   8.68030   8.68030      1.00  1.152176   .166307
   8.68020   8.68020      1.00  1.153186   .166247
   8.68010   8.68010      1.00  1.154086   .166377
   8.67999   8.67999      1.00  1.152616   .166787
   8.67988   8.67988      1.00  1.152906   .166557
   8.67978   8.67978      1.00  1.153076   .166647
   8.67968   8.67968      1.00  1.155096   .166827
   8.67958   8.67958      1.00  1.152466   .166187
   8.67946   8.67946      1.00  1.155346   .166877
   8.67936   8.67936      1.00  1.150906   .166387
   8.67925   8.67925      1.00  1.157136   .167277
   8.67914   8.67914      1.00  1.151546   .166467
   8.67902   8.67902      1.00  1.154776   .166977
   8.67890   8.67890      1.00  1.150906   .166537
   8.67880   8.67880      1.00  1.153366   .166737
   8.67868   8.67868      1.00  1.150956   .166337
   8.67856   8.67856      1.00  1.154616   .167147
   8.67844   8.67844      1.00  1.151066   .166507
   8.67833   8.67833      1.00  1.154866   .167357
   8.67822   8.67822      1.00  1.153076   .167477
   8.67810   8.67810      1.00  1.152156   .167007
   8.67798   8.67798      1.00  1.153216   .167057
   8.67787   8.67787      1.00  1.152996   .166797
   8.67776   8.67776      1.00  1.152576   .166937
   8.67763   8.67763      1.00  1.151576   .167007
   8.67752   8.67752      1.00  1.153396   .167357
   8.67741   8.67741      1.00  1.149966   .167037
   8.67730   8.67730      1.00  1.153366   .167157
   8.67719   8.67719      1.00  1.149326   .166637
   8.67708   8.67708      1.00  1.152626   .166917
   8.67697   8.67697      1.00  1.150776   .166737
   8.67686   8.67686      1.00  1.153356   .167367
   8.67674   8.67674      1.00  1.151086   .167107
   8.67663   8.67663      1.00  1.152966   .167367
   8.67653   8.67653      1.00  1.151746   .167007
   8.67642   8.67642      1.00  1.151716   .167287
   8.67630   8.67630      1.00  1.151056   .167287
   8.67619   8.67619      1.00  1.152746   .167407
   8.67608   8.67608      1.00  1.151556   .166927
   8.67597   8.67597      1.00  1.150006   .166687
   8.67585   8.67585      1.00  1.151116   .166927
   8.67574   8.67574      1.00  1.148706   .166787
   8.67564   8.67564      1.00  1.152736   .167357
   8.67552   8.67552      1.00  1.147226   .166637
   8.67539   8.67539      1.00  1.150146   .166927
   8.67528   8.67528      1.00  1.149716   .166527
   8.67517   8.67517      1.00  1.150976   .166977
   8.67505   8.67505      1.00  1.146876   .166767
   8.67492   8.67492      1.00  1.149676   .166717
   8.67480   8.67480      1.00  1.147106   .166357
   8.67469   8.67469      1.00  1.149596   .166897
   8.67458   8.67458      1.00  1.147626   .166727
   8.67445   8.67445      1.00  1.146346   .166217
   8.67434   8.67434      1.00  1.148366   .166947
   8.67423   8.67423      1.00  1.145646   .166527
   8.67412   8.67412      1.00  1.144326   .166417
   8.67400   8.67400      1.00  1.147546   .166977
   8.67389   8.67389      1.00  1.143966   .166317
   8.67378   8.67378      1.00  1.145526   .166767
   8.67367   8.67367      1.00  1.144456   .166587
   8.67356   8.67356      1.00  1.142556   .166597
   8.67345   8.67345      1.00  1.145206   .166917
   8.67334   8.67334      1.00  1.141646   .166037
   8.67323   8.67323      1.00  1.142056   .165997
   8.67311   8.67311      1.00  1.142046   .166057
   8.67300   8.67300      1.00  1.140166   .166227
   8.67290   8.67290      1.00  1.142606   .166897
   8.67279   8.67279      1.00  1.140496   .166457
   8.67268   8.67268      1.00  1.139036   .165907
   8.67256   8.67256      1.00  1.139176   .165837
   8.67246   8.67246      1.00  1.143286   .166677
   8.67234   8.67234      1.00  1.137546   .165247
   8.67223   8.67223      1.00  1.139846   .166227
   8.67213   8.67213      1.00  1.137836   .166057
   8.67202   8.67202      1.00  1.139836   .166207
   8.67191   8.67191      1.00  1.138096   .165987
   8.67180   8.67180      1.00  1.137176   .165317
   8.67169   8.67169      1.00  1.137536   .166217
   8.67159   8.67159      1.00  1.139536   .166567
   8.67148   8.67148      1.00  1.132486   .165407
   8.67137   8.67137      1.00  1.139166   .166127
   8.67127   8.67127      1.00  1.134936   .165637
   8.67117   8.67117      1.00  1.136946   .165847
   8.67106   8.67106      1.00  1.135296   .166127
   8.67095   8.67095      1.00  1.138566   .166367
   8.67085   8.67085      1.00  1.135946   .166357
   8.67075   8.67075      1.00  1.135656   .166017
   8.67065   8.67065      1.00  1.134966   .165857
   8.67054   8.67054      1.00  1.136396   .165967
   8.67044   8.67044      1.00  1.137756   .165957
   8.67034   8.67034      1.00  1.134386   .165727
   8.67024   8.67024      1.00  1.136756   .166217
   8.67013   8.67013      1.00  1.132476   .165877
   8.67003   8.67003      1.00  1.134766   .166017
   8.66993   8.66993      1.00  1.132736   .165807
   8.66982   8.66982      1.00  1.134126   .166047
   8.66971   8.66971      1.00  1.131476   .165507
   8.66961   8.66961      1.00  1.134726   .165857
   8.66951   8.66951      1.00  1.133956   .165767
   8.66940   8.66940      1.00  1.134546   .165887
   8.66928   8.66928      1.00  1.129346   .165217
   8.66917   8.66917      1.00  1.132706   .165407
   8.66907   8.66907      1.00  1.133286   .165837
   8.66895   8.66895      1.00  1.131236   .165347
   8.66883   8.66883      1.00  1.130446   .165417
   8.66871   8.66871      1.00  1.133276   .165807
   8.66860   8.66860      1.00  1.130026   .165387
   8.66849   8.66849      1.00  1.130436   .165527
   8.66837   8.66837      1.00  1.131306   .165547
   8.66826   8.66826      1.00  1.129116   .165257
   8.66815   8.66815      1.00  1.130286   .165287
   8.66803   8.66803      1.00  1.130176   .165537
   8.66791   8.66791      1.00  1.130696   .165557
   8.66780   8.66780      1.00  1.128526   .164847
   8.66769   8.66769      1.00  1.131756   .165257
   8.66757   8.66757      1.00  1.129306   .165647
   8.66744   8.66744      1.00  1.129856   .165687
   8.66733   8.66733      1.00  1.128216   .165357
   8.66723   8.66723      1.00  1.132316   .166377
   8.66712   8.66712      1.00  1.128216   .165667
   8.66701   8.66701      1.00  1.127616   .165567
   8.66689   8.66689      1.00  1.129726   .165997
   8.66679   8.66679      1.00  1.128776   .165607
   8.66668   8.66668      1.00  1.128446   .165917
   8.66656   8.66656      1.00  1.126026   .165627
   8.66646   8.66646      1.00  1.130716   .166077
   8.66635   8.66635      1.00  1.128376   .165787
   8.66624   8.66624      1.00  1.126306   .165487
   8.66612   8.66612      1.00  1.130496   .166257
   8.66602   8.66602      1.00  1.130376   .166267
   8.66591   8.66591      1.00  1.125136   .165287
   8.66579   8.66579      1.00  1.130456   .166307
   8.66567   8.66567      1.00  1.126616   .165897
   8.66555   8.66555      1.00  1.130476   .166047
   8.66544   8.66544      1.00  1.124646   .164997
   8.66532   8.66532      1.00  1.130776   .166287
   8.66520   8.66520      1.00  1.127016   .165677
   8.66509   8.66509      1.00  1.126436   .165717
   8.66498   8.66498      1.00  1.127766   .166007
   8.66486   8.66486      1.00  1.127866   .165937
   8.66474   8.66474      1.00  1.124716   .165447
   8.66462   8.66462      1.00  1.127456   .166297
   8.66451   8.66451      1.00  1.128946   .166487
   8.66440   8.66440      1.00  1.125036   .165457
   8.66428   8.66428      1.00  1.125136   .165667
   8.66417   8.66417      1.00  1.127246   .166167
   8.66406   8.66406      1.00  1.125546   .165787
   8.66394   8.66394      1.00  1.125336   .165507
   8.66383   8.66383      1.00  1.125916   .165747
   8.66372   8.66372      1.00  1.126336   .166007
   8.66362   8.66362      1.00  1.125826   .165957
   8.66351   8.66351      1.00  1.124526   .165727
   8.66340   8.66340      1.00  1.126256   .166047
   8.66329   8.66329      1.00  1.124646   .165847
   8.66319   8.66319      1.00  1.124386   .165787
   8.66307   8.66307      1.00  1.127166   .166437
   8.66295   8.66295      1.00  1.122696   .165497
   8.66284   8.66284      1.00  1.125876   .165867
   8.66274   8.66274      1.00  1.122476   .165787
   8.66263   8.66263      1.00  1.125896   .166207
   8.66251   8.66251      1.00  1.121036   .165557
   8.66241   8.66241      1.00  1.123946   .166027
   8.66230   8.66230      1.00  1.124716   .166147
   8.66219   8.66219      1.00  1.127316   .166427
   8.66208   8.66208      1.00  1.122516   .165767
   8.66197   8.66197      1.00  1.123246   .165827
   8.66187   8.66187      1.00  1.126806   .166567
   8.66176   8.66176      1.00  1.123256   .165937
   8.66165   8.66165      1.00  1.121236   .165767
   8.66154   8.66154      1.00  1.127616   .166747
   8.66144   8.66144      1.00  1.123006   .166127
   8.66133   8.66133      1.00  1.123366   .165927
   8.66122   8.66122      1.00  1.119666   .165457
   8.66112   8.66112      1.00  1.125236   .166177
   8.66102   8.66102      1.00  1.123276   .166107
   8.66091   8.66091      1.00  1.120256   .165787
   8.66081   8.66081      1.00  1.124646   .166297
   8.66070   8.66070      1.00  1.123936   .166367
   8.66061   8.66061      1.00  1.121156   .165917
   8.66051   8.66051      1.00  1.123956   .166447
   8.66039   8.66039      1.00  1.123706   .166297
   8.66029   8.66029      1.00  1.120716   .165617
   8.66020   8.66020      1.00  1.123086   .166567
   8.66009   8.66009      1.00  1.124246   .166637
   8.65999   8.65999      1.00  1.121976   .166067
   8.65988   8.65988      1.00  1.122046   .166057
   8.65978   8.65978      1.00  1.122306   .166127
   8.65968   8.65968      1.00  1.123276   .166247
   8.65956   8.65956      1.00  1.119696   .165987
   8.65946   8.65946      1.00  1.122696   .166577
   8.65935   8.65935      1.00  1.124246   .166347
   8.65923   8.65923      1.00  1.123656   .166447
   8.65912   8.65912      1.00  1.116116   .165367
   8.65901   8.65901      1.00  1.125606   .166807
   8.65890   8.65890      1.00  1.121936   .166417
   8.65878   8.65878      1.00  1.122116   .166437
   8.65866   8.65866      1.00  1.119596   .166197
   8.65855   8.65855      1.00  1.125366   .167097
   8.65844   8.65844      1.00  1.118896   .165607
   8.65832   8.65832      1.00  1.124416   .167077
   8.65819   8.65819      1.00  1.121476   .166687
   8.65808   8.65808      1.00  1.123966   .166777
   8.65797   8.65797      1.00  1.119986   .166157
   8.65785   8.65785      1.00  1.124016   .167167
   8.65773   8.65773      1.00  1.123346   .166887
   8.65761   8.65761      1.00  1.121576   .166377
   8.65750   8.65750      1.00  1.122226   .166697
   8.65740   8.65740      1.00  1.124766   .167277
   8.65728   8.65728      1.00  1.123536   .167067
   8.65717   8.65717      1.00  1.120536   .166797
   8.65706   8.65706      1.00  1.126186   .167237
   8.65695   8.65695      1.00  1.120936   .166437
   8.65684   8.65684      1.00  1.124516   .167147
   8.65673   8.65673      1.00  1.121066   .166787
   8.65662   8.65662      1.00  1.126936   .167687
   8.65651   8.65651      1.00  1.122496   .166607
   8.65639   8.65639      1.00  1.125636   .167277
   8.65628   8.65628      1.00  1.122186   .166727
   8.65618   8.65618      1.00  1.129586   .167927
   8.65606   8.65606      1.00  1.121966   .166717
   8.65594   8.65594      1.00  1.128326   .167997
   8.65583   8.65583      1.00  1.125326   .167167
   8.65572   8.65572      1.00  1.126786   .166947
   8.65560   8.65560      1.00  1.125216   .167067
   8.65548   8.65548      1.00  1.127016   .167857
   8.65537   8.65537      1.00  1.122576   .167167
   8.65526   8.65526      1.00  1.125826   .167667
   8.65514   8.65514      1.00  1.128306   .168297
   8.65502   8.65502      1.00  1.127256   .167917
   8.65490   8.65490      1.00  1.127956   .167917
   8.65480   8.65480      1.00  1.127226   .167867
   8.65468   8.65468      1.00  1.131976   .168407
   8.65455   8.65455      1.00  1.125776   .167297
   8.65442   8.65442      1.00  1.131456   .168387
   8.65431   8.65431      1.00  1.129416   .168357
   8.65420   8.65420      1.00  1.131296   .168547
   8.65408   8.65408      1.00  1.128836   .168427
   8.65397   8.65397      1.00  1.130226   .168377
   8.65386   8.65386      1.00  1.132546   .168827
   8.65375   8.65375      1.00  1.133416   .168917
   8.65364   8.65364      1.00  1.127996   .168467
   8.65353   8.65353      1.00  1.131756   .168997
   8.65342   8.65342      1.00  1.133726   .169367
   8.65331   8.65331      1.00  1.131206   .168927
   8.65319   8.65319      1.00  1.128876   .168617
   8.65308   8.65308      1.00  1.134256   .169207
   8.65298   8.65298      1.00  1.132796   .169027
   8.65286   8.65286      1.00  1.131926   .168917
   8.65275   8.65275      1.00  1.131976   .168917
   8.65265   8.65265      1.00  1.132976   .169427
   8.65254   8.65254      1.00  1.134326   .169657
   8.65243   8.65243      1.00  1.131356   .168857
   8.65231   8.65231      1.00  1.134786   .169667
   8.65220   8.65220      1.00  1.131686   .169447
   8.65210   8.65210      1.00  1.134006   .169437
   8.65198   8.65198      1.00  1.134346   .169767
   8.65187   8.65187      1.00  1.134876   .169757
   8.65176   8.65176      1.00  1.131516   .169417
   8.65167   8.65167      1.00  1.135386   .169947
   8.65156   8.65156      1.00  1.134016   .169887
   8.65144   8.65144      1.00  1.133466   .169917
   8.65134   8.65134      1.00  1.134076   .170167
   8.65124   8.65124      1.00  1.135466   .170187
   8.65113   8.65113      1.00  1.134756   .170047
   8.65102   8.65102      1.00  1.132506   .169597
   8.65092   8.65092      1.00  1.134696   .169897
   8.65082   8.65082      1.00  1.137096   .170517
   8.65072   8.65072      1.00  1.135096   .170257
   8.65061   8.65061      1.00  1.133626   .169757
   8.65051   8.65051      1.00  1.137596   .170597
   8.65042   8.65042      1.00  1.133776   .170017
   8.65031   8.65031      1.00  1.136986   .170407
   8.65021   8.65021      1.00  1.134376   .170017
   8.65010   8.65010      1.00  1.137616   .170747
   8.65000   8.65000      1.00  1.135066   .170087
   8.64989   8.64989      1.00  1.135136   .170157
   8.64978   8.64978      1.00  1.135516   .170687
   8.64968   8.64968      1.00  1.137006   .170607
   8.64958   8.64958      1.00  1.136066   .170477
   8.64947   8.64947      1.00  1.137876   .170877
   8.64936   8.64936      1.00  1.137216   .170817
   8.64925   8.64925      1.00  1.136326   .170587
   8.64914   8.64914      1.00  1.139856   .170877
   8.64903   8.64903      1.00  1.137676   .171027
   8.64891   8.64891      1.00  1.137696   .170757
   8.64879   8.64879      1.00  1.137056   .170447
   8.64868   8.64868      1.00  1.140466   .171097
   8.64857   8.64857      1.00  1.138106   .170897
   8.64844   8.64844      1.00  1.137446   .170897
   8.64833   8.64833      1.00  1.137816   .170767
   8.64822   8.64822      1.00  1.139066   .170677
   8.64810   8.64810      1.00  1.135946   .170127
   8.64798   8.64798      1.00  1.135526   .170377
   8.64787   8.64787      1.00  1.141896   .171647
   8.64776   8.64776      1.00  1.137126   .170537
   8.64764   8.64764      1.00  1.138756   .170997
   8.64752   8.64752      1.00  1.137286   .170867
   8.64741   8.64741      1.00  1.140306   .171347
   8.64730   8.64730      1.00  1.137616   .170747
   8.64719   8.64719      1.00  1.138036   .171117
   8.64707   8.64707      1.00  1.140156   .171337
   8.64696   8.64696      1.00  1.140666   .171637
   8.64685   8.64685      1.00  1.135626   .170797
   8.64674   8.64674      1.00  1.140796   .171647
   8.64663   8.64663      1.00  1.139286   .171337
   8.64652   8.64652      1.00  1.138456   .171147
   8.64641   8.64641      1.00  1.138536   .171437
   8.64630   8.64630      1.00  1.141626   .172137
   8.64619   8.64619      1.00  1.137016   .171687
   8.64608   8.64608      1.00  1.138116   .171717
   8.64597   8.64597      1.00  1.139786   .171847
   8.64586   8.64586      1.00  1.138886   .171707
   8.64574   8.64574      1.00  1.139056   .171667
   8.64562   8.64562      1.00  1.137586   .171187
   8.64551   8.64551      1.00  1.142486   .172267
   8.64539   8.64539      1.00  1.138236   .171537
   8.64527   8.64527      1.00  1.138546   .171827
   8.64515   8.64515      1.00  1.141476   .172377
   8.64504   8.64504      1.00  1.141326   .172167
   8.64492   8.64492      1.00  1.137296   .171527
   8.64479   8.64479      1.00  1.142066   .171957
   8.64468   8.64468      1.00  1.140776   .172157
   8.64456   8.64456      1.00  1.141506   .172407
   8.64445   8.64445      1.00  1.137696   .172117
   8.64433   8.64433      1.00  1.142806   .172617
   8.64421   8.64421      1.00  1.139396   .172287
   8.64410   8.64410      1.00  1.141416   .172457
   8.64399   8.64399      1.00  1.140746   .172427
   8.64388   8.64388      1.00  1.142776   .172447
   8.64377   8.64377      1.00  1.139376   .172257
   8.64366   8.64366      1.00  1.139676   .172397
   8.64354   8.64354      1.00  1.144546   .173267
   8.64343   8.64343      1.00  1.140746   .172497
   8.64332   8.64332      1.00  1.140856   .172687
   8.64321   8.64321      1.00  1.142496   .173207
   8.64310   8.64310      1.00  1.143366   .172947
   8.64299   8.64299      1.00  1.141276   .172597
   8.64289   8.64289      1.00  1.142176   .172427
   8.64278   8.64278      1.00  1.142726   .172597
   8.64267   8.64267      1.00  1.142766   .172947
   8.64255   8.64255      1.00  1.142366   .172377
   8.64244   8.64244      1.00  1.143386   .172937
   8.64234   8.64234      1.00  1.142776   .172917
   8.64222   8.64222      1.00  1.140126   .172387
   8.64211   8.64211      1.00  1.145826   .173427
   8.64200   8.64200      1.00  1.144666   .173037
   8.64190   8.64190      1.00  1.143676   .173467
   8.64179   8.64179      1.00  1.141756   .173127
   8.64167   8.64167      1.00  1.144436   .173477
   8.64157   8.64157      1.00  1.144236   .173347
   8.64147   8.64147      1.00  1.144276   .173287
   8.64136   8.64136      1.00  1.143046   .173287
   8.64125   8.64125      1.00  1.146916   .173607
   8.64115   8.64115      1.00  1.142586   .172737
   8.64105   8.64105      1.00  1.146006   .173457
   8.64094   8.64094      1.00  1.143686   .173477
   8.64083   8.64083      1.00  1.144126   .173617
   8.64073   8.64073      1.00  1.141156   .173197
   8.64064   8.64064      1.00  1.149266   .174847
   8.64053   8.64053      1.00  1.145126   .174187
   8.64042   8.64042      1.00  1.145686   .173477
   8.64032   8.64032      1.00  1.146006   .174137
   8.64022   8.64022      1.00  1.148946   .174517
   8.64012   8.64012      1.00  1.146256   .174207
   8.64001   8.64001      1.00  1.144726   .173747
   8.63991   8.63991      1.00  1.149446   .174567
   8.63981   8.63981      1.00  1.147656   .174207
   8.63971   8.63971      1.00  1.148396   .174217
   8.63960   8.63960      1.00  1.148526   .174397
   8.63949   8.63949      1.00  1.151406   .174627
   8.63939   8.63939      1.00  1.146436   .174117
   8.63927   8.63927      1.00  1.150396   .174727
   8.63916   8.63916      1.00  1.150226   .174607
   8.63905   8.63905      1.00  1.151996   .175277
   8.63893   8.63893      1.00  1.145236   .174137
   8.63881   8.63881      1.00  1.153646   .175567
   8.63870   8.63870      1.00  1.150416   .175097
   8.63858   8.63858      1.00  1.151266   .174947
   8.63847   8.63847      1.00  1.148116   .174487
   8.63836   8.63836      1.00  1.155456   .175507
   8.63824   8.63824      1.00  1.150226   .174637
   8.63812   8.63812      1.00  1.151306   .175417
   8.63801   8.63801      1.00  1.151996   .175437
   8.63789   8.63789      1.00  1.155006   .175717
   8.63777   8.63777      1.00  1.150556   .175447
   8.63766   8.63766      1.00  1.152106   .175747
   8.63755   8.63755      1.00  1.153706   .176117
   8.63743   8.63743      1.00  1.154096   .176137
   8.63732   8.63732      1.00  1.151886   .175837
   8.63721   8.63721      1.00  1.153326   .175977
   8.63710   8.63710      1.00  1.154776   .176057
   8.63699   8.63699      1.00  1.152336   .175747
   8.63687   8.63687      1.00  1.153356   .175937
   8.63676   8.63676      1.00  1.153716   .176087
   8.63665   8.63665      1.00  1.155636   .176097
   8.63654   8.63654      1.00  1.151236   .175947
   8.63643   8.63643      1.00  1.155726   .176537
   8.63632   8.63632      1.00  1.154766   .176027
   8.63622   8.63622      1.00  1.153756   .176197
   8.63610   8.63610      1.00  1.155196   .176367
   8.63599   8.63599      1.00  1.156376   .176597
   8.63587   8.63587      1.00  1.153516   .176207
   8.63577   8.63577      1.00  1.155836   .176397
   8.63565   8.63565      1.00  1.155846   .176477
   8.63553   8.63553      1.00  1.156996   .176617
   8.63541   8.63541      1.00  1.153986   .176097
   8.63530   8.63530      1.00  1.155286   .176407
   8.63518   8.63518      1.00  1.157876   .176847
   8.63506   8.63506      1.00  1.153546   .176227
   8.63494   8.63494      1.00  1.154716   .176637
   8.63483   8.63483      1.00  1.157386   .177287
   8.63471   8.63471      1.00  1.158846   .177337
   8.63459   8.63459      1.00  1.153316   .176227
   8.63448   8.63448      1.00  1.156946   .176707
   8.63436   8.63436      1.00  1.157336   .177037
   8.63424   8.63424      1.00  1.156576   .176877
   8.63412   8.63412      1.00  1.156526   .176667
   8.63401   8.63401      1.00  1.157456   .176767
   8.63391   8.63391      1.00  1.158516   .177367
   8.63379   8.63379      1.00  1.157016   .177107
   8.63368   8.63368      1.00  1.155436   .176687
   8.63357   8.63357      1.00  1.157366   .177017
   8.63346   8.63346      1.00  1.156016   .176717
   8.63336   8.63336      1.00  1.157286   .177117
   8.63324   8.63324      1.00  1.157286   .177217
   8.63312   8.63312      1.00  1.158166   .177487
   8.63302   8.63302      1.00  1.156296   .176937
   8.63291   8.63291      1.00  1.157126   .177137
   8.63280   8.63280      1.00  1.158536   .177527
   8.63269   8.63269      1.00  1.154776   .176957
   8.63258   8.63258      1.00  1.158146   .177357
   8.63247   8.63247      1.00  1.157326   .177097
   8.63235   8.63235      1.00  1.156646   .177287
   8.63225   8.63225      1.00  1.155356   .177037
   8.63214   8.63214      1.00  1.156446   .177417
   8.63202   8.63202      1.00  1.157536   .177707
   8.63191   8.63191      1.00  1.155596   .177327
   8.63181   8.63181      1.00  1.155246   .177427
   8.63170   8.63170      1.00  1.157126   .177717
   8.63159   8.63159      1.00  1.156746   .177737
   8.63148   8.63148      1.00  1.154756   .177387
   8.63138   8.63138      1.00  1.156966   .177617
   8.63127   8.63127      1.00  1.156446   .177527
   8.63116   8.63116      1.00  1.157176   .178027
   8.63106   8.63106      1.00  1.154616   .177657
   8.63095   8.63095      1.00  1.158486   .178387
   8.63086   8.63086      1.00  1.155606   .178017
   8.63076   8.63076      1.00  1.156546   .177897
   8.63065   8.63065      1.00  1.156866   .178017
   8.63055   8.63055      1.00  1.157726   .177977
   8.63045   8.63045      1.00  1.156406   .177727
   8.63035   8.63035      1.00  1.156316   .177987
   8.63024   8.63024      1.00  1.158276   .178187
   8.63013   8.63013      1.00  1.156446   .178037
   8.63003   8.63003      1.00  1.157406   .178037
   8.62992   8.62992      1.00  1.156776   .177917
   8.62981   8.62981      1.00  1.158566   .178167
   8.62971   8.62971      1.00  1.155586   .177927
   8.62961   8.62961      1.00  1.158956   .178167
   8.62950   8.62950      1.00  1.157856   .177767
   8.62939   8.62939      1.00  1.157826   .178087
   8.62928   8.62928      1.00  1.155926   .177527
   8.62917   8.62917      1.00  1.158746   .178107
   8.62906   8.62906      1.00  1.156086   .177817
   8.62894   8.62894      1.00  1.157506   .178167
   8.62882   8.62882      1.00  1.155576   .178087
   8.62871   8.62871      1.00  1.160196   .178777
   8.62859   8.62859      1.00  1.156096   .177927
   8.62847   8.62847      1.00  1.158006   .178387
   8.62836   8.62836      1.00  1.158356   .178827
   8.62825   8.62825      1.00  1.157666   .178827
   8.62814   8.62814      1.00  1.157026   .178547
   8.62801   8.62801      1.00  1.156636   .178637
   8.62790   8.62790      1.00  1.157026   .178017
   8.62779   8.62779      1.00  1.156056   .178037
   8.62767   8.62767      1.00  1.158506   .178577
   8.62754   8.62754      1.00  1.157296   .178087
   8.62744   8.62744      1.00  1.158396   .178737
   8.62733   8.62733      1.00  1.158076   .178507
   8.62721   8.62721      1.00  1.159916   .178747
   8.62710   8.62710      1.00  1.157356   .178207
   8.62699   8.62699      1.00  1.159416   .178857
   8.62689   8.62689      1.00  1.157646   .178527
   8.62677   8.62677      1.00  1.160556   .179197
   8.62666   8.62666      1.00  1.155276   .178277
   8.62655   8.62655      1.00  1.160906   .179277
   8.62644   8.62644      1.00  1.158456   .178347
   8.62633   8.62633      1.00  1.156036   .177927
   8.62622   8.62622      1.00  1.157656   .178537
   8.62611   8.62611      1.00  1.158676   .178527
   8.62600   8.62600      1.00  1.159486   .178997
   8.62588   8.62588      1.00  1.158816   .178947
   8.62576   8.62576      1.00  1.158376   .179177
   8.62565   8.62565      1.00  1.157866   .178887
   8.62554   8.62554      1.00  1.159506   .179407
   8.62542   8.62542      1.00  1.156646   .178607
   8.62530   8.62530      1.00  1.159476   .179317
   8.62518   8.62518      1.00  1.157326   .179177
   8.62507   8.62507      1.00  1.159696   .179587
   8.62494   8.62494      1.00  1.157006   .178507
   8.62483   8.62483      1.00  1.158996   .179067
   8.62471   8.62471      1.00  1.157146   .179097
   8.62460   8.62460      1.00  1.159326   .179437
   8.62448   8.62448      1.00  1.156576   .179357
   8.62436   8.62436      1.00  1.159026   .179687
   8.62424   8.62424      1.00  1.157196   .179177
   8.62413   8.62413      1.00  1.156936   .178667
   8.62402   8.62402      1.00  1.158616   .179477
   8.62390   8.62390      1.00  1.156526   .179147
   8.62380   8.62380      1.00  1.157306   .179537
   8.62368   8.62368      1.00  1.156366   .179757
   8.62357   8.62357      1.00  1.156496   .179367
   8.62346   8.62346      1.00  1.155496   .179177
   8.62335   8.62335      1.00  1.156606   .179107
   8.62325   8.62325      1.00  1.155976   .179307
   8.62313   8.62313      1.00  1.157176   .179127
   8.62301   8.62301      1.00  1.154686   .178957
   8.62290   8.62290      1.00  1.156276   .179347
   8.62280   8.62280      1.00  1.155936   .179607
   8.62269   8.62269      1.00  1.155316   .179357
   8.62258   8.62258      1.00  1.155066   .179107
   8.62246   8.62246      1.00  1.156186   .179407
   8.62236   8.62236      1.00  1.155816   .179647
   8.62225   8.62225      1.00  1.153586   .178957
   8.62213   8.62213      1.00  1.155406   .179597
   8.62202   8.62202      1.00  1.153926   .179147
   8.62192   8.62192      1.00  1.156006   .179777
   8.62181   8.62181      1.00  1.153526   .179327
   8.62170   8.62170      1.00  1.154866   .179747
   8.62160   8.62160      1.00  1.153466   .179087
   8.62149   8.62149      1.00  1.154086   .179037
   8.62139   8.62139      1.00  1.155356   .179507
   8.62128   8.62128      1.00  1.153876   .179097
   8.62117   8.62117      1.00  1.152346   .179337
   8.62107   8.62107      1.00  1.154856   .179367
   8.62096   8.62096      1.00  1.153666   .179097
   8.62086   8.62086      1.00  1.152926   .179167
   8.62076   8.62076      1.00  1.152366   .179097
   8.62066   8.62066      1.00  1.152906   .178887
   8.62055   8.62055      1.00  1.151156   .178957
   8.62045   8.62045      1.00  1.152616   .178827
   8.62035   8.62035      1.00  1.152416   .179407
   8.62025   8.62025      1.00  1.152126   .179407
   8.62014   8.62014      1.00  1.153606   .179507
   8.62004   8.62004      1.00  1.151036   .178887
   8.61993   8.61993      1.00  1.152056   .179007
   8.61983   8.61983      1.00  1.151056   .178847
   8.61973   8.61973      1.00  1.151446   .179247
   8.61962   8.61962      1.00  1.150106   .179177
   8.61951   8.61951      1.00  1.152146   .179617
   8.61941   8.61941      1.00  1.146906   .178217
   8.61930   8.61930      1.00  1.152286   .179587
   8.61918   8.61918      1.00  1.145756   .178417
   8.61906   8.61906      1.00  1.149706   .179057
   8.61895   8.61895      1.00  1.147856   .179027
   8.61884   8.61884      1.00  1.151386   .179717
   8.61872   8.61872      1.00  1.148136   .178907
   8.61861   8.61861      1.00  1.150236   .179187
   8.61850   8.61850      1.00  1.148276   .178467
   8.61838   8.61838      1.00  1.150346   .179217
   8.61826   8.61826      1.00  1.147006   .178727
   8.61814   8.61814      1.00  1.148486   .179107
   8.61803   8.61803      1.00  1.149036   .178917
   8.61791   8.61791      1.00  1.148096   .179107
   8.61779   8.61779      1.00  1.145856   .178817
   8.61768   8.61768      1.00  1.147836   .179027
   8.61757   8.61757      1.00  1.148556   .179117
   8.61745   8.61745      1.00  1.146156   .179037
   8.61734   8.61734      1.00  1.147826   .178997
   8.61723   8.61723      1.00  1.146826   .179407
   8.61712   8.61712      1.00  1.145836   .178907
   8.61700   8.61700      1.00  1.146956   .179217
   8.61689   8.61689      1.00  1.145946   .178997
   8.61678   8.61678      1.00  1.146066   .179287
   8.61667   8.61667      1.00  1.144666   .178737
   8.61656   8.61656      1.00  1.145866   .179217
   8.61645   8.61645      1.00  1.146186   .179557
   8.61634   8.61634      1.00  1.145016   .179127
   8.61623   8.61623      1.00  1.145316   .179057
   8.61612   8.61612      1.00  1.145936   .179297
   8.61600   8.61600      1.00  1.143156   .178517
   8.61589   8.61589      1.00  1.146356   .179307
   8.61578   8.61578      1.00  1.144226   .179057
   8.61566   8.61566      1.00  1.145956   .179687
   8.61554   8.61554      1.00  1.144966   .179427
   8.61542   8.61542      1.00  1.145166   .179177
   8.61531   8.61531      1.00  1.144706   .179177
   8.61520   8.61520      1.00  1.146256   .179387
   8.61508   8.61508      1.00  1.143766   .179037
   8.61497   8.61497      1.00  1.145996   .179517
   8.61485   8.61485      1.00  1.144846   .179577
   8.61473   8.61473      1.00  1.144086   .179317
   8.61461   8.61461      1.00  1.144706   .179597
   8.61449   8.61449      1.00  1.143726   .179137
   8.61438   8.61438      1.00  1.146226   .179657
   8.61426   8.61426      1.00  1.144376   .179767
   8.61414   8.61414      1.00  1.144036   .179567
   8.61403   8.61403      1.00  1.145876   .179847
   8.61392   8.61392      1.00  1.144746   .179927
   8.61381   8.61381      1.00  1.143416   .179657
   8.61369   8.61369      1.00  1.147376   .180127
   8.61358   8.61358      1.00  1.142246   .179797
   8.61348   8.61348      1.00  1.145286   .180377
   8.61336   8.61336      1.00  1.144726   .180217
   8.61325   8.61325      1.00  1.145126   .180107
   8.61314   8.61314      1.00  1.142356   .179857
   8.61304   8.61304      1.00  1.145676   .180337
   8.61292   8.61292      1.00  1.145416   .179937
   8.61281   8.61281      1.00  1.146206   .179907
   8.61270   8.61270      1.00  1.142736   .179367
   8.61260   8.61260      1.00  1.146096   .180287
   8.61249   8.61249      1.00  1.144996   .180107
   8.61237   8.61237      1.00  1.144096   .179847
   8.61226   8.61226      1.00  1.143466   .179817
   8.61216   8.61216      1.00  1.145386   .180297
   8.61204   8.61204      1.00  1.143296   .180117
   8.61193   8.61193      1.00  1.143316   .180037
   8.61182   8.61182      1.00  1.144056   .180047
   8.61172   8.61172      1.00  1.142136   .179787
   8.61161   8.61161      1.00  1.142246   .180087
   8.61150   8.61150      1.00  1.143206   .180097
   8.61140   8.61140      1.00  1.145196   .180337
   8.61129   8.61129      1.00  1.142626   .179667
   8.61119   8.61119      1.00  1.144026   .179657
   8.61108   8.61108      1.00  1.143966   .179887
   8.61098   8.61098      1.00  1.145626   .179997
   8.61088   8.61088      1.00  1.142946   .179627
   8.61078   8.61078      1.00  1.144046   .179787
   8.61067   8.61067      1.00  1.144166   .179937
   8.61057   8.61057      1.00  1.143256   .179867
   8.61047   8.61047      1.00  1.145056   .180537
   8.61037   8.61037      1.00  1.143606   .180417
   8.61026   8.61026      1.00  1.145486   .180747
   8.61016   8.61016      1.00  1.141826   .179447
   8.61006   8.61006      1.00  1.144626   .180227
   8.60995   8.60995      1.00  1.142896   .180217
   8.60984   8.60984      1.00  1.142916   .179977
   8.60974   8.60974      1.00  1.142426   .180297
   8.60964   8.60964      1.00  1.146166   .180887
   8.60953   8.60953      1.00  1.141356   .179577
   8.60942   8.60942      1.00  1.143916   .179887
   8.60931   8.60931      1.00  1.142696   .180077
   8.60920   8.60920      1.00  1.146436   .181047
   8.60909   8.60909      1.00  1.140836   .180377
   8.60897   8.60897      1.00  1.142046   .180517
   8.60885   8.60885      1.00  1.144186   .180807
   8.60874   8.60874      1.00  1.144446   .180937
   8.60863   8.60863      1.00  1.140936   .180347
   8.60851   8.60851      1.00  1.144096   .180537
   8.60839   8.60839      1.00  1.143846   .180697
   8.60828   8.60828      1.00  1.142316   .180227
   8.60816   8.60816      1.00  1.142616   .181097
   8.60804   8.60804      1.00  1.142376   .180367
   8.60793   8.60793      1.00  1.143356   .180767
   8.60782   8.60782      1.00  1.141536   .180817
   8.60770   8.60770      1.00  1.143796   .180847
   8.60758   8.60758      1.00  1.140676   .180207
   8.60747   8.60747      1.00  1.143996   .180917
   8.60736   8.60736      1.00  1.142306   .180677
   8.60725   8.60725      1.00  1.144006   .180907
   8.60713   8.60713      1.00  1.140506   .180357
   8.60702   8.60702      1.00  1.144596   .181237
   8.60691   8.60691      1.00  1.143286   .181007
   8.60680   8.60680      1.00  1.140926   .180487
   8.60668   8.60668      1.00  1.143206   .180587
   8.60658   8.60658      1.00  1.143056   .180887
   8.60648   8.60648      1.00  1.143736   .181057
   8.60637   8.60637      1.00  1.142076   .180657
   8.60625   8.60625      1.00  1.142736   .181017
   8.60614   8.60614      1.00  1.143776   .181587
   8.60604   8.60604      1.00  1.142226   .181077
   8.60592   8.60592      1.00  1.140306   .181097
   8.60580   8.60580      1.00  1.143796   .181737
   8.60568   8.60568      1.00  1.143446   .181267
   8.60557   8.60557      1.00  1.143966   .181217
   8.60545   8.60545      1.00  1.142286   .181247
   8.60532   8.60532      1.00  1.144886   .181407
   8.60521   8.60521      1.00  1.141746   .181197
   8.60510   8.60510      1.00  1.144046   .181757
   8.60498   8.60498      1.00  1.140986   .181287
   8.60485   8.60485      1.00  1.143006   .181617
   8.60474   8.60474      1.00  1.140646   .181417
   8.60463   8.60463      1.00  1.143306   .181987
   8.60452   8.60452      1.00  1.141096   .181617
   8.60439   8.60439      1.00  1.140086   .181307
   8.60428   8.60428      1.00  1.142216   .181827
   8.60417   8.60417      1.00  1.143176   .181867
   8.60405   8.60405      1.00  1.144316   .181817
   8.60394   8.60394      1.00  1.142446   .181597
   8.60383   8.60383      1.00  1.144066   .181907
   8.60372   8.60372      1.00  1.142726   .181597
   8.60360   8.60360      1.00  1.144336   .181767
   8.60349   8.60349      1.00  1.143816   .181937
   8.60338   8.60338      1.00  1.144376   .181957
   8.60327   8.60327      1.00  1.144496   .182167
   8.60315   8.60315      1.00  1.143486   .182017
   8.60304   8.60304      1.00  1.143376   .182047
   8.60294   8.60294      1.00  1.145216   .181907
   8.60283   8.60283      1.00  1.143336   .181897
   8.60271   8.60271      1.00  1.142936   .181747
   8.60260   8.60260      1.00  1.143606   .181887
   8.60249   8.60249      1.00  1.144196   .182207
   8.60238   8.60238      1.00  1.143396   .181937
   8.60227   8.60227      1.00  1.144616   .182277
   8.60216   8.60216      1.00  1.143756   .181907
   8.60205   8.60205      1.00  1.143446   .181737
   8.60194   8.60194      1.00  1.144846   .182327
   8.60183   8.60183      1.00  1.144326   .182407
   8.60172   8.60172      1.00  1.146106   .182777
   8.60162   8.60162      1.00  1.142506   .182087
   8.60151   8.60151      1.00  1.146506   .182547
   8.60140   8.60140      1.00  1.145426   .182517
   8.60130   8.60130      1.00  1.145816   .182767
   8.60119   8.60119      1.00  1.142186   .182077
   8.60109   8.60109      1.00  1.146616   .182557
   8.60098   8.60098      1.00  1.144196   .182387
   8.60087   8.60087      1.00  1.145536   .182587
   8.60077   8.60077      1.00  1.144196   .182487
   8.60068   8.60068      1.00  1.146276   .182827
   8.60057   8.60057      1.00  1.145086   .182517
   8.60047   8.60047      1.00  1.145026   .182227
   8.60037   8.60037      1.00  1.146716   .182747
   8.60027   8.60027      1.00  1.145146   .182577
   8.60016   8.60016      1.00  1.145546   .182717
   8.60005   8.60005      1.00  1.143846   .182837
   8.59995   8.59995      1.00  1.146256   .183137
   8.59985   8.59985      1.00  1.144866   .183027
   8.59974   8.59974      1.00  1.145156   .183157
   8.59964   8.59964      1.00  1.145026   .183067
   8.59952   8.59952      1.00  1.146766   .182917
   8.59942   8.59942      1.00  1.144676   .182627
   8.59931   8.59931      1.00  1.145426   .183067
   8.59919   8.59919      1.00  1.144856   .182427
   8.59908   8.59908      1.00  1.145086   .182587
   8.59897   8.59897      1.00  1.143886   .182447
   8.59886   8.59886      1.00  1.144546   .182637
   8.59873   8.59873      1.00  1.144246   .183177
   8.59862   8.59862      1.00  1.144946   .183337
   8.59851   8.59851      1.00  1.145686   .182997
   8.59839   8.59839      1.00  1.144536   .183167
   8.59827   8.59827      1.00  1.145146   .183337
   8.59816   8.59816      1.00  1.144086   .183217
   8.59804   8.59804      1.00  1.146216   .183327
   8.59793   8.59793      1.00  1.143366   .182867
   8.59780   8.59780      1.00  1.144886   .183097
   8.59769   8.59769      1.00  1.142706   .182697
   8.59758   8.59758      1.00  1.145066   .183027
   8.59747   8.59747      1.00  1.143366   .183227
   8.59735   8.59735      1.00  1.144806   .183167
   8.59724   8.59724      1.00  1.140206   .182327
   8.59713   8.59713      1.00  1.144466   .183287
   8.59702   8.59702      1.00  1.141706   .182927
   8.59691   8.59691      1.00  1.146356   .183857
   8.59680   8.59680      1.00  1.142396   .182957
   8.59669   8.59669      1.00  1.144146   .183387
   8.59658   8.59658      1.00  1.142906   .183597
   8.59646   8.59646      1.00  1.144176   .183617
   8.59635   8.59635      1.00  1.143566   .183437
   8.59625   8.59625      1.00  1.142856   .183257
   8.59614   8.59614      1.00  1.145096   .183577
   8.59602   8.59602      1.00  1.142976   .183547
   8.59591   8.59591      1.00  1.142076   .183097
   8.59580   8.59580      1.00  1.142326   .183477
   8.59568   8.59568      1.00  1.142986   .183397
   8.59556   8.59556      1.00  1.142166   .183267
   8.59544   8.59544      1.00  1.143486   .183597
   8.59533   8.59533      1.00  1.139926   .183097
   8.59521   8.59521      1.00  1.144406   .184047
   8.59509   8.59509      1.00  1.139256   .183387
   8.59498   8.59498      1.00  1.142796   .183517
   8.59486   8.59486      1.00  1.140596   .183527
   8.59474   8.59474      1.00  1.143176   .183767
   8.59462   8.59462      1.00  1.139296   .183077
   8.59450   8.59450      1.00  1.141376   .183617
   8.59439   8.59439      1.00  1.140026   .183607
   8.59428   8.59428      1.00  1.141646   .183707
   8.59416   8.59416      1.00  1.139166   .183527
   8.59405   8.59405      1.00  1.140326   .183557
   8.59394   8.59394      1.00  1.141466   .183737
   8.59382   8.59382      1.00  1.139146   .183367
   8.59370   8.59370      1.00  1.139856   .183727
   8.59359   8.59359      1.00  1.137736   .183127
   8.59348   8.59348      1.00  1.140126   .183767
   8.59337   8.59337      1.00  1.137686   .183247
   8.59326   8.59326      1.00  1.140296   .183197
   8.59314   8.59314      1.00  1.137576   .182827
   8.59304   8.59304      1.00  1.139496   .183497
   8.59294   8.59294      1.00  1.137216   .183237
   8.59282   8.59282      1.00  1.139706   .183677
   8.59271   8.59271      1.00  1.136326   .183737
   8.59260   8.59260      1.00  1.138016   .183387
   8.59249   8.59249      1.00  1.138136   .183567
   8.59238   8.59238      1.00  1.138096   .183577
   8.59227   8.59227      1.00  1.134736   .183007
   8.59217   8.59217      1.00  1.138256   .183427
   8.59205   8.59205      1.00  1.136046   .183177
   8.59194   8.59194      1.00  1.137906   .183447
   8.59183   8.59183      1.00  1.134456   .182667
   8.59172   8.59172      1.00  1.137356   .183747
   8.59162   8.59162      1.00  1.136786   .183607
   8.59151   8.59151      1.00  1.134086   .183087
   8.59140   8.59140      1.00  1.134556   .182867
   8.59130   8.59130      1.00  1.135676   .183397
   8.59119   8.59119      1.00  1.135216   .182867
   8.59108   8.59108      1.00  1.135326   .182787
   8.59098   8.59098      1.00  1.134586   .183057
   8.59088   8.59088      1.00  1.136386   .183607
   8.59078   8.59078      1.00  1.134516   .183157
   8.59067   8.59067      1.00  1.134486   .183317
   8.59057   8.59057      1.00  1.135176   .183297
   8.59048   8.59048      1.00  1.136306   .183537
   8.59037   8.59037      1.00  1.132956   .182987
   8.59026   8.59026      1.00  1.134976   .183247
   8.59016   8.59016      1.00  1.134846   .183297
   8.59006   8.59006      1.00  1.134106   .183627
   8.58995   8.58995      1.00  1.130906   .182877
   8.58984   8.58984      1.00  1.134546   .183397
   8.58974   8.58974      1.00  1.133636   .183247
   8.58964   8.58964      1.00  1.134766   .183447
   8.58953   8.58953      1.00  1.132646   .183467
   8.58942   8.58942      1.00  1.136456   .183867
   8.58931   8.58931      1.00  1.132256   .182747
   8.58920   8.58920      1.00  1.134516   .183707
   8.58909   8.58909      1.00  1.134376   .183507
   8.58897   8.58897      1.00  1.133106   .183617
   8.58885   8.58885      1.00  1.132496   .183737
   8.58874   8.58874      1.00  1.136176   .184227
   8.58863   8.58863      1.00  1.132936   .183507
   8.58851   8.58851      1.00  1.133016   .182977
   8.58839   8.58839      1.00  1.133606   .183097
   8.58828   8.58828      1.00  1.134056   .183297
   8.58816   8.58816      1.00  1.134276   .183587
   8.58804   8.58804      1.00  1.131136   .183417
   8.58793   8.58793      1.00  1.134416   .184087
   8.58782   8.58782      1.00  1.133606   .183747
   8.58770   8.58770      1.00  1.133056   .183877
   8.58758   8.58758      1.00  1.131496   .183477
   8.58747   8.58747      1.00  1.134696   .184387
   8.58736   8.58736      1.00  1.132716   .183807
   8.58724   8.58724      1.00  1.133126   .183867
   8.58712   8.58712      1.00  1.132556   .183767
   8.58702   8.58702      1.00  1.133806   .183787
   8.58691   8.58691      1.00  1.132076   .183257
   8.58680   8.58680      1.00  1.131856   .183357
   8.58668   8.58668      1.00  1.132426   .183447
   8.58657   8.58657      1.00  1.131026   .183837
   8.58647   8.58647      1.00  1.131776   .183997
   8.58636   8.58636      1.00  1.131996   .184087
   8.58625   8.58625      1.00  1.132676   .183967
   8.58614   8.58614      1.00  1.129506   .183357
   8.58603   8.58603      1.00  1.134276   .184327
   8.58592   8.58592      1.00  1.130486   .183797
   8.58579   8.58579      1.00  1.132036   .184127
   8.58568   8.58568      1.00  1.130256   .183957
   8.58557   8.58557      1.00  1.133256   .184137
   8.58544   8.58544      1.00  1.129626   .184037
   8.58532   8.58532      1.00  1.131106   .184217
   8.58521   8.58521      1.00  1.131796   .184007
   8.58510   8.58510      1.00  1.132256   .184007
   8.58498   8.58498      1.00  1.128256   .183557
   8.58486   8.58486      1.00  1.132756   .184497
   8.58474   8.58474      1.00  1.130586   .184017
   8.58463   8.58463      1.00  1.128846   .183537
   8.58451   8.58451      1.00  1.128746   .183267
   8.58438   8.58438      1.00  1.129096   .183867
   8.58427   8.58427      1.00  1.130756   .184417
   8.58416   8.58416      1.00  1.127016   .183527
   8.58405   8.58405      1.00  1.129086   .183677
   8.58393   8.58393      1.00  1.129336   .184207
   8.58382   8.58382      1.00  1.129436   .184257
   8.58372   8.58372      1.00  1.126866   .184027
   8.58360   8.58360      1.00  1.132756   .184337
   8.58349   8.58349      1.00  1.124546   .183707
   8.58338   8.58338      1.00  1.129076   .184007
   8.58328   8.58328      1.00  1.127046   .183857
   8.58316   8.58316      1.00  1.129066   .184367
   8.58305   8.58305      1.00  1.125566   .183317
   8.58294   8.58294      1.00  1.127826   .183587
   8.58284   8.58284      1.00  1.128106   .183577
   8.58272   8.58272      1.00  1.127066   .183817
   8.58261   8.58261      1.00  1.123286   .183497
   8.58250   8.58250      1.00  1.127156   .183937
   8.58240   8.58240      1.00  1.127146   .183997
   8.58228   8.58228      1.00  1.126636   .184107
   8.58217   8.58217      1.00  1.126326   .183997
   8.58206   8.58206      1.00  1.126556   .183697
   8.58196   8.58196      1.00  1.125946   .183587
   8.58185   8.58185      1.00  1.127696   .184397
   8.58173   8.58173      1.00  1.127546   .184207
   8.58163   8.58163      1.00  1.124386   .183617
   8.58153   8.58153      1.00  1.127516   .184077
   8.58142   8.58142      1.00  1.123436   .183177
   8.58131   8.58131      1.00  1.126906   .183817
   8.58121   8.58121      1.00  1.123546   .183567
   8.58111   8.58111      1.00  1.125326   .183477
   8.58100   8.58100      1.00  1.125486   .183617
   8.58089   8.58089      1.00  1.123106   .183347
   8.58079   8.58079      1.00  1.124836   .183607
   8.58069   8.58069      1.00  1.124816   .184047
   8.58059   8.58059      1.00  1.124536   .183957
   8.58048   8.58048      1.00  1.124466   .183977
   8.58038   8.58038      1.00  1.122996   .183647
   8.58029   8.58029      1.00  1.124606   .184027
   8.58018   8.58018      1.00  1.123486   .183907
   8.58007   8.58007      1.00  1.122796   .183757
   8.57997   8.57997      1.00  1.125666   .183797
   8.57987   8.57987      1.00  1.123296   .183777
   8.57976   8.57976      1.00  1.123976   .184127
   8.57965   8.57965      1.00  1.123716   .184157
   8.57955   8.57955      1.00  1.124766   .184077
   8.57944   8.57944      1.00  1.122396   .184037
   8.57933   8.57933      1.00  1.124306   .184067
   8.57922   8.57922      1.00  1.122356   .183697
   8.57910   8.57910      1.00  1.124976   .184047
   8.57899   8.57899      1.00  1.122276   .183877
   8.57888   8.57888      1.00  1.124916   .184487
   8.57877   8.57877      1.00  1.125376   .184797
   8.57865   8.57865      1.00  1.122286   .184387
   8.57854   8.57854      1.00  1.124666   .184727
   8.57842   8.57842      1.00  1.125276   .185267
   8.57830   8.57830      1.00  1.125686   .184997
   8.57818   8.57818      1.00  1.121516   .184137
   8.57807   8.57807      1.00  1.126356   .185357
   8.57795   8.57795      1.00  1.124496   .185087
   8.57783   8.57783      1.00  1.124596   .184757
   8.57772   8.57772      1.00  1.122656   .184637
   8.57761   8.57761      1.00  1.127176   .185457
   8.57749   8.57749      1.00  1.122776   .184937
   8.57738   8.57738      1.00  1.124496   .184887
   8.57727   8.57727      1.00  1.122896   .184887
   8.57716   8.57716      1.00  1.127326   .185237
   8.57705   8.57705      1.00  1.121166   .184277
   8.57693   8.57693      1.00  1.125326   .184777
   8.57682   8.57682      1.00  1.124966   .184607
   8.57672   8.57672      1.00  1.122806   .184617
   8.57660   8.57660      1.00  1.125896   .185377
   8.57649   8.57649      1.00  1.122556   .184447
   8.57638   8.57638      1.00  1.126016   .185327
   8.57628   8.57628      1.00  1.123046   .184457
   8.57616   8.57616      1.00  1.125796   .185007
   8.57604   8.57604      1.00  1.122606   .184847
   8.57593   8.57593      1.00  1.124766   .184757
   8.57582   8.57582      1.00  1.121716   .184937
   8.57571   8.57571      1.00  1.126496   .185697
   8.57559   8.57559      1.00  1.121896   .184997
   8.57547   8.57547      1.00  1.123936   .185477
   8.57536   8.57536      1.00  1.121876   .184537
   8.57524   8.57524      1.00  1.126776   .185687
   8.57512   8.57512      1.00  1.122696   .184687
   8.57500   8.57500      1.00  1.124806   .185067
   8.57489   8.57489      1.00  1.125526   .185647
   8.57477   8.57477      1.00  1.124766   .185517
   8.57465   8.57465      1.00  1.121216   .185157
   8.57453   8.57453      1.00  1.127086   .185637
   8.57442   8.57442      1.00  1.125026   .185377
   8.57430   8.57430      1.00  1.122376   .184557
   8.57418   8.57418      1.00  1.124116   .185377
   8.57407   8.57407      1.00  1.125606   .185857
   8.57396   8.57396      1.00  1.124096   .185117
   8.57385   8.57385      1.00  1.124326   .185227
   8.57374   8.57374      1.00  1.125456   .185557
   8.57362   8.57362      1.00  1.124246   .185727
   8.57352   8.57352      1.00  1.124336   .185627
   8.57341   8.57341      1.00  1.124386   .185687
   8.57329   8.57329      1.00  1.125716   .185887
   8.57318   8.57318      1.00  1.123516   .185427
   8.57307   8.57307      1.00  1.123196   .185507
   8.57296   8.57296      1.00  1.126976   .186057
   8.57285   8.57285      1.00  1.125266   .186007
   8.57274   8.57274      1.00  1.122746   .185327
   8.57263   8.57263      1.00  1.125706   .185857
   8.57252   8.57252      1.00  1.126176   .185637
   8.57241   8.57241      1.00  1.123256   .185277
   8.57230   8.57230      1.00  1.123356   .185417
   8.57219   8.57219      1.00  1.124646   .185887
   8.57208   8.57208      1.00  1.124926   .186227
   8.57196   8.57196      1.00  1.120866   .185387
   8.57185   8.57185      1.00  1.123656   .186097
   8.57175   8.57175      1.00  1.124916   .185587
   8.57165   8.57165      1.00  1.122116   .185397
   8.57154   8.57154      1.00  1.121646   .185367
   8.57143   8.57143      1.00  1.124796   .185947
   8.57133   8.57133      1.00  1.123766   .185887
   8.57122   8.57122      1.00  1.123026   .185637
   8.57111   8.57111      1.00  1.121606   .185927
   8.57101   8.57101      1.00  1.124326   .186387
   8.57091   8.57091      1.00  1.123156   .186067
   8.57081   8.57081      1.00  1.122996   .186007
   8.57070   8.57070      1.00  1.122916   .186107
   8.57060   8.57060      1.00  1.124606   .186177
   8.57050   8.57050      1.00  1.120946   .185287
   8.57040   8.57040      1.00  1.123476   .185437
   8.57029   8.57029      1.00  1.121546   .185907
   8.57019   8.57019      1.00  1.120236   .185737
   8.57009   8.57009      1.00  1.123296   .186397
   8.56998   8.56998      1.00  1.120216   .185687
   8.56987   8.56987      1.00  1.120556   .185847
   8.56977   8.56977      1.00  1.118146   .185347
   8.56967   8.56967      1.00  1.120096   .185597
   8.56956   8.56956      1.00  1.122466   .185967
   8.56945   8.56945      1.00  1.117996   .185247
   8.56935   8.56935      1.00  1.118566   .185927
   8.56924   8.56924      1.00  1.120576   .186117
   8.56912   8.56912      1.00  1.120126   .185357
   8.56901   8.56901      1.00  1.118526   .185827
   8.56889   8.56889      1.00  1.119646   .185797
   8.56878   8.56878      1.00  1.118776   .186017
   8.56866   8.56866      1.00  1.118576   .185427
   8.56854   8.56854      1.00  1.117286   .185477
   8.56843   8.56843      1.00  1.118936   .186067
   8.56833   8.56833      1.00  1.117156   .185537
   8.56821   8.56821      1.00  1.115366   .185797
   8.56808   8.56808      1.00  1.115076   .185227
   8.56797   8.56797      1.00  1.120096   .185757
   8.56786   8.56786      1.00  1.115996   .185307
   8.56774   8.56774      1.00  1.118966   .186107
   8.56762   8.56762      1.00  1.115986   .185717
   8.56751   8.56751      1.00  1.117496   .186017
   8.56740   8.56740      1.00  1.117176   .185747
   8.56729   8.56729      1.00  1.118296   .186117
   8.56717   8.56717      1.00  1.115606   .185477
   8.56706   8.56706      1.00  1.117946   .185547
   8.56695   8.56695      1.00  1.115426   .185427
   8.56684   8.56684      1.00  1.118856   .186017
   8.56672   8.56672      1.00  1.113326   .185487
   8.56662   8.56662      1.00  1.116236   .185567
   8.56651   8.56651      1.00  1.115286   .185917
   8.56640   8.56640      1.00  1.116886   .186397
   8.56629   8.56629      1.00  1.112946   .185177
   8.56618   8.56618      1.00  1.116606   .185927
   8.56607   8.56607      1.00  1.114716   .185857
   8.56596   8.56596      1.00  1.112876   .185227
   8.56584   8.56584      1.00  1.111326   .184897
   8.56572   8.56572      1.00  1.114216   .185957
   8.56561   8.56561      1.00  1.114046   .185757
   8.56549   8.56549      1.00  1.112366   .185477
   8.56537   8.56537      1.00  1.111616   .185337
   8.56525   8.56525      1.00  1.113886   .185847
   8.56514   8.56514      1.00  1.112796   .185537
   8.56502   8.56502      1.00  1.111726   .185807
   8.56490   8.56490      1.00  1.111566   .185467
   8.56479   8.56479      1.00  1.113556   .185597
   8.56467   8.56467      1.00  1.112446   .185717
   8.56456   8.56456      1.00  1.110306   .185377
   8.56444   8.56444      1.00  1.110786   .185467
   8.56433   8.56433      1.00  1.111596   .185337
   8.56422   8.56422      1.00  1.109946   .184817
   8.56410   8.56410      1.00  1.110716   .185187
   8.56398   8.56398      1.00  1.108446   .184827
   8.56387   8.56387      1.00  1.110706   .185677
   8.56377   8.56377      1.00  1.108476   .185327
   8.56365   8.56365      1.00  1.108266   .184597
   8.56354   8.56354      1.00  1.109226   .185037
   8.56343   8.56343      1.00  1.107186   .184467
   8.56332   8.56332      1.00  1.108776   .185127
   8.56321   8.56321      1.00  1.107496   .184917
   8.56309   8.56309      1.00  1.106786   .185047
   8.56298   8.56298      1.00  1.108196   .185437
   8.56287   8.56287      1.00  1.108266   .185467
   8.56276   8.56276      1.00  1.105426   .184887
   8.56265   8.56265      1.00  1.108086   .185237
   8.56255   8.56255      1.00  1.107756   .185417
   8.56244   8.56244      1.00  1.106056   .185107
   8.56232   8.56232      1.00  1.104326   .184327
   8.56221   8.56221      1.00  1.106146   .184957
   8.56210   8.56210      1.00  1.105006   .184477
   8.56200   8.56200      1.00  1.108336   .185247
   8.56189   8.56189      1.00  1.102316   .184407
   8.56178   8.56178      1.00  1.108136   .185297
   8.56167   8.56167      1.00  1.102826   .184747
   8.56157   8.56157      1.00  1.106286   .185277
   8.56146   8.56146      1.00  1.102576   .184427
   8.56135   8.56135      1.00  1.104776   .185067
   8.56125   8.56125      1.00  1.102746   .184927
   8.56114   8.56114      1.00  1.104006   .185317
   8.56104   8.56104      1.00  1.100886   .184617
   8.56093   8.56093      1.00  1.103996   .185037
   8.56083   8.56083      1.00  1.100166   .184597
   8.56073   8.56073      1.00  1.102976   .185177
   8.56063   8.56063      1.00  1.101966   .184947
   8.56052   8.56052      1.00  1.102036   .184877
   8.56042   8.56042      1.00  1.100766   .184917
   8.56032   8.56032      1.00  1.103306   .185267
   8.56022   8.56022      1.00  1.100936   .185117
   8.56011   8.56011      1.00  1.099806   .185057
   8.56001   8.56001      1.00  1.101306   .185037
   8.55991   8.55991      1.00  1.100436   .184867
   8.55980   8.55980      1.00  1.100436   .184787
   8.55969   8.55969      1.00  1.098646   .184267
   8.55959   8.55959      1.00  1.100026   .184487
   8.55949   8.55949      1.00  1.099916   .184657
   8.55938   8.55938      1.00  1.098116   .184247
   8.55926   8.55926      1.00  1.099176   .184457
   8.55915   8.55915      1.00  1.098566   .184777
   8.55904   8.55904      1.00  1.096216   .184087
   8.55892   8.55892      1.00  1.098706   .184647
   8.55880   8.55880      1.00  1.095836   .184017
   8.55869   8.55869      1.00  1.097506   .184267
   8.55858   8.55858      1.00  1.096716   .184547
   8.55847   8.55847      1.00  1.095046   .184037
   8.55835   8.55835      1.00  1.097366   .184507
   8.55823   8.55823      1.00  1.094506   .184137
   8.55812   8.55812      1.00  1.096316   .184887
   8.55800   8.55800      1.00  1.094486   .184107
   8.55787   8.55787      1.00  1.094846   .184017
   8.55776   8.55776      1.00  1.093916   .184007
   8.55765   8.55765      1.00  1.096246   .184277
   8.55754   8.55754      1.00  1.094156   .183587
   8.55742   8.55742      1.00  1.092366   .184017
   8.55731   8.55731      1.00  1.093296   .183877
   8.55721   8.55721      1.00  1.094526   .183957
   8.55710   8.55710      1.00  1.092226   .183577
   8.55698   8.55698      1.00  1.092776   .184067
   8.55687   8.55687      1.00  1.091816   .183807
   8.55676   8.55676      1.00  1.095566   .184237
   8.55665   8.55665      1.00  1.088876   .183457
   8.55653   8.55653      1.00  1.092036   .184057
   8.55643   8.55643      1.00  1.091506   .183997
   8.55632   8.55632      1.00  1.090096   .183797
   8.55620   8.55620      1.00  1.091446   .184017
   8.55609   8.55609      1.00  1.089486   .183667
   8.55598   8.55598      1.00  1.090276   .183777
   8.55587   8.55587      1.00  1.089076   .183587
   8.55576   8.55576      1.00  1.091296   .184057
   8.55563   8.55563      1.00  1.087066   .183587
   8.55552   8.55552      1.00  1.090566   .183757
   8.55540   8.55540      1.00  1.087996   .183267
   8.55529   8.55529      1.00  1.089076   .183787
   8.55516   8.55516      1.00  1.084736   .182677
   8.55505   8.55505      1.00  1.089406   .183697
   8.55494   8.55494      1.00  1.087466   .183487
   8.55482   8.55482      1.00  1.089036   .183657
   8.55470   8.55470      1.00  1.085436   .183247
   8.55458   8.55458      1.00  1.088696   .183497
   8.55447   8.55447      1.00  1.087006   .183377
   8.55436   8.55436      1.00  1.087396   .183797
   8.55424   8.55424      1.00  1.087536   .183797
   8.55412   8.55412      1.00  1.085316   .183537
   8.55402   8.55402      1.00  1.089436   .183817
   8.55390   8.55390      1.00  1.083916   .182997
   8.55379   8.55379      1.00  1.089546   .184057
   8.55368   8.55368      1.00  1.083806   .183287
   8.55357   8.55357      1.00  1.085696   .183677
   8.55346   8.55346      1.00  1.086476   .183767
   8.55335   8.55335      1.00  1.086396   .184007
   8.55324   8.55324      1.00  1.083546   .183497
   8.55314   8.55314      1.00  1.086516   .184267
   8.55303   8.55303      1.00  1.087576   .183987
   8.55291   8.55291      1.00  1.087436   .184257
   8.55280   8.55280      1.00  1.083256   .183287
   8.55270   8.55270      1.00  1.086866   .183917
   8.55259   8.55259      1.00  1.085686   .183737
   8.55247   8.55247      1.00  1.084506   .183367
   8.55236   8.55236      1.00  1.084426   .183537
   8.55226   8.55226      1.00  1.084366   .183747
   8.55215   8.55215      1.00  1.085536   .183817
   8.55203   8.55203      1.00  1.079656   .182987
   8.55193   8.55193      1.00  1.087246   .184247
   8.55182   8.55182      1.00  1.080936   .183357
   8.55172   8.55172      1.00  1.086026   .184247
   8.55160   8.55160      1.00  1.079436   .182847
   8.55150   8.55150      1.00  1.085746   .183997
   8.55140   8.55140      1.00  1.080136   .183157
   8.55129   8.55129      1.00  1.085386   .184147
   8.55118   8.55118      1.00  1.078956   .183237
   8.55108   8.55108      1.00  1.083516   .183687
   8.55098   8.55098      1.00  1.078126   .182937
   8.55088   8.55088      1.00  1.083576   .183857
   8.55077   8.55077      1.00  1.079756   .183407
   8.55067   8.55067      1.00  1.081416   .183487
   8.55058   8.55058      1.00  1.079536   .183517
   8.55047   8.55047      1.00  1.081256   .184027
   8.55036   8.55036      1.00  1.078366   .183307
   8.55026   8.55026      1.00  1.079616   .183327
   8.55017   8.55017      1.00  1.078306   .183287
   8.55006   8.55006      1.00  1.079776   .183817
   8.54995   8.54995      1.00  1.077436   .183227
   8.54984   8.54984      1.00  1.077966   .183247
   8.54975   8.54975      1.00  1.080896   .183957
   8.54964   8.54964      1.00  1.076856   .183407
   8.54953   8.54953      1.00  1.077656   .183687
   8.54942   8.54942      1.00  1.076616   .183137
   8.54931   8.54931      1.00  1.078616   .183577
   8.54920   8.54920      1.00  1.075836   .182947
   8.54908   8.54908      1.00  1.075146   .182897
   8.54896   8.54896      1.00  1.076486   .183057
   8.54886   8.54886      1.00  1.077606   .182987
   8.54875   8.54875      1.00  1.076246   .182927
   8.54863   8.54863      1.00  1.075216   .182677
   8.54851   8.54851      1.00  1.077106   .183187
   8.54840   8.54840      1.00  1.075736   .182947
   8.54828   8.54828      1.00  1.075886   .182987
   8.54816   8.54816      1.00  1.071326   .182477
   8.54804   8.54804      1.00  1.077636   .183487
   8.54792   8.54792      1.00  1.072096   .182157
   8.54781   8.54781      1.00  1.076516   .183407
   8.54769   8.54769      1.00  1.073216   .182677
   8.54758   8.54758      1.00  1.077836   .183727
   8.54747   8.54747      1.00  1.073496   .182727
   8.54736   8.54736      1.00  1.076996   .183417
   8.54724   8.54724      1.00  1.071746   .182647
   8.54713   8.54713      1.00  1.076176   .183387
   8.54702   8.54702      1.00  1.073856   .183227
   8.54691   8.54691      1.00  1.076256   .183537
   8.54679   8.54679      1.00  1.072786   .182807
   8.54668   8.54668      1.00  1.072966   .182727
   8.54658   8.54658      1.00  1.074126   .183157
   8.54647   8.54647      1.00  1.074156   .183297
   8.54636   8.54636      1.00  1.070316   .182457
   8.54625   8.54625      1.00  1.074086   .183167
   8.54614   8.54614      1.00  1.074066   .183497
   8.54603   8.54603      1.00  1.074526   .183747
   8.54591   8.54591      1.00  1.072076   .183017
   8.54579   8.54579      1.00  1.074306   .183657
   8.54568   8.54568      1.00  1.074586   .183537
   8.54557   8.54557      1.00  1.072906   .183457
   8.54544   8.54544      1.00  1.072056   .183327
   8.54533   8.54533      1.00  1.073326   .183357
   8.54521   8.54521      1.00  1.076066   .183657
   8.54510   8.54510      1.00  1.069106   .182897
   8.54497   8.54497      1.00  1.073936   .183307
   8.54485   8.54485      1.00  1.073526   .183617
   8.54474   8.54474      1.00  1.072696   .183497
   8.54462   8.54462      1.00  1.071046   .183337
   8.54450   8.54450      1.00  1.073856   .183847
   8.54439   8.54439      1.00  1.073966   .183637
   8.54427   8.54427      1.00  1.072026   .183287
   8.54416   8.54416      1.00  1.073806   .183657
   8.54404   8.54404      1.00  1.074036   .183907
   8.54393   8.54393      1.00  1.073746   .184077
   8.54383   8.54383      1.00  1.073946   .184097
   8.54371   8.54371      1.00  1.075956   .184317
   8.54359   8.54359      1.00  1.074326   .184237
   8.54348   8.54348      1.00  1.073006   .183747
   8.54338   8.54338      1.00  1.072866   .183657
   8.54326   8.54326      1.00  1.075336   .184107
   8.54315   8.54315      1.00  1.073676   .183897
   8.54304   8.54304      1.00  1.073276   .184107
   8.54294   8.54294      1.00  1.073636   .183607
   8.54282   8.54282      1.00  1.075666   .184657
   8.54271   8.54271      1.00  1.071446   .183867
   8.54260   8.54260      1.00  1.074386   .182667
   8.54250   8.54250      1.00  1.075806   .184277
   8.54238   8.54238      1.00  1.074606   .184297
   8.54227   8.54227      1.00  1.073366   .183947
   8.54216   8.54216      1.00  1.076096   .184357
   8.54206   8.54206      1.00  1.074296   .183777
   8.54194   8.54194      1.00  1.074356   .183957
   8.54183   8.54183      1.00  1.075926   .184087
   8.54173   8.54173      1.00  1.076406   .184667
   8.54162   8.54162      1.00  1.075596   .184537
   8.54151   8.54151      1.00  1.074626   .184597
   8.54141   8.54141      1.00  1.077386   .184987
   8.54130   8.54130      1.00  1.074556   .184587
   8.54120   8.54120      1.00  1.072746   .183677
   8.54109   8.54109      1.00  1.075696   .184337
   8.54098   8.54098      1.00  1.074916   .184367
   8.54088   8.54088      1.00  1.074406   .184147
   8.54078   8.54078      1.00  1.076246   .184837
   8.54068   8.54068      1.00  1.073756   .184437
   8.54057   8.54057      1.00  1.074346   .184457
   8.54047   8.54047      1.00  1.074806   .184947
   8.54038   8.54038      1.00  1.076676   .184887
   8.54027   8.54027      1.00  1.073416   .184567
   8.54016   8.54016      1.00  1.075216   .185007
   8.54006   8.54006      1.00  1.073486   .184837
   8.53996   8.53996      1.00  1.077646   .184917
   8.53985   8.53985      1.00  1.073576   .184487
   8.53975   8.53975      1.00  1.074746   .185117
   8.53965   8.53965      1.00  1.076516   .185597
   8.53954   8.53954      1.00  1.074536   .185137
   8.53943   8.53943      1.00  1.074836   .184957
   8.53931   8.53931      1.00  1.074316   .184787
   8.53920   8.53920      1.00  1.073646   .184337
   8.53910   8.53910      1.00  1.074556   .184707
   8.53898   8.53898      1.00  1.074546   .185037
   8.53886   8.53886      1.00  1.077086   .185497
   8.53875   8.53875      1.00  1.073856   .185357
   8.53864   8.53864      1.00  1.074556   .185177
   8.53852   8.53852      1.00  1.074736   .185297
   8.53840   8.53840      1.00  1.075696   .185587
   8.53828   8.53828      1.00  1.071796   .184697
   8.53817   8.53817      1.00  1.077776   .185497
   8.53805   8.53805      1.00  1.073376   .184907
   8.53793   8.53793      1.00  1.077016   .185737
   8.53781   8.53781      1.00  1.071226   .185107
   8.53770   8.53770      1.00  1.079166   .186397
   8.53759   8.53759      1.00  1.071476   .185097
   8.53747   8.53747      1.00  1.078456   .186417
   8.53736   8.53736      1.00  1.070176   .184627
   8.53726   8.53726      1.00  1.080156   .186317
   8.53714   8.53714      1.00  1.071246   .184967
   8.53702   8.53702      1.00  1.076956   .186037
   8.53691   8.53691      1.00  1.073776   .185567
   8.53680   8.53680      1.00  1.076526   .185847
   8.53669   8.53669      1.00  1.070636   .184917
   8.53658   8.53658      1.00  1.079066   .186557
   8.53647   8.53647      1.00  1.071056   .185497
   8.53636   8.53636      1.00  1.077036   .186167
   8.53625   8.53625      1.00  1.071576   .185347
   8.53613   8.53613      1.00  1.077406   .186477
   8.53602   8.53602      1.00  1.069356   .185017
   8.53592   8.53592      1.00  1.075886   .185787
   8.53580   8.53580      1.00  1.073086   .185407
   8.53568   8.53568      1.00  1.075256   .185887
   8.53556   8.53556      1.00  1.071706   .185287
   8.53545   8.53545      1.00  1.075176   .185827
   8.53534   8.53534      1.00  1.074226   .185997
   8.53521   8.53521      1.00  1.073606   .185567
   8.53510   8.53510      1.00  1.070766   .185077
   8.53499   8.53499      1.00  1.077976   .186157
   8.53487   8.53487      1.00  1.072876   .185247
   8.53474   8.53474      1.00  1.071736   .185247
   8.53462   8.53462      1.00  1.072936   .185747
   8.53451   8.53451      1.00  1.074306   .185857
   8.53439   8.53439      1.00  1.073836   .185557
   8.53427   8.53427      1.00  1.070016   .185277
   8.53416   8.53416      1.00  1.074666   .186417
   8.53405   8.53405      1.00  1.073246   .185667
   8.53394   8.53394      1.00  1.072866   .185857
   8.53382   8.53382      1.00  1.073166   .185957
   8.53371   8.53371      1.00  1.076466   .186437
   8.53360   8.53360      1.00  1.070366   .185307
   8.53350   8.53350      1.00  1.073666   .186097
   8.53338   8.53338      1.00  1.073026   .186177
   8.53327   8.53327      1.00  1.071456   .185727
   8.53316   8.53316      1.00  1.072946   .186227
   8.53305   8.53305      1.00  1.074536   .186327
   8.53294   8.53294      1.00  1.072816   .185847
   8.53283   8.53283      1.00  1.072786   .186107
   8.53272   8.53272      1.00  1.072136   .186167
   8.53262   8.53262      1.00  1.074876   .186787
   8.53250   8.53250      1.00  1.072436   .186227
   8.53239   8.53239      1.00  1.071226   .185857
   8.53228   8.53228      1.00  1.076216   .187317
   8.53217   8.53217      1.00  1.072166   .186307
   8.53205   8.53205      1.00  1.071396   .185977
   8.53194   8.53194      1.00  1.072766   .185357
   8.53184   8.53184      1.00  1.073976   .186047
   8.53173   8.53173      1.00  1.069806   .185227
   8.53162   8.53162      1.00  1.074286   .186737
   8.53151   8.53151      1.00  1.072536   .186417
   8.53141   8.53141      1.00  1.076166   .187027
   8.53131   8.53131      1.00  1.070186   .186247
   8.53119   8.53119      1.00  1.072966   .186417
   8.53109   8.53109      1.00  1.075766   .186817
   8.53099   8.53099      1.00  1.073976   .186447
   8.53089   8.53089      1.00  1.071386   .186507
   8.53079   8.53079      1.00  1.074836   .186957
   8.53069   8.53069      1.00  1.073976   .187237
   8.53059   8.53059      1.00  1.073756   .186887
   8.53049   8.53049      1.00  1.074516   .186907
   8.53038   8.53038      1.00  1.071736   .186237
   8.53027   8.53027      1.00  1.075426   .186817
   8.53017   8.53017      1.00  1.070626   .186077
   8.53007   8.53007      1.00  1.077966   .187507
   8.52996   8.52996      1.00  1.069816   .186137
   8.52985   8.52985      1.00  1.073956   .186567
   8.52976   8.52976      1.00  1.074696   .187327
   8.52965   8.52965      1.00  1.074916   .187347
   8.52954   8.52954      1.00  1.070856   .186467
   8.52943   8.52943      1.00  1.074456   .187007
   8.52933   8.52933      1.00  1.074046   .187187
   8.52921   8.52921      1.00  1.075906   .187477
   8.52909   8.52909      1.00  1.070536   .186637
   8.52898   8.52898      1.00  1.074896   .187087
   8.52888   8.52888      1.00  1.074826   .187337
   8.52877   8.52877      1.00  1.070836   .186527
   8.52864   8.52864      1.00  1.073966   .187247
   8.52853   8.52853      1.00  1.072326   .186687
   8.52842   8.52842      1.00  1.075316   .187667
   8.52830   8.52830      1.00  1.070256   .186807
   8.52818   8.52818      1.00  1.075366   .187707
   8.52806   8.52806      1.00  1.072646   .186987
   8.52795   8.52795      1.00  1.071166   .187487
   8.52783   8.52783      1.00  1.072266   .187587
   8.52771   8.52771      1.00  1.071546   .187097
   8.52760   8.52760      1.00  1.075146   .187707
   8.52749   8.52749      1.00  1.068316   .186567
   8.52738   8.52738      1.00  1.074526   .187907
   8.52726   8.52726      1.00  1.072226   .187447
   8.52715   8.52715      1.00  1.070156   .187017
   8.52705   8.52705      1.00  1.070716   .186987
   8.52693   8.52693      1.00  1.075386   .188117
   8.52682   8.52682      1.00  1.067726   .186627
   8.52671   8.52671      1.00  1.074486   .187857
   8.52660   8.52660      1.00  1.068416   .186977
   8.52650   8.52650      1.00  1.075686   .188637
   8.52638   8.52638      1.00  1.066876   .186767
   8.52627   8.52627      1.00  1.073886   .188037
   8.52617   8.52617      1.00  1.070016   .187147
   8.52605   8.52605      1.00  1.071366   .187407
   8.52593   8.52593      1.00  1.066966   .186347
   8.52582   8.52582      1.00  1.074636   .187677
   8.52571   8.52571      1.00  1.070186   .187357
   8.52559   8.52559      1.00  1.069056   .187357
   8.52547   8.52547      1.00  1.069196   .187567
   8.52535   8.52535      1.00  1.073196   .188027
   8.52524   8.52524      1.00  1.068606   .186887
   8.52513   8.52513      1.00  1.071026   .187597
   8.52500   8.52500      1.00  1.069746   .187247
   8.52489   8.52489      1.00  1.072546   .188117
   8.52478   8.52478      1.00  1.069346   .187257
   8.52465   8.52465      1.00  1.068866   .187467
   8.52453   8.52453      1.00  1.071556   .188207
   8.52441   8.52441      1.00  1.067126   .187537
   8.52430   8.52430      1.00  1.073166   .188637
   8.52418   8.52418      1.00  1.070886   .188067
   8.52407   8.52407      1.00  1.072706   .188177
   8.52396   8.52396      1.00  1.066426   .186977
   8.52385   8.52385      1.00  1.073256   .188277
   8.52374   8.52374      1.00  1.070976   .188017
   8.52363   8.52363      1.00  1.069686   .187747
   8.52352   8.52352      1.00  1.068456   .187497
   8.52341   8.52341      1.00  1.072496   .188207
   8.52330   8.52330      1.00  1.070136   .187697
   8.52318   8.52318      1.00  1.067676   .187507
   8.52307   8.52307      1.00  1.071416   .188617
   8.52297   8.52297      1.00  1.071676   .188327
   8.52286   8.52286      1.00  1.068246   .187637
   8.52274   8.52274      1.00  1.070486   .187967
   8.52263   8.52263      1.00  1.074486   .188947
   8.52253   8.52253      1.00  1.067876   .187467
   8.52241   8.52241      1.00  1.070536   .188407
   8.52230   8.52230      1.00  1.069666   .188537
   8.52219   8.52219      1.00  1.074496   .189157
   8.52208   8.52208      1.00  1.066536   .187577
   8.52198   8.52198      1.00  1.070226   .188337
   8.52186   8.52186      1.00  1.071886   .188437
   8.52175   8.52175      1.00  1.071306   .188207
   8.52165   8.52165      1.00  1.066716   .187337
   8.52154   8.52154      1.00  1.075006   .188927
   8.52144   8.52144      1.00  1.069256   .188077
   8.52133   8.52133      1.00  1.069636   .188457
   8.52123   8.52123      1.00  1.069646   .188247
   8.52112   8.52112      1.00  1.073856   .189227
   8.52101   8.52101      1.00  1.067536   .188137
   8.52091   8.52091      1.00  1.070596   .188567
   8.52081   8.52081      1.00  1.072406   .188947
   8.52071   8.52071      1.00  1.073646   .189087
   8.52060   8.52060      1.00  1.067296   .187787
   8.52050   8.52050      1.00  1.072836   .189157
   8.52040   8.52040      1.00  1.073896   .189117
   8.52030   8.52030      1.00  1.068916   .188407
   8.52019   8.52019      1.00  1.071976   .188637
   8.52008   8.52008      1.00  1.070806   .188877
   8.51998   8.51998      1.00  1.074066   .189467
   8.51988   8.51988      1.00  1.068116   .188437
   8.51978   8.51978      1.00  1.077006   .189677
   8.51967   8.51967      1.00  1.070356   .188727
   8.51957   8.51957      1.00  1.073186   .189407
   8.51946   8.51946      1.00  1.069226   .188757
   8.51934   8.51934      1.00  1.078026   .190187
   8.51922   8.51922      1.00  1.069076   .188727
   8.51911   8.51911      1.00  1.072206   .189317
   8.51900   8.51900      1.00  1.073946   .189277
   8.51888   8.51888      1.00  1.073806   .189617
   8.51877   8.51877      1.00  1.069336   .188657
   8.51866   8.51866      1.00  1.073816   .189737
   8.51855   8.51855      1.00  1.076496   .190417
   8.51842   8.51842      1.00  1.071886   .189547
   8.51830   8.51830      1.00  1.071976   .189947
   8.51820   8.51820      1.00  1.074696   .190447
   8.51808   8.51808      1.00  1.075556   .190207
   8.51796   8.51796      1.00  1.069556   .188847
   8.51784   8.51784      1.00  1.074786   .189977
   8.51773   8.51773      1.00  1.076436   .190357
   8.51762   8.51762      1.00  1.072376   .189737
   8.51750   8.51750      1.00  1.070276   .189327
   8.51739   8.51739      1.00  1.076266   .189937
   8.51728   8.51728      1.00  1.072246   .189767
   8.51716   8.51716      1.00  1.074396   .190057
   8.51704   8.51704      1.00  1.073196   .189947
   8.51693   8.51693      1.00  1.076876   .190557
   8.51683   8.51683      1.00  1.072126   .190167
   8.51672   8.51672      1.00  1.073406   .189817
   8.51660   8.51660      1.00  1.075316   .190287
   8.51649   8.51649      1.00  1.074556   .190397
   8.51639   8.51639      1.00  1.070636   .189837
   8.51628   8.51628      1.00  1.076156   .190647
   8.51616   8.51616      1.00  1.074926   .190447
   8.51605   8.51605      1.00  1.073006   .189867
   8.51595   8.51595      1.00  1.072306   .189797
   8.51583   8.51583      1.00  1.075956   .190617
   8.51570   8.51570      1.00  1.072576   .189927
   8.51559   8.51559      1.00  1.069566   .189407
   8.51548   8.51548      1.00  1.075096   .190627
   8.51536   8.51536      1.00  1.072916   .190527
   8.51524   8.51524      1.00  1.071026   .190197
   8.51512   8.51512      1.00  1.071316   .190037
   8.51501   8.51501      1.00  1.075626   .190497
   8.51489   8.51489      1.00  1.071716   .190267
   8.51477   8.51477      1.00  1.069636   .189657
   8.51465   8.51465      1.00  1.072066   .190117
   8.51454   8.51454      1.00  1.074496   .190337
   8.51442   8.51442      1.00  1.070316   .189827
   8.51430   8.51430      1.00  1.069726   .189937
   8.51419   8.51419      1.00  1.073616   .190927
   8.51409   8.51409      1.00  1.070876   .190677
   8.51397   8.51397      1.00  1.071346   .190537
   8.51385   8.51385      1.00  1.071796   .190367
   8.51374   8.51374      1.00  1.072766   .190477
   8.51364   8.51364      1.00  1.069776   .190467
   8.51352   8.51352      1.00  1.071176   .190547
   8.51340   8.51340      1.00  1.071116   .190317
   8.51330   8.51330      1.00  1.069156   .190217
   8.51319   8.51319      1.00  1.068946   .190127
   8.51308   8.51308      1.00  1.074166   .190937
   8.51296   8.51296      1.00  1.068666   .190147
   8.51286   8.51286      1.00  1.070766   .190147
   8.51275   8.51275      1.00  1.068126   .189827
   8.51264   8.51264      1.00  1.072156   .190517
   8.51252   8.51252      1.00  1.067076   .189627
   8.51241   8.51241      1.00  1.070526   .190367
   8.51231   8.51231      1.00  1.069956   .190477
   8.51219   8.51219      1.00  1.071386   .191267
   8.51207   8.51207      1.00  1.066236   .189997
   8.51197   8.51197      1.00  1.069616   .190697
   8.51187   8.51187      1.00  1.071656   .190827
   8.51176   8.51176      1.00  1.067186   .189957
   8.51164   8.51164      1.00  1.071206   .190507
   8.51154   8.51154      1.00  1.069516   .190407
   8.51144   8.51144      1.00  1.070566   .190817
   8.51133   8.51133      1.00  1.068106   .190327
   8.51122   8.51122      1.00  1.068826   .190627
   8.51112   8.51112      1.00  1.073326   .191237
   8.51102   8.51102      1.00  1.070506   .191037
   8.51091   8.51091      1.00  1.068726   .190347
   8.51081   8.51081      1.00  1.073476   .191237
   8.51070   8.51070      1.00  1.067906   .190597
   8.51061   8.51061      1.00  1.070976   .190857
   8.51050   8.51050      1.00  1.068506   .190847
   8.51040   8.51040      1.00  1.071466   .191117
   8.51029   8.51029      1.00  1.067626   .190647
   8.51019   8.51019      1.00  1.069106   .191147
   8.51009   8.51009      1.00  1.067706   .190697
   8.50998   8.50998      1.00  1.069476   .191097
   8.50988   8.50988      1.00  1.069926   .191607
   8.50978   8.50978      1.00  1.068936   .190627
   8.50967   8.50967      1.00  1.070966   .191297
   8.50955   8.50955      1.00  1.068166   .190967
   8.50945   8.50945      1.00  1.072226   .192017
   8.50935   8.50935      1.00  1.070516   .191677
   8.50923   8.50923      1.00  1.070186   .191687
   8.50912   8.50912      1.00  1.070736   .191417
   8.50901   8.50901      1.00  1.070346   .191417
   8.50890   8.50890      1.00  1.072656   .191837
   8.50879   8.50879      1.00  1.071366   .191417
   8.50867   8.50867      1.00  1.069886   .191437
   8.50855   8.50855      1.00  1.074006   .192137
   8.50844   8.50844      1.00  1.070946   .191467
   8.50831   8.50831      1.00  1.071266   .191277
   8.50820   8.50820      1.00  1.069886   .191357
   8.50808   8.50808      1.00  1.072016   .191247
   8.50797   8.50797      1.00  1.071576   .191557
   8.50785   8.50785      1.00  1.069756   .191407
   8.50773   8.50773      1.00  1.071616   .191397
   8.50761   8.50761      1.00  1.070166   .191057
   8.50750   8.50750      1.00  1.071956   .191377
   8.50739   8.50739      1.00  1.069336   .190917
   8.50727   8.50727      1.00  1.071486   .191217
   8.50716   8.50716      1.00  1.069306   .191007
   8.50706   8.50706      1.00  1.071106   .191627
   8.50694   8.50694      1.00  1.068086   .191167
   8.50682   8.50682      1.00  1.073986   .192587
   8.50672   8.50672      1.00  1.066476   .190887
   8.50661   8.50661      1.00  1.072576   .192537
   8.50650   8.50650      1.00  1.069986   .191907
   8.50639   8.50639      1.00  1.071156   .192327
   8.50628   8.50628      1.00  1.069396   .191727
   8.50617   8.50617      1.00  1.072586   .192177
   8.50606   8.50606      1.00  1.069476   .192077
   8.50594   8.50594      1.00  1.070196   .191847
   8.50583   8.50583      1.00  1.071346   .191997
   8.50571   8.50571      1.00  1.069926   .191637
   8.50559   8.50559      1.00  1.070586   .191717
   8.50547   8.50547      1.00  1.069076   .191377
   8.50536   8.50536      1.00  1.072216   .192657
   8.50525   8.50525      1.00  1.069396   .192367
   8.50513   8.50513      1.00  1.070806   .191887
   8.50501   8.50501      1.00  1.068986   .191757
   8.50489   8.50489      1.00  1.071616   .192437
   8.50477   8.50477      1.00  1.067006   .192027
   8.50465   8.50465      1.00  1.071496   .192527
   8.50453   8.50453      1.00  1.069666   .192107
   8.50442   8.50442      1.00  1.070366   .192607
   8.50431   8.50431      1.00  1.068966   .192327
   8.50420   8.50420      1.00  1.071176   .192557
   8.50408   8.50408      1.00  1.069956   .192467
   8.50396   8.50396      1.00  1.070756   .192567
   8.50386   8.50386      1.00  1.069956   .192187
   8.50375   8.50375      1.00  1.072806   .192767
   8.50363   8.50363      1.00  1.069886   .191997
   8.50352   8.50352      1.00  1.069286   .192037
   8.50341   8.50341      1.00  1.072686   .192507
   8.50330   8.50330      1.00  1.068346   .191977
   8.50318   8.50318      1.00  1.069386   .192407
   8.50307   8.50307      1.00  1.070466   .192657
   8.50297   8.50297      1.00  1.073116   .192867
   8.50285   8.50285      1.00  1.069276   .192097
   8.50274   8.50274      1.00  1.068886   .192477
   8.50263   8.50263      1.00  1.068246   .192457
   8.50253   8.50253      1.00  1.072766   .193087
   8.50241   8.50241      1.00  1.067586   .192157
   8.50230   8.50230      1.00  1.071526   .192817
   8.50219   8.50219      1.00  1.069626   .192267
   8.50208   8.50208      1.00  1.071476   .193147
   8.50198   8.50198      1.00  1.069706   .192497
   8.50187   8.50187      1.00  1.073326   .193257
   8.50175   8.50175      1.00  1.067766   .192337
   8.50165   8.50165      1.00  1.071656   .193207
   8.50155   8.50155      1.00  1.071696   .193297
   8.50143   8.50143      1.00  1.071446   .193477
   8.50133   8.50133      1.00  1.070326   .193277
   8.50123   8.50123      1.00  1.069976   .193287
   8.50112   8.50112      1.00  1.074596   .194047
   8.50101   8.50101      1.00  1.069556   .192697
   8.50091   8.50091      1.00  1.071206   .192647
   8.50081   8.50081      1.00  1.072946   .193347
   8.50071   8.50071      1.00  1.073926   .193757
   8.50061   8.50061      1.00  1.067816   .192497
   8.50051   8.50051      1.00  1.074436   .193747
   8.50040   8.50040      1.00  1.071016   .193587
   8.50030   8.50030      1.00  1.074846   .194117
   8.50019   8.50019      1.00  1.067666   .193187
   8.50009   8.50009      1.00  1.076196   .194637
   8.50000   8.50000      1.00  1.069396   .193307
   8.49989   8.49989      1.00  1.074756   .194097
   8.49978   8.49978      1.00  1.071456   .193547
   8.49967   8.49967      1.00  1.074386   .194057
   8.49957   8.49957      1.00  1.073106   .194157
   8.49946   8.49946      1.00  1.074386   .194197
   8.49935   8.49935      1.00  1.075506   .194377
   8.49924   8.49924      1.00  1.074706   .193947
   8.49913   8.49913      1.00  1.074136   .194237
   8.49901   8.49901      1.00  1.074556   .194387
   8.49889   8.49889      1.00  1.074316   .194267
   8.49878   8.49878      1.00  1.075516   .194527
   8.49867   8.49867      1.00  1.075076   .194677
   8.49856   8.49856      1.00  1.074796   .194627
   8.49843   8.49843      1.00  1.076776   .194917
   8.49832   8.49832      1.00  1.074286   .194427
   8.49821   8.49821      1.00  1.078576   .195067
   8.49808   8.49808      1.00  1.075556   .194867
   8.49796   8.49796      1.00  1.077066   .194837
   8.49785   8.49785      1.00  1.075916   .194627
   8.49774   8.49774      1.00  1.079346   .195397
   8.49763   8.49763      1.00  1.076406   .194907
   8.49750   8.49750      1.00  1.078346   .195607
   8.49739   8.49739      1.00  1.076476   .195407
   8.49728   8.49728      1.00  1.080276   .195987
   8.49717   8.49717      1.00  1.078146   .195817
   8.49705   8.49705      1.00  1.076226   .195177
   8.49694   8.49694      1.00  1.078716   .195707
   8.49684   8.49684      1.00  1.079316   .195927
   8.49673   8.49673      1.00  1.079346   .196127
   8.49661   8.49661      1.00  1.079046   .195667
   8.49650   8.49650      1.00  1.079256   .195957
   8.49640   8.49640      1.00  1.079706   .196107
   8.49629   8.49629      1.00  1.081706   .196287
   8.49617   8.49617      1.00  1.078326   .195947
   8.49606   8.49606      1.00  1.080906   .196647
   8.49595   8.49595      1.00  1.079986   .196497
   8.49583   8.49583      1.00  1.082626   .196957
   8.49571   8.49571      1.00  1.077456   .195957
   8.49560   8.49560      1.00  1.080436   .196067
   8.49549   8.49549      1.00  1.079726   .196237
   8.49537   8.49537      1.00  1.080816   .196597
   8.49525   8.49525      1.00  1.079906   .196247
   8.49513   8.49513      1.00  1.083636   .196827
   8.49502   8.49502      1.00  1.084026   .196967
   8.49490   8.49490      1.00  1.080966   .196447
   8.49477   8.49477      1.00  1.082616   .196647
   8.49465   8.49465      1.00  1.083116   .196627
   8.49454   8.49454      1.00  1.083906   .197187
   8.49442   8.49442      1.00  1.081036   .196937
   8.49430   8.49430      1.00  1.082566   .197057
   8.49419   8.49419      1.00  1.084786   .197457
   8.49408   8.49408      1.00  1.082916   .197007
   8.49397   8.49397      1.00  1.081676   .196977
   8.49386   8.49386      1.00  1.085366   .197347
   8.49374   8.49374      1.00  1.080986   .196937
   8.49363   8.49363      1.00  1.084396   .197437
   8.49353   8.49353      1.00  1.083926   .197517
   8.49341   8.49341      1.00  1.080306   .196827
   8.49331   8.49331      1.00  1.084976   .197497
   8.49320   8.49320      1.00  1.080776   .196617
   8.49308   8.49308      1.00  1.084116   .197537
   8.49296   8.49296      1.00  1.083096   .197317
   8.49285   8.49285      1.00  1.081946   .197297
   8.49275   8.49275      1.00  1.084536   .197647
   8.49264   8.49264      1.00  1.083216   .197187
   8.49252   8.49252      1.00  1.083256   .197477
   8.49241   8.49241      1.00  1.083926   .197577
   8.49231   8.49231      1.00  1.084176   .197677
   8.49220   8.49220      1.00  1.082196   .197267
   8.49208   8.49208      1.00  1.085066   .197677
   8.49197   8.49197      1.00  1.083896   .197507
   8.49186   8.49186      1.00  1.084536   .198197
   8.49175   8.49175      1.00  1.082956   .197667
   8.49164   8.49164      1.00  1.083676   .197987
   8.49154   8.49154      1.00  1.085356   .198197
   8.49144   8.49144      1.00  1.083866   .197857
   8.49133   8.49133      1.00  1.081986   .197367
   8.49122   8.49122      1.00  1.084436   .197777
   8.49111   8.49111      1.00  1.082956   .197827
   8.49101   8.49101      1.00  1.083796   .197997
   8.49091   8.49091      1.00  1.083316   .198007
   8.49081   8.49081      1.00  1.084456   .198397
   8.49070   8.49070      1.00  1.083466   .198167
   8.49060   8.49060      1.00  1.084226   .198507
   8.49050   8.49050      1.00  1.082706   .198017
   8.49039   8.49039      1.00  1.085696   .198467
   8.49029   8.49029      1.00  1.081476   .197907
   8.49019   8.49019      1.00  1.085566   .198427
   8.49009   8.49009      1.00  1.083586   .198177
   8.48998   8.48998      1.00  1.084726   .198527
   8.48987   8.48987      1.00  1.081606   .197647
   8.48977   8.48977      1.00  1.085186   .198317
   8.48967   8.48967      1.00  1.082606   .197787
   8.48955   8.48955      1.00  1.085356   .198177
   8.48945   8.48945      1.00  1.082936   .197977
   8.48934   8.48934      1.00  1.085116   .198557
   8.48923   8.48923      1.00  1.083936   .198517
   8.48911   8.48911      1.00  1.084086   .198637
   8.48900   8.48900      1.00  1.085026   .198627
   8.48889   8.48889      1.00  1.086146   .199027
   8.48877   8.48877      1.00  1.083816   .198337
   8.48865   8.48865      1.00  1.085146   .198457
   8.48854   8.48854      1.00  1.086796   .199087
   8.48842   8.48842      1.00  1.082746   .198177
   8.48830   8.48830      1.00  1.085966   .198897
   8.48818   8.48818      1.00  1.082586   .198497
   8.48807   8.48807      1.00  1.087326   .198827
   8.48795   8.48795      1.00  1.085136   .198737
   8.48783   8.48783      1.00  1.086586   .199637
   8.48772   8.48772      1.00  1.086256   .199357
   8.48760   8.48760      1.00  1.089066   .200067
   8.48749   8.48749      1.00  1.083966   .199147
   8.48738   8.48738      1.00  1.091146   .200477
   8.48726   8.48726      1.00  1.085936   .198787
   8.48715   8.48715      1.00  1.089666   .199887
   8.48704   8.48704      1.00  1.087656   .199227
   8.48693   8.48693      1.00  1.089496   .199797
   8.48681   8.48681      1.00  1.087076   .199767
   8.48670   8.48670      1.00  1.090226   .199757
   8.48660   8.48660      1.00  1.087556   .199827
   8.48649   8.48649      1.00  1.091566   .200757
   8.48638   8.48638      1.00  1.086376   .199817
   8.48627   8.48627      1.00  1.089176   .200237
   8.48616   8.48616      1.00  1.089126   .200067
   8.48605   8.48605      1.00  1.089356   .200247
   8.48593   8.48593      1.00  1.087936   .199867
   8.48581   8.48581      1.00  1.089536   .199837
   8.48570   8.48570      1.00  1.088986   .200297
   8.48558   8.48558      1.00  1.088036   .200117
   8.48546   8.48546      1.00  1.090936   .200837
   8.48535   8.48535      1.00  1.087546   .200087
   8.48523   8.48523      1.00  1.090056   .200717
   8.48512   8.48512      1.00  1.088506   .200117
   8.48499   8.48499      1.00  1.091686   .201067
   8.48487   8.48487      1.00  1.088556   .200837
   8.48476   8.48476      1.00  1.091206   .201047
   8.48464   8.48464      1.00  1.087056   .200297
   8.48452   8.48452      1.00  1.091176   .200947
   8.48440   8.48440      1.00  1.089496   .200717
   8.48429   8.48429      1.00  1.089386   .200467
   8.48418   8.48418      1.00  1.091246   .201237
   8.48407   8.48407      1.00  1.090696   .200777
   8.48395   8.48395      1.00  1.089076   .200917
   8.48384   8.48384      1.00  1.090976   .201527
   8.48373   8.48373      1.00  1.089746   .201017
   8.48361   8.48361      1.00  1.090806   .201207
   8.48349   8.48349      1.00  1.089126   .201017
   8.48339   8.48339      1.00  1.090746   .201397
   8.48328   8.48328      1.00  1.090816   .201277
   8.48316   8.48316      1.00  1.089796   .200577
   8.48306   8.48306      1.00  1.089986   .201157
   8.48295   8.48295      1.00  1.089636   .201517
   8.48284   8.48284      1.00  1.090746   .201457
   8.48272   8.48272      1.00  1.088736   .201047
   8.48262   8.48262      1.00  1.090996   .201377
   8.48251   8.48251      1.00  1.089516   .200887
   8.48240   8.48240      1.00  1.088616   .200747
   8.48229   8.48229      1.00  1.089806   .200767
   8.48217   8.48217      1.00  1.090056   .201057
   8.48207   8.48207      1.00  1.090326   .201607
   8.48196   8.48196      1.00  1.089876   .201407
   8.48184   8.48184      1.00  1.091096   .201897
   8.48174   8.48174      1.00  1.090446   .201487
   8.48164   8.48164      1.00  1.090616   .200997
   8.48153   8.48153      1.00  1.091546   .201167
   8.48142   8.48142      1.00  1.091996   .201817
   8.48131   8.48131      1.00  1.089076   .201197
   8.48121   8.48121      1.00  1.091686   .201557
   8.48110   8.48110      1.00  1.090916   .201437
   8.48099   8.48099      1.00  1.092276   .201897
   8.48089   8.48089      1.00  1.086546   .200537
   8.48079   8.48079      1.00  1.092496   .201957
   8.48069   8.48069      1.00  1.092226   .202157
   8.48058   8.48058      1.00  1.091006   .201987
   8.48048   8.48048      1.00  1.091076   .202027
   8.48038   8.48038      1.00  1.093956   .202687
   8.48028   8.48028      1.00  1.090396   .201957
   8.48017   8.48017      1.00  1.090046   .202097
   8.48007   8.48007      1.00  1.093496   .202407
   8.47997   8.47997      1.00  1.091956   .201877
   8.47987   8.47987      1.00  1.091006   .201947
   8.47975   8.47975      1.00  1.091186   .202407
   8.47965   8.47965      1.00  1.093796   .202737
   8.47954   8.47954      1.00  1.090736   .201637
   8.47943   8.47943      1.00  1.092336   .202147
   8.47932   8.47932      1.00  1.092336   .202867
   8.47921   8.47921      1.00  1.091036   .202457
   8.47909   8.47909      1.00  1.090606   .202207
   8.47898   8.47898      1.00  1.092736   .202687
   8.47887   8.47887      1.00  1.090996   .202567
   8.47875   8.47875      1.00  1.090926   .203217
   8.47864   8.47864      1.00  1.090486   .202737
   8.47853   8.47853      1.00  1.092526   .203237
   8.47841   8.47841      1.00  1.089336   .202257
   8.47829   8.47829      1.00  1.089866   .202607
   8.47817   8.47817      1.00  1.092596   .203137
   8.47805   8.47805      1.00  1.089886   .202417
   8.47793   8.47793      1.00  1.088846   .201817
   8.47782   8.47782      1.00  1.090396   .202217
   8.47771   8.47771      1.00  1.090266   .202177
   8.47759   8.47759      1.00  1.089256   .201687
   8.47747   8.47747      1.00  1.088966   .202577
   8.47736   8.47736      1.00  1.090416   .202317
   8.47726   8.47726      1.00  1.090286   .202517
   8.47714   8.47714      1.00  1.089136   .202107
   8.47702   8.47702      1.00  1.088796   .202347
   8.47691   8.47691      1.00  1.089696   .202307
   8.47680   8.47680      1.00  1.088586   .202437
   8.47669   8.47669      1.00  1.089506   .202397
   8.47658   8.47658      1.00  1.090526   .202797
   8.47647   8.47647      1.00  1.088216   .202557
   8.47637   8.47637      1.00  1.090036   .203207
   8.47625   8.47625      1.00  1.089806   .203117
   8.47614   8.47614      1.00  1.089476   .203067
   8.47603   8.47603      1.00  1.088626   .202667
   8.47592   8.47592      1.00  1.090466   .203077
   8.47580   8.47580      1.00  1.090236   .203297
   8.47568   8.47568      1.00  1.088976   .202837
   8.47556   8.47556      1.00  1.088076   .202487
   8.47545   8.47545      1.00  1.091016   .203277
   8.47533   8.47533      1.00  1.089826   .202927
   8.47521   8.47521      1.00  1.085296   .202327
   8.47510   8.47510      1.00  1.088936   .203017
   8.47499   8.47499      1.00  1.088836   .202717
   8.47487   8.47487      1.00  1.089946   .203497
   8.47474   8.47474      1.00  1.087306   .202957
   8.47463   8.47463      1.00  1.089686   .203487
   8.47452   8.47452      1.00  1.088716   .203487
   8.47440   8.47440      1.00  1.088216   .202787
   8.47428   8.47428      1.00  1.088136   .202927
   8.47416   8.47416      1.00  1.090496   .203367
   8.47405   8.47405      1.00  1.087076   .203397
   8.47394   8.47394      1.00  1.087456   .202907
   8.47383   8.47383      1.00  1.088696   .202817
   8.47372   8.47372      1.00  1.088596   .203097
   8.47361   8.47361      1.00  1.085726   .202657
   8.47349   8.47349      1.00  1.086056   .202707
   8.47337   8.47337      1.00  1.088166   .203237
   8.47326   8.47326      1.00  1.087586   .203187
   8.47316   8.47316      1.00  1.089266   .203387
   8.47305   8.47305      1.00  1.088876   .203327
   8.47294   8.47294      1.00  1.088626   .203537
   8.47283   8.47283      1.00  1.086996   .203197
   8.47272   8.47272      1.00  1.088706   .203967
   8.47261   8.47261      1.00  1.088626   .203577
   8.47250   8.47250      1.00  1.088386   .203057
   8.47239   8.47239      1.00  1.087636   .203407
   8.47228   8.47228      1.00  1.089576   .203857
   8.47217   8.47217      1.00  1.086206   .203347
   8.47205   8.47205      1.00  1.088386   .203717
   8.47195   8.47195      1.00  1.088616   .203877
   8.47184   8.47184      1.00  1.088626   .203677
   8.47173   8.47173      1.00  1.086386   .203557
   8.47162   8.47162      1.00  1.087866   .203847
   8.47152   8.47152      1.00  1.089916   .204537
   8.47142   8.47142      1.00  1.087226   .203617
   8.47131   8.47131      1.00  1.086956   .203717
   8.47120   8.47120      1.00  1.088806   .204067
   8.47109   8.47109      1.00  1.087686   .203687
   8.47100   8.47100      1.00  1.086856   .203337
   8.47089   8.47089      1.00  1.089056   .203597
   8.47079   8.47079      1.00  1.086066   .203317
   8.47069   8.47069      1.00  1.087826   .203807
   8.47059   8.47059      1.00  1.084956   .203327
   8.47049   8.47049      1.00  1.088576   .203937
   8.47038   8.47038      1.00  1.084576   .203107
   8.47028   8.47028      1.00  1.086596   .203567
   8.47018   8.47018      1.00  1.085356   .203667
   8.47007   8.47007      1.00  1.087616   .204257
   8.46997   8.46997      1.00  1.083016   .203347
   8.46986   8.46986      1.00  1.086916   .203967
   8.46976   8.46976      1.00  1.083586   .203417
   8.46965   8.46965      1.00  1.088026   .204107
   8.46954   8.46954      1.00  1.082976   .203077
   8.46944   8.46944      1.00  1.085676   .203777
   8.46933   8.46933      1.00  1.083656   .203407
   8.46921   8.46921      1.00  1.085066   .203167
   8.46910   8.46910      1.00  1.083696   .203287
   8.46899   8.46899      1.00  1.084396   .203457
   8.46888   8.46888      1.00  1.083136   .203397
   8.46876   8.46876      1.00  1.084386   .203817
   8.46865   8.46865      1.00  1.083086   .203697
   8.46853   8.46853      1.00  1.082436   .203447
   8.46842   8.46842      1.00  1.082676   .203587
   8.46830   8.46830      1.00  1.083936   .203957
   8.46818   8.46818      1.00  1.080886   .203107
   8.46806   8.46806      1.00  1.082076   .203377
   8.46794   8.46794      1.00  1.081156   .203357
   8.46782   8.46782      1.00  1.079376   .203117
   8.46771   8.46771      1.00  1.081726   .203167
   8.46760   8.46760      1.00  1.079276   .202517
   8.46749   8.46749      1.00  1.081056   .203207
   8.46738   8.46738      1.00  1.080326   .203357
   8.46726   8.46726      1.00  1.079256   .203037
   8.46715   8.46715      1.00  1.079816   .203107
   8.46704   8.46704      1.00  1.079366   .203547
   8.46693   8.46693      1.00  1.078456   .203287
   8.46682   8.46682      1.00  1.077996   .202787
   8.46671   8.46671      1.00  1.078656   .202877
   8.46660   8.46660      1.00  1.077126   .202707
   8.46649   8.46649      1.00  1.078276   .203447
   8.46637   8.46637      1.00  1.075106   .202417
   8.46627   8.46627      1.00  1.075506   .202957
   8.46616   8.46616      1.00  1.078036   .203557
   8.46605   8.46605      1.00  1.076646   .202927
   8.46593   8.46593      1.00  1.074826   .202567
   8.46581   8.46581      1.00  1.075026   .202817
   8.46570   8.46570      1.00  1.073956   .202407
   8.46558   8.46558      1.00  1.077836   .203087
   8.46547   8.46547      1.00  1.072566   .201637
   8.46535   8.46535      1.00  1.075316   .202637
   8.46524   8.46524      1.00  1.074486   .202687
   8.46512   8.46512      1.00  1.073756   .202627
   8.46500   8.46500      1.00  1.073596   .202547
   8.46488   8.46488      1.00  1.072756   .202197
   8.46477   8.46477      1.00  1.071786   .201857
   8.46465   8.46465      1.00  1.072346   .202107
   8.46453   8.46453      1.00  1.070126   .201787
   8.46440   8.46440      1.00  1.071776   .202657
   8.46429   8.46429      1.00  1.070646   .202257
   8.46418   8.46418      1.00  1.069936   .202067
   8.46406   8.46406      1.00  1.069326   .201727
   8.46395   8.46395      1.00  1.069946   .202017
   8.46384   8.46384      1.00  1.068766   .201717
   8.46373   8.46373      1.00  1.069046   .202007
   8.46362   8.46362      1.00  1.067756   .201867
   8.46351   8.46351      1.00  1.067316   .201617
   8.46340   8.46340      1.00  1.067886   .201947
   8.46328   8.46328      1.00  1.067996   .202067
   8.46317   8.46317      1.00  1.066306   .201357
   8.46306   8.46306      1.00  1.066436   .201437
   8.46295   8.46295      1.00  1.065256   .200907
   8.46284   8.46284      1.00  1.067896   .201517
   8.46273   8.46273      1.00  1.062896   .200717
   8.46263   8.46263      1.00  1.065726   .201437
   8.46252   8.46252      1.00  1.065056   .201477
   8.46240   8.46240      1.00  1.064626   .201757
   8.46229   8.46229      1.00  1.061376   .200767
   8.46218   8.46218      1.00  1.066066   .202077
   8.46208   8.46208      1.00  1.061066   .200997
   8.46197   8.46197      1.00  1.065636   .201487
   8.46185   8.46185      1.00  1.060966   .201247
   8.46175   8.46175      1.00  1.063946   .201467
   8.46165   8.46165      1.00  1.061806   .200927
   8.46154   8.46154      1.00  1.064056   .201507
   8.46142   8.46142      1.00  1.060046   .200677
   8.46132   8.46132      1.00  1.062626   .201347
   8.46122   8.46122      1.00  1.060036   .200387
   8.46111   8.46111      1.00  1.063236   .201187
   8.46100   8.46100      1.00  1.059496   .200927
   8.46090   8.46090      1.00  1.061126   .201257
   8.46080   8.46080      1.00  1.061626   .201047
   8.46070   8.46070      1.00  1.058916   .200917
   8.46059   8.46059      1.00  1.058506   .200667
   8.46049   8.46049      1.00  1.060656   .201127
   8.46040   8.46040      1.00  1.059206   .200477
   8.46029   8.46029      1.00  1.058926   .200767
   8.46018   8.46018      1.00  1.059786   .201047
   8.46008   8.46008      1.00  1.058686   .200977
   8.45998   8.45998      1.00  1.058716   .201257
   8.45988   8.45988      1.00  1.057846   .200567
   8.45977   8.45977      1.00  1.060696   .201127
   8.45966   8.45966      1.00  1.058016   .200537
   8.45956   8.45956      1.00  1.060236   .200857
   8.45945   8.45945      1.00  1.057196   .200717
   8.45933   8.45933      1.00  1.059676   .201477
   8.45922   8.45922      1.00  1.055656   .200277
   8.45912   8.45912      1.00  1.057216   .200647
   8.45900   8.45900      1.00  1.058896   .201077
   8.45888   8.45888      1.00  1.056556   .200757
   8.45877   8.45877      1.00  1.060146   .201627
   8.45866   8.45866      1.00  1.057916   .200527
   8.45853   8.45853      1.00  1.057416   .200987
   8.45841   8.45841      1.00  1.057676   .201167
   8.45830   8.45830      1.00  1.059236   .201847
   8.45819   8.45819      1.00  1.057196   .201307
   8.45808   8.45808      1.00  1.059496   .201207
   8.45795   8.45795      1.00  1.056446   .200947
   8.45783   8.45783      1.00  1.059306   .201527
   8.45773   8.45773      1.00  1.056026   .200977
   8.45761   8.45761      1.00  1.060216   .201647
   8.45749   8.45749      1.00  1.055416   .200837
   8.45738   8.45738      1.00  1.058976   .201597
   8.45727   8.45727      1.00  1.055856   .201217
   8.45716   8.45716      1.00  1.060056   .201977
   8.45704   8.45704      1.00  1.054826   .200807
   8.45693   8.45693      1.00  1.057426   .201447
   8.45682   8.45682      1.00  1.056166   .200997
   8.45671   8.45671      1.00  1.057876   .201267
   8.45660   8.45660      1.00  1.056686   .201487
   8.45649   8.45649      1.00  1.058206   .201547
   8.45639   8.45639      1.00  1.057286   .201697
   8.45628   8.45628      1.00  1.058326   .202307
   8.45616   8.45616      1.00  1.055146   .201307
   8.45605   8.45605      1.00  1.060226   .202027
   8.45594   8.45594      1.00  1.057516   .201497
   8.45582   8.45582      1.00  1.056446   .201537
   8.45570   8.45570      1.00  1.058156   .201797
   8.45559   8.45559      1.00  1.057856   .201867
   8.45548   8.45548      1.00  1.057596   .201527
   8.45536   8.45536      1.00  1.057256   .202057
   8.45524   8.45524      1.00  1.056386   .201967
   8.45512   8.45512      1.00  1.058436   .202377
   8.45501   8.45501      1.00  1.056726   .202227
   8.45489   8.45489      1.00  1.057436   .202467
   8.45477   8.45477      1.00  1.057636   .202437
   8.45465   8.45465      1.00  1.055316   .201457
   8.45454   8.45454      1.00  1.058186   .202227
   8.45443   8.45443      1.00  1.057156   .202237
   8.45430   8.45430      1.00  1.055226   .201647
   8.45419   8.45419      1.00  1.056676   .202087
   8.45408   8.45408      1.00  1.057376   .201847
   8.45396   8.45396      1.00  1.055546   .202077
   8.45385   8.45385      1.00  1.054936   .201737
   8.45374   8.45374      1.00  1.056806   .202627
   8.45363   8.45363      1.00  1.055156   .202267
   8.45352   8.45352      1.00  1.055376   .202047
   8.45340   8.45340      1.00  1.053786   .201547
   8.45329   8.45329      1.00  1.056326   .202117
   8.45319   8.45319      1.00  1.054806   .202147
   8.45308   8.45308      1.00  1.055166   .201827
   8.45296   8.45296      1.00  1.055196   .201987
   8.45285   8.45285      1.00  1.057996   .202567
   8.45275   8.45275      1.00  1.052506   .201337
   8.45264   8.45264      1.00  1.056586   .202447
   8.45252   8.45252      1.00  1.055016   .201797
   8.45241   8.45241      1.00  1.056116   .202037
   8.45231   8.45231      1.00  1.054866   .202017
   8.45219   8.45219      1.00  1.055586   .202527
   8.45207   8.45207      1.00  1.054056   .201967
   8.45197   8.45197      1.00  1.054756   .202467
   8.45187   8.45187      1.00  1.054916   .201897
   8.45176   8.45176      1.00  1.051956   .201657
   8.45164   8.45164      1.00  1.053776   .202367
   8.45154   8.45154      1.00  1.052926   .201827
   8.45144   8.45144      1.00  1.056846   .202997
   8.45134   8.45134      1.00  1.052656   .202017
   8.45122   8.45122      1.00  1.054846   .202707
   8.45112   8.45112      1.00  1.052006   .202057
   8.45102   8.45102      1.00  1.057186   .202867
   8.45091   8.45091      1.00  1.054656   .202547
   8.45081   8.45081      1.00  1.057696   .202957
   8.45071   8.45071      1.00  1.052396   .202197
   8.45061   8.45061      1.00  1.057206   .202877
   8.45051   8.45051      1.00  1.053396   .202267
   8.45040   8.45040      1.00  1.054586   .202347
   8.45030   8.45030      1.00  1.054886   .202647
   8.45020   8.45020      1.00  1.053366   .202487
   8.45010   8.45010      1.00  1.053826   .202267
   8.44999   8.44999      1.00  1.055156   .202597
   8.44989   8.44989      1.00  1.053436   .202367
   8.44979   8.44979      1.00  1.054016   .202667
   8.44968   8.44968      1.00  1.053726   .202677
   8.44956   8.44956      1.00  1.054206   .202687
   8.44946   8.44946      1.00  1.053126   .202477
   8.44935   8.44935      1.00  1.052876   .201857
   8.44924   8.44924      1.00  1.054766   .202667
   8.44912   8.44912      1.00  1.052026   .202157
   8.44901   8.44901      1.00  1.052486   .202167
   8.44890   8.44890      1.00  1.054906   .203047
   8.44878   8.44878      1.00  1.053496   .202997
   8.44867   8.44867      1.00  1.051916   .202827
   8.44854   8.44854      1.00  1.052686   .202927
   8.44843   8.44843      1.00  1.056246   .203317
   8.44832   8.44832      1.00  1.052516   .203017
   8.44820   8.44820      1.00  1.051726   .202547
   8.44808   8.44808      1.00  1.053266   .203007
   8.44797   8.44797      1.00  1.054136   .203567
   8.44785   8.44785      1.00  1.053636   .202937
   8.44773   8.44773      1.00  1.050016   .202387
   8.44761   8.44761      1.00  1.053996   .203177
   8.44751   8.44751      1.00  1.051886   .202967
   8.44739   8.44739      1.00  1.052146   .203037
   8.44728   8.44728      1.00  1.051646   .203057
   8.44716   8.44716      1.00  1.052626   .203397
   8.44706   8.44706      1.00  1.051606   .203187
   8.44694   8.44694      1.00  1.051086   .202827
   8.44683   8.44683      1.00  1.050136   .203127
   8.44672   8.44672      1.00  1.050836   .202987
   8.44662   8.44662      1.00  1.049976   .202737
   8.44651   8.44651      1.00  1.051196   .203227
   8.44639   8.44639      1.00  1.049216   .202627
   8.44629   8.44629      1.00  1.049366   .202837
   8.44618   8.44618      1.00  1.046746   .202457
   8.44606   8.44606      1.00  1.051646   .203567
   8.44595   8.44595      1.00  1.045896   .201927
   8.44584   8.44584      1.00  1.048536   .202167
   8.44572   8.44572      1.00  1.048056   .202487
   8.44560   8.44560      1.00  1.051216   .202997
   8.44548   8.44548      1.00  1.042846   .201777
   8.44537   8.44537      1.00  1.048906   .202597
   8.44526   8.44526      1.00  1.047756   .202577
   8.44514   8.44514      1.00  1.048276   .202997
   8.44502   8.44502      1.00  1.041286   .201647
   8.44490   8.44490      1.00  1.049946   .203337
   8.44479   8.44479      1.00  1.046036   .202157
   8.44467   8.44467      1.00  1.044836   .202267
   8.44454   8.44454      1.00  1.042806   .201267
   8.44443   8.44443      1.00  1.044626   .202147
   8.44432   8.44432      1.00  1.043096   .201707
   8.44420   8.44420      1.00  1.044946   .201957
   8.44408   8.44408      1.00  1.043926   .201967
   8.44397   8.44397      1.00  1.044896   .202027
   8.44387   8.44387      1.00  1.040666   .201297
   8.44376   8.44376      1.00  1.044456   .201867
   8.44364   8.44364      1.00  1.040966   .201567
   8.44354   8.44354      1.00  1.041396   .201657
   8.44342   8.44342      1.00  1.041966   .202137
   8.44331   8.44331      1.00  1.044176   .202257
   8.44319   8.44319      1.00  1.039286   .201467
   8.44309   8.44309      1.00  1.037916   .201357
   8.44299   8.44299      1.00  1.042806   .202067
   8.44288   8.44288      1.00  1.040176   .201357
   8.44277   8.44277      1.00  1.037956   .201087
   8.44265   8.44265      1.00  1.037906   .201347
   8.44254   8.44254      1.00  1.042976   .201827
   8.44244   8.44244      1.00  1.037016   .200767
   8.44232   8.44232      1.00  1.038786   .201437
   8.44221   8.44221      1.00  1.037046   .201297
   8.44211   8.44211      1.00  1.040526   .201717
   8.44200   8.44200      1.00  1.032866   .200197
   8.44189   8.44189      1.00  1.039016   .201017
   8.44178   8.44178      1.00  1.035876   .200927
   8.44168   8.44168      1.00  1.036716   .201327
   8.44157   8.44157      1.00  1.032056   .200467
   8.44146   8.44146      1.00  1.039116   .201937
   8.44136   8.44136      1.00  1.033856   .200657
   8.44125   8.44125      1.00  1.033846   .200547
   8.44115   8.44115      1.00  1.033616   .200657
   8.44104   8.44104      1.00  1.034406   .200947
   8.44094   8.44094      1.00  1.033206   .200667
   8.44084   8.44084      1.00  1.032116   .200427
   8.44074   8.44074      1.00  1.034516   .201107
   8.44063   8.44063      1.00  1.030606   .200117
   8.44053   8.44053      1.00  1.030996   .200467
   8.44044   8.44044      1.00  1.029336   .200117
   8.44033   8.44033      1.00  1.034236   .201077
   8.44022   8.44022      1.00  1.026766   .199817
   8.44012   8.44012      1.00  1.029116   .200417
   8.44002   8.44002      1.00  1.030886   .200907
   8.43992   8.43992      1.00  1.029036   .200457
   8.43981   8.43981      1.00  1.025836   .199857
   8.43971   8.43971      1.00  1.029536   .200507
   8.43960   8.43960      1.00  1.027706   .200397
   8.43949   8.43949      1.00  1.026206   .199627
   8.43938   8.43938      1.00  1.024896   .199797
   8.43927   8.43927      1.00  1.028846   .200547
   8.43916   8.43916      1.00  1.024436   .199947
   8.43904   8.43904      1.00  1.023946   .199297
   8.43892   8.43892      1.00  1.023236   .199357
   8.43881   8.43881      1.00  1.025706   .199937
   8.43871   8.43871      1.00  1.020816   .198707
   8.43859   8.43859      1.00  1.021216   .199307
   8.43847   8.43847      1.00  1.024846   .199757
   8.43836   8.43836      1.00  1.019806   .199147
   8.43824   8.43824      1.00  1.020446   .198917
   8.43812   8.43812      1.00  1.021126   .198697
   8.43800   8.43800      1.00  1.018676   .198547
   8.43788   8.43788      1.00  1.017836   .198597
   8.43777   8.43777      1.00  1.020816   .199187
   8.43766   8.43766      1.00  1.020476   .198957
   8.43754   8.43754      1.00  1.014706   .197897
   8.43742   8.43742      1.00  1.018656   .198957
   8.43731   8.43731      1.00  1.015966   .198407
   8.43720   8.43720      1.00  1.018216   .198987
   8.43708   8.43708      1.00  1.014166   .197847
   8.43697   8.43697      1.00  1.020276   .198877
   8.43687   8.43687      1.00  1.017146   .198197
   8.43676   8.43676      1.00  1.016626   .198397
   8.43664   8.43664      1.00  1.015036   .197917
   8.43653   8.43653      1.00  1.019436   .198917
   8.43643   8.43643      1.00  1.012826   .197707
   8.43631   8.43631      1.00  1.016966   .198457
   8.43620   8.43620      1.00  1.012906   .197957
   8.43609   8.43609      1.00  1.017276   .198737
   8.43598   8.43598      1.00  1.010196   .197487
   8.43586   8.43586      1.00  1.014316   .198397
   8.43574   8.43574      1.00  1.013306   .198027
   8.43563   8.43563      1.00  1.013826   .198067
   8.43552   8.43552      1.00  1.009586   .197607
   8.43540   8.43540      1.00  1.015576   .198757
   8.43528   8.43528      1.00  1.008796   .197267
   8.43516   8.43516      1.00  1.011326   .198087
   8.43505   8.43505      1.00  1.012026   .198207
   8.43493   8.43493      1.00  1.011726   .197927
   8.43481   8.43481      1.00  1.009166   .197397
   8.43469   8.43469      1.00  1.010746   .197907
   8.43457   8.43457      1.00  1.012306   .198077
   8.43445   8.43445      1.00  1.010996   .197807
   8.43433   8.43433      1.00  1.008816   .197277
   8.43422   8.43422      1.00  1.010636   .198177
   8.43411   8.43411      1.00  1.011226   .198457
   8.43400   8.43400      1.00  1.006676   .197217
   8.43388   8.43388      1.00  1.009776   .197557
   8.43377   8.43377      1.00  1.010816   .197697
   8.43367   8.43367      1.00  1.009716   .197817
   8.43355   8.43355      1.00  1.007276   .197247
   8.43343   8.43343      1.00  1.011366   .198467
   8.43332   8.43332      1.00  1.009626   .198637
   8.43322   8.43322      1.00  1.007436   .197937
   8.43311   8.43311      1.00  1.008046   .197767
   8.43300   8.43300      1.00  1.012116   .198837
   8.43289   8.43289      1.00  1.006436   .197707
   8.43278   8.43278      1.00  1.007406   .197767
   8.43267   8.43267      1.00  1.008926   .197877
   8.43255   8.43255      1.00  1.011086   .197517
   8.43244   8.43244      1.00  1.002266   .196587
   8.43233   8.43233      1.00  1.010866   .198887
   8.43222   8.43222      1.00  1.008036   .198227
   8.43211   8.43211      1.00  1.006656   .197467
   8.43200   8.43200      1.00  1.005386   .197277
   8.43190   8.43190      1.00  1.009526   .197837
   8.43179   8.43179      1.00  1.009246   .197777
   8.43167   8.43167      1.00  1.004116   .196757
   8.43157   8.43157      1.00  1.005506   .197347
   8.43147   8.43147      1.00  1.008646   .198227
   8.43136   8.43136      1.00  1.004136   .197467
   8.43125   8.43125      1.00  1.006186   .197557
   8.43114   8.43114      1.00  1.006046   .197567
   8.43105   8.43105      1.00  1.009216   .198417
   8.43094   8.43094      1.00  1.002816   .197347
   8.43083   8.43083      1.00  1.009686   .198537
   8.43073   8.43073      1.00  1.004506   .197687
   8.43064   8.43064      1.00  1.007676   .198267
   8.43053   8.43053      1.00  1.003646   .197337
   8.43043   8.43043      1.00  1.008026   .198447
   8.43032   8.43032      1.00  1.003226   .197267
   8.43022   8.43022      1.00  1.004706   .197567
   8.43012   8.43012      1.00  1.002206   .197327
   8.43001   8.43001      1.00  1.006676   .198237
   8.42990   8.42990      1.00  1.001046   .197077
   8.42980   8.42980      1.00  1.006156   .198157
   8.42970   8.42970      1.00  1.005396   .197727
   8.42958   8.42958      1.00  1.006036   .198007
   8.42948   8.42948      1.00  1.001106   .197327
   8.42937   8.42937      1.00  1.006536   .198537
   8.42926   8.42926      1.00  1.006276   .198217
   8.42915   8.42915      1.00  1.003006   .197757
   8.42904   8.42904      1.00  1.001456   .197377
   8.42893   8.42893      1.00  1.007516   .198587
   8.42880   8.42880      1.00  1.003086   .197807
   8.42869   8.42869      1.00  1.000976   .197387
   8.42858   8.42858      1.00  1.003766   .197937
   8.42846   8.42846      1.00  1.005956   .198327
   8.42834   8.42834      1.00  1.000316   .197047
   8.42823   8.42823      1.00  1.002956   .197457
   8.42811   8.42811      1.00  1.005786   .198257
   8.42799   8.42799      1.00  1.001546   .197517
   8.42787   8.42787      1.00  1.002656   .198057
   8.42775   8.42775      1.00  1.002176   .197787
   8.42764   8.42764      1.00  1.003776   .198087
   8.42753   8.42753      1.00  1.001296   .197827
   8.42742   8.42742      1.00  1.001916   .197847
   8.42730   8.42730      1.00  1.004796   .198267
   8.42719   8.42719      1.00  1.003576   .198487
   8.42708   8.42708      1.00  1.000046   .197677
   8.42697   8.42697      1.00  1.004936   .198827
   8.42685   8.42685      1.00   .999016   .197667
   8.42674   8.42674      1.00  1.005536   .198677
   8.42664   8.42664      1.00  1.002276   .198227
   8.42653   8.42653      1.00  1.005266   .198647
   8.42642   8.42642      1.00   .999666   .198197
   8.42631   8.42631      1.00  1.003416   .198647
   8.42620   8.42620      1.00  1.003676   .198697
   8.42609   8.42609      1.00  1.001276   .198227
   8.42597   8.42597      1.00   .998826   .197957
   8.42585   8.42585      1.00   .999756   .197757
   8.42574   8.42574      1.00  1.001236   .198187
   8.42563   8.42563      1.00   .996236   .196777
   8.42550   8.42550      1.00  1.000016   .198057
   8.42539   8.42539      1.00  1.000596   .198167
   8.42528   8.42528      1.00   .998456   .197847
   8.42516   8.42516      1.00   .999566   .198397
   8.42504   8.42504      1.00   .999486   .198197
   8.42492   8.42492      1.00   .999276   .197997
   8.42481   8.42481      1.00   .998916   .197587
   8.42469   8.42469      1.00   .998716   .197727
   8.42456   8.42456      1.00  1.000816   .197907
   8.42445   8.42445      1.00   .996486   .197287
   8.42434   8.42434      1.00   .996886   .197607
   8.42422   8.42422      1.00  1.000766   .198297
   8.42411   8.42411      1.00   .994906   .196947
   8.42399   8.42399      1.00  1.000216   .198017
   8.42389   8.42389      1.00   .997036   .197267
   8.42378   8.42378      1.00  1.000846   .197997
   8.42366   8.42366      1.00   .995746   .197377
   8.42354   8.42354      1.00  1.000206   .198757
   8.42344   8.42344      1.00   .996766   .198107
   8.42332   8.42332      1.00  1.001706   .198957
   8.42321   8.42321      1.00   .993996   .197087
   8.42310   8.42310      1.00  1.002096   .198607
   8.42300   8.42300      1.00   .997826   .198157
   8.42288   8.42288      1.00  1.000066   .198367
   8.42276   8.42276      1.00   .996846   .197457
   8.42265   8.42265      1.00   .997036   .197737
   8.42255   8.42255      1.00   .997866   .197887
   8.42244   8.42244      1.00  1.000256   .198527
   8.42232   8.42232      1.00   .995816   .197597
   8.42222   8.42222      1.00  1.001796   .198947
   8.42211   8.42211      1.00   .997746   .198307
   8.42200   8.42200      1.00  1.000246   .198737
   8.42189   8.42189      1.00   .999466   .198677
   8.42178   8.42178      1.00  1.000286   .198877
   8.42168   8.42168      1.00   .998906   .198287
   8.42157   8.42157      1.00  1.000286   .199007
   8.42145   8.42145      1.00   .999016   .198637
   8.42135   8.42135      1.00   .996706   .198377
   8.42125   8.42125      1.00  1.003406   .199687
   8.42114   8.42114      1.00   .997596   .198487
   8.42103   8.42103      1.00   .999866   .199007
   8.42093   8.42093      1.00  1.000436   .199047
   8.42083   8.42083      1.00  1.003106   .199577
   8.42073   8.42073      1.00   .998106   .198627
   8.42063   8.42063      1.00  1.000946   .199307
   8.42053   8.42053      1.00   .998696   .198777
   8.42043   8.42043      1.00  1.002476   .199377
   8.42032   8.42032      1.00   .998176   .198887
   8.42021   8.42021      1.00   .999846   .199347
   8.42011   8.42011      1.00  1.000846   .199647
   8.42001   8.42001      1.00   .999626   .199237
   8.41991   8.41991      1.00  1.000076   .199447
   8.41980   8.41980      1.00   .998926   .199247
   8.41969   8.41969      1.00  1.001176   .199677
   8.41959   8.41959      1.00   .998206   .198847
   8.41948   8.41948      1.00  1.002556   .199747
   8.41937   8.41937      1.00  1.000706   .199377
   8.41925   8.41925      1.00   .999056   .199307
   8.41914   8.41914      1.00   .998626   .199507
   8.41903   8.41903      1.00  1.002546   .200227
   8.41891   8.41891      1.00   .999256   .199687
   8.41880   8.41880      1.00   .997386   .199267
   8.41869   8.41869      1.00  1.000996   .200017
   8.41857   8.41857      1.00   .997386   .199147
   8.41845   8.41845      1.00   .999746   .199427
   8.41833   8.41833      1.00   .996626   .199047
   8.41822   8.41822      1.00  1.000196   .199827
   8.41811   8.41811      1.00   .995916   .199337
   8.41798   8.41798      1.00   .997836   .199417
   8.41786   8.41786      1.00   .995396   .198767
   8.41776   8.41776      1.00   .999936   .200047
   8.41764   8.41764      1.00   .992466   .198497
   8.41752   8.41752      1.00   .998426   .199757
   8.41741   8.41741      1.00   .993486   .198837
   8.41730   8.41730      1.00   .998236   .199607
   8.41719   8.41719      1.00   .991586   .198067
   8.41707   8.41707      1.00   .996666   .199527
   8.41696   8.41696      1.00   .991046   .198317
   8.41686   8.41686      1.00   .994256   .199007
   8.41674   8.41674      1.00   .993886   .198807
   8.41663   8.41663      1.00   .992356   .198627
   8.41652   8.41652      1.00   .991946   .198887
   8.41642   8.41642      1.00   .994296   .199207
   8.41631   8.41631      1.00   .991346   .198697
   8.41619   8.41619      1.00   .992846   .199167
   8.41608   8.41608      1.00   .990176   .198517
   8.41598   8.41598      1.00   .991006   .198457
   8.41586   8.41586      1.00   .991366   .198297
   8.41574   8.41574      1.00   .988096   .197557
   8.41562   8.41562      1.00   .990586   .198307
   8.41551   8.41551      1.00   .987386   .197577
   8.41546   8.41546      1.00   .987836   .197877
