# Supplementary material for: Direct Observation of Palladium Leaching from Pd/C by a Simple Method: X-ray Absorption Spectroscopy of Heterogeneous Mixtures
Source: ACS Omega. 2023 Jun 7;8(24):21787–92. doi: 10.1021/acsomega.3c01343 (PMC10286095; doi:10.1021/acsomega.3c01343)
Supplement: Supplementary file 2 — ao3c01343_si_002.zip [file ao3c01343_si_002.zip › Figure 5/43_3_PFA_PdC_H2O_7cm_400ppm_0.qd]

  9809     KEK-PF   NW10A
 _H2O_7cm_400ppm 19.11.01 22:47 - 19.11.01 22:50 Serial#KEKPF-NW10A_031475
 43_3_PFA_PdC_H2O_7cm_400ppm                                                     
 Ring :   6.5 GeV    49.8 mA -   49.9 mA
 Mono :   Si(311)       D=  1.63747 A    Initial angle=  9.06874 deg
 NW10A     Transmission( 2)   Repetition=  0     Points= 5893
 Param file : QXAFS(SYNC)     angle axis (*)     Block =    1

 Block      Init-Ang  Final-Ang     Step/deg     Time/s       Num
     1        9.06874   8.41544          ***       1.00      5893
 Ortec(-1)     NDCH = 3
  Angle(c)  Angle(o)    time/s         2         3
      Mode         0         0         1         2
    Offset         0         0    .01468    .00369
   9.06874   9.06874      1.00  1.266746   .119887
   9.06864   9.06864      1.00  1.247206   .117897
   9.06853   9.06853      1.00  1.239216   .117297
   9.06842   9.06842      1.00  1.227456   .116307
   9.06831   9.06831      1.00  1.218766   .115277
   9.06820   9.06820      1.00  1.202266   .113757
   9.06808   9.06808      1.00  1.208356   .114447
   9.06798   9.06798      1.00  1.198976   .113587
   9.06786   9.06786      1.00  1.192226   .112907
   9.06774   9.06774      1.00  1.189906   .112747
   9.06763   9.06763      1.00  1.192256   .112927
   9.06752   9.06752      1.00  1.184126   .112127
   9.06741   9.06741      1.00  1.182946   .111957
   9.06730   9.06730      1.00  1.183086   .112107
   9.06719   9.06719      1.00  1.185226   .112107
   9.06708   9.06708      1.00  1.175806   .111497
   9.06697   9.06697      1.00  1.176166   .111537
   9.06686   9.06686      1.00  1.179976   .111837
   9.06675   9.06675      1.00  1.167626   .110677
   9.06665   9.06665      1.00  1.173776   .111287
   9.06653   9.06653      1.00  1.167056   .110817
   9.06642   9.06642      1.00  1.173766   .111217
   9.06631   9.06631      1.00  1.162366   .110247
   9.06620   9.06620      1.00  1.171906   .110987
   9.06609   9.06609      1.00  1.158326   .109777
   9.06598   9.06598      1.00  1.168566   .110657
   9.06587   9.06587      1.00  1.155566   .109597
   9.06576   9.06576      1.00  1.168696   .110877
   9.06564   9.06564      1.00  1.156286   .109697
   9.06552   9.06552      1.00  1.160566   .110027
   9.06540   9.06540      1.00  1.154326   .109587
   9.06529   9.06529      1.00  1.161476   .110267
   9.06517   9.06517      1.00  1.151776   .109437
   9.06506   9.06506      1.00  1.154406   .109677
   9.06494   9.06494      1.00  1.154116   .109627
   9.06482   9.06482      1.00  1.151286   .109367
   9.06470   9.06470      1.00  1.147926   .109037
   9.06458   9.06458      1.00  1.147246   .109077
   9.06446   9.06446      1.00  1.148026   .109067
   9.06435   9.06435      1.00  1.141486   .108617
   9.06424   9.06424      1.00  1.147396   .109067
   9.06412   9.06412      1.00  1.140146   .108527
   9.06401   9.06401      1.00  1.141926   .108727
   9.06390   9.06390      1.00  1.138786   .108307
   9.06379   9.06379      1.00  1.145496   .108887
   9.06367   9.06367      1.00  1.134126   .107897
   9.06356   9.06356      1.00  1.137036   .108217
   9.06346   9.06346      1.00  1.137446   .108267
   9.06335   9.06335      1.00  1.137146   .108177
   9.06324   9.06324      1.00  1.132996   .107717
   9.06313   9.06313      1.00  1.132046   .107727
   9.06302   9.06302      1.00  1.133426   .107847
   9.06291   9.06291      1.00  1.129376   .107587
   9.06280   9.06280      1.00  1.131326   .107667
   9.06269   9.06269      1.00  1.127496   .107257
   9.06259   9.06259      1.00  1.133066   .108057
   9.06247   9.06247      1.00  1.125926   .107217
   9.06235   9.06235      1.00  1.127166   .107347
   9.06224   9.06224      1.00  1.129456   .107627
   9.06213   9.06213      1.00  1.124806   .107257
   9.06202   9.06202      1.00  1.122976   .107097
   9.06191   9.06191      1.00  1.125286   .107327
   9.06180   9.06180      1.00  1.126356   .107477
   9.06170   9.06170      1.00  1.119766   .106847
   9.06159   9.06159      1.00  1.124236   .107127
   9.06148   9.06148      1.00  1.121076   .106957
   9.06138   9.06138      1.00  1.122646   .107287
   9.06127   9.06127      1.00  1.118106   .106847
   9.06117   9.06117      1.00  1.121626   .106987
   9.06106   9.06106      1.00  1.119966   .106857
   9.06095   9.06095      1.00  1.117796   .106717
   9.06085   9.06085      1.00  1.118046   .106797
   9.06075   9.06075      1.00  1.120676   .107057
   9.06064   9.06064      1.00  1.113916   .106447
   9.06054   9.06054      1.00  1.118356   .106897
   9.06044   9.06044      1.00  1.113026   .106387
   9.06034   9.06034      1.00  1.118106   .106907
   9.06023   9.06023      1.00  1.114236   .106577
   9.06013   9.06013      1.00  1.109406   .106077
   9.06003   9.06003      1.00  1.115406   .106667
   9.05992   9.05992      1.00  1.113836   .106527
   9.05981   9.05981      1.00  1.110166   .106117
   9.05971   9.05971      1.00  1.113976   .106387
   9.05961   9.05961      1.00  1.113016   .106017
   9.05950   9.05950      1.00  1.108176   .106097
   9.05939   9.05939      1.00  1.113536   .106617
   9.05928   9.05928      1.00  1.109496   .106127
   9.05917   9.05917      1.00  1.110946   .106387
   9.05906   9.05906      1.00  1.107226   .106017
   9.05894   9.05894      1.00  1.111926   .106537
   9.05883   9.05883      1.00  1.104636   .105807
   9.05872   9.05872      1.00  1.112366   .106537
   9.05860   9.05860      1.00  1.102966   .105667
   9.05849   9.05849      1.00  1.114806   .106907
   9.05837   9.05837      1.00  1.100566   .105497
   9.05826   9.05826      1.00  1.112026   .106617
   9.05814   9.05814      1.00  1.105586   .106047
   9.05802   9.05802      1.00  1.108006   .106207
   9.05791   9.05791      1.00  1.103646   .105927
   9.05780   9.05780      1.00  1.109006   .106307
   9.05768   9.05768      1.00  1.105196   .105867
   9.05756   9.05756      1.00  1.105546   .105947
   9.05745   9.05745      1.00  1.102866   .105837
   9.05734   9.05734      1.00  1.105606   .106207
   9.05723   9.05723      1.00  1.107256   .106357
   9.05711   9.05711      1.00  1.099866   .105507
   9.05700   9.05700      1.00  1.107386   .106407
   9.05690   9.05690      1.00  1.104606   .106107
   9.05679   9.05679      1.00  1.104866   .106097
   9.05667   9.05667      1.00  1.100206   .105767
   9.05656   9.05656      1.00  1.106686   .106197
   9.05646   9.05646      1.00  1.098576   .105557
   9.05634   9.05634      1.00  1.105326   .106207
   9.05623   9.05623      1.00  1.096616   .105427
   9.05612   9.05612      1.00  1.100856   .105877
   9.05601   9.05601      1.00  1.100306   .105807
   9.05590   9.05590      1.00  1.100406   .105657
   9.05578   9.05578      1.00  1.096846   .105427
   9.05566   9.05566      1.00  1.099586   .105637
   9.05555   9.05555      1.00  1.097936   .105537
   9.05543   9.05543      1.00  1.102266   .106087
   9.05531   9.05531      1.00  1.097876   .105567
   9.05519   9.05519      1.00  1.096066   .105357
   9.05508   9.05508      1.00  1.099606   .105957
   9.05496   9.05496      1.00  1.098386   .105747
   9.05484   9.05484      1.00  1.096316   .105557
   9.05472   9.05472      1.00  1.095866   .105507
   9.05461   9.05461      1.00  1.102316   .106147
   9.05449   9.05449      1.00  1.095316   .105527
   9.05437   9.05437      1.00  1.098996   .105977
   9.05426   9.05426      1.00  1.094436   .105507
   9.05415   9.05415      1.00  1.101706   .106077
   9.05404   9.05404      1.00  1.097566   .105717
   9.05392   9.05392      1.00  1.097476   .105757
   9.05381   9.05381      1.00  1.096046   .105707
   9.05371   9.05371      1.00  1.099456   .106027
   9.05360   9.05360      1.00  1.095876   .105737
   9.05348   9.05348      1.00  1.095446   .105677
   9.05337   9.05337      1.00  1.093886   .105597
   9.05326   9.05326      1.00  1.098256   .106047
   9.05315   9.05315      1.00  1.099066   .106057
   9.05303   9.05303      1.00  1.091536   .105477
   9.05292   9.05292      1.00  1.095136   .105667
   9.05283   9.05283      1.00  1.097406   .105997
   9.05271   9.05271      1.00  1.102196   .106327
   9.05259   9.05259      1.00  1.086416   .104887
   9.05248   9.05248      1.00  1.100336   .106257
   9.05237   9.05237      1.00  1.095496   .105807
   9.05226   9.05226      1.00  1.099386   .106197
   9.05215   9.05215      1.00  1.086796   .104897
   9.05204   9.05204      1.00  1.101816   .106537
   9.05193   9.05193      1.00  1.095686   .105877
   9.05183   9.05183      1.00  1.095546   .105917
   9.05172   9.05172      1.00  1.093666   .105757
   9.05161   9.05161      1.00  1.096996   .106047
   9.05151   9.05151      1.00  1.093586   .105807
   9.05140   9.05140      1.00  1.094886   .105837
   9.05129   9.05129      1.00  1.092436   .105667
   9.05118   9.05118      1.00  1.094306   .105707
   9.05108   9.05108      1.00  1.094796   .105757
   9.05097   9.05097      1.00  1.091156   .105517
   9.05086   9.05086      1.00  1.096506   .106187
   9.05076   9.05076      1.00  1.089846   .105477
   9.05066   9.05066      1.00  1.099636   .106467
   9.05056   9.05056      1.00  1.092396   .105627
   9.05046   9.05046      1.00  1.095106   .106127
   9.05036   9.05036      1.00  1.093556   .106057
   9.05026   9.05026      1.00  1.099016   .106477
   9.05015   9.05015      1.00  1.093416   .105997
   9.05004   9.05004      1.00  1.090596   .105737
   9.04994   9.04994      1.00  1.096566   .106237
   9.04984   9.04984      1.00  1.098436   .106257
   9.04973   9.04973      1.00  1.093486   .105977
   9.04962   9.04962      1.00  1.091646   .105817
   9.04952   9.04952      1.00  1.100546   .106707
   9.04942   9.04942      1.00  1.094606   .106217
   9.04931   9.04931      1.00  1.097526   .106447
   9.04919   9.04919      1.00  1.092776   .106107
   9.04908   9.04908      1.00  1.099856   .106717
   9.04897   9.04897      1.00  1.089806   .105737
   9.04886   9.04886      1.00  1.098266   .106597
   9.04873   9.04873      1.00  1.090896   .105757
   9.04862   9.04862      1.00  1.099216   .106657
   9.04851   9.04851      1.00  1.091506   .106097
   9.04839   9.04839      1.00  1.095396   .106267
   9.04828   9.04828      1.00  1.093656   .106117
   9.04816   9.04816      1.00  1.095716   .106237
   9.04805   9.04805      1.00  1.095256   .106307
   9.04793   9.04793      1.00  1.095526   .106347
   9.04781   9.04781      1.00  1.090966   .105967
   9.04769   9.04769      1.00  1.096006   .106337
   9.04759   9.04759      1.00  1.095396   .106437
   9.04747   9.04747      1.00  1.091366   .106177
   9.04735   9.04735      1.00  1.097426   .106757
   9.04724   9.04724      1.00  1.090636   .106057
   9.04714   9.04714      1.00  1.097096   .106677
   9.04703   9.04703      1.00  1.090936   .106187
   9.04691   9.04691      1.00  1.095926   .106597
   9.04680   9.04680      1.00  1.091606   .106257
   9.04669   9.04669      1.00  1.094186   .106567
   9.04658   9.04658      1.00  1.091316   .106257
   9.04647   9.04647      1.00  1.097546   .106847
   9.04636   9.04636      1.00  1.092636   .106247
   9.04625   9.04625      1.00  1.094546   .106487
   9.04614   9.04614      1.00  1.098166   .106867
   9.04602   9.04602      1.00  1.091206   .106167
   9.04591   9.04591      1.00  1.097956   .106967
   9.04580   9.04580      1.00  1.096286   .106777
   9.04568   9.04568      1.00  1.096766   .106927
   9.04556   9.04556      1.00  1.098236   .106997
   9.04545   9.04545      1.00  1.101196   .107247
   9.04534   9.04534      1.00  1.095236   .106747
   9.04522   9.04522      1.00  1.101876   .107227
   9.04509   9.04509      1.00  1.094336   .106677
   9.04497   9.04497      1.00  1.104926   .107857
   9.04487   9.04487      1.00  1.094326   .106827
   9.04475   9.04475      1.00  1.100636   .107267
   9.04462   9.04462      1.00  1.096656   .106897
   9.04451   9.04451      1.00  1.100806   .107417
   9.04440   9.04440      1.00  1.096126   .107097
   9.04428   9.04428      1.00  1.099076   .107377
   9.04415   9.04415      1.00  1.097196   .107127
   9.04404   9.04404      1.00  1.099186   .107237
   9.04394   9.04394      1.00  1.101526   .107497
   9.04383   9.04383      1.00  1.096126   .107067
   9.04371   9.04371      1.00  1.102716   .107667
   9.04359   9.04359      1.00  1.101726   .107597
   9.04349   9.04349      1.00  1.099246   .107237
   9.04338   9.04338      1.00  1.103206   .107717
   9.04326   9.04326      1.00  1.104976   .108117
   9.04315   9.04315      1.00  1.101156   .107597
   9.04305   9.04305      1.00  1.105856   .108167
   9.04294   9.04294      1.00  1.105066   .108017
   9.04282   9.04282      1.00  1.107746   .108257
   9.04272   9.04272      1.00  1.105296   .108057
   9.04261   9.04261      1.00  1.108506   .108467
   9.04250   9.04250      1.00  1.106316   .108217
   9.04238   9.04238      1.00  1.111196   .108847
   9.04227   9.04227      1.00  1.107806   .108557
   9.04216   9.04216      1.00  1.109076   .108657
   9.04205   9.04205      1.00  1.112726   .108887
   9.04194   9.04194      1.00  1.108266   .108547
   9.04183   9.04183      1.00  1.114016   .109107
   9.04173   9.04173      1.00  1.108846   .108637
   9.04162   9.04162      1.00  1.112416   .109047
   9.04151   9.04151      1.00  1.113126   .108977
   9.04141   9.04141      1.00  1.111576   .108927
   9.04130   9.04130      1.00  1.110776   .108687
   9.04119   9.04119      1.00  1.115046   .109307
   9.04108   9.04108      1.00  1.107956   .108677
   9.04098   9.04098      1.00  1.120366   .109817
   9.04088   9.04088      1.00  1.111426   .108977
   9.04077   9.04077      1.00  1.118176   .109627
   9.04067   9.04067      1.00  1.116456   .109517
   9.04057   9.04057      1.00  1.119326   .109597
   9.04047   9.04047      1.00  1.114936   .109327
   9.04036   9.04036      1.00  1.120386   .109867
   9.04026   9.04026      1.00  1.119996   .110007
   9.04016   9.04016      1.00  1.116776   .109747
   9.04006   9.04006      1.00  1.123526   .110267
   9.03995   9.03995      1.00  1.119846   .109897
   9.03984   9.03984      1.00  1.123036   .110237
   9.03974   9.03974      1.00  1.122426   .110107
   9.03964   9.03964      1.00  1.125036   .110537
   9.03953   9.03953      1.00  1.125226   .110587
   9.03941   9.03941      1.00  1.126916   .110477
   9.03930   9.03930      1.00  1.120696   .109967
   9.03920   9.03920      1.00  1.133506   .111267
   9.03908   9.03908      1.00  1.120456   .110087
   9.03897   9.03897      1.00  1.132056   .111137
   9.03885   9.03885      1.00  1.122986   .110377
   9.03875   9.03875      1.00  1.132656   .111247
   9.03863   9.03863      1.00  1.126106   .110667
   9.03851   9.03851      1.00  1.132626   .111347
   9.03840   9.03840      1.00  1.127656   .110947
   9.03829   9.03829      1.00  1.133506   .111547
   9.03817   9.03817      1.00  1.132056   .111387
   9.03805   9.03805      1.00  1.132516   .111337
   9.03794   9.03794      1.00  1.133196   .111497
   9.03782   9.03782      1.00  1.132206   .111367
   9.03770   9.03770      1.00  1.137336   .112047
   9.03759   9.03759      1.00  1.134396   .111527
   9.03747   9.03747      1.00  1.135596   .111807
   9.03737   9.03737      1.00  1.138336   .112017
   9.03725   9.03725      1.00  1.138286   .112107
   9.03713   9.03713      1.00  1.138866   .112127
   9.03702   9.03702      1.00  1.142186   .112477
   9.03692   9.03692      1.00  1.138836   .112257
   9.03680   9.03680      1.00  1.139216   .112207
   9.03669   9.03669      1.00  1.139816   .112297
   9.03658   9.03658      1.00  1.146096   .113077
   9.03648   9.03648      1.00  1.137626   .112007
   9.03636   9.03636      1.00  1.148456   .113057
   9.03625   9.03625      1.00  1.142406   .112677
   9.03614   9.03614      1.00  1.143786   .112817
   9.03604   9.03604      1.00  1.142666   .112787
   9.03592   9.03592      1.00  1.150916   .113657
   9.03580   9.03580      1.00  1.143766   .112957
   9.03569   9.03569      1.00  1.144846   .113027
   9.03557   9.03557      1.00  1.149416   .113427
   9.03545   9.03545      1.00  1.151226   .113547
   9.03533   9.03533      1.00  1.143466   .112837
   9.03521   9.03521      1.00  1.150006   .113507
   9.03510   9.03510      1.00  1.152156   .113727
   9.03498   9.03498      1.00  1.154546   .114037
   9.03486   9.03486      1.00  1.147556   .113357
   9.03474   9.03474      1.00  1.154306   .114117
   9.03463   9.03463      1.00  1.157716   .114657
   9.03451   9.03451      1.00  1.154386   .114067
   9.03439   9.03439      1.00  1.154916   .114297
   9.03427   9.03427      1.00  1.158556   .114467
   9.03416   9.03416      1.00  1.160086   .114737
   9.03405   9.03405      1.00  1.157806   .114627
   9.03393   9.03393      1.00  1.158496   .114627
   9.03382   9.03382      1.00  1.160446   .114697
   9.03372   9.03372      1.00  1.160626   .114787
   9.03360   9.03360      1.00  1.168416   .115737
   9.03349   9.03349      1.00  1.160896   .115057
   9.03338   9.03338      1.00  1.165496   .115487
   9.03327   9.03327      1.00  1.161446   .115097
   9.03316   9.03316      1.00  1.170856   .115867
   9.03304   9.03304      1.00  1.162606   .115277
   9.03294   9.03294      1.00  1.167376   .115787
   9.03284   9.03284      1.00  1.166246   .115627
   9.03272   9.03272      1.00  1.172396   .116177
   9.03260   9.03260      1.00  1.162916   .115357
   9.03249   9.03249      1.00  1.171806   .116157
   9.03238   9.03238      1.00  1.167936   .115897
   9.03227   9.03227      1.00  1.172156   .116147
   9.03216   9.03216      1.00  1.168186   .115877
   9.03205   9.03205      1.00  1.169636   .116057
   9.03195   9.03195      1.00  1.174446   .116527
   9.03184   9.03184      1.00  1.170156   .115817
   9.03172   9.03172      1.00  1.173486   .116517
   9.03162   9.03162      1.00  1.173376   .116437
   9.03152   9.03152      1.00  1.174616   .116397
   9.03141   9.03141      1.00  1.170226   .116047
   9.03130   9.03130      1.00  1.178766   .116917
   9.03119   9.03119      1.00  1.173686   .116427
   9.03109   9.03109      1.00  1.177316   .117017
   9.03098   9.03098      1.00  1.173166   .116537
   9.03087   9.03087      1.00  1.178496   .117117
   9.03077   9.03077      1.00  1.173796   .116377
   9.03067   9.03067      1.00  1.180096   .117247
   9.03057   9.03057      1.00  1.174526   .116737
   9.03046   9.03046      1.00  1.179996   .117197
   9.03036   9.03036      1.00  1.174366   .116727
   9.03026   9.03026      1.00  1.181356   .117217
   9.03016   9.03016      1.00  1.183006   .117547
   9.03005   9.03005      1.00  1.175506   .116937
   9.02994   9.02994      1.00  1.184126   .117777
   9.02985   9.02985      1.00  1.179996   .117207
   9.02974   9.02974      1.00  1.184126   .117607
   9.02963   9.02963      1.00  1.182016   .117557
   9.02952   9.02952      1.00  1.185146   .117827
   9.02942   9.02942      1.00  1.180326   .117507
   9.02931   9.02931      1.00  1.185296   .117927
   9.02920   9.02920      1.00  1.182126   .117687
   9.02909   9.02909      1.00  1.186126   .118227
   9.02897   9.02897      1.00  1.181156   .117667
   9.02886   9.02886      1.00  1.186646   .118207
   9.02874   9.02874      1.00  1.180466   .117617
   9.02862   9.02862      1.00  1.190796   .118587
   9.02851   9.02851      1.00  1.176916   .117287
   9.02840   9.02840      1.00  1.192266   .118927
   9.02828   9.02828      1.00  1.178796   .117477
   9.02817   9.02817      1.00  1.184326   .118097
   9.02806   9.02806      1.00  1.185596   .118207
   9.02794   9.02794      1.00  1.186826   .118457
   9.02782   9.02782      1.00  1.184326   .118207
   9.02770   9.02770      1.00  1.185916   .118147
   9.02760   9.02760      1.00  1.186506   .118347
   9.02748   9.02748      1.00  1.192776   .118937
   9.02737   9.02737      1.00  1.181326   .118037
   9.02725   9.02725      1.00  1.191406   .118857
   9.02715   9.02715      1.00  1.196936   .119417
   9.02704   9.02704      1.00  1.185876   .118347
   9.02692   9.02692      1.00  1.189706   .118747
   9.02681   9.02681      1.00  1.189446   .118807
   9.02671   9.02671      1.00  1.193676   .119187
   9.02659   9.02659      1.00  1.187156   .118667
   9.02648   9.02648      1.00  1.194296   .119337
   9.02637   9.02637      1.00  1.189506   .118767
   9.02626   9.02626      1.00  1.197756   .119657
   9.02615   9.02615      1.00  1.191526   .118927
   9.02604   9.02604      1.00  1.195076   .119417
   9.02593   9.02593      1.00  1.193806   .119347
   9.02582   9.02582      1.00  1.193466   .119297
   9.02570   9.02570      1.00  1.195936   .119497
   9.02558   9.02558      1.00  1.197086   .119787
   9.02546   9.02546      1.00  1.190946   .119177
   9.02535   9.02535      1.00  1.199276   .119857
   9.02524   9.02524      1.00  1.195246   .119487
   9.02511   9.02511      1.00  1.196166   .119877
   9.02500   9.02500      1.00  1.194326   .119577
   9.02489   9.02489      1.00  1.199846   .120177
   9.02476   9.02476      1.00  1.198736   .119937
   9.02464   9.02464      1.00  1.195406   .119717
   9.02453   9.02453      1.00  1.196776   .119797
   9.02441   9.02441      1.00  1.204206   .120457
   9.02430   9.02430      1.00  1.194206   .119557
   9.02418   9.02418      1.00  1.200326   .120347
   9.02407   9.02407      1.00  1.203006   .120487
   9.02395   9.02395      1.00  1.200886   .120317
   9.02385   9.02385      1.00  1.197896   .120057
   9.02373   9.02373      1.00  1.205816   .120907
   9.02363   9.02363      1.00  1.202166   .120427
   9.02352   9.02352      1.00  1.204936   .120947
   9.02341   9.02341      1.00  1.201506   .120497
   9.02329   9.02329      1.00  1.208496   .121247
   9.02319   9.02319      1.00  1.202316   .120737
   9.02308   9.02308      1.00  1.208096   .121197
   9.02296   9.02296      1.00  1.204956   .121037
   9.02285   9.02285      1.00  1.208236   .121397
   9.02274   9.02274      1.00  1.204646   .120937
   9.02264   9.02264      1.00  1.212366   .121627
   9.02253   9.02253      1.00  1.207726   .121287
   9.02241   9.02241      1.00  1.209166   .121497
   9.02230   9.02230      1.00  1.209946   .121737
   9.02219   9.02219      1.00  1.212286   .121787
   9.02209   9.02209      1.00  1.211766   .121747
   9.02197   9.02197      1.00  1.211396   .121747
   9.02186   9.02186      1.00  1.213056   .121937
   9.02176   9.02176      1.00  1.216876   .122147
   9.02165   9.02165      1.00  1.213106   .121997
   9.02153   9.02153      1.00  1.214616   .122087
   9.02143   9.02143      1.00  1.218196   .122537
   9.02133   9.02133      1.00  1.216396   .122407
   9.02122   9.02122      1.00  1.217366   .122427
   9.02111   9.02111      1.00  1.214726   .122187
   9.02101   9.02101      1.00  1.219646   .122547
   9.02091   9.02091      1.00  1.216126   .122257
   9.02081   9.02081      1.00  1.218816   .122477
   9.02070   9.02070      1.00  1.218506   .122647
   9.02060   9.02060      1.00  1.223716   .123137
   9.02050   9.02050      1.00  1.218026   .122617
   9.02039   9.02039      1.00  1.223096   .122997
   9.02029   9.02029      1.00  1.221256   .123077
   9.02019   9.02019      1.00  1.226336   .123507
   9.02009   9.02009      1.00  1.220946   .123087
   9.01997   9.01997      1.00  1.227456   .123667
   9.01987   9.01987      1.00  1.224116   .123437
   9.01977   9.01977      1.00  1.227566   .123677
   9.01967   9.01967      1.00  1.228196   .123827
   9.01956   9.01956      1.00  1.224556   .123537
   9.01944   9.01944      1.00  1.227736   .123727
   9.01934   9.01934      1.00  1.227466   .123957
   9.01924   9.01924      1.00  1.231026   .124207
   9.01913   9.01913      1.00  1.229596   .124027
   9.01901   9.01901      1.00  1.229866   .124067
   9.01889   9.01889      1.00  1.229436   .124157
   9.01878   9.01878      1.00  1.235406   .124707
   9.01867   9.01867      1.00  1.230406   .124267
   9.01854   9.01854      1.00  1.232936   .124397
   9.01844   9.01844      1.00  1.235756   .125007
   9.01833   9.01833      1.00  1.235426   .124687
   9.01821   9.01821      1.00  1.233956   .124727
   9.01808   9.01808      1.00  1.235596   .124707
   9.01797   9.01797      1.00  1.236466   .124827
   9.01786   9.01786      1.00  1.236906   .124997
   9.01774   9.01774      1.00  1.234586   .124827
   9.01762   9.01762      1.00  1.240226   .125367
   9.01751   9.01751      1.00  1.239546   .125287
   9.01740   9.01740      1.00  1.236576   .124937
   9.01729   9.01729      1.00  1.241546   .125457
   9.01717   9.01717      1.00  1.238706   .125277
   9.01706   9.01706      1.00  1.241406   .125527
   9.01696   9.01696      1.00  1.238856   .125427
   9.01685   9.01685      1.00  1.244026   .125817
   9.01673   9.01673      1.00  1.240256   .125387
   9.01662   9.01662      1.00  1.240486   .125417
   9.01651   9.01651      1.00  1.244196   .125757
   9.01640   9.01640      1.00  1.244196   .125917
   9.01629   9.01629      1.00  1.242306   .125897
   9.01618   9.01618      1.00  1.243736   .125997
   9.01607   9.01607      1.00  1.246716   .126237
   9.01596   9.01596      1.00  1.245976   .126307
   9.01584   9.01584      1.00  1.244036   .126067
   9.01572   9.01572      1.00  1.244616   .126127
   9.01561   9.01561      1.00  1.250946   .126747
   9.01549   9.01549      1.00  1.246046   .126137
   9.01538   9.01538      1.00  1.247706   .126417
   9.01526   9.01526      1.00  1.248206   .126697
   9.01515   9.01515      1.00  1.252236   .126957
   9.01503   9.01503      1.00  1.245956   .126497
   9.01490   9.01490      1.00  1.248936   .126697
   9.01479   9.01479      1.00  1.252186   .127267
   9.01468   9.01468      1.00  1.252046   .127047
   9.01456   9.01456      1.00  1.246186   .126567
   9.01443   9.01443      1.00  1.255186   .127467
   9.01432   9.01432      1.00  1.248956   .126707
   9.01421   9.01421      1.00  1.254596   .127467
   9.01410   9.01410      1.00  1.250266   .126857
   9.01398   9.01398      1.00  1.255986   .127567
   9.01387   9.01387      1.00  1.251596   .127067
   9.01377   9.01377      1.00  1.253576   .127207
   9.01366   9.01366      1.00  1.252776   .127197
   9.01354   9.01354      1.00  1.255126   .127647
   9.01343   9.01343      1.00  1.251496   .127277
   9.01332   9.01332      1.00  1.256666   .127677
   9.01321   9.01321      1.00  1.256576   .127817
   9.01309   9.01309      1.00  1.254686   .127557
   9.01298   9.01298      1.00  1.255516   .127697
   9.01288   9.01288      1.00  1.258946   .127987
   9.01277   9.01277      1.00  1.257526   .127877
   9.01266   9.01266      1.00  1.258156   .128067
   9.01255   9.01255      1.00  1.256916   .127857
   9.01244   9.01244      1.00  1.257676   .127867
   9.01232   9.01232      1.00  1.259666   .128327
   9.01221   9.01221      1.00  1.257966   .128067
   9.01210   9.01210      1.00  1.257586   .128147
   9.01200   9.01200      1.00  1.258866   .128177
   9.01189   9.01189      1.00  1.258376   .128357
   9.01178   9.01178      1.00  1.260836   .128497
   9.01167   9.01167      1.00  1.261816   .128457
   9.01157   9.01157      1.00  1.258616   .128097
   9.01146   9.01146      1.00  1.261296   .128577
   9.01135   9.01135      1.00  1.260976   .128567
   9.01124   9.01124      1.00  1.259236   .128307
   9.01114   9.01114      1.00  1.258766   .128387
   9.01103   9.01103      1.00  1.262346   .128617
   9.01093   9.01093      1.00  1.261226   .128497
   9.01083   9.01083      1.00  1.258496   .128257
   9.01073   9.01073      1.00  1.261736   .128507
   9.01063   9.01063      1.00  1.262046   .128547
   9.01052   9.01052      1.00  1.259946   .128357
   9.01042   9.01042      1.00  1.260496   .128327
   9.01032   9.01032      1.00  1.262326   .128767
   9.01022   9.01022      1.00  1.262036   .128647
   9.01011   9.01011      1.00  1.256866   .128227
   9.01001   9.01001      1.00  1.261636   .128637
   9.00991   9.00991      1.00  1.261956   .128757
   9.00980   9.00980      1.00  1.260256   .128747
   9.00969   9.00969      1.00  1.259406   .128297
   9.00958   9.00958      1.00  1.262746   .128807
   9.00948   9.00948      1.00  1.260586   .128727
   9.00937   9.00937      1.00  1.257526   .128567
   9.00926   9.00926      1.00  1.259916   .128737
   9.00915   9.00915      1.00  1.262526   .128937
   9.00905   9.00905      1.00  1.257606   .128477
   9.00893   9.00893      1.00  1.261346   .128877
   9.00881   9.00881      1.00  1.258266   .128687
   9.00869   9.00869      1.00  1.262346   .129147
   9.00858   9.00858      1.00  1.258256   .128727
   9.00847   9.00847      1.00  1.260406   .128717
   9.00835   9.00835      1.00  1.259476   .128757
   9.00823   9.00823      1.00  1.257436   .128657
   9.00812   9.00812      1.00  1.258526   .128687
   9.00800   9.00800      1.00  1.262216   .129147
   9.00788   9.00788      1.00  1.257696   .128667
   9.00777   9.00777      1.00  1.258586   .128787
   9.00766   9.00766      1.00  1.260126   .129117
   9.00755   9.00755      1.00  1.259126   .128827
   9.00743   9.00743      1.00  1.255226   .128547
   9.00732   9.00732      1.00  1.256896   .128607
   9.00722   9.00722      1.00  1.261796   .129237
   9.00710   9.00710      1.00  1.253946   .128607
   9.00699   9.00699      1.00  1.255836   .128807
   9.00688   9.00688      1.00  1.256196   .128777
   9.00677   9.00677      1.00  1.259726   .129057
   9.00666   9.00666      1.00  1.249606   .128027
   9.00655   9.00655      1.00  1.256016   .128647
   9.00644   9.00644      1.00  1.257246   .128887
   9.00633   9.00633      1.00  1.253326   .128517
   9.00622   9.00622      1.00  1.251046   .128277
   9.00611   9.00611      1.00  1.256426   .128707
   9.00599   9.00599      1.00  1.256736   .128787
   9.00588   9.00588      1.00  1.249456   .128027
   9.00577   9.00577      1.00  1.255356   .128637
   9.00565   9.00565      1.00  1.253436   .128597
   9.00553   9.00553      1.00  1.251496   .128507
   9.00542   9.00542      1.00  1.250226   .128367
   9.00531   9.00531      1.00  1.256376   .128977
   9.00518   9.00518      1.00  1.246516   .127927
   9.00507   9.00507      1.00  1.250896   .128317
   9.00496   9.00496      1.00  1.248776   .128307
   9.00483   9.00483      1.00  1.253606   .128647
   9.00471   9.00471      1.00  1.241376   .127527
   9.00460   9.00460      1.00  1.251596   .128567
   9.00449   9.00449      1.00  1.250036   .128397
   9.00437   9.00437      1.00  1.249376   .128467
   9.00425   9.00425      1.00  1.241236   .127507
   9.00414   9.00414      1.00  1.253936   .128877
   9.00403   9.00403      1.00  1.246036   .128177
   9.00392   9.00392      1.00  1.245896   .128157
   9.00380   9.00380      1.00  1.244346   .128127
   9.00369   9.00369      1.00  1.251966   .128897
   9.00359   9.00359      1.00  1.242616   .127907
   9.00347   9.00347      1.00  1.241326   .127747
   9.00335   9.00335      1.00  1.247186   .128437
   9.00325   9.00325      1.00  1.246416   .128257
   9.00314   9.00314      1.00  1.241096   .127727
   9.00303   9.00303      1.00  1.244226   .128097
   9.00292   9.00292      1.00  1.247846   .128567
   9.00281   9.00281      1.00  1.239566   .127857
   9.00271   9.00271      1.00  1.242306   .127947
   9.00260   9.00260      1.00  1.243746   .128217
   9.00248   9.00248      1.00  1.243976   .128147
   9.00237   9.00237      1.00  1.239046   .127497
   9.00226   9.00226      1.00  1.241356   .127927
   9.00215   9.00215      1.00  1.243136   .128197
   9.00203   9.00203      1.00  1.240486   .127857
   9.00193   9.00193      1.00  1.235036   .126337
   9.00183   9.00183      1.00  1.243676   .128077
   9.00172   9.00172      1.00  1.238886   .127697
   9.00160   9.00160      1.00  1.234886   .127417
   9.00150   9.00150      1.00  1.241966   .128197
   9.00140   9.00140      1.00  1.236886   .127607
   9.00129   9.00129      1.00  1.235336   .127457
   9.00118   9.00118      1.00  1.235236   .127507
   9.00108   9.00108      1.00  1.241966   .128277
   9.00098   9.00098      1.00  1.230356   .127017
   9.00087   9.00087      1.00  1.235136   .127447
   9.00077   9.00077      1.00  1.232726   .127177
   9.00067   9.00067      1.00  1.238256   .127767
   9.00057   9.00057      1.00  1.228076   .126707
   9.00047   9.00047      1.00  1.236796   .127697
   9.00036   9.00036      1.00  1.233116   .127337
   9.00025   9.00025      1.00  1.230886   .127267
   9.00015   9.00015      1.00  1.228206   .127007
   9.00005   9.00005      1.00  1.237536   .127867
   8.99994   8.99994      1.00  1.229356   .127147
   8.99984   8.99984      1.00  1.233066   .127547
   8.99974   8.99974      1.00  1.230196   .127217
   8.99963   8.99963      1.00  1.234566   .127727
   8.99952   8.99952      1.00  1.226656   .127017
   8.99941   8.99941      1.00  1.230876   .127357
   8.99931   8.99931      1.00  1.230216   .127327
   8.99920   8.99920      1.00  1.228176   .127257
   8.99908   8.99908      1.00  1.227126   .127117
   8.99897   8.99897      1.00  1.228456   .127227
   8.99886   8.99886      1.00  1.232406   .127707
   8.99875   8.99875      1.00  1.228026   .127177
   8.99863   8.99863      1.00  1.228616   .127217
   8.99852   8.99852      1.00  1.225556   .126877
   8.99840   8.99840      1.00  1.228456   .127367
   8.99828   8.99828      1.00  1.224446   .126897
   8.99817   8.99817      1.00  1.227256   .127327
   8.99805   8.99805      1.00  1.223576   .126847
   8.99794   8.99794      1.00  1.224016   .127017
   8.99783   8.99783      1.00  1.223516   .126867
   8.99771   8.99771      1.00  1.224826   .126967
   8.99760   8.99760      1.00  1.217906   .126437
   8.99749   8.99749      1.00  1.221886   .126667
   8.99738   8.99738      1.00  1.222786   .127027
   8.99727   8.99727      1.00  1.218546   .126447
   8.99716   8.99716      1.00  1.221246   .126827
   8.99705   8.99705      1.00  1.216876   .126357
   8.99693   8.99693      1.00  1.222316   .126707
   8.99682   8.99682      1.00  1.217706   .126277
   8.99671   8.99671      1.00  1.216476   .126247
   8.99661   8.99661      1.00  1.219736   .126687
   8.99650   8.99650      1.00  1.217386   .126497
   8.99639   8.99639      1.00  1.212186   .125957
   8.99628   8.99628      1.00  1.217826   .126617
   8.99617   8.99617      1.00  1.216116   .126277
   8.99606   8.99606      1.00  1.213616   .125867
   8.99595   8.99595      1.00  1.213376   .126147
   8.99583   8.99583      1.00  1.216046   .126157
   8.99572   8.99572      1.00  1.212446   .125967
   8.99561   8.99561      1.00  1.214136   .126047
   8.99549   8.99549      1.00  1.210306   .125857
   8.99537   8.99537      1.00  1.214146   .126117
   8.99526   8.99526      1.00  1.215276   .126337
   8.99515   8.99515      1.00  1.207976   .125567
   8.99502   8.99502      1.00  1.213606   .126307
   8.99490   8.99490      1.00  1.208856   .125747
   8.99480   8.99480      1.00  1.210406   .125877
   8.99468   8.99468      1.00  1.207986   .125817
   8.99456   8.99456      1.00  1.211666   .125967
   8.99444   8.99444      1.00  1.203396   .125157
   8.99433   8.99433      1.00  1.211866   .126127
   8.99422   8.99422      1.00  1.204726   .125427
   8.99410   8.99410      1.00  1.209096   .125937
   8.99399   8.99399      1.00  1.203786   .125197
   8.99388   8.99388      1.00  1.208776   .125757
   8.99377   8.99377      1.00  1.205806   .125587
   8.99366   8.99366      1.00  1.205266   .125527
   8.99355   8.99355      1.00  1.202206   .125227
   8.99344   8.99344      1.00  1.209836   .126037
   8.99333   8.99333      1.00  1.201276   .125227
   8.99321   8.99321      1.00  1.201666   .125117
   8.99310   8.99310      1.00  1.204336   .125627
   8.99300   8.99300      1.00  1.203356   .125427
   8.99288   8.99288      1.00  1.200236   .125187
   8.99277   8.99277      1.00  1.199066   .125147
   8.99266   8.99266      1.00  1.203066   .125587
   8.99256   8.99256      1.00  1.198496   .125017
   8.99244   8.99244      1.00  1.198366   .124977
   8.99233   8.99233      1.00  1.196986   .124977
   8.99222   8.99222      1.00  1.201066   .125347
   8.99211   8.99211      1.00  1.192976   .124497
   8.99201   8.99201      1.00  1.197986   .125017
   8.99189   8.99189      1.00  1.196116   .124857
   8.99179   8.99179      1.00  1.195036   .124597
   8.99168   8.99168      1.00  1.192596   .124597
   8.99157   8.99157      1.00  1.198356   .125297
   8.99146   8.99146      1.00  1.194736   .124727
   8.99136   8.99136      1.00  1.192046   .124347
   8.99126   8.99126      1.00  1.196146   .125097
   8.99115   8.99115      1.00  1.195116   .124967
   8.99104   8.99104      1.00  1.192876   .124687
   8.99093   8.99093      1.00  1.188026   .124167
   8.99084   8.99084      1.00  1.200076   .125487
   8.99073   8.99073      1.00  1.188036   .124147
   8.99063   8.99063      1.00  1.191426   .124817
   8.99052   8.99052      1.00  1.189116   .124457
   8.99043   8.99043      1.00  1.198676   .125397
   8.99032   8.99032      1.00  1.182956   .123867
   8.99021   8.99021      1.00  1.193356   .124937
   8.99011   8.99011      1.00  1.190186   .124617
   8.99001   8.99001      1.00  1.192996   .124787
   8.98990   8.98990      1.00  1.185806   .124127
   8.98979   8.98979      1.00  1.193556   .125027
   8.98969   8.98969      1.00  1.187426   .124527
   8.98959   8.98959      1.00  1.189886   .124687
   8.98948   8.98948      1.00  1.186806   .124307
   8.98936   8.98936      1.00  1.192936   .125117
   8.98926   8.98926      1.00  1.187486   .124507
   8.98916   8.98916      1.00  1.189506   .124817
   8.98904   8.98904      1.00  1.187756   .124497
   8.98891   8.98891      1.00  1.190386   .124867
   8.98881   8.98881      1.00  1.187466   .124427
   8.98870   8.98870      1.00  1.188416   .124477
   8.98859   8.98859      1.00  1.188146   .124777
   8.98846   8.98846      1.00  1.187216   .124627
   8.98835   8.98835      1.00  1.186296   .124457
   8.98824   8.98824      1.00  1.189466   .124807
   8.98812   8.98812      1.00  1.185526   .124427
   8.98799   8.98799      1.00  1.184256   .124347
   8.98788   8.98788      1.00  1.185556   .124447
   8.98777   8.98777      1.00  1.191046   .125087
   8.98766   8.98766      1.00  1.182936   .124097
   8.98754   8.98754      1.00  1.184796   .124497
   8.98743   8.98743      1.00  1.185696   .124497
   8.98733   8.98733      1.00  1.186876   .124717
   8.98721   8.98721      1.00  1.186996   .124737
   8.98709   8.98709      1.00  1.182716   .124387
   8.98698   8.98698      1.00  1.184816   .124427
   8.98688   8.98688      1.00  1.185916   .124537
   8.98676   8.98676      1.00  1.183116   .124387
   8.98665   8.98665      1.00  1.187166   .124827
   8.98654   8.98654      1.00  1.181536   .124387
   8.98644   8.98644      1.00  1.188246   .125057
   8.98632   8.98632      1.00  1.180796   .124257
   8.98621   8.98621      1.00  1.185186   .124817
   8.98610   8.98610      1.00  1.178486   .124067
   8.98599   8.98599      1.00  1.187226   .124777
   8.98587   8.98587      1.00  1.181816   .124367
   8.98575   8.98575      1.00  1.179986   .124147
   8.98564   8.98564      1.00  1.182146   .124357
   8.98553   8.98553      1.00  1.181256   .124407
   8.98542   8.98542      1.00  1.181886   .124327
   8.98529   8.98529      1.00  1.175836   .123797
   8.98518   8.98518      1.00  1.182286   .124437
   8.98506   8.98506      1.00  1.182246   .124557
   8.98494   8.98494      1.00  1.177176   .123977
   8.98482   8.98482      1.00  1.177056   .124007
   8.98471   8.98471      1.00  1.178516   .124147
   8.98459   8.98459      1.00  1.177776   .124087
   8.98448   8.98448      1.00  1.180116   .124317
   8.98435   8.98435      1.00  1.173886   .123557
   8.98424   8.98424      1.00  1.183976   .124757
   8.98414   8.98414      1.00  1.173076   .123567
   8.98402   8.98402      1.00  1.180846   .124557
   8.98390   8.98390      1.00  1.171786   .123647
   8.98379   8.98379      1.00  1.184226   .124827
   8.98368   8.98368      1.00  1.170476   .123387
   8.98357   8.98357      1.00  1.180256   .124457
   8.98346   8.98346      1.00  1.175106   .124157
   8.98335   8.98335      1.00  1.177236   .124117
   8.98324   8.98324      1.00  1.174246   .124037
   8.98313   8.98313      1.00  1.176806   .124317
   8.98302   8.98302      1.00  1.173406   .123797
   8.98291   8.98291      1.00  1.174476   .123997
   8.98280   8.98280      1.00  1.179096   .124577
   8.98269   8.98269      1.00  1.175906   .124127
   8.98257   8.98257      1.00  1.174656   .124087
   8.98247   8.98247      1.00  1.175306   .124277
   8.98236   8.98236      1.00  1.174456   .124077
   8.98224   8.98224      1.00  1.177466   .124467
   8.98213   8.98213      1.00  1.172966   .123907
   8.98202   8.98202      1.00  1.173026   .124087
   8.98192   8.98192      1.00  1.177206   .124327
   8.98181   8.98181      1.00  1.168726   .123617
   8.98169   8.98169      1.00  1.175996   .124237
   8.98159   8.98159      1.00  1.172046   .124027
   8.98149   8.98149      1.00  1.170516   .123667
   8.98138   8.98138      1.00  1.176566   .124437
   8.98126   8.98126      1.00  1.167606   .123497
   8.98116   8.98116      1.00  1.172466   .124287
   8.98106   8.98106      1.00  1.172206   .123987
   8.98096   8.98096      1.00  1.169426   .123757
   8.98085   8.98085      1.00  1.171726   .123957
   8.98075   8.98075      1.00  1.169606   .123957
   8.98065   8.98065      1.00  1.168206   .123867
   8.98055   8.98055      1.00  1.169466   .123867
   8.98044   8.98044      1.00  1.167656   .123757
   8.98034   8.98034      1.00  1.169416   .123877
   8.98024   8.98024      1.00  1.166326   .123477
   8.98013   8.98013      1.00  1.170206   .124077
   8.98003   8.98003      1.00  1.164896   .123457
   8.97992   8.97992      1.00  1.169786   .124037
   8.97982   8.97982      1.00  1.163776   .123377
   8.97971   8.97971      1.00  1.169746   .123937
   8.97961   8.97961      1.00  1.163286   .123387
   8.97950   8.97950      1.00  1.163856   .123547
   8.97939   8.97939      1.00  1.164906   .123747
   8.97928   8.97928      1.00  1.161596   .123477
   8.97917   8.97917      1.00  1.161426   .123317
   8.97906   8.97906      1.00  1.162916   .123337
   8.97894   8.97894      1.00  1.161206   .123487
   8.97883   8.97883      1.00  1.161106   .123347
   8.97871   8.97871      1.00  1.161876   .123157
   8.97860   8.97860      1.00  1.156396   .122717
   8.97849   8.97849      1.00  1.163936   .123557
   8.97837   8.97837      1.00  1.155606   .122647
   8.97824   8.97824      1.00  1.159746   .123297
   8.97813   8.97813      1.00  1.155086   .122837
   8.97803   8.97803      1.00  1.161356   .123467
   8.97791   8.97791      1.00  1.151136   .122417
   8.97778   8.97778      1.00  1.159986   .123487
   8.97767   8.97767      1.00  1.152096   .122607
   8.97757   8.97757      1.00  1.157626   .123187
   8.97745   8.97745      1.00  1.152386   .122747
   8.97733   8.97733      1.00  1.156826   .123167
   8.97722   8.97722      1.00  1.152476   .122457
   8.97712   8.97712      1.00  1.154596   .122757
   8.97701   8.97701      1.00  1.153026   .122617
   8.97689   8.97689      1.00  1.152076   .122587
   8.97677   8.97677      1.00  1.152846   .122827
   8.97667   8.97667      1.00  1.150576   .122477
   8.97657   8.97657      1.00  1.153786   .123077
   8.97645   8.97645      1.00  1.148476   .122277
   8.97634   8.97634      1.00  1.153246   .122707
   8.97624   8.97624      1.00  1.148176   .122317
   8.97612   8.97612      1.00  1.154856   .122947
   8.97600   8.97600      1.00  1.142196   .121867
   8.97589   8.97589      1.00  1.153366   .122977
   8.97578   8.97578      1.00  1.146596   .122237
   8.97566   8.97566      1.00  1.152766   .122897
   8.97554   8.97554      1.00  1.144366   .121957
   8.97542   8.97542      1.00  1.152146   .122807
   8.97532   8.97532      1.00  1.145486   .122257
   8.97520   8.97520      1.00  1.153526   .123017
   8.97507   8.97507      1.00  1.141516   .121797
   8.97496   8.97496      1.00  1.149906   .122637
   8.97485   8.97485      1.00  1.149026   .122707
   8.97473   8.97473      1.00  1.145806   .122377
   8.97460   8.97460      1.00  1.146666   .122537
   8.97448   8.97448      1.00  1.142956   .121937
   8.97438   8.97438      1.00  1.151536   .122917
   8.97427   8.97427      1.00  1.143256   .122097
   8.97415   8.97415      1.00  1.147006   .122527
   8.97404   8.97404      1.00  1.145586   .122317
   8.97393   8.97393      1.00  1.146666   .122567
   8.97382   8.97382      1.00  1.141696   .122047
   8.97369   8.97369      1.00  1.144996   .122337
   8.97358   8.97358      1.00  1.142526   .122117
   8.97348   8.97348      1.00  1.146436   .122497
   8.97337   8.97337      1.00  1.138906   .121717
   8.97326   8.97326      1.00  1.144366   .122527
   8.97315   8.97315      1.00  1.141526   .122057
   8.97304   8.97304      1.00  1.143626   .122317
   8.97293   8.97293      1.00  1.140246   .122017
   8.97282   8.97282      1.00  1.146596   .122687
   8.97270   8.97270      1.00  1.135486   .121307
   8.97260   8.97260      1.00  1.143996   .122287
   8.97249   8.97249      1.00  1.143046   .122187
   8.97237   8.97237      1.00  1.140466   .122057
   8.97227   8.97227      1.00  1.140046   .122087
   8.97216   8.97216      1.00  1.138656   .121717
   8.97205   8.97205      1.00  1.139206   .122107
   8.97194   8.97194      1.00  1.136476   .121787
   8.97183   8.97183      1.00  1.135696   .121687
   8.97173   8.97173      1.00  1.139726   .122237
   8.97162   8.97162      1.00  1.135856   .121757
   8.97151   8.97151      1.00  1.133756   .121467
   8.97140   8.97140      1.00  1.136626   .121677
   8.97130   8.97130      1.00  1.134516   .121617
   8.97119   8.97119      1.00  1.133456   .121527
   8.97108   8.97108      1.00  1.134366   .121657
   8.97098   8.97098      1.00  1.136746   .121977
   8.97088   8.97088      1.00  1.131996   .121497
   8.97078   8.97078      1.00  1.132976   .121347
   8.97067   8.97067      1.00  1.135006   .121867
   8.97057   8.97057      1.00  1.132706   .121537
   8.97047   8.97047      1.00  1.134476   .121827
   8.97037   8.97037      1.00  1.132286   .121517
   8.97026   8.97026      1.00  1.129956   .121407
   8.97016   8.97016      1.00  1.131726   .121477
   8.97006   8.97006      1.00  1.133686   .121687
   8.96996   8.96996      1.00  1.131306   .121607
   8.96985   8.96985      1.00  1.132426   .121707
   8.96974   8.96974      1.00  1.131926   .121577
   8.96964   8.96964      1.00  1.136316   .121967
   8.96954   8.96954      1.00  1.130786   .121557
   8.96942   8.96942      1.00  1.130196   .121547
   8.96932   8.96932      1.00  1.134616   .121927
   8.96921   8.96921      1.00  1.132446   .121617
   8.96909   8.96909      1.00  1.131176   .121617
   8.96898   8.96898      1.00  1.132736   .121767
   8.96887   8.96887      1.00  1.133536   .122047
   8.96876   8.96876      1.00  1.133386   .121827
   8.96864   8.96864      1.00  1.131326   .121617
   8.96852   8.96852      1.00  1.134016   .121997
   8.96841   8.96841      1.00  1.134706   .122157
   8.96830   8.96830      1.00  1.132616   .121887
   8.96818   8.96818      1.00  1.134936   .122267
   8.96806   8.96806      1.00  1.131796   .121877
   8.96794   8.96794      1.00  1.134216   .122117
   8.96783   8.96783      1.00  1.135436   .122357
   8.96772   8.96772      1.00  1.136226   .122367
   8.96760   8.96760      1.00  1.129126   .121607
   8.96749   8.96749      1.00  1.139296   .122657
   8.96738   8.96738      1.00  1.134056   .122117
   8.96727   8.96727      1.00  1.136496   .122457
   8.96715   8.96715      1.00  1.134706   .122247
   8.96704   8.96704      1.00  1.131376   .122007
   8.96693   8.96693      1.00  1.138986   .122787
   8.96682   8.96682      1.00  1.133986   .122257
   8.96670   8.96670      1.00  1.136236   .122547
   8.96659   8.96659      1.00  1.134326   .122287
   8.96649   8.96649      1.00  1.138836   .122877
   8.96638   8.96638      1.00  1.134266   .122357
   8.96626   8.96626      1.00  1.140686   .122957
   8.96615   8.96615      1.00  1.134016   .122437
   8.96604   8.96604      1.00  1.142606   .123367
   8.96593   8.96593      1.00  1.133956   .122387
   8.96581   8.96581      1.00  1.143076   .123207
   8.96569   8.96569      1.00  1.135126   .122517
   8.96558   8.96558      1.00  1.140976   .123097
   8.96547   8.96547      1.00  1.132876   .122357
   8.96534   8.96534      1.00  1.147306   .123757
   8.96523   8.96523      1.00  1.132326   .122277
   8.96512   8.96512      1.00  1.141336   .123337
   8.96500   8.96500      1.00  1.138216   .122917
   8.96488   8.96488      1.00  1.144126   .123607
   8.96476   8.96476      1.00  1.136586   .122717
   8.96464   8.96464      1.00  1.145336   .123707
   8.96453   8.96453      1.00  1.137906   .122877
   8.96441   8.96441      1.00  1.144906   .123797
   8.96429   8.96429      1.00  1.137576   .123077
   8.96418   8.96418      1.00  1.147616   .124127
   8.96406   8.96406      1.00  1.141916   .123497
   8.96395   8.96395      1.00  1.139006   .123207
   8.96384   8.96384      1.00  1.146226   .123647
   8.96374   8.96374      1.00  1.143516   .123837
   8.96362   8.96362      1.00  1.141106   .123547
   8.96350   8.96350      1.00  1.142476   .123617
   8.96339   8.96339      1.00  1.144276   .123967
   8.96329   8.96329      1.00  1.140736   .123497
   8.96318   8.96318      1.00  1.142986   .123797
   8.96306   8.96306      1.00  1.140956   .123517
   8.96295   8.96295      1.00  1.148006   .124497
   8.96285   8.96285      1.00  1.141336   .123657
   8.96274   8.96274      1.00  1.144916   .124127
   8.96262   8.96262      1.00  1.143266   .123827
   8.96251   8.96251      1.00  1.148916   .124417
   8.96240   8.96240      1.00  1.139366   .123517
   8.96229   8.96229      1.00  1.149046   .124557
   8.96218   8.96218      1.00  1.140916   .123717
   8.96206   8.96206      1.00  1.146716   .124367
   8.96196   8.96196      1.00  1.145476   .124267
   8.96185   8.96185      1.00  1.144206   .124137
   8.96174   8.96174      1.00  1.146016   .124157
   8.96163   8.96163      1.00  1.145856   .124227
   8.96153   8.96153      1.00  1.144586   .124017
   8.96142   8.96142      1.00  1.147086   .124367
   8.96131   8.96131      1.00  1.140276   .123827
   8.96120   8.96120      1.00  1.145096   .124407
   8.96110   8.96110      1.00  1.147296   .124547
   8.96100   8.96100      1.00  1.149556   .124777
   8.96089   8.96089      1.00  1.141596   .123867
   8.96079   8.96079      1.00  1.149906   .124887
   8.96069   8.96069      1.00  1.146506   .124377
   8.96059   8.96059      1.00  1.148856   .124767
   8.96048   8.96048      1.00  1.146476   .124667
   8.96038   8.96038      1.00  1.150186   .125027
   8.96027   8.96027      1.00  1.146286   .124657
   8.96017   8.96017      1.00  1.150446   .125007
   8.96007   8.96007      1.00  1.143426   .124317
   8.95996   8.95996      1.00  1.154496   .125487
   8.95986   8.95986      1.00  1.142836   .124077
   8.95975   8.95975      1.00  1.152296   .125147
   8.95964   8.95964      1.00  1.145126   .124467
   8.95954   8.95954      1.00  1.153506   .125377
   8.95944   8.95944      1.00  1.141026   .124067
   8.95932   8.95932      1.00  1.156496   .125847
   8.95921   8.95921      1.00  1.143856   .124527
   8.95909   8.95909      1.00  1.152336   .125367
   8.95899   8.95899      1.00  1.147656   .124837
   8.95887   8.95887      1.00  1.156476   .125697
   8.95876   8.95876      1.00  1.147616   .124767
   8.95864   8.95864      1.00  1.154026   .125537
   8.95854   8.95854      1.00  1.150176   .125117
   8.95842   8.95842      1.00  1.154916   .125677
   8.95829   8.95829      1.00  1.147016   .124867
   8.95818   8.95818      1.00  1.155356   .125867
   8.95807   8.95807      1.00  1.151466   .125377
   8.95795   8.95795      1.00  1.153576   .125717
   8.95783   8.95783      1.00  1.147816   .124867
   8.95772   8.95772      1.00  1.158876   .126317
   8.95760   8.95760      1.00  1.153726   .125727
   8.95749   8.95749      1.00  1.150416   .125337
   8.95738   8.95738      1.00  1.158436   .126187
   8.95726   8.95726      1.00  1.154306   .125747
   8.95716   8.95716      1.00  1.157606   .126257
   8.95705   8.95705      1.00  1.154056   .125637
   8.95693   8.95693      1.00  1.158636   .126297
   8.95682   8.95682      1.00  1.152676   .125597
   8.95671   8.95671      1.00  1.157906   .126257
   8.95661   8.95661      1.00  1.156756   .126107
   8.95649   8.95649      1.00  1.155756   .126047
   8.95638   8.95638      1.00  1.150906   .125587
   8.95627   8.95627      1.00  1.160816   .126587
   8.95616   8.95616      1.00  1.154246   .125857
   8.95604   8.95604      1.00  1.153876   .125907
   8.95593   8.95593      1.00  1.154266   .126127
   8.95582   8.95582      1.00  1.158186   .126497
   8.95570   8.95570      1.00  1.153016   .125877
   8.95558   8.95558      1.00  1.152006   .125767
   8.95547   8.95547      1.00  1.161596   .126887
   8.95536   8.95536      1.00  1.156636   .126247
   8.95524   8.95524      1.00  1.158016   .126327
   8.95511   8.95511      1.00  1.155096   .126167
   8.95500   8.95500      1.00  1.162506   .126937
   8.95489   8.95489      1.00  1.156956   .126487
   8.95477   8.95477      1.00  1.157156   .126427
   8.95465   8.95465      1.00  1.159666   .126747
   8.95453   8.95453      1.00  1.158876   .126737
   8.95442   8.95442      1.00  1.157776   .126487
   8.95430   8.95430      1.00  1.155866   .126307
   8.95418   8.95418      1.00  1.161486   .127017
   8.95407   8.95407      1.00  1.154946   .126247
   8.95396   8.95396      1.00  1.157276   .126457
   8.95385   8.95385      1.00  1.157226   .126457
   8.95373   8.95373      1.00  1.160076   .127017
   8.95362   8.95362      1.00  1.156676   .126497
   8.95351   8.95351      1.00  1.158496   .126647
   8.95340   8.95340      1.00  1.158216   .126507
   8.95329   8.95329      1.00  1.154806   .126087
   8.95318   8.95318      1.00  1.156426   .126277
   8.95307   8.95307      1.00  1.158456   .126657
   8.95296   8.95296      1.00  1.155496   .126277
   8.95285   8.95285      1.00  1.154626   .126227
   8.95274   8.95274      1.00  1.154556   .126227
   8.95264   8.95264      1.00  1.153776   .126237
   8.95253   8.95253      1.00  1.152826   .125857
   8.95241   8.95241      1.00  1.151176   .125857
   8.95230   8.95230      1.00  1.154956   .126397
   8.95219   8.95219      1.00  1.151846   .126097
   8.95208   8.95208      1.00  1.147836   .125637
   8.95197   8.95197      1.00  1.154376   .126217
   8.95186   8.95186      1.00  1.151136   .126007
   8.95176   8.95176      1.00  1.150686   .125947
   8.95165   8.95165      1.00  1.148336   .125637
   8.95154   8.95154      1.00  1.150646   .126067
   8.95143   8.95143      1.00  1.149546   .125947
   8.95133   8.95133      1.00  1.144336   .125277
   8.95122   8.95122      1.00  1.148006   .125767
   8.95111   8.95111      1.00  1.147566   .125747
   8.95101   8.95101      1.00  1.144426   .125397
   8.95091   8.95091      1.00  1.143706   .125507
   8.95080   8.95080      1.00  1.149356   .125757
   8.95070   8.95070      1.00  1.139636   .124807
   8.95060   8.95060      1.00  1.146446   .125477
   8.95050   8.95050      1.00  1.142896   .125097
   8.95039   8.95039      1.00  1.144026   .125317
   8.95028   8.95028      1.00  1.137706   .124647
   8.95018   8.95018      1.00  1.142536   .125147
   8.95008   8.95008      1.00  1.140076   .124907
   8.94998   8.94998      1.00  1.141726   .125107
   8.94988   8.94988      1.00  1.137436   .124657
   8.94977   8.94977      1.00  1.142066   .125247
   8.94967   8.94967      1.00  1.135146   .124337
   8.94956   8.94956      1.00  1.138716   .124607
   8.94945   8.94945      1.00  1.135636   .124407
   8.94934   8.94934      1.00  1.135396   .124297
   8.94923   8.94923      1.00  1.134506   .124247
   8.94911   8.94911      1.00  1.133216   .124267
   8.94899   8.94899      1.00  1.132546   .124037
   8.94888   8.94888      1.00  1.134136   .124237
   8.94878   8.94878      1.00  1.131356   .123877
   8.94866   8.94866      1.00  1.132376   .123897
   8.94854   8.94854      1.00  1.129716   .123707
   8.94843   8.94843      1.00  1.131296   .123777
   8.94831   8.94831      1.00  1.128546   .123587
   8.94819   8.94819      1.00  1.131186   .123907
   8.94807   8.94807      1.00  1.130686   .123677
   8.94796   8.94796      1.00  1.131216   .123757
   8.94786   8.94786      1.00  1.127026   .123187
   8.94775   8.94775      1.00  1.132966   .123907
   8.94763   8.94763      1.00  1.128636   .123477
   8.94752   8.94752      1.00  1.128946   .123377
   8.94740   8.94740      1.00  1.130006   .123517
   8.94729   8.94729      1.00  1.132656   .123707
   8.94718   8.94718      1.00  1.124826   .122937
   8.94706   8.94706      1.00  1.129476   .123447
   8.94696   8.94696      1.00  1.128456   .123077
   8.94684   8.94684      1.00  1.127596   .122797
   8.94673   8.94673      1.00  1.124166   .122557
   8.94662   8.94662      1.00  1.132426   .123277
   8.94652   8.94652      1.00  1.127366   .122707
   8.94641   8.94641      1.00  1.128326   .122527
   8.94629   8.94629      1.00  1.125206   .122337
   8.94618   8.94618      1.00  1.131216   .123007
   8.94607   8.94607      1.00  1.128976   .122487
   8.94596   8.94596      1.00  1.127816   .122367
   8.94584   8.94584      1.00  1.125366   .121937
   8.94572   8.94572      1.00  1.129486   .122107
   8.94561   8.94561      1.00  1.129676   .122187
   8.94550   8.94550      1.00  1.124986   .121527
   8.94538   8.94538      1.00  1.128816   .121747
   8.94526   8.94526      1.00  1.127936   .121517
   8.94515   8.94515      1.00  1.130036   .121707
   8.94503   8.94503      1.00  1.126316   .121047
   8.94491   8.94491      1.00  1.128386   .120937
   8.94479   8.94479      1.00  1.123556   .120337
   8.94468   8.94468      1.00  1.132516   .120937
   8.94456   8.94456      1.00  1.124686   .120087
   8.94444   8.94444      1.00  1.131806   .120687
   8.94432   8.94432      1.00  1.124466   .119737
   8.94421   8.94421      1.00  1.132896   .120417
   8.94410   8.94410      1.00  1.126926   .119497
   8.94399   8.94399      1.00  1.131036   .119417
   8.94388   8.94388      1.00  1.125286   .118847
   8.94377   8.94377      1.00  1.133966   .119717
   8.94365   8.94365      1.00  1.126606   .118807
   8.94354   8.94354      1.00  1.131416   .118757
   8.94343   8.94343      1.00  1.129066   .118337
   8.94333   8.94333      1.00  1.131836   .118467
   8.94321   8.94321      1.00  1.129536   .118207
   8.94310   8.94310      1.00  1.132466   .118227
   8.94299   8.94299      1.00  1.129106   .117587
   8.94289   8.94289      1.00  1.132636   .117907
   8.94278   8.94278      1.00  1.133306   .117517
   8.94266   8.94266      1.00  1.127486   .116767
   8.94255   8.94255      1.00  1.135836   .117427
   8.94244   8.94244      1.00  1.127936   .116247
   8.94233   8.94233      1.00  1.135006   .116817
   8.94221   8.94221      1.00  1.130396   .116367
   8.94211   8.94211      1.00  1.136736   .116837
   8.94200   8.94200      1.00  1.125556   .115787
   8.94189   8.94189      1.00  1.141686   .116937
   8.94178   8.94178      1.00  1.127876   .115037
   8.94167   8.94167      1.00  1.137656   .115797
   8.94157   8.94157      1.00  1.131346   .114967
   8.94146   8.94146      1.00  1.136296   .115497
   8.94135   8.94135      1.00  1.131186   .114547
   8.94125   8.94125      1.00  1.136026   .114697
   8.94114   8.94114      1.00  1.130596   .113787
   8.94104   8.94104      1.00  1.139686   .114147
   8.94093   8.94093      1.00  1.128286   .112857
   8.94083   8.94083      1.00  1.141066   .114127
   8.94073   8.94073      1.00  1.135576   .112867
   8.94063   8.94063      1.00  1.135326   .113037
   8.94052   8.94052      1.00  1.134996   .112427
   8.94041   8.94041      1.00  1.140216   .113037
   8.94032   8.94032      1.00  1.136366   .112407
   8.94021   8.94021      1.00  1.137416   .112577
   8.94011   8.94011      1.00  1.136636   .112107
   8.94001   8.94001      1.00  1.141386   .111977
   8.93991   8.93991      1.00  1.139076   .111957
   8.93980   8.93980      1.00  1.137966   .111777
   8.93969   8.93969      1.00  1.137596   .111577
   8.93959   8.93959      1.00  1.143656   .111607
   8.93948   8.93948      1.00  1.137676   .110997
   8.93937   8.93937      1.00  1.145516   .111667
   8.93925   8.93925      1.00  1.140286   .110817
   8.93914   8.93914      1.00  1.141156   .111177
   8.93904   8.93904      1.00  1.143756   .111047
   8.93893   8.93893      1.00  1.143776   .111297
   8.93881   8.93881      1.00  1.141176   .110967
   8.93870   8.93870      1.00  1.143606   .110937
   8.93859   8.93859      1.00  1.144426   .110947
   8.93847   8.93847      1.00  1.144386   .110997
   8.93835   8.93835      1.00  1.139326   .110177
   8.93823   8.93823      1.00  1.147716   .110887
   8.93813   8.93813      1.00  1.143936   .110567
   8.93800   8.93800      1.00  1.145516   .110267
   8.93788   8.93788      1.00  1.142026   .110067
   8.93777   8.93777      1.00  1.147226   .110727
   8.93766   8.93766      1.00  1.145126   .110347
   8.93755   8.93755      1.00  1.143336   .110117
   8.93742   8.93742      1.00  1.142686   .110287
   8.93731   8.93731      1.00  1.146076   .110427
   8.93720   8.93720      1.00  1.144836   .110387
   8.93709   8.93709      1.00  1.142986   .110177
   8.93698   8.93698      1.00  1.146356   .110987
   8.93686   8.93686      1.00  1.144906   .110747
   8.93676   8.93676      1.00  1.146106   .111117
   8.93665   8.93665      1.00  1.144496   .110567
   8.93654   8.93654      1.00  1.153076   .111477
   8.93643   8.93643      1.00  1.141586   .110607
   8.93633   8.93633      1.00  1.149216   .111147
   8.93621   8.93621      1.00  1.143106   .110227
   8.93609   8.93609      1.00  1.150016   .111007
   8.93598   8.93598      1.00  1.142826   .110727
   8.93587   8.93587      1.00  1.149546   .111277
   8.93575   8.93575      1.00  1.144246   .110947
   8.93563   8.93563      1.00  1.148966   .111617
   8.93552   8.93552      1.00  1.145026   .111347
   8.93541   8.93541      1.00  1.146976   .111597
   8.93529   8.93529      1.00  1.147746   .111877
   8.93516   8.93516      1.00  1.146586   .111747
   8.93505   8.93505      1.00  1.145196   .111117
   8.93494   8.93494      1.00  1.148866   .111857
   8.93481   8.93481      1.00  1.144676   .111687
   8.93469   8.93469      1.00  1.146716   .111447
   8.93458   8.93458      1.00  1.147586   .111537
   8.93446   8.93446      1.00  1.144986   .110997
   8.93435   8.93435      1.00  1.151426   .111997
   8.93423   8.93423      1.00  1.141856   .110917
   8.93412   8.93412      1.00  1.151636   .111997
   8.93401   8.93401      1.00  1.144256   .111487
   8.93390   8.93390      1.00  1.148376   .112247
   8.93378   8.93378      1.00  1.143856   .111547
   8.93367   8.93367      1.00  1.150456   .111997
   8.93356   8.93356      1.00  1.146246   .111457
   8.93345   8.93345      1.00  1.150306   .111647
   8.93333   8.93333      1.00  1.144876   .110227
   8.93322   8.93322      1.00  1.151486   .112137
   8.93312   8.93312      1.00  1.146976   .111737
   8.93301   8.93301      1.00  1.148016   .111927
   8.93290   8.93290      1.00  1.147386   .111867
   8.93279   8.93279      1.00  1.149986   .112257
   8.93268   8.93268      1.00  1.147196   .111997
   8.93256   8.93256      1.00  1.149946   .112327
   8.93245   8.93245      1.00  1.148526   .112207
   8.93234   8.93234      1.00  1.148596   .112547
   8.93223   8.93223      1.00  1.149656   .112337
   8.93212   8.93212      1.00  1.149306   .112607
   8.93201   8.93201      1.00  1.151876   .112737
   8.93190   8.93190      1.00  1.149596   .112637
   8.93180   8.93180      1.00  1.151636   .113327
   8.93169   8.93169      1.00  1.150506   .112997
   8.93158   8.93158      1.00  1.152366   .113297
   8.93147   8.93147      1.00  1.151816   .113277
   8.93137   8.93137      1.00  1.154176   .113257
   8.93126   8.93126      1.00  1.150396   .112917
   8.93115   8.93115      1.00  1.156526   .113807
   8.93105   8.93105      1.00  1.151196   .112947
   8.93095   8.93095      1.00  1.155216   .113707
   8.93084   8.93084      1.00  1.154396   .113327
   8.93073   8.93073      1.00  1.154006   .113337
   8.93063   8.93063      1.00  1.155846   .113597
   8.93054   8.93054      1.00  1.155786   .113827
   8.93043   8.93043      1.00  1.156386   .114267
   8.93032   8.93032      1.00  1.154606   .114107
   8.93022   8.93022      1.00  1.156246   .114357
   8.93013   8.93013      1.00  1.158366   .114217
   8.93002   8.93002      1.00  1.158666   .114367
   8.92991   8.92991      1.00  1.155016   .113737
   8.92980   8.92980      1.00  1.159646   .114257
   8.92971   8.92971      1.00  1.158116   .113957
   8.92960   8.92960      1.00  1.159436   .113977
   8.92949   8.92949      1.00  1.155686   .113997
   8.92938   8.92938      1.00  1.161596   .114387
   8.92927   8.92927      1.00  1.155456   .113667
   8.92915   8.92915      1.00  1.161126   .114837
   8.92904   8.92904      1.00  1.156456   .114247
   8.92893   8.92893      1.00  1.158816   .114777
   8.92883   8.92883      1.00  1.160806   .114647
   8.92871   8.92871      1.00  1.158676   .114857
   8.92859   8.92859      1.00  1.158326   .114477
   8.92847   8.92847      1.00  1.157816   .114567
   8.92836   8.92836      1.00  1.165506   .115317
   8.92824   8.92824      1.00  1.156606   .114147
   8.92812   8.92812      1.00  1.163036   .114927
   8.92800   8.92800      1.00  1.158556   .114967
   8.92790   8.92790      1.00  1.164416   .115167
   8.92778   8.92778      1.00  1.159106   .114907
   8.92767   8.92767      1.00  1.162006   .115357
   8.92755   8.92755      1.00  1.160306   .115127
   8.92744   8.92744      1.00  1.164246   .115397
   8.92733   8.92733      1.00  1.159776   .115187
   8.92721   8.92721      1.00  1.164576   .115317
   8.92710   8.92710      1.00  1.156776   .115347
   8.92699   8.92699      1.00  1.167386   .116707
   8.92688   8.92688      1.00  1.157466   .115467
   8.92676   8.92676      1.00  1.165136   .116017
   8.92665   8.92665      1.00  1.159576   .115737
   8.92655   8.92655      1.00  1.162056   .115347
   8.92644   8.92644      1.00  1.163996   .115957
   8.92633   8.92633      1.00  1.162546   .116067
   8.92622   8.92622      1.00  1.162776   .115957
   8.92611   8.92611      1.00  1.163456   .116617
   8.92600   8.92600      1.00  1.163806   .116317
   8.92588   8.92588      1.00  1.160646   .115937
   8.92576   8.92576      1.00  1.164746   .115927
   8.92565   8.92565      1.00  1.163486   .116117
   8.92554   8.92554      1.00  1.164536   .116497
   8.92542   8.92542      1.00  1.163266   .116617
   8.92530   8.92530      1.00  1.163286   .116517
   8.92519   8.92519      1.00  1.164276   .116677
   8.92507   8.92507      1.00  1.164056   .116427
   8.92494   8.92494      1.00  1.163936   .116557
   8.92482   8.92482      1.00  1.162416   .116367
   8.92471   8.92471      1.00  1.164826   .116817
   8.92459   8.92459      1.00  1.166406   .116817
   8.92447   8.92447      1.00  1.161826   .116067
   8.92435   8.92435      1.00  1.163646   .116087
   8.92424   8.92424      1.00  1.162286   .116137
   8.92413   8.92413      1.00  1.165186   .116347
   8.92402   8.92402      1.00  1.161616   .116577
   8.92391   8.92391      1.00  1.160916   .116007
   8.92380   8.92380      1.00  1.165096   .116257
   8.92369   8.92369      1.00  1.161016   .115937
   8.92357   8.92357      1.00  1.162376   .116497
   8.92346   8.92346      1.00  1.158926   .116297
   8.92335   8.92335      1.00  1.164856   .116747
   8.92324   8.92324      1.00  1.158236   .116177
   8.92313   8.92313      1.00  1.158756   .115857
   8.92302   8.92302      1.00  1.159166   .115697
   8.92291   8.92291      1.00  1.163716   .116287
   8.92280   8.92280      1.00  1.154966   .115617
   8.92269   8.92269      1.00  1.160886   .115447
   8.92258   8.92258      1.00  1.155456   .115197
   8.92247   8.92247      1.00  1.159646   .115707
   8.92236   8.92236      1.00  1.155586   .115267
   8.92225   8.92225      1.00  1.157646   .115997
   8.92214   8.92214      1.00  1.156116   .115487
   8.92203   8.92203      1.00  1.156246   .114917
   8.92193   8.92193      1.00  1.158496   .116007
   8.92181   8.92181      1.00  1.154206   .115087
   8.92170   8.92170      1.00  1.156596   .115237
   8.92160   8.92160      1.00  1.155536   .114887
   8.92149   8.92149      1.00  1.156176   .115157
   8.92138   8.92138      1.00  1.152506   .114657
   8.92127   8.92127      1.00  1.155406   .114647
   8.92117   8.92117      1.00  1.154716   .114757
   8.92107   8.92107      1.00  1.157156   .115427
   8.92096   8.92096      1.00  1.148596   .114517
   8.92086   8.92086      1.00  1.155416   .115277
   8.92076   8.92076      1.00  1.153616   .115227
   8.92066   8.92066      1.00  1.152906   .115257
   8.92055   8.92055      1.00  1.147486   .114827
   8.92045   8.92045      1.00  1.152086   .114637
   8.92035   8.92035      1.00  1.149376   .114337
   8.92024   8.92024      1.00  1.150496   .114617
   8.92013   8.92013      1.00  1.144266   .113947
   8.92004   8.92004      1.00  1.151046   .114647
   8.91993   8.91993      1.00  1.147256   .114607
   8.91982   8.91982      1.00  1.145526   .114247
   8.91972   8.91972      1.00  1.148956   .114547
   8.91961   8.91961      1.00  1.143926   .114457
   8.91951   8.91951      1.00  1.145996   .114437
   8.91940   8.91940      1.00  1.142206   .113637
   8.91928   8.91928      1.00  1.145926   .113667
   8.91918   8.91918      1.00  1.143596   .113347
   8.91907   8.91907      1.00  1.145436   .113807
   8.91895   8.91895      1.00  1.141796   .113837
   8.91883   8.91883      1.00  1.144046   .113937
   8.91872   8.91872      1.00  1.143226   .113877
   8.91862   8.91862      1.00  1.145966   .114367
   8.91851   8.91851      1.00  1.140976   .113317
   8.91838   8.91838      1.00  1.141606   .113587
   8.91826   8.91826      1.00  1.139776   .113597
   8.91815   8.91815      1.00  1.147026   .113987
   8.91804   8.91804      1.00  1.136536   .113147
   8.91792   8.91792      1.00  1.138616   .112977
   8.91780   8.91780      1.00  1.142286   .113607
   8.91769   8.91769      1.00  1.140516   .113287
   8.91758   8.91758      1.00  1.138136   .112837
   8.91746   8.91746      1.00  1.138646   .113107
   8.91735   8.91735      1.00  1.139466   .113387
   8.91724   8.91724      1.00  1.137236   .113057
   8.91713   8.91713      1.00  1.136236   .113177
   8.91701   8.91701      1.00  1.136156   .113247
   8.91690   8.91690      1.00  1.139396   .113307
   8.91680   8.91680      1.00  1.135016   .112997
   8.91669   8.91669      1.00  1.137016   .113407
   8.91658   8.91658      1.00  1.135636   .113307
   8.91647   8.91647      1.00  1.135656   .113157
   8.91636   8.91636      1.00  1.134606   .112847
   8.91625   8.91625      1.00  1.136296   .113057
   8.91613   8.91613      1.00  1.130296   .112437
   8.91603   8.91603      1.00  1.135176   .113027
   8.91591   8.91591      1.00  1.133476   .113037
   8.91580   8.91580      1.00  1.131586   .112817
   8.91568   8.91568      1.00  1.131246   .112397
   8.91557   8.91557      1.00  1.132656   .112797
   8.91545   8.91545      1.00  1.133486   .112787
   8.91533   8.91533      1.00  1.129026   .112457
   8.91521   8.91521      1.00  1.128956   .112447
   8.91510   8.91510      1.00  1.129916   .112467
   8.91499   8.91499      1.00  1.127336   .112517
   8.91487   8.91487      1.00  1.124626   .112317
   8.91475   8.91475      1.00  1.127096   .112217
   8.91463   8.91463      1.00  1.125796   .112077
   8.91451   8.91451      1.00  1.125496   .112087
   8.91440   8.91440      1.00  1.123606   .111997
   8.91428   8.91428      1.00  1.126336   .111537
   8.91417   8.91417      1.00  1.120946   .111387
   8.91407   8.91407      1.00  1.123376   .112017
   8.91395   8.91395      1.00  1.123126   .112167
   8.91384   8.91384      1.00  1.120226   .111717
   8.91373   8.91373      1.00  1.118286   .111457
   8.91362   8.91362      1.00  1.121316   .111947
   8.91350   8.91350      1.00  1.120426   .111967
   8.91339   8.91339      1.00  1.115176   .111457
   8.91328   8.91328      1.00  1.119736   .111987
   8.91318   8.91318      1.00  1.117226   .111897
   8.91307   8.91307      1.00  1.117616   .111937
   8.91295   8.91295      1.00  1.110776   .111017
   8.91285   8.91285      1.00  1.121266   .111817
   8.91275   8.91275      1.00  1.109176   .110967
   8.91263   8.91263      1.00  1.115966   .111617
   8.91251   8.91251      1.00  1.111266   .111267
   8.91240   8.91240      1.00  1.114746   .112187
   8.91230   8.91230      1.00  1.105916   .111117
   8.91219   8.91219      1.00  1.112286   .111637
   8.91207   8.91207      1.00  1.106246   .110977
   8.91197   8.91197      1.00  1.109606   .111067
   8.91186   8.91186      1.00  1.100766   .110097
   8.91175   8.91175      1.00  1.110266   .111027
   8.91164   8.91164      1.00  1.103586   .110707
   8.91153   8.91153      1.00  1.100956   .109987
   8.91143   8.91143      1.00  1.101256   .110287
   8.91132   8.91132      1.00  1.104386   .110997
   8.91121   8.91121      1.00  1.095726   .109947
   8.91111   8.91111      1.00  1.098636   .110537
   8.91101   8.91101      1.00  1.100486   .110797
   8.91090   8.91090      1.00  1.097806   .110377
   8.91080   8.91080      1.00  1.093606   .109707
   8.91070   8.91070      1.00  1.093676   .109907
   8.91060   8.91060      1.00  1.097516   .110157
   8.91049   8.91049      1.00  1.089536   .109637
   8.91039   8.91039      1.00  1.092726   .110077
   8.91029   8.91029      1.00  1.090046   .109587
   8.91019   8.91019      1.00  1.094856   .109917
   8.91008   8.91008      1.00  1.086036   .109267
   8.90997   8.90997      1.00  1.096106   .110527
   8.90988   8.90988      1.00  1.082686   .108927
   8.90978   8.90978      1.00  1.093016   .109637
   8.90967   8.90967      1.00  1.082866   .109047
   8.90955   8.90955      1.00  1.091026   .109857
   8.90944   8.90944      1.00  1.080156   .108777
   8.90934   8.90934      1.00  1.087226   .109567
   8.90923   8.90923      1.00  1.082796   .109377
   8.90911   8.90911      1.00  1.086616   .109827
   8.90900   8.90900      1.00  1.077456   .109087
   8.90889   8.90889      1.00  1.082246   .109367
   8.90878   8.90878      1.00  1.082746   .109337
   8.90866   8.90866      1.00  1.079806   .109197
   8.90855   8.90855      1.00  1.076476   .108677
   8.90844   8.90844      1.00  1.080886   .109087
   8.90832   8.90832      1.00  1.076846   .108657
   8.90820   8.90820      1.00  1.076816   .108587
   8.90809   8.90809      1.00  1.073546   .108657
   8.90798   8.90798      1.00  1.076676   .108947
   8.90786   8.90786      1.00  1.076766   .109097
   8.90774   8.90774      1.00  1.070056   .108137
   8.90762   8.90762      1.00  1.077766   .109177
   8.90751   8.90751      1.00  1.072176   .108647
   8.90740   8.90740      1.00  1.072256   .108557
   8.90729   8.90729      1.00  1.071446   .108217
   8.90717   8.90717      1.00  1.071566   .108197
   8.90707   8.90707      1.00  1.070486   .108357
   8.90695   8.90695      1.00  1.067646   .107987
   8.90684   8.90684      1.00  1.073216   .108607
   8.90673   8.90673      1.00  1.065046   .107947
   8.90663   8.90663      1.00  1.072346   .108937
   8.90652   8.90652      1.00  1.066286   .107807
   8.90640   8.90640      1.00  1.066016   .107987
   8.90629   8.90629      1.00  1.069236   .108367
   8.90619   8.90619      1.00  1.066276   .108147
   8.90607   8.90607      1.00  1.067976   .108387
   8.90596   8.90596      1.00  1.066136   .108427
   8.90584   8.90584      1.00  1.065126   .108427
   8.90573   8.90573      1.00  1.069156   .108707
   8.90562   8.90562      1.00  1.061716   .107867
   8.90550   8.90550      1.00  1.066086   .107967
   8.90538   8.90538      1.00  1.065196   .107637
   8.90527   8.90527      1.00  1.067696   .108217
   8.90515   8.90515      1.00  1.062746   .107697
   8.90502   8.90502      1.00  1.062106   .107727
   8.90490   8.90490      1.00  1.066126   .108367
   8.90480   8.90480      1.00  1.060706   .107917
   8.90468   8.90468      1.00  1.062566   .108007
   8.90455   8.90455      1.00  1.063176   .107937
   8.90444   8.90444      1.00  1.065526   .108317
   8.90433   8.90433      1.00  1.060776   .107867
   8.90421   8.90421      1.00  1.064936   .108127
   8.90410   8.90410      1.00  1.060156   .107847
   8.90399   8.90399      1.00  1.065206   .108347
   8.90388   8.90388      1.00  1.062356   .107667
   8.90377   8.90377      1.00  1.065066   .107967
   8.90365   8.90365      1.00  1.055726   .107297
   8.90353   8.90353      1.00  1.066646   .108897
   8.90343   8.90343      1.00  1.059706   .107487
   8.90332   8.90332      1.00  1.060796   .108157
   8.90321   8.90321      1.00  1.058776   .107787
   8.90310   8.90310      1.00  1.063476   .108627
   8.90299   8.90299      1.00  1.060996   .108257
   8.90288   8.90288      1.00  1.060936   .108047
   8.90277   8.90277      1.00  1.060606   .107827
   8.90266   8.90266      1.00  1.058956   .107697
   8.90255   8.90255      1.00  1.062156   .108397
   8.90244   8.90244      1.00  1.057206   .107967
   8.90232   8.90232      1.00  1.063896   .108477
   8.90222   8.90222      1.00  1.057546   .108027
   8.90211   8.90211      1.00  1.061676   .108417
   8.90200   8.90200      1.00  1.059246   .108017
   8.90189   8.90189      1.00  1.062126   .108627
   8.90178   8.90178      1.00  1.054636   .107727
   8.90168   8.90168      1.00  1.067496   .108847
   8.90157   8.90157      1.00  1.054826   .107347
   8.90145   8.90145      1.00  1.063476   .108537
   8.90135   8.90135      1.00  1.056236   .107607
   8.90125   8.90125      1.00  1.065886   .109007
   8.90114   8.90114      1.00  1.056216   .107967
   8.90103   8.90103      1.00  1.061376   .108317
   8.90093   8.90093      1.00  1.060456   .109117
   8.90083   8.90083      1.00  1.062376   .109177
   8.90073   8.90073      1.00  1.057716   .108277
   8.90063   8.90063      1.00  1.062206   .108647
   8.90052   8.90052      1.00  1.062386   .108537
   8.90042   8.90042      1.00  1.057016   .107847
   8.90031   8.90031      1.00  1.061636   .108547
   8.90021   8.90021      1.00  1.062636   .109067
   8.90011   8.90011      1.00  1.059376   .108517
   8.90001   8.90001      1.00  1.061246   .108577
   8.89991   8.89991      1.00  1.063956   .108847
   8.89980   8.89980      1.00  1.059286   .108237
   8.89970   8.89970      1.00  1.064236   .108087
   8.89960   8.89960      1.00  1.058396   .108027
   8.89948   8.89948      1.00  1.066206   .108907
   8.89936   8.89936      1.00  1.062156   .108817
   8.89926   8.89926      1.00  1.062986   .108827
   8.89915   8.89915      1.00  1.064976   .108737
   8.89904   8.89904      1.00  1.060846   .108677
   8.89892   8.89892      1.00  1.062916   .108987
   8.89881   8.89881      1.00  1.062496   .108677
   8.89870   8.89870      1.00  1.065096   .109077
   8.89859   8.89859      1.00  1.057376   .108247
   8.89847   8.89847      1.00  1.068246   .109557
   8.89835   8.89835      1.00  1.057376   .107777
   8.89824   8.89824      1.00  1.064796   .108867
   8.89812   8.89812      1.00  1.058576   .108007
   8.89800   8.89800      1.00  1.065046   .108817
   8.89789   8.89789      1.00  1.060526   .108627
   8.89777   8.89777      1.00  1.065346   .109207
   8.89766   8.89766      1.00  1.058166   .108277
   8.89754   8.89754      1.00  1.068946   .109387
   8.89743   8.89743      1.00  1.057156   .108337
   8.89732   8.89732      1.00  1.067786   .109497
   8.89720   8.89720      1.00  1.061166   .108687
   8.89709   8.89709      1.00  1.065016   .109027
   8.89698   8.89698      1.00  1.060946   .109347
   8.89688   8.89688      1.00  1.068106   .109727
   8.89677   8.89677      1.00  1.062196   .109107
   8.89665   8.89665      1.00  1.062626   .109367
   8.89654   8.89654      1.00  1.064676   .109367
   8.89644   8.89644      1.00  1.064606   .109377
   8.89633   8.89633      1.00  1.062306   .109297
   8.89621   8.89621      1.00  1.061916   .108947
   8.89610   8.89610      1.00  1.066956   .109457
   8.89599   8.89599      1.00  1.064086   .109597
   8.89587   8.89587      1.00  1.061866   .109517
   8.89576   8.89576      1.00  1.065126   .109697
   8.89564   8.89564      1.00  1.067826   .110037
   8.89553   8.89553      1.00  1.060766   .109477
   8.89542   8.89542      1.00  1.069946   .110297
   8.89530   8.89530      1.00  1.061096   .109767
   8.89518   8.89518      1.00  1.068416   .109937
   8.89507   8.89507      1.00  1.061446   .109737
   8.89494   8.89494      1.00  1.070346   .110607
   8.89482   8.89482      1.00  1.059326   .109617
   8.89471   8.89471      1.00  1.068006   .109967
   8.89460   8.89460      1.00  1.063036   .109507
   8.89447   8.89447      1.00  1.072046   .110667
   8.89436   8.89436      1.00  1.060896   .109397
   8.89425   8.89425      1.00  1.069246   .110277
   8.89413   8.89413      1.00  1.069276   .109887
   8.89402   8.89402      1.00  1.066116   .109707
   8.89390   8.89390      1.00  1.069856   .109997
   8.89379   8.89379      1.00  1.067266   .110347
   8.89369   8.89369      1.00  1.069776   .110567
   8.89357   8.89357      1.00  1.066286   .110137
   8.89346   8.89346      1.00  1.071246   .111137
   8.89335   8.89335      1.00  1.067886   .110547
   8.89325   8.89325      1.00  1.072106   .111167
   8.89314   8.89314      1.00  1.065716   .110017
   8.89302   8.89302      1.00  1.076116   .111127
   8.89291   8.89291      1.00  1.065706   .110437
   8.89280   8.89280      1.00  1.073486   .111037
   8.89269   8.89269      1.00  1.069316   .110687
   8.89258   8.89258      1.00  1.072986   .111037
   8.89247   8.89247      1.00  1.069296   .110617
   8.89236   8.89236      1.00  1.076756   .111607
   8.89225   8.89225      1.00  1.069896   .111117
   8.89214   8.89214      1.00  1.073546   .111237
   8.89203   8.89203      1.00  1.074176   .111167
   8.89192   8.89192      1.00  1.074116   .111047
   8.89182   8.89182      1.00  1.073316   .110507
   8.89171   8.89171      1.00  1.075356   .111037
   8.89160   8.89160      1.00  1.071746   .110147
   8.89149   8.89149      1.00  1.078856   .111447
   8.89138   8.89138      1.00  1.073296   .111107
   8.89127   8.89127      1.00  1.074786   .111397
   8.89117   8.89117      1.00  1.077976   .111597
   8.89107   8.89107      1.00  1.074386   .110917
   8.89096   8.89096      1.00  1.078966   .111557
   8.89086   8.89086      1.00  1.073686   .110827
   8.89076   8.89076      1.00  1.080276   .111657
   8.89066   8.89066      1.00  1.075396   .111067
   8.89055   8.89055      1.00  1.078836   .111037
   8.89045   8.89045      1.00  1.077806   .111187
   8.89034   8.89034      1.00  1.075986   .111437
   8.89024   8.89024      1.00  1.079066   .112247
   8.89014   8.89014      1.00  1.080386   .112157
   8.89003   8.89003      1.00  1.076996   .111527
   8.88993   8.88993      1.00  1.080096   .112097
   8.88983   8.88983      1.00  1.080476   .112137
   8.88972   8.88972      1.00  1.080386   .112387
   8.88962   8.88962      1.00  1.076076   .111817
   8.88951   8.88951      1.00  1.080446   .112497
   8.88941   8.88941      1.00  1.083586   .113007
   8.88929   8.88929      1.00  1.074706   .112307
   8.88917   8.88917      1.00  1.083216   .112707
   8.88907   8.88907      1.00  1.077976   .112107
   8.88896   8.88896      1.00  1.085816   .112937
   8.88884   8.88884      1.00  1.075386   .111267
   8.88872   8.88872      1.00  1.082886   .112027
   8.88861   8.88861      1.00  1.084526   .112437
   8.88851   8.88851      1.00  1.079706   .112287
   8.88839   8.88839      1.00  1.082666   .112627
   8.88826   8.88826      1.00  1.083856   .112737
   8.88815   8.88815      1.00  1.081626   .112417
   8.88803   8.88803      1.00  1.081476   .112637
   8.88792   8.88792      1.00  1.082986   .112667
   8.88780   8.88780      1.00  1.082186   .112027
   8.88769   8.88769      1.00  1.081096   .112297
   8.88758   8.88758      1.00  1.082416   .112077
   8.88747   8.88747      1.00  1.085406   .112627
   8.88735   8.88735      1.00  1.078896   .112217
   8.88724   8.88724      1.00  1.082256   .112377
   8.88713   8.88713      1.00  1.079496   .111137
   8.88702   8.88702      1.00  1.086946   .112987
   8.88690   8.88690      1.00  1.073596   .111947
   8.88680   8.88680      1.00  1.085886   .113127
   8.88670   8.88670      1.00  1.079296   .111977
   8.88658   8.88658      1.00  1.080856   .112607
   8.88647   8.88647      1.00  1.079796   .112577
   8.88637   8.88637      1.00  1.080156   .112767
   8.88626   8.88626      1.00  1.080116   .112667
   8.88615   8.88615      1.00  1.077276   .112147
   8.88603   8.88603      1.00  1.078946   .112117
   8.88592   8.88592      1.00  1.079286   .112497
   8.88581   8.88581      1.00  1.078696   .112027
   8.88570   8.88570      1.00  1.076746   .111657
   8.88558   8.88558      1.00  1.079476   .112657
   8.88547   8.88547      1.00  1.076306   .112277
   8.88536   8.88536      1.00  1.079386   .112337
   8.88524   8.88524      1.00  1.075816   .112167
   8.88512   8.88512      1.00  1.077766   .112597
   8.88500   8.88500      1.00  1.073786   .112257
   8.88489   8.88489      1.00  1.081446   .112857
   8.88477   8.88477      1.00  1.073996   .112047
   8.88465   8.88465      1.00  1.077336   .112397
   8.88454   8.88454      1.00  1.073386   .111947
   8.88443   8.88443      1.00  1.077006   .112047
   8.88431   8.88431      1.00  1.075296   .111997
   8.88419   8.88419      1.00  1.072726   .111897
   8.88408   8.88408      1.00  1.073536   .111927
   8.88397   8.88397      1.00  1.074976   .112167
   8.88385   8.88385      1.00  1.074016   .111947
   8.88374   8.88374      1.00  1.070796   .111437
   8.88363   8.88363      1.00  1.072186   .111367
   8.88352   8.88352      1.00  1.073856   .111647
   8.88342   8.88342      1.00  1.072136   .111807
   8.88331   8.88331      1.00  1.069016   .111267
   8.88319   8.88319      1.00  1.072316   .111887
   8.88309   8.88309      1.00  1.068726   .111327
   8.88299   8.88299      1.00  1.072416   .111817
   8.88287   8.88287      1.00  1.067096   .111247
   8.88275   8.88275      1.00  1.073056   .111747
   8.88265   8.88265      1.00  1.066556   .111437
   8.88253   8.88253      1.00  1.073526   .112197
   8.88242   8.88242      1.00  1.065206   .110707
   8.88231   8.88231      1.00  1.073726   .111957
   8.88221   8.88221      1.00  1.068166   .111897
   8.88210   8.88210      1.00  1.070266   .111997
   8.88198   8.88198      1.00  1.066566   .111967
   8.88187   8.88187      1.00  1.069026   .111997
   8.88177   8.88177      1.00  1.066646   .111317
   8.88166   8.88166      1.00  1.071016   .112147
   8.88155   8.88155      1.00  1.063816   .111217
   8.88144   8.88144      1.00  1.067716   .111657
   8.88134   8.88134      1.00  1.068866   .111967
   8.88124   8.88124      1.00  1.066546   .111707
   8.88112   8.88112      1.00  1.069966   .112107
   8.88102   8.88102      1.00  1.069446   .112087
   8.88092   8.88092      1.00  1.069156   .112057
   8.88082   8.88082      1.00  1.067106   .111727
   8.88071   8.88071      1.00  1.068756   .112247
   8.88061   8.88061      1.00  1.068886   .112247
   8.88051   8.88051      1.00  1.067646   .112347
   8.88040   8.88040      1.00  1.068476   .112277
   8.88030   8.88030      1.00  1.068936   .112377
   8.88020   8.88020      1.00  1.067206   .112047
   8.88010   8.88010      1.00  1.068246   .112077
   8.88000   8.88000      1.00  1.072236   .112397
   8.87989   8.87989      1.00  1.065266   .111677
   8.87978   8.87978      1.00  1.072226   .112397
   8.87968   8.87968      1.00  1.067576   .111967
   8.87957   8.87957      1.00  1.070716   .112627
   8.87946   8.87946      1.00  1.069936   .112377
   8.87935   8.87935      1.00  1.072556   .112267
   8.87925   8.87925      1.00  1.068866   .112147
   8.87914   8.87914      1.00  1.076176   .113267
   8.87902   8.87902      1.00  1.066606   .112217
   8.87890   8.87890      1.00  1.075496   .112807
   8.87879   8.87879      1.00  1.072236   .112697
   8.87868   8.87868      1.00  1.069516   .112287
   8.87856   8.87856      1.00  1.073476   .112857
   8.87844   8.87844      1.00  1.076176   .113167
   8.87833   8.87833      1.00  1.071576   .112637
   8.87821   8.87821      1.00  1.073806   .112907
   8.87809   8.87809      1.00  1.074426   .112767
   8.87798   8.87798      1.00  1.074606   .112777
   8.87787   8.87787      1.00  1.075146   .112837
   8.87775   8.87775      1.00  1.074966   .112627
   8.87763   8.87763      1.00  1.076876   .113277
   8.87752   8.87752      1.00  1.075306   .113597
   8.87740   8.87740      1.00  1.077216   .113727
   8.87729   8.87729      1.00  1.079736   .114237
   8.87717   8.87717      1.00  1.076016   .113627
   8.87707   8.87707      1.00  1.076496   .113507
   8.87696   8.87696      1.00  1.081726   .114427
   8.87685   8.87685      1.00  1.081116   .114737
   8.87674   8.87674      1.00  1.075016   .113497
   8.87663   8.87663      1.00  1.082726   .114727
   8.87653   8.87653      1.00  1.081856   .114577
   8.87641   8.87641      1.00  1.079966   .114247
   8.87630   8.87630      1.00  1.082036   .114267
   8.87619   8.87619      1.00  1.079736   .114317
   8.87608   8.87608      1.00  1.087776   .114847
   8.87596   8.87596      1.00  1.077936   .113607
   8.87584   8.87584      1.00  1.081576   .113557
   8.87573   8.87573      1.00  1.082506   .113957
   8.87562   8.87562      1.00  1.086706   .114817
   8.87550   8.87550      1.00  1.083306   .114417
   8.87538   8.87538      1.00  1.085606   .114497
   8.87526   8.87526      1.00  1.082976   .114367
   8.87515   8.87515      1.00  1.087986   .115057
   8.87503   8.87503      1.00  1.083796   .114697
   8.87491   8.87491      1.00  1.088076   .115077
   8.87479   8.87479      1.00  1.083306   .114647
   8.87468   8.87468      1.00  1.089296   .115107
   8.87457   8.87457      1.00  1.087636   .115057
   8.87445   8.87445      1.00  1.087716   .114927
   8.87434   8.87434      1.00  1.088216   .114957
   8.87423   8.87423      1.00  1.088896   .114917
   8.87411   8.87411      1.00  1.090526   .115117
   8.87399   8.87399      1.00  1.088096   .114877
   8.87388   8.87388      1.00  1.088826   .115297
   8.87377   8.87377      1.00  1.090496   .115587
   8.87366   8.87366      1.00  1.089936   .115667
   8.87354   8.87354      1.00  1.089466   .115767
   8.87343   8.87343      1.00  1.086726   .115627
   8.87333   8.87333      1.00  1.095746   .116227
   8.87322   8.87322      1.00  1.090516   .115617
   8.87310   8.87310      1.00  1.092026   .115747
   8.87299   8.87299      1.00  1.091046   .115647
   8.87288   8.87288      1.00  1.093546   .116187
   8.87277   8.87277      1.00  1.092436   .115707
   8.87265   8.87265      1.00  1.091576   .115717
   8.87255   8.87255      1.00  1.091286   .115857
   8.87244   8.87244      1.00  1.100836   .116517
   8.87233   8.87233      1.00  1.090216   .115147
   8.87222   8.87222      1.00  1.096746   .116287
   8.87211   8.87211      1.00  1.093046   .116217
   8.87201   8.87201      1.00  1.101356   .117157
   8.87190   8.87190      1.00  1.094476   .116317
   8.87178   8.87178      1.00  1.099416   .116567
   8.87167   8.87167      1.00  1.093796   .116097
   8.87157   8.87157      1.00  1.101616   .116937
   8.87146   8.87146      1.00  1.095596   .116297
   8.87135   8.87135      1.00  1.099096   .116677
   8.87125   8.87125      1.00  1.093106   .116057
   8.87115   8.87115      1.00  1.102386   .117227
   8.87104   8.87104      1.00  1.095436   .116327
   8.87093   8.87093      1.00  1.100296   .117057
   8.87083   8.87083      1.00  1.095636   .116347
   8.87073   8.87073      1.00  1.100846   .117387
   8.87063   8.87063      1.00  1.100606   .117357
   8.87052   8.87052      1.00  1.096636   .116967
   8.87042   8.87042      1.00  1.101116   .117417
   8.87032   8.87032      1.00  1.100886   .117557
   8.87022   8.87022      1.00  1.102186   .117547
   8.87011   8.87011      1.00  1.095586   .116727
   8.87001   8.87001      1.00  1.105716   .118407
   8.86991   8.86991      1.00  1.099106   .117367
   8.86981   8.86981      1.00  1.105826   .118317
   8.86969   8.86969      1.00  1.096656   .117297
   8.86959   8.86959      1.00  1.106906   .117977
   8.86949   8.86949      1.00  1.103026   .117667
   8.86937   8.86937      1.00  1.104386   .117857
   8.86926   8.86926      1.00  1.099416   .117417
   8.86914   8.86914      1.00  1.105286   .117927
   8.86904   8.86904      1.00  1.101996   .117817
   8.86892   8.86892      1.00  1.105616   .118437
   8.86880   8.86880      1.00  1.103076   .118167
   8.86869   8.86869      1.00  1.104426   .118527
   8.86858   8.86858      1.00  1.105046   .118867
   8.86847   8.86847      1.00  1.104086   .118037
   8.86834   8.86834      1.00  1.103516   .117647
   8.86822   8.86822      1.00  1.108896   .118467
   8.86812   8.86812      1.00  1.103486   .117787
   8.86800   8.86800      1.00  1.105196   .118247
   8.86788   8.86788      1.00  1.110486   .119187
   8.86777   8.86777      1.00  1.103246   .118227
   8.86766   8.86766      1.00  1.109106   .118817
   8.86754   8.86754      1.00  1.107756   .118347
   8.86742   8.86742      1.00  1.109436   .118537
   8.86731   8.86731      1.00  1.105306   .118047
   8.86720   8.86720      1.00  1.111246   .118637
   8.86709   8.86709      1.00  1.106706   .118387
   8.86698   8.86698      1.00  1.107756   .118967
   8.86686   8.86686      1.00  1.109376   .119217
   8.86676   8.86676      1.00  1.112406   .119267
   8.86665   8.86665      1.00  1.109376   .118907
   8.86653   8.86653      1.00  1.109246   .119307
   8.86643   8.86643      1.00  1.112036   .119607
   8.86632   8.86632      1.00  1.114906   .119857
   8.86621   8.86621      1.00  1.107516   .118737
   8.86609   8.86609      1.00  1.112536   .119237
   8.86598   8.86598      1.00  1.115196   .119117
   8.86587   8.86587      1.00  1.113746   .119417
   8.86575   8.86575      1.00  1.109466   .119147
   8.86563   8.86563      1.00  1.117036   .119857
   8.86552   8.86552      1.00  1.113716   .119617
   8.86541   8.86541      1.00  1.113386   .119457
   8.86529   8.86529      1.00  1.114616   .120107
   8.86517   8.86517      1.00  1.117936   .120027
   8.86504   8.86504      1.00  1.112756   .119707
   8.86493   8.86493      1.00  1.115016   .120027
   8.86481   8.86481      1.00  1.117576   .120377
   8.86469   8.86469      1.00  1.118256   .120197
   8.86458   8.86458      1.00  1.111976   .119647
   8.86447   8.86447      1.00  1.120266   .120357
   8.86435   8.86435      1.00  1.115626   .119917
   8.86423   8.86423      1.00  1.118206   .119917
   8.86411   8.86411      1.00  1.112656   .119457
   8.86400   8.86400      1.00  1.123726   .120717
   8.86389   8.86389      1.00  1.115846   .120057
   8.86378   8.86378      1.00  1.119086   .120717
   8.86367   8.86367      1.00  1.116636   .120547
   8.86357   8.86357      1.00  1.122526   .121267
   8.86345   8.86345      1.00  1.118406   .120487
   8.86334   8.86334      1.00  1.119176   .120467
   8.86324   8.86324      1.00  1.120736   .120367
   8.86313   8.86313      1.00  1.123356   .120657
   8.86302   8.86302      1.00  1.119066   .120487
   8.86291   8.86291      1.00  1.125186   .121237
   8.86279   8.86279      1.00  1.122826   .121017
   8.86269   8.86269      1.00  1.120046   .120277
   8.86257   8.86257      1.00  1.118856   .120237
   8.86245   8.86245      1.00  1.125676   .120827
   8.86234   8.86234      1.00  1.121866   .120687
   8.86224   8.86224      1.00  1.122776   .120887
   8.86213   8.86213      1.00  1.123346   .120927
   8.86202   8.86202      1.00  1.123026   .121367
   8.86191   8.86191      1.00  1.121486   .121387
   8.86180   8.86180      1.00  1.119956   .121007
   8.86170   8.86170      1.00  1.126216   .121427
   8.86158   8.86158      1.00  1.118526   .120737
   8.86148   8.86148      1.00  1.121636   .121037
   8.86138   8.86138      1.00  1.119256   .120667
   8.86127   8.86127      1.00  1.127506   .121257
   8.86116   8.86116      1.00  1.114596   .120567
   8.86106   8.86106      1.00  1.124726   .121517
   8.86096   8.86096      1.00  1.121836   .121037
   8.86086   8.86086      1.00  1.127456   .121647
   8.86075   8.86075      1.00  1.116886   .120767
   8.86064   8.86064      1.00  1.123426   .121177
   8.86054   8.86054      1.00  1.126616   .121417
   8.86044   8.86044      1.00  1.119226   .120907
   8.86033   8.86033      1.00  1.121166   .120977
   8.86023   8.86023      1.00  1.123436   .121287
   8.86013   8.86013      1.00  1.123676   .121257
   8.86003   8.86003      1.00  1.117866   .120587
   8.85992   8.85992      1.00  1.124116   .121487
   8.85982   8.85982      1.00  1.123026   .121597
   8.85972   8.85972      1.00  1.122306   .121617
   8.85961   8.85961      1.00  1.119956   .121277
   8.85950   8.85950      1.00  1.126216   .121807
   8.85939   8.85939      1.00  1.120006   .121407
   8.85928   8.85928      1.00  1.124856   .121897
   8.85917   8.85917      1.00  1.118706   .121387
   8.85906   8.85906      1.00  1.130526   .122617
   8.85895   8.85895      1.00  1.115616   .120747
   8.85885   8.85885      1.00  1.125976   .121877
   8.85873   8.85873      1.00  1.123106   .121967
   8.85860   8.85860      1.00  1.122766   .121887
   8.85848   8.85848      1.00  1.117826   .121887
   8.85837   8.85837      1.00  1.126716   .122497
   8.85826   8.85826      1.00  1.122666   .121917
   8.85814   8.85814      1.00  1.122006   .121837
   8.85802   8.85802      1.00  1.121046   .121977
   8.85791   8.85791      1.00  1.126956   .121847
   8.85780   8.85780      1.00  1.121646   .121457
   8.85768   8.85768      1.00  1.123106   .121687
   8.85757   8.85757      1.00  1.120346   .121507
   8.85745   8.85745      1.00  1.126586   .121837
   8.85734   8.85734      1.00  1.119986   .121037
   8.85723   8.85723      1.00  1.119976   .120827
   8.85712   8.85712      1.00  1.126066   .121957
   8.85701   8.85701      1.00  1.118376   .121117
   8.85690   8.85690      1.00  1.126326   .122247
   8.85679   8.85679      1.00  1.120276   .121327
   8.85668   8.85668      1.00  1.123226   .121357
   8.85657   8.85657      1.00  1.121676   .121337
   8.85646   8.85646      1.00  1.120606   .121387
   8.85634   8.85634      1.00  1.122986   .121777
   8.85623   8.85623      1.00  1.122756   .121867
   8.85612   8.85612      1.00  1.118936   .121187
   8.85600   8.85600      1.00  1.124216   .121957
   8.85589   8.85589      1.00  1.122136   .121567
   8.85578   8.85578      1.00  1.122296   .121497
   8.85567   8.85567      1.00  1.122666   .121097
   8.85555   8.85555      1.00  1.124076   .121557
   8.85543   8.85543      1.00  1.120836   .121557
   8.85532   8.85532      1.00  1.122906   .121637
   8.85520   8.85520      1.00  1.126836   .122297
   8.85508   8.85508      1.00  1.121716   .121937
   8.85496   8.85496      1.00  1.123966   .122587
   8.85484   8.85484      1.00  1.120146   .121917
   8.85473   8.85473      1.00  1.133066   .123097
   8.85461   8.85461      1.00  1.123016   .122307
   8.85449   8.85449      1.00  1.123336   .122347
   8.85438   8.85438      1.00  1.129186   .123047
   8.85426   8.85426      1.00  1.126656   .122757
   8.85415   8.85415      1.00  1.124446   .122127
   8.85403   8.85403      1.00  1.123036   .122137
   8.85392   8.85392      1.00  1.127656   .122637
   8.85381   8.85381      1.00  1.126266   .122817
   8.85369   8.85369      1.00  1.124156   .122587
   8.85358   8.85358      1.00  1.127106   .122727
   8.85347   8.85347      1.00  1.125796   .122497
   8.85337   8.85337      1.00  1.126886   .122417
   8.85325   8.85325      1.00  1.123776   .122427
   8.85314   8.85314      1.00  1.128426   .122947
   8.85303   8.85303      1.00  1.125326   .123027
   8.85293   8.85293      1.00  1.125996   .123007
   8.85281   8.85281      1.00  1.128336   .123157
   8.85269   8.85269      1.00  1.125026   .122567
   8.85259   8.85259      1.00  1.128036   .123027
   8.85248   8.85248      1.00  1.128386   .122907
   8.85237   8.85237      1.00  1.129376   .122737
   8.85225   8.85225      1.00  1.128656   .123317
   8.85215   8.85215      1.00  1.127216   .123287
   8.85204   8.85204      1.00  1.133266   .123687
   8.85193   8.85193      1.00  1.130836   .123307
   8.85182   8.85182      1.00  1.124556   .122327
   8.85171   8.85171      1.00  1.133636   .123427
   8.85160   8.85160      1.00  1.131516   .123457
   8.85149   8.85149      1.00  1.129176   .123397
   8.85138   8.85138      1.00  1.129166   .123217
   8.85128   8.85128      1.00  1.133076   .123647
   8.85118   8.85118      1.00  1.131666   .123537
   8.85107   8.85107      1.00  1.127176   .123247
   8.85096   8.85096      1.00  1.131846   .123887
   8.85086   8.85086      1.00  1.131326   .123807
   8.85076   8.85076      1.00  1.132266   .123547
   8.85066   8.85066      1.00  1.127706   .123277
   8.85055   8.85055      1.00  1.139256   .124477
   8.85045   8.85045      1.00  1.128816   .123527
   8.85035   8.85035      1.00  1.134446   .123497
   8.85025   8.85025      1.00  1.134366   .124017
   8.85014   8.85014      1.00  1.136296   .124217
   8.85004   8.85004      1.00  1.132776   .123877
   8.84994   8.84994      1.00  1.135276   .124057
   8.84983   8.84983      1.00  1.136626   .124557
   8.84972   8.84972      1.00  1.132956   .124197
   8.84961   8.84961      1.00  1.135406   .124807
   8.84951   8.84951      1.00  1.135676   .124777
   8.84939   8.84939      1.00  1.135526   .124377
   8.84928   8.84928      1.00  1.131426   .123887
   8.84917   8.84917      1.00  1.137476   .124857
   8.84907   8.84907      1.00  1.136356   .124667
   8.84896   8.84896      1.00  1.133656   .124087
   8.84884   8.84884      1.00  1.134676   .124707
   8.84872   8.84872      1.00  1.140236   .125677
   8.84861   8.84861      1.00  1.132056   .124717
   8.84850   8.84850      1.00  1.138796   .125087
   8.84838   8.84838      1.00  1.132496   .124037
   8.84826   8.84826      1.00  1.139316   .125127
   8.84815   8.84815      1.00  1.134376   .124067
   8.84803   8.84803      1.00  1.137276   .124967
   8.84791   8.84791      1.00  1.140596   .125667
   8.84780   8.84780      1.00  1.136256   .125327
   8.84769   8.84769      1.00  1.136716   .125147
   8.84756   8.84756      1.00  1.141136   .125447
   8.84745   8.84745      1.00  1.139256   .125537
   8.84734   8.84734      1.00  1.136376   .124967
   8.84723   8.84723      1.00  1.139886   .125367
   8.84712   8.84712      1.00  1.140016   .125537
   8.84700   8.84700      1.00  1.139456   .125787
   8.84689   8.84689      1.00  1.137076   .125167
   8.84679   8.84679      1.00  1.140906   .125077
   8.84668   8.84668      1.00  1.138336   .124577
   8.84656   8.84656      1.00  1.141326   .125377
   8.84646   8.84646      1.00  1.136576   .125167
   8.84635   8.84635      1.00  1.145226   .125987
   8.84624   8.84624      1.00  1.137986   .125017
   8.84612   8.84612      1.00  1.141586   .125467
   8.84601   8.84601      1.00  1.141736   .125887
   8.84590   8.84590      1.00  1.141876   .125737
   8.84578   8.84578      1.00  1.139976   .125527
   8.84567   8.84567      1.00  1.143746   .126237
   8.84555   8.84555      1.00  1.141986   .125547
   8.84544   8.84544      1.00  1.144216   .125817
   8.84532   8.84532      1.00  1.138786   .125477
   8.84520   8.84520      1.00  1.144166   .125917
   8.84508   8.84508      1.00  1.146456   .126857
   8.84497   8.84497      1.00  1.137586   .125547
   8.84484   8.84484      1.00  1.147316   .126557
   8.84472   8.84472      1.00  1.143576   .125847
   8.84461   8.84461      1.00  1.144646   .125827
   8.84450   8.84450      1.00  1.141936   .125437
   8.84438   8.84438      1.00  1.149996   .126317
   8.84426   8.84426      1.00  1.139136   .125497
   8.84415   8.84415      1.00  1.145676   .126137
   8.84404   8.84404      1.00  1.143726   .125547
   8.84393   8.84393      1.00  1.149416   .126367
   8.84381   8.84381      1.00  1.141376   .125597
   8.84369   8.84369      1.00  1.145136   .126547
   8.84359   8.84359      1.00  1.146516   .126447
   8.84348   8.84348      1.00  1.147576   .126927
   8.84336   8.84336      1.00  1.142206   .126227
   8.84326   8.84326      1.00  1.150706   .127177
   8.84315   8.84315      1.00  1.146116   .126517
   8.84304   8.84304      1.00  1.148076   .126067
   8.84293   8.84293      1.00  1.147576   .126727
   8.84281   8.84281      1.00  1.149916   .127137
   8.84270   8.84270      1.00  1.144686   .127007
   8.84259   8.84259      1.00  1.151196   .127717
   8.84248   8.84248      1.00  1.148596   .127357
   8.84237   8.84237      1.00  1.145436   .127207
   8.84227   8.84227      1.00  1.149526   .127097
   8.84215   8.84215      1.00  1.145776   .126717
   8.84204   8.84204      1.00  1.151156   .127747
   8.84193   8.84193      1.00  1.145256   .126957
   8.84183   8.84183      1.00  1.148726   .127517
   8.84172   8.84172      1.00  1.147026   .127537
   8.84160   8.84160      1.00  1.146056   .127267
   8.84150   8.84150      1.00  1.145756   .127007
   8.84140   8.84140      1.00  1.150476   .127837
   8.84129   8.84129      1.00  1.145476   .127447
   8.84118   8.84118      1.00  1.147816   .127357
   8.84108   8.84108      1.00  1.148076   .127347
   8.84098   8.84098      1.00  1.147186   .127057
   8.84088   8.84088      1.00  1.147286   .126827
   8.84077   8.84077      1.00  1.146726   .127147
   8.84066   8.84066      1.00  1.146326   .127277
   8.84056   8.84056      1.00  1.146146   .126647
   8.84046   8.84046      1.00  1.148856   .127517
   8.84035   8.84035      1.00  1.144676   .127307
   8.84025   8.84025      1.00  1.151486   .128287
   8.84016   8.84016      1.00  1.141606   .127097
   8.84005   8.84005      1.00  1.149396   .127837
   8.83994   8.83994      1.00  1.145596   .126987
   8.83983   8.83983      1.00  1.147916   .127117
   8.83973   8.83973      1.00  1.144596   .126777
   8.83962   8.83962      1.00  1.146346   .126947
   8.83952   8.83952      1.00  1.145606   .127147
   8.83940   8.83940      1.00  1.148126   .127247
   8.83930   8.83930      1.00  1.144946   .127457
   8.83919   8.83919      1.00  1.148926   .127057
   8.83907   8.83907      1.00  1.145626   .127207
   8.83896   8.83896      1.00  1.145516   .127647
   8.83886   8.83886      1.00  1.148766   .127847
   8.83874   8.83874      1.00  1.148256   .127707
   8.83861   8.83861      1.00  1.142946   .126487
   8.83850   8.83850      1.00  1.146786   .127237
   8.83839   8.83839      1.00  1.151556   .127787
   8.83827   8.83827      1.00  1.142636   .126847
   8.83815   8.83815      1.00  1.147156   .127087
   8.83803   8.83803      1.00  1.145476   .127027
   8.83792   8.83792      1.00  1.150776   .127457
   8.83781   8.83781      1.00  1.146456   .127527
   8.83769   8.83769      1.00  1.148186   .127487
   8.83758   8.83758      1.00  1.151056   .128017
   8.83747   8.83747      1.00  1.146916   .127907
   8.83735   8.83735      1.00  1.144836   .127787
   8.83724   8.83724      1.00  1.153126   .128307
   8.83712   8.83712      1.00  1.144476   .127887
   8.83702   8.83702      1.00  1.148466   .127737
   8.83690   8.83690      1.00  1.149136   .128577
   8.83679   8.83679      1.00  1.149576   .128147
   8.83668   8.83668      1.00  1.147796   .127527
   8.83658   8.83658      1.00  1.147616   .127257
   8.83647   8.83647      1.00  1.149836   .127697
   8.83635   8.83635      1.00  1.147026   .127637
   8.83625   8.83625      1.00  1.148516   .128487
   8.83614   8.83614      1.00  1.148256   .128577
   8.83602   8.83602      1.00  1.151466   .128407
   8.83590   8.83590      1.00  1.144056   .127427
   8.83579   8.83579      1.00  1.151266   .128607
   8.83568   8.83568      1.00  1.150046   .128637
   8.83557   8.83557      1.00  1.150256   .128517
   8.83545   8.83545      1.00  1.143896   .128357
   8.83533   8.83533      1.00  1.153276   .128907
   8.83522   8.83522      1.00  1.149326   .128107
   8.83510   8.83510      1.00  1.148136   .128087
   8.83497   8.83497      1.00  1.146496   .128097
   8.83486   8.83486      1.00  1.153446   .129187
   8.83475   8.83475      1.00  1.145696   .128037
   8.83463   8.83463      1.00  1.150156   .128607
   8.83451   8.83451      1.00  1.149426   .128237
   8.83439   8.83439      1.00  1.149166   .127587
   8.83428   8.83428      1.00  1.147136   .127967
   8.83416   8.83416      1.00  1.150896   .128857
   8.83404   8.83404      1.00  1.149556   .128947
   8.83394   8.83394      1.00  1.146926   .128847
   8.83383   8.83383      1.00  1.148076   .128737
   8.83371   8.83371      1.00  1.150966   .128577
   8.83360   8.83360      1.00  1.148496   .128107
   8.83349   8.83349      1.00  1.146126   .127777
   8.83338   8.83338      1.00  1.152326   .128927
   8.83327   8.83327      1.00  1.149696   .128547
   8.83316   8.83316      1.00  1.147596   .128517
   8.83305   8.83305      1.00  1.148876   .128707
   8.83295   8.83295      1.00  1.153796   .129397
   8.83284   8.83284      1.00  1.144236   .128207
   8.83271   8.83271      1.00  1.147476   .128667
   8.83261   8.83261      1.00  1.151566   .128797
   8.83251   8.83251      1.00  1.149116   .128457
   8.83240   8.83240      1.00  1.146856   .129017
   8.83228   8.83228      1.00  1.147696   .128747
   8.83217   8.83217      1.00  1.147276   .128967
   8.83207   8.83207      1.00  1.148396   .129087
   8.83195   8.83195      1.00  1.143856   .128417
   8.83184   8.83184      1.00  1.148196   .128887
   8.83173   8.83173      1.00  1.148966   .129397
   8.83163   8.83163      1.00  1.145436   .129127
   8.83152   8.83152      1.00  1.148676   .129397
   8.83141   8.83141      1.00  1.145456   .129387
   8.83131   8.83131      1.00  1.147326   .129157
   8.83121   8.83121      1.00  1.149076   .129237
   8.83110   8.83110      1.00  1.147216   .128937
   8.83099   8.83099      1.00  1.146586   .128647
   8.83089   8.83089      1.00  1.149796   .129067
   8.83079   8.83079      1.00  1.145506   .128857
   8.83069   8.83069      1.00  1.146136   .129087
   8.83058   8.83058      1.00  1.147896   .129387
   8.83048   8.83048      1.00  1.145626   .128967
   8.83038   8.83038      1.00  1.151556   .129447
   8.83028   8.83028      1.00  1.146066   .128797
   8.83017   8.83017      1.00  1.150866   .129207
   8.83007   8.83007      1.00  1.145666   .129037
   8.82997   8.82997      1.00  1.153336   .129837
   8.82986   8.82986      1.00  1.145646   .129107
   8.82975   8.82975      1.00  1.150646   .129257
   8.82965   8.82965      1.00  1.147396   .128987
   8.82953   8.82953      1.00  1.152486   .129627
   8.82943   8.82943      1.00  1.145906   .128577
   8.82932   8.82932      1.00  1.150926   .129387
   8.82921   8.82921      1.00  1.149436   .128987
   8.82910   8.82910      1.00  1.153156   .129857
   8.82899   8.82899      1.00  1.147756   .129417
   8.82887   8.82887      1.00  1.157256   .130417
   8.82876   8.82876      1.00  1.147996   .129147
   8.82865   8.82865      1.00  1.155536   .130087
   8.82853   8.82853      1.00  1.150206   .129757
   8.82841   8.82841      1.00  1.155746   .130177
   8.82830   8.82830      1.00  1.152146   .129977
   8.82819   8.82819      1.00  1.153546   .130297
   8.82807   8.82807      1.00  1.153476   .129897
   8.82795   8.82795      1.00  1.154426   .129877
   8.82784   8.82784      1.00  1.152426   .129647
   8.82772   8.82772      1.00  1.153256   .130177
   8.82761   8.82761      1.00  1.156896   .130707
   8.82749   8.82749      1.00  1.150946   .130067
   8.82737   8.82737      1.00  1.154776   .130047
   8.82727   8.82727      1.00  1.155106   .130107
   8.82715   8.82715      1.00  1.153336   .129717
   8.82704   8.82704      1.00  1.154146   .129817
   8.82693   8.82693      1.00  1.155826   .129977
   8.82683   8.82683      1.00  1.156006   .130127
   8.82672   8.82672      1.00  1.155136   .129877
   8.82660   8.82660      1.00  1.153256   .129857
   8.82649   8.82649      1.00  1.157676   .130597
   8.82639   8.82639      1.00  1.153296   .130407
   8.82627   8.82627      1.00  1.156626   .130977
   8.82616   8.82616      1.00  1.157086   .130757
   8.82605   8.82605      1.00  1.156016   .130727
   8.82594   8.82594      1.00  1.156586   .130647
   8.82582   8.82582      1.00  1.157006   .130807
   8.82570   8.82570      1.00  1.159566   .130947
   8.82559   8.82559      1.00  1.154266   .130247
   8.82548   8.82548      1.00  1.159336   .130627
   8.82536   8.82536      1.00  1.156316   .130237
   8.82523   8.82523      1.00  1.157486   .130377
   8.82511   8.82511      1.00  1.157206   .130547
   8.82500   8.82500      1.00  1.156006   .130457
   8.82488   8.82488      1.00  1.158186   .131247
   8.82476   8.82476      1.00  1.157006   .130867
   8.82464   8.82464      1.00  1.156966   .131397
   8.82453   8.82453      1.00  1.159376   .131757
   8.82441   8.82441      1.00  1.157976   .131277
   8.82429   8.82429      1.00  1.159906   .131567
   8.82418   8.82418      1.00  1.156156   .131197
   8.82408   8.82408      1.00  1.160756   .131727
   8.82396   8.82396      1.00  1.157716   .131497
   8.82385   8.82385      1.00  1.160266   .131377
   8.82373   8.82373      1.00  1.157096   .130607
   8.82362   8.82362      1.00  1.160326   .131007
   8.82351   8.82351      1.00  1.159406   .130907
   8.82340   8.82340      1.00  1.159476   .131227
   8.82330   8.82330      1.00  1.159596   .130967
   8.82319   8.82319      1.00  1.158176   .130877
   8.82307   8.82307      1.00  1.162476   .131477
   8.82296   8.82296      1.00  1.160626   .131067
   8.82285   8.82285      1.00  1.157276   .131197
   8.82274   8.82274      1.00  1.161946   .132267
   8.82262   8.82262      1.00  1.161176   .132087
   8.82251   8.82251      1.00  1.160346   .131817
   8.82240   8.82240      1.00  1.158366   .130667
   8.82230   8.82230      1.00  1.160746   .131417
   8.82219   8.82219      1.00  1.161246   .131767
   8.82207   8.82207      1.00  1.158536   .131467
   8.82196   8.82196      1.00  1.158416   .131567
   8.82186   8.82186      1.00  1.164926   .131867
   8.82175   8.82175      1.00  1.159266   .131927
   8.82163   8.82163      1.00  1.160356   .132067
   8.82153   8.82153      1.00  1.159036   .132027
   8.82142   8.82142      1.00  1.165466   .132247
   8.82132   8.82132      1.00  1.158006   .131847
   8.82121   8.82121      1.00  1.161136   .131747
   8.82110   8.82110      1.00  1.158016   .131617
   8.82101   8.82101      1.00  1.162966   .132047
   8.82090   8.82090      1.00  1.157936   .131337
   8.82079   8.82079      1.00  1.160416   .131927
   8.82069   8.82069      1.00  1.158546   .131947
   8.82059   8.82059      1.00  1.159846   .131837
   8.82048   8.82048      1.00  1.156416   .131547
   8.82038   8.82038      1.00  1.161516   .132127
   8.82028   8.82028      1.00  1.156346   .131987
   8.82018   8.82018      1.00  1.158546   .132207
   8.82008   8.82008      1.00  1.157876   .132017
   8.81997   8.81997      1.00  1.158806   .132017
   8.81986   8.81986      1.00  1.157836   .132097
   8.81976   8.81976      1.00  1.156346   .131827
   8.81965   8.81965      1.00  1.158666   .131447
   8.81954   8.81954      1.00  1.156096   .131927
   8.81944   8.81944      1.00  1.158426   .132527
   8.81933   8.81933      1.00  1.154386   .131917
   8.81921   8.81921      1.00  1.161156   .132927
   8.81910   8.81910      1.00  1.150696   .131437
   8.81899   8.81899      1.00  1.159376   .132917
   8.81888   8.81888      1.00  1.153816   .132117
   8.81877   8.81877      1.00  1.159096   .132807
   8.81865   8.81865      1.00  1.148816   .131477
   8.81854   8.81854      1.00  1.158756   .133027
   8.81842   8.81842      1.00  1.152996   .131747
   8.81830   8.81830      1.00  1.156226   .132207
   8.81818   8.81818      1.00  1.148576   .131577
   8.81807   8.81807      1.00  1.160766   .132617
   8.81796   8.81796      1.00  1.147516   .131517
   8.81784   8.81784      1.00  1.156026   .131987
   8.81772   8.81772      1.00  1.149926   .131237
   8.81761   8.81761      1.00  1.156356   .131857
   8.81750   8.81750      1.00  1.150606   .131667
   8.81738   8.81738      1.00  1.154226   .132207
   8.81727   8.81727      1.00  1.151036   .131727
   8.81716   8.81716      1.00  1.155316   .132077
   8.81705   8.81705      1.00  1.148446   .131277
   8.81693   8.81693      1.00  1.154606   .131897
   8.81682   8.81682      1.00  1.151606   .131587
   8.81672   8.81672      1.00  1.149836   .131477
   8.81661   8.81661      1.00  1.152966   .131807
   8.81650   8.81650      1.00  1.150866   .131267
   8.81638   8.81638      1.00  1.151006   .131727
   8.81627   8.81627      1.00  1.147736   .131307
   8.81616   8.81616      1.00  1.150276   .131557
   8.81605   8.81605      1.00  1.152706   .131527
   8.81593   8.81593      1.00  1.146846   .131527
   8.81582   8.81582      1.00  1.150276   .131757
   8.81571   8.81571      1.00  1.153136   .132457
   8.81559   8.81559      1.00  1.147706   .131707
   8.81547   8.81547      1.00  1.147276   .131277
   8.81536   8.81536      1.00  1.152856   .131877
   8.81524   8.81524      1.00  1.147706   .131277
   8.81512   8.81512      1.00  1.147866   .131687
   8.81500   8.81500      1.00  1.150986   .132147
   8.81488   8.81488      1.00  1.149726   .132197
   8.81477   8.81477      1.00  1.148956   .131887
   8.81465   8.81465      1.00  1.147956   .131437
   8.81453   8.81453      1.00  1.147676   .131337
   8.81441   8.81441      1.00  1.152486   .131987
   8.81430   8.81430      1.00  1.146156   .131557
   8.81419   8.81419      1.00  1.150556   .132137
   8.81407   8.81407      1.00  1.150846   .132587
   8.81396   8.81396      1.00  1.145616   .131527
   8.81385   8.81385      1.00  1.150166   .131987
   8.81373   8.81373      1.00  1.150216   .131777
   8.81361   8.81361      1.00  1.147006   .131967
   8.81351   8.81351      1.00  1.148646   .132777
   8.81340   8.81340      1.00  1.149036   .132787
   8.81329   8.81329      1.00  1.149856   .132477
   8.81318   8.81318      1.00  1.145216   .131827
   8.81307   8.81307      1.00  1.149776   .131907
   8.81297   8.81297      1.00  1.152136   .132257
   8.81286   8.81286      1.00  1.147306   .132257
   8.81274   8.81274      1.00  1.145966   .131107
   8.81263   8.81263      1.00  1.149856   .131917
   8.81252   8.81252      1.00  1.150856   .131547
   8.81241   8.81241      1.00  1.145216   .131607
   8.81230   8.81230      1.00  1.149976   .132417
   8.81219   8.81219      1.00  1.149886   .132487
   8.81208   8.81208      1.00  1.149456   .132377
   8.81197   8.81197      1.00  1.146266   .132307
   8.81186   8.81186      1.00  1.148766   .132257
   8.81175   8.81175      1.00  1.150166   .131717
   8.81164   8.81164      1.00  1.145736   .131977
   8.81153   8.81153      1.00  1.150916   .132927
   8.81142   8.81142      1.00  1.148576   .132207
   8.81132   8.81132      1.00  1.147096   .132167
   8.81122   8.81122      1.00  1.146536   .132117
   8.81111   8.81111      1.00  1.150916   .133047
   8.81100   8.81100      1.00  1.146416   .132287
   8.81090   8.81090      1.00  1.145456   .132577
   8.81080   8.81080      1.00  1.150226   .133227
   8.81069   8.81069      1.00  1.149436   .133027
   8.81059   8.81059      1.00  1.147166   .132567
   8.81049   8.81049      1.00  1.146296   .132427
   8.81039   8.81039      1.00  1.147646   .133067
   8.81029   8.81029      1.00  1.150476   .133617
   8.81018   8.81018      1.00  1.144546   .132617
   8.81008   8.81008      1.00  1.149726   .133367
   8.80998   8.80998      1.00  1.149336   .133227
   8.80987   8.80987      1.00  1.146896   .132757
   8.80976   8.80976      1.00  1.146436   .132857
   8.80966   8.80966      1.00  1.149386   .133137
   8.80955   8.80955      1.00  1.149156   .133107
   8.80944   8.80944      1.00  1.145786   .132457
   8.80933   8.80933      1.00  1.151036   .133257
   8.80922   8.80922      1.00  1.148686   .133247
   8.80912   8.80912      1.00  1.147666   .132427
   8.80900   8.80900      1.00  1.150286   .132677
   8.80888   8.80888      1.00  1.148326   .132677
   8.80877   8.80877      1.00  1.147636   .133077
   8.80866   8.80866      1.00  1.148806   .133087
   8.80855   8.80855      1.00  1.151036   .133337
   8.80842   8.80842      1.00  1.150586   .133207
   8.80831   8.80831      1.00  1.146886   .132737
   8.80819   8.80819      1.00  1.151516   .133397
   8.80807   8.80807      1.00  1.151936   .133117
   8.80796   8.80796      1.00  1.149056   .133187
   8.80784   8.80784      1.00  1.149656   .133527
   8.80774   8.80774      1.00  1.153816   .133867
   8.80762   8.80762      1.00  1.151426   .133957
   8.80750   8.80750      1.00  1.147106   .133267
   8.80739   8.80739      1.00  1.151346   .134017
   8.80728   8.80728      1.00  1.150286   .133717
   8.80717   8.80717      1.00  1.150676   .133767
   8.80705   8.80705      1.00  1.147576   .133367
   8.80694   8.80694      1.00  1.152416   .134087
   8.80684   8.80684      1.00  1.149146   .133587
   8.80673   8.80673      1.00  1.150436   .133457
   8.80661   8.80661      1.00  1.147316   .133437
   8.80650   8.80650      1.00  1.153886   .134057
   8.80639   8.80639      1.00  1.146176   .133197
   8.80628   8.80628      1.00  1.153206   .133927
   8.80616   8.80616      1.00  1.145216   .132727
   8.80605   8.80605      1.00  1.152016   .134017
   8.80595   8.80595      1.00  1.147466   .133857
   8.80583   8.80583      1.00  1.155016   .134217
   8.80571   8.80571      1.00  1.145556   .132817
   8.80560   8.80560      1.00  1.151586   .133887
   8.80549   8.80549      1.00  1.147846   .133347
   8.80537   8.80537      1.00  1.153886   .133667
   8.80525   8.80525      1.00  1.142876   .132127
   8.80513   8.80513      1.00  1.153656   .134107
   8.80502   8.80502      1.00  1.147266   .133387
   8.80490   8.80490      1.00  1.152846   .134327
   8.80477   8.80477      1.00  1.144906   .132847
   8.80466   8.80466      1.00  1.152166   .133597
   8.80455   8.80455      1.00  1.150396   .133987
   8.80443   8.80443      1.00  1.148826   .133677
   8.80431   8.80431      1.00  1.150586   .133877
   8.80419   8.80419      1.00  1.151586   .133927
   8.80409   8.80409      1.00  1.151456   .134177
   8.80398   8.80398      1.00  1.149406   .134117
   8.80386   8.80386      1.00  1.150916   .134117
   8.80375   8.80375      1.00  1.152036   .133867
   8.80364   8.80364      1.00  1.150816   .134087
   8.80353   8.80353      1.00  1.152086   .134477
   8.80342   8.80342      1.00  1.150516   .134307
   8.80331   8.80331      1.00  1.151976   .134107
   8.80321   8.80321      1.00  1.150496   .134257
   8.80310   8.80310      1.00  1.150716   .134017
   8.80298   8.80298      1.00  1.150486   .133817
   8.80287   8.80287      1.00  1.150686   .134197
   8.80276   8.80276      1.00  1.155496   .134537
   8.80265   8.80265      1.00  1.153386   .134417
   8.80254   8.80254      1.00  1.150516   .134187
   8.80243   8.80243      1.00  1.155386   .134617
   8.80232   8.80232      1.00  1.153896   .134237
   8.80221   8.80221      1.00  1.155546   .134687
   8.80210   8.80210      1.00  1.150216   .134167
   8.80199   8.80199      1.00  1.157226   .134937
   8.80188   8.80188      1.00  1.153186   .134447
   8.80177   8.80177      1.00  1.157286   .135027
   8.80166   8.80166      1.00  1.151016   .134367
   8.80155   8.80155      1.00  1.158416   .135327
   8.80145   8.80145      1.00  1.154416   .135127
   8.80135   8.80135      1.00  1.155876   .135557
   8.80123   8.80123      1.00  1.154756   .135417
   8.80113   8.80113      1.00  1.159126   .135327
   8.80103   8.80103      1.00  1.155016   .135037
   8.80093   8.80093      1.00  1.156926   .135327
   8.80082   8.80082      1.00  1.155456   .134917
   8.80072   8.80072      1.00  1.156356   .135477
   8.80062   8.80062      1.00  1.158536   .135427
   8.80051   8.80051      1.00  1.155196   .135137
   8.80040   8.80040      1.00  1.158226   .135657
   8.80031   8.80031      1.00  1.157376   .135397
   8.80021   8.80021      1.00  1.159356   .136007
   8.80011   8.80011      1.00  1.156606   .135757
   8.79999   8.79999      1.00  1.158046   .135687
   8.79989   8.79989      1.00  1.157156   .135787
   8.79979   8.79979      1.00  1.160666   .135167
   8.79968   8.79968      1.00  1.155506   .134867
   8.79957   8.79957      1.00  1.160806   .135437
   8.79946   8.79946      1.00  1.155476   .135057
   8.79936   8.79936      1.00  1.161836   .135787
   8.79924   8.79924      1.00  1.158376   .135517
   8.79913   8.79913      1.00  1.162966   .136137
   8.79902   8.79902      1.00  1.156386   .135167
   8.79891   8.79891      1.00  1.164166   .136017
   8.79880   8.79880      1.00  1.158236   .135597
   8.79868   8.79868      1.00  1.162726   .135897
   8.79856   8.79856      1.00  1.159176   .135907
   8.79845   8.79845      1.00  1.164026   .136587
   8.79833   8.79833      1.00  1.159236   .136127
   8.79821   8.79821      1.00  1.162256   .136277
   8.79810   8.79810      1.00  1.162666   .136377
   8.79799   8.79799      1.00  1.161186   .136217
   8.79787   8.79787      1.00  1.163976   .136847
   8.79775   8.79775      1.00  1.161516   .136197
   8.79764   8.79764      1.00  1.165286   .136867
   8.79753   8.79753      1.00  1.162266   .136197
   8.79741   8.79741      1.00  1.164436   .136577
   8.79729   8.79729      1.00  1.163296   .136847
   8.79718   8.79718      1.00  1.163176   .136617
   8.79707   8.79707      1.00  1.165386   .137277
   8.79696   8.79696      1.00  1.164846   .137127
   8.79685   8.79685      1.00  1.164656   .136987
   8.79674   8.79674      1.00  1.167386   .136727
   8.79664   8.79664      1.00  1.164976   .136457
   8.79652   8.79652      1.00  1.166596   .136837
   8.79641   8.79641      1.00  1.165246   .136967
   8.79630   8.79630      1.00  1.168966   .137257
   8.79619   8.79619      1.00  1.167396   .137157
   8.79607   8.79607      1.00  1.166766   .137267
   8.79596   8.79596      1.00  1.166376   .137427
   8.79585   8.79585      1.00  1.166996   .137557
   8.79574   8.79574      1.00  1.169866   .137637
   8.79562   8.79562      1.00  1.165606   .137177
   8.79550   8.79550      1.00  1.172246   .137727
   8.79538   8.79538      1.00  1.167416   .137017
   8.79527   8.79527      1.00  1.169376   .137197
   8.79515   8.79515      1.00  1.169076   .137567
   8.79503   8.79503      1.00  1.168786   .137877
   8.79492   8.79492      1.00  1.168286   .137727
   8.79480   8.79480      1.00  1.168926   .137637
   8.79469   8.79469      1.00  1.170596   .137597
   8.79456   8.79456      1.00  1.168866   .137327
   8.79445   8.79445      1.00  1.167636   .136967
   8.79434   8.79434      1.00  1.170686   .137517
   8.79422   8.79422      1.00  1.167636   .137027
   8.79410   8.79410      1.00  1.169116   .137787
   8.79399   8.79399      1.00  1.169426   .137907
   8.79388   8.79388      1.00  1.169126   .137887
   8.79377   8.79377      1.00  1.169576   .137557
   8.79365   8.79365      1.00  1.166906   .137417
   8.79354   8.79354      1.00  1.170646   .138127
   8.79344   8.79344      1.00  1.171436   .138287
   8.79332   8.79332      1.00  1.167306   .137897
   8.79321   8.79321      1.00  1.168886   .138187
   8.79311   8.79311      1.00  1.170406   .138647
   8.79299   8.79299      1.00  1.169886   .138437
   8.79288   8.79288      1.00  1.166776   .138207
   8.79277   8.79277      1.00  1.169816   .138127
   8.79266   8.79266      1.00  1.168976   .138187
   8.79255   8.79255      1.00  1.165536   .137817
   8.79244   8.79244      1.00  1.171596   .138157
   8.79233   8.79233      1.00  1.168076   .138107
   8.79222   8.79222      1.00  1.167696   .138387
   8.79212   8.79212      1.00  1.166326   .137907
   8.79200   8.79200      1.00  1.170386   .138537
   8.79189   8.79189      1.00  1.168226   .137807
   8.79179   8.79179      1.00  1.164056   .137527
   8.79168   8.79168      1.00  1.169266   .138387
   8.79157   8.79157      1.00  1.167306   .137957
   8.79146   8.79146      1.00  1.166586   .138077
   8.79135   8.79135      1.00  1.165166   .137317
   8.79125   8.79125      1.00  1.168776   .138647
   8.79115   8.79115      1.00  1.164116   .137907
   8.79104   8.79104      1.00  1.166366   .137727
   8.79094   8.79094      1.00  1.162596   .137267
   8.79084   8.79084      1.00  1.167356   .137937
   8.79073   8.79073      1.00  1.159556   .137077
   8.79062   8.79062      1.00  1.164326   .138267
   8.79052   8.79052      1.00  1.164006   .137977
   8.79043   8.79043      1.00  1.163346   .137727
   8.79032   8.79032      1.00  1.159066   .137517
   8.79022   8.79022      1.00  1.165766   .138387
   8.79012   8.79012      1.00  1.160346   .137477
   8.79002   8.79002      1.00  1.161956   .137707
   8.78991   8.78991      1.00  1.160716   .137997
   8.78981   8.78981      1.00  1.162376   .137807
   8.78970   8.78970      1.00  1.161106   .137887
   8.78960   8.78960      1.00  1.158586   .137777
   8.78949   8.78949      1.00  1.162506   .138107
   8.78938   8.78938      1.00  1.158876   .137477
   8.78927   8.78927      1.00  1.159036   .137547
   8.78916   8.78916      1.00  1.159796   .137747
   8.78905   8.78905      1.00  1.160236   .137937
   8.78893   8.78893      1.00  1.158086   .137387
   8.78882   8.78882      1.00  1.158936   .137407
   8.78870   8.78870      1.00  1.154316   .136737
   8.78859   8.78859      1.00  1.162196   .137827
   8.78846   8.78846      1.00  1.152006   .136807
   8.78835   8.78835      1.00  1.158676   .137647
   8.78825   8.78825      1.00  1.155356   .137467
   8.78813   8.78813      1.00  1.159136   .137487
   8.78801   8.78801      1.00  1.153056   .136287
   8.78790   8.78790      1.00  1.156596   .136757
   8.78779   8.78779      1.00  1.154946   .136757
   8.78767   8.78767      1.00  1.155606   .136737
   8.78754   8.78754      1.00  1.153236   .136757
   8.78744   8.78744      1.00  1.154566   .136807
   8.78733   8.78733      1.00  1.154886   .137377
   8.78721   8.78721      1.00  1.151396   .136757
   8.78710   8.78710      1.00  1.153116   .136607
   8.78699   8.78699      1.00  1.154256   .137067
   8.78688   8.78688      1.00  1.154756   .137337
   8.78677   8.78677      1.00  1.154956   .137137
   8.78665   8.78665      1.00  1.155056   .137707
   8.78655   8.78655      1.00  1.152606   .137727
   8.78645   8.78645      1.00  1.155346   .137627
   8.78633   8.78633      1.00  1.153006   .137307
   8.78621   8.78621      1.00  1.155626   .137567
   8.78611   8.78611      1.00  1.151676   .136587
   8.78600   8.78600      1.00  1.155706   .136787
   8.78588   8.78588      1.00  1.154916   .138017
   8.78576   8.78576      1.00  1.152076   .137567
   8.78565   8.78565      1.00  1.152946   .137467
   8.78554   8.78554      1.00  1.155996   .137837
   8.78542   8.78542      1.00  1.152416   .137387
   8.78530   8.78530      1.00  1.153526   .137807
   8.78518   8.78518      1.00  1.154506   .138137
   8.78507   8.78507      1.00  1.155126   .138057
   8.78495   8.78495      1.00  1.153596   .137657
   8.78483   8.78483      1.00  1.152826   .137547
   8.78471   8.78471      1.00  1.157156   .138407
   8.78460   8.78460      1.00  1.154076   .137947
   8.78449   8.78449      1.00  1.156766   .138447
   8.78436   8.78436      1.00  1.151956   .137717
   8.78425   8.78425      1.00  1.157786   .138427
   8.78415   8.78415      1.00  1.153106   .137837
   8.78403   8.78403      1.00  1.158366   .138137
   8.78390   8.78390      1.00  1.153846   .137587
   8.78379   8.78379      1.00  1.153366   .137727
   8.78369   8.78369      1.00  1.158616   .138497
   8.78358   8.78358      1.00  1.154916   .138307
   8.78346   8.78346      1.00  1.156556   .138627
   8.78336   8.78336      1.00  1.156796   .138367
   8.78325   8.78325      1.00  1.157406   .138807
   8.78314   8.78314      1.00  1.157396   .138037
   8.78303   8.78303      1.00  1.158246   .138557
   8.78292   8.78292      1.00  1.154106   .137737
   8.78281   8.78281      1.00  1.158866   .138657
   8.78270   8.78270      1.00  1.155996   .138347
   8.78259   8.78259      1.00  1.159626   .138797
   8.78248   8.78248      1.00  1.154396   .138047
   8.78237   8.78237      1.00  1.160206   .138887
   8.78226   8.78226      1.00  1.155106   .138547
   8.78215   8.78215      1.00  1.161626   .138637
   8.78204   8.78204      1.00  1.153916   .138117
   8.78193   8.78193      1.00  1.161436   .138857
   8.78182   8.78182      1.00  1.155166   .138717
   8.78171   8.78171      1.00  1.157596   .139177
   8.78160   8.78160      1.00  1.161726   .139497
   8.78150   8.78150      1.00  1.158546   .138977
   8.78139   8.78139      1.00  1.156716   .138757
   8.78128   8.78128      1.00  1.160786   .139227
   8.78118   8.78118      1.00  1.157746   .138577
   8.78108   8.78108      1.00  1.160866   .138927
   8.78098   8.78098      1.00  1.158186   .138977
   8.78087   8.78087      1.00  1.160936   .139127
   8.78077   8.78077      1.00  1.163356   .139707
   8.78067   8.78067      1.00  1.158636   .139107
   8.78056   8.78056      1.00  1.163036   .139727
   8.78045   8.78045      1.00  1.159316   .139377
   8.78035   8.78035      1.00  1.166166   .140087
   8.78026   8.78026      1.00  1.156666   .138967
   8.78015   8.78015      1.00  1.166286   .139887
   8.78005   8.78005      1.00  1.159426   .139027
   8.77994   8.77994      1.00  1.163446   .139307
   8.77984   8.77984      1.00  1.159646   .139327
   8.77974   8.77974      1.00  1.165426   .139967
   8.77962   8.77962      1.00  1.159296   .139447
   8.77952   8.77952      1.00  1.168456   .140267
   8.77941   8.77941      1.00  1.161306   .139707
   8.77930   8.77930      1.00  1.168006   .140567
   8.77918   8.77918      1.00  1.161036   .139947
   8.77908   8.77908      1.00  1.167656   .140687
   8.77898   8.77898      1.00  1.164806   .140257
   8.77886   8.77886      1.00  1.169006   .141107
   8.77874   8.77874      1.00  1.165516   .140087
   8.77862   8.77862      1.00  1.168026   .139927
   8.77851   8.77851      1.00  1.166646   .140557
   8.77840   8.77840      1.00  1.170426   .141167
   8.77827   8.77827      1.00  1.164646   .140187
   8.77816   8.77816      1.00  1.170326   .140957
   8.77805   8.77805      1.00  1.166666   .140777
   8.77793   8.77793      1.00  1.170736   .141107
   8.77781   8.77781      1.00  1.167116   .140797
   8.77769   8.77769      1.00  1.170206   .141127
   8.77758   8.77758      1.00  1.167526   .140857
   8.77747   8.77747      1.00  1.169576   .141277
   8.77735   8.77735      1.00  1.169016   .140597
   8.77724   8.77724      1.00  1.169896   .140587
   8.77714   8.77714      1.00  1.168706   .140497
   8.77703   8.77703      1.00  1.170936   .140557
   8.77691   8.77691      1.00  1.170606   .141067
   8.77680   8.77680      1.00  1.169496   .141127
   8.77670   8.77670      1.00  1.170776   .141267
   8.77658   8.77658      1.00  1.171776   .141347
   8.77647   8.77647      1.00  1.169976   .141567
   8.77637   8.77637      1.00  1.171896   .142167
   8.77626   8.77626      1.00  1.170516   .141597
   8.77615   8.77615      1.00  1.175096   .142097
   8.77603   8.77603      1.00  1.171646   .141607
   8.77592   8.77592      1.00  1.173546   .141527
   8.77581   8.77581      1.00  1.173116   .141437
   8.77570   8.77570      1.00  1.174606   .141617
   8.77558   8.77558      1.00  1.171546   .141297
   8.77546   8.77546      1.00  1.174566   .141877
   8.77534   8.77534      1.00  1.172876   .141097
   8.77522   8.77522      1.00  1.173216   .141947
   8.77511   8.77511      1.00  1.174346   .142037
   8.77500   8.77500      1.00  1.174856   .142197
   8.77488   8.77488      1.00  1.173746   .141827
   8.77476   8.77476      1.00  1.176826   .142267
   8.77464   8.77464      1.00  1.174156   .142307
   8.77453   8.77453      1.00  1.175526   .142547
   8.77443   8.77443      1.00  1.175396   .141877
   8.77431   8.77431      1.00  1.174146   .141837
   8.77419   8.77419      1.00  1.178196   .142407
   8.77407   8.77407      1.00  1.170836   .141597
   8.77397   8.77397      1.00  1.178246   .142677
   8.77385   8.77385      1.00  1.175906   .142217
   8.77374   8.77374      1.00  1.177806   .142477
   8.77363   8.77363      1.00  1.175336   .142387
   8.77353   8.77353      1.00  1.179526   .143037
   8.77342   8.77342      1.00  1.176796   .142217
   8.77330   8.77330      1.00  1.178366   .142697
   8.77319   8.77319      1.00  1.176966   .142907
   8.77309   8.77309      1.00  1.180646   .143237
   8.77298   8.77298      1.00  1.177736   .142447
   8.77286   8.77286      1.00  1.177886   .142537
   8.77275   8.77275      1.00  1.178086   .142687
   8.77265   8.77265      1.00  1.179976   .143007
   8.77253   8.77253      1.00  1.174196   .142787
   8.77242   8.77242      1.00  1.180736   .143727
   8.77231   8.77231      1.00  1.178566   .143137
   8.77221   8.77221      1.00  1.181146   .143727
   8.77210   8.77210      1.00  1.181986   .143727
   8.77198   8.77198      1.00  1.180376   .143257
   8.77187   8.77187      1.00  1.179326   .143177
   8.77177   8.77177      1.00  1.178546   .143597
   8.77166   8.77166      1.00  1.183966   .144777
   8.77155   8.77155      1.00  1.178426   .143817
   8.77144   8.77144      1.00  1.180516   .143887
   8.77134   8.77134      1.00  1.182016   .144207
   8.77123   8.77123      1.00  1.182686   .144347
   8.77113   8.77113      1.00  1.180276   .143897
   8.77102   8.77102      1.00  1.180166   .143397
   8.77093   8.77093      1.00  1.184546   .144027
   8.77082   8.77082      1.00  1.181856   .143497
   8.77071   8.77071      1.00  1.180406   .143877
   8.77061   8.77061      1.00  1.182466   .143947
   8.77051   8.77051      1.00  1.184356   .143907
   8.77041   8.77041      1.00  1.181616   .143877
   8.77030   8.77030      1.00  1.182116   .144277
   8.77020   8.77020      1.00  1.183176   .144487
   8.77010   8.77010      1.00  1.185866   .144237
   8.77000   8.77000      1.00  1.182386   .143817
   8.76988   8.76988      1.00  1.185536   .144447
   8.76977   8.76977      1.00  1.181196   .143977
   8.76968   8.76968      1.00  1.185216   .144527
   8.76958   8.76958      1.00  1.182836   .143717
   8.76946   8.76946      1.00  1.184866   .144237
   8.76934   8.76934      1.00  1.181076   .143537
   8.76924   8.76924      1.00  1.186436   .144417
   8.76914   8.76914      1.00  1.182586   .144197
   8.76902   8.76902      1.00  1.182486   .144607
   8.76890   8.76890      1.00  1.184036   .144597
   8.76879   8.76879      1.00  1.187286   .144897
   8.76868   8.76868      1.00  1.184146   .144607
   8.76856   8.76856      1.00  1.181926   .144377
   8.76845   8.76845      1.00  1.183406   .144487
   8.76833   8.76833      1.00  1.186136   .144357
   8.76822   8.76822      1.00  1.183856   .143957
   8.76810   8.76810      1.00  1.181176   .143727
   8.76798   8.76798      1.00  1.182986   .144127
   8.76787   8.76787      1.00  1.182906   .144217
   8.76775   8.76775      1.00  1.182996   .144397
   8.76764   8.76764      1.00  1.180886   .144577
   8.76752   8.76752      1.00  1.181646   .144347
   8.76741   8.76741      1.00  1.180076   .143947
   8.76729   8.76729      1.00  1.180916   .144407
   8.76718   8.76718      1.00  1.179876   .144337
   8.76707   8.76707      1.00  1.180846   .144297
   8.76696   8.76696      1.00  1.178906   .144267
   8.76686   8.76686      1.00  1.179686   .144307
   8.76674   8.76674      1.00  1.176346   .144097
   8.76663   8.76663      1.00  1.181056   .144477
   8.76653   8.76653      1.00  1.180616   .144767
   8.76641   8.76641      1.00  1.178386   .144367
   8.76630   8.76630      1.00  1.177526   .144477
   8.76618   8.76618      1.00  1.180356   .144007
   8.76608   8.76608      1.00  1.180676   .144187
   8.76596   8.76596      1.00  1.178186   .144317
   8.76585   8.76585      1.00  1.178586   .144357
   8.76574   8.76574      1.00  1.178706   .144397
   8.76562   8.76562      1.00  1.180626   .144627
   8.76551   8.76551      1.00  1.176046   .144027
   8.76539   8.76539      1.00  1.176826   .144217
   8.76527   8.76527      1.00  1.173416   .143607
   8.76516   8.76516      1.00  1.179096   .144507
   8.76503   8.76503      1.00  1.177186   .144087
   8.76491   8.76491      1.00  1.174646   .143937
   8.76480   8.76480      1.00  1.174066   .144017
   8.76469   8.76469      1.00  1.175686   .144487
   8.76457   8.76457      1.00  1.174386   .144057
   8.76445   8.76445      1.00  1.174966   .144477
   8.76433   8.76433      1.00  1.170866   .143847
   8.76422   8.76422      1.00  1.173826   .144457
   8.76411   8.76411      1.00  1.174166   .144167
   8.76399   8.76399      1.00  1.169946   .143177
   8.76388   8.76388      1.00  1.174296   .143877
   8.76377   8.76377      1.00  1.169836   .143577
   8.76366   8.76366      1.00  1.173956   .143787
   8.76355   8.76355      1.00  1.168696   .143427
   8.76344   8.76344      1.00  1.175616   .144157
   8.76333   8.76333      1.00  1.169916   .143537
   8.76322   8.76322      1.00  1.172296   .143987
   8.76310   8.76310      1.00  1.169446   .143827
   8.76299   8.76299      1.00  1.172606   .144227
   8.76289   8.76289      1.00  1.172026   .144097
   8.76277   8.76277      1.00  1.168806   .143347
   8.76266   8.76266      1.00  1.169496   .143757
   8.76255   8.76255      1.00  1.169296   .143787
   8.76245   8.76245      1.00  1.170516   .143697
   8.76234   8.76234      1.00  1.168186   .143667
   8.76222   8.76222      1.00  1.167846   .143577
   8.76211   8.76211      1.00  1.169386   .143667
   8.76201   8.76201      1.00  1.168706   .143917
   8.76190   8.76190      1.00  1.166066   .143427
   8.76178   8.76178      1.00  1.169136   .143887
   8.76168   8.76168      1.00  1.166456   .143577
   8.76158   8.76158      1.00  1.168726   .144347
   8.76147   8.76147      1.00  1.166986   .144117
   8.76136   8.76136      1.00  1.167566   .143867
   8.76125   8.76125      1.00  1.165916   .143637
   8.76115   8.76115      1.00  1.168886   .144147
   8.76105   8.76105      1.00  1.165066   .143937
   8.76094   8.76094      1.00  1.167646   .143807
   8.76084   8.76084      1.00  1.164306   .143397
   8.76074   8.76074      1.00  1.168196   .143877
   8.76063   8.76063      1.00  1.163496   .143407
   8.76052   8.76052      1.00  1.168666   .143967
   8.76042   8.76042      1.00  1.163086   .143317
   8.76033   8.76033      1.00  1.167756   .143817
   8.76022   8.76022      1.00  1.164616   .143597
   8.76012   8.76012      1.00  1.165566   .144457
   8.76002   8.76002      1.00  1.165306   .144167
   8.75992   8.75992      1.00  1.163776   .143727
   8.75981   8.75981      1.00  1.164636   .143757
   8.75970   8.75970      1.00  1.161986   .143577
   8.75960   8.75960      1.00  1.164926   .144157
   8.75949   8.75949      1.00  1.162866   .143917
   8.75938   8.75938      1.00  1.164496   .143467
   8.75926   8.75926      1.00  1.164206   .143697
   8.75916   8.75916      1.00  1.164046   .144017
   8.75906   8.75906      1.00  1.164716   .144037
   8.75894   8.75894      1.00  1.164956   .144137
   8.75882   8.75882      1.00  1.161266   .143607
   8.75870   8.75870      1.00  1.165346   .143947
   8.75859   8.75859      1.00  1.163266   .143667
   8.75847   8.75847      1.00  1.165126   .144587
   8.75834   8.75834      1.00  1.160026   .143537
   8.75824   8.75824      1.00  1.164116   .143087
   8.75813   8.75813      1.00  1.161456   .143507
   8.75801   8.75801      1.00  1.163456   .143877
   8.75789   8.75789      1.00  1.162996   .143407
   8.75778   8.75778      1.00  1.163536   .143767
   8.75767   8.75767      1.00  1.164346   .144127
   8.75755   8.75755      1.00  1.162146   .143777
   8.75743   8.75743      1.00  1.164866   .144267
   8.75732   8.75732      1.00  1.162116   .143627
   8.75721   8.75721      1.00  1.163806   .144437
   8.75710   8.75710      1.00  1.163726   .144487
   8.75698   8.75698      1.00  1.165106   .144277
   8.75687   8.75687      1.00  1.162276   .142907
   8.75677   8.75677      1.00  1.164396   .143877
   8.75666   8.75666      1.00  1.164616   .143427
   8.75654   8.75654      1.00  1.162986   .143907
   8.75644   8.75644      1.00  1.163836   .144307
   8.75633   8.75633      1.00  1.164356   .144027
   8.75622   8.75622      1.00  1.164796   .143817
   8.75610   8.75610      1.00  1.165266   .144347
   8.75598   8.75598      1.00  1.164856   .144107
   8.75588   8.75588      1.00  1.165936   .144277
   8.75576   8.75576      1.00  1.165906   .143817
   8.75564   8.75564      1.00  1.165246   .143887
   8.75553   8.75553      1.00  1.168136   .144357
   8.75542   8.75542      1.00  1.162576   .143887
   8.75530   8.75530      1.00  1.168986   .144837
   8.75518   8.75518      1.00  1.165076   .144507
   8.75506   8.75506      1.00  1.166946   .144707
   8.75495   8.75495      1.00  1.166006   .143857
   8.75482   8.75482      1.00  1.168136   .144767
   8.75471   8.75471      1.00  1.166746   .144967
   8.75460   8.75460      1.00  1.166866   .144647
   8.75448   8.75448      1.00  1.164246   .144747
   8.75436   8.75436      1.00  1.169976   .144997
   8.75424   8.75424      1.00  1.163816   .143957
   8.75413   8.75413      1.00  1.167626   .144757
   8.75402   8.75402      1.00  1.166736   .144857
   8.75391   8.75391      1.00  1.167026   .144817
   8.75379   8.75379      1.00  1.165816   .144477
   8.75367   8.75367      1.00  1.167796   .145027
   8.75358   8.75358      1.00  1.168616   .145057
   8.75346   8.75346      1.00  1.165736   .144837
   8.75335   8.75335      1.00  1.168496   .145067
   8.75324   8.75324      1.00  1.167196   .143427
   8.75313   8.75313      1.00  1.170856   .145397
   8.75302   8.75302      1.00  1.165876   .144807
   8.75291   8.75291      1.00  1.169696   .145247
   8.75279   8.75279      1.00  1.169846   .145787
   8.75269   8.75269      1.00  1.169816   .146097
   8.75258   8.75258      1.00  1.167246   .145537
   8.75246   8.75246      1.00  1.173646   .146317
   8.75236   8.75236      1.00  1.166976   .145467
   8.75225   8.75225      1.00  1.170486   .146207
   8.75214   8.75214      1.00  1.169876   .145827
   8.75203   8.75203      1.00  1.169446   .145627
   8.75192   8.75192      1.00  1.170716   .145537
   8.75181   8.75181      1.00  1.173056   .145667
   8.75170   8.75170      1.00  1.171326   .145447
   8.75159   8.75159      1.00  1.170766   .145287
   8.75149   8.75149      1.00  1.171346   .145557
   8.75138   8.75138      1.00  1.173426   .145107
   8.75128   8.75128      1.00  1.171926   .146197
   8.75117   8.75117      1.00  1.170766   .145917
   8.75107   8.75107      1.00  1.173146   .146687
   8.75097   8.75097      1.00  1.172626   .146617
   8.75086   8.75086      1.00  1.171156   .146167
   8.75076   8.75076      1.00  1.169916   .145567
   8.75065   8.75065      1.00  1.173586   .145927
   8.75055   8.75055      1.00  1.174116   .146357
   8.75045   8.75045      1.00  1.173946   .146737
   8.75035   8.75035      1.00  1.173076   .146637
   8.75025   8.75025      1.00  1.175676   .146717
   8.75015   8.75015      1.00  1.174856   .147307
   8.75005   8.75005      1.00  1.172816   .146787
   8.74994   8.74994      1.00  1.174126   .147227
   8.74983   8.74983      1.00  1.176646   .147337
   8.74973   8.74973      1.00  1.174256   .147027
   8.74962   8.74962      1.00  1.175306   .146797
   8.74951   8.74951      1.00  1.176116   .147067
   8.74941   8.74941      1.00  1.176016   .147017
   8.74930   8.74930      1.00  1.175636   .146547
   8.74919   8.74919      1.00  1.176336   .146497
   8.74907   8.74907      1.00  1.178436   .147187
   8.74896   8.74896      1.00  1.175656   .147297
   8.74885   8.74885      1.00  1.178966   .147857
   8.74873   8.74873      1.00  1.178016   .147577
   8.74861   8.74861      1.00  1.177716   .147327
   8.74850   8.74850      1.00  1.177956   .147377
   8.74838   8.74838      1.00  1.179506   .146947
   8.74827   8.74827      1.00  1.179346   .147437
   8.74815   8.74815      1.00  1.178696   .147417
   8.74804   8.74804      1.00  1.180156   .148077
   8.74793   8.74793      1.00  1.181326   .148317
   8.74781   8.74781      1.00  1.181096   .147937
   8.74769   8.74769      1.00  1.178276   .147867
   8.74758   8.74758      1.00  1.182256   .147947
   8.74747   8.74747      1.00  1.181776   .148097
   8.74735   8.74735      1.00  1.181156   .148057
   8.74724   8.74724      1.00  1.179656   .147917
   8.74713   8.74713      1.00  1.185746   .148787
   8.74702   8.74702      1.00  1.181116   .148197
   8.74691   8.74691      1.00  1.183646   .148917
   8.74680   8.74680      1.00  1.181466   .148547
   8.74669   8.74669      1.00  1.185306   .149117
   8.74659   8.74659      1.00  1.182356   .148517
   8.74647   8.74647      1.00  1.184786   .148817
   8.74635   8.74635      1.00  1.182236   .148407
   8.74625   8.74625      1.00  1.186186   .149267
   8.74614   8.74614      1.00  1.181736   .148777
   8.74603   8.74603      1.00  1.186146   .149537
   8.74591   8.74591      1.00  1.182126   .148887
   8.74580   8.74580      1.00  1.187016   .148967
   8.74569   8.74569      1.00  1.182316   .148257
   8.74557   8.74557      1.00  1.186686   .149207
   8.74545   8.74545      1.00  1.182356   .148677
   8.74533   8.74533      1.00  1.185206   .148847
   8.74522   8.74522      1.00  1.184156   .149067
   8.74510   8.74510      1.00  1.183496   .149067
   8.74498   8.74498      1.00  1.183926   .148887
   8.74486   8.74486      1.00  1.183886   .148907
   8.74475   8.74475      1.00  1.186326   .149047
   8.74463   8.74463      1.00  1.183136   .149217
   8.74451   8.74451      1.00  1.185266   .149147
   8.74439   8.74439      1.00  1.185286   .148437
   8.74429   8.74429      1.00  1.184536   .148837
   8.74417   8.74417      1.00  1.184926   .149017
   8.74405   8.74405      1.00  1.186296   .148757
   8.74393   8.74393      1.00  1.183026   .148827
   8.74383   8.74383      1.00  1.188096   .149407
   8.74372   8.74372      1.00  1.183896   .149247
   8.74360   8.74360      1.00  1.185936   .149557
   8.74350   8.74350      1.00  1.180656   .148587
   8.74339   8.74339      1.00  1.187826   .148877
   8.74328   8.74328      1.00  1.184826   .149627
   8.74316   8.74316      1.00  1.183996   .149397
   8.74305   8.74305      1.00  1.186846   .150057
   8.74295   8.74295      1.00  1.185316   .149987
   8.74284   8.74284      1.00  1.185416   .149837
   8.74272   8.74272      1.00  1.184206   .149467
   8.74261   8.74261      1.00  1.186726   .149897
   8.74251   8.74251      1.00  1.184696   .149577
   8.74240   8.74240      1.00  1.185346   .149967
   8.74228   8.74228      1.00  1.186066   .149757
   8.74217   8.74217      1.00  1.186906   .150127
   8.74207   8.74207      1.00  1.185336   .149967
   8.74196   8.74196      1.00  1.186486   .149907
   8.74184   8.74184      1.00  1.184216   .149747
   8.74173   8.74173      1.00  1.187016   .149607
   8.74163   8.74163      1.00  1.183056   .149517
   8.74152   8.74152      1.00  1.187206   .149627
   8.74141   8.74141      1.00  1.185196   .149717
   8.74131   8.74131      1.00  1.185426   .149427
   8.74121   8.74121      1.00  1.185166   .149377
   8.74110   8.74110      1.00  1.186926   .149847
   8.74099   8.74099      1.00  1.184936   .149687
   8.74089   8.74089      1.00  1.184896   .149687
   8.74079   8.74079      1.00  1.187906   .150097
   8.74068   8.74068      1.00  1.183696   .149617
   8.74057   8.74057      1.00  1.184916   .150037
   8.74047   8.74047      1.00  1.184836   .149667
   8.74038   8.74038      1.00  1.185676   .150107
   8.74027   8.74027      1.00  1.181386   .149557
   8.74017   8.74017      1.00  1.183616   .149497
   8.74007   8.74007      1.00  1.184266   .149907
   8.73996   8.73996      1.00  1.184466   .150197
   8.73986   8.73986      1.00  1.179716   .149847
   8.73975   8.73975      1.00  1.185736   .150227
   8.73964   8.73964      1.00  1.181126   .149677
   8.73954   8.73954      1.00  1.182216   .148987
   8.73944   8.73944      1.00  1.181856   .149677
   8.73932   8.73932      1.00  1.183456   .149477
   8.73921   8.73921      1.00  1.182426   .149827
   8.73911   8.73911      1.00  1.179976   .149647
   8.73899   8.73899      1.00  1.184236   .150127
   8.73886   8.73886      1.00  1.178866   .149897
   8.73875   8.73875      1.00  1.180626   .150077
   8.73865   8.73865      1.00  1.178536   .149897
   8.73852   8.73852      1.00  1.182926   .150037
   8.73840   8.73840      1.00  1.177996   .149287
   8.73829   8.73829      1.00  1.180386   .149417
   8.73818   8.73818      1.00  1.179546   .149527
   8.73807   8.73807      1.00  1.179756   .149867
   8.73795   8.73795      1.00  1.176746   .149747
   8.73783   8.73783      1.00  1.178276   .149727
   8.73772   8.73772      1.00  1.177356   .150247
   8.73760   8.73760      1.00  1.179656   .150287
   8.73748   8.73748      1.00  1.174996   .149557
   8.73737   8.73737      1.00  1.179496   .150417
   8.73726   8.73726      1.00  1.177016   .149367
   8.73716   8.73716      1.00  1.178676   .150157
   8.73704   8.73704      1.00  1.175596   .149707
   8.73693   8.73693      1.00  1.177546   .149907
   8.73682   8.73682      1.00  1.176826   .149827
   8.73671   8.73671      1.00  1.177786   .149787
   8.73660   8.73660      1.00  1.177116   .149677
   8.73649   8.73649      1.00  1.175226   .149407
   8.73638   8.73638      1.00  1.174526   .149137
   8.73626   8.73626      1.00  1.177406   .149217
   8.73615   8.73615      1.00  1.174996   .149157
   8.73604   8.73604      1.00  1.176466   .149297
   8.73593   8.73593      1.00  1.177866   .149577
   8.73581   8.73581      1.00  1.175606   .149157
   8.73570   8.73570      1.00  1.174356   .149007
   8.73559   8.73559      1.00  1.175396   .149407
   8.73548   8.73548      1.00  1.178256   .149437
   8.73535   8.73535      1.00  1.175326   .149227
   8.73522   8.73522      1.00  1.174816   .149537
   8.73511   8.73511      1.00  1.176066   .149787
   8.73500   8.73500      1.00  1.176116   .150217
   8.73488   8.73488      1.00  1.176676   .150307
   8.73476   8.73476      1.00  1.173146   .149497
   8.73464   8.73464      1.00  1.177376   .149437
   8.73454   8.73454      1.00  1.175996   .149687
   8.73442   8.73442      1.00  1.176876   .149507
   8.73429   8.73429      1.00  1.174826   .149637
   8.73418   8.73418      1.00  1.174676   .149387
   8.73407   8.73407      1.00  1.175946   .149477
   8.73396   8.73396      1.00  1.176586   .149647
   8.73384   8.73384      1.00  1.173836   .149277
   8.73373   8.73373      1.00  1.175536   .149847
   8.73363   8.73363      1.00  1.176596   .149727
   8.73351   8.73351      1.00  1.175176   .150197
   8.73339   8.73339      1.00  1.175436   .150537
   8.73328   8.73328      1.00  1.174276   .149977
   8.73318   8.73318      1.00  1.176506   .150277
   8.73307   8.73307      1.00  1.174036   .149657
   8.73295   8.73295      1.00  1.175786   .149707
   8.73285   8.73285      1.00  1.174586   .149557
   8.73274   8.73274      1.00  1.175846   .149727
   8.73263   8.73263      1.00  1.174526   .150137
   8.73251   8.73251      1.00  1.175476   .150667
   8.73240   8.73240      1.00  1.175096   .150287
   8.73230   8.73230      1.00  1.175746   .150127
   8.73219   8.73219      1.00  1.175956   .150127
   8.73208   8.73208      1.00  1.174066   .150047
   8.73196   8.73196      1.00  1.174566   .150057
   8.73186   8.73186      1.00  1.177036   .149977
   8.73175   8.73175      1.00  1.173986   .149767
   8.73164   8.73164      1.00  1.175126   .150287
   8.73153   8.73153      1.00  1.174876   .150107
   8.73143   8.73143      1.00  1.177086   .150807
   8.73132   8.73132      1.00  1.174766   .150527
   8.73121   8.73121      1.00  1.174556   .150327
   8.73111   8.73111      1.00  1.175786   .150157
   8.73101   8.73101      1.00  1.177666   .150417
   8.73090   8.73090      1.00  1.174416   .150577
   8.73079   8.73079      1.00  1.177246   .150807
   8.73069   8.73069      1.00  1.173316   .150557
   8.73059   8.73059      1.00  1.176106   .150827
   8.73049   8.73049      1.00  1.175116   .150227
   8.73039   8.73039      1.00  1.176996   .150477
   8.73029   8.73029      1.00  1.174666   .150327
   8.73019   8.73019      1.00  1.176316   .150757
   8.73008   8.73008      1.00  1.175746   .150447
   8.72997   8.72997      1.00  1.177346   .150337
   8.72987   8.72987      1.00  1.173976   .149947
   8.72977   8.72977      1.00  1.176896   .151357
   8.72966   8.72966      1.00  1.175386   .150917
   8.72955   8.72955      1.00  1.175746   .151357
   8.72944   8.72944      1.00  1.174966   .150497
   8.72934   8.72934      1.00  1.177096   .151087
   8.72923   8.72923      1.00  1.173776   .150487
   8.72911   8.72911      1.00  1.173826   .150887
   8.72900   8.72900      1.00  1.175226   .150337
   8.72889   8.72889      1.00  1.176736   .151047
   8.72878   8.72878      1.00  1.173956   .151127
   8.72866   8.72866      1.00  1.175076   .151457
   8.72854   8.72854      1.00  1.175296   .150877
   8.72842   8.72842      1.00  1.176516   .151317
   8.72831   8.72831      1.00  1.174646   .151707
   8.72819   8.72819      1.00  1.175056   .150817
   8.72808   8.72808      1.00  1.174896   .150597
   8.72797   8.72797      1.00  1.176996   .151417
   8.72785   8.72785      1.00  1.172436   .150947
   8.72773   8.72773      1.00  1.176486   .151077
   8.72761   8.72761      1.00  1.173216   .150507
   8.72750   8.72750      1.00  1.173696   .151267
   8.72739   8.72739      1.00  1.174376   .150967
   8.72727   8.72727      1.00  1.174016   .151077
   8.72716   8.72716      1.00  1.172906   .151097
   8.72706   8.72706      1.00  1.174876   .151417
   8.72694   8.72694      1.00  1.173426   .151167
   8.72683   8.72683      1.00  1.173996   .151007
   8.72672   8.72672      1.00  1.173946   .151077
   8.72662   8.72662      1.00  1.173336   .150817
   8.72651   8.72651      1.00  1.171916   .150277
   8.72639   8.72639      1.00  1.174086   .151117
   8.72628   8.72628      1.00  1.172906   .151297
   8.72617   8.72617      1.00  1.172006   .151297
   8.72606   8.72606      1.00  1.172986   .151527
   8.72594   8.72594      1.00  1.171146   .151477
   8.72583   8.72583      1.00  1.173856   .151797
   8.72572   8.72572      1.00  1.170216   .150307
   8.72561   8.72561      1.00  1.172846   .151287
   8.72548   8.72548      1.00  1.172336   .150937
   8.72537   8.72537      1.00  1.171486   .150727
   8.72525   8.72525      1.00  1.170666   .151407
   8.72513   8.72513      1.00  1.173286   .151797
   8.72501   8.72501      1.00  1.170816   .151147
   8.72490   8.72490      1.00  1.171516   .151317
   8.72479   8.72479      1.00  1.170976   .151647
   8.72466   8.72466      1.00  1.173326   .151807
   8.72454   8.72454      1.00  1.170786   .151847
   8.72443   8.72443      1.00  1.171526   .151497
   8.72432   8.72432      1.00  1.173186   .151287
   8.72420   8.72420      1.00  1.172106   .151007
   8.72408   8.72408      1.00  1.170666   .151287
   8.72396   8.72396      1.00  1.171206   .151417
   8.72386   8.72386      1.00  1.173506   .151947
   8.72375   8.72375      1.00  1.169826   .150977
   8.72363   8.72363      1.00  1.172896   .151677
   8.72352   8.72352      1.00  1.169946   .151357
   8.72342   8.72342      1.00  1.171876   .151557
   8.72331   8.72331      1.00  1.168656   .151297
   8.72320   8.72320      1.00  1.171726   .151827
   8.72308   8.72308      1.00  1.169206   .151557
   8.72298   8.72298      1.00  1.172796   .152087
   8.72286   8.72286      1.00  1.167686   .151117
   8.72275   8.72275      1.00  1.173146   .151897
   8.72264   8.72264      1.00  1.168756   .151367
   8.72254   8.72254      1.00  1.171656   .151877
   8.72243   8.72243      1.00  1.169776   .151147
   8.72231   8.72231      1.00  1.171066   .151567
   8.72220   8.72220      1.00  1.167806   .151667
   8.72210   8.72210      1.00  1.171226   .151927
   8.72199   8.72199      1.00  1.169686   .151897
   8.72187   8.72187      1.00  1.169696   .151407
   8.72176   8.72176      1.00  1.166236   .151477
   8.72166   8.72166      1.00  1.169746   .152187
   8.72156   8.72156      1.00  1.170076   .151647
   8.72145   8.72145      1.00  1.170186   .152307
   8.72134   8.72134      1.00  1.168556   .152207
   8.72124   8.72124      1.00  1.170586   .151927
   8.72113   8.72113      1.00  1.168866   .151497
   8.72102   8.72102      1.00  1.168006   .151807
   8.72092   8.72092      1.00  1.169996   .152147
   8.72082   8.72082      1.00  1.168106   .152037
   8.72072   8.72072      1.00  1.169796   .151597
   8.72061   8.72061      1.00  1.168036   .151997
   8.72051   8.72051      1.00  1.169506   .152427
   8.72042   8.72042      1.00  1.168606   .151927
   8.72031   8.72031      1.00  1.168886   .151827
   8.72020   8.72020      1.00  1.167456   .152367
   8.72010   8.72010      1.00  1.170786   .152717
   8.72000   8.72000      1.00  1.168736   .152087
   8.71990   8.71990      1.00  1.169866   .151717
   8.71978   8.71978      1.00  1.169406   .151407
   8.71968   8.71968      1.00  1.168516   .151597
   8.71958   8.71958      1.00  1.170736   .152017
   8.71947   8.71947      1.00  1.169866   .151957
   8.71936   8.71936      1.00  1.171506   .152647
   8.71925   8.71925      1.00  1.170016   .151947
   8.71914   8.71914      1.00  1.169306   .152547
   8.71902   8.71902      1.00  1.173196   .152877
   8.71891   8.71891      1.00  1.167656   .151697
   8.71880   8.71880      1.00  1.170706   .151997
   8.71869   8.71869      1.00  1.170546   .152227
   8.71857   8.71857      1.00  1.169266   .152217
   8.71845   8.71845      1.00  1.170316   .151887
   8.71833   8.71833      1.00  1.167696   .152107
   8.71823   8.71823      1.00  1.171846   .152877
   8.71811   8.71811      1.00  1.169646   .152677
   8.71799   8.71799      1.00  1.169246   .151967
   8.71787   8.71787      1.00  1.169616   .152507
   8.71777   8.71777      1.00  1.170436   .152387
   8.71765   8.71765      1.00  1.170246   .152587
   8.71752   8.71752      1.00  1.168866   .152627
   8.71741   8.71741      1.00  1.171516   .152597
   8.71730   8.71730      1.00  1.170046   .152597
   8.71719   8.71719      1.00  1.170126   .152647
   8.71708   8.71708      1.00  1.170116   .152997
   8.71697   8.71697      1.00  1.172286   .152957
   8.71686   8.71686      1.00  1.168936   .152677
   8.71675   8.71675      1.00  1.171156   .152787
   8.71663   8.71663      1.00  1.169986   .151707
   8.71652   8.71652      1.00  1.171506   .152427
   8.71642   8.71642      1.00  1.166806   .152057
   8.71631   8.71631      1.00  1.173406   .152797
   8.71619   8.71619      1.00  1.167176   .152237
   8.71608   8.71608      1.00  1.170326   .152697
   8.71597   8.71597      1.00  1.170016   .152657
   8.71586   8.71586      1.00  1.172386   .153197
   8.71574   8.71574      1.00  1.168646   .152697
   8.71563   8.71563      1.00  1.170826   .153297
   8.71552   8.71552      1.00  1.172066   .153807
   8.71540   8.71540      1.00  1.171046   .153427
   8.71527   8.71527      1.00  1.169016   .152187
   8.71515   8.71515      1.00  1.172516   .151077
   8.71504   8.71504      1.00  1.171846   .153227
   8.71492   8.71492      1.00  1.168936   .152197
   8.71480   8.71480      1.00  1.170956   .153317
   8.71468   8.71468      1.00  1.171926   .153397
   8.71457   8.71457      1.00  1.172226   .153617
   8.71446   8.71446      1.00  1.169736   .153227
   8.71434   8.71434      1.00  1.171146   .152757
   8.71422   8.71422      1.00  1.171686   .153477
   8.71411   8.71411      1.00  1.172586   .153457
   8.71399   8.71399      1.00  1.171716   .153717
   8.71388   8.71388      1.00  1.172376   .154057
   8.71377   8.71377      1.00  1.171036   .153787
   8.71366   8.71366      1.00  1.171236   .153427
   8.71355   8.71355      1.00  1.175496   .153737
   8.71344   8.71344      1.00  1.169336   .153407
   8.71333   8.71333      1.00  1.172386   .153397
   8.71322   8.71322      1.00  1.172426   .154177
   8.71311   8.71311      1.00  1.171616   .153997
   8.71299   8.71299      1.00  1.169536   .153877
   8.71288   8.71288      1.00  1.171846   .153997
   8.71278   8.71278      1.00  1.172716   .153807
   8.71267   8.71267      1.00  1.171406   .153337
   8.71255   8.71255      1.00  1.169516   .152277
   8.71244   8.71244      1.00  1.172846   .153117
   8.71234   8.71234      1.00  1.168956   .153127
   8.71223   8.71223      1.00  1.173376   .153477
   8.71211   8.71211      1.00  1.168996   .153277
   8.71201   8.71201      1.00  1.174606   .154897
   8.71190   8.71190      1.00  1.169096   .153777
   8.71178   8.71178      1.00  1.173396   .154377
   8.71167   8.71167      1.00  1.169346   .153487
   8.71157   8.71157      1.00  1.174166   .153347
   8.71147   8.71147      1.00  1.172916   .153787
   8.71136   8.71136      1.00  1.171556   .153197
   8.71125   8.71125      1.00  1.172006   .153667
   8.71115   8.71115      1.00  1.173736   .154137
   8.71105   8.71105      1.00  1.172936   .154087
   8.71094   8.71094      1.00  1.172276   .154027
   8.71083   8.71083      1.00  1.171766   .154297
   8.71073   8.71073      1.00  1.173046   .153947
   8.71063   8.71063      1.00  1.172906   .154167
   8.71052   8.71052      1.00  1.170806   .153637
   8.71042   8.71042      1.00  1.172756   .153997
   8.71032   8.71032      1.00  1.172466   .153987
   8.71022   8.71022      1.00  1.173956   .153887
   8.71012   8.71012      1.00  1.170166   .153677
   8.71001   8.71001      1.00  1.172396   .154327
   8.70990   8.70990      1.00  1.171606   .154407
   8.70980   8.70980      1.00  1.172336   .154187
   8.70969   8.70969      1.00  1.173156   .154237
   8.70958   8.70958      1.00  1.171566   .154207
   8.70947   8.70947      1.00  1.172196   .153807
   8.70937   8.70937      1.00  1.173396   .154897
   8.70926   8.70926      1.00  1.172266   .154377
   8.70915   8.70915      1.00  1.170056   .153927
   8.70904   8.70904      1.00  1.173156   .154767
   8.70893   8.70893      1.00  1.170446   .154307
   8.70882   8.70882      1.00  1.171846   .154527
   8.70869   8.70869      1.00  1.171956   .154697
   8.70857   8.70857      1.00  1.172016   .155247
   8.70847   8.70847      1.00  1.173356   .155087
   8.70835   8.70835      1.00  1.173586   .155087
   8.70823   8.70823      1.00  1.170246   .154367
   8.70812   8.70812      1.00  1.175146   .154757
   8.70801   8.70801      1.00  1.172746   .154817
   8.70790   8.70790      1.00  1.173266   .154487
   8.70777   8.70777      1.00  1.171326   .154897
   8.70765   8.70765      1.00  1.175066   .155547
   8.70754   8.70754      1.00  1.171996   .154527
   8.70743   8.70743      1.00  1.172746   .154107
   8.70731   8.70731      1.00  1.170886   .153887
   8.70720   8.70720      1.00  1.174166   .155147
   8.70709   8.70709      1.00  1.172316   .154947
   8.70698   8.70698      1.00  1.173436   .155257
   8.70687   8.70687      1.00  1.173136   .155477
   8.70676   8.70676      1.00  1.173636   .154947
   8.70665   8.70665      1.00  1.172476   .154967
   8.70654   8.70654      1.00  1.173596   .155387
   8.70642   8.70642      1.00  1.174956   .155657
   8.70631   8.70631      1.00  1.172276   .155057
   8.70621   8.70621      1.00  1.175376   .155277
   8.70610   8.70610      1.00  1.175076   .155797
   8.70598   8.70598      1.00  1.174806   .155567
   8.70587   8.70587      1.00  1.173236   .155247
   8.70576   8.70576      1.00  1.174956   .156067
   8.70564   8.70564      1.00  1.174776   .155837
   8.70552   8.70552      1.00  1.175406   .156287
   8.70541   8.70541      1.00  1.173906   .155697
   8.70529   8.70529      1.00  1.177506   .156467
   8.70517   8.70517      1.00  1.173366   .155807
   8.70505   8.70505      1.00  1.174176   .155757
   8.70494   8.70494      1.00  1.175976   .155907
   8.70483   8.70483      1.00  1.175216   .155797
   8.70471   8.70471      1.00  1.174766   .155447
   8.70458   8.70458      1.00  1.173306   .155357
   8.70447   8.70447      1.00  1.177406   .155987
   8.70436   8.70436      1.00  1.172846   .154947
   8.70424   8.70424      1.00  1.176106   .155767
   8.70412   8.70412      1.00  1.173446   .155147
   8.70401   8.70401      1.00  1.176756   .156017
   8.70389   8.70389      1.00  1.172736   .155527
   8.70379   8.70379      1.00  1.175466   .155817
   8.70367   8.70367      1.00  1.175806   .156057
   8.70356   8.70356      1.00  1.173406   .155597
   8.70345   8.70345      1.00  1.174286   .156197
   8.70335   8.70335      1.00  1.176936   .156487
   8.70324   8.70324      1.00  1.172526   .156277
   8.70312   8.70312      1.00  1.172986   .155797
   8.70301   8.70301      1.00  1.174576   .156077
   8.70289   8.70289      1.00  1.175476   .156247
   8.70278   8.70278      1.00  1.172186   .155747
   8.70268   8.70268      1.00  1.170756   .155517
   8.70258   8.70258      1.00  1.176576   .156337
   8.70246   8.70246      1.00  1.171736   .155957
   8.70235   8.70235      1.00  1.170936   .156227
   8.70224   8.70224      1.00  1.171776   .155777
   8.70213   8.70213      1.00  1.174536   .156567
   8.70202   8.70202      1.00  1.167426   .155237
   8.70190   8.70190      1.00  1.172416   .155647
   8.70179   8.70179      1.00  1.169946   .155457
   8.70169   8.70169      1.00  1.171236   .155177
   8.70159   8.70159      1.00  1.166856   .155007
   8.70147   8.70147      1.00  1.170976   .156207
   8.70137   8.70137      1.00  1.169026   .155887
   8.70127   8.70127      1.00  1.169816   .155707
   8.70117   8.70117      1.00  1.166386   .155267
   8.70105   8.70105      1.00  1.173696   .156427
   8.70095   8.70095      1.00  1.165066   .155197
   8.70085   8.70085      1.00  1.167816   .155697
   8.70075   8.70075      1.00  1.170396   .156177
   8.70064   8.70064      1.00  1.167846   .155777
   8.70054   8.70054      1.00  1.165026   .155487
   8.70044   8.70044      1.00  1.168816   .155807
   8.70034   8.70034      1.00  1.167686   .155417
   8.70023   8.70023      1.00  1.164506   .155167
   8.70013   8.70013      1.00  1.165526   .155257
   8.70003   8.70003      1.00  1.165606   .155147
   8.69992   8.69992      1.00  1.165866   .155497
   8.69981   8.69981      1.00  1.163636   .155217
   8.69970   8.69970      1.00  1.164776   .155467
   8.69961   8.69961      1.00  1.167666   .155897
   8.69950   8.69950      1.00  1.163776   .155357
   8.69938   8.69938      1.00  1.162786   .155097
   8.69928   8.69928      1.00  1.167956   .155787
   8.69917   8.69917      1.00  1.159886   .154697
   8.69906   8.69906      1.00  1.165836   .155227
   8.69894   8.69894      1.00  1.161196   .154997
   8.69882   8.69882      1.00  1.164126   .155057
   8.69872   8.69872      1.00  1.161536   .154957
   8.69860   8.69860      1.00  1.163486   .155507
   8.69848   8.69848      1.00  1.161256   .155437
   8.69836   8.69836      1.00  1.160716   .154887
   8.69825   8.69825      1.00  1.160606   .154957
   8.69813   8.69813      1.00  1.160886   .154937
   8.69801   8.69801      1.00  1.161816   .154987
   8.69790   8.69790      1.00  1.158956   .154067
   8.69778   8.69778      1.00  1.160836   .155227
   8.69767   8.69767      1.00  1.159776   .155287
   8.69755   8.69755      1.00  1.158196   .154427
   8.69744   8.69744      1.00  1.158406   .154687
   8.69733   8.69733      1.00  1.158706   .154157
   8.69722   8.69722      1.00  1.158016   .154897
   8.69710   8.69710      1.00  1.157916   .155277
   8.69699   8.69699      1.00  1.157766   .155307
   8.69689   8.69689      1.00  1.159456   .155057
   8.69678   8.69678      1.00  1.157836   .154767
   8.69666   8.69666      1.00  1.156146   .154777
   8.69656   8.69656      1.00  1.158616   .155537
   8.69645   8.69645      1.00  1.155536   .154887
   8.69634   8.69634      1.00  1.157226   .154667
   8.69622   8.69622      1.00  1.155326   .154617
   8.69611   8.69611      1.00  1.157936   .155007
   8.69600   8.69600      1.00  1.155466   .154497
   8.69589   8.69589      1.00  1.156586   .154927
   8.69577   8.69577      1.00  1.154556   .154417
   8.69566   8.69566      1.00  1.157176   .154747
   8.69555   8.69555      1.00  1.152176   .154157
   8.69543   8.69543      1.00  1.156876   .154587
   8.69531   8.69531      1.00  1.154136   .155107
   8.69519   8.69519      1.00  1.155796   .155347
   8.69508   8.69508      1.00  1.152526   .154807
   8.69496   8.69496      1.00  1.157816   .155167
   8.69483   8.69483      1.00  1.152566   .154017
   8.69472   8.69472      1.00  1.157136   .154957
   8.69461   8.69461      1.00  1.151986   .154047
   8.69449   8.69449      1.00  1.156296   .155677
   8.69437   8.69437      1.00  1.153396   .155307
   8.69426   8.69426      1.00  1.151966   .154457
   8.69415   8.69415      1.00  1.153926   .155457
   8.69403   8.69403      1.00  1.154546   .155027
   8.69391   8.69391      1.00  1.152396   .154587
   8.69381   8.69381      1.00  1.154226   .154757
   8.69370   8.69370      1.00  1.153396   .154557
   8.69359   8.69359      1.00  1.153756   .154377
   8.69347   8.69347      1.00  1.152816   .155247
   8.69336   8.69336      1.00  1.153466   .155297
   8.69326   8.69326      1.00  1.154416   .155117
   8.69314   8.69314      1.00  1.151206   .154767
   8.69303   8.69303      1.00  1.153246   .155337
   8.69292   8.69292      1.00  1.154486   .155427
   8.69281   8.69281      1.00  1.152016   .154977
   8.69271   8.69271      1.00  1.150426   .155197
   8.69259   8.69259      1.00  1.154926   .155817
   8.69248   8.69248      1.00  1.151446   .154977
   8.69238   8.69238      1.00  1.155476   .155627
   8.69227   8.69227      1.00  1.152266   .155227
   8.69215   8.69215      1.00  1.154266   .155647
   8.69205   8.69205      1.00  1.152426   .155597
   8.69194   8.69194      1.00  1.153116   .155707
   8.69183   8.69183      1.00  1.154556   .156257
   8.69172   8.69172      1.00  1.153686   .155847
   8.69161   8.69161      1.00  1.152196   .155797
   8.69151   8.69151      1.00  1.154966   .155277
   8.69140   8.69140      1.00  1.153596   .155497
   8.69129   8.69129      1.00  1.150586   .155097
   8.69119   8.69119      1.00  1.153426   .155357
   8.69109   8.69109      1.00  1.153366   .155347
   8.69098   8.69098      1.00  1.153286   .155817
   8.69088   8.69088      1.00  1.151996   .155167
   8.69077   8.69077      1.00  1.154286   .155457
   8.69068   8.69068      1.00  1.151996   .155347
   8.69057   8.69057      1.00  1.152576   .155477
   8.69047   8.69047      1.00  1.152516   .155597
   8.69037   8.69037      1.00  1.152726   .155407
   8.69027   8.69027      1.00  1.152516   .155957
   8.69017   8.69017      1.00  1.150386   .155947
   8.69006   8.69006      1.00  1.154066   .155677
   8.68996   8.68996      1.00  1.150686   .155097
   8.68985   8.68985      1.00  1.151426   .155487
   8.68975   8.68975      1.00  1.150126   .155037
   8.68963   8.68963      1.00  1.153286   .155157
   8.68953   8.68953      1.00  1.150466   .155097
   8.68943   8.68943      1.00  1.152046   .155477
   8.68932   8.68932      1.00  1.149926   .155617
   8.68920   8.68920      1.00  1.153846   .155937
   8.68909   8.68909      1.00  1.149396   .155617
   8.68899   8.68899      1.00  1.153686   .156247
   8.68887   8.68887      1.00  1.149816   .155827
   8.68875   8.68875      1.00  1.150756   .155767
   8.68864   8.68864      1.00  1.150096   .155407
   8.68852   8.68852      1.00  1.152936   .155797
   8.68840   8.68840      1.00  1.151016   .155607
   8.68829   8.68829      1.00  1.149336   .155137
   8.68818   8.68818      1.00  1.151156   .155137
   8.68806   8.68806      1.00  1.149556   .154867
   8.68794   8.68794      1.00  1.150536   .155317
   8.68782   8.68782      1.00  1.147696   .155237
   8.68771   8.68771      1.00  1.151506   .156047
   8.68760   8.68760      1.00  1.147006   .155387
   8.68748   8.68748      1.00  1.150376   .155577
   8.68736   8.68736      1.00  1.148076   .155197
   8.68725   8.68725      1.00  1.151186   .156147
   8.68715   8.68715      1.00  1.144366   .155147
   8.68703   8.68703      1.00  1.149616   .155887
   8.68691   8.68691      1.00  1.145556   .155227
   8.68681   8.68681      1.00  1.149226   .155307
   8.68671   8.68671      1.00  1.144366   .154777
   8.68659   8.68659      1.00  1.150606   .156227
   8.68648   8.68648      1.00  1.145946   .155627
   8.68637   8.68637      1.00  1.146066   .155747
   8.68626   8.68626      1.00  1.147526   .155417
   8.68615   8.68615      1.00  1.148916   .155887
   8.68604   8.68604      1.00  1.144306   .155327
   8.68593   8.68593      1.00  1.146936   .155697
   8.68582   8.68582      1.00  1.147426   .156247
   8.68570   8.68570      1.00  1.145766   .156237
   8.68558   8.68558      1.00  1.143336   .155497
   8.68546   8.68546      1.00  1.145576   .156017
   8.68535   8.68535      1.00  1.144396   .156177
   8.68523   8.68523      1.00  1.145046   .155587
   8.68511   8.68511      1.00  1.145996   .155867
   8.68499   8.68499      1.00  1.144006   .156147
   8.68487   8.68487      1.00  1.146116   .155797
   8.68475   8.68475      1.00  1.144936   .155417
   8.68464   8.68464      1.00  1.147496   .155667
   8.68452   8.68452      1.00  1.144286   .155727
   8.68442   8.68442      1.00  1.144956   .156097
   8.68429   8.68429      1.00  1.146276   .155727
   8.68417   8.68417      1.00  1.146836   .155857
   8.68406   8.68406      1.00  1.142316   .155177
   8.68395   8.68395      1.00  1.146346   .155747
   8.68384   8.68384      1.00  1.143976   .155687
   8.68373   8.68373      1.00  1.145336   .156057
   8.68362   8.68362      1.00  1.143406   .155797
   8.68351   8.68351      1.00  1.146826   .155897
   8.68340   8.68340      1.00  1.144476   .155577
   8.68329   8.68329      1.00  1.144706   .155617
   8.68318   8.68318      1.00  1.144596   .155707
   8.68307   8.68307      1.00  1.145486   .155787
   8.68295   8.68295      1.00  1.144966   .155857
   8.68284   8.68284      1.00  1.143716   .155797
   8.68273   8.68273      1.00  1.147656   .155817
   8.68263   8.68263      1.00  1.146226   .155777
   8.68252   8.68252      1.00  1.145126   .155647
   8.68240   8.68240      1.00  1.142926   .155627
   8.68229   8.68229      1.00  1.145606   .155947
   8.68219   8.68219      1.00  1.146946   .156577
   8.68208   8.68208      1.00  1.144066   .156057
   8.68196   8.68196      1.00  1.145476   .156507
   8.68185   8.68185      1.00  1.146926   .156237
   8.68175   8.68175      1.00  1.144186   .155647
   8.68165   8.68165      1.00  1.147856   .156117
   8.68153   8.68153      1.00  1.145576   .155977
   8.68143   8.68143      1.00  1.144156   .156027
   8.68133   8.68133      1.00  1.146796   .156517
   8.68122   8.68122      1.00  1.146016   .155967
   8.68111   8.68111      1.00  1.147456   .156197
   8.68101   8.68101      1.00  1.143836   .155847
   8.68090   8.68090      1.00  1.145756   .156057
   8.68080   8.68080      1.00  1.146486   .156467
   8.68070   8.68070      1.00  1.146056   .156667
   8.68059   8.68059      1.00  1.142126   .155777
   8.68049   8.68049      1.00  1.149916   .157267
   8.68039   8.68039      1.00  1.145996   .156647
   8.68029   8.68029      1.00  1.143506   .156407
   8.68018   8.68018      1.00  1.146236   .156537
   8.68008   8.68008      1.00  1.147776   .156737
   8.67998   8.67998      1.00  1.143756   .156467
   8.67987   8.67987      1.00  1.143746   .156557
   8.67976   8.67976      1.00  1.146896   .156547
   8.67966   8.67966      1.00  1.146986   .156687
   8.67956   8.67956      1.00  1.145636   .156537
   8.67945   8.67945      1.00  1.145726   .156727
   8.67934   8.67934      1.00  1.150606   .156947
   8.67924   8.67924      1.00  1.145716   .155917
   8.67913   8.67913      1.00  1.148806   .157067
   8.67901   8.67901      1.00  1.147366   .156937
   8.67889   8.67889      1.00  1.146966   .156527
   8.67878   8.67878      1.00  1.146376   .156987
   8.67866   8.67866      1.00  1.149656   .157677
   8.67854   8.67854      1.00  1.144306   .156827
   8.67843   8.67843      1.00  1.147376   .157437
   8.67832   8.67832      1.00  1.143526   .156137
   8.67820   8.67820      1.00  1.149176   .157357
   8.67809   8.67809      1.00  1.143736   .156727
   8.67797   8.67797      1.00  1.145136   .156497
   8.67786   8.67786      1.00  1.149466   .157777
   8.67774   8.67774      1.00  1.147296   .157617
   8.67762   8.67762      1.00  1.142966   .157267
   8.67750   8.67750      1.00  1.148696   .157667
   8.67740   8.67740      1.00  1.147256   .157797
   8.67729   8.67729      1.00  1.144796   .157247
   8.67717   8.67717      1.00  1.145406   .157377
   8.67706   8.67706      1.00  1.147156   .157707
   8.67696   8.67696      1.00  1.146986   .157737
   8.67684   8.67684      1.00  1.143586   .157317
   8.67673   8.67673      1.00  1.145726   .157067
   8.67662   8.67662      1.00  1.146656   .157267
   8.67651   8.67651      1.00  1.145496   .157827
   8.67640   8.67640      1.00  1.143106   .157397
   8.67628   8.67628      1.00  1.147336   .157847
   8.67618   8.67618      1.00  1.144706   .157827
   8.67607   8.67607      1.00  1.143396   .157487
   8.67596   8.67596      1.00  1.144626   .157257
   8.67584   8.67584      1.00  1.145776   .157317
   8.67573   8.67573      1.00  1.143726   .157517
   8.67562   8.67562      1.00  1.142196   .157297
   8.67550   8.67550      1.00  1.144726   .157777
   8.67538   8.67538      1.00  1.144146   .157437
   8.67526   8.67526      1.00  1.139286   .156327
   8.67515   8.67515      1.00  1.142566   .157407
   8.67504   8.67504      1.00  1.145486   .157687
   8.67491   8.67491      1.00  1.138256   .156597
   8.67479   8.67479      1.00  1.141686   .157307
   8.67468   8.67468      1.00  1.142136   .157357
   8.67456   8.67456      1.00  1.142546   .157767
   8.67444   8.67444      1.00  1.138346   .157107
   8.67433   8.67433      1.00  1.141606   .157477
   8.67422   8.67422      1.00  1.140736   .157177
   8.67410   8.67410      1.00  1.138476   .156227
   8.67399   8.67399      1.00  1.138576   .156637
   8.67387   8.67387      1.00  1.140596   .157187
   8.67376   8.67376      1.00  1.136866   .156997
   8.67365   8.67365      1.00  1.137076   .157127
   8.67354   8.67354      1.00  1.138106   .156397
   8.67343   8.67343      1.00  1.138226   .156537
   8.67333   8.67333      1.00  1.134046   .155597
   8.67322   8.67322      1.00  1.135956   .156377
   8.67310   8.67310      1.00  1.135896   .156447
   8.67298   8.67298      1.00  1.134686   .155977
   8.67288   8.67288      1.00  1.132096   .156077
   8.67277   8.67277      1.00  1.134906   .156937
   8.67266   8.67266      1.00  1.134396   .156367
   8.67255   8.67255      1.00  1.130606   .156077
   8.67245   8.67245      1.00  1.130356   .156027
   8.67233   8.67233      1.00  1.133916   .156397
   8.67222   8.67222      1.00  1.129186   .155727
   8.67211   8.67211      1.00  1.129286   .156107
   8.67201   8.67201      1.00  1.132016   .156137
   8.67189   8.67189      1.00  1.130536   .156227
   8.67178   8.67178      1.00  1.126496   .155607
   8.67167   8.67167      1.00  1.130736   .156257
   8.67157   8.67157      1.00  1.130356   .155957
   8.67146   8.67146      1.00  1.128136   .155877
   8.67135   8.67135      1.00  1.126856   .155817
   8.67125   8.67125      1.00  1.130826   .156367
   8.67115   8.67115      1.00  1.127186   .155367
   8.67104   8.67104      1.00  1.127006   .155727
   8.67093   8.67093      1.00  1.125526   .155767
   8.67083   8.67083      1.00  1.129186   .156827
   8.67074   8.67074      1.00  1.123836   .155787
   8.67063   8.67063      1.00  1.127966   .156817
   8.67053   8.67053      1.00  1.126596   .156647
   8.67043   8.67043      1.00  1.125546   .156247
   8.67033   8.67033      1.00  1.124316   .156227
   8.67022   8.67022      1.00  1.128516   .156767
   8.67012   8.67012      1.00  1.126516   .156537
   8.67002   8.67002      1.00  1.121386   .155667
   8.66992   8.66992      1.00  1.127826   .156037
   8.66981   8.66981      1.00  1.124966   .156297
   8.66970   8.66970      1.00  1.124976   .156177
   8.66960   8.66960      1.00  1.121666   .156007
   8.66949   8.66949      1.00  1.125516   .156017
   8.66938   8.66938      1.00  1.127516   .156337
   8.66927   8.66927      1.00  1.119206   .155167
   8.66916   8.66916      1.00  1.123906   .155837
   8.66905   8.66905      1.00  1.125406   .156157
   8.66894   8.66894      1.00  1.121806   .155457
   8.66881   8.66881      1.00  1.121876   .155437
   8.66869   8.66869      1.00  1.122916   .155897
   8.66859   8.66859      1.00  1.126836   .156607
   8.66848   8.66848      1.00  1.117886   .155247
   8.66836   8.66836      1.00  1.124036   .155837
   8.66824   8.66824      1.00  1.123146   .156037
   8.66813   8.66813      1.00  1.124376   .156197
   8.66802   8.66802      1.00  1.118976   .154787
   8.66789   8.66789      1.00  1.124426   .156237
   8.66778   8.66778      1.00  1.121266   .155717
   8.66767   8.66767      1.00  1.121676   .155907
   8.66755   8.66755      1.00  1.120836   .156017
   8.66744   8.66744      1.00  1.122766   .156127
   8.66733   8.66733      1.00  1.119086   .155377
   8.66722   8.66722      1.00  1.120596   .155637
   8.66710   8.66710      1.00  1.122976   .156197
   8.66699   8.66699      1.00  1.119316   .155627
   8.66688   8.66688      1.00  1.120326   .155917
   8.66677   8.66677      1.00  1.121356   .155877
   8.66666   8.66666      1.00  1.122716   .156527
   8.66655   8.66655      1.00  1.115926   .155297
   8.66644   8.66644      1.00  1.121556   .156437
   8.66634   8.66634      1.00  1.120056   .155857
   8.66623   8.66623      1.00  1.120996   .156017
   8.66611   8.66611      1.00  1.117556   .155537
   8.66600   8.66600      1.00  1.120196   .156027
   8.66589   8.66589      1.00  1.119226   .156117
   8.66578   8.66578      1.00  1.119596   .156577
   8.66566   8.66566      1.00  1.115436   .156037
   8.66554   8.66554      1.00  1.119736   .156597
   8.66543   8.66543      1.00  1.116376   .156217
   8.66531   8.66531      1.00  1.116496   .156087
   8.66519   8.66519      1.00  1.116716   .156017
   8.66507   8.66507      1.00  1.115986   .155577
   8.66496   8.66496      1.00  1.117086   .156027
   8.66484   8.66484      1.00  1.117426   .155697
   8.66472   8.66472      1.00  1.115936   .155917
   8.66460   8.66460      1.00  1.115916   .155957
   8.66450   8.66450      1.00  1.118036   .156227
   8.66438   8.66438      1.00  1.116056   .155397
   8.66426   8.66426      1.00  1.116986   .155847
   8.66415   8.66415      1.00  1.113726   .155557
   8.66405   8.66405      1.00  1.118596   .156217
   8.66393   8.66393      1.00  1.114876   .155157
   8.66382   8.66382      1.00  1.116726   .155787
   8.66371   8.66371      1.00  1.112666   .155197
   8.66361   8.66361      1.00  1.117066   .155707
   8.66349   8.66349      1.00  1.114306   .155487
   8.66338   8.66338      1.00  1.118236   .156027
   8.66327   8.66327      1.00  1.111736   .155137
   8.66316   8.66316      1.00  1.117226   .156127
   8.66305   8.66305      1.00  1.114906   .156137
   8.66294   8.66294      1.00  1.114806   .155377
   8.66283   8.66283      1.00  1.113166   .155457
   8.66273   8.66273      1.00  1.117026   .156177
   8.66262   8.66262      1.00  1.115436   .156277
   8.66251   8.66251      1.00  1.113056   .156327
   8.66240   8.66240      1.00  1.115606   .155517
   8.66229   8.66229      1.00  1.116526   .156187
   8.66218   8.66218      1.00  1.114566   .155907
   8.66207   8.66207      1.00  1.112236   .155677
   8.66196   8.66196      1.00  1.116086   .156227
   8.66185   8.66185      1.00  1.113716   .155687
   8.66175   8.66175      1.00  1.114656   .156107
   8.66163   8.66163      1.00  1.114626   .155917
   8.66153   8.66153      1.00  1.114726   .156047
   8.66143   8.66143      1.00  1.111786   .155907
   8.66132   8.66132      1.00  1.116266   .156707
   8.66121   8.66121      1.00  1.111196   .155617
   8.66110   8.66110      1.00  1.111816   .156077
   8.66100   8.66100      1.00  1.114686   .154247
   8.66090   8.66090      1.00  1.109736   .155007
   8.66079   8.66079      1.00  1.115566   .156217
   8.66069   8.66069      1.00  1.109876   .155247
   8.66059   8.66059      1.00  1.115286   .156517
   8.66049   8.66049      1.00  1.110386   .155467
   8.66038   8.66038      1.00  1.114336   .155837
   8.66028   8.66028      1.00  1.111926   .156107
   8.66018   8.66018      1.00  1.114406   .156777
   8.66008   8.66008      1.00  1.111136   .155707
   8.65997   8.65997      1.00  1.115186   .156417
   8.65986   8.65986      1.00  1.111096   .155217
   8.65976   8.65976      1.00  1.114966   .156117
   8.65966   8.65966      1.00  1.110966   .155747
   8.65954   8.65954      1.00  1.114816   .156157
   8.65943   8.65943      1.00  1.112376   .156417
   8.65933   8.65933      1.00  1.114806   .156287
   8.65923   8.65923      1.00  1.110386   .155687
   8.65911   8.65911      1.00  1.112856   .155867
   8.65900   8.65900      1.00  1.113076   .156597
   8.65888   8.65888      1.00  1.111926   .156377
   8.65877   8.65877      1.00  1.113266   .156327
   8.65865   8.65865      1.00  1.113926   .156207
   8.65853   8.65853      1.00  1.112746   .156177
   8.65843   8.65843      1.00  1.110526   .155927
   8.65831   8.65831      1.00  1.116486   .156997
   8.65819   8.65819      1.00  1.112796   .155777
   8.65807   8.65807      1.00  1.114126   .156237
   8.65796   8.65796      1.00  1.112856   .156527
   8.65784   8.65784      1.00  1.117556   .157387
   8.65772   8.65772      1.00  1.112106   .156177
   8.65761   8.65761      1.00  1.115906   .156877
   8.65750   8.65750      1.00  1.113916   .156667
   8.65738   8.65738      1.00  1.118126   .157037
   8.65726   8.65726      1.00  1.111586   .156927
   8.65715   8.65715      1.00  1.119356   .158017
   8.65705   8.65705      1.00  1.114876   .156797
   8.65694   8.65694      1.00  1.115976   .157507
   8.65682   8.65682      1.00  1.116336   .157017
   8.65671   8.65671      1.00  1.119196   .158017
   8.65660   8.65660      1.00  1.115596   .157187
   8.65649   8.65649      1.00  1.114316   .157337
   8.65638   8.65638      1.00  1.120146   .157907
   8.65627   8.65627      1.00  1.118766   .157687
   8.65616   8.65616      1.00  1.118176   .157557
   8.65605   8.65605      1.00  1.119626   .157937
   8.65593   8.65593      1.00  1.121316   .158097
   8.65582   8.65582      1.00  1.117716   .158177
   8.65571   8.65571      1.00  1.121246   .158617
   8.65560   8.65560      1.00  1.119486   .157807
   8.65547   8.65547      1.00  1.122456   .158487
   8.65535   8.65535      1.00  1.118246   .157987
   8.65524   8.65524      1.00  1.123176   .158507
   8.65513   8.65513      1.00  1.121826   .158057
   8.65500   8.65500      1.00  1.121036   .158367
   8.65488   8.65488      1.00  1.120596   .158507
   8.65477   8.65477      1.00  1.125996   .159107
   8.65465   8.65465      1.00  1.122176   .158597
   8.65453   8.65453      1.00  1.121996   .158517
   8.65442   8.65442      1.00  1.123676   .159227
   8.65430   8.65430      1.00  1.124336   .159637
   8.65419   8.65419      1.00  1.123106   .159067
   8.65407   8.65407      1.00  1.122926   .158757
   8.65396   8.65396      1.00  1.126356   .159567
   8.65385   8.65385      1.00  1.124016   .159187
   8.65373   8.65373      1.00  1.124796   .159177
   8.65362   8.65362      1.00  1.125096   .159187
   8.65351   8.65351      1.00  1.126946   .158927
   8.65341   8.65341      1.00  1.125266   .158857
   8.65330   8.65330      1.00  1.128626   .159427
   8.65318   8.65318      1.00  1.125556   .159627
   8.65307   8.65307      1.00  1.127406   .159647
   8.65296   8.65296      1.00  1.124306   .158967
   8.65285   8.65285      1.00  1.130556   .159957
   8.65274   8.65274      1.00  1.127826   .159677
   8.65264   8.65264      1.00  1.125806   .159057
   8.65253   8.65253      1.00  1.128856   .160177
   8.65241   8.65241      1.00  1.128976   .160257
   8.65230   8.65230      1.00  1.129286   .159887
   8.65219   8.65219      1.00  1.127316   .160147
   8.65208   8.65208      1.00  1.130146   .160447
   8.65197   8.65197      1.00  1.128886   .160097
   8.65186   8.65186      1.00  1.129246   .160117
   8.65175   8.65175      1.00  1.128046   .160417
   8.65165   8.65165      1.00  1.133896   .161097
   8.65154   8.65154      1.00  1.126146   .160217
   8.65143   8.65143      1.00  1.131476   .160927
   8.65132   8.65132      1.00  1.130556   .160507
   8.65122   8.65122      1.00  1.132376   .160987
   8.65112   8.65112      1.00  1.129266   .160747
   8.65101   8.65101      1.00  1.130396   .160657
   8.65091   8.65091      1.00  1.131266   .160457
   8.65081   8.65081      1.00  1.132236   .160277
   8.65071   8.65071      1.00  1.129206   .160357
   8.65060   8.65060      1.00  1.133396   .160667
   8.65050   8.65050      1.00  1.131606   .160637
   8.65040   8.65040      1.00  1.132566   .160877
   8.65030   8.65030      1.00  1.131406   .160507
   8.65019   8.65019      1.00  1.132566   .161217
   8.65009   8.65009      1.00  1.131616   .161127
   8.64999   8.64999      1.00  1.130876   .160327
   8.64988   8.64988      1.00  1.135876   .161717
   8.64977   8.64977      1.00  1.130796   .160277
   8.64967   8.64967      1.00  1.133436   .160907
   8.64957   8.64957      1.00  1.131916   .160287
   8.64945   8.64945      1.00  1.135126   .161527
   8.64934   8.64934      1.00  1.129386   .160627
   8.64923   8.64923      1.00  1.132996   .161437
   8.64913   8.64913      1.00  1.133796   .161127
   8.64901   8.64901      1.00  1.136246   .161607
   8.64889   8.64889      1.00  1.130546   .161237
   8.64877   8.64877      1.00  1.135416   .161537
   8.64867   8.64867      1.00  1.133636   .161567
   8.64855   8.64855      1.00  1.136416   .161747
   8.64843   8.64843      1.00  1.132516   .161197
   8.64831   8.64831      1.00  1.137896   .162207
   8.64821   8.64821      1.00  1.134036   .160997
   8.64809   8.64809      1.00  1.136686   .161467
   8.64797   8.64797      1.00  1.133696   .161397
   8.64785   8.64785      1.00  1.135996   .161867
   8.64774   8.64774      1.00  1.135626   .161547
   8.64762   8.64762      1.00  1.135536   .161727
   8.64750   8.64750      1.00  1.134986   .162147
   8.64739   8.64739      1.00  1.136866   .162197
   8.64729   8.64729      1.00  1.135796   .161727
   8.64717   8.64717      1.00  1.136636   .161837
   8.64705   8.64705      1.00  1.136176   .161487
   8.64694   8.64694      1.00  1.138326   .162057
   8.64684   8.64684      1.00  1.135676   .161987
   8.64673   8.64673      1.00  1.137726   .162127
   8.64661   8.64661      1.00  1.136796   .162217
   8.64650   8.64650      1.00  1.136456   .162607
   8.64640   8.64640      1.00  1.136916   .162087
   8.64629   8.64629      1.00  1.140276   .163067
   8.64617   8.64617      1.00  1.134336   .162217
   8.64606   8.64606      1.00  1.139216   .162517
   8.64596   8.64596      1.00  1.135476   .162727
   8.64584   8.64584      1.00  1.141226   .163407
   8.64573   8.64573      1.00  1.134586   .161977
   8.64561   8.64561      1.00  1.140026   .162687
   8.64549   8.64549      1.00  1.137346   .162367
   8.64537   8.64537      1.00  1.139996   .162647
   8.64525   8.64525      1.00  1.133786   .161727
   8.64514   8.64514      1.00  1.141696   .163167
   8.64503   8.64503      1.00  1.137986   .162747
   8.64491   8.64491      1.00  1.139466   .163047
   8.64478   8.64478      1.00  1.136856   .162697
   8.64467   8.64467      1.00  1.141736   .162767
   8.64455   8.64455      1.00  1.136336   .162527
   8.64444   8.64444      1.00  1.140116   .162827
   8.64431   8.64431      1.00  1.136986   .163087
   8.64420   8.64420      1.00  1.140526   .163407
   8.64409   8.64409      1.00  1.138886   .162677
   8.64398   8.64398      1.00  1.141516   .162957
   8.64387   8.64387      1.00  1.139686   .162857
   8.64375   8.64375      1.00  1.141256   .163567
   8.64364   8.64364      1.00  1.140196   .163357
   8.64353   8.64353      1.00  1.141656   .163217
   8.64342   8.64342      1.00  1.138906   .163287
   8.64331   8.64331      1.00  1.141776   .163797
   8.64320   8.64320      1.00  1.140896   .163827
   8.64308   8.64308      1.00  1.141926   .164117
   8.64297   8.64297      1.00  1.140516   .164057
   8.64287   8.64287      1.00  1.142046   .164797
   8.64276   8.64276      1.00  1.143356   .164447
   8.64265   8.64265      1.00  1.141476   .164147
   8.64254   8.64254      1.00  1.143156   .164137
   8.64243   8.64243      1.00  1.141856   .164777
   8.64232   8.64232      1.00  1.145436   .164987
   8.64221   8.64221      1.00  1.140746   .163507
   8.64209   8.64209      1.00  1.143496   .164107
   8.64199   8.64199      1.00  1.144796   .164677
   8.64188   8.64188      1.00  1.142966   .164187
   8.64177   8.64177      1.00  1.143166   .163787
   8.64166   8.64166      1.00  1.144146   .163787
   8.64155   8.64155      1.00  1.147096   .164377
   8.64145   8.64145      1.00  1.144146   .164447
   8.64135   8.64135      1.00  1.145766   .164947
   8.64124   8.64124      1.00  1.143376   .164357
   8.64113   8.64113      1.00  1.147856   .164867
   8.64103   8.64103      1.00  1.143926   .163847
   8.64092   8.64092      1.00  1.147846   .165097
   8.64081   8.64081      1.00  1.144766   .164147
   8.64071   8.64071      1.00  1.146466   .164737
   8.64062   8.64062      1.00  1.145926   .164617
   8.64051   8.64051      1.00  1.148826   .164897
   8.64041   8.64041      1.00  1.145116   .164027
   8.64031   8.64031      1.00  1.148296   .165037
   8.64020   8.64020      1.00  1.146886   .165267
   8.64010   8.64010      1.00  1.148986   .165467
   8.64000   8.64000      1.00  1.148346   .165387
   8.63989   8.63989      1.00  1.148616   .164957
   8.63980   8.63980      1.00  1.147776   .165147
   8.63969   8.63969      1.00  1.148076   .165157
   8.63958   8.63958      1.00  1.148886   .165267
   8.63947   8.63947      1.00  1.149196   .165697
   8.63936   8.63936      1.00  1.150286   .166307
   8.63926   8.63926      1.00  1.147846   .166147
   8.63914   8.63914      1.00  1.151266   .166117
   8.63903   8.63903      1.00  1.147926   .165527
   8.63892   8.63892      1.00  1.150616   .166107
   8.63880   8.63880      1.00  1.148386   .165577
   8.63869   8.63869      1.00  1.151156   .166287
   8.63857   8.63857      1.00  1.148946   .165937
   8.63845   8.63845      1.00  1.150666   .166277
   8.63834   8.63834      1.00  1.150436   .165907
   8.63822   8.63822      1.00  1.150686   .165767
   8.63811   8.63811      1.00  1.149836   .166047
   8.63799   8.63799      1.00  1.152326   .166307
   8.63787   8.63787      1.00  1.149116   .165247
   8.63775   8.63775      1.00  1.151466   .166237
   8.63764   8.63764      1.00  1.150206   .166057
   8.63753   8.63753      1.00  1.153526   .166657
   8.63742   8.63742      1.00  1.151726   .166757
   8.63731   8.63731      1.00  1.151066   .166437
   8.63719   8.63719      1.00  1.152906   .166637
   8.63708   8.63708      1.00  1.151236   .166597
   8.63697   8.63697      1.00  1.154186   .166527
   8.63686   8.63686      1.00  1.149566   .166517
   8.63674   8.63674      1.00  1.153976   .167747
   8.63664   8.63664      1.00  1.152346   .166967
   8.63653   8.63653      1.00  1.153216   .166687
   8.63642   8.63642      1.00  1.150856   .166127
   8.63631   8.63631      1.00  1.153156   .166837
   8.63620   8.63620      1.00  1.151756   .166687
   8.63609   8.63609      1.00  1.152146   .166877
   8.63597   8.63597      1.00  1.154556   .167117
   8.63586   8.63586      1.00  1.154656   .167317
   8.63575   8.63575      1.00  1.153306   .166617
   8.63563   8.63563      1.00  1.153386   .166537
   8.63551   8.63551      1.00  1.156186   .167547
   8.63539   8.63539      1.00  1.153576   .167347
   8.63528   8.63528      1.00  1.155096   .166927
   8.63516   8.63516      1.00  1.155716   .167237
   8.63505   8.63505      1.00  1.154376   .167057
   8.63493   8.63493      1.00  1.153236   .166757
   8.63482   8.63482      1.00  1.156366   .166857
   8.63470   8.63470      1.00  1.151896   .166547
   8.63457   8.63457      1.00  1.155706   .167177
   8.63446   8.63446      1.00  1.154466   .167137
   8.63435   8.63435      1.00  1.157136   .168087
   8.63423   8.63423      1.00  1.155326   .167967
   8.63411   8.63411      1.00  1.154966   .166997
   8.63400   8.63400      1.00  1.155836   .167697
   8.63389   8.63389      1.00  1.156686   .167677
   8.63378   8.63378      1.00  1.155656   .167457
   8.63366   8.63366      1.00  1.154486   .167677
   8.63355   8.63355      1.00  1.157306   .168317
   8.63345   8.63345      1.00  1.156356   .167707
   8.63333   8.63333      1.00  1.157536   .168407
   8.63322   8.63322      1.00  1.155356   .167397
   8.63311   8.63311      1.00  1.155906   .167697
   8.63301   8.63301      1.00  1.158086   .168617
   8.63290   8.63290      1.00  1.157206   .168337
   8.63278   8.63278      1.00  1.156256   .168307
   8.63267   8.63267      1.00  1.157396   .168417
   8.63256   8.63256      1.00  1.157886   .168407
   8.63245   8.63245      1.00  1.157756   .168267
   8.63233   8.63233      1.00  1.156266   .167337
   8.63222   8.63222      1.00  1.157836   .168087
   8.63212   8.63212      1.00  1.158406   .168057
   8.63201   8.63201      1.00  1.156296   .168187
   8.63189   8.63189      1.00  1.157466   .167807
   8.63179   8.63179      1.00  1.158746   .168387
   8.63168   8.63168      1.00  1.158036   .168417
   8.63157   8.63157      1.00  1.156496   .168037
   8.63146   8.63146      1.00  1.158226   .168187
   8.63136   8.63136      1.00  1.157466   .168457
   8.63126   8.63126      1.00  1.157566   .168807
   8.63115   8.63115      1.00  1.158636   .168887
   8.63104   8.63104      1.00  1.157046   .168677
   8.63094   8.63094      1.00  1.157466   .168197
   8.63084   8.63084      1.00  1.157256   .168577
   8.63073   8.63073      1.00  1.159096   .168957
   8.63063   8.63063      1.00  1.157566   .168687
   8.63053   8.63053      1.00  1.157616   .168427
   8.63043   8.63043      1.00  1.159806   .168907
   8.63033   8.63033      1.00  1.158386   .168387
   8.63022   8.63022      1.00  1.157506   .169137
   8.63012   8.63012      1.00  1.157816   .169297
   8.63002   8.63002      1.00  1.157926   .169177
   8.62991   8.62991      1.00  1.159136   .169747
   8.62980   8.62980      1.00  1.157326   .169237
   8.62970   8.62970      1.00  1.159036   .169397
   8.62960   8.62960      1.00  1.158836   .169137
   8.62949   8.62949      1.00  1.158856   .169347
   8.62937   8.62937      1.00  1.157236   .169197
   8.62926   8.62926      1.00  1.160066   .169417
   8.62915   8.62915      1.00  1.156766   .168977
   8.62904   8.62904      1.00  1.157796   .169457
   8.62892   8.62892      1.00  1.157926   .169237
   8.62881   8.62881      1.00  1.159216   .170087
   8.62870   8.62870      1.00  1.158136   .168997
   8.62859   8.62859      1.00  1.159046   .169077
   8.62846   8.62846      1.00  1.157936   .169277
   8.62835   8.62835      1.00  1.160156   .169347
   8.62824   8.62824      1.00  1.156446   .169247
   8.62812   8.62812      1.00  1.159326   .169457
   8.62800   8.62800      1.00  1.158876   .168317
   8.62788   8.62788      1.00  1.158846   .168737
   8.62777   8.62777      1.00  1.157986   .168917
   8.62765   8.62765      1.00  1.159206   .169307
   8.62753   8.62753      1.00  1.157396   .169547
   8.62742   8.62742      1.00  1.156446   .169277
   8.62732   8.62732      1.00  1.158286   .169167
   8.62720   8.62720      1.00  1.159686   .168897
   8.62708   8.62708      1.00  1.157376   .168757
   8.62697   8.62697      1.00  1.159166   .169407
   8.62686   8.62686      1.00  1.160206   .169407
   8.62676   8.62676      1.00  1.157456   .169397
   8.62664   8.62664      1.00  1.159166   .169627
   8.62653   8.62653      1.00  1.159046   .169867
   8.62643   8.62643      1.00  1.158876   .169317
   8.62632   8.62632      1.00  1.159496   .169637
   8.62620   8.62620      1.00  1.159076   .169627
   8.62609   8.62609      1.00  1.158056   .170017
   8.62598   8.62598      1.00  1.158986   .169987
   8.62587   8.62587      1.00  1.159016   .169737
   8.62575   8.62575      1.00  1.159916   .169947
   8.62563   8.62563      1.00  1.157586   .170097
   8.62552   8.62552      1.00  1.159556   .169857
   8.62540   8.62540      1.00  1.158566   .170257
   8.62528   8.62528      1.00  1.160156   .170327
   8.62516   8.62516      1.00  1.157956   .169857
   8.62505   8.62505      1.00  1.159306   .170027
   8.62493   8.62493      1.00  1.158906   .169767
   8.62481   8.62481      1.00  1.158366   .170477
   8.62470   8.62470      1.00  1.158886   .170087
   8.62459   8.62459      1.00  1.158976   .169707
   8.62446   8.62446      1.00  1.158266   .170027
   8.62434   8.62434      1.00  1.157036   .169927
   8.62422   8.62422      1.00  1.159336   .170397
   8.62412   8.62412      1.00  1.158946   .170047
   8.62400   8.62400      1.00  1.157826   .169837
   8.62389   8.62389      1.00  1.158526   .169667
   8.62378   8.62378      1.00  1.157786   .169717
   8.62367   8.62367      1.00  1.157546   .169477
   8.62356   8.62356      1.00  1.157146   .169847
   8.62345   8.62345      1.00  1.156526   .169997
   8.62334   8.62334      1.00  1.157696   .170177
   8.62323   8.62323      1.00  1.155186   .170047
   8.62311   8.62311      1.00  1.157376   .169907
   8.62299   8.62299      1.00  1.156506   .169727
   8.62289   8.62289      1.00  1.157686   .170207
   8.62279   8.62279      1.00  1.156096   .170347
   8.62267   8.62267      1.00  1.157726   .170487
   8.62255   8.62255      1.00  1.157426   .170487
   8.62245   8.62245      1.00  1.156086   .170587
   8.62235   8.62235      1.00  1.156956   .170307
   8.62223   8.62223      1.00  1.155756   .169957
   8.62211   8.62211      1.00  1.156356   .170737
   8.62201   8.62201      1.00  1.154736   .170617
   8.62191   8.62191      1.00  1.155986   .170087
   8.62180   8.62180      1.00  1.156126   .170507
   8.62169   8.62169      1.00  1.153566   .170007
   8.62158   8.62158      1.00  1.153006   .170127
   8.62148   8.62148      1.00  1.155966   .170637
   8.62137   8.62137      1.00  1.153106   .169877
   8.62126   8.62126      1.00  1.155186   .169887
   8.62116   8.62116      1.00  1.155026   .170187
   8.62106   8.62106      1.00  1.155916   .170007
   8.62095   8.62095      1.00  1.153866   .169897
   8.62084   8.62084      1.00  1.153916   .169857
   8.62074   8.62074      1.00  1.154116   .169977
   8.62064   8.62064      1.00  1.154086   .170157
   8.62054   8.62054      1.00  1.152596   .170357
   8.62043   8.62043      1.00  1.154816   .170437
   8.62033   8.62033      1.00  1.154106   .170137
   8.62023   8.62023      1.00  1.150446   .169827
   8.62013   8.62013      1.00  1.152706   .170167
   8.62002   8.62002      1.00  1.153566   .167637
   8.61991   8.61991      1.00  1.153016   .168907
   8.61981   8.61981      1.00  1.152066   .169897
   8.61971   8.61971      1.00  1.153726   .169997
   8.61960   8.61960      1.00  1.153066   .170727
   8.61949   8.61949      1.00  1.152046   .169687
   8.61939   8.61939      1.00  1.151026   .169857
   8.61927   8.61927      1.00  1.154806   .170147
   8.61916   8.61916      1.00  1.150246   .170007
   8.61905   8.61905      1.00  1.151586   .170067
   8.61893   8.61893      1.00  1.151936   .170487
   8.61882   8.61882      1.00  1.152306   .170347
   8.61870   8.61870      1.00  1.150016   .169937
   8.61859   8.61859      1.00  1.150346   .170027
   8.61849   8.61849      1.00  1.152146   .170167
   8.61836   8.61836      1.00  1.152536   .170647
   8.61823   8.61823      1.00  1.149956   .169817
   8.61812   8.61812      1.00  1.151266   .170207
   8.61801   8.61801      1.00  1.151286   .169987
   8.61789   8.61789      1.00  1.149226   .169587
   8.61777   8.61777      1.00  1.149736   .169687
   8.61766   8.61766      1.00  1.150856   .170387
   8.61755   8.61755      1.00  1.148826   .169877
   8.61744   8.61744      1.00  1.148506   .170127
   8.61732   8.61732      1.00  1.149626   .169997
   8.61721   8.61721      1.00  1.150176   .170177
   8.61710   8.61710      1.00  1.149496   .169577
   8.61699   8.61699      1.00  1.146996   .169427
   8.61687   8.61687      1.00  1.149116   .170277
   8.61677   8.61677      1.00  1.147716   .169827
   8.61666   8.61666      1.00  1.146776   .170217
   8.61655   8.61655      1.00  1.149356   .170497
   8.61643   8.61643      1.00  1.146896   .170297
   8.61632   8.61632      1.00  1.147556   .170487
   8.61622   8.61622      1.00  1.148656   .170397
   8.61610   8.61610      1.00  1.148116   .170317
   8.61599   8.61599      1.00  1.146206   .169927
   8.61588   8.61588      1.00  1.147506   .170497
   8.61577   8.61577      1.00  1.147946   .170177
   8.61565   8.61565      1.00  1.147736   .170107
   8.61552   8.61552      1.00  1.146526   .170187
   8.61541   8.61541      1.00  1.146596   .169527
   8.61530   8.61530      1.00  1.147146   .170007
   8.61518   8.61518      1.00  1.147056   .170867
   8.61506   8.61506      1.00  1.146496   .170007
   8.61495   8.61495      1.00  1.146556   .170027
   8.61483   8.61483      1.00  1.146526   .170647
   8.61471   8.61471      1.00  1.145636   .170747
   8.61459   8.61459      1.00  1.147496   .170927
   8.61447   8.61447      1.00  1.144296   .170467
   8.61436   8.61436      1.00  1.145416   .170277
   8.61424   8.61424      1.00  1.144086   .169917
   8.61413   8.61413      1.00  1.146346   .170527
   8.61402   8.61402      1.00  1.145776   .170527
   8.61391   8.61391      1.00  1.146076   .169757
   8.61380   8.61380      1.00  1.146206   .169887
   8.61368   8.61368      1.00  1.145886   .170087
   8.61357   8.61357      1.00  1.144336   .170357
   8.61347   8.61347      1.00  1.146426   .170687
   8.61335   8.61335      1.00  1.145096   .170877
   8.61324   8.61324      1.00  1.145186   .170407
   8.61313   8.61313      1.00  1.144456   .170537
   8.61302   8.61302      1.00  1.147056   .170627
   8.61291   8.61291      1.00  1.145206   .170527
   8.61280   8.61280      1.00  1.143596   .170517
   8.61269   8.61269      1.00  1.144526   .170437
   8.61258   8.61258      1.00  1.146746   .170447
   8.61247   8.61247      1.00  1.145866   .170827
   8.61236   8.61236      1.00  1.144196   .170517
   8.61225   8.61225      1.00  1.145576   .170747
   8.61214   8.61214      1.00  1.144476   .170517
   8.61203   8.61203      1.00  1.145776   .171257
   8.61192   8.61192      1.00  1.143746   .171287
   8.61181   8.61181      1.00  1.145836   .171807
   8.61170   8.61170      1.00  1.142826   .171217
   8.61160   8.61160      1.00  1.144726   .171357
   8.61149   8.61149      1.00  1.142886   .171047
   8.61138   8.61138      1.00  1.144096   .171077
   8.61128   8.61128      1.00  1.143696   .170727
   8.61117   8.61117      1.00  1.144226   .170947
   8.61106   8.61106      1.00  1.142456   .170567
   8.61096   8.61096      1.00  1.144676   .171047
   8.61086   8.61086      1.00  1.143106   .170827
   8.61076   8.61076      1.00  1.144956   .171167
   8.61065   8.61065      1.00  1.142506   .170977
   8.61055   8.61055      1.00  1.143946   .170917
   8.61045   8.61045      1.00  1.143596   .171067
   8.61035   8.61035      1.00  1.142736   .170437
   8.61024   8.61024      1.00  1.142566   .170257
   8.61014   8.61014      1.00  1.142406   .170407
   8.61004   8.61004      1.00  1.143216   .171067
   8.60994   8.60994      1.00  1.143626   .170517
   8.60983   8.60983      1.00  1.142376   .170297
   8.60972   8.60972      1.00  1.141436   .170067
   8.60962   8.60962      1.00  1.144606   .170447
   8.60952   8.60952      1.00  1.142116   .170537
   8.60940   8.60940      1.00  1.141256   .170447
   8.60929   8.60929      1.00  1.140786   .170567
   8.60918   8.60918      1.00  1.143996   .170797
   8.60907   8.60907      1.00  1.140506   .170577
   8.60894   8.60894      1.00  1.140816   .170297
   8.60883   8.60883      1.00  1.141106   .170297
   8.60873   8.60873      1.00  1.143006   .170757
   8.60861   8.60861      1.00  1.140836   .170527
   8.60849   8.60849      1.00  1.142416   .171067
   8.60838   8.60838      1.00  1.140796   .170477
   8.60827   8.60827      1.00  1.143666   .171137
   8.60815   8.60815      1.00  1.139866   .170807
   8.60803   8.60803      1.00  1.141106   .170137
   8.60791   8.60791      1.00  1.139296   .170667
   8.60780   8.60780      1.00  1.141976   .170717
   8.60768   8.60768      1.00  1.140906   .171157
   8.60756   8.60756      1.00  1.141396   .171067
   8.60745   8.60745      1.00  1.140496   .171607
   8.60735   8.60735      1.00  1.139966   .171457
   8.60723   8.60723      1.00  1.140726   .171567
   8.60712   8.60712      1.00  1.137656   .170817
   8.60701   8.60701      1.00  1.141076   .171227
   8.60690   8.60690      1.00  1.140296   .170927
   8.60679   8.60679      1.00  1.139566   .170507
   8.60667   8.60667      1.00  1.140806   .170657
   8.60656   8.60656      1.00  1.139376   .170887
   8.60646   8.60646      1.00  1.141226   .171737
   8.60635   8.60635      1.00  1.140146   .171227
   8.60623   8.60623      1.00  1.140506   .171457
   8.60612   8.60612      1.00  1.139746   .171177
   8.60602   8.60602      1.00  1.141816   .171827
   8.60590   8.60590      1.00  1.139496   .171077
   8.60578   8.60578      1.00  1.140866   .171587
   8.60567   8.60567      1.00  1.137526   .171187
   8.60555   8.60555      1.00  1.141596   .172077
   8.60543   8.60543      1.00  1.140586   .171597
   8.60531   8.60531      1.00  1.140726   .171747
   8.60519   8.60519      1.00  1.140416   .171917
   8.60508   8.60508      1.00  1.142636   .172447
   8.60496   8.60496      1.00  1.139996   .171837
   8.60484   8.60484      1.00  1.142386   .172217
   8.60472   8.60472      1.00  1.140556   .171547
   8.60461   8.60461      1.00  1.141556   .171627
   8.60449   8.60449      1.00  1.141426   .172387
   8.60437   8.60437      1.00  1.142596   .172297
   8.60426   8.60426      1.00  1.141156   .171527
   8.60415   8.60415      1.00  1.141496   .171937
   8.60404   8.60404      1.00  1.141356   .171727
   8.60392   8.60392      1.00  1.142526   .172127
   8.60381   8.60381      1.00  1.139366   .171457
   8.60371   8.60371      1.00  1.143086   .171867
   8.60358   8.60358      1.00  1.141526   .171957
   8.60347   8.60347      1.00  1.141586   .171997
   8.60336   8.60336      1.00  1.142856   .171237
   8.60325   8.60325      1.00  1.142576   .171577
   8.60314   8.60314      1.00  1.142816   .172007
   8.60302   8.60302      1.00  1.141166   .171787
   8.60291   8.60291      1.00  1.143506   .171927
   8.60281   8.60281      1.00  1.141866   .171717
   8.60270   8.60270      1.00  1.142656   .171857
   8.60258   8.60258      1.00  1.140966   .171557
   8.60248   8.60248      1.00  1.143506   .172047
   8.60237   8.60237      1.00  1.142186   .171827
   8.60226   8.60226      1.00  1.142846   .172127
   8.60214   8.60214      1.00  1.140926   .171667
   8.60203   8.60203      1.00  1.144626   .172907
   8.60193   8.60193      1.00  1.140816   .172667
   8.60182   8.60182      1.00  1.143236   .172457
   8.60171   8.60171      1.00  1.143736   .172707
   8.60160   8.60160      1.00  1.142876   .172497
   8.60150   8.60150      1.00  1.142716   .172397
   8.60139   8.60139      1.00  1.141556   .172917
   8.60128   8.60128      1.00  1.143816   .172967
   8.60117   8.60117      1.00  1.142836   .172727
   8.60107   8.60107      1.00  1.142086   .172577
   8.60096   8.60096      1.00  1.143836   .173137
   8.60086   8.60086      1.00  1.143626   .173267
   8.60076   8.60076      1.00  1.140956   .172887
   8.60066   8.60066      1.00  1.144336   .173387
   8.60056   8.60056      1.00  1.142186   .172917
   8.60045   8.60045      1.00  1.141586   .172687
   8.60035   8.60035      1.00  1.143016   .173307
   8.60025   8.60025      1.00  1.143296   .173487
   8.60015   8.60015      1.00  1.141896   .173447
   8.60003   8.60003      1.00  1.140776   .173117
   8.59993   8.59993      1.00  1.141246   .173197
   8.59983   8.59983      1.00  1.144816   .173227
   8.59973   8.59973      1.00  1.141306   .172657
   8.59961   8.59961      1.00  1.141576   .172927
   8.59950   8.59950      1.00  1.144076   .173577
   8.59940   8.59940      1.00  1.143466   .173217
   8.59930   8.59930      1.00  1.141686   .172747
   8.59918   8.59918      1.00  1.142396   .172887
   8.59907   8.59907      1.00  1.142226   .173177
   8.59895   8.59895      1.00  1.141616   .173297
   8.59884   8.59884      1.00  1.142306   .173357
   8.59872   8.59872      1.00  1.142446   .173467
   8.59860   8.59860      1.00  1.142296   .173067
   8.59849   8.59849      1.00  1.140826   .173127
   8.59838   8.59838      1.00  1.141426   .172807
   8.59826   8.59826      1.00  1.143386   .173037
   8.59814   8.59814      1.00  1.142036   .172937
   8.59803   8.59803      1.00  1.141646   .173227
   8.59791   8.59791      1.00  1.142756   .173747
   8.59779   8.59779      1.00  1.141146   .173577
   8.59767   8.59767      1.00  1.140886   .173387
   8.59756   8.59756      1.00  1.142986   .173717
   8.59745   8.59745      1.00  1.141556   .173137
   8.59733   8.59733      1.00  1.140916   .173157
   8.59723   8.59723      1.00  1.140386   .173067
   8.59712   8.59712      1.00  1.143956   .173457
   8.59700   8.59700      1.00  1.139386   .173057
   8.59689   8.59689      1.00  1.140216   .173277
   8.59678   8.59678      1.00  1.140966   .173687
   8.59667   8.59667      1.00  1.141866   .173497
   8.59656   8.59656      1.00  1.139316   .173297
   8.59644   8.59644      1.00  1.141486   .173357
   8.59634   8.59634      1.00  1.139646   .173157
   8.59623   8.59623      1.00  1.142166   .173287
   8.59612   8.59612      1.00  1.139216   .173357
   8.59600   8.59600      1.00  1.141516   .173727
   8.59589   8.59589      1.00  1.138976   .173267
   8.59578   8.59578      1.00  1.140986   .173867
   8.59566   8.59566      1.00  1.141046   .174127
   8.59554   8.59554      1.00  1.139456   .173947
   8.59543   8.59543      1.00  1.139106   .173607
   8.59532   8.59532      1.00  1.139536   .173467
   8.59520   8.59520      1.00  1.141666   .174007
   8.59508   8.59508      1.00  1.138096   .173617
   8.59496   8.59496      1.00  1.140896   .173877
   8.59485   8.59485      1.00  1.138926   .173957
   8.59473   8.59473      1.00  1.140866   .173997
   8.59461   8.59461      1.00  1.136746   .173107
   8.59449   8.59449      1.00  1.140316   .173757
   8.59437   8.59437      1.00  1.139006   .173647
   8.59426   8.59426      1.00  1.139746   .173547
   8.59414   8.59414      1.00  1.136016   .173457
   8.59403   8.59403      1.00  1.139476   .174407
   8.59392   8.59392      1.00  1.138046   .174347
   8.59380   8.59380      1.00  1.139176   .174117
   8.59369   8.59369      1.00  1.135306   .173467
   8.59358   8.59358      1.00  1.139316   .174377
   8.59348   8.59348      1.00  1.135446   .173487
   8.59337   8.59337      1.00  1.136846   .173517
   8.59324   8.59324      1.00  1.138566   .174357
   8.59313   8.59313      1.00  1.136176   .173557
   8.59302   8.59302      1.00  1.137486   .173047
   8.59292   8.59292      1.00  1.138866   .173407
   8.59281   8.59281      1.00  1.136606   .173637
   8.59270   8.59270      1.00  1.135446   .173577
   8.59259   8.59259      1.00  1.136106   .173677
   8.59248   8.59248      1.00  1.135616   .173387
   8.59236   8.59236      1.00  1.134476   .173297
   8.59225   8.59225      1.00  1.134276   .173967
   8.59215   8.59215      1.00  1.137566   .174337
   8.59204   8.59204      1.00  1.134296   .173257
   8.59192   8.59192      1.00  1.133926   .173897
   8.59181   8.59181      1.00  1.133956   .173817
   8.59170   8.59170      1.00  1.137996   .174067
   8.59160   8.59160      1.00  1.132796   .173367
   8.59149   8.59149      1.00  1.134206   .173907
   8.59138   8.59138      1.00  1.135136   .173697
   8.59128   8.59128      1.00  1.135446   .174027
   8.59118   8.59118      1.00  1.132376   .173587
   8.59107   8.59107      1.00  1.133066   .173657
   8.59096   8.59096      1.00  1.134696   .173247
   8.59087   8.59087      1.00  1.133866   .173137
   8.59076   8.59076      1.00  1.134066   .173427
   8.59066   8.59066      1.00  1.134286   .172957
   8.59055   8.59055      1.00  1.134806   .173637
   8.59045   8.59045      1.00  1.132676   .173307
   8.59035   8.59035      1.00  1.135066   .173597
   8.59025   8.59025      1.00  1.133546   .173577
   8.59014   8.59014      1.00  1.132386   .173567
   8.59004   8.59004      1.00  1.132686   .173717
   8.58994   8.58994      1.00  1.134966   .173967
   8.58983   8.58983      1.00  1.131496   .173067
   8.58972   8.58972      1.00  1.133326   .173577
   8.58962   8.58962      1.00  1.132466   .173777
   8.58951   8.58951      1.00  1.134906   .174427
   8.58940   8.58940      1.00  1.129886   .173377
   8.58929   8.58929      1.00  1.133716   .174167
   8.58918   8.58918      1.00  1.134616   .174307
   8.58907   8.58907      1.00  1.131906   .173747
   8.58895   8.58895      1.00  1.131216   .173957
   8.58884   8.58884      1.00  1.134616   .174727
   8.58873   8.58873      1.00  1.132256   .174567
   8.58861   8.58861      1.00  1.132626   .174487
   8.58849   8.58849      1.00  1.132316   .174257
   8.58838   8.58838      1.00  1.132356   .174527
   8.58826   8.58826      1.00  1.133046   .174767
   8.58814   8.58814      1.00  1.129246   .174877
   8.58802   8.58802      1.00  1.133626   .175557
   8.58791   8.58791      1.00  1.130946   .175077
   8.58780   8.58780      1.00  1.130736   .174567
   8.58768   8.58768      1.00  1.130696   .174147
   8.58756   8.58756      1.00  1.132616   .174647
   8.58745   8.58745      1.00  1.130516   .174397
   8.58734   8.58734      1.00  1.131056   .174127
   8.58722   8.58722      1.00  1.131316   .174037
   8.58711   8.58711      1.00  1.130186   .174217
   8.58700   8.58700      1.00  1.131696   .174487
   8.58690   8.58690      1.00  1.130386   .174317
   8.58678   8.58678      1.00  1.132416   .174087
   8.58667   8.58667      1.00  1.128196   .173507
   8.58656   8.58656      1.00  1.130336   .174077
   8.58645   8.58645      1.00  1.131836   .174747
   8.58634   8.58634      1.00  1.129286   .174577
   8.58623   8.58623      1.00  1.126536   .173927
   8.58612   8.58612      1.00  1.129566   .173847
   8.58601   8.58601      1.00  1.129396   .173997
   8.58590   8.58590      1.00  1.130376   .174477
   8.58578   8.58578      1.00  1.129346   .174227
   8.58566   8.58566      1.00  1.133516   .174547
   8.58555   8.58555      1.00  1.127676   .173717
   8.58543   8.58543      1.00  1.129696   .173947
   8.58531   8.58531      1.00  1.128416   .174257
   8.58519   8.58519      1.00  1.130806   .174657
   8.58508   8.58508      1.00  1.127176   .173307
   8.58496   8.58496      1.00  1.129206   .173937
   8.58484   8.58484      1.00  1.129866   .174427
   8.58472   8.58472      1.00  1.128336   .173797
   8.58461   8.58461      1.00  1.126756   .173787
   8.58449   8.58449      1.00  1.128646   .174207
   8.58437   8.58437      1.00  1.126316   .173727
   8.58426   8.58426      1.00  1.126086   .174177
   8.58415   8.58415      1.00  1.127756   .174297
   8.58404   8.58404      1.00  1.125126   .173487
   8.58392   8.58392      1.00  1.126056   .173537
   8.58381   8.58381      1.00  1.123256   .172737
   8.58370   8.58370      1.00  1.125596   .174147
   8.58359   8.58359      1.00  1.124476   .174367
   8.58347   8.58347      1.00  1.124596   .174217
   8.58337   8.58337      1.00  1.123776   .174317
   8.58326   8.58326      1.00  1.125236   .174117
   8.58314   8.58314      1.00  1.123486   .173177
   8.58303   8.58303      1.00  1.124736   .173507
   8.58292   8.58292      1.00  1.123596   .173517
   8.58282   8.58282      1.00  1.123536   .173927
   8.58270   8.58270      1.00  1.123586   .174197
   8.58259   8.58259      1.00  1.122886   .174347
   8.58249   8.58249      1.00  1.123706   .174517
   8.58238   8.58238      1.00  1.119356   .173577
   8.58227   8.58227      1.00  1.123596   .173017
   8.58215   8.58215      1.00  1.122476   .173507
   8.58204   8.58204      1.00  1.124226   .174607
   8.58194   8.58194      1.00  1.120726   .171127
   8.58183   8.58183      1.00  1.123926   .173237
   8.58172   8.58172      1.00  1.121446   .174207
   8.58162   8.58162      1.00  1.123246   .173817
   8.58151   8.58151      1.00  1.120046   .173187
   8.58140   8.58140      1.00  1.123636   .174317
   8.58129   8.58129      1.00  1.120006   .173687
   8.58119   8.58119      1.00  1.122416   .173987
   8.58109   8.58109      1.00  1.119796   .173347
   8.58098   8.58098      1.00  1.123186   .173937
   8.58088   8.58088      1.00  1.120106   .173667
   8.58077   8.58077      1.00  1.119456   .173777
   8.58067   8.58067      1.00  1.120536   .173647
   8.58057   8.58057      1.00  1.122256   .173687
   8.58047   8.58047      1.00  1.117956   .173777
   8.58037   8.58037      1.00  1.121596   .173937
   8.58027   8.58027      1.00  1.119746   .174097
   8.58016   8.58016      1.00  1.118976   .173977
   8.58006   8.58006      1.00  1.118786   .174187
   8.57996   8.57996      1.00  1.119056   .173937
   8.57986   8.57986      1.00  1.121456   .174137
   8.57975   8.57975      1.00  1.118616   .174097
   8.57963   8.57963      1.00  1.118616   .174607
   8.57953   8.57953      1.00  1.120906   .175047
   8.57943   8.57943      1.00  1.118116   .174007
   8.57932   8.57932      1.00  1.117466   .173947
   8.57920   8.57920      1.00  1.121656   .174747
   8.57910   8.57910      1.00  1.118806   .174137
   8.57898   8.57898      1.00  1.117546   .173257
   8.57886   8.57886      1.00  1.116256   .173417
   8.57874   8.57874      1.00  1.121446   .174367
   8.57863   8.57863      1.00  1.118286   .173747
   8.57852   8.57852      1.00  1.119226   .174527
   8.57841   8.57841      1.00  1.119636   .174337
   8.57829   8.57829      1.00  1.119696   .173917
   8.57817   8.57817      1.00  1.116006   .173217
   8.57805   8.57805      1.00  1.118916   .173987
   8.57794   8.57794      1.00  1.120306   .173747
   8.57781   8.57781      1.00  1.115706   .172967
   8.57770   8.57770      1.00  1.120426   .173867
   8.57759   8.57759      1.00  1.118246   .174327
   8.57747   8.57747      1.00  1.118516   .174107
   8.57736   8.57736      1.00  1.116236   .173997
   8.57725   8.57725      1.00  1.120596   .174617
   8.57714   8.57714      1.00  1.119696   .174467
   8.57703   8.57703      1.00  1.118626   .174597
   8.57691   8.57691      1.00  1.115846   .174527
   8.57680   8.57680      1.00  1.120046   .174597
   8.57670   8.57670      1.00  1.119266   .174307
   8.57659   8.57659      1.00  1.113646   .173077
   8.57647   8.57647      1.00  1.118496   .175007
   8.57636   8.57636      1.00  1.119016   .174807
   8.57626   8.57626      1.00  1.117816   .174987
   8.57614   8.57614      1.00  1.117786   .174577
   8.57603   8.57603      1.00  1.119306   .174937
   8.57592   8.57592      1.00  1.118416   .175137
   8.57581   8.57581      1.00  1.117336   .174607
   8.57569   8.57569      1.00  1.118036   .174467
   8.57557   8.57557      1.00  1.119846   .174817
   8.57546   8.57546      1.00  1.117126   .174617
   8.57535   8.57535      1.00  1.118216   .174767
   8.57522   8.57522      1.00  1.117406   .174827
   8.57510   8.57510      1.00  1.116856   .174637
   8.57498   8.57498      1.00  1.117806   .175207
   8.57487   8.57487      1.00  1.119726   .174337
   8.57475   8.57475      1.00  1.120376   .174857
   8.57463   8.57463      1.00  1.119346   .175167
   8.57451   8.57451      1.00  1.118356   .174937
   8.57441   8.57441      1.00  1.121356   .175347
   8.57429   8.57429      1.00  1.117486   .175257
   8.57416   8.57416      1.00  1.119516   .175457
   8.57405   8.57405      1.00  1.117846   .175337
   8.57394   8.57394      1.00  1.120566   .175897
   8.57384   8.57384      1.00  1.116466   .175487
   8.57372   8.57372      1.00  1.119146   .176127
   8.57361   8.57361      1.00  1.121196   .176517
   8.57350   8.57350      1.00  1.114506   .175367
   8.57339   8.57339      1.00  1.119236   .175677
   8.57327   8.57327      1.00  1.118286   .175417
   8.57316   8.57316      1.00  1.118866   .175827
   8.57305   8.57305      1.00  1.116036   .175167
   8.57294   8.57294      1.00  1.119586   .175117
   8.57283   8.57283      1.00  1.117486   .175307
   8.57272   8.57272      1.00  1.116946   .175627
   8.57262   8.57262      1.00  1.118136   .175457
   8.57251   8.57251      1.00  1.121326   .175927
   8.57239   8.57239      1.00  1.114196   .174467
   8.57228   8.57228      1.00  1.117216   .175527
   8.57217   8.57217      1.00  1.118036   .175377
   8.57206   8.57206      1.00  1.118566   .175867
   8.57195   8.57195      1.00  1.114876   .175067
   8.57184   8.57184      1.00  1.117836   .175507
   8.57174   8.57174      1.00  1.119776   .175627
   8.57163   8.57163      1.00  1.114046   .174797
   8.57152   8.57152      1.00  1.113326   .174887
   8.57141   8.57141      1.00  1.117416   .175777
   8.57131   8.57131      1.00  1.121716   .176077
   8.57121   8.57121      1.00  1.113846   .174847
   8.57109   8.57109      1.00  1.118846   .175577
   8.57099   8.57099      1.00  1.118466   .175917
   8.57089   8.57089      1.00  1.118106   .175587
   8.57079   8.57079      1.00  1.113706   .174537
   8.57069   8.57069      1.00  1.120076   .175737
   8.57059   8.57059      1.00  1.116516   .174877
   8.57049   8.57049      1.00  1.116456   .175797
   8.57039   8.57039      1.00  1.114986   .175947
   8.57028   8.57028      1.00  1.119336   .176397
   8.57018   8.57018      1.00  1.112286   .175527
   8.57008   8.57008      1.00  1.118076   .175787
   8.56997   8.56997      1.00  1.115356   .175907
   8.56986   8.56986      1.00  1.115606   .175737
   8.56976   8.56976      1.00  1.113516   .175777
   8.56966   8.56966      1.00  1.114856   .175857
   8.56955   8.56955      1.00  1.117306   .175977
   8.56943   8.56943      1.00  1.113156   .174767
   8.56932   8.56932      1.00  1.112526   .174637
   8.56922   8.56922      1.00  1.117616   .175657
   8.56910   8.56910      1.00  1.113316   .175277
   8.56898   8.56898      1.00  1.111946   .175207
   8.56887   8.56887      1.00  1.116136   .176107
   8.56877   8.56877      1.00  1.115806   .176117
   8.56865   8.56865      1.00  1.112946   .175627
   8.56854   8.56854      1.00  1.113456   .175537
   8.56842   8.56842      1.00  1.117546   .176507
   8.56831   8.56831      1.00  1.111396   .175487
   8.56819   8.56819      1.00  1.113866   .175857
   8.56807   8.56807      1.00  1.114066   .176267
   8.56795   8.56795      1.00  1.111676   .176107
   8.56783   8.56783      1.00  1.113896   .176057
   8.56772   8.56772      1.00  1.115016   .175877
   8.56760   8.56760      1.00  1.118986   .176337
   8.56748   8.56748      1.00  1.112736   .175607
   8.56738   8.56738      1.00  1.115136   .176177
   8.56726   8.56726      1.00  1.113986   .176317
   8.56715   8.56715      1.00  1.115036   .176127
   8.56705   8.56705      1.00  1.110766   .175797
   8.56694   8.56694      1.00  1.114776   .176407
   8.56682   8.56682      1.00  1.114406   .176607
   8.56671   8.56671      1.00  1.112366   .176307
   8.56660   8.56660      1.00  1.109536   .175227
   8.56650   8.56650      1.00  1.117036   .176507
   8.56639   8.56639      1.00  1.111866   .176137
   8.56627   8.56627      1.00  1.111236   .176417
   8.56616   8.56616      1.00  1.110516   .175727
   8.56605   8.56605      1.00  1.114746   .175997
   8.56594   8.56594      1.00  1.109776   .175127
   8.56583   8.56583      1.00  1.110846   .175257
   8.56571   8.56571      1.00  1.110416   .175457
   8.56560   8.56560      1.00  1.113076   .175757
   8.56548   8.56548      1.00  1.107366   .175057
   8.56536   8.56536      1.00  1.110606   .175717
   8.56524   8.56524      1.00  1.111266   .175777
   8.56513   8.56513      1.00  1.107506   .175427
   8.56501   8.56501      1.00  1.107636   .175487
   8.56489   8.56489      1.00  1.111616   .175777
   8.56477   8.56477      1.00  1.109416   .175167
   8.56466   8.56466      1.00  1.105536   .175127
   8.56454   8.56454      1.00  1.109996   .175767
   8.56442   8.56442      1.00  1.108476   .175467
   8.56431   8.56431      1.00  1.106766   .174927
   8.56420   8.56420      1.00  1.102686   .174547
   8.56408   8.56408      1.00  1.110406   .175737
   8.56396   8.56396      1.00  1.107766   .175177
   8.56385   8.56385      1.00  1.105826   .175297
   8.56375   8.56375      1.00  1.108576   .175767
   8.56364   8.56364      1.00  1.107756   .175817
   8.56352   8.56352      1.00  1.102986   .175257
   8.56341   8.56341      1.00  1.104746   .175807
   8.56330   8.56330      1.00  1.107706   .175967
   8.56319   8.56319      1.00  1.103316   .174857
   8.56307   8.56307      1.00  1.106036   .175827
   8.56297   8.56297      1.00  1.103946   .175667
   8.56286   8.56286      1.00  1.106686   .175507
   8.56275   8.56275      1.00  1.101806   .175167
   8.56263   8.56263      1.00  1.107776   .175917
   8.56253   8.56253      1.00  1.104196   .175297
   8.56242   8.56242      1.00  1.105736   .176087
   8.56231   8.56231      1.00  1.103116   .175067
   8.56220   8.56220      1.00  1.105116   .175067
   8.56209   8.56209      1.00  1.102816   .175557
   8.56198   8.56198      1.00  1.101876   .175247
   8.56187   8.56187      1.00  1.103796   .175197
   8.56176   8.56176      1.00  1.104666   .175507
   8.56165   8.56165      1.00  1.101866   .174947
   8.56155   8.56155      1.00  1.102266   .174857
   8.56145   8.56145      1.00  1.105786   .175597
   8.56133   8.56133      1.00  1.101036   .174697
   8.56123   8.56123      1.00  1.101436   .174907
   8.56113   8.56113      1.00  1.103736   .174387
   8.56102   8.56102      1.00  1.103796   .175227
   8.56091   8.56091      1.00  1.099986   .174747
   8.56082   8.56082      1.00  1.101496   .174787
   8.56072   8.56072      1.00  1.100116   .174707
   8.56061   8.56061      1.00  1.102266   .175337
   8.56050   8.56050      1.00  1.099676   .175157
   8.56041   8.56041      1.00  1.103416   .175417
   8.56031   8.56031      1.00  1.101676   .175847
   8.56020   8.56020      1.00  1.102736   .175567
   8.56009   8.56009      1.00  1.099886   .175137
   8.55999   8.55999      1.00  1.104116   .175597
   8.55989   8.55989      1.00  1.099856   .174997
   8.55979   8.55979      1.00  1.101006   .175237
   8.55968   8.55968      1.00  1.100206   .175127
   8.55957   8.55957      1.00  1.099216   .174587
   8.55947   8.55947      1.00  1.099086   .175447
   8.55936   8.55936      1.00  1.099986   .175467
   8.55924   8.55924      1.00  1.098276   .174677
   8.55913   8.55913      1.00  1.097406   .174527
   8.55903   8.55903      1.00  1.099446   .175037
   8.55891   8.55891      1.00  1.098266   .175207
   8.55879   8.55879      1.00  1.097406   .175417
   8.55867   8.55867      1.00  1.095316   .174717
   8.55856   8.55856      1.00  1.100776   .176057
   8.55844   8.55844      1.00  1.095826   .175197
   8.55832   8.55832      1.00  1.096586   .174737
   8.55821   8.55821      1.00  1.095406   .174847
   8.55810   8.55810      1.00  1.101146   .176007
   8.55798   8.55798      1.00  1.093806   .175267
   8.55786   8.55786      1.00  1.095936   .175587
   8.55775   8.55775      1.00  1.095446   .175557
   8.55764   8.55764      1.00  1.098426   .176167
   8.55753   8.55753      1.00  1.093756   .175467
   8.55741   8.55741      1.00  1.096466   .175757
   8.55730   8.55730      1.00  1.095656   .175347
   8.55719   8.55719      1.00  1.095066   .175597
   8.55708   8.55708      1.00  1.091646   .175337
   8.55696   8.55696      1.00  1.095836   .176357
   8.55685   8.55685      1.00  1.094366   .176037
   8.55674   8.55674      1.00  1.093076   .175267
   8.55663   8.55663      1.00  1.097556   .175797
   8.55652   8.55652      1.00  1.092606   .174597
   8.55641   8.55641      1.00  1.093236   .175107
   8.55630   8.55630      1.00  1.093096   .175277
   8.55619   8.55619      1.00  1.097236   .176087
   8.55608   8.55608      1.00  1.089496   .174527
   8.55596   8.55596      1.00  1.094976   .175547
   8.55586   8.55586      1.00  1.094306   .174877
   8.55574   8.55574      1.00  1.094936   .175287
   8.55562   8.55562      1.00  1.090116   .174747
   8.55551   8.55551      1.00  1.093796   .174997
   8.55539   8.55539      1.00  1.093286   .174677
   8.55527   8.55527      1.00  1.092486   .174007
   8.55515   8.55515      1.00  1.089996   .174677
   8.55503   8.55503      1.00  1.094146   .175437
   8.55492   8.55492      1.00  1.091556   .174827
   8.55481   8.55481      1.00  1.089406   .174167
   8.55469   8.55469      1.00  1.089316   .174217
   8.55457   8.55457      1.00  1.090776   .174767
   8.55446   8.55446      1.00  1.091016   .175077
   8.55434   8.55434      1.00  1.088926   .174737
   8.55422   8.55422      1.00  1.091936   .175107
   8.55410   8.55410      1.00  1.090666   .175117
   8.55400   8.55400      1.00  1.089966   .174907
   8.55389   8.55389      1.00  1.090886   .175427
   8.55377   8.55377      1.00  1.093196   .175617
   8.55367   8.55367      1.00  1.086616   .174447
   8.55356   8.55356      1.00  1.090956   .175227
   8.55345   8.55345      1.00  1.089176   .175007
   8.55333   8.55333      1.00  1.090166   .175407
   8.55323   8.55323      1.00  1.086946   .174497
   8.55312   8.55312      1.00  1.091646   .175677
   8.55301   8.55301      1.00  1.091116   .175397
   8.55290   8.55290      1.00  1.088936   .175297
   8.55279   8.55279      1.00  1.086946   .174317
   8.55269   8.55269      1.00  1.092376   .175297
   8.55257   8.55257      1.00  1.089046   .175087
   8.55246   8.55246      1.00  1.085226   .174977
   8.55235   8.55235      1.00  1.090956   .175347
   8.55224   8.55224      1.00  1.089066   .175147
   8.55213   8.55213      1.00  1.086196   .174827
   8.55202   8.55202      1.00  1.086326   .174717
   8.55191   8.55191      1.00  1.090876   .175727
   8.55181   8.55181      1.00  1.084896   .174807
   8.55170   8.55170      1.00  1.087256   .175447
   8.55159   8.55159      1.00  1.087206   .175497
   8.55149   8.55149      1.00  1.091176   .175507
   8.55139   8.55139      1.00  1.083596   .174187
   8.55128   8.55128      1.00  1.087686   .174647
   8.55117   8.55117      1.00  1.088216   .175217
   8.55106   8.55106      1.00  1.085366   .175077
   8.55097   8.55097      1.00  1.085476   .175197
   8.55087   8.55087      1.00  1.086666   .175187
   8.55076   8.55076      1.00  1.085676   .174847
   8.55066   8.55066      1.00  1.084786   .175047
   8.55056   8.55056      1.00  1.086666   .175297
   8.55045   8.55045      1.00  1.085666   .175007
   8.55035   8.55035      1.00  1.082946   .174647
   8.55025   8.55025      1.00  1.084876   .175007
   8.55015   8.55015      1.00  1.084746   .174937
   8.55004   8.55004      1.00  1.084196   .175137
   8.54993   8.54993      1.00  1.080476   .174667
   8.54983   8.54983      1.00  1.083016   .175107
   8.54973   8.54973      1.00  1.085696   .175587
   8.54962   8.54962      1.00  1.079266   .173837
   8.54951   8.54951      1.00  1.082136   .174367
   8.54940   8.54940      1.00  1.084416   .174837
   8.54930   8.54930      1.00  1.082606   .174477
   8.54918   8.54918      1.00  1.079586   .174837
   8.54907   8.54907      1.00  1.082726   .174987
   8.54896   8.54896      1.00  1.082096   .175557
   8.54885   8.54885      1.00  1.080516   .174697
   8.54873   8.54873      1.00  1.082616   .175027
   8.54861   8.54861      1.00  1.082076   .174737
   8.54849   8.54849      1.00  1.081956   .174937
   8.54838   8.54838      1.00  1.079116   .174727
   8.54827   8.54827      1.00  1.082976   .175127
   8.54814   8.54814      1.00  1.080206   .175167
   8.54803   8.54803      1.00  1.078936   .175287
   8.54791   8.54791      1.00  1.079936   .175597
   8.54779   8.54779      1.00  1.082676   .175337
   8.54768   8.54768      1.00  1.076606   .174347
   8.54756   8.54756      1.00  1.077196   .174727
   8.54745   8.54745      1.00  1.079716   .175497
   8.54734   8.54734      1.00  1.082986   .175477
   8.54723   8.54723      1.00  1.076056   .174567
   8.54712   8.54712      1.00  1.080186   .175417
   8.54701   8.54701      1.00  1.083746   .175367
   8.54690   8.54690      1.00  1.078536   .174977
   8.54678   8.54678      1.00  1.080536   .175787
   8.54667   8.54667      1.00  1.077336   .175047
   8.54656   8.54656      1.00  1.082746   .175327
   8.54646   8.54646      1.00  1.079146   .175017
   8.54634   8.54634      1.00  1.080236   .175177
   8.54623   8.54623      1.00  1.080716   .174427
   8.54612   8.54612      1.00  1.081416   .175317
   8.54601   8.54601      1.00  1.079946   .175147
   8.54589   8.54589      1.00  1.080586   .175347
   8.54578   8.54578      1.00  1.078436   .175187
   8.54567   8.54567      1.00  1.080376   .175007
   8.54554   8.54554      1.00  1.077006   .174977
   8.54542   8.54542      1.00  1.080506   .175137
   8.54531   8.54531      1.00  1.078046   .174547
   8.54520   8.54520      1.00  1.078796   .174627
   8.54508   8.54508      1.00  1.080336   .175257
   8.54496   8.54496      1.00  1.080766   .175337
   8.54484   8.54484      1.00  1.075176   .175517
   8.54473   8.54473      1.00  1.081276   .176247
   8.54460   8.54460      1.00  1.081306   .175587
   8.54448   8.54448      1.00  1.077196   .174897
   8.54437   8.54437      1.00  1.078926   .175177
   8.54426   8.54426      1.00  1.081446   .175677
   8.54414   8.54414      1.00  1.079376   .175027
   8.54403   8.54403      1.00  1.078986   .174727
   8.54391   8.54391      1.00  1.079766   .174757
   8.54380   8.54380      1.00  1.081236   .175347
   8.54369   8.54369      1.00  1.078806   .175067
   8.54358   8.54358      1.00  1.078086   .175237
   8.54347   8.54347      1.00  1.082366   .175907
   8.54336   8.54336      1.00  1.077116   .174937
   8.54325   8.54325      1.00  1.079636   .175317
   8.54314   8.54314      1.00  1.079086   .175907
   8.54303   8.54303      1.00  1.080906   .175387
   8.54293   8.54293      1.00  1.077506   .175167
   8.54281   8.54281      1.00  1.083536   .175997
   8.54269   8.54269      1.00  1.078466   .174787
   8.54258   8.54258      1.00  1.080056   .175917
   8.54248   8.54248      1.00  1.080106   .176167
   8.54237   8.54237      1.00  1.079926   .175517
   8.54225   8.54225      1.00  1.079576   .175647
   8.54214   8.54214      1.00  1.076956   .175297
   8.54204   8.54204      1.00  1.082546   .175887
   8.54193   8.54193      1.00  1.079216   .175177
   8.54182   8.54182      1.00  1.079146   .175677
   8.54171   8.54171      1.00  1.076296   .175127
   8.54161   8.54161      1.00  1.083946   .176767
   8.54150   8.54150      1.00  1.076986   .175817
   8.54138   8.54138      1.00  1.080406   .175997
   8.54128   8.54128      1.00  1.079736   .176147
   8.54118   8.54118      1.00  1.083676   .176627
   8.54108   8.54108      1.00  1.078196   .175527
   8.54097   8.54097      1.00  1.080846   .176427
   8.54086   8.54086      1.00  1.081856   .176117
   8.54077   8.54077      1.00  1.082516   .176687
   8.54066   8.54066      1.00  1.078106   .176347
   8.54056   8.54056      1.00  1.081106   .176467
   8.54046   8.54046      1.00  1.081636   .176277
   8.54036   8.54036      1.00  1.079766   .176107
   8.54026   8.54026      1.00  1.079836   .176477
   8.54015   8.54015      1.00  1.079976   .176587
   8.54004   8.54004      1.00  1.080786   .176097
   8.53994   8.53994      1.00  1.078856   .175797
   8.53984   8.53984      1.00  1.083476   .176877
   8.53973   8.53973      1.00  1.079326   .176387
   8.53963   8.53963      1.00  1.081676   .176267
   8.53952   8.53952      1.00  1.080086   .176587
   8.53941   8.53941      1.00  1.083176   .177117
   8.53930   8.53930      1.00  1.078486   .176437
   8.53918   8.53918      1.00  1.080896   .177187
   8.53907   8.53907      1.00  1.082856   .177357
   8.53896   8.53896      1.00  1.079656   .176517
   8.53884   8.53884      1.00  1.079646   .177007
   8.53873   8.53873      1.00  1.081956   .177157
   8.53862   8.53862      1.00  1.083136   .177257
   8.53851   8.53851      1.00  1.080446   .176557
   8.53838   8.53838      1.00  1.079866   .176757
   8.53826   8.53826      1.00  1.081076   .176607
   8.53815   8.53815      1.00  1.082816   .177117
   8.53803   8.53803      1.00  1.078386   .176727
   8.53791   8.53791      1.00  1.081106   .176617
   8.53780   8.53780      1.00  1.083306   .177377
   8.53769   8.53769      1.00  1.080586   .176667
   8.53757   8.53757      1.00  1.080736   .176697
   8.53745   8.53745      1.00  1.082246   .177427
   8.53734   8.53734      1.00  1.081166   .177047
   8.53724   8.53724      1.00  1.080016   .176557
   8.53712   8.53712      1.00  1.082166   .177347
   8.53700   8.53700      1.00  1.081366   .177297
   8.53690   8.53690      1.00  1.078876   .177097
   8.53679   8.53679      1.00  1.080646   .177217
   8.53668   8.53668      1.00  1.080786   .176687
   8.53656   8.53656      1.00  1.079626   .176727
   8.53645   8.53645      1.00  1.081406   .177247
   8.53635   8.53635      1.00  1.079166   .176367
   8.53624   8.53624      1.00  1.081876   .177137
   8.53612   8.53612      1.00  1.077146   .176367
   8.53601   8.53601      1.00  1.079886   .176857
   8.53590   8.53590      1.00  1.081406   .176937
   8.53579   8.53579      1.00  1.079586   .177077
   8.53567   8.53567      1.00  1.076266   .176727
   8.53555   8.53555      1.00  1.083526   .177847
   8.53544   8.53544      1.00  1.078316   .176477
   8.53532   8.53532      1.00  1.081386   .177377
   8.53520   8.53520      1.00  1.077256   .177157
   8.53509   8.53509      1.00  1.083346   .177477
   8.53498   8.53498      1.00  1.080606   .177327
   8.53486   8.53486      1.00  1.079186   .177077
   8.53473   8.53473      1.00  1.080556   .177527
   8.53461   8.53461      1.00  1.080016   .177667
   8.53449   8.53449      1.00  1.079536   .178197
   8.53437   8.53437      1.00  1.076656   .176427
   8.53426   8.53426      1.00  1.081006   .177787
   8.53414   8.53414      1.00  1.077746   .176907
   8.53403   8.53403      1.00  1.081716   .177667
   8.53392   8.53392      1.00  1.076526   .176757
   8.53381   8.53381      1.00  1.082426   .177617
   8.53370   8.53370      1.00  1.078716   .177737
   8.53359   8.53359      1.00  1.080256   .177597
   8.53348   8.53348      1.00  1.076706   .176687
   8.53336   8.53336      1.00  1.081066   .177987
   8.53325   8.53325      1.00  1.076396   .177197
   8.53314   8.53314      1.00  1.082116   .177867
   8.53303   8.53303      1.00  1.076856   .177017
   8.53292   8.53292      1.00  1.077056   .177097
   8.53281   8.53281      1.00  1.077206   .177517
   8.53270   8.53270      1.00  1.079316   .177867
   8.53259   8.53259      1.00  1.079476   .178677
   8.53248   8.53248      1.00  1.076636   .177937
   8.53237   8.53237      1.00  1.078646   .177827
   8.53226   8.53226      1.00  1.080546   .178097
   8.53215   8.53215      1.00  1.075396   .176777
   8.53203   8.53203      1.00  1.079336   .178767
   8.53193   8.53193      1.00  1.077776   .178367
   8.53182   8.53182      1.00  1.076846   .178067
   8.53171   8.53171      1.00  1.078526   .177867
   8.53160   8.53160      1.00  1.074676   .177097
   8.53150   8.53150      1.00  1.078786   .177537
   8.53140   8.53140      1.00  1.074896   .177317
   8.53129   8.53129      1.00  1.080136   .178487
   8.53118   8.53118      1.00  1.074266   .177637
   8.53107   8.53107      1.00  1.078786   .178117
   8.53098   8.53098      1.00  1.076046   .177497
   8.53087   8.53087      1.00  1.076496   .178077
   8.53077   8.53077      1.00  1.077816   .178317
   8.53067   8.53067      1.00  1.076866   .178587
   8.53057   8.53057      1.00  1.076886   .178557
   8.53047   8.53047      1.00  1.076046   .177427
   8.53036   8.53036      1.00  1.076226   .178037
   8.53026   8.53026      1.00  1.075196   .178587
   8.53016   8.53016      1.00  1.075096   .178617
   8.53005   8.53005      1.00  1.075026   .178617
   8.52994   8.52994      1.00  1.076366   .178337
   8.52984   8.52984      1.00  1.072466   .177657
   8.52974   8.52974      1.00  1.079316   .177797
   8.52963   8.52963      1.00  1.072356   .177367
   8.52952   8.52952      1.00  1.076906   .178167
   8.52942   8.52942      1.00  1.073896   .177847
   8.52931   8.52931      1.00  1.077486   .178457
   8.52920   8.52920      1.00  1.074666   .177917
   8.52908   8.52908      1.00  1.072226   .177657
   8.52897   8.52897      1.00  1.077746   .179147
   8.52886   8.52886      1.00  1.074686   .177767
   8.52875   8.52875      1.00  1.073196   .177857
   8.52863   8.52863      1.00  1.075286   .178277
   8.52852   8.52852      1.00  1.076166   .178567
   8.52841   8.52841      1.00  1.074666   .178707
   8.52829   8.52829      1.00  1.072956   .177927
   8.52816   8.52816      1.00  1.075176   .178177
   8.52804   8.52804      1.00  1.073196   .178037
   8.52794   8.52794      1.00  1.070976   .177217
   8.52782   8.52782      1.00  1.075466   .177757
   8.52769   8.52769      1.00  1.071436   .177647
   8.52758   8.52758      1.00  1.075496   .179037
   8.52747   8.52747      1.00  1.068826   .177877
   8.52736   8.52736      1.00  1.077726   .179207
   8.52724   8.52724      1.00  1.068096   .177667
   8.52713   8.52713      1.00  1.072626   .177757
   8.52702   8.52702      1.00  1.073926   .178807
   8.52691   8.52691      1.00  1.073426   .178127
   8.52680   8.52680      1.00  1.070766   .177837
   8.52669   8.52669      1.00  1.072996   .178317
   8.52659   8.52659      1.00  1.074256   .178937
   8.52648   8.52648      1.00  1.072076   .178577
   8.52637   8.52637      1.00  1.071446   .178217
   8.52625   8.52625      1.00  1.074796   .178497
   8.52615   8.52615      1.00  1.074416   .178877
   8.52604   8.52604      1.00  1.069526   .177907
   8.52592   8.52592      1.00  1.073356   .178717
   8.52581   8.52581      1.00  1.072876   .178797
   8.52570   8.52570      1.00  1.070736   .178687
   8.52557   8.52557      1.00  1.068246   .178607
   8.52545   8.52545      1.00  1.075026   .178717
   8.52534   8.52534      1.00  1.071566   .178417
   8.52523   8.52523      1.00  1.073256   .178677
   8.52511   8.52511      1.00  1.069626   .177747
   8.52499   8.52499      1.00  1.074116   .178897
   8.52487   8.52487      1.00  1.072426   .178887
   8.52476   8.52476      1.00  1.072406   .178517
   8.52464   8.52464      1.00  1.072846   .178747
   8.52452   8.52452      1.00  1.071776   .178717
   8.52440   8.52440      1.00  1.071306   .178807
   8.52429   8.52429      1.00  1.073986   .178847
   8.52418   8.52418      1.00  1.073486   .179367
   8.52406   8.52406      1.00  1.068826   .178337
   8.52395   8.52395      1.00  1.071776   .178717
   8.52384   8.52384      1.00  1.075166   .179867
   8.52373   8.52373      1.00  1.072606   .178937
   8.52362   8.52362      1.00  1.068486   .178307
   8.52350   8.52350      1.00  1.072156   .179117
   8.52339   8.52339      1.00  1.073346   .179057
   8.52328   8.52328      1.00  1.072386   .178677
   8.52317   8.52317      1.00  1.069076   .178027
   8.52305   8.52305      1.00  1.073646   .178777
   8.52295   8.52295      1.00  1.071076   .178457
   8.52284   8.52284      1.00  1.070616   .178707
   8.52273   8.52273      1.00  1.071106   .178667
   8.52262   8.52262      1.00  1.071176   .178207
   8.52251   8.52251      1.00  1.069906   .178437
   8.52240   8.52240      1.00  1.070816   .178267
   8.52228   8.52228      1.00  1.073496   .178997
   8.52217   8.52217      1.00  1.068516   .177827
   8.52207   8.52207      1.00  1.070736   .179007
   8.52196   8.52196      1.00  1.072416   .179717
   8.52185   8.52185      1.00  1.070326   .179077
   8.52174   8.52174      1.00  1.070346   .178607
   8.52164   8.52164      1.00  1.070596   .178847
   8.52153   8.52153      1.00  1.072976   .179247
   8.52142   8.52142      1.00  1.070686   .179077
   8.52131   8.52131      1.00  1.068356   .178247
   8.52121   8.52121      1.00  1.073656   .179347
   8.52110   8.52110      1.00  1.066816   .178537
   8.52099   8.52099      1.00  1.071766   .179447
   8.52089   8.52089      1.00  1.070396   .179727
   8.52080   8.52080      1.00  1.071436   .179447
   8.52069   8.52069      1.00  1.068416   .179377
   8.52058   8.52058      1.00  1.069816   .179507
   8.52048   8.52048      1.00  1.073276   .180517
   8.52039   8.52039      1.00  1.070166   .179437
   8.52028   8.52028      1.00  1.072046   .179317
   8.52018   8.52018      1.00  1.068026   .179177
   8.52007   8.52007      1.00  1.073196   .179577
   8.51997   8.51997      1.00  1.069416   .179357
   8.51987   8.51987      1.00  1.072486   .180097
   8.51976   8.51976      1.00  1.070676   .179177
   8.51965   8.51965      1.00  1.073646   .179557
   8.51955   8.51955      1.00  1.070366   .179127
   8.51944   8.51944      1.00  1.076276   .180547
   8.51932   8.51932      1.00  1.068466   .179207
   8.51921   8.51921      1.00  1.074606   .180247
   8.51910   8.51910      1.00  1.070526   .179537
   8.51898   8.51898      1.00  1.076066   .180817
   8.51886   8.51886      1.00  1.069836   .179277
   8.51876   8.51876      1.00  1.071836   .179717
   8.51865   8.51865      1.00  1.072886   .179927
   8.51853   8.51853      1.00  1.072036   .179597
   8.51841   8.51841      1.00  1.069636   .179227
   8.51830   8.51830      1.00  1.073846   .179857
   8.51819   8.51819      1.00  1.072986   .179687
   8.51807   8.51807      1.00  1.071646   .179097
   8.51794   8.51794      1.00  1.072286   .179397
   8.51783   8.51783      1.00  1.073236   .179307
   8.51772   8.51772      1.00  1.074096   .180687
   8.51760   8.51760      1.00  1.068076   .179737
   8.51749   8.51749      1.00  1.075476   .180687
   8.51738   8.51738      1.00  1.073036   .180367
   8.51726   8.51726      1.00  1.073556   .180397
   8.51715   8.51715      1.00  1.068246   .179437
   8.51703   8.51703      1.00  1.076456   .180697
   8.51692   8.51692      1.00  1.070596   .179897
   8.51682   8.51682      1.00  1.073596   .180447
   8.51670   8.51670      1.00  1.071666   .180607
   8.51658   8.51658      1.00  1.073036   .180947
   8.51648   8.51648      1.00  1.069896   .180167
   8.51638   8.51638      1.00  1.073236   .180697
   8.51626   8.51626      1.00  1.072526   .180727
   8.51615   8.51615      1.00  1.071576   .180187
   8.51604   8.51604      1.00  1.070926   .180097
   8.51593   8.51593      1.00  1.073586   .180827
   8.51581   8.51581      1.00  1.074326   .181337
   8.51569   8.51569      1.00  1.068696   .180397
   8.51558   8.51558      1.00  1.074666   .181417
   8.51546   8.51546      1.00  1.071406   .180597
   8.51535   8.51535      1.00  1.073576   .180797
   8.51523   8.51523      1.00  1.070546   .179967
   8.51511   8.51511      1.00  1.077666   .181417
   8.51500   8.51500      1.00  1.068626   .180537
   8.51488   8.51488      1.00  1.075366   .181447
   8.51475   8.51475      1.00  1.069746   .180147
   8.51464   8.51464      1.00  1.076546   .180967
   8.51453   8.51453      1.00  1.070006   .179917
   8.51440   8.51440      1.00  1.072506   .180307
   8.51428   8.51428      1.00  1.073646   .181037
   8.51417   8.51417      1.00  1.073206   .181137
   8.51407   8.51407      1.00  1.071646   .180967
   8.51395   8.51395      1.00  1.074066   .180977
   8.51383   8.51383      1.00  1.072506   .181007
   8.51372   8.51372      1.00  1.073956   .181257
   8.51362   8.51362      1.00  1.072716   .181407
   8.51351   8.51351      1.00  1.074566   .181127
   8.51338   8.51338      1.00  1.070426   .180087
   8.51327   8.51327      1.00  1.073246   .180957
   8.51317   8.51317      1.00  1.075216   .181447
   8.51306   8.51306      1.00  1.072546   .180247
   8.51295   8.51295      1.00  1.072156   .181317
   8.51284   8.51284      1.00  1.071946   .180887
   8.51273   8.51273      1.00  1.073766   .180987
   8.51262   8.51262      1.00  1.070276   .180407
   8.51251   8.51251      1.00  1.071076   .181237
   8.51240   8.51240      1.00  1.072346   .180847
   8.51229   8.51229      1.00  1.073796   .180947
   8.51218   8.51218      1.00  1.069956   .180447
   8.51206   8.51206      1.00  1.072566   .181797
   8.51195   8.51195      1.00  1.072876   .181817
   8.51185   8.51185      1.00  1.072606   .181527
   8.51174   8.51174      1.00  1.070706   .180657
   8.51163   8.51163      1.00  1.072046   .181807
   8.51152   8.51152      1.00  1.072686   .181817
   8.51142   8.51142      1.00  1.072006   .181197
   8.51131   8.51131      1.00  1.073436   .181787
   8.51120   8.51120      1.00  1.071726   .180817
   8.51110   8.51110      1.00  1.074496   .182247
   8.51100   8.51100      1.00  1.070756   .181577
   8.51090   8.51090      1.00  1.075426   .182187
   8.51079   8.51079      1.00  1.072596   .181967
   8.51069   8.51069      1.00  1.075346   .182877
   8.51059   8.51059      1.00  1.073516   .182087
   8.51049   8.51049      1.00  1.077016   .182537
   8.51038   8.51038      1.00  1.071186   .181987
   8.51028   8.51028      1.00  1.075276   .182907
   8.51018   8.51018      1.00  1.075826   .182787
   8.51007   8.51007      1.00  1.075786   .182667
   8.50997   8.50997      1.00  1.074236   .182367
   8.50986   8.50986      1.00  1.075966   .181537
   8.50977   8.50977      1.00  1.078346   .183087
   8.50965   8.50965      1.00  1.073446   .182977
   8.50954   8.50954      1.00  1.076756   .182817
   8.50944   8.50944      1.00  1.076116   .182347
   8.50934   8.50934      1.00  1.077266   .183087
   8.50922   8.50922      1.00  1.073226   .183007
   8.50910   8.50910      1.00  1.079096   .183527
   8.50899   8.50899      1.00  1.074516   .182847
   8.50888   8.50888      1.00  1.077326   .183647
   8.50876   8.50876      1.00  1.075036   .182747
   8.50864   8.50864      1.00  1.078646   .183487
   8.50853   8.50853      1.00  1.077066   .183577
   8.50841   8.50841      1.00  1.076816   .183647
   8.50830   8.50830      1.00  1.077836   .183147
   8.50818   8.50818      1.00  1.077486   .183267
   8.50806   8.50806      1.00  1.075966   .183107
   8.50795   8.50795      1.00  1.079276   .183607
   8.50783   8.50783      1.00  1.078466   .184187
   8.50771   8.50771      1.00  1.076406   .183367
   8.50760   8.50760      1.00  1.077756   .182967
   8.50749   8.50749      1.00  1.077166   .183377
   8.50737   8.50737      1.00  1.079356   .183347
   8.50726   8.50726      1.00  1.076066   .182887
   8.50714   8.50714      1.00  1.079656   .183817
   8.50704   8.50704      1.00  1.077226   .182587
   8.50693   8.50693      1.00  1.079036   .183737
   8.50681   8.50681      1.00  1.075166   .183337
   8.50670   8.50670      1.00  1.081166   .184327
   8.50659   8.50659      1.00  1.076356   .183247
   8.50648   8.50648      1.00  1.078336   .183727
   8.50637   8.50637      1.00  1.078126   .183647
   8.50627   8.50627      1.00  1.079796   .183807
   8.50616   8.50616      1.00  1.074846   .182767
   8.50604   8.50604      1.00  1.081676   .183687
   8.50593   8.50593      1.00  1.076236   .183167
   8.50581   8.50581      1.00  1.079246   .184127
   8.50570   8.50570      1.00  1.076496   .183807
   8.50558   8.50558      1.00  1.079586   .184407
   8.50546   8.50546      1.00  1.075666   .182397
   8.50534   8.50534      1.00  1.077036   .183137
   8.50523   8.50523      1.00  1.078766   .183677
   8.50512   8.50512      1.00  1.078456   .183837
   8.50499   8.50499      1.00  1.076696   .183627
   8.50487   8.50487      1.00  1.076896   .184017
   8.50476   8.50476      1.00  1.081596   .184677
   8.50464   8.50464      1.00  1.077006   .183997
   8.50452   8.50452      1.00  1.078006   .183917
   8.50440   8.50440      1.00  1.078606   .183737
   8.50429   8.50429      1.00  1.081086   .184387
   8.50417   8.50417      1.00  1.078656   .183887
   8.50406   8.50406      1.00  1.078916   .184067
   8.50395   8.50395      1.00  1.079316   .184437
   8.50384   8.50384      1.00  1.078146   .183917
   8.50373   8.50373      1.00  1.077176   .183497
   8.50361   8.50361      1.00  1.080796   .184137
   8.50350   8.50350      1.00  1.078866   .183937
   8.50339   8.50339      1.00  1.077156   .184127
   8.50328   8.50328      1.00  1.082756   .184697
   8.50317   8.50317      1.00  1.078816   .184267
   8.50305   8.50305      1.00  1.078936   .184917
   8.50294   8.50294      1.00  1.080026   .185137
   8.50284   8.50284      1.00  1.082896   .185257
   8.50272   8.50272      1.00  1.078416   .184917
   8.50262   8.50262      1.00  1.081966   .184877
   8.50251   8.50251      1.00  1.079636   .184547
   8.50239   8.50239      1.00  1.083086   .185507
   8.50228   8.50228      1.00  1.077436   .184787
   8.50217   8.50217      1.00  1.082616   .185967
   8.50207   8.50207      1.00  1.081456   .185917
   8.50196   8.50196      1.00  1.079706   .185327
   8.50185   8.50185      1.00  1.079586   .184837
   8.50174   8.50174      1.00  1.081656   .185687
   8.50164   8.50164      1.00  1.081196   .185717
   8.50153   8.50153      1.00  1.079886   .185637
   8.50142   8.50142      1.00  1.079796   .185877
   8.50131   8.50131      1.00  1.079096   .185287
   8.50121   8.50121      1.00  1.082386   .185907
   8.50110   8.50110      1.00  1.080036   .185897
   8.50100   8.50100      1.00  1.081126   .185497
   8.50090   8.50090      1.00  1.080476   .185737
   8.50080   8.50080      1.00  1.081886   .186487
   8.50070   8.50070      1.00  1.081946   .186637
   8.50059   8.50059      1.00  1.081516   .186217
   8.50049   8.50049      1.00  1.079966   .185437
   8.50039   8.50039      1.00  1.083256   .185867
   8.50028   8.50028      1.00  1.079676   .184967
   8.50018   8.50018      1.00  1.082476   .185937
   8.50007   8.50007      1.00  1.080936   .185737
   8.49997   8.49997      1.00  1.081246   .185637
   8.49987   8.49987      1.00  1.085516   .186347
   8.49976   8.49976      1.00  1.080486   .184957
   8.49965   8.49965      1.00  1.083996   .186267
   8.49956   8.49956      1.00  1.082696   .186187
   8.49945   8.49945      1.00  1.084136   .186287
   8.49933   8.49933      1.00  1.082466   .185577
   8.49922   8.49922      1.00  1.084176   .185867
   8.49911   8.49911      1.00  1.083116   .185907
   8.49899   8.49899      1.00  1.087136   .186397
   8.49888   8.49888      1.00  1.080686   .185087
   8.49877   8.49877      1.00  1.088106   .186747
   8.49866   8.49866      1.00  1.083596   .186267
   8.49854   8.49854      1.00  1.085576   .186947
   8.49842   8.49842      1.00  1.085206   .186877
   8.49831   8.49831      1.00  1.085446   .186357
   8.49820   8.49820      1.00  1.084636   .186487
   8.49808   8.49808      1.00  1.086296   .186627
   8.49795   8.49795      1.00  1.084266   .186457
   8.49783   8.49783      1.00  1.087866   .186897
   8.49772   8.49772      1.00  1.088396   .186867
   8.49761   8.49761      1.00  1.085666   .186047
   8.49749   8.49749      1.00  1.088296   .187037
   8.49738   8.49738      1.00  1.086366   .186857
   8.49727   8.49727      1.00  1.090246   .188007
   8.49715   8.49715      1.00  1.087706   .186907
   8.49704   8.49704      1.00  1.088476   .187637
   8.49693   8.49693      1.00  1.088316   .187507
   8.49682   8.49682      1.00  1.090836   .187847
   8.49671   8.49671      1.00  1.087186   .187207
   8.49660   8.49660      1.00  1.088746   .187857
   8.49648   8.49648      1.00  1.090186   .188367
   8.49638   8.49638      1.00  1.090776   .187977
   8.49627   8.49627      1.00  1.089296   .187767
   8.49615   8.49615      1.00  1.091756   .188477
   8.49605   8.49605      1.00  1.089526   .188087
   8.49593   8.49593      1.00  1.091366   .188307
   8.49582   8.49582      1.00  1.089566   .187727
   8.49570   8.49570      1.00  1.092796   .188847
   8.49558   8.49558      1.00  1.090896   .188237
   8.49547   8.49547      1.00  1.092426   .188747
   8.49536   8.49536      1.00  1.092286   .189087
   8.49524   8.49524      1.00  1.092006   .188957
   8.49512   8.49512      1.00  1.090296   .188277
   8.49500   8.49500      1.00  1.092566   .188697
   8.49488   8.49488      1.00  1.092626   .188617
   8.49475   8.49475      1.00  1.090286   .187947
   8.49464   8.49464      1.00  1.092366   .188607
   8.49453   8.49453      1.00  1.092066   .188367
   8.49441   8.49441      1.00  1.092476   .188597
   8.49428   8.49428      1.00  1.090456   .188207
   8.49418   8.49418      1.00  1.094006   .188797
   8.49407   8.49407      1.00  1.094036   .189637
   8.49396   8.49396      1.00  1.092246   .188927
   8.49384   8.49384      1.00  1.091576   .188587
   8.49373   8.49373      1.00  1.094516   .189787
   8.49362   8.49362      1.00  1.091476   .188677
   8.49350   8.49350      1.00  1.092466   .188867
   8.49339   8.49339      1.00  1.094026   .189547
   8.49328   8.49328      1.00  1.090706   .188617
   8.49318   8.49318      1.00  1.094046   .189327
   8.49307   8.49307      1.00  1.092516   .189727
   8.49295   8.49295      1.00  1.094906   .188777
   8.49284   8.49284      1.00  1.092426   .189167
   8.49273   8.49273      1.00  1.094146   .189487
   8.49262   8.49262      1.00  1.092906   .189707
   8.49251   8.49251      1.00  1.094816   .190247
   8.49240   8.49240      1.00  1.092076   .189777
   8.49229   8.49229      1.00  1.094136   .189637
   8.49217   8.49217      1.00  1.094056   .189937
   8.49206   8.49206      1.00  1.096286   .189927
   8.49195   8.49195      1.00  1.092126   .189057
   8.49185   8.49185      1.00  1.095826   .189257
   8.49174   8.49174      1.00  1.093366   .189037
   8.49163   8.49163      1.00  1.094766   .189887
   8.49152   8.49152      1.00  1.092686   .190027
   8.49142   8.49142      1.00  1.095116   .189837
   8.49131   8.49131      1.00  1.094516   .189777
   8.49120   8.49120      1.00  1.094256   .189617
   8.49110   8.49110      1.00  1.093086   .189917
   8.49100   8.49100      1.00  1.094066   .190047
   8.49090   8.49090      1.00  1.094376   .190547
   8.49079   8.49079      1.00  1.093566   .190257
   8.49069   8.49069      1.00  1.094196   .190877
   8.49059   8.49059      1.00  1.094096   .190637
   8.49048   8.49048      1.00  1.095026   .190627
   8.49037   8.49037      1.00  1.095106   .191137
   8.49027   8.49027      1.00  1.094276   .190407
   8.49017   8.49017      1.00  1.094436   .190367
   8.49007   8.49007      1.00  1.095866   .190607
   8.48996   8.48996      1.00  1.096056   .191167
   8.48986   8.48986      1.00  1.095596   .191327
   8.48975   8.48975      1.00  1.094496   .191347
   8.48965   8.48965      1.00  1.096146   .190817
   8.48953   8.48953      1.00  1.095766   .191067
   8.48943   8.48943      1.00  1.094266   .190287
   8.48932   8.48932      1.00  1.096216   .190857
   8.48921   8.48921      1.00  1.095786   .191297
   8.48909   8.48909      1.00  1.097616   .191367
   8.48897   8.48897      1.00  1.094436   .190947
   8.48887   8.48887      1.00  1.097146   .191317
   8.48875   8.48875      1.00  1.096116   .190757
   8.48863   8.48863      1.00  1.096386   .191257
   8.48852   8.48852      1.00  1.095666   .191367
   8.48841   8.48841      1.00  1.097556   .191447
   8.48829   8.48829      1.00  1.097716   .191447
   8.48817   8.48817      1.00  1.097146   .191247
   8.48805   8.48805      1.00  1.096896   .190737
   8.48794   8.48794      1.00  1.097606   .190967
   8.48782   8.48782      1.00  1.098016   .190957
   8.48770   8.48770      1.00  1.096516   .191077
   8.48758   8.48758      1.00  1.097296   .191567
   8.48748   8.48748      1.00  1.099976   .191607
   8.48736   8.48736      1.00  1.097916   .190797
   8.48724   8.48724      1.00  1.097536   .191447
   8.48713   8.48713      1.00  1.098786   .191977
   8.48703   8.48703      1.00  1.098536   .191587
   8.48691   8.48691      1.00  1.100036   .192027
   8.48679   8.48679      1.00  1.097636   .191867
   8.48669   8.48669      1.00  1.099696   .192247
   8.48658   8.48658      1.00  1.098646   .192317
   8.48647   8.48647      1.00  1.099816   .192357
   8.48636   8.48636      1.00  1.097656   .191547
   8.48625   8.48625      1.00  1.100426   .191707
   8.48614   8.48614      1.00  1.098866   .191807
   8.48603   8.48603      1.00  1.101106   .192827
   8.48591   8.48591      1.00  1.097896   .191927
   8.48580   8.48580      1.00  1.099246   .192277
   8.48568   8.48568      1.00  1.100836   .192457
   8.48557   8.48557      1.00  1.101336   .192217
   8.48545   8.48545      1.00  1.098756   .192037
   8.48533   8.48533      1.00  1.101246   .192727
   8.48521   8.48521      1.00  1.100626   .192517
   8.48510   8.48510      1.00  1.102516   .192657
   8.48497   8.48497      1.00  1.099836   .190537
   8.48486   8.48486      1.00  1.098526   .192107
   8.48474   8.48474      1.00  1.102236   .192177
   8.48462   8.48462      1.00  1.099736   .191907
   8.48450   8.48450      1.00  1.101396   .192297
   8.48438   8.48438      1.00  1.099006   .192607
   8.48428   8.48428      1.00  1.101166   .192857
   8.48416   8.48416      1.00  1.099166   .191937
   8.48404   8.48404      1.00  1.101116   .192017
   8.48393   8.48393      1.00  1.098376   .192167
   8.48383   8.48383      1.00  1.101656   .192557
   8.48372   8.48372      1.00  1.100126   .192367
   8.48360   8.48360      1.00  1.099436   .192517
   8.48348   8.48348      1.00  1.100156   .193277
   8.48338   8.48338      1.00  1.098466   .192877
   8.48327   8.48327      1.00  1.100956   .193467
   8.48315   8.48315      1.00  1.099196   .192827
   8.48304   8.48304      1.00  1.102626   .193057
   8.48294   8.48294      1.00  1.098576   .192747
   8.48282   8.48282      1.00  1.102096   .193297
   8.48271   8.48271      1.00  1.098816   .192647
   8.48260   8.48260      1.00  1.102856   .193587
   8.48249   8.48249      1.00  1.098806   .192697
   8.48238   8.48238      1.00  1.102556   .193337
   8.48226   8.48226      1.00  1.098386   .192777
   8.48216   8.48216      1.00  1.102456   .193937
   8.48205   8.48205      1.00  1.098686   .193817
   8.48194   8.48194      1.00  1.100356   .193557
   8.48182   8.48182      1.00  1.099636   .194007
   8.48172   8.48172      1.00  1.102246   .193907
   8.48162   8.48162      1.00  1.100556   .193787
   8.48151   8.48151      1.00  1.100896   .193857
   8.48140   8.48140      1.00  1.100696   .193687
   8.48130   8.48130      1.00  1.101666   .193537
   8.48119   8.48119      1.00  1.101536   .193697
   8.48108   8.48108      1.00  1.101726   .194037
   8.48097   8.48097      1.00  1.101386   .194067
   8.48087   8.48087      1.00  1.101986   .193987
   8.48078   8.48078      1.00  1.102586   .194467
   8.48068   8.48068      1.00  1.100206   .194197
   8.48057   8.48057      1.00  1.102626   .194257
   8.48047   8.48047      1.00  1.100946   .193627
   8.48036   8.48036      1.00  1.102346   .193907
   8.48026   8.48026      1.00  1.101046   .193807
   8.48015   8.48015      1.00  1.103216   .194057
   8.48005   8.48005      1.00  1.100946   .193427
   8.47995   8.47995      1.00  1.103266   .193627
   8.47984   8.47984      1.00  1.099836   .192997
   8.47973   8.47973      1.00  1.102486   .194017
   8.47963   8.47963      1.00  1.100936   .193657
   8.47953   8.47953      1.00  1.102606   .193997
   8.47942   8.47942      1.00  1.100636   .193857
   8.47930   8.47930      1.00  1.101556   .194197
   8.47919   8.47919      1.00  1.100936   .193867
   8.47908   8.47908      1.00  1.101946   .193497
   8.47897   8.47897      1.00  1.100636   .193417
   8.47885   8.47885      1.00  1.101366   .193677
   8.47874   8.47874      1.00  1.101876   .193837
   8.47862   8.47862      1.00  1.101406   .193467
   8.47851   8.47851      1.00  1.100876   .193427
   8.47839   8.47839      1.00  1.100366   .194107
   8.47827   8.47827      1.00  1.101266   .194937
   8.47816   8.47816      1.00  1.100586   .194277
   8.47803   8.47803      1.00  1.100366   .194477
   8.47791   8.47791      1.00  1.100306   .193757
   8.47780   8.47780      1.00  1.101346   .194547
   8.47769   8.47769      1.00  1.099026   .193497
   8.47757   8.47757      1.00  1.101126   .194427
   8.47746   8.47746      1.00  1.100366   .194417
   8.47735   8.47735      1.00  1.100566   .195137
   8.47724   8.47724      1.00  1.100566   .195497
   8.47713   8.47713      1.00  1.101226   .195377
   8.47701   8.47701      1.00  1.099936   .194597
   8.47690   8.47690      1.00  1.101196   .195017
   8.47679   8.47679      1.00  1.099876   .194707
   8.47668   8.47668      1.00  1.099606   .195207
   8.47656   8.47656      1.00  1.100156   .195477
   8.47645   8.47645      1.00  1.099176   .194237
   8.47635   8.47635      1.00  1.098896   .194977
   8.47623   8.47623      1.00  1.098926   .194567
   8.47612   8.47612      1.00  1.100516   .194467
   8.47601   8.47601      1.00  1.100436   .194817
   8.47590   8.47590      1.00  1.099936   .194397
   8.47578   8.47578      1.00  1.099596   .194827
   8.47566   8.47566      1.00  1.099446   .194647
   8.47555   8.47555      1.00  1.101096   .194887
   8.47544   8.47544      1.00  1.098706   .194307
   8.47532   8.47532      1.00  1.100216   .194437
   8.47520   8.47520      1.00  1.099646   .194737
   8.47508   8.47508      1.00  1.098976   .194797
   8.47497   8.47497      1.00  1.099846   .194847
   8.47485   8.47485      1.00  1.099126   .194757
   8.47473   8.47473      1.00  1.099556   .194507
   8.47461   8.47461      1.00  1.099116   .194217
   8.47449   8.47449      1.00  1.099116   .194707
   8.47437   8.47437      1.00  1.101846   .195437
   8.47426   8.47426      1.00  1.098016   .195017
   8.47414   8.47414      1.00  1.099946   .195227
   8.47403   8.47403      1.00  1.098936   .194947
   8.47392   8.47392      1.00  1.100496   .195737
   8.47381   8.47381      1.00  1.098656   .194567
   8.47370   8.47370      1.00  1.100426   .195147
   8.47359   8.47359      1.00  1.099476   .195277
   8.47348   8.47348      1.00  1.100056   .195437
   8.47336   8.47336      1.00  1.098326   .195007
   8.47325   8.47325      1.00  1.100026   .195087
   8.47315   8.47315      1.00  1.098856   .195317
   8.47304   8.47304      1.00  1.100946   .195287
   8.47293   8.47293      1.00  1.097806   .195207
   8.47282   8.47282      1.00  1.099326   .195477
   8.47271   8.47271      1.00  1.099256   .195567
   8.47260   8.47260      1.00  1.099666   .195957
   8.47248   8.47248      1.00  1.099126   .195637
   8.47237   8.47237      1.00  1.099306   .195737
   8.47226   8.47226      1.00  1.099256   .195537
   8.47215   8.47215      1.00  1.098096   .195047
   8.47203   8.47203      1.00  1.099496   .195097
   8.47193   8.47193      1.00  1.098906   .195227
   8.47182   8.47182      1.00  1.098346   .195177
   8.47172   8.47172      1.00  1.099896   .195027
   8.47161   8.47161      1.00  1.098156   .194607
   8.47150   8.47150      1.00  1.099736   .195657
   8.47139   8.47139      1.00  1.098316   .195567
   8.47129   8.47129      1.00  1.099516   .195107
   8.47118   8.47118      1.00  1.098666   .195147
   8.47108   8.47108      1.00  1.099086   .194927
   8.47098   8.47098      1.00  1.097746   .194927
   8.47087   8.47087      1.00  1.099636   .195057
   8.47077   8.47077      1.00  1.097386   .194997
   8.47067   8.47067      1.00  1.099516   .196037
   8.47057   8.47057      1.00  1.096836   .195637
   8.47047   8.47047      1.00  1.098516   .195807
   8.47036   8.47036      1.00  1.095666   .195257
   8.47026   8.47026      1.00  1.097896   .195767
   8.47016   8.47016      1.00  1.096116   .195287
   8.47006   8.47006      1.00  1.098496   .195957
   8.46995   8.46995      1.00  1.094736   .195817
   8.46984   8.46984      1.00  1.097756   .196557
   8.46974   8.46974      1.00  1.094916   .195237
   8.46964   8.46964      1.00  1.098016   .196377
   8.46953   8.46953      1.00  1.095576   .195587
   8.46942   8.46942      1.00  1.097456   .195927
   8.46931   8.46931      1.00  1.092946   .195107
   8.46920   8.46920      1.00  1.095786   .195357
   8.46909   8.46909      1.00  1.093506   .195207
   8.46898   8.46898      1.00  1.095026   .195607
   8.46887   8.46887      1.00  1.094466   .195837
   8.46875   8.46875      1.00  1.095586   .196207
   8.46863   8.46863      1.00  1.093916   .195837
   8.46852   8.46852      1.00  1.094476   .195787
   8.46841   8.46841      1.00  1.093756   .195757
   8.46828   8.46828      1.00  1.094436   .195947
   8.46816   8.46816      1.00  1.093706   .195247
   8.46804   8.46804      1.00  1.093076   .195447
   8.46793   8.46793      1.00  1.092116   .195367
   8.46782   8.46782      1.00  1.094246   .195667
   8.46770   8.46770      1.00  1.090586   .194747
   8.46758   8.46758      1.00  1.093796   .195947
   8.46747   8.46747      1.00  1.089966   .194957
   8.46736   8.46736      1.00  1.093766   .195717
   8.46724   8.46724      1.00  1.091096   .195517
   8.46713   8.46713      1.00  1.092786   .195607
   8.46702   8.46702      1.00  1.090346   .195287
   8.46692   8.46692      1.00  1.094526   .196037
   8.46680   8.46680      1.00  1.087936   .194667
   8.46668   8.46668      1.00  1.092346   .194907
   8.46658   8.46658      1.00  1.088136   .194457
   8.46647   8.46647      1.00  1.092796   .195817
   8.46636   8.46636      1.00  1.085796   .194447
   8.46625   8.46625      1.00  1.091136   .195617
   8.46614   8.46614      1.00  1.086476   .194847
   8.46603   8.46603      1.00  1.090276   .195437
   8.46591   8.46591      1.00  1.085256   .194397
   8.46579   8.46579      1.00  1.087776   .194717
   8.46568   8.46568      1.00  1.087166   .194527
   8.46557   8.46557      1.00  1.086226   .194507
   8.46544   8.46544      1.00  1.084576   .194907
   8.46533   8.46533      1.00  1.087166   .195417
   8.46522   8.46522      1.00  1.086566   .194927
   8.46510   8.46510      1.00  1.084116   .194237
   8.46498   8.46498      1.00  1.084826   .194307
   8.46486   8.46486      1.00  1.084606   .194027
   8.46474   8.46474      1.00  1.085006   .194427
   8.46462   8.46462      1.00  1.083046   .194197
   8.46450   8.46450      1.00  1.084386   .195047
   8.46439   8.46439      1.00  1.080986   .194657
   8.46428   8.46428      1.00  1.084406   .195367
   8.46416   8.46416      1.00  1.080256   .194607
   8.46405   8.46405      1.00  1.084806   .195217
   8.46393   8.46393      1.00  1.078046   .193507
   8.46383   8.46383      1.00  1.082486   .194297
   8.46371   8.46371      1.00  1.080546   .193737
   8.46360   8.46360      1.00  1.081036   .194537
   8.46349   8.46349      1.00  1.077276   .193587
   8.46338   8.46338      1.00  1.080966   .194507
   8.46328   8.46328      1.00  1.080346   .194917
   8.46316   8.46316      1.00  1.077646   .194677
   8.46305   8.46305      1.00  1.076666   .194387
   8.46294   8.46294      1.00  1.082416   .195217
   8.46283   8.46283      1.00  1.074426   .193647
   8.46272   8.46272      1.00  1.077796   .194127
   8.46261   8.46261      1.00  1.077986   .194287
   8.46250   8.46250      1.00  1.078306   .194227
   8.46239   8.46239      1.00  1.075886   .193897
   8.46227   8.46227      1.00  1.074626   .193797
   8.46216   8.46216      1.00  1.077826   .194297
   8.46206   8.46206      1.00  1.074586   .193487
   8.46195   8.46195      1.00  1.073126   .193607
   8.46183   8.46183      1.00  1.074536   .193837
   8.46173   8.46173      1.00  1.074556   .193247
   8.46163   8.46163      1.00  1.072336   .192017
   8.46152   8.46152      1.00  1.074546   .193137
   8.46140   8.46140      1.00  1.074056   .193437
   8.46130   8.46130      1.00  1.072566   .193347
   8.46120   8.46120      1.00  1.072896   .193787
   8.46109   8.46109      1.00  1.073956   .193887
   8.46098   8.46098      1.00  1.071216   .193197
   8.46088   8.46088      1.00  1.073506   .192947
   8.46079   8.46079      1.00  1.073116   .193077
   8.46068   8.46068      1.00  1.071436   .193057
   8.46058   8.46058      1.00  1.070436   .192767
   8.46048   8.46048      1.00  1.070096   .192667
   8.46038   8.46038      1.00  1.075326   .193727
   8.46027   8.46027      1.00  1.066706   .192767
   8.46017   8.46017      1.00  1.070366   .193347
   8.46006   8.46006      1.00  1.072066   .193547
   8.45996   8.45996      1.00  1.072326   .193567
   8.45985   8.45985      1.00  1.070866   .193257
   8.45975   8.45975      1.00  1.069636   .192907
   8.45965   8.45965      1.00  1.071596   .193597
   8.45954   8.45954      1.00  1.070756   .193307
   8.45943   8.45943      1.00  1.068576   .193127
   8.45932   8.45932      1.00  1.069426   .192577
   8.45921   8.45921      1.00  1.072366   .193747
   8.45910   8.45910      1.00  1.068046   .193047
   8.45899   8.45899      1.00  1.068836   .193047
   8.45887   8.45887      1.00  1.069296   .193137
   8.45876   8.45876      1.00  1.069346   .193567
   8.45864   8.45864      1.00  1.067906   .193607
   8.45852   8.45852      1.00  1.070356   .193847
   8.45840   8.45840      1.00  1.066256   .192777
   8.45829   8.45829      1.00  1.069956   .193457
   8.45817   8.45817      1.00  1.064996   .192407
   8.45806   8.45806      1.00  1.069616   .193217
   8.45793   8.45793      1.00  1.067736   .192627
   8.45781   8.45781      1.00  1.067096   .192767
   8.45771   8.45771      1.00  1.069006   .192867
   8.45759   8.45759      1.00  1.069016   .193237
   8.45747   8.45747      1.00  1.065586   .192237
   8.45736   8.45736      1.00  1.069466   .193307
   8.45725   8.45725      1.00  1.068406   .193057
   8.45714   8.45714      1.00  1.067826   .193127
   8.45703   8.45703      1.00  1.067176   .193477
   8.45691   8.45691      1.00  1.067086   .193247
   8.45681   8.45681      1.00  1.069296   .193637
   8.45670   8.45670      1.00  1.066766   .193387
   8.45658   8.45658      1.00  1.065786   .192767
   8.45647   8.45647      1.00  1.068276   .193287
   8.45637   8.45637      1.00  1.067786   .193527
   8.45626   8.45626      1.00  1.063966   .193077
   8.45614   8.45614      1.00  1.069146   .194077
   8.45603   8.45603      1.00  1.063626   .193237
   8.45592   8.45592      1.00  1.067676   .193527
   8.45581   8.45581      1.00  1.065316   .193327
   8.45568   8.45568      1.00  1.066516   .193037
   8.45557   8.45557      1.00  1.065526   .193107
   8.45546   8.45546      1.00  1.065456   .193437
   8.45535   8.45535      1.00  1.067296   .194777
   8.45523   8.45523      1.00  1.065426   .193767
   8.45511   8.45511      1.00  1.064626   .193687
   8.45499   8.45499      1.00  1.066746   .193317
   8.45488   8.45488      1.00  1.066416   .193827
   8.45476   8.45476      1.00  1.062086   .192457
   8.45464   8.45464      1.00  1.065696   .193257
   8.45453   8.45453      1.00  1.063826   .193097
   8.45440   8.45440      1.00  1.065116   .193627
   8.45428   8.45428      1.00  1.061536   .192737
   8.45417   8.45417      1.00  1.065896   .193957
   8.45406   8.45406      1.00  1.063886   .193477
   8.45395   8.45395      1.00  1.065746   .193597
   8.45383   8.45383      1.00  1.062606   .192987
   8.45372   8.45372      1.00  1.067276   .193667
   8.45362   8.45362      1.00  1.064056   .193307
   8.45350   8.45350      1.00  1.064256   .193607
   8.45339   8.45339      1.00  1.064146   .192487
   8.45328   8.45328      1.00  1.064106   .194257
   8.45317   8.45317      1.00  1.063856   .194527
   8.45306   8.45306      1.00  1.062336   .193847
   8.45295   8.45295      1.00  1.065346   .194007
   8.45284   8.45284      1.00  1.061976   .192977
   8.45273   8.45273      1.00  1.063536   .193107
   8.45262   8.45262      1.00  1.064986   .194147
   8.45250   8.45250      1.00  1.064506   .193777
   8.45240   8.45240      1.00  1.062546   .193707
   8.45229   8.45229      1.00  1.064186   .194417
   8.45217   8.45217      1.00  1.065676   .194907
   8.45206   8.45206      1.00  1.064116   .193867
   8.45196   8.45196      1.00  1.062416   .193897
   8.45185   8.45185      1.00  1.067256   .194757
   8.45174   8.45174      1.00  1.061106   .193717
   8.45163   8.45163      1.00  1.064716   .194347
   8.45152   8.45152      1.00  1.060766   .193717
   8.45142   8.45142      1.00  1.066406   .194737
   8.45131   8.45131      1.00  1.061866   .193737
   8.45120   8.45120      1.00  1.062896   .193997
   8.45110   8.45110      1.00  1.063566   .194357
   8.45100   8.45100      1.00  1.064546   .194317
   8.45090   8.45090      1.00  1.061486   .193897
   8.45079   8.45079      1.00  1.063656   .194157
   8.45069   8.45069      1.00  1.064516   .194787
   8.45059   8.45059      1.00  1.062236   .194487
   8.45049   8.45049      1.00  1.064796   .195367
   8.45039   8.45039      1.00  1.064266   .195457
   8.45028   8.45028      1.00  1.062696   .194397
   8.45018   8.45018      1.00  1.061906   .194187
   8.45007   8.45007      1.00  1.064476   .194257
   8.44997   8.44997      1.00  1.063286   .194667
   8.44987   8.44987      1.00  1.061676   .194047
   8.44976   8.44976      1.00  1.062306   .194087
   8.44966   8.44966      1.00  1.064256   .195197
   8.44955   8.44955      1.00  1.060806   .194397
   8.44944   8.44944      1.00  1.061216   .194287
   8.44934   8.44934      1.00  1.062766   .194527
   8.44922   8.44922      1.00  1.063126   .194637
   8.44910   8.44910      1.00  1.059276   .193677
   8.44899   8.44899      1.00  1.059976   .194237
   8.44888   8.44888      1.00  1.064176   .194617
   8.44877   8.44877      1.00  1.059466   .193767
   8.44865   8.44865      1.00  1.060176   .194277
   8.44854   8.44854      1.00  1.061576   .194617
   8.44843   8.44843      1.00  1.063736   .195217
   8.44831   8.44831      1.00  1.057976   .194017
   8.44818   8.44818      1.00  1.061356   .194477
   8.44807   8.44807      1.00  1.059836   .194397
   8.44796   8.44796      1.00  1.062286   .194387
   8.44783   8.44783      1.00  1.060326   .193767
   8.44771   8.44771      1.00  1.061916   .195517
   8.44760   8.44760      1.00  1.059356   .194787
   8.44748   8.44748      1.00  1.060976   .194337
   8.44737   8.44737      1.00  1.062056   .195127
   8.44726   8.44726      1.00  1.059546   .194167
   8.44715   8.44715      1.00  1.059636   .194177
   8.44704   8.44704      1.00  1.060256   .194487
   8.44693   8.44693      1.00  1.063896   .195157
   8.44682   8.44682      1.00  1.058296   .193857
   8.44670   8.44670      1.00  1.059646   .194187
   8.44660   8.44660      1.00  1.060066   .194427
   8.44649   8.44649      1.00  1.063666   .194467
   8.44638   8.44638      1.00  1.055876   .193787
   8.44628   8.44628      1.00  1.060756   .194847
   8.44616   8.44616      1.00  1.057086   .193617
   8.44605   8.44605      1.00  1.062036   .194977
   8.44593   8.44593      1.00  1.054436   .193497
   8.44582   8.44582      1.00  1.060146   .194247
   8.44570   8.44570      1.00  1.056286   .193607
   8.44559   8.44559      1.00  1.058176   .193967
   8.44547   8.44547      1.00  1.055416   .193347
   8.44535   8.44535      1.00  1.059166   .194517
   8.44524   8.44524      1.00  1.056346   .193817
   8.44512   8.44512      1.00  1.054506   .193797
   8.44500   8.44500      1.00  1.058106   .193827
   8.44488   8.44488      1.00  1.054836   .193307
   8.44477   8.44477      1.00  1.054576   .194647
   8.44464   8.44464      1.00  1.054176   .194557
   8.44452   8.44452      1.00  1.054846   .193877
   8.44441   8.44441      1.00  1.052516   .193247
   8.44431   8.44431      1.00  1.054416   .193997
   8.44419   8.44419      1.00  1.052216   .193827
   8.44407   8.44407      1.00  1.055316   .194727
   8.44396   8.44396      1.00  1.048736   .194107
   8.44385   8.44385      1.00  1.055346   .194287
   8.44374   8.44374      1.00  1.052676   .193757
   8.44362   8.44362      1.00  1.052316   .193627
   8.44351   8.44351      1.00  1.048296   .193407
   8.44341   8.44341      1.00  1.053506   .194397
   8.44329   8.44329      1.00  1.051036   .193977
   8.44318   8.44318      1.00  1.047856   .193157
   8.44307   8.44307      1.00  1.051106   .193607
   8.44296   8.44296      1.00  1.051356   .193557
   8.44285   8.44285      1.00  1.049146   .193587
   8.44274   8.44274      1.00  1.043866   .192627
   8.44264   8.44264      1.00  1.050946   .194327
   8.44253   8.44253      1.00  1.049976   .193737
   8.44241   8.44241      1.00  1.045026   .193017
   8.44230   8.44230      1.00  1.047226   .192957
   8.44219   8.44219      1.00  1.048286   .193147
   8.44209   8.44209      1.00  1.043326   .192387
   8.44198   8.44198      1.00  1.047866   .192887
   8.44187   8.44187      1.00  1.043056   .192267
   8.44176   8.44176      1.00  1.048186   .193147
   8.44166   8.44166      1.00  1.040906   .191737
   8.44155   8.44155      1.00  1.046876   .193227
   8.44144   8.44144      1.00  1.044326   .193427
   8.44134   8.44134      1.00  1.041546   .192817
   8.44124   8.44124      1.00  1.043326   .193237
   8.44113   8.44113      1.00  1.044766   .193367
   8.44102   8.44102      1.00  1.039826   .192537
   8.44092   8.44092      1.00  1.041776   .192947
   8.44082   8.44082      1.00  1.043946   .193817
   8.44072   8.44072      1.00  1.040066   .192747
   8.44062   8.44062      1.00  1.039616   .192517
   8.44052   8.44052      1.00  1.040436   .192057
   8.44042   8.44042      1.00  1.042626   .193067
   8.44031   8.44031      1.00  1.035816   .191987
   8.44020   8.44020      1.00  1.039756   .192147
   8.44010   8.44010      1.00  1.037346   .191967
   8.44001   8.44001      1.00  1.039706   .192167
   8.43990   8.43990      1.00  1.032506   .191547
   8.43979   8.43979      1.00  1.041676   .192977
   8.43968   8.43968      1.00  1.035486   .191467
   8.43958   8.43958      1.00  1.037256   .192247
   8.43948   8.43948      1.00  1.033846   .191627
   8.43936   8.43936      1.00  1.036276   .191867
   8.43925   8.43925      1.00  1.034866   .191727
   8.43915   8.43915      1.00  1.034786   .190857
   8.43903   8.43903      1.00  1.033036   .191297
   8.43890   8.43890      1.00  1.033146   .191307
   8.43880   8.43880      1.00  1.031526   .190957
   8.43869   8.43869      1.00  1.030866   .190967
   8.43857   8.43857      1.00  1.034076   .191697
   8.43844   8.43844      1.00  1.026266   .190077
   8.43833   8.43833      1.00  1.031166   .191337
   8.43822   8.43822      1.00  1.028986   .190687
   8.43810   8.43810      1.00  1.031066   .191737
   8.43798   8.43798      1.00  1.026916   .190877
   8.43787   8.43787      1.00  1.029016   .191267
   8.43776   8.43776      1.00  1.026606   .190957
   8.43764   8.43764      1.00  1.029096   .190867
   8.43752   8.43752      1.00  1.023156   .189827
   8.43741   8.43741      1.00  1.030126   .191227
   8.43730   8.43730      1.00  1.025956   .189957
   8.43718   8.43718      1.00  1.025196   .190647
   8.43707   8.43707      1.00  1.025786   .190347
   8.43696   8.43696      1.00  1.025666   .190567
   8.43685   8.43685      1.00  1.025356   .190457
   8.43674   8.43674      1.00  1.023586   .190917
   8.43663   8.43663      1.00  1.024146   .190417
   8.43652   8.43652      1.00  1.023046   .190227
   8.43641   8.43641      1.00  1.023736   .190937
   8.43630   8.43630      1.00  1.021666   .190367
   8.43619   8.43619      1.00  1.024156   .191167
   8.43608   8.43608      1.00  1.022156   .190297
   8.43597   8.43597      1.00  1.021916   .190217
   8.43585   8.43585      1.00  1.023666   .190617
   8.43573   8.43573      1.00  1.021866   .189937
   8.43561   8.43561      1.00  1.021056   .189887
   8.43550   8.43550      1.00  1.021626   .190007
   8.43538   8.43538      1.00  1.022906   .190157
   8.43526   8.43526      1.00  1.019786   .189217
   8.43515   8.43515      1.00  1.020896   .189847
   8.43503   8.43503      1.00  1.021036   .189417
   8.43492   8.43492      1.00  1.022456   .190607
   8.43479   8.43479      1.00  1.016086   .189417
   8.43467   8.43467      1.00  1.022476   .190087
   8.43456   8.43456      1.00  1.018356   .189447
   8.43444   8.43444      1.00  1.017396   .189417
   8.43432   8.43432      1.00  1.017896   .189697
   8.43421   8.43421      1.00  1.022446   .190927
   8.43410   8.43410      1.00  1.016196   .189737
   8.43398   8.43398      1.00  1.018856   .190287
   8.43387   8.43387      1.00  1.018866   .190087
   8.43376   8.43376      1.00  1.019716   .190567
   8.43365   8.43365      1.00  1.014306   .189217
   8.43353   8.43353      1.00  1.017766   .189737
   8.43341   8.43341      1.00  1.019156   .190227
   8.43331   8.43331      1.00  1.015196   .189137
   8.43321   8.43321      1.00  1.015686   .189177
   8.43309   8.43309      1.00  1.017246   .189667
   8.43298   8.43298      1.00  1.017056   .189767
   8.43287   8.43287      1.00  1.013586   .189287
   8.43277   8.43277      1.00  1.020306   .190487
   8.43266   8.43266      1.00  1.012576   .189157
   8.43254   8.43254      1.00  1.018256   .190157
   8.43243   8.43243      1.00  1.011816   .189707
   8.43232   8.43232      1.00  1.020186   .190827
   8.43221   8.43221      1.00  1.013666   .189857
   8.43210   8.43210      1.00  1.016046   .190177
   8.43198   8.43198      1.00  1.014596   .189527
   8.43188   8.43188      1.00  1.018226   .190277
   8.43177   8.43177      1.00  1.010746   .189377
   8.43166   8.43166      1.00  1.017066   .190187
   8.43155   8.43155      1.00  1.015206   .189587
   8.43145   8.43145      1.00  1.015286   .189757
   8.43134   8.43134      1.00  1.011956   .189417
   8.43123   8.43123      1.00  1.016816   .190347
   8.43113   8.43113      1.00  1.013186   .189807
   8.43103   8.43103      1.00  1.011596   .189117
   8.43092   8.43092      1.00  1.016006   .190087
   8.43082   8.43082      1.00  1.012476   .189207
   8.43072   8.43072      1.00  1.017166   .189917
   8.43062   8.43062      1.00  1.010036   .188887
   8.43052   8.43052      1.00  1.018146   .190257
   8.43041   8.43041      1.00  1.012156   .189867
   8.43031   8.43031      1.00  1.013736   .190377
   8.43020   8.43020      1.00  1.012276   .190057
   8.43010   8.43010      1.00  1.018616   .191687
   8.43000   8.43000      1.00  1.011196   .189317
   8.42990   8.42990      1.00  1.013816   .190297
   8.42979   8.42979      1.00  1.011866   .189747
   8.42968   8.42968      1.00  1.016656   .190317
   8.42957   8.42957      1.00  1.006526   .188647
   8.42946   8.42946      1.00  1.016636   .191067
   8.42936   8.42936      1.00  1.012326   .189507
   8.42925   8.42925      1.00  1.013466   .189797
   8.42913   8.42913      1.00  1.009286   .189037
   8.42902   8.42902      1.00  1.016096   .190287
   8.42892   8.42892      1.00  1.010666   .189217
   8.42879   8.42879      1.00  1.011386   .189737
   8.42867   8.42867      1.00  1.011306   .189657
   8.42856   8.42856      1.00  1.013626   .190767
   8.42845   8.42845      1.00  1.010756   .189577
   8.42834   8.42834      1.00  1.011896   .189797
   8.42821   8.42821      1.00  1.013346   .190017
   8.42809   8.42809      1.00  1.010896   .189057
   8.42798   8.42798      1.00  1.009256   .189467
   8.42786   8.42786      1.00  1.011346   .189677
   8.42774   8.42774      1.00  1.013156   .189947
   8.42763   8.42763      1.00  1.007386   .189627
   8.42751   8.42751      1.00  1.011846   .189897
   8.42740   8.42740      1.00  1.012286   .189907
   8.42729   8.42729      1.00  1.010836   .190347
   8.42718   8.42718      1.00  1.007266   .189357
   8.42706   8.42706      1.00  1.014426   .191267
   8.42695   8.42695      1.00  1.009746   .190307
   8.42684   8.42684      1.00  1.008946   .190607
   8.42673   8.42673      1.00  1.010156   .190047
   8.42663   8.42663      1.00  1.012336   .190377
   8.42651   8.42651      1.00  1.010036   .190267
   8.42640   8.42640      1.00  1.007906   .189597
   8.42629   8.42629      1.00  1.010866   .190107
   8.42619   8.42619      1.00  1.008796   .189417
   8.42607   8.42607      1.00  1.008206   .189327
   8.42595   8.42595      1.00  1.008256   .189427
   8.42584   8.42584      1.00  1.011276   .189917
   8.42573   8.42573      1.00  1.008006   .189757
   8.42561   8.42561      1.00  1.007796   .190327
   8.42549   8.42549      1.00  1.007866   .189207
   8.42538   8.42538      1.00  1.010166   .189907
   8.42527   8.42527      1.00  1.007336   .189837
   8.42514   8.42514      1.00  1.008326   .189927
   8.42502   8.42502      1.00  1.010476   .190317
   8.42491   8.42491      1.00  1.007276   .189567
   8.42479   8.42479      1.00  1.008766   .189787
   8.42467   8.42467      1.00  1.009226   .189947
   8.42455   8.42455      1.00  1.010276   .190847
   8.42443   8.42443      1.00  1.005836   .189357
   8.42432   8.42432      1.00  1.010236   .190097
   8.42421   8.42421      1.00  1.008616   .189637
   8.42409   8.42409      1.00  1.009666   .190157
   8.42397   8.42397      1.00  1.006216   .189417
   8.42387   8.42387      1.00  1.012086   .190727
   8.42375   8.42375      1.00  1.007006   .189817
   8.42363   8.42363      1.00  1.005316   .190177
   8.42352   8.42352      1.00  1.009376   .190967
   8.42341   8.42341      1.00  1.012596   .191037
   8.42330   8.42330      1.00  1.005836   .190377
   8.42319   8.42319      1.00  1.009326   .190607
   8.42308   8.42308      1.00  1.010536   .190687
   8.42298   8.42298      1.00  1.011536   .191517
   8.42286   8.42286      1.00  1.006646   .190057
   8.42275   8.42275      1.00  1.009576   .190787
   8.42264   8.42264      1.00  1.011906   .191457
   8.42254   8.42254      1.00  1.007186   .190167
   8.42242   8.42242      1.00  1.010636   .191027
   8.42231   8.42231      1.00  1.009286   .189967
   8.42219   8.42219      1.00  1.012106   .191507
   8.42209   8.42209      1.00  1.007666   .190197
   8.42198   8.42198      1.00  1.012876   .191567
   8.42187   8.42187      1.00  1.010016   .191127
   8.42176   8.42176      1.00  1.011606   .191997
   8.42166   8.42166      1.00  1.008516   .191337
   8.42155   8.42155      1.00  1.013896   .191927
   8.42144   8.42144      1.00  1.007436   .190577
   8.42133   8.42133      1.00  1.010936   .191267
   8.42123   8.42123      1.00  1.011406   .191627
   8.42113   8.42113      1.00  1.011956   .191607
   8.42102   8.42102      1.00  1.006376   .190927
   8.42092   8.42092      1.00  1.012566   .191437
   8.42082   8.42082      1.00  1.012326   .191277
   8.42071   8.42071      1.00  1.009276   .190987
   8.42061   8.42061      1.00  1.011526   .191627
   8.42050   8.42050      1.00  1.010756   .191277
   8.42041   8.42041      1.00  1.014176   .191997
   8.42030   8.42030      1.00  1.007246   .191007
   8.42019   8.42019      1.00  1.011086   .191567
   8.42009   8.42009      1.00  1.010656   .191287
   8.41999   8.41999      1.00  1.011916   .191687
   8.41989   8.41989      1.00  1.008646   .191017
   8.41978   8.41978      1.00  1.013156   .192437
   8.41967   8.41967      1.00  1.009606   .191867
   8.41957   8.41957      1.00  1.010896   .191657
   8.41946   8.41946      1.00  1.009136   .191637
   8.41935   8.41935      1.00  1.013436   .192037
   8.41924   8.41924      1.00  1.009476   .191597
   8.41913   8.41913      1.00  1.010006   .191897
   8.41901   8.41901      1.00  1.011006   .191387
   8.41890   8.41890      1.00  1.009516   .191397
   8.41879   8.41879      1.00  1.008226   .191087
   8.41868   8.41868      1.00  1.009076   .191247
   8.41856   8.41856      1.00  1.012386   .192327
   8.41844   8.41844      1.00  1.005706   .190777
   8.41832   8.41832      1.00  1.008946   .191947
   8.41821   8.41821      1.00  1.010696   .191917
   8.41809   8.41809      1.00  1.009156   .192087
   8.41797   8.41797      1.00  1.005736   .191697
   8.41785   8.41785      1.00  1.009846   .191717
   8.41774   8.41774      1.00  1.009686   .191617
   8.41763   8.41763      1.00  1.007606   .191427
   8.41751   8.41751      1.00  1.005996   .190737
   8.41739   8.41739      1.00  1.011676   .192247
   8.41729   8.41729      1.00  1.008786   .191747
   8.41718   8.41718      1.00  1.004366   .190577
   8.41706   8.41706      1.00  1.007616   .191227
   8.41695   8.41695      1.00  1.009556   .192007
   8.41684   8.41684      1.00  1.005706   .191377
   8.41673   8.41673      1.00  1.003736   .191137
   8.41662   8.41662      1.00  1.006286   .191307
   8.41651   8.41651      1.00  1.003246   .191267
   8.41640   8.41640      1.00  1.005606   .191707
   8.41629   8.41629      1.00  1.004686   .191687
   8.41618   8.41618      1.00  1.004946   .192187
   8.41607   8.41607      1.00  1.003396   .191677
   8.41596   8.41596      1.00  1.004646   .191277
   8.41584   8.41584      1.00  1.002336   .190767
   8.41572   8.41572      1.00  1.005806   .191177
   8.41561   8.41561      1.00  1.000026   .190217
   8.41550   8.41550      1.00  1.007726   .191627
   8.41544   8.41544      1.00  1.001596   .190797
