# Supplementary material for: Direct Observation of Palladium Leaching from Pd/C by a Simple Method: X-ray Absorption Spectroscopy of Heterogeneous Mixtures
Source: ACS Omega. 2023 Jun 7;8(24):21787–92. doi: 10.1021/acsomega.3c01343 (PMC10286095; doi:10.1021/acsomega.3c01343)
Supplement: Supplementary file 2 — ao3c01343_si_002.zip [file ao3c01343_si_002.zip › Figure 6,S5/14_3_Pd_C_M_powder]

  9809     KEK-PF   NW10A
 14_3_Pd_C_M_pow 19.05.30 19:38 - 19.05.30 19:54 Serial#KEKPF-NW10A_025681
 14_3_Pd_C_M_powder
 Ring :   6.5 GeV    49.6 mA -   50.2 mA
 Mono :   Si(311)       D=  1.63747 A    Initial angle=  8.74270 deg
 NW10A     Fluorescence( 3)   Repetition=  1     Points=  509
 Param file : 20_033_PdC_15h  energy axis(2)     Block =    4

 Block      Init-Eng  Final-Eng      Step/eV     Time/s       Num
     1       24020.00  24293.00         6.50       1.00        42
     2       24293.00  24458.00         0.55       1.00       300
     3       24458.00  24848.00         2.50       1.00       156
     4       24848.00  24908.00         6.00       1.00        11
 CAMAC( 1)     NDCH =21
  Angle(c)  Angle(o)    time/s         1         2         3         4         5         6         7         8         9        10        11        12        13        14        15        16        17        18        19        20        21         1         2         3         4         5         6         7         8         9        10        11        12        13        14        15        16        17        18        19        20        21
      Mode         0         0         3         0         3         3         3         3         3         3         3         3         3         3         3         3         3         3         3         3         3         1         3       103       100       103       103       103       103       103       103       103       103       103       103       103       103       103       103       103       103       103       101       100
    Offset         0         0     0.000     0.000     0.000     0.000     0.100     0.000     1.000     0.000     0.000     0.000     0.000     0.000     0.000     0.000     0.000     0.000     0.000     0.000     0.000  1580.500   575.500    87.700  1551.100    28.700    62.000    42.200    80.300    42.600    44.400    82.000    77.800    84.600    40.100    31.100    32.300    33.500    54.100    31.400    27.800    33.200     0.000     0.000
   9.06840   9.06850      1.00       302         0       285       397       324       353       460       311       473       404       328       413       291       458       441       379       479       376       584    130609     30800     12459         0     11817     15631     12598     13036     15714     14046     18860     16298     14641     16624     12924     21013     18479     15855     19399     17695     25479         0      0.00
   9.06593   9.06580      1.00       309         0       293       393       350       364       413       290       444       399       334       415       283       404       450       337       513       400       602    129236     30575     11493         0     10747     14352     11650     12129     14551     12826     17038     15065     13520     15393     11692     19593     17173     14652     17911     16344     23586         0      0.00
   9.06346   9.06360      1.00       303         0       294       362       324       329       418       332       424       372       329       394       280       446       437       359       468       414       540    128783     30562     11572         0     11064     14543     11600     12172     14608     13071     17561     15052     13615     15580     11899     19808     17519     14775     18219     16451     23582         0      0.00
   9.06099   9.06100      1.00       289         0       281       385       343       348       439       300       432       387       323       393       308       446       441       315       453       363       608    128225     30531     11479         0     11283     14678     11480     12269     14749     12891     17134     15067     13439     15444     11898     19457     17209     14843     17700     16058     23606         0      0.00
   9.05852   9.05850      1.00       281         0       270       357       348       343       423       342       446       401       329       437       314       420       444       335       436       369       597    127307     30408     11514         0     10942     14292     11424     12112     14444     13033     16976     15053     13484     15363     11917     19525     17367     14667     18019     16079     23699         0      0.00
   9.05605   9.05600      1.00       277         0       278       385       353       350       413       326       457       370       349       432       324       443       412       353       426       327       559    126645     30343     11581         0     10743     14544     11476     12085     14622     12851     17178     14705     13487     15438     11791     19416     17146     14819     17953     16185     23409         0      0.00
   9.05358   9.05370      1.00       281         0       289       365       336       325       396       325       411       380       348       422       295       426       446       360       478       371       567    126183     30325     11538         0     10926     14462     11724     12110     14661     12786     16911     14950     13575     15253     11885     19468     17290     14816     17994     16204     23596         0      0.00
   9.05111   9.05110      1.00       298         0       286       374       343       318       450       285       440       397       344       407       280       428       483       357       449       391       548    125962     30375     11547         0     10878     14534     11634     12080     14666     12936     17099     14911     13584     15493     11611     19495     17316     14858     17996     16236     23400         0      0.00
   9.04865   9.04860      1.00       285         0       286       386       363       349       437       332       434       397       317       365       291       397       402       354       452       342       583    125473     30349     11453         0     10960     14540     11381     12062     14427     12952     17244     14823     13689     15341     11746     19574     17493     14983     18323     16402     23346         0      0.00
   9.04619   9.04620      1.00       266         0       294       372       323       347       436       282       436       429       299       395       293       412       441       349       434       348       553    125487     30444     11450         0     11041     14565     11690     12190     14695     13044     17228     14834     13452     15532     11865     19902     17562     15076     18300     16146     23418         0      0.00
   9.04372   9.04380      1.00       289         0       263       362       365       332       427       307       464       416       346       387       314       429       418       365       442       330       622    125572     30559     11582         0     10748     14351     11461     12215     14584     13110     17124     14991     13596     15173     11715     20017     17692     15010     18246     16479     23386         0      0.00
   9.04126   9.04130      1.00       251         0       279       354       353       377       451       312       408       421       344       380       302       398       409       358       458       330       616    125788     30715     11531         0     11058     14613     11843     12370     14837     13180     17350     15018     13694     15371     11862     20309     17877     15306     18606     16538     23666         0      0.00
   9.03881   9.03870      1.00       307         0       270       340       316       346       445       316       422       409       349       397       321       402       440       315       470       332       580    126340     30953     11763         0     10885     14748     11901     12167     14781     12970     17371     15220     13550     15328     11782     20328     17992     15634     18648     16794     23755         0      0.00
   9.03635   9.03630      1.00       330         0       285       393       342       343       445       314       446       407       349       397       294       421       434       347       493       332       588    126423     31065     11721         0     10973     14639     11920     12387     14896     13128     17410     15276     13722     15470     11912     20236     18042     15303     18942     16729     23565         0      0.00
   9.03389   9.03400      1.00       281         0       310       365       353       350       415       328       456       403       358       403       310       438       447       368       489       328       577    126383     31147     11828         0     11257     14820     12066     12482     14825     13150     17587     15133     13599     15426     12019     20447     18100     15810     19018     16763     23789         0      0.00
   9.03144   9.03150      1.00       277         0       306       388       315       357       429       298       455       428       302       394       304       395       420       320       472       373       590    126070     31175     11626         0     11155     14749     11796     12262     14931     13101     17418     15216     13484     15436     12005     20276     18192     15595     18766     16962     23470         0      0.00
   9.02898   9.02890      1.00       282         0       273       409       339       367       440       331       425       425       356       406       325       444       403       352       463       343       608    125624     31165     11757         0     11247     14938     11808     12319     14765     13200     17471     15011     13543     15665     11873     20386     18219     15725     18654     16746     23414         0      0.00
   9.02653   9.02650      1.00       323         0       278       385       359       323       423       311       440       364       317       411       304       429       412       367       498       340       588    125704     31275     11782         0     10969     14878     11940     12217     14587     13281     17585     15140     13697     15654     12039     20576     18537     15725     19155     16964     23563         0      0.00
   9.02408   9.02410      1.00       260         0       302       397       349       375       466       347       446       394       363       406       317       430       452       373       429       367       569    126026     31454     11719         0     11317     14729     11921     12596     14869     13176     17497     14941     13652     15590     11976     20563     18523     15964     18946     17064     23768         0      0.00
   9.02163   9.02180      1.00       305         0       301       393       364       371       474       322       423       437       356       431       299       433       422       330       479       343       542    126334     31630     11898         0     11285     14929     12123     12734     14922     13377     17449     15290     14018     15916     11948     20764     18987     16125     19366     17181     24041         0      0.00
   9.01918   9.01910      1.00       291         0       292       392       376       404       460       302       492       415       346       412       313       418       425       358       432       385       572    126629     31814     12034         0     11269     15195     12136     12618     14986     13639     18092     15492     13917     15817     12419     20991     19004     16319     19489     17334     23966         0      0.00
   9.01673   9.01670      1.00       325         0       301       360       401       372       454       321       486       441       347       436       304       398       438       373       430       361       595    126347     31839     12079         0     11389     14943     11911     12580     15185     13551     17761     15216     13833     15628     12091     20947     19072     16251     19489     17311     23979         0      0.00
   9.01429   9.01430      1.00       310         0       311       368       376       377       500       336       443       440       356       435       311       438       430       363       442       383       641    126165     31890     11826         0     11296     15141     12189     12778     15223     13905     17888     15362     14105     16105     12147     21284     18996     16463     19961     17567     24243         0      0.00
   9.01184   9.01200      1.00       305         0       307       389       363       386       469       336       455       438       324       412       272       452       451       383       487       364       604    125851     31899     11973         0     11197     15103     12250     12651     15103     13604     17828     15272     13643     15590     12094     21112     19055     16627     19554     17372     24019         0      0.00
   9.00940   9.00930      1.00       327         0       303       414       386       423       475       368       455       415       347       427       302       447       465       361       503       344       555    124872     31766     12043         0     11378     15369     12127     12610     15049     13543     17958     15318     13794     15654     12264     20942     19244     16581     19513     17375     23852         0      0.00
   9.00696   9.00690      1.00       290         0       291       413       353       397       518       339       479       441       384       402       299       396       455       334       470       375       634    123961     31623     11707         0     11124     14991     12056     12508     15191     13358     17621     15039     13679     15541     12172     20922     18841     16292     19613     17464     23567         0      0.00
   9.00452   9.00460      1.00       306         0       336       384       406       409       486       316       490       415       369       422       301       405       471       368       485       381       625    123616     31625     11768         0     11155     14831     12029     12516     15000     13290     17845     15158     13565     15523     11991     20776     19069     16340     19729     17508     23504         0      0.00
   9.00208   9.00220      1.00       308         0       306       426       351       418       522       336       467       443       355       463       300       440       408       354       504       362       591    123498     31697     11731         0     11370     15063     11931     12786     15297     13571     17718     15212     13775     15681     12229     21258     19202     16640     19799     17302     23845         0      0.00
   8.99964   8.99960      1.00       343         0       307       419       387       395       523       352       475       457       349       446       333       435       447       378       506       372       589    123641     31836     12096         0     11484     15345     12271     12607     15393     13749     17673     15201     13960     15595     12435     21294     19387     17128     20121     17847     23647         0      0.00
   8.99720   8.99710      1.00       322         0       310       430       388       420       485       348       516       488       391       456       334       449       456       395       553       359       621    123758     31966     12012         0     11357     15265     12355     12784     15259     13727     17797     15335     13806     15843     12530     21344     19488     16828     20434     18063     23741         0      0.00
   8.99477   8.99480      1.00       385         0       310       399       394       395       536       342       479       449       394       445       333       411       459       361       533       372       626    123788     32068     12138         0     11720     15460     12650     13108     15386     13790     18010     15475     13990     15834     12508     21688     19928     17377     20363     17758     23977         0      0.00
   8.99234   8.99250      1.00       312         0       326       418       431       448       520       345       535       483       414       486       314       467       493       371       489       428       608    123588     32112     12231         0     11596     15641     12329     13073     15436     13914     17983     15599     13816     15857     12430     21301     19640     17333     20425     18083     24088         0      0.00
   8.98990   8.98980      1.00       343         0       341       413       424       424       547       408       507       483       419       454       327       446       494       356       490       396       654    123220     32119     12157         0     11525     15690     12249     13026     15531     13907     18182     15450     13878     15808     12362     21826     19839     17479     20708     18314     23888         0      0.00
   8.98747   8.98740      1.00       338         0       320       464       467       464       539       379       524       450       410       477       368       493       487       381       519       415       629    123092     32178     12437         0     11676     15351     12550     13078     15365     13827     18118     15390     14126     16006     12387     21763     19934     17460     20590     18073     23980         0      0.00
   8.98504   8.98510      1.00       332         0       335       452       417       482       541       407       554       514       418       472       328       443       535       405       539       391       692    122861     32217     12158         0     11557     15595     12460     13077     15654     13879     18241     15714     13988     15866     12354     21665     20093     17452     20813     18015     23735         0      0.00
   8.98261   8.98270      1.00       361         0       324       450       425       524       568       405       570       489       428       488       333       490       507       380       561       422       712    122538     32229     12170         0     11599     15426     12436     13220     15713     14124     18352     15283     13986     15774     12476     21795     20069     17642     20999     18512     23865         0      0.00
   8.98019   8.98010      1.00       372         0       334       488       436       520       595       444       581       513       402       519       324       465       516       414       585       470       686    122005     32192     12196         0     11524     15783     12529     12961     15442     14021     18147     15272     13761     15984     12465     21640     19978     17637     20837     18360     23873         0      0.00
   8.97776   8.97770      1.00       365         0       364       441       475       566       619       429       611       563       475       564       348       492       560       426       584       470       681    121635     32181     12292         0     11819     15599     12572     13161     15689     13710     18238     15414     14026     15909     12350     21684     20070     17820     20780     18362     23546         0      0.00
   8.97534   8.97540      1.00       400         0       354       501       479       537       714       439       646       577       506       498       342       496       564       463       618       459       755    121114     32137     12226         0     11387     15527     12468     13149     15591     13891     18386     15293     13784     15821     12152     21603     20012     17825     20991     18154     23532         0      0.00
   8.97291   8.97300      1.00       408         0       363       505       473       589       638       481       682       553       507       543       372       534       571       434       601       487       779    121271     32271     12345         0     11759     15742     12645     13076     15782     14032     18496     15418     13969     15979     12459     21790     20325     17807     20641     18385     23993         0      0.00
   8.97049   8.97040      1.00       430         0       397       528       575       663       722       498       687       592       548       557       414       524       596       476       653       443       820    121336     32382     12090         0     11568     15966     12847     13380     15814     14191     18487     15521     14173     15879     12797     21827     20277     17826     21138     18433     24040         0      0.00
   8.96807   8.96810      1.00       427         0       415       577       585       650       766       557       757       657       575       607       402       579       652       517       711       508       869    121260     32450     12335         0     11963     15737     12592     13366     16103     14216     18604     15737     14308     16162     12559     22009     20997     18220     21102     18431     24015         0      0.00
   8.96565   8.96560      1.00       443         0       427       622       595       730       795       587       818       745       609       622       444       581       669       528       731       606       912    120871     32439     12468         0     11751     15655     12846     13443     16177     14533     18882     15850     14437     16201     12626     22226     20700     18150     21415     18657     24348         0      0.00
   8.96545   8.96540      1.00       477         0       444       654       564       689       855       568       792       734       590       668       410       624       683       546       782       527       911    121519     32616     12632         0     11804     16120     13078     13617     16415     14559     19114     16094     14317     16546     12779     22890     20895     18381     21803     18643     24633         0      0.00
   8.96524   8.96530      1.00       518         0       421       596       603       725       830       607       797       710       631       736       441       614       683       553       722       542       904    121825     32699     12599         0     11878     16049     12915     13635     16326     14376     19097     15889     14300     16595     12800     22336     20936     18502     21805     18921     24387         0      0.00
   8.96504   8.96500      1.00       501         0       436       683       670       755       905       583       800       712       565       723       436       570       655       545       757       582       932    121246     32556     12577         0     12004     16262     13073     13634     16639     14435     18827     15945     14370     16396     12778     22483     20909     18356     21665     18925     24617         0      0.00
   8.96483   8.96480      1.00       456         0       452       693       630       717       881       575       804       699       604       657       465       624       653       528       749       589       901    121616     32664     12845         0     11976     16472     13097     13749     16801     14619     18931     16162     14678     16707     13056     22755     21098     18463     21987     18951     24778         0      0.00
   8.96463   8.96470      1.00       510         0       490       640       642       775       841       621       792       740       623       688       445       559       658       507       781       562       920    121396     32607     12591         0     11926     16136     13138     13574     16186     14386     18737     15732     14441     16212     12607     22047     20760     18507     21788     18674     24242         0      0.00
   8.96442   8.96440      1.00       465         0       451       690       596       794       848       658       810       777       652       722       428       643       651       570       770       521       964    120787     32450     12772         0     11967     16116     13036     13788     16373     14564     18944     15979     14302     16310     12696     22409     20904     18629     21810     18740     24360         0      0.00
   8.96422   8.96420      1.00       464         0       457       688       607       689       896       608       803       755       621       708       447       670       652       591       772       578       975    120883     32483     12450         0     11838     16098     12780     13530     16333     14512     18760     15953     14198     16329     12713     22226     20525     18463     21468     18709     24090         0      0.00
   8.96401   8.96400      1.00       496         0       504       724       624       807       885       647       856       792       655       705       497       616       631       596       829       583       956    120846     32481     12507         0     11891     16189     13166     13720     16450     14447     19116     16054     14477     16367     12757     22216     20808     18592     21603     18784     24191         0      0.00
   8.96381   8.96390      1.00       510         0       486       656       614       751       859       596       822       732       644       739       483       647       658       585       720       592       952    120737     32457     12562         0     12007     16241     12967     13635     16410     14648     18783     16072     14335     16434     12661     22484     21042     18571     21678     18854     24462         0      0.00
   8.96360   8.96360      1.00       468         0       442       701       666       780       922       637       807       783       664       713       445       667       667       614       798       600       955    120079     32289     12438         0     11508     15974     13059     13589     16386     14629     18645     15868     14545     16395     12602     22210     20840     18340     21646     18701     24047         0      0.00
   8.96340   8.96340      1.00       512         0       457       705       662       769       898       655       926       789       693       720       486       600       657       538       815       628      1061    120323     32364     12667         0     11898     16297     13217     13765     16246     14618     18994     15944     14618     16288     12917     22292     20949     18628     21688     19051     24526         0      0.00
   8.96319   8.96320      1.00       476         0       493       680       678       792       890       670       876       761       634       747       490       654       647       563       793       573       995    120154     32323     12619         0     11858     16130     13147     13622     16552     14619     18991     16171     14569     16560     12713     22299     21033     18487     21683     18799     24456         0      0.00
   8.96299   8.96300      1.00       531         0       448       697       645       795       904       611       834       730       690       719       485       665       681       583       810       609      1003    120014     32294     12463         0     11772     15808     12940     13472     16039     14318     18597     15881     14388     16151     12779     22429     20842     18401     21413     18685     24137         0      0.00
   8.96279   8.96280      1.00       541         0       506       701       642       793       929       657       869       814       616       674       476       620       718       621       814       604       955    119799     32243     12660         0     11991     16160     12923     13685     16542     14565     18761     16106     14462     16154     12819     22432     20810     18433     21721     18961     24198         0      0.00
   8.96258   8.96260      1.00       524         0       477       678       656       766       944       668       827       756       677       730       461       618       719       596       865       658      1011    119693     32221     12430         0     11923     16071     13009     13779     16496     14599     18801     15958     14278     16532     12839     22157     20970     18355     21512     18788     24284         0      0.00
   8.96238   8.96240      1.00       576         0       477       674       648       822       956       673       934       784       681       773       470       607       712       621       824       671       990    119449     32160     12503         0     11746     15890     12853     13438     16310     14516     18838     15646     14191     16160     12635     22129     20802     18414     21417     18653     24105         0      0.00
   8.96217   8.96220      1.00       552         0       471       731       718       821       989       651       881       813       737       762       466       692       695       561       787       618       967    119398     32156     12572         0     11986     16133     13304     13686     16503     14385     18757     16013     14474     16401     12667     22491     21232     18447     21739     18876     24265         0      0.00
   8.96197   8.96190      1.00       546         0       479       688       709       810      1025       701       939       891       705       761       487       627       727       637       822       617      1021    119097     32089     12601         0     11564     15701     12996     13598     16204     14406     18764     15755     14111     16120     12481     21984     20560     18186     21614     18697     23885         0      0.00
   8.96176   8.96180      1.00       550         0       496       684       726       864       896       690       887       842       722       783       500       651       735       616       823       661      1087    119387     32168     12591         0     11791     16025     13034     13802     16338     14417     18719     16087     14432     16260     12712     22050     20674     18244     21723     18796     24045         0      0.00
   8.96156   8.96150      1.00       556         0       484       705       704       845       996       644       914       807       664       780       521       586       711       600       840       614      1078    118829     32027     12599         0     11725     16170     12990     13513     16211     14410     18683     15549     14091     16191     12771     21939     20621     18576     21411     18723     23852         0      0.00
   8.96135   8.96140      1.00       549         0       472       757       679       856       951       679       876       736       701       751       509       688       666       633       864       623      1101    119096     32101     12602         0     11860     16139     13046     13560     16223     14672     18685     15729     14419     16354     12677     22166     20938     18476     21845     18902     24277         0      0.00
   8.96115   8.96110      1.00       564         0       484       759       723       909      1019       683       922       837       732       781       467       665       736       572       821       631       988    118377     31912     12355         0     11675     16030     13018     13446     16435     14393     18613     15884     14358     16106     12627     22241     20845     18498     21550     18459     24112         0      0.00
   8.96095   8.96090      1.00       526         0       524       766       692       794       991       735       959       810       764       773       506       642       715       603       886       682      1082    118630     31990     12503         0     11911     16100     13156     13612     16375     14570     19079     15813     14364     16466     12858     22697     21207     18708     21970     18851     24266         0      0.00
   8.96074   8.96080      1.00       561         0       461       774       720       863      1034       703       954       814       714       796       507       700       714       643       884       654      1027    118556     31976     12542         0     11856     16203     12995     13734     16633     14506     18827     15802     14289     16327     12630     22141     20626     18464     21641     18517     24191         0      0.00
   8.96054   8.96050      1.00       577         0       509       776       718       838      1022       710       921       881       778       798       502       675       725       632       853       677      1082    118165     31876     12244         0     11752     15922     12863     13662     16055     14265     18651     15746     14151     16155     12748     22015     20669     18026     21524     18449     24021         0      0.00
   8.96033   8.96030      1.00       557         0       523       782       691       927      1015       656       969       860       749       823       516       679       736       644       863       608      1123    118329     31929     12546         0     11768     15987     13036     13909     16423     14428     18779     15891     14408     16221     12649     22355     20566     18312     21624     18605     24138         0      0.00
   8.96013   8.96020      1.00       582         0       554       785       722       874      1001       726       967       814       714       835       546       695       774       647       827       668      1093    118189     31892     12628         0     11886     16048     13038     13784     16576     14540     18826     15984     14490     16391     12860     22589     21232     18497     21595     18837     24249         0      0.00
   8.95992   8.95990      1.00       585         0       519       777       739       931      1057       676       932       899       778       779       513       677       777       685       947       655      1088    117966     31841     12518         0     11659     16182     12991     13732     16237     14458     18709     15681     14366     16190     12553     22049     20912     18403     21658     18782     23916         0      0.00
   8.95972   8.95970      1.00       579         0       510       828       745       912       985       702       952       829       747       820       521       689       799       650       880       664      1124    118082     31874     12442         0     11718     16020     12938     13706     16108     14605     18710     15834     14422     16111     12550     22088     20714     18445     21522     18567     24077         0      0.00
   8.95951   8.95950      1.00       597         0       542       840       728      1025      1090       723      1033       905       763       889       549       721       806       681       926       672      1136    118337     31949     12685         0     11967     16177     13111     14126     16642     14722     18918     16004     14507     16431     12751     22407     21251     18768     21885     18905     24364         0      0.00
   8.95931   8.95930      1.00       622         0       545       751       689       957      1026       757      1072       867       796       868       561       697       779       643       953       699      1141    118008     31866     12683         0     11849     15818     12894     13711     16110     14382     19021     15754     14204     16265     12836     22061     20749     18638     21490     18431     23995         0      0.00
   8.95911   8.95910      1.00       587         0       536       817       744      1001      1057       785      1039       860       761       809       561       767       819       711       907       708      1168    118198     31923     12519         0     11913     16172     13162     13741     16665     14387     19062     16046     14464     16302     12918     22417     21113     18728     21647     18768     24041         0      0.00
   8.95890   8.95890      1.00       584         0       564       814       726       902      1156       775      1060       981       768       869       572       699       793       682       947       674      1117    118108     31903     12534         0     11800     16150     13108     13763     16510     14406     19112     16002     14275     16099     12809     22390     20968     18413     21558     18740     24123         0      0.00
   8.95870   8.95870      1.00       613         0       552       805       819      1012      1164       767      1004       944       869       856       585       703       821       668       979       707      1187    118206     31938     12629         0     11639     16065     13096     13799     16218     14537     18800     16013     14400     16019     12851     22200     21139     18494     21484     18550     23848         0      0.00
   8.95849   8.95850      1.00       595         0       561       822       775       980      1138       770      1051       894       837       818       600       785       819       670       970       720      1148    117828     31839     12605         0     12112     16165     13146     13886     16714     14719     19152     16107     14619     16655     12904     22418     21053     18797     21781     18726     24334         0      0.00
   8.95829   8.95830      1.00       616         0       615       821       755      1011      1159       804      1043       989       834       846       560       700       801       668       977       776      1231    117759     31825     12591         0     11816     16107     13125     13840     16781     14633     18932     15995     14372     16405     12676     22299     20843     18454     21891     18729     24224         0      0.00
   8.95808   8.95800      1.00       615         0       599       869       791      1015      1167       830      1065       993       884       875       581       788       840       703       978       741      1175    117618     31791     12483         0     11792     16076     13072     13885     16478     14648     18837     15697     14580     16333     12711     22065     20721     18416     21576     18709     24124         0      0.00
   8.95788   8.95790      1.00       623         0       596       839       852       988      1142       868      1106       992       872       907       544       783       886       738      1114       789      1226    118107     31927     12774         0     12082     16338     13293     13967     16728     14547     19073     16078     14523     16588     12756     22604     21322     18845     22294     19059     24654         0      0.00
   8.95768   8.95770      1.00       668         0       613       862       813       984      1179       835      1130       968       849      1001       639       802       871       728      1023       732      1241    117816     31850     12647         0     11956     15899     12974     13874     16562     14508     19219     16020     14257     16562     12826     22417     20787     18401     21735     18752     24018         0      0.00
   8.95747   8.95750      1.00       658         0       593       893       842      1062      1153       841      1137      1080       767       961       590       763       855       698      1036       791      1230    117659     31813     12662         0     11779     16170     13413     13769     16475     14666     18964     16085     14502     16615     12736     21870     20938     18961     21634     18815     24291         0      0.00
   8.95727   8.95720      1.00       633         0       583       911       839      1052      1251       850      1153       987       838       967       615       771       931       786       995       762      1316    117618     31812     12649         0     11828     16083     13096     13697     16726     14615     18918     15949     14433     16454     12594     22388     20967     18617     21707     18737     24095         0      0.00
   8.95706   8.95710      1.00       655         0       610       896       844      1074      1224       864      1129      1035       869       942       584       804       872       729      1037       753      1287    117933     31901     12571         0     11813     16152     13331     13967     16716     14666     18954     15992     14271     16489     12842     22137     21046     18602     21692     18572     24086         0      0.00
   8.95686   8.95690      1.00       667         0       636       910       904      1129      1193       833      1210      1125       920      1006       607       797       890       816      1115       808      1302    117332     31746     12502         0     11953     16198     13192     13846     16560     14618     18957     16077     14581     16411     12929     22301     21064     18853     21994     18949     23986         0      0.00
   8.95665   8.95660      1.00       689         0       632       928       833      1153      1310       879      1259      1065       959       947       626       817       856       734      1094       821      1290    117099     31683     12809         0     11933     16318     13247     13929     16750     14731     19300     15982     14540     16563     12943     22190     21038     18908     21982     19110     24449         0      0.00
   8.95645   8.95650      1.00       698         0       612       905       940      1108      1244       934      1213      1048       946       980       629       858       905       757      1099       792      1340    117590     31823     12859         0     12070     16192     13554     14097     16976     14917     19372     16382     14627     16694     12995     22351     21504     18992     22118     18876     24332         0      0.00
   8.95625   8.95620      1.00       704         0       648       936       920      1130      1334       867      1207      1093       936       968       636       823       911       755      1080       824      1363    116993     31664     12626         0     11959     16352     13317     14156     16996     14794     19009     16361     14540     16583     12837     22288     21196     18568     21922     19213     24448         0      0.00
   8.95604   8.95600      1.00       749         0       664       932       935      1170      1336       994      1235      1138       937      1019       692       881       906       802      1126       837      1377    117362     31769     12990         0     12233     16619     13642     14341     17021     15042     19429     16458     14764     16550     13024     22499     21446     18910     22232     19208     24650         0      0.00
   8.95584   8.95590      1.00       698         0       680      1009      1025      1138      1340       916      1296      1107       962      1096       662       820       966       836      1181       808      1354    117320     31757     12934         0     11977     16466     13344     14216     16835     14703     19110     16208     14724     16419     12834     22320     21070     18891     21981     19171     24256         0      0.00
   8.95563   8.95560      1.00       688         0       647      1007       944      1204      1328       950      1279      1154      1008      1029       697       860       985       820      1220       888      1418    116716     31603     12787         0     11867     16488     13353     14157     16829     14688     19315     16206     14625     16507     12738     22450     21306     18802     22109     18931     24371         0      0.00
   8.95543   8.95550      1.00       734         0       713      1050       972      1207      1404       993      1275      1154       964      1045       701       892       964       845      1164       863      1359    116958     31665     12450         0     12163     16573     13369     14187     16979     14840     19287     16359     14796     16523     12889     22427     21203     19015     22034     19118     24368         0      0.00
   8.95522   8.95520      1.00       776         0       677      1065      1012      1290      1380      1079      1278      1227      1012      1097       672       908       936       816      1171       870      1443    116313     31496     12792         0     12179     16499     13503     14211     16744     14857     19083     16318     14801     16655     13132     22340     21041     18658     21864     18580     24465         0      0.00
   8.95502   8.95500      1.00       767         0       686      1066       962      1242      1442       992      1390      1205      1006      1145       694       878      1031       840      1224       879      1498    116430     31530     12770         0     12100     16734     13624     14661     17214     15083     19473     16556     14784     16936     13050     22571     21289     19061     22340     18980     24807         0      0.00
   8.95482   8.95480      1.00       789         0       698      1108      1017      1286      1453      1073      1410      1260      1068      1164       709       894       985       933      1209       928      1453    116130     31450     12714         0     12105     16472     13544     14419     17147     14908     19454     16447     14732     16819     12983     22540     21084     19217     22189     19043     24442         0      0.00
   8.95461   8.95460      1.00       801         0       709      1069       997      1348      1572      1026      1412      1214      1055      1109       725       916      1069       918      1258       957      1509    116068     31433     12996         0     12081     16479     13417     14421     17156     14853     19470     16460     15016     16747     13051     22751     21576     19346     22461     18850     24815         0      0.00
   8.95441   8.95440      1.00       867         0       782      1114      1065      1368      1520      1041      1411      1218      1108      1214       705       921      1088       926      1313      1001      1539    115787     31364     12754         0     12251     16213     13450     14316     17202     14637     19523     16416     14822     16707     12905     22436     21171     18801     22148     19177     24447         0      0.00
   8.95420   8.95430      1.00       789         0       736      1148      1106      1445      1590      1087      1459      1342      1066      1172       751       966      1088       857      1269       964      1577    115684     31337     12803         0     12192     16474     13786     14562     17203     14906     19517     16470     14693     16687     12884     22256     21825     18755     22331     19112     24793         0      0.00
   8.95400   8.95400      1.00       807         0       751      1154      1118      1395      1570      1090      1514      1334      1093      1217       774       953      1107       908      1279      1080      1634    115043     31163     12806         0     12137     16279     13742     14589     17191     14849     19635     16568     14803     16741     13015     22119     21315     18881     22236     19112     24451         0      0.00
   8.95380   8.95380      1.00       869         0       798      1148      1068      1426      1618      1109      1544      1333      1137      1278       779       970      1050       983      1347      1066      1633    115370     31253     12867         0     12205     16477     13374     14501     17079     14944     19289     16526     14677     16885     13244     22398     21424     18720     22096     19198     24582         0      0.00
   8.95359   8.95360      1.00       860         0       785      1170      1102      1482      1621      1158      1617      1488      1173      1293       777      1038      1191       940      1423       990      1705    114897     31125     12945         0     12008     16491     13606     14543     17061     14723     19426     16610     14656     16829     12818     22222     21194     19053     22076     18948     24293         0      0.00
   8.95339   8.95340      1.00       878         0       797      1233      1184      1566      1697      1227      1543      1414      1177      1362       793      1042      1129      1081      1443      1006      1764    114892     31122     13238         0     12186     16769     14042     14905     17352     15113     19724     16760     15113     16903     13162     22719     21663     19262     22578     19247     25133         0      0.00
   8.95318   8.95320      1.00       913         0       827      1296      1191      1566      1728      1202      1656      1454      1281      1360       853      1068      1203      1028      1508      1044      1802    114449     30998     13000         0     12126     16700     13811     14684     17450     15163     19562     16617     15060     16876     13066     22572     21438     19172     22292     19214     24978         0      0.00
   8.95298   8.95300      1.00       907         0       811      1326      1213      1591      1744      1271      1662      1484      1326      1385       876      1087      1301      1022      1502      1084      1785    114260     30949     12951         0     12288     16683     13667     14774     17512     15162     19687     16624     15118     17070     12959     22419     21096     19023     22411     19151     24564         0      0.00
   8.95278   8.95280      1.00       930         0       916      1311      1280      1669      1840      1315      1647      1579      1371      1417       845      1135      1239      1088      1515      1213      1899    114105     30904     12991         0     12208     16817     13774     15049     17402     15218     19881     16659     15326     17139     13056     22671     21367     19089     22411     19155     24909         0      0.00
   8.95257   8.95260      1.00       990         0       857      1294      1244      1625      1909      1349      1753      1601      1401      1397       951      1144      1230      1100      1587      1149      1944    113845     30829     13135         0     12371     16641     13970     14939     17697     15237     19846     16862     30579     16978     13085     22637     21304     19219     22714     19461     25087         0      0.00
   8.95237   8.95230      1.00       992         0       880      1443      1360      1723      1940      1350      1728      1655      1365      1515       896      1094      1293      1160      1539      1226      2036    113592     30751     13095         0     12414     17050     13968     15019     17885     15212     19969     16891     15123     17083     13039     22723     21242     19282     22642     19498     25149         0      0.00
   8.95216   8.95220      1.00      1005         0       906      1461      1432      1809      1966      1473      1921      1709      1444      1495       969      1175      1282      1210      1657      1216      1955    113869     30822     13095         0     12227     17026     14179     15223     17952     15446     20465     17105     15396     17518     13296     22864     21635     19723     22762     19371     25132         0      0.00
   8.95196   8.95190      1.00      1027         0       939      1477      1424      1901      2056      1450      1961      1806      1530      1631       973      1193      1377      1223      1647      1288      2108    113141     30620     13239         0     12297     16733     13874     15177     17827     15455     20058     17013     15280     17235     13040     22644     21458     19202     22522     19400     24915         0      0.00
   8.95176   8.95180      1.00      1056         0      1001      1463      1372      1949      2099      1469      1900      1750      1480      1635       957      1255      1373      1181      1810      1288      2187    113463     30698     13082         0     12329     16640     14060     15192     17876     15569     19892     16991     15422     17202     13389     22618     21444     19458     22788     19400     24889         0      0.00
   8.95155   8.95150      1.00      1129         0       937      1576      1513      1945      2237      1531      1994      1788      1586      1643      1048      1249      1508      1275      1831      1426      2185    112673     30473     13320         0     12386     17056     14290     15258     18126     15397     20177     17221     15541     17565     13370     22752     21831     19307     22967     19469     25355         0      0.00
   8.95135   8.95130      1.00      1213         0      1089      1677      1528      2057      2305      1661      2068      1877      1622      1722      1062      1308      1499      1276      1847      1308      2278    112687     30471     13191         0     12444     17148     14060     15269     18039     15715     20165     17057     15543     17377     13246     22360     21339     19272     22617     19315     24885         0      0.00
   8.95114   8.95120      1.00      1155         0      1095      1736      1585      2103      2340      1696      2272      1995      1663      1816      1085      1422      1554      1326      1921      1370      2324    112851     30507     13201         0     12499     17378     14346     15827     18397     15716     20541     17492     15989     17680     13335     22978     21861     19509     23004     19448     25433         0      0.00
   8.95094   8.95090      1.00      1262         0      1075      1733      1653      2091      2544      1717      2364      2031      1710      1830      1173      1360      1655      1322      2024      1530      2385    112406     30370     13409         0     12495     17457     14519     15383     18835     15809     20714     17257     15500     17501     13462     22562     21775     19377     22938     19430     25548         0      0.00
   8.95074   8.95070      1.00      1282         0      1174      1790      1757      2359      2549      1841      2436      2054      1867      1999      1138      1400      1703      1444      1999      1496      2426    112866     30479     13559         0     12741     17427     14744     16030     18581     16075     21068     17468     16086     18039     13863     23232     22209     19819     23332     19931     25873         0      0.00
   8.95053   8.95060      1.00      1318         0      1202      1881      1776      2447      2683      1903      2435      2242      1920      1990      1187      1582      1763      1491      2145      1565      2658    112784     30440     13738         0     13038     17511     14843     16170     18872     16111     21296     18128     16134     17974     13666     23342     22418     20096     23663     19881     26262         0      0.00
   8.95033   8.95030      1.00      1444         0      1227      2045      1876      2473      2942      1969      2668      2320      2087      2177      1315      1648      1798      1602      2339      1630      2648    112121     30227     13685         0     12502     17405     14644     15942     19049     16000     20961     17674     16208     17919     13577     23144     21731     19817     23427     19500     25774         0      0.00
   8.95012   8.95010      1.00      1543         0      1333      2092      2003      2654      2994      1996      2760      2494      2138      2254      1299      1657      1927      1641      2396      1727      2869    112485     30303     13985         0     13006     17920     15052     16630     19633     16552     21647     18269     16500     18457     13812     23491     22747     20528     24006     20369     26529         0      0.00
   8.94992   8.94990      1.00      1583         0      1434      2272      2138      2793      3169      2258      3016      2582      2145      2448      1434      1717      2051      1776      2612      1817      3100    112424     30258     14160         0     12982     18306     15273     16776     19748     16696     21784     18845     16751     18808     14211     23741     22929     20396     24275     20198     26643         0      0.00
   8.94972   8.94970      1.00      1637         0      1485      2313      2260      2888      3266      2297      3115      2740      2313      2468      1491      1836      2166      1795      2761      1976      3176    112596     30271     14211         0     13181     18078     15783     17000     19795     16944     21967     18865     16726     18644     14175     23447     22515     20291     24297     20342     26870         0      0.00
   8.94951   8.94950      1.00      1775         0      1549      2556      2276      3226      3501      2496      3207      2868      2456      2698      1616      1974      2309      1886      2897      2080      3423    112473     30196     14439         0     13409     18728     15796     17511     20452     17346     22115     19115     17218     19397     14454     24153     23189     20793     24675     20641     27340         0      0.00
   8.94931   8.94930      1.00      1793         0      1669      2689      2475      3376      3829      2743      3524      3088      2665      2876      1754      2116      2426      2002      2901      2195      3616    112736     30222     14701         0     13730     19160     16181     18001     21198     17832     22999     19726     17693     19465     14860     24310     23615     21289     25069     21014     27882         0      0.00
   8.94910   8.94910      1.00      2043         0      1811      2846      2728      3594      3972      2879      3738      3300      2778      3053      1746      2208      2575      2250      3256      2380      3956    112668     30157     14859         0     13900     18963     16481     18232     21271     17722     23128     19701     18041     19683     14510     24498     23553     21423     25535     21112     28093         0      0.00
   8.94890   8.94900      1.00      2123         0      1856      3015      2930      3768      4262      3036      4014      3525      2997      3186      1897      2366      2834      2243      3450      2541      4238    112873     30154     15363         0     14295     19703     16885     18904     21956     18477     23822     20508     18384     20443     15020     24880     24338     21699     26118     21848     28817         0      0.00
   8.94870   8.94860      1.00      2338         0      2107      3461      3192      4431      4780      3370      4440      3821      3333      3606      2120      2652      3056      2623      3777      2854      4612    112354     29916     15615         0     14491     20322     17428     19713     22478     18603     24691     21050     18950     20877     15361     25360     24356     22023     26441     22017     29383         0      0.00
   8.94849   8.94850      1.00      2430         0      2240      3473      3504      4485      5128      3590      4544      4051      3491      3697      2159      2724      3133      2728      4047      2977      4812    113404     30158     15848         0     14871     20553     18096     20013     23589     19512     25172     21450     19600     21447     15747     25536     24994     22756     27094     22632     29729         0      0.00
   8.94829   8.94830      1.00      2733         0      2397      3891      3690      4872      5480      3881      5107      4454      3816      4038      2372      2955      3489      2926      4407      3162      5300    112915     29937     16236         0     15019     20862     18321     20460     23809     19551     25436     22024     19921     21556     15995     25749     25236     22628     27339     22444     30646         0      0.00
   8.94808   8.94810      1.00      2916         0      2657      4313      3828      5252      5877      4234      5453      4726      4134      4241      2498      3206      3655      3131      4703      3385      5535    113157     29906     16673         0     15454     21799     18692     21127     24931     20283     26287     22488     20529     22005     16379     26119     25696     23287     28210     23152     31157         0      0.00
   8.94788   8.94780      1.00      3122         0      2723      4575      4208      5621      6325      4529      5767      5215      4517      4798      2833      3375      3970      3497      5118      3741      6093    112838     29715     17216         0     15766     22243     19568     22315     25473     20974     27368     23618     21352     23393     17035     27150     26429     24041     29401     24143     32156         0      0.00
   8.94768   8.94770      1.00      3344         0      2830      4745      4407      6016      6714      4697      6220      5358      4622      5065      2958      3666      4167      3641      5272      3962      6512    113537     29834     17867         0     16107     22733     19965     23146     26538     21532     28116     23980     21787     23874     17187     27324     27004     24380     29811     24531     33048         0      0.00
   8.94747   8.94750      1.00      3653         0      3062      5177      4782      6443      7258      5063      6713      5666      5121      5414      3162      3828      4486      3946      5583      4243      6833    113386     29680     17983         0     16448     23257     20454     23923     27340     22014     29020     24878     22648     24531     17582     27852     27679     25032     30126     24702     33678         0      0.00
   8.94727   8.94720      1.00      3953         0      3359      5489      5130      6896      7786      5521      7258      6288      5361      5617      3309      4202      4833      4172      6395      4548      7415    113036     29451     18768         0     17250     23984     21666     24970     28511     22922     29949     25838     23266     25237     18294     28354     28214     25696     31579     25555     34630         0      0.00
   8.94707   8.94710      1.00      4137         0      3531      6003      5332      7292      8172      5789      7600      6560      5582      6049      3595      4403      5226      4498      6479      4782      7647    113547     29502     19284         0     17161     24536     21980     25362     28847     23340     30448     26259     23580     25745     18564     28760     28823     26000     31833     25964     35173         0      0.00
   8.94686   8.94690      1.00      4502         0      3814      6378      5865      8023      8883      6156      8174      7285      6030      6463      3891      4816      5566      4746      7071      5220      8480    112983     29195     19866         0     17776     25257     22640     26549     30538     24047     31307     27294     24569     26504     18990     29401     29400     26522     32812     26751     36722         0      0.00
   8.94666   8.94660      1.00      4755         0      4133      6773      6202      8574      9405      6748      8839      7698      6593      7031      4276      5122      6010      5210      7643      5618      9205    113135     29073     20361         0     18409     26279     23401     27694     31561     24907     32971     28106     25770     27862     19525     30080     30131     27433     33889     27208     37669         0      0.00
   8.94645   8.94650      1.00      5007         0      4321      7081      6615      8743      9827      7078      9235      8044      6813      7354      4416      5542      6257      5392      7896      5872      9557    113590     29088     20891         0     19002     26812     24458     28605     32723     25745     33800     29086     26413     28509     20239     30763     30638     28096     34662     27659     38626         0      0.00
   8.94625   8.94620      1.00      5383         0      4680      7553      7192      9495     10593      7773     10004      8609      7286      7887      4764      5658      6680      5807      8472      6295     10004    113403     28875     22087         0     19844     27868     25647     29948     34180     27097     35124     30325     27804     29559     20760     31307     31658     28978     35970     28948     39981         0      0.00
   8.94605   8.94610      1.00      5634         0      4776      8168      7332      9951     11198      7921     10527      9086      7758      8206      4901      6099      7114      5998      8890      6557     10537    113843     28873     22123         0     20108     28320     25927     30705     35042     27633     36005     31171     28446     30207     21201     32117     32388     29533     36579     29218     40818         0      0.00
   8.94584   8.94580      1.00      6029         0      5210      8584      7771     10699     11548      8529     10891      9566      8168      8748      5226      6236      7450      6354      9313      6905     11087    113604     28638     23061         0     20797     29577     26920     32159     36369     28360     37033     32397     29640     31156     21911     32840     33232     30528     37558     30058     42149         0      0.00
   8.94564   8.94570      1.00      6387         0      5420      8878      8105     10942     12225      8839     11488     10134      8822      8971      5470      6550      7942      6790      9656      7097     11630    114102     28651     23727         0     21425     30493     27871     33033     37518     29593     38174     33643     30455     32063     22426     33231     34161     31456     38366     30653     42873         0      0.00
   8.94543   8.94540      1.00      6667         0      5769      9528      8744     11701     13004      9250     12070     10609      8859      9537      5754      7018      8116      7010     10360      7669     12406    113534     28311     24356         0     22118     31278     29063     34462     38993     30255     39388     34751     30877     33010     22962     34212     34545     31632     39674     31471     44289         0      0.00
   8.94523   8.94520      1.00      7055         0      6054      9921      9069     12231     13352      9637     12654     11038      9491     10076      6057      7514      8463      7279     10786      7824     12906    114048     28315     24806         0     22654     32151     29861     35147     39925     31358     40336     35191     31993     33977     23607     34975     35372     32378     40610     32148     45086         0      0.00
   8.94503   8.94500      1.00      7271         0      6275     10333      9331     12636     13860      9992     13273     11720      9723     10435      6284      7791      9027      7748     10926      8264     13257    114225     28225     25684         0     22926     32896     30245     36651     40762     31946     41766     36583     32960     35096     24323     35697     36144     33367     41339     32839     46534         0      0.00
   8.94482   8.94490      1.00      7483         0      6369     10758      9578     12993     14474     10424     13482     11797      9905     10666      6353      7870      9116      7798     11581      8465     13697    114437     28166     26238         0     23633     34001     31202     37582     42436     32915     42436     37176     33910     36005     24974     36289     36849     34260     42690     33788     47745         0      0.00
   8.94462   8.94460      1.00      7789         0      6885     11083     10109     13520     15052     10910     14235     12611     10692     11324      6917      8161      9907      8320     12262      9133     14376    113930     27830     26473         0     24095     34022     31893     38171     43166     33426     43465     38309     34661     36781     25211     36507     37321     34517     43853     34276     48517         0      0.00
   8.94442   8.94440      1.00      8244         0      6914     11636     10438     14149     15681     11366     14887     12960     11072     11687      7084      8467     10137      8527     12448      9505     14891    114349     27791     27545         0     24716     35550     33026     39497     44997     34559     45097     39426     36067     37716     25737     37504     38768     35438     44644     35415     49577         0      0.00
   8.94421   8.94420      1.00      8464         0      7290     12098     10916     14582     16295     11915     15280     13325     11445     12123      7407      8990     10376      8862     13007      9811     15527    114344     27636     28190         0     25197     36088     34143     40607     45912     35645     45976     40387     36768     38623     26417     38495     39058     36469     45606     35763     51026         0      0.00
   8.94401   8.94410      1.00      8687         0      7661     12615     11201     15037     17133     12203     15889     13918     11678     12362      7675      9094     10768      9065     13498      9969     16164    114346     27492     28905         0     26115     36790     34821     41849     47581     36398     46974     41770     37894     39793     27194     38827     39879     36729     47097     36330     52171         0      0.00
   8.94381   8.94380      1.00      9294         0      7884     13320     11778     15665     17524     12747     16677     14596     12240     13071      7999      9492     11359      9642     14069     10532     17014    113994     27169     29525         0     26351     38272     36135     43073     48507     37185     48475     42947     38925     40848     27952     39709     40920     37607     47723     37497     53531         0      0.00
   8.94360   8.94360      1.00      9628         0      8150     13758     12296     16474     18183     13392     17217     15148     12608     13801      8386     10029     11862      9845     14204     11009     17318    114923     27244     30438         0     27019     39097     36742     44339     50048     38482     49766     43904     39704     41962     28555     40632     41644     38158     48591     38588     54518         0      0.00
   8.94340   8.94340      1.00     10013         0      8513     14155     12453     16915     18975     13517     17825     15425     13083     14165      8752     10302     12265     10185     14950     11352     18093    115557     27235     31423         0     28133     40211     37816     46064     51998     39418     51330     45121     41047     43638     29562     41519     43038     39891     50642     39488     56709         0      0.00
   8.94319   8.94330      1.00     10254         0      8753     14669     13126     17330     19304     13922     18223     16171     13669     14723      8762     10642     12559     10596     15107     11780     18416    116212     27249     32069         0     28875     41726     39260     47491     53457     40791     53068     46898     42628     44857     30161     42700     44243     40694     51267     40487     57529         0      0.00
   8.94299   8.94300      1.00     10691         0      9137     15169     13494     18049     20157     14503     19043     16547     13846     15033      9308     11033     13067     11230     16190     12267     19218    116023     26974     32913         0     29645     42246     40119     48657     54614     41507     54140     47781     43226     45542     30866     43377     45060     41541     53160     41349     58695         0      0.00
   8.94279   8.94280      1.00     10961         0      9411     15752     13958     18594     20559     14947     19419     17076     14300     15674      9519     11383     13455     11341     16436     12413     19863    116269     26886     33430         0     30195     43365     41468     50038     56117     42516     55356     48993     44346     47061     31629     44352     46137     42276     54258     41762     60663         0      0.00
   8.94258   8.94250      1.00     11326         0      9755     15937     14202     18763     21224     15506     20034     17439     14739     15878      9906     11624     13890     11556     16663     12740     19873    116307     26745     34421         0     30640     43646     41812     50432     56839     43284     56327     49604     44991     47217     31784     44499     46757     42471     54348     42322     60911         0      0.00
   8.94238   8.94240      1.00     11450         0      9977     16423     14630     19136     21191     15695     20273     18060     14919     15956     10019     11791     14027     11827     16764     12957     20287    116740     26779     34728         0     31092     44116     42432     51224     57608     43700     56819     50686     45844     47762     32548     44794     46455     43317     54895     42740     61574         0      0.00
   8.94218   8.94220      1.00     11510         0     10100     16480     14517     19424     21847     16066     20527     18129     15003     16315     10070     11878     14156     12080     17177     13422     20527    116255     26544     35304         0     31459     44988     42719     52344     59057     44749     57277     51292     46457     48693     32549     45306     47324     44071     55918     43735     62775         0      0.00
   8.94197   8.94200      1.00     11731         0     10167     16825     14978     19936     21958     16226     21036     18198     15314     16652     10414     12263     14405     12241     17605     13453     21101    116082     26405     35367         0     31996     45559     43664     52943     59025     45162     58419     51716     46996     49390     33360     45898     48010     44447     56524     43970     63301         0      0.00
   8.94177   8.94170      1.00     12104         0     10238     16796     15063     19722     22036     16392     21426     18536     15599     16751     10359     12449     14509     12319     17479     13606     21280    115813     26249     35952         0     31952     45690     44116     53095     59614     45548     59236     52443     47537     49567     33689     46441     48265     44722     56895     44572     63853         0      0.00
   8.94157   8.94160      1.00     12375         0     10358     17333     15130     20135     22310     16385     21371     18926     15876     16850     10585     12641     14892     12393     17921     13478     21472    116122     26268     36008         0     32047     45935     43729     53341     59428     44977     58904     52467     47816     49320     33410     46207     48460     44522     57088     43869     63509         0      0.00
   8.94136   8.94130      1.00     12274         0     10335     17302     15384     20430     22738     16672     21569     18871     16075     16999     10475     12367     14770     12478     18053     13796     21543    115554     26067     35988         0     32260     46582     44569     54016     60764     45748     59445     53058     48391     50491     33694     46504     48464     44863     57672     44424     64218         0      0.00
   8.94116   8.94120      1.00     12183         0     10489     17427     15259     20447     22913     16580     21994     19084     15942     17064     10556     12813     14738     12586     18125     13887     21770    115775     26087     36226         0     32427     46253     44324     53946     60871     45810     59799     52844     47933     49854     33828     46632     48546     44517     57698     44554     64669         0      0.00
   8.94096   8.94090      1.00     12464         0     10525     17437     15535     20383     22772     17021     21704     19118     15946     17100     10669     12913     14896     12393     18396     13956     21976    115294     25940     36463         0     32541     46510     44948     54019     60871     46588     59779     53365     48617     50180     33973     46831     49225     44942     57928     44988     64531         0      0.00
   8.94075   8.94080      1.00     12257         0     10756     17627     15392     20525     22609     16869     21945     18955     15952     17361     10579     12825     15077     12786     18256     14119     22147    115520     25970     36604         0     32995     47069     44757     54698     61047     46697     60490     53440     48968     51014     34014     47344     49456     45320     58350     45099     65458         0      0.00
   8.94055   8.94050      1.00     12346         0     10539     17552     15363     20633     22890     16887     21769     19042     15894     17084     10599     12851     15180     12537     18316     14031     21983    115087     25860     36251         0     32404     46895     44755     54493     61092     46577     60065     53411     48407     50704     33959     46800     49148     45107     57865     44798     64650         0      0.00
   8.94034   8.94030      1.00     12561         0     10533     17628     15753     20519     23166     16815     22022     19198     16043     17148     10688     12954     15096     12564     18264     14099     22099    115182     25877     36437         0     32503     46679     45082     54268     61236     45958     60205     53403     48601     50449     33978     46983     48860     45087     57747     45039     64384         0      0.00
   8.94014   8.94020      1.00     12450         0     10736     17749     15540     20592     23103     16849     21786     19378     16108     17397     10776     12932     14970     12714     18062     13936     22079    115413     25931     36519         0     32604     46775     44806     54361     60814     46515     60147     53271     48501     50597     33982     46589     48586     45362     57984     44983     64965         0      0.00
   8.93994   8.93990      1.00     12440         0     10622     17785     15511     20318     22973     16991     21821     19306     15876     17253     10804     12674     15004     12628     18246     13979     21943    114884     25822     36532         0     32663     47029     45199     54019     61094     46562     60025     53796     48537     50346     34272     46470     48748     45079     58194     44905     64626         0      0.00
   8.93973   8.93970      1.00     12205         0     10716     17923     15357     20484     22992     16917     21762     19109     16199     17084     10679     13027     15068     12507     18468     14040     21963    115187     25905     36689         0     32842     47241     44962     54716     61454     46686     60334     53655     48947     50790     34471     47525     49676     45489     58547     45238     65277         0      0.00
   8.93953   8.93960      1.00     12401         0     10710     17741     15606     20609     22804     16874     21836     19180     16037     17436     10693     12862     15201     12806     18139     13918     21823    115514     25991     36361         0     33198     46936     45195     54765     61097     46424     60265     53454     48578     50903     34081     46904     48963     45400     57865     44989     64840         0      0.00
   8.93933   8.93930      1.00     12204         0     10518     17758     15267     20708     23012     16994     21658     19044     15914     17133     10705     13093     14903     12752     18390     13934     21908    115052     25915     36287         0     32697     47087     45045     54775     61299     46570     60240     53408     48270     50860     33855     47346     49092     45536     58040     44885     65084         0      0.00
   8.93912   8.93920      1.00     12376         0     10622     17406     15510     20475     22927     16818     21729     19134     16180     17191     10776     12951     15107     12766     18178     14049     22149    115349     25998     36353         0     32688     46745     45034     54408     61119     46312     60311     53846     49066     50479     34030     47430     49266     45491     58056     45022     65398         0      0.00
   8.93892   8.93890      1.00     12392         0     10547     17395     15583     20645     22594     16696     21953     19053     15859     17234     10598     12531     14963     12725     18169     13880     21876    115060     25962     36526         0     32772     47233     45355     54902     61255     46623     60887     53473     48890     50662     34355     47134     49488     45740     58729     45255     65164         0      0.00
   8.93872   8.93870      1.00     12450         0     10613     17605     15480     20456     22868     16657     21589     19106     15888     17254     10443     12642     14577     12616     18042     14006     21724    115433     26066     36636         0     32874     46974     45218     54538     61429     46211     60404     53672     48338     50524     33671     46921     49114     45410     58026     45112     64726         0      0.00
   8.93851   8.93850      1.00     12123         0     10552     17605     15291     20416     22364     16806     21520     18985     15834     17235     10684     12790     15132     12524     18104     13979     21960    115396     26084     35860         0     32366     46684     44681     54071     60103     46104     59713     53120     48136     50550     33683     46990     48936     45060     57827     44721     64212         0      0.00
   8.93831   8.93830      1.00     12296         0     10544     17541     15349     20385     22737     16592     21622     19180     15915     17102     10480     12798     14820     12615     18132     13936     21553    115489     26127     35917         0     32193     46094     43847     54016     60575     46121     59401     52804     47962     50236     33515     46616     48398     44886     57542     44833     63451         0      0.00
   8.93811   8.93810      1.00     12287         0     10496     17543     15491     20388     22715     16844     21572     19245     15751     17036     10525     12722     14724     12440     17801     13928     21753    115461     26137     36023         0     32248     46669     44341     54135     60321     46407     59294     53097     47437     49992     33846     46768     48347     44358     57060     44372     64155         0      0.00
   8.93790   8.93790      1.00     12338         0     10260     17378     15489     20555     22982     16688     21612     19172     15829     16948     10518     12418     14614     12781     18243     13758     21911    115634     26195     36404         0     32422     46715     44966     54737     61359     46278     59861     53581     48156     50504     34199     46660     48633     45800     58176     44738     64804         0      0.00
   8.93770   8.93770      1.00     12169         0     10443     17275     15465     20279     22410     16356     21488     18805     15875     17179     10463     12939     14701     12473     17953     13592     21447    115427     26174     36101         0     32317     46483     44760     53796     60585     45645     59486     52788     48012     50235     33589     47013     48623     45097     57462     44410     63751         0      0.00
   8.93750   8.93750      1.00     12134         0     10418     17445     15205     19920     22758     16588     21611     19003     15697     17128     10553     12536     14690     12506     17877     13691     21591    115270     26152     35858         0     32348     46438     44133     53261     59982     45568     59595     52988     47626     50106     33717     46244     48073     44645     57174     44611     64097         0      0.00
   8.93729   8.93730      1.00     12154         0     10463     17255     15309     20235     22686     16496     21686     18783     15589     16820     10226     12407     14660     12408     17980     13751     21342    115264     26176     36178         0     32026     46440     44196     53391     59925     45494     59814     52804     47750     49886     33600     46221     48174     44468     57262     44291     63530         0      0.00
   8.93709   8.93700      1.00     12166         0     10561     17447     15139     20246     22264     16632     21580     18718     15880     16863     10460     12502     14724     12307     17732     13752     21379    115166     26174     36041         0     32230     46421     44013     53387     59785     45426     59403     52628     47913     49547     33364     46327     48190     44536     56722     44285     63586         0      0.00
   8.93689   8.93690      1.00     12073         0     10436     17214     15156     20010     22491     16722     21531     19005     15806     17038     10590     12724     14749     12570     18143     13673     21549    115624     26287     35726         0     32200     46278     44310     53565     60062     45794     59254     53128     47926     49618     33456     46828     48514     45005     57295     44550     63411         0      0.00
   8.93668   8.93670      1.00     12000         0     10565     17072     15232     19964     22450     16479     21040     18519     15694     16820     10386     12596     14537     12395     17842     13519     21430    115015     26173     35738         0     32181     45940     44352     53180     60008     45692     58821     52174     47865     49344     33649     46516     48316     44939     57007     44118     63671         0      0.00
   8.93648   8.93650      1.00     11903         0     10191     16926     15213     20165     22041     16499     21194     18570     15591     16780     10412     12517     14727     12226     17796     13473     21469    114941     26180     35524         0     31754     45379     43876     52943     59273     45130     58561     52222     47292     49678     33114     45993     48253     44023     57024     43485     62959         0      0.00
   8.93628   8.93630      1.00     11881         0     10375     16850     14945     19909     22599     16408     20985     18494     15385     16654     10477     12338     14562     12149     17809     13670     21318    114761     26161     35343         0     31969     45634     43614     52931     59632     45381     58166     51995     46847     49258     33439     45986     48097     43909     56721     43970     63405         0      0.00
   8.93607   8.93600      1.00     11834         0     10270     16917     14983     19809     22243     16342     21206     18379     15403     16559     10343     12263     14386     12078     17734     13346     21213    114851     26208     35366         0     31924     45318     43372     52812     59487     45224     58509     51772     46844     49100     33308     45976     47829     44108     56907     43833     63304         0      0.00
   8.93587   8.93590      1.00     12001         0     10283     16856     14802     19823     22370     16233     21103     18498     15489     16769     10404     12370     14825     12342     17607     13430     21350    115159     26291     35574         0     31878     45322     43316     53057     59454     45117     58578     51599     47097     49412     33159     45787     48239     44220     56732     43952     63097         0      0.00
   8.93567   8.93570      1.00     11898         0     10221     17048     14571     19533     21895     16479     21112     18508     15360     16406     10296     12453     14498     12059     17613     13360     20840    114586     26185     35192         0     31704     45385     43403     52199     58794     44938     58388     51687     46650     48723     33039     45624     47842     43705     56274     43692     62198         0      0.00
   8.93546   8.93540      1.00     11675         0     10271     16779     14773     19588     21954     16149     20992     18321     15311     16563     10304     12235     14445     12000     17615     13604     20936    114433     26183     35298         0     31829     45682     43446     52688     59346     45039     58112     51587     46763     49083     33303     45642     48291     44168     56392     44145     62982         0      0.00
   8.93526   8.93530      1.00     11960         0     10291     16934     14769     19736     21886     15804     20747     18716     15382     16564     10139     12319     14583     12201     17506     13329     21012    114809     26284     35327         0     31680     45277     43274     52629     58993     44401     58032     52103     46933     49079     32790     45788     48233     44498     56598     43979     62374         0      0.00
   8.93506   8.93510      1.00     11878         0     10316     16879     14801     19748     21885     15966     20758     18414     15339     16531     10189     12217     14260     12008     17545     13285     20988    114565     26260     35146         0     31718     45420     43547     52404     58775     44463     57919     51734     46783     48838     32904     45716     47825     43963     56451     43681     62560         0      0.00
   8.93485   8.93480      1.00     11912         0     10036     16688     14948     19681     21803     16007     20717     18382     15398     16423     10169     12105     14158     12211     17376     13387     20791    114317     26231     35434         0     31753     45152     43385     52084     58553     44650     58012     51514     46786     48717     32845     45415     47334     44343     56030     43638     62718         0      0.00
   8.93465   8.93470      1.00     11753         0     10113     16528     14588     19429     21755     16035     20828     18172     15144     16184     10143     12387     14116     11892     17356     13249     20743    114802     26364     34953         0     31605     44891     43108     52644     58867     44929     58025     51385     46655     48488     32875     45725     47242     44023     56218     43825     62082         0      0.00
   8.93445   8.93440      1.00     11676         0     10120     16580     14393     19582     21720     15758     20718     18257     15308     16098     10124     11929     14068     12088     17263     13070     20952    114375     26297     34892         0     31355     45092     42624     52125     58486     44009     57339     51421     46132     48079     32782     44996     46880     43707     55680     43191     62395         0      0.00
   8.93424   8.93430      1.00     11738         0     10098     16428     14606     19423     21831     15677     20751     18240     15257     16355      9990     12355     14012     11963     17155     13408     20692    114804     26408     35265         0     31687     45227     43280     52480     58690     44619     58446     51608     46637     48905     32988     46236     47690     44106     56138     44199     62799         0      0.00
   8.93404   8.93400      1.00     11549         0     10028     16585     14742     19416     21618     15827     20612     17983     15204     16183     10133     11961     14002     11846     17248     13051     20595    114293     26326     34942         0     31428     44938     43152     51877     58041     44506     57465     51138     46176     48261     32893     45297     47286     43820     56170     43262     62220         0      0.00
   8.93384   8.93390      1.00     11615         0      9936     16463     14922     19296     21719     15916     20545     18347     15152     16373      9928     12183     14184     12089     17078     13223     20465    114816     26464     34748         0     30978     44658     42961     52083     58137     44256     57467     51224     46309     48458     32602     45580     47243     43820     55280     43536     61641         0      0.00
   8.93363   8.93360      1.00     11649         0      9855     16544     14537     19290     21605     15851     20457     18073     15099     16209      9928     11961     13843     11838     17030     12998     20780    114335     26381     34679         0     31168     44480     42803     51387     57877     43843     56699     50742     45901     47804     32062     45291     46878     43588     55290     42817     61856         0      0.00
   8.93343   8.93350      1.00     11646         0      9974     16515     14558     19618     21481     15586     20452     18186     15009     16428     10017     12161     14139     11923     17113     12869     20569    114951     26542     34910         0     31147     44878     42671     51798     58109     44332     57705     51299     46271     48536     32599     45848     47401     43837     56017     43171     61883         0      0.00
   8.93323   8.93320      1.00     11455         0      9935     16301     14485     19323     21488     15770     20406     17822     15047     16058     10119     11974     14158     11773     17133     13230     20534    114342     26437     34331         0     31296     44461     42320     51508     57882     43841     57142     50435     45943     47919     32570     44817     47177     43381     55436     43263     61662         0      0.00
   8.93302   8.93310      1.00     11350         0      9891     16520     14507     19100     21501     15888     20281     17825     15213     16000      9945     11840     13973     11900     16932     13043     20546    114742     26547     34361         0     30966     44715     42326     51501     57811     44190     56688     50489     45920     47580     32401     45067     47106     43532     55056     42899     61629         0      0.00
   8.93282   8.93280      1.00     11389         0      9878     15969     14497     19218     21220     15648     20373     17796     14930     16130      9891     11634     13967     11624     17118     13083     20392    114220     26453     33897         0     30963     43912     41929     51142     57093     43913     56638     50394     45774     47752     32108     44406     46729     43260     55115     42651     61135         0      0.00
   8.93262   8.93260      1.00     11566         0      9953     16339     14573     19030     21251     15632     20321     17749     14793     15964      9908     12041     13803     11704     16922     13081     20194    114505     26539     34572         0     30925     44532     42566     50921     57572     43874     56992     50323     45559     47863     32458     45385     46806     43173     55267     43068     61300         0      0.00
   8.93242   8.93240      1.00     11431         0      9819     16225     14074     19255     21242     15535     20200     17635     14862     15808      9819     11915     13839     11609     16977     12844     20293    114291     26510     34470         0     30714     44057     42011     50918     56888     43569     56371     50167     45372     47259     31981     44910     46511     42860     55105     42967     61237         0      0.00
   8.93221   8.93220      1.00     11318         0      9751     16200     14446     19212     21249     15448     20238     17800     14890     16165      9778     11773     13955     11624     16858     12969     20218    114166     26503     34442         0     30792     44471     42223     51265     57393     43460     56583     50624     45325     47815     32218     44736     46949     43575     55148     42754     61108         0      0.00
   8.93201   8.93200      1.00     11514         0      9735     16030     14260     19043     21091     15565     20300     17670     14855     15762      9790     11692     13778     11618     16643     12866     20163    114026     26489     34259         0     30569     43929     41955     50990     56994     43717     56966     49929     45188     47327     32021     44809     46496     42869     55019     42857     60923         0      0.00
   8.93181   8.93180      1.00     11311         0      9767     15848     14255     18748     21383     15408     20110     17432     14908     15918      9703     11781     13776     11770     16811     12616     20327    113815     26462     34084         0     30497     43708     41792     50292     57270     43447     56047     49541     45273     46995     31654     44697     46489     43089     54817     42333     60983         0      0.00
   8.93160   8.93160      1.00     11297         0      9524     16117     14219     18809     21011     15611     19933     17618     14940     15708      9703     11626     13691     11469     16778     12797     19960    113717     26457     33771         0     30191     43359     41720     50232     56336     42947     55806     49513     44821     46558     31535     43869     45966     42474     54541     42236     59966         0      0.00
   8.93140   8.93140      1.00     11382         0      9724     15953     14045     18743     20948     15197     19842     17177     14897     16024      9679     11767     13606     11574     16827     12570     20318    113634     26455     33968         0     30342     43557     41366     50049     56490     42804     55904     49087     44805     47539     31524     44678     46299     42697     54428     42242     60881         0      0.00
   8.93120   8.93120      1.00     11304         0      9669     15971     14088     18598     20858     15484     19934     17301     14922     15674      9740     11488     13563     11481     16592     12660     20221    113753     26505     34338         0     30352     43675     41575     50242     56686     43187     55983     49423     45016     47153     31614     44382     46238     42971     54699     42489     61133         0      0.00
   8.93099   8.93100      1.00     11168         0      9568     15839     13982     18663     20825     15113     19987     17531     14802     15746      9661     11509     13544     11625     16563     12660     19648    113373     26436     33656         0     29960     43142     40865     49640     55810     42299     55575     49032     44559     46469     31494     43917     45526     42380     54081     42122     59925         0      0.00
   8.93079   8.93080      1.00     11129         0      9577     15717     14090     18868     20691     15208     19806     17324     14824     15609      9688     11620     13426     11382     16482     12869     19949    113545     26497     33810         0     30309     43370     41485     50581     56505     43187     55808     49625     44895     46597     31989     44288     45823     42662     54345     42476     60284         0      0.00
   8.93059   8.93050      1.00     11155         0      9802     15544     13863     18708     20766     15262     19891     17356     14936     15818      9645     11527     13646     11363     16351     12511     19594    113407     26489     33913         0     30343     42956     40752     49872     55681     42929     55405     48995     44869     46591     31533     44061     45983     42028     53678     41846     59396         0      0.00
   8.93038   8.93040      1.00     11172         0      9709     15817     13945     18909     20951     15218     19863     17335     14748     15812      9543     11576     13620     11405     16544     12714     19930    113981     26639     33937         0     30693     44024     41354     50237     56833     42782     55922     49585     45142     47216     31880     44522     46379     42723     54392     42592     60668         0      0.00
   8.93018   8.93020      1.00     11132         0      9589     15676     14147     18540     20827     15066     19704     17303     14604     15438      9568     11553     13447     11411     16571     12418     20022    113442     26529     33364         0     30004     42816     40889     49277     55943     42287     54831     48605     44126     46036     31543     43753     45898     42337     53559     41697     59981         0      0.00
   8.92998   8.93000      1.00     11064         0      9456     15688     13901     18588     20577     15031     19777     17154     14383     15303      9534     11629     13535     11474     16191     12492     19747    113199     26493     33406         0     30229     42920     40665     49833     55439     42291     55222     48549     44326     45918     31200     44102     45786     42337     53530     41706     59512         0      0.00
   8.92978   8.92980      1.00     11035         0      9485     15635     13884     18532     20506     15034     19533     17280     14394     15616      9648     11500     13168     11307     16553     12567     19554    113055     26482     33793         0     30127     43170     41045     49942     55755     42587     55201     49334     44407     46340     31307     43916     45320     42312     54051     41820     59711         0      0.00
   8.92957   8.92950      1.00     11102         0      9543     15474     13990     18390     20389     14801     19626     17071     14571     15285      9578     11356     13161     11234     16294     12298     19880    112830     26446     33410         0     29853     42977     40968     49387     55410     42478     55082     48785     44066     46101     31377     43984     45910     41877     53456     41818     59854         0      0.00
   8.92937   8.92940      1.00     10949         0      9537     15516     13936     18481     20668     15067     19468     17288     14487     15357      9660     11475     13337     11463     16485     12452     19919    113273     26555     33201         0     29694     42739     41090     49259     55631     42208     55302     48663     44019     46242     31558     44002     45483     42203     53489     41670     59419         0      0.00
   8.92917   8.92920      1.00     10934         0      9441     15601     13839     18466     20597     15182     19368     17183     14214     15343      9425     11326     13337     11396     16395     12380     19514    112796     26461     33296         0     29871     42998     40792     49478     55621     42330     55066     48868     43962     46229     31163     43514     45275     42156     53600     41713     59457         0      0.00
   8.92896   8.92890      1.00     11041         0      9239     15482     13721     18545     20580     15099     19523     17090     14527     15296      9362     11468     13330     11281     16273     12387     19633    112794     26471     33451         0     29735     42660     40561     49093     55402     42336     54712     48387     43867     45803     30912     43850     45446     42202     53452     41425     59148         0      0.00
   8.92876   8.92880      1.00     11189         0      9596     15723     13666     18588     20924     15339     19564     17280     14686     15519      9379     11419     13391     11308     16385     12518     19780    113399     26623     33717         0     30375     43413     41422     49898     56359     42928     55165     49525     44784     46798     31446     44180     45682     42367     54086     42056     60073         0      0.00
   8.92856   8.92850      1.00     10819         0      9403     15448     13780     18431     20568     15126     19299     17022     14328     15528      9579     11454     13371     11349     16107     12394     19513    112982     26537     33022         0     29808     42819     40899     49321     55470     42332     54185     48364     43958     46071     31147     43662     45530     42148     53353     41342     59296         0      0.00
   8.92835   8.92840      1.00     10911         0      9254     15546     13808     18585     20484     14938     19575     17115     14299     15334      9557     11504     13330     11296     16463     12439     19598    113465     26656     33449         0     30123     43247     41166     49979     55960     42563     55679     49124     44788     46653     31543     44185     45949     42666     54476     42000     60105         0      0.00
   8.92815   8.92810      1.00     10934         0      9474     15547     13805     18303     20566     15000     19463     17030     14327     15484      9472     11491     13171     11297     16312     12252     19620    113077     26573     33589         0     30183     43215     41191     49560     56391     42728     55702     48669     44292     46734     31462     44295     45804     42278     53771     41813     59792         0      0.00
   8.92795   8.92800      1.00     10841         0      9465     15649     13997     18417     20472     14929     19475     17155     14732     15669      9506     11505     13447     11538     16534     12391     19624    113746     26730     33109         0     29822     42872     40918     49235     55360     42184     54721     48788     44318     46579     31202     43909     45636     42298     53681     41648     59086         0      0.00
   8.92775   8.92770      1.00     10936         0      9549     15721     13748     18612     20589     15155     19682     16976     14434     15502      9602     11352     13313     11425     16364     12348     19606    113085     26576     33439         0     29904     43113     40886     49442     55842     42288     55051     48531     44188     46362     31206     43893     45518     42330     53874     41620     59324         0      0.00
   8.92754   8.92750      1.00     11204         0      9538     15571     13952     18723     20537     14979     19684     17394     14702     15748      9539     11328     13505     11298     16409     12422     19573    113482     26674     33923         0     30170     43226     41207     49920     55906     42595     55600     49157     44771     46738     31536     44330     46018     42166     53853     41961     59716         0      0.00
   8.92734   8.92740      1.00     11306         0      9553     15722     13851     18899     20644     15074     19604     17311     14646     15566      9607     11451     13537     11460     16340     12417     19619    113633     26708     33742         0     30121     43206     41049     49897     55754     42479     55023     48781     44458     46497     31310     43965     45565     42486     53883     41644     59763         0      0.00
   8.92714   8.92710      1.00     11054         0      9482     15792     13785     18497     20765     14933     20017     17163     14700     15466      9545     11438     13433     11421     16567     12508     19816    113312     26629     33722         0     30333     43449     41078     49949     56110     42716     55904     49125     44554     46401     31369     43844     46292     42478     54202     41995     60170         0      0.00
   8.92693   8.92690      1.00     11188         0      9493     15686     13932     18502     20609     15185     19881     17458     14816     15680      9743     11490     13379     11325     16508     12380     19830    113501     26674     33580         0     30180     42982     41024     49603     55518     42547     54940     48809     44341     46215     31622     44150     45617     42085     53679     41525     59535         0      0.00
   8.92673   8.92680      1.00     11038         0      9571     15819     14336     18733     20836     15373     19866     17569     14602     15539      9619     11376     13632     11445     16291     12462     19673    113791     26734     33653         0     30372     43355     41792     50282     56560     42820     55665     49402     44538     46878     31768     44019     46218     42556     53943     41859     59838         0      0.00
   8.92653   8.92650      1.00     10970         0      9504     15801     13945     18602     20772     15168     19663     17313     14571     15736      9700     11792     13524     11450     16581     12548     19752    113355     26625     33684         0     30018     43038     41140     49687     55873     42616     55480     49046     44482     46425     31622     44024     45782     42567     54107     41884     59564         0      0.00
   8.92633   8.92630      1.00     11019         0      9616     15953     14078     18747     21097     15126     19942     17340     14600     15502      9719     11647     13472     11439     16491     12494     19986    113921     26752     33658         0     30115     43285     41274     49791     56220     42499     55466     49158     44407     46394     31479     44123     46001     42498     54235     42144     60023         0      0.00
   8.92612   8.92620      1.00     11206         0      9712     15801     14138     18724     21269     15332     20079     17315     14699     15871      9551     11509     13662     11523     16610     12681     19945    113923     26745     34209         0     30545     43891     42109     50558     57274     43356     56274     49567     45170     47415     31934     44650     46704     43135     54561     42485     60551         0      0.00
   8.92592   8.92590      1.00     11300         0      9551     15993     14391     18672     21056     15276     19842     17316     14501     15656      9747     11598     13689     11572     16690     12744     19892    113303     26594     33460         0     30159     43343     41382     49758     55836     42562     55516     48785     44485     46686     31306     44222     45882     42320     53771     41392     59533         0      0.00
   8.92572   8.92570      1.00     11200         0      9698     16084     14242     18986     21074     15201     19942     17577     14529     15810      9694     11866     13783     11663     16746     12817     20278    113508     26629     33890         0     30461     43484     41651     50420     56821     42873     55644     49638     44850     47090     31864     44565     46337     42994     54818     42373     60876         0      0.00
   8.92551   8.92550      1.00     11415         0      9576     15999     14112     19025     20941     15544     19848     17515     14489     15805      9694     11774     13424     11503     16809     12828     20136    113439     26608     34464         0     30315     43699     41661     50708     56862     43392     56105     49495     44905     47333     31703     44629     46615     43034     54782     42708     60542         0      0.00
   8.92531   8.92530      1.00     11452         0      9542     16172     14183     19040     20950     15235     20258     17337     14657     15801      9747     11670     13705     11703     16706     12617     20108    113541     26617     34253         0     30453     44125     42062     50781     56881     43310     56356     49544     44796     47381     31972     44859     46764     43461     55011     42493     60945         0      0.00
   8.92511   8.92510      1.00     11382         0      9872     16321     14470     19024     20993     15590     20098     17687     14801     15707      9681     11659     13609     11563     16831     13027     20496    113407     26576     34577         0     30989     44582     42425     51405     57848     44090     57145     50332     45660     47940     32330     45104     46872     43232     55389     43499     61537         0      0.00
   8.92491   8.92490      1.00     11375         0      9624     16209     14154     19290     21222     15455     20161     17599     14776     15904      9764     11662     13853     11640     16716     12886     20299    113324     26547     33830         0     30408     43984     41576     50884     56697     43234     56153     49695     45031     47259     31833     44328     46602     42830     54650     42372     60813         0      0.00
   8.92470   8.92470      1.00     11412         0      9877     16083     13969     19246     20796     15425     20057     17654     14929     16077      9716     11830     14083     11674     16795     12726     20062    113068     26481     34023         0     30824     43942     41471     50854     56686     43077     56133     49498     45171     47364     31979     44608     46564     42840     54863     42305     60333         0      0.00
   8.92450   8.92460      1.00     11377         0      9799     16156     14298     18991     21254     15186     20011     17785     14790     16092      9822     11670     13902     11656     16899     13040     20315    112897     26428     34595         0     30864     44166     42231     51090     57530     43241     56727     50057     45669     47663     31967     44660     46847     43198     55140     42827     61142         0      0.00
   8.92430   8.92430      1.00     11463         0      9756     16135     14439     19042     21311     15517     20120     17865     15074     15948      9882     11758     13920     11531     16765     12763     20189    112381     26294     33937         0     30836     44002     41693     50815     56959     43309     56194     49748     45668     47254     32015     44413     46909     42440     54477     42421     60581         0      0.00
   8.92409   8.92410      1.00     11516         0      9900     16226     14437     19301     21369     15604     20288     18037     14907     15917      9782     11930     13746     11968     16815     12932     20446    112785     26376     34265         0     30890     44103     42313     51166     57293     43327     56450    100123     45521     47151     32276     44624     46345     43365     54865     42432     61189         0      0.00
   8.92389   8.92390      1.00     11460         0      9917     16298     14384     19241     21459     15513     20337     18075     14900     15994      9817     11917     13806     11784     16657     12919     20392    112386     26272     34390         0     30895     44383     42013     51065     57496     43395     56673     50308     45209     47668     31846     44742     46544     43441     54836     42553     60995         0      0.00
   8.92369   8.92370      1.00     11485         0      9998     16412     14544     19179     21629     15583     20209     18004     15020     15907      9796     11832     13625     11675     17032     12939     20460    112421     26277     34391         0     30812     43845     41910     50873     57273     43593     56572     50166     45225     47420     32297     44381     46769     43072     55027     42646     60805         0      0.00
   8.92349   8.92350      1.00     11576         0      9901     16305     14392     19074     21353     15589     20315     17722     14971     16014     10020     11954     14069     11840     17040     12933     20745    112402     26261     34686         0     30821     44241     42427     50910     57580     43323     56832     49941     45772     47591     32250     45046     46741     43578     55427     42644     61679         0      0.00
   8.92328   8.92330      1.00     11539         0     10060     16590     14504     19263     21442     15625     20407     17970     14983     16023      9883     12209     14066     11957     17246     12979     20491    112475     26266     34692         0     31004     44628     42783     51492     57731     43656     57024     50619     45634     47976     32260     45050     47209     43786     55555     43305     61536         0      0.00
   8.92308   8.92310      1.00     11732         0      9919     16418     14292     19279     21373     15682     20196     17849     14935     16463      9947     12230     13972     11973     17116     13107     20636    112228     26196     34633         0     30935     44630     42278     51392     57611     43888     56462     50288     45512     48063     32535     45387     46965     43400     55319     42929     61441         0      0.00
   8.92288   8.92290      1.00     11468         0     10025     16690     14596     19478     21492     15714     20331     17957     15201     16186     10050     12041     13931     11861     17101     12976     20636    112138     26168     34806         0     31216     45174     43166     52164     58325     44212     57549     51256     46566     48222     32683     45536     47376     43884     55777     43085     62207         0      0.00
   8.92268   8.92260      1.00     11593         0      9769     16588     14617     19362     21711     15961     20557     18033     15100     16070     10002     12029     14046     11858     17408     13072     20556    111903     26102     34579         0     30665     44297     42697     51274     57765     44125     56790     50321     45801     47687     32174     44975     47088     43617     55533     42942     61442         0      0.00
   8.92247   8.92250      1.00     11695         0      9954     16777     14621     19376     21600     15884     20436     17969     15190     16080     10140     12073     14133     12111     17320     13290     20693    112650     26272     35316         0     31274     45454     43084     52555     58691     44599     57800     51243     46593     48170     32823     45676     47781     44601     56311     43658     62519         0      0.00
   8.92227   8.92230      1.00     11602         0      9849     16655     14533     19364     21737     15811     20590     18120     15333     16287     10177     11883     13936     11945     17107     13107     20862    112078     26129     34843         0     30966     45030     42885     52041     58402     44086     57523     51028     46240     48395     32870     45032     47186     43796     55870     43062     62098         0      0.00
   8.92207   8.92210      1.00     11653         0      9903     16450     14625     19816     21328     15857     20805     17838     15114     16330     10150     12124     14165     11858     17163     13297     20967    111928     26085     34996         0     30969     44634     42785     52050     57729     44245     57763     50910     46066     48218     32459     45446     47746     43709     55676     43166     62280         0      0.00
   8.92186   8.92180      1.00     11714         0      9893     16587     14604     19442     21698     15629     20602     18249     15030     16289     10307     12062     14275     12168     17615     13184     20666    111955     26084     34760         0     31016     44936     42501     52067     58298     43615     57418     50732     46070     48091     32631     45477     47374     44034     56110     43140     61767         0      0.00
   8.92166   8.92170      1.00     11843         0     10103     16841     14775     19858     21727     15946     20865     18330     15287     16475     10249     12166     14180     12095     17359     13247     20934    112162     26121     34843         0     31201     45041     42755     52053     58314     44324     57483     50978     46098     48493     32648     45101     47289     44287     56391     43216     61771         0      0.00
   8.92146   8.92140      1.00     11872         0     10019     16756     14695     19559     21613     16310     20696     18585     15362     16481     10104     12254     14227     11886     17144     13349     20571    111513     25964     35080         0     31208     45032     43033     52328     58771     45013     57798     51628     47023     48594     32998     45491     47819     43878     56281     43819     61913         0      0.00
   8.92126   8.92130      1.00     11939         0     10140     16788     14857     19703     21812     16230     20928     18354     15298     16458     10290     12029     14255     12020     17538     13190     20730    111799     26023     35512         0     31631     45416     43339     52778     58993     45013     58206     51570     46713     48811     33115     45823     48164     44243     56814     43706     62601         0      0.00
   8.92105   8.92100      1.00     11816         0     10099     16547     14900     19556     21881     15847     20976     18061     15456     16590     10099     12151     14393     12047     17214     13468     20934    111244     25887     34967         0     31303     44624     43000     51907     58257     44006     57502     51054     46248     48017     32471     45302     47142     44019     55594     43397     61754         0      0.00
   8.92085   8.92090      1.00     11810         0     10106     16622     14771     19829     21936     16272     20881     18160     15388     16233     10105     12418     14401     12039     17480     13374     20918    111669     25979     35069         0     31434     44902     43307     52678     59080     44560     57934     51241     46691     48560     32910     46002     47885     44443     56641     43741     62571         0      0.00
   8.92065   8.92060      1.00     12039         0     10126     16949     15028     19740     21994     16185     21010     18383     15265     16382     10252     12175     14544     12145     17562     13387     20896    111316     25891     35342         0     31660     45698     43738     52489     58972     44720     57911     51850     46342     48494     33147     45847     48114     44413     56396     43673     62491         0      0.00
   8.92045   8.92040      1.00     11744         0     10453     16440     14650     19788     21739     16109     20796     18412     15146     16757     10135     12389     14505     12212     17375     13229     21033    111445     25913     34784         0     31724     44908     43241     52444     58818     44716     57985     51642     46473     48566     32588     45816     47935     44167     56523     43461     62328         0      0.00
   8.92024   8.92030      1.00     11953         0     10270     16806     14986     19830     22016     16141     20876     18179     15404     16580     10348     12454     14301     12165     17406     13426     20977    111368     25890     35537         0     31645     45055     43225     52401     58896     45068     58287     51214     46858     48853     33434     46106     47952     44605     56671     43943     62834         0      0.00
   8.92004   8.92000      1.00     11747         0     10153     16754     14917     19615     21974     16387     20943     18593     15289     16559     10251     12268     14341     12168     17515     13395     21207    111213     25849     35020         0     31464     45197     43068     52400     58931     44744     58009     51417     46376     48903     32905     45378     47499     44056     56275     43407     62081         0      0.00
   8.91984   8.91980      1.00     11838         0     10185     16806     15127     19685     21979     16196     20955     18452     15211     16782     10184     12434     14293     12255     17760     13522     20931    111273     25857     35356         0     31488     45445     43949     52742     59155     44849     58006     51637     46737     48929     32886     45843     47715     44393     56483     44009     62175         0      0.00
   8.91964   8.91970      1.00     12067         0     10068     17046     14785     20108     22075     16064     21082     18423     15365     16719     10264     12348     14389     12447     17791     13496     20964    111383     25880     35756         0     31545     46148     44137     53451     59594     45070     59014     52299     47102     49605     33148     46102     48300     45094     57310     44160     62905         0      0.00
   8.91943   8.91940      1.00     11981         0     10229     16771     14781     19980     22059     16361     20995     18226     15349     16484     10327     12494     14513     12193     17551     13348     21138    110763     25731     35319         0     31523     45057     43071     52679     59009     44883     58002     51387     46492     48806     32940     46057     47863     44426     56345     43981     62477         0      0.00
   8.91923   8.91930      1.00     12007         0     10352     16969     14993     19784     22133     16230     21159     18597     15340     16532     10199     12409     14612     12267     17785     13325     21159    111484     25896     35561         0     31579     45462     43537     52790     59586     45078     58385     51905     47055     49032     32816     46079     48046     44612     56810     43781     62592         0      0.00
   8.91903   8.91900      1.00     11988         0     10261     17077     15191     19866     22159     16406     21082     18622     15419     16533     10153     12330     14326     12136     17588     13447     21347    110713     25717     35354         0     31701     45304     43587     52646     59045     45155     58268     51603     46864     48578     32781     45828     47614     44350     56588     43932     62512         0      0.00
   8.91883   8.91880      1.00     12090         0     10382     16999     15101     19815     22275     16273     21200     18688     15567     16850     10438     12474     14592     12244     17876     13621     21214    111738     25957     35538         0     32031     45759     44055     53012     59781     45181     58812     52173     47285     49320     33521     46067     48233     44495     57356     43962     62976         0      0.00
   8.91862   8.91860      1.00     12141         0     10397     17179     15293     20148     22416     16391     21023     18796     15475     16790     10338     12459     14586     12432     17944     13413     21441    112278     26085     35692         0     31980     45999     44211     53432     59846     45644     58939     52613     47463     49399     33154     46587     48633     44849     57346     44265     63225         0      0.00
   8.91842   8.91850      1.00     12217         0     10594     17453     15160     20181     22294     16460     21477     18719     15546     16883     10434     12501     14637     12463     17865     13523     21553    113098     26277     36054         0     32293     46464     44451     53777     60184     45680     59139     52613     47479     49771     33550     46437     48828     45285     57594     44354     64126         0      0.00
   8.91822   8.91810      1.00     12104         0     10337     17141     15134     20028     22191     16708     21432     18575     15680     16877     10404     12535     14718     12273     17764     13666     21566    112429     26133     36004         0     31974     46279     44033     53350     59980     46340     59321     52489     47733     49727     33541     47029     48933     45219     57470     44730     63852         0      0.00
   8.91802   8.91810      1.00     12170         0     10465     17317     15230     20259     22690     16584     21314     19041     15811     16669     10576     12665     14911     12576     17932     13870     21896    113431     26371     36100         0     32320     46583     44678     54476     60807     46373     59693     53139     48221     49923     33945     46852     49418     45637     58224     45214     64359         0      0.00
   8.91781   8.91780      1.00     12257         0     10349     17098     15082     20425     22520     16308     21352     18639     15735     16821     10423     12463     14489     12475     17824     13668     21490    112642     26197     35976         0     32124     46048     44422     54081     60455     45676     59272     52449     47773     49691     33182     46707     49057     45069     57510     44500     63827         0      0.00
   8.91761   8.91760      1.00     12122         0     10311     17369     15331     20268     22498     16337     21372     18850     15458     16945     10344     12333     14647     12407     17929     13693     21677    112800     26248     35958         0     32264     46385     44264     53739     60091     45504     59231     52554     47370     49314     33470     46320     48795     45098     57436     44339     64035         0      0.00
   8.91741   8.91740      1.00     12044         0     10435     17161     15097     19949     22216     16565     21108     18638     15708     16896     10359     12776     14554     12365     17892     13725     21563    112628     26217     36161         0     32545     46467     44509     53783     60251     46101     59159     52616     47797     50006     33534     47069     49085     45216     57932     44464     63878         0      0.00
   8.91721   8.91720      1.00     12048         0     10377     17112     15021     20015     22110     16534     21134     18537     15752     16861     10470     12646     14707     12175     17980     13823     21387    112332     26162     35772         0     31793     45875     43863     52902     59330     45319     58675     52224     47486     49329     33553     46367     48443     44981     57342     43927     63075         0      0.00
   8.91700   8.91700      1.00     12026         0     10302     17134     15015     20087     22341     16466     21253     18523     15686     16986     10465     12344     14617     12493     17729     13595     21015    112334     26175     35684         0     32002     46020     43914     53329     59615     45417     59179     52287     47710     49599     33413     46277     48610     44843     57515     44292     62906         0      0.00
   8.91680   8.91680      1.00     12063         0     10369     16768     15129     19921     22288     16293     21194     18516     15443     16826     10280     12487     14608     12094     17699     13382     21198    111974     26112     35746         0     31720     46009     44233     53216     59489     44938     58827     52151     47430     49514     33628     46274     48747     44764     57664     43958     63129         0      0.00
   8.91660   8.91660      1.00     11978         0     10300     17295     15093     20013     22403     16203     21078     18639     15450     16855     10416     12288     14693     12001     17707     13689     21368    112249     26188     35450         0     32228     46498     44118     53828     60136     45752     59103     52494     47666     49599     33492     46372     48844     44843     57579     44433     63504         0      0.00
   8.91640   8.91640      1.00     11987         0     10419     16961     15100     19786     22088     16337     21280     18601     15206     16743     10333     12424     14617     12243     17475     13592     21387    111842     26110     35810         0     32107     45570     44068     52996     59661     45399     58798     52134     47261     49368     33395     46028     48521     44909     56791     44461     63463         0      0.00
   8.91619   8.91620      1.00     11963         0     10232     16758     14827     19938     22146     16278     21013     18386     15391     16660     10273     12262     14540     12088     17501     13375     21304    111515     26049     35563         0     31768     45292     43465     52879     59465     44803     58336     51736     47018     49342     33141     45866     48258     44513     56810     43636     62631         0      0.00
   8.91599   8.91600      1.00     11894         0     10345     16939     14808     19585     22299     16199     21233     18382     15457     16504     10278     12274     14428     12147     17497     13393     21154    111486     26063     35619         0     31984     45498     43374     52716     59678     44858     58722     51909     47217     49043     33345     46318     48241     45029     57126     44076     62944         0      0.00
   8.91579   8.91580      1.00     12029         0     10200     16994     14702     19799     22065     16083     20848     18520     15179     16694     10210     12139     14400     12158     17474     13493     20944    111341     26048     35363         0     31464     45239     43177     52446     59040     44615     58079     51518     46608     48614     32847     45509     47627     44313     56352     43356     62317         0      0.00
   8.91559   8.91560      1.00     11768         0     10089     16916     14739     19940     21995     16203     20790     18496     15165     16540     10192     12329     14307     12062     17356     13393     21075    111318     26061     35024         0     31516     45204     43179     52818     58844     44912     57657     51577     46480     48966     32868     45827     47654     44286     56689     44055     62529         0      0.00
   8.91538   8.91530      1.00     11972         0     10103     16888     14774     19844     21819     16489     20690     18370     15325     16633     10213     12337     14323     12129     17388     13245     21143    111157     26042     34969         0     31281     44994     42829     52307     58386     44506     57698     51097     46323     48392     32649     45148     47381     44308     56083     43388     62004         0      0.00
   8.91518   8.91520      1.00     11806         0     10263     16859     14840     19879     21956     15998     20793     18422     15503     16495     10234     12331     14186     12035     17264     13453     21217    111977     26241     35005         0     31867     45440     43207     52536     58897     44719     58260     51486     46834     48461     32840     45814     47754     44624     56631     43828     62523         0      0.00
   8.91498   8.91500      1.00     11949         0     10003     16665     14986     19753     22064     15934     20603     18062     15151     16394     10302     12014     14213     11977     17421     13498     21232    111401     26126     35080         0     31229     45018     43464     52038     58729     44353     57613     50844     46353     48606     32719     45212     47341     44137     56185     43937     61983         0      0.00
   8.91478   8.91480      1.00     11845         0     10024     16496     14813     19780     21850     16145     20829     18382     15273     16752     10086     12268     14068     11765     17293     13206     20985    111274     26112     35267         0     31230     45393     43799     52699     59135     44624     57824     51545     46542     49030     32915     46090     47932     44413     56779     43620     62312         0      0.00
   8.91457   8.91460      1.00     11857         0     10178     16583     14783     19737     21902     16211     20765     18241     15124     16266      9975     12161     14240     12199     17036     13356     20723    111259     26128     35208         0     31494     44805     42934     52285     58898     44770     57725     51314     46437     48358     32635     45650     47858     44517     56015     43561     61883         0      0.00
   8.91437   8.91440      1.00     11941         0     10048     16725     14564     19766     21856     15882     20596     18375     15187     16254     10206     12034     14274     11861     17583     13470     21243    111327     26160     34966         0     30999     44741     42759     52094     58425     44098     57376     50948     45941     48058     32641     45144     47518     43840     55846     43713     61784         0      0.00
   8.91417   8.91420      1.00     11704         0     10045     16537     14949     19661     21720     16012     20642     17996     15321     16393     10173     12040     14184     12325     17237     13144     20578    111052     26116     35027         0     31676     44769     43505     52203     58501     44299     57299     51000     46488     48281     32726     45282     47608     44626     56213     43613     61540         0      0.00
   8.91397   8.91400      1.00     11754         0      9908     16710     14647     19737     21831     15938     20517     18395     15028     16141     10170     12083     14205     11963     17293     13113     20734    111120     26142     35023         0     31118     45067     42843     52392     58618     44277     57155     51235     45862     48185     32610     45201     47532     44271     56009     43366     61414         0      0.00
   8.91377   8.91380      1.00     11746         0     10166     16379     14417     19368     21802     15989     20647     17973     14984     16423     10040     12074     14233     11900     17508     13106     20811    111070     26148     34869         0     31634     44766     42823     52110     58578     44470     57526     50780     46260     48540     32501     45519     47657     43974     56215     43560     61899         0      0.00
   8.91356   8.91350      1.00     11664         0     10092     16743     14645     19440     21717     15694     20643     18102     15023     16433     10358     12076     14039     11780     17361     13029     20731    110896     26125     34983         0     31299     45090     42987     52290     58846     44415     57665     51322     46117     48477     33069     45822     47559     44000     56472     43525     61771         0      0.00
   8.91336   8.91340      1.00     11706         0     10093     16553     14698     19459     21835     15946     20527     18214     15339     16483     10100     12108     14215     11970     17050     12990     20897    111232     26208     34939         0     31406     44637     43123     52242     58349     44189     57792     51144     46302     48357     32671     45438     47843     44300     55971     42986     61816         0      0.00
   8.91316   8.91320      1.00     11574         0      9990     16586     14463     19524     21819     15590     20588     18063     14987     16061      9942     11941     13993     11889     17052     13145     20800    110539     26059     34545         0     30716     44296     42338     51554     58056     43710     56915     50626     45871     47450     32228     45174     46978     43570     55345     42804     61237         0      0.00
   8.91296   8.91300      1.00     11830         0      9767     16330     14551     19634     21432     15575     20317     17944     14845     16220      9819     11927     14129     11728     17240     13167     20654    110127     25978     34704         0     30909     44467     42515     51624     58009     43695     56862     50266     45923     47937     32161     44995     47222     43680     55862     43209     61115         0      0.00
   8.91275   8.91270      1.00     11677         0      9957     16308     14512     19210     21503     15574     20275     17978     15079     16130     10011     11993     13932     11819     17105     12978     20472    109844     25927     34611         0     30851     44459     42682     51862     57603     43693     56732     50447     45852     47697     32378     45133     47009     43695     55539     42694     60958         0      0.00
   8.91255   8.91260      1.00     11542         0      9947     16266     14445     19292     21415     15857     20308     17771     15070     16450     10106     12032     13756     11789     17078     12879     20619    110147     26007     34594         0     31160     44648     42624     51840     57850     44122     57037     50583     45972     47938     32411     45231     47029     43712     55521     43036     61292         0      0.00
   8.91235   8.91230      1.00     11616         0      9951     16377     14356     19225     21354     15623     20363     17793     14600     16081      9945     11798     14009     11868     16891     12954     20369    109396     25841     34021         0     30366     43926     41795     50786     56845     43484     56230     49419     44856     46991     31883     44196     46556     43637     54726     42364     60187         0      0.00
   8.91215   8.91220      1.00     11508         0      9861     16268     14360     19089     21118     15573     20380     17765     15069     16090      9986     12101     13908     11774     17099     13112     20601    109654     25913     34332         0     30469     43907     42149     50650     56762     43619     56491     49565     45131     47266     31854     45096     46891     43228     54974     42483     60436         0      0.00
   8.91195   8.91190      1.00     11413         0      9728     16280     14178     19129     21468     15349     20059     17751     14731     15893      9874     11911     13932     11645     17104     12891     20499    108816     25725     34045         0     30678     43845     41810     50894     57373     43108     56205     49969     45173     47070     31795     44586     46727     42967     55132     42354     60685         0      0.00
   8.91174   8.91180      1.00     11407         0      9823     16154     14319     19084     21322     15683     20345     17553     14721     16050      9874     11869     13656     11665     16976     12774     20489    109151     25808     34378         0     30657     43950     42126     51171     57136     43810     56596     49777     45507     47659     31819     44938     46706     43603     55159     42720     61082         0      0.00
   8.91154   8.91150      1.00     11333         0      9646     16238     14285     19203     21491     15639     20277     17744     14839     16159      9842     11927     13909     11629     17148     12971     20494    108634     25699     33837         0     30137     43925     41517     50911     57585     43177     56435     49963     45118     47495     32045     44521     46813     43366     55476     42332     60346         0      0.00
   8.91134   8.91130      1.00     11535         0      9993     16190     14544     19001     21032     15632     20020     17730     14693     16076     10022     11778     13763     11677     17027     12712     20450    108797     25747     34278         0     30717     44244     42545     50864     57261     43556     56656     49840     45287     47512     32072     44767     47014     43238     55159     42430     60844         0      0.00
   8.91114   8.91110      1.00     11292         0      9695     16590     14346     19358     21086     15440     20463     17656     14855     15946      9808     11892     13739     11603     17009     12860     20271    108648     25719     33715         0     30554     44176     42106     51075     57001     43122     55954     49630     45374     47119     31764     44586     46425     43014     54745     42425     60391         0      0.00
   8.91093   8.91100      1.00     11509         0      9715     16368     14187     19153     21265     15333     20062     17569     15053     16156     10029     11680     13813     11743     17088     12961     20385    108550     25704     34173         0     30439     44056     41873     50681     56914     42780     56149     49597     45068     47394     31780     44101     46619     43137     54943     42338     60478         0      0.00
   8.91073   8.91070      1.00     11371         0      9659     16117     14243     19146     20969     15341     20257     17750     14774     15928      9745     11679     13699     11406     17039     12926     20426    107759     25527     33870         0     30299     43502     41859     50722     56715     42957     56018     49737     44927     46817     31812     43936     46076     43035     54594     42307     60365         0      0.00
   8.91053   8.91050      1.00     11340         0      9754     15989     14337     19146     21178     15572     20129     17511     14761     16034      9830     11592     13685     11649     16802     12989     20488    108288     25657     33835         0     30153     43278     41862     50166     56964     43289     56049     49582     44709     47059     31486     44292     46244     42916     54673     42295     60093         0      0.00
   8.91033   8.91030      1.00     11348         0      9902     16058     14417     19046     21226     15521     20161     17719     14748     15961      9875     11887     13854     11674     16972     12731     20550    108328     25682     33459         0     30324     43292     41562     50372     56388     42948     55951     49478     44424     46825     31729     43974     45957     42534     54361     41791     59995         0      0.00
   8.91013   8.91020      1.00     11519         0      9686     16038     14199     18947     21141     15390     19966     17437     14704     15952      9876     11824     13945     11791     16715     12850     20216    107999     25611     33899         0     30181     43455     41442     50283     56365     43065     55504     48978     44875     46724     31689     43982     46499     43110     54383     41824     59742         0      0.00
   8.90992   8.90990      1.00     11464         0      9519     16138     14327     19055     21180     15443     20223     17625     14698     15791      9713     11722     13540     11664     16639     12712     20228    107549     25519     33683         0     29990     43758     41448     50511     56500     42858     55717     49382     44540     46509     31494     43961     45979     42919     53895     41695     59896         0      0.00
   8.90972   8.90970      1.00     11267         0      9749     15887     14168     18889     21137     15521     19806     17769     14684     15927      9935     11693     13372     11463     16893     12899     19932    107789     25584     33651         0     30543     43367     41065     49920     56360     43062     55527     49292     44483     46840     31639     44444     46081     42542     54611     41906     59833         0      0.00
   8.90952   8.90960      1.00     11148         0      9736     16036     14278     18866     21189     15498     19923     17479     14664     15925      9796     11724     13817     11567     16789     12939     20250    107863     25608     33596         0     30309     43590     41672     50494     57117     43158     55899     49733     44813     47324     31671     44422     46604     42913     54382     42437     60042         0      0.00
   8.90932   8.90930      1.00     11203         0      9676     15940     14283     19102     21025     15612     19767     17600     14828     15784      9633     11766     13596     11603     16675     12721     20162    106978     25417     33541         0     29894     42774     41405     50410     56046     43028     54892     49011     44365     45922     31185     43504     45491     42584     53735     41674     59412         0      0.00
   8.90912   8.90910      1.00     11410         0      9518     15643     14137     19070     21120     15568     19787     17463     14868     15732      9598     11586     13522     11596     16728     12644     20223    107179     25467     34242         0     30237     43050     41822     50767     57012     43052     55723     49457     45150     46929     31673     44025     46241     43079     54865     42001     59992         0      0.00
   8.90891   8.90890      1.00     11288         0      9654     16121     13987     19125     21064     15500     20035     17509     14940     15847      9687     11711     13567     11577     16807     12787     20160    107124     25467     33359         0     29959     43196     40993     50106     56168     42811     55330     49098     44587     46642     31255     43823     45461     42416     54298     42052     59416         0      0.00
   8.90871   8.90870      1.00     11395         0      9727     15882     14184     18834     20958     15296     19962     17529     14584     15642      9727     11873     13295     11431     16535     12860     20202    107313     25519     33728         0     30049     43080     41547     50429     56172     42844     55705     49181     44676     46634     31707     44357     46285     43024     54043     42078     60050         0      0.00
   8.90851   8.90850      1.00     11352         0      9805     16047     14219     18933     20884     15277     20018     17362     14615     15634      9537     11701     13724     11487     16699     12728     19885    107200     25500     33467         0     30243     43246     41146     50142     55978     42399     55307     48707     44571     46370     31288     43692     46457     42355     54255     41817     59333         0      0.00
   8.90831   8.90830      1.00     11064         0      9713     16025     14193     18715     20961     15333     19862     17558     14871     15874      9679     11651     13565     11535     16863     12734     19888    107030     25468     33490         0     30003     43342     41455     50163     56492     43092     55176     49230     44479     46613     31224     43885     46064     42721     54514     41838     59452         0      0.00
   8.90811   8.90810      1.00     11169         0      9717     15882     14204     18975     21059     15242     19901     17364     14629     15633      9627     11657     13557     11553     16663     12652     19988    107094     25494     33431         0     30176     43134     41438     50071     56080     42443     55096     48396     44202     46104     31115     43740     45804     42656     54063     41347     59323         0      0.00
   8.90790   8.90790      1.00     11218         0      9778     16051     14468     19033     20695     15425     19992     17693     14615     15621      9761     11517     13632     11486     16545     12805     20016    107094     25503     33707         0     29995     43334     41714     50579     56054     42979     55365     49088     44669     46512     31761     43945     46261     42623     53924     41916     59393         0      0.00
   8.90770   8.90770      1.00     11133         0      9777     15802     14164     18826     20998     15342     19783     17479     14653     15915      9711     11523     13584     11441     16885     12761     20098    107024     25495     33481         0     30201     43250     41502     50341     56613     43086     55601     49255     44809     46824     31796     43951     46369     42700     54454     42327     59606         0      0.00
   8.90750   8.90750      1.00     11096         0      9574     15957     14094     18766     21026     15536     19839     17467     14564     15760      9716     11630     13666     11468     16479     12648     20009    106983     25494     33239         0     29887     43068     41124     49736     56163     42307     55156     48814     44071     46254     31252     43545     45978     42506     53419     41250     59476         0      0.00
   8.90730   8.90730      1.00     11223         0      9649     15737     14139     18750     21115     15274     19756     17515     14745     15930      9634     11641     13628     11519     16737     12734     20109    107456     25615     33545         0     30575     43315     41775     50311     56945     43197     55729     49459     44976     47186     31944     44251     46305     42993     54820     42196     60014         0      0.00
   8.90710   8.90710      1.00     11126         0      9696     15999     14133     18817     21066     15241     19867     17396     14585     15914      9741     11554     13526     11428     16817     12707     20056    107542     25640     33291         0     30032     43277     41170     49926     56220     42756     55339     48762     44330     46450     31231     43724     46024     42600     54132     41937     59370         0      0.00
   8.90689   8.90690      1.00     11184         0      9688     15912     14101     18865     20923     15120     20064     17482     14574     15716      9742     11561     13628     11331     16726     12891     20292    107567     25656     33991         0     30281     43769     41877     50495     56619     42795     56311     49717     44802     46815     31857     44371     46602     42911     54728     42278     60279         0      0.00
   8.90669   8.90670      1.00     11164         0      9602     16156     14125     18866     21137     15273     19805     17404     14477     15645      9719     11506     13378     11553     16624     12829     20194    107586     25667     33561         0     29861     43480     41553     50439     56217     42848     55405     49299     44335     46582     31285     43531     45754     42732     54366     42016     59570         0      0.00
   8.90649   8.90640      1.00     11352         0      9784     15965     14071     18782     20939     15547     19779     17388     14581     15919      9782     11771     13599     11829     16620     12766     20105    107609     25685     33633         0     30294     42980     41047     49965     56379     43056     55287     48682     44187     46676     31299     44055     45874     42622     54094     41751     59014         0      0.00
   8.90629   8.90630      1.00     11196         0      9609     15964     14290     19369     21025     15458     20285     17464     14737     15911      9749     11841     13771     11485     16909     12713     20076    108638     25936     33859         0     30493     43659     41940     50706     56826     43181     56597     49278     45065     47233     31971     44421     46642     43386     55065     42305     60120         0      0.00
   8.90609   8.90610      1.00     11332         0      9755     16038     14183     18757     20983     15347     19781     17789     14692     15876      9875     11838     13855     11483     16515     12894     20261    107978     25790     33923         0     29953     43216     41158     49956     56194     42905     55462     49031     44658     46579     31776     44057     46408     42586     54149     42075     59848         0      0.00
   8.90588   8.90590      1.00     11124         0      9665     15983     14191     18989     20967     15352     19884     17577     14662     15883      9833     11576     13711     11517     16762     12854     19987    107856     25768     33558         0     30103     43627     41722     50657     56509     42946     55575     49338     44865     46916     31754     44000     46504     42860     54395     42150     59915         0      0.00
   8.90568   8.90570      1.00     11367         0      9819     16173     14104     18937     20997     15409     20017     17783     14542     15681      9696     11564     13717     11676     16729     12477     20098    107694     25737     33758         0     30262     43356     41393     50130     56671     42986     55534     49241     44622     46494     31522     44138     46256     42787     54451     41575     59792         0      0.00
   8.90548   8.90550      1.00     11259         0      9561     16076     14199     18878     20958     15316     19860     17524     14595     15709      9709     11648     13728     11555     16625     12813     20231    108090     25838     33990         0     30357     43827     41891     50526     57134     43327     55721     49285     44998     47220     31755     44238     46813     43144     54950     42378     60112         0      0.00
   8.90528   8.90520      1.00     11096         0      9759     15997     14087     18842     21031     15626     20103     17671     14515     15823      9727     11648     13820     11480     16793     12638     20315    107940     25814     33586         0     30262     43613     41487     50568     56898     43671     56102     49569     44736     47231     31798     44670     46235     42960     54822     42076     60269         0      0.00
   8.90508   8.90510      1.00     11251         0      9892     16168     14179     19074     21079     15587     19908     17571     14744     15925      9707     11793     13750     11457     16789     12943     20358    108535     25960     33591         0     30543     43642     41465     50292     56466     43166     55292     49139     44539     46658     31693     44192     46259     42846     54479     42422     60042         0      0.00
   8.90487   8.90490      1.00     11370         0      9655     15915     14207     18997     21336     15621     19840     17396     14840     15851      9644     11679     13645     11564     16444     12760     20088    108033     25846     34069         0     30552     43645     41787     50856     56994     43343     55752     49106     44637     47120     31876     44660     46631     43355     54430     42142     59751         0      0.00
   8.90467   8.90470      1.00     11350         0      9720     15879     14258     18861     20992     15565     20094     17549     14722     15918      9895     11656     13790     11671     16557     12870     20008    108129     25875     33827         0     30244     43495     41822     50218     56496     43129     56022     48949     44619     46941     31717     44068     46468     43189     54899     42303     59667         0      0.00
   8.90375   8.90380      1.00     11349         0      9660     15876     14235     18914     20773     15389     19971     17358     14675     15563      9652     11719     13653     11437     16714     12577     20050    107174     25682     33646         0     30111     43141     41392     50110     55924     42708     55534     48701     44166     46213     31347     43771     46228     42598     54387     41698     59494         0      0.00
   8.90284   8.90290      1.00     11070         0      9783     16185     14154     18834     21034     15328     20125     17488     14648     15827      9552     11763     13500     11719     16595     12673     19942    107574     25808     33129         0     30114     43367     41250     49913     55918     42563     55291     48876     44379     46424     31292     43826     45818     42979     54119     41868     58982         0      0.00
   8.90192   8.90200      1.00     11353         0      9447     16156     14188     18777     21034     15288     19776     17749     14894     15787      9646     11632     13782     11649     16711     12763     19991    107996     25949     33940         0     30074     43923     42154     50499     57144     43279     55978     50015     45545     47166     31766     44535     46918     43869     55297     42300     60204         0      0.00
   8.90100   8.90090      1.00     11151         0      9813     16135     14034     18992     21178     15584     19988     17671     14815     16156      9943     11789     13817     11650     16646     12885     20352    108623     26135     33519         0     30220     43633     41453     50425     56667     42944     55890     49437     44916     47052     31845     44437     46385     43026     54631     42390     60023         0      0.00
   8.90009   8.90010      1.00     11363         0      9756     16323     14130     19010     21050     15271     20072     17800     14857     16053      9919     11905     13798     11733     16783     12795     20462    108955     26250     34442         0     30532     44212     42054     50778     57040     43071     56477     50106     45302     47564     32393     45139     47205     44083     55186     42726     60609         0      0.00
   8.89917   8.89920      1.00     11479         0      9785     16074     14161     18824     20837     15496     20054     17834     14966     15804      9866     11736     13799     11534     16899     12981     20663    109167     26332     34716         0     30549     44079     42362     50855     56911     43363     56196     50142     45560     47499     31944     45096     47573     43820     55355     42933     61285         0      0.00
   8.89825   8.89820      1.00     11478         0      9802     16118     14350     19499     20982     15848     20315     17799     15158     16141     10072     11719     13756     11671     16895     12857     20482    109479     26442     34682         0     30872     44567     42796     52178     57428     44616     57628     50601     46006     48010     32585     45307     47632     44363     56152     43405     61582         0      0.00
   8.89734   8.89730      1.00     11737         0      9845     16209     14492     19181     21731     15657     20245     17566     14907     15944      9868     11944     13946     11678     17123     12767     20273    109931     26579     34588         0     30959     44265     42384     51105     57613     43479     56627     49737     45555     47566     32291     45161     47349     43930     55638     42502     60504         0      0.00
   8.89642   8.89640      1.00     11638         0      9941     16216     14279     19299     21356     15819     20416     18044     14920     16163      9995     12075     13888     11596     17159     13092     20540    110242     26680     34779         0     30858     44328     42251     51327     57413     43703     57107     50386     45753     47684     32146     45313     47481     43881     56313     43048     60766         0      0.00
   8.89551   8.89550      1.00     11515         0      9945     16528     14532     19393     21483     15712     20241     17886     14903     16025      9839     11909     13933     11852     17029     13045     20417    110528     26773     34753         0     31264     44978     42870     51920     58395     44159     57204     50779     45764     48024     32343     45387     47738     44559     56392     43294     61474         0      0.00
   8.89459   8.89460      1.00     11723         0      9815     16409     14486     19298     21346     15824     20552     17820     15029     16294     10172     11765     14149     11893     17225     12974     20740    110718     26840     35045         0     30932     44976     43079     51883     58266     44460     57871     51103     46306     48488     33147     45589     48485     44904     56379     43772     61683         0      0.00
   8.89367   8.89380      1.00     11641         0     10102     16747     14576     19376     21458     15996     20655     17977     15050     16091     10107     12006     14281     11712     17371     13142     20972    110787     26875     34822         0     31356     45174     43158     52166     58787     44970     57708     51026     46138     48281     32866     45709     48464     44830     56788     43620     62015         0      0.00
   8.89276   8.89280      1.00     11795         0      9908     16588     14833     19340     21917     15949     20570     18118     15195     16358     10087     11909     13887     11817     17154     13056     20815    110792     26897     34958         0     31183     44758     43108     51740     58361     44265     57473     50682     45870     48043     32640     45369     47815     44448     55861     43260     61516         0      0.00
   8.89184   8.89190      1.00     11830         0     10137     16516     14644     19575     21734     16092     20453     17998     15213     16340     10280     12100     14363     11936     17243     13100     20753    110871     26938     35200         0     31873     45378     43360     52292     58919     45131     57907     51121     46770     48469     33188     46163     48795     45062     57448     44117     62320         0      0.00
   8.89093   8.89090      1.00     11732         0     10043     16695     14529     19521     21690     16175     20666     18134     15035     16496     10062     12079     14246     12024     17351     13358     20713    110788     26943     35500         0     31399     45370     43574     52623     58923     45199     58049     50953     46296     48845     33239     45895     48462     45115     57072     44037     61857         0      0.00
   8.89001   8.89000      1.00     11682         0     10048     16635     14764     19376     21759     16049     20494     18127     15121     16512     10244     12054     14353     12023     17353     13179     20807    110587     26911     34997         0     31848     45722     44004     52450     59267     44858     58309     51632     46524     49244     33266     46039     48599     45071     57434     44346     62250         0      0.00
   8.88910   8.88910      1.00     11748         0     10190     16761     14674     19730     21903     15899     20521     18367     15322     16320     10131     12200     14233     11770     17008     13284     20884    110400     26883     35366         0     31737     45676     43724     52822     59616     44923     58022     51666     46853     49007     33291     46383     48757     45075     57266     44104     62397         0      0.00
   8.88819   8.88810      1.00     11774         0     10152     16564     14653     19704     21884     15855     20576     18075     15137     16567     10197     12153     14428     11937     17327     13256     21020    110469     26928     35089         0     31440     45065     43438     52526     58968     44995     57909     51250     46598     48568     33093     46077     48820     44990     56792     43924     62035         0      0.00
   8.88727   8.88730      1.00     11942         0     10081     16772     14704     19521     21663     16065     20768     18254     15241     16645     10045     12222     14380     12103     17579     13422     20786    110496     26955     35425         0     31369     45767     43583     52448     58903     44955     58429     51359     46068     49078     32850     45901     48642     45460     57530     44214     61635         0      0.00
   8.88636   8.88640      1.00     11855         0     10070     16631     14708     19589     21998     16189     21028     18369     15134     16527     10051     12089     14249     11898     16983     13463     20924    110286     26935     35270         0     31804     45627     44059     53099     59798     45097     58863     51842     46792     49312     33291     46396     49009     45214     57238     44521     62713         0      0.00
   8.88544   8.88540      1.00     11842         0     10192     16475     14793     19484     21846     16150     20571     18155     15229     16405     10120     12201     14059     11985     17291     12990     20934    110127     26929     35533         0     32131     45746     43911     52816     59688     45248     58448     51611     46783     49037     33408     46285     48715     45316     57367     43916     62484         0      0.00
   8.88453   8.88460      1.00     11740         0     10329     16590     14734     19435     21753     15766     20569     18367     15094     16409     10107     12265     14241     11899     17371     13154     20917    109851     26898     35486         0     31709     45713     43721     52738     59454     44574     57980     51725     46671     48943     32949     46283     48769     45029     57461     44136     62434         0      0.00
   8.88362   8.88370      1.00     11877         0     10249     16753     14599     19835     21573     15891     20882     18331     15204     16124     10215     12061     14071     11974     17174     13370     20810    109701     26893     35069         0     31789     45467     43385     52754     58350     44441     58368     51353     46541     48582     33083     45673     48166     45410     56838     44000     62191         0      0.00
   8.88270   8.88270      1.00     12028         0     10065     16834     14711     19375     21842     15891     20612     18194     15221     16386     10181     12189     14028     11849     17282     13356     20899    109713     26940     35739         0     31890     46069     43959     52991     59843     45289     58522     51961     46777     49361     33732     46700     48882     45379     58022     44931     62755         0      0.00
   8.88179   8.88180      1.00     11836         0      9954     16646     14823     19593     21793     16060     20699     18488     15166     16524      9925     12018     14128     11992     17136     13179     20941    109815     27003     35157         0     31295     45173     43839     52361     58879     44930     58012     51391     46231     48837     32692     46098     48508     45339     57141     43807     61888         0      0.00
   8.88088   8.88080      1.00     11970         0     10107     16441     14687     19608     21762     15949     20537     18093     15165     16450     10281     12188     14041     11848     17135     13127     20652    109981     27081     35639         0     31814     45394     44085     52838     59457     45385     58110     51670     46549     48952     33390     46455     49083     45585     57380     44282     62063         0      0.00
   8.87997   8.88000      1.00     11785         0     10245     16627     14821     19574     21765     15794     20786     18260     15503     16340     10208     12206     14154     12018     17320     13369     21009    110488     27243     35508         0     31954     45477     43808     52896     59285     45047     58521     51430     46918     48686     33596     46573     49203     45442     57418     44247     62333         0      0.00
   8.87905   8.87900      1.00     11656         0     10269     16650     14868     19820     21736     15963     21015     18191     15403     16467     10222     12004     14189     11932     17438     13234     21081    110815     27372     35035         0     31926     45539     43785     52864     59322     44824     58781     51431     46654     48913     33451     46513     48814     45388     57613     44446     62322         0      0.00
   8.87814   8.87810      1.00     11873         0     10149     16652     14927     19715     22109     16086     20949     18183     15247     16373     10020     12174     14025     11869     17387     13249     21341    111229     27512     35843         0     31821     45909     44196     53100     59804     45432     58929     52298     47254     49321     33295     46803     49137     45896     58078     44794     63173         0      0.00
   8.87723   8.87730      1.00     11851         0     10125     16748     14673     19766     22155     16154     20766     18248     15262     16374     10175     12243     14290     11871     17434     13314     20866    111636     27651     35988         0     31856     45902     43847     53332     59953     45321     58982     51742     46922     49015     33353     46268     49443     45828     58171     44663     62571         0      0.00
   8.87632   8.87630      1.00     11798         0     10157     16699     14747     19760     21950     15895     21147     18337     15561     16418     10181     12227     14360     12158     17564     13307     20920    111899     27767     35554         0     31965     46044     43833     53222     60156     45290     58911     52074     47308     49081     33470     46566     49578     46117     58408     44689     62547         0      0.00
   8.87541   8.87540      1.00     11982         0     10160     16872     14902     19878     21737     16327     20813     18433     15447     16573     10221     12100     14490     11980     17461     13407     21133    112259     27899     35977         0     32178     46301     44419     53606     59702     45516     58928     52334     47390     49358     33871     46701     49827     45892     58245     44850     63070         0      0.00
   8.87449   8.87450      1.00     11986         0     10253     16906     14753     19916     22211     16241     21013     18619     15622     16724     10081     12244     14357     12282     17540     13315     21091    112623     28030     36204         0     32381     46615     44249     53488     60762     46139     59391     53145     47609     50107     33802     47347     50106     46495     58745     44810     63205         0      0.00
   8.87358   8.87370      1.00     11941         0     10217     17043     14971     19732     22095     16249     20992     18444     15430     16413     10285     12151     14601     12186     17519     13315     20964    112871     28129     35949         0     32150     46784     44696     53534     60151     45659     59329     52300     47659     49844     33907     47122     50010     46292     58665     44862     63022         0      0.00
   8.87267   8.87270      1.00     12011         0     10250     16838     14910     19974     22199     16016     20829     18401     15456     16431     10497     12182     14325     12219     17441     13380     21066    113087     28231     36410         0     32513     46863     45013     54208     60737     45858     59747     52715     47762     50115     34097     47913     50421     46868     58775     45438     63613         0      0.00
   8.87176   8.87170      1.00     11949         0     10280     17080     14865     19949     22087     16087     20709     18396     15341     16664     10173     12580     14442     11898     17666     13529     21320    113399     28355     36189         0     32292     46567     44566     53747     59965     45792     59542     52241     47305     49783     33915     47324     50223     46120     58832     45125     63122         0      0.00
   8.87085   8.87080      1.00     12060         0     10270     16957     14971     19960     22249     16101     21094     18524     15264     16654     10362     12202     14209     12293     17317     13353     21445    113503     28418     36483         0     32848     47064     45040     54422     61411     46199     60103     53045     48180     50385     34342     47712     50810     47189     59023     45539     63909         0      0.00
   8.86994   8.86990      1.00     12045         0     10524     17012     14905     19864     22102     16168     21102     18393     15489     16852     10475     12245     14423     12123     17587     13631     21111    113851     28544     36954         0     33115     47017     45300     54298     60736     46315     60241     53040     48186     50667     34348     48039     50903     47343     59687     45902     64270         0      0.00
   8.86903   8.86910      1.00     12154         0     10278     17043     15009     19863     22331     16245     21371     18445     15457     16473     10387     12400     14417     12265     17630     13474     21255    114051     28638     36565         0     32398     46821     45150     53866     60999     46485     60184     52828     47691     49519     33770     47981     50475     47413     59245     45289     63735         0      0.00
   8.86812   8.86810      1.00     11893         0     10456     17115     14870     19727     22148     16238     21171     18380     15426     16563     10178     12259     14513     12243     17414     13474     21288    114064     28683     36125         0     32395     46504     44632     53609     60561     46221     59442     52581     47478     49485     33889     47130     50237     46936     58804     45274     63474         0      0.00
   8.86721   8.86720      1.00     12119         0     10260     16990     14709     19828     22110     16254     21294     18655     15448     16578     10125     12294     14364     12169     17392     13462     21329    114089     28733     36617         0     32620     46757     44969     54057     60490     46117     60085     53080     47859     50009     34025     47867     50703     47124     59635     45418     63987         0      0.00
   8.86630   8.86630      1.00     11803         0     10260     17147     15077     20001     22146     16154     20892     18462     15307     16727     10170     12169     14399     11975     17659     13142     21282    114045     28763     36186         0     32501     47041     44839     54171     60920     46067     59860     53315     47531     50230     33987     47421     50709     47116     59641     45297     63951         0      0.00
   8.86539   8.86540      1.00     11844         0     10228     16920     14911     19940     22116     16148     21332     18726     15394     16789     10175     12524     14216     11981     17399     13452     21060    114058     28809     36520         0     32979     47246     45531     54482     61020     46303     60714     53299     48099     50583     34123     48133     50589     47083     59550     45661     64311         0      0.00
   8.86448   8.86450      1.00     11958         0     10072     17106     15095     20033     22238     16396     20945     18324     15375     16533     10477     12455     14395     12165     17341     13306     21072    113809     28786     35925         0     31834     46374     44920     53721     60245     46023     59233     52568     47324     49590     34046     47911     50433     46859     58749     44703     63163         0      0.00
   8.86357   8.86360      1.00     11970         0     10139     16906     14656     20077     22074     16015     21168     18304     15463     16417     10155     12089     14470     12050     17564     13423     21156    113720     28800     36092         0     32163     46480     44606     53949     60509     45822     59351     52374     47175     49760     34199     47454     50541     46579     58810     45194     63457         0      0.00
   8.86266   8.86280      1.00     11935         0     10182     17065     14984     19920     21886     16319     21042     18652     15429     16467     10238     12307     14374     12101     17629     13334     21134    114012     28906     36244         0     32955     46913     45282     53756     60682     46459     59863     52934     48022     49814     34160     47750     50856     47265     59687     45299     64066         0      0.00
   8.86175   8.86170      1.00     11898         0     10341     17037     14886     19810     22023     16167     21141     18514     15295     16891     10180     12227     14208     12183     17468     13600     21083    114374     29028     36799         0     33252     47364     45298     54453     61723     46482     60543     53193     48252     50869     34507     48433     51213     47533     59809     45789     64621         0      0.00
   8.86084   8.86080      1.00     12105         0     10380     17401     15308     20130     22527     16547     21481     18733     15452     16685     10571     12442     14385     12208     17374     13708     21244    115167     29265     37140         0     32927     47650     46103     55112     62004     47272     61169     53934     48433     50820     34951     48453     51496     47847     60056     46333     64506         0      0.00
   8.85994   8.85990      1.00     12112         0     10423     17060     15092     20036     22216     16623     21586     18678     15572     16845     10354     12609     14469     12233     17759     13712     21382    115305     29328     37068         0     33311     47972     46173     55371     61972     47309     61399     54122     48754     51443     34856     49036     51445     47812     60791     46286     64658         0      0.00
   8.85903   8.85910      1.00     12169         0     10478     17320     15025     20344     22320     16476     21246     18765     15597     16764     10364     12457     14389     12129     17708     13575     21598    115170     29318     36733         0     32825     47121     45762     54673     61470     46764     60376     54009     48259     50689     34444     47896     51264     47404     59888     46224     64710         0      0.00
   8.85812   8.85800      1.00     12277         0     10526     17339     15253     20123     22268     16550     21703     18878     15710     16819     10480     12466     14642     12161     17487     13537     21457    115476     29419     37140         0     33579     48151     46132     55306     62146     47160     61353     54353     48675     51148     34839     48853     51487     47957     60452     46087     64892         0      0.00
   8.85721   8.85720      1.00     12445         0     10316     17330     15064     20256     22738     16511     21262     18974     15737     16830     10515     12657     14654     12426     17738     13668     21694    115729     29505     37212         0     33288     47815     45879     55383     62751     47189     60898     53910     48954     51298     34940     48686     51919     48669     60874     46354     64991         0      0.00
   8.85630   8.85640      1.00     12404         0     10515     17348     15271     20376     22747     16674     21328     18853     15810     16874     10586     12664     14674     12209     17866     13722     21593    115873     29569     37566         0     33741     48195     46294     55445     62881     47634     61418     54319     49216     51411     35322     49199     52259     48504     60635     46595     65236         0      0.00
   8.85540   8.85540      1.00     12093         0     10490     17536     15461     20323     22889     16811     21690     18986     15724     17012     10483     12826     14892     12553     17771     13919     21509    116170     29673     37096         0     33763     48571     46731     55948     63119     48061     61826     55190     49330     51987     35505     49536     52498     49053     60959     46893     65700         0      0.00
   8.85449   8.85450      1.00     12530         0     10588     17707     15144     20344     22681     16769     21578     18906     15934     17140     10561     12759     14899     12068     17924     14031     21611    116241     29718     38080         0     33684     48463     46256     55750     62458     47826     61638     54853     49296     51929     35426     49362     52747     48407     61293     47289     65516         0      0.00
   8.85358   8.85360      1.00     12233         0     10548     17764     15229     20237     22813     16771     21916     18747     15693     16980     10634     12724     15018     12424     18008     13791     21750    116159     29736     37447         0     33748     48013     46368     55749     62484     47781     61867     54071     48662     51619     35046     48865     52680     48342     61063     46542     65155         0      0.00
   8.85268   8.85270      1.00     12179         0     10589     17667     15343     20479     22604     16801     21825     18985     15708     17222     10583     12555     14723     12443     17757     13873     21869    116194     29776     37253         0     33496     48360     46601     56162     62624     47627     61804     54644     49032     51794     35147     49023     52306     48903     61318     46562     65617         0      0.00
   8.85177   8.85180      1.00     12216         0     10587     17544     15393     20533     22705     16671     21560     19103     15596     16893     10640     12618     14931     12439     17629     13965     21837    116068     29773     37504         0     33802     48212     47016     55891     63176     47972     61952     54725     48916     51674     35477     49295     52658     48578     61175     47372     65517         0      0.00
   8.85086   8.85080      1.00     12319         0     10706     17426     15265     20550     22671     16758     21526     18992     15666     16911     10567     12519     14861     12407     17911     13883     21887    115992     29794     37665         0     33500     48343     46656     55838     62843     47677     61792     54383     49030     51615     35431     49289     52525     48456     61312     46958     65552         0      0.00
   8.84996   8.84990      1.00     12293         0     10410     17466     15282     20485     22548     16635     21816     18683     15863     17173     10696     12622     14857     12284     17762     13776     21943    115914     29819     37964         0     33560     48580     47021     56585     63324     48061     62470     54938     49889     52094     36010     49637     52895     49097     62103     47189     66314         0      0.00
   8.84905   8.84910      1.00     12315         0     10600     17548     15435     20352     22562     16587     21541     18951     15712     17056     10591     12606     14962     12469     17863     13774     21733    115636     29780     37842         0     33937     48349     47090     56171     63197     48035     62312     54720     49726     52368     35762     49736     52920     49277     61819     47065     66031         0      0.00
   8.84814   8.84810      1.00     12409         0     10659     17481     15194     20061     22568     16791     21412     18944     15446     16956     10556     12605     14454     12438     17887     13629     21416    115479     29784     37851         0     33740     48475     46926     55745     63029     48030     61656     54522     49398     51849     35513     49634     52355     49110     61519     46779     65368         0      0.00
   8.84724   8.84720      1.00     12234         0     10547     17461     15462     20284     22612     16738     21687     18965     15813     17161     10579     12514     14761     12304     17784     13600     21713    115570     29847     37545         0     33717     48470     46519     56024     62765     47862     61953     54984     49587     52119     35151     49116     52381     48574     61312     46649     65729         0      0.00
   8.84633   8.84640      1.00     12420         0     10505     17305     15120     20357     22650     16485     21535     19120     15774     17070     10635     12696     14768     12388     17913     13822     21902    115565     29884     37512         0     33700     48226     46467     55836     62997     47640     61950     54765     49576     52083     35523     49490     52393     49042     61494     47099     65913         0      0.00
   8.84543   8.84540      1.00     12325         0     10443     17447     15424     20310     22667     16787     21367     18900     15635     17051     10605     12676     14978     12433     17670     13808     21852    115802     29994     37498         0     33777     48463     46916     56094     63205     47904     61824     54823     49168     51754     35718     49475     53033     48788     61573     46785     65764         0      0.00
   8.84452   8.84450      1.00     12282         0     10532     17556     15432     20346     22788     16685     21408     19069     15891     17177     10512     12671     14799     12462     18011     13836     21796    116065     30100     38079         0     33885     49031     47373     56774     63490     48379     62244     55383     49933     52298     35774     49796     52809     49414     62170     47511     66109         0      0.00
   8.84362   8.84370      1.00     12152         0     10694     17537     15510     20500     22563     16780     21224     18953     15917     17086     10600     12403     14595     12388     18018     13590     21765    116078     30147     37560         0     34407     48945     47182     56633     63943     48187     62091     54982     49803     52227     35786     49610     52918     49783     62185     47139     65944         0      0.00
   8.84271   8.84280      1.00     12348         0     10563     17436     15488     20275     22714     16482     21435     19067     16011     17129     10674     12408     14909     12296     17853     13741     21703    116351     30260     38116         0     33952     48718     47520     56621     63468     48081     62383     55234     50060     52536     35633     49508     53428     49546     62151     47460     66321         0      0.00
   8.84181   8.84180      1.00     12189         0     10619     17637     15149     20396     22580     16560     21532     18803     15899     16939     10605     12593     14781     12472     17797     13760     21830    116338     30303     37582         0     33792     48394     47006     56445     63174     47786     62018     54557     50024     51893     35611     49373     53069     49106     61560     47191     65874         0      0.00
   8.84090   8.84080      1.00     12402         0     10593     17586     15137     20426     22543     16853     21463     18874     15762     17159     10672     12561     14609     12384     17700     13908     21717    116675     30435     38225         0     34099     48887     46863     56319     63288     48221     62169     55114     49713     52242     35626     49325     53039     49565     61888     47133     65813         0      0.00
   8.84000   8.84000      1.00     12536         0     10609     17486     15390     20453     22977     16973     21377     19009     15764     16986     10610     12706     15115     12375     18077     13712     21709    116903     30531     37515         0     33963     48434     47118     56217     63590     48215     62125     54900     49520     52104     35456     49565     52965     49364     61913     47223     65744         0      0.00
   8.83909   8.83910      1.00     12453         0     10687     17621     15425     20341     22874     16765     21909     19047     16042     17326     10624     12717     14791     12348     17550     13840     21892    116760     30537     37990         0     34143     49205     47912     56902     64049     48514     62781     55687     50196     52805     35844     50104     53632     49590     62585     47996     66524         0      0.00
   8.83819   8.83810      1.00     12236         0     10452     17658     15504     20177     22728     16773     21489     19101     15990     16986     10456     12596     14713     12537     18015     13921     21651    116693     30558     37782         0     33737     49195     47310     56301     63283     48127     62196     55224     50101     52270     35758     49721     53061     49872     62124     47161     65824         0      0.00
   8.83729   8.83730      1.00     12373         0     10401     17694     15310     20481     22837     16472     21552     18933     15779     16996     10480     12636     14902     12521     17866     13967     21764    116775     30613     38192         0     34104     49190     47719     57186     63939     48427     63123     55259     50004     52649     36076     49966     54116     50023     62628     47853     66519         0      0.00
   8.83638   8.83640      1.00     12365         0     10653     17581     15527     20337     22707     16490     21626     18724     15775     17109     10502     12660     14900     12316     17891     13903     21567    116669     30623     37950         0     34259     49039     47169     56356     63640     48136     62211     54602     49792     52239     35756     49728     53298     49612     62382     47445     65938         0      0.00
   8.83548   8.83550      1.00     12467         0     10561     17618     15525     20587     22748     16551     21721     18919     15768     16934     10491     12664     14807     12379     17991     13859     21897    116787     30687     38212         0     34586     49219     47571     57014     63912     48400     63077     55245     50224     52344     35857     49848     53631     49713     62543     47696     66544         0      0.00
   8.83458   8.83460      1.00     12453         0     10683     17405     15332     20341     22680     16803     21512     18949     15596     17015     10709     12576     14655     12282     18141     13893     21890    116523     30651     37887         0     34080     48430     46966     56401     63483     47993     62264     55269     49354     52042     35607     49211     53305     49522     62107     47199     65887         0      0.00
   8.83367   8.83370      1.00     12767         0     10426     17422     15606     20421     22536     16625     21494     19072     15681     17128     10852     12680     14922     12642     17992     13810     21842    116505     30679     38306         0     34227     48815     47650     56532     63852     48306     62652     55590     50053     52674     36297     50131     53438     50352     63178     47890     66577         0      0.00
   8.83277   8.83290      1.00     12392         0     10518     17571     15784     20493     22805     16921     21900     18934     15814     16808     10643     12560     14778     12387     18025     13890     21654    116512     30720     38283         0     34277     49386     48163     57258     64348     49074     63365     55816     50233     52742     36254     50131     53494     50018     63265     48077     66671         0      0.00
   8.83187   8.83180      1.00     12549         0     10703     17493     15383     20579     22886     16925     21580     19048     15906     17091     10678     12729     14793     12372     17723     13764     21605    116373     30715     37897         0     34290     48836     47429     56849     63396     48296     62688     55152     49659     52536     35791     49811     53108     50076     62518     47850     66091         0      0.00
   8.83096   8.83090      1.00     12373         0     10871     17640     15361     20663     23004     17048     21589     18976     15988     16995     11016     12734     14807     12426     18014     14234     21892    116718     30836     38383         0     34685     49630     47630     57294     64698     48876     63032     55293     50442     52985     36548     50184     54134     50274     63192     48236     67045         0      0.00
   8.83006   8.83010      1.00     12423         0     10896     17689     15535     20571     23032     16994     21578     19238     15952     17260     10668     12813     14781     12500     18035     13738     21654    116802     30893     37781         0     34688     49188     47488     56942     64005     48313     62171     55478     49774     52625     35854     50063     53523     49970     62386     47627     65972         0      0.00
   8.82916   8.82910      1.00     12392         0     10749     17798     15715     20686     22707     16726     21744     19074     15908     17288     10864     12530     15113     12530     18082     14002     21874    116859     30941     38514         0     34576     49581     48002     57463     64370     48739     63466     55662     50350     52864     36491     50127     54444     50441     63334     47992     66662         0      0.00
   8.82826   8.82830      1.00     12677         0     10842     17597     15441     20688     22768     16755     21807     19120     15965     17257     10683     12794     14772     12647     18099     13954     21847    117107     31044     38316         0     34573     49239     47773     57175     64111     48593     63089     55922     50301     52688     35942     50154     53840     50460     63089     47979     67091         0      0.00
   8.82736   8.82730      1.00     12517         0     10851     17641     15442     20560     22841     16873     21914     19159     15868     17266     10832     12954     14971     12579     18204     13831     21906    117180     31097     38295         0     34501     49206     47501     57210     64172     48938     63062     55455     50251     53012     36590     50349     54148     50597     63218     47784     66370         0      0.00
   8.82645   8.82650      1.00     12475         0     10738     17843     15533     20520     22728     16963     22146     19293     16122     17360     10648     12797     14997     12530     18252     14108     21994    117548     31227     38314         0     34659     49935     47922     57319     64644     48744     63768     56068     50749     53291     36330     50276     54647     50753     63756     48132     66913         0      0.00
   8.82555   8.82550      1.00     12420         0     10752     17705     15764     20565     22899     17112     22116     19387     15753     17067     10813     12896     15039     12531     18044     14012     21884    117635     31287     38781         0     34963     49937     48641     57520     64970     49106     64147     56491     50808     53269     36931     51041     54813     50978     63980     48186     67256         0      0.00
   8.82465   8.82470      1.00     12798         0     10678     17634     15426     20732     22922     17040     22095     19560     16103     17323     11009     12788     14991     12808     18060     13901     21871    117601     31318     38958         0     34858     50300     48486     57910     65099     49300     64300     57000     51209     53520     37106     50851     54956     51205     64033     48477     67688         0      0.00
   8.82375   8.82380      1.00     12485         0     10764     17769     15660     20763     22813     16856     22014     19064     15644     17210     10814     12958     14937     12443     17896     14151     22324    117310     31288     38530         0     34552     49580     47795     57598     64246     48965     63405     55781     50231     53134     36480     50481     54392     50293     62978     48184     67301         0      0.00
   8.82285   8.82290      1.00     12590         0     10766     17858     15379     20629     23072     16937     21850     19102     15978     17300     10756     12749     14913     12697     18165     14025     21776    117092     31270     38702         0     34513     49986     48343     57785     64735     48885     64004     56163     50701     53578     36922     50664     54525     51189     63848     48591     66995         0      0.00
   8.82195   8.82200      1.00     12543         0     10812     17776     15497     20642     22548     17026     21836     19239     16002     17268     10892     12858     14882     12609     18052     13809     21793    116831     31245     38554         0     34885     49474     47950     57653     64251     49192     63965     56050     50636     53418     36519     50784     54640     50676     63213     47789     66844         0      0.00
   8.82105   8.82100      1.00     12443         0     10848     17703     15582     20349     22853     16720     21856     19128     15863     17219     10642     12752     14769     12617     17857     13973     21849    116432     31184     38528         0     34665     49605     48108     57154     64286     49060     63437     55798     50431     53093     36341     50080     54101     50803     63426     48217     66692         0      0.00
   8.82015   8.82010      1.00     12325         0     10659     17512     15625     20608     22551     16766     21407     19110     15988     17140     10707     12801     14583     12469     18056     13762     21772    116399     31209     38143         0     34342     49197     48276     56839     63891     48813     63018     55907     50524     52811     36119     50487     53677     50449     63407     47786     66138         0      0.00
   8.81925   8.81920      1.00     12447         0     10596     17387     15253     20357     22814     16742     21848     19006     15621     17108     10678     12760     14854     12475     18045     13960     21736    116098     31170     38190         0     34542     49092     47371     57409     64197     48379     63211     55820     49949     52911     36220     50129     54422     50311     62987     47749     66607         0      0.00
   8.81835   8.81840      1.00     12536         0     10761     17483     15392     20423     22850     17209     21448     19115     15842     17159     10744     12686     14750     12579     17877     14027     21789    116421     31304     38495         0     34772     49466     47962     57082     64011     48837     63277     55774     50331     52983     36408     50213     54188     50496     63265     47724     66633         0      0.00
   8.81745   8.81740      1.00     12426         0     10555     17719     15383     20398     22551     16882     21843     18970     15856     16943     10742     12926     14979     12666     17932     13812     21999    116226     31298     38537         0     34355     49746     48102     57509     64285     48960     63644     56334     50666     53247     36933     50748     54864     51316     63668     47983     67185         0      0.00
   8.81655   8.81650      1.00     12490         0     10628     17510     15340     20612     23106     16971     21651     19068     15707     17115     10710     12880     14670     12360     17759     13640     21848    116409     31388     38453         0     34388     49345     47902     57309     64639     48818     63018     55765     50018     52988     36499     49992     53958     50656     63066     47484     66812         0      0.00
   8.81565   8.81560      1.00     12541         0     10655     17842     15306     20780     22983     17082     21794     19014     15859     17084     10548     12798     14718     12409     18062     13877     21683    116511     31452     38294         0     34634     49580     48040     57716     64828     49031     63914     56269     50982     53033     36512     50284     54546     50948     64052     48235     66928         0      0.00
   8.81475   8.81480      1.00     12615         0     10801     17831     15269     20674     22661     16708     21567     19066     15904     16894     10571     12687     14927     12616     17821     14028     21840    116380     31458     38578         0     34871     50138     47770     57307     64287     48653     63330     56108     50464     52685     36721     50259     54603     50689     63316     48091     66837         0      0.00
   8.81385   8.81390      1.00     12455         0     10653     17743     15366     20560     22997     16955     21785     19224     15917     17153     10298     12714     14788     12456     17713     13874     21856    116570     31548     38359         0     34424     49485     47870     57357     64556     48905     63577     56095     50070     52853     36422     50562     54188     50508     62989     47933     67088         0      0.00
   8.81295   8.81310      1.00     12678         0     10671     17857     15629     20328     22908     16991     21679     19143     15632     17312     10551     12642     14627     12398     17984     13945     21953    116794     31654     38744         0     34486     49716     48638     57119     64819     49097     63618     55878     50190     53154     36331     50252     54463     50805     63554     48201     66928         0      0.00
   8.81205   8.81200      1.00     12571         0     10736     17633     15607     20557     22518     17016     21574     19242     15895     17101     10575     12744     14829     12499     17850     13953     21860    116983     31748     39028         0     34901     50209     48579     57897     64515     49675     63858     56822     51113     53676     36947     50634     55212     51454     64036     48788     67356         0      0.00
   8.81116   8.81110      1.00     12646         0     10617     17754     15476     20691     22761     16643     21647     19101     16161     17126     10627     12839     14793     12644     17979     13909     22134    117307     31874     38320         0     34604     49622     48195     57492     64484     48663     63104     55802     50291     53059     36759     50811     54363     51061     63689     48212     67330         0      0.00
   8.81026   8.81020      1.00     12687         0     10687     17759     15432     20471     22874     16590     21926     18901     15940     17118     10893     12827     14831     12543     18174     13913     22166    117237     31885     38947         0     34823     49871     48380     57723     64472     49084     64260     56081     50801     53410     37110     51023     54985     51450     64251     48241     67304         0      0.00
   8.80936   8.80940      1.00     12657         0     10561     17989     15562     20653     22830     16801     22050     19077     16163     17066     10624     12744     14827     12459     18117     13716     22043    117514     31995     39116         0     34704     50548     48914     58278     65399     49472     64649     56745     51264     53756     37076     50940     55105     51627     64596     48347     68089         0      0.00
   8.80846   8.80850      1.00     12406         0     10777     17937     15473     20631     22874     16872     21899     19054     16161     17074     10733     12835     15149     12527     17969     13811     22101    117455     32020     38612         0     34791     50128     48479     58133     64542     49012     63851     56257     50822     53447     36622     50605     55050     51103     64017     48352     66962         0      0.00
   8.80756   8.80750      1.00     12495         0     10871     17751     15824     20947     22975     16855     21847     19314     16159     17226     10945     12803     14971     12422     17847     13952     22144    117597     32093     38494         0     34885     49932     48483     57927     64814     48798     64051     56722     51022     52897     36767     50793     54869     51361     63933     48376     67198         0      0.00
   8.80667   8.80660      1.00     12545         0     10833     17866     15627     20832     23052     17099     21961     19459     15955     17442     10732     12901     14874     12572     18122     14146     22036    117757     32170     38732         0     34798     50118     48349     57874     64935     49712     63988     56618     50636     53508     36921     50873     54931     51165     64029     48462     67461         0      0.00
   8.80577   8.80580      1.00     12528         0     10805     17787     15176     20887     23076     17025     22001     19638     15818     17243     10810     12967     14862     12804     17985     13905     21837    117567     32155     39121         0     35274     50545     48758     58509     65727     49777     64570     57705     51442     53924     37135     51474     55689     52123     64916     48767     67469         0      0.00
   8.80487   8.80490      1.00     12569         0     10651     17892     15451     20691     22902     17052     21937     19217     16046     17306     10754     12620     15141     12482     18122     13872     21912    117507     32171     38632         0     34772     50292     48137     57765     65267     49359     63980     56328     51160     53338     37082     50489     55010     51460     64277     48223     67203         0      0.00
   8.80397   8.80400      1.00     12737         0     10807     17792     15654     20591     22903     16994     21838     19369     15929     17512     10669     12781     15065     12588     18112     13795     22302    117412     32184     39135         0     34956     50143     48981     57765     65415     49581     64170     56883     51061     53593     36898     50937     55474     51916     64561     48522     67738         0      0.00
   8.80308   8.80320      1.00     12786         0     10833     17868     15493     20721     23118     16883     21995     19254     16131     17202     10697     12744     15000     12478     18171     14114     21749    117358     32207     38902         0     35033     49670     48551     58278     65191     49240     64219     56542     50949     53505     36900     50432     55113     50977     64145     48689     67380         0      0.00
   8.80218   8.80220      1.00     12560         0     10779     18047     15646     20863     22866     16991     21846     19449     16083     17308     10734     13048     14969     12650     18174     14172     22141    117221     32205     39088         0     35268     50595     49100     58404     65671     49596     64594     57235     51399     54177     37065     51438     55493     52183     64576     49149     67800         0      0.00
   8.80129   8.80120      1.00     12649         0     10753     17748     15808     20944     22969     17149     21838     19297     16032     17319     10857     12961     15313     12409     18041     14220     22384    117267     32255     39364         0     35144     50399     49094     58830     65901     49900     64709     57386     51546     54284     37373     51521     56009     51763     64864     48941     67918         0      0.00
   8.80039   8.80040      1.00     12895         0     10839     18103     15543     20693     23034     17295     22101     19428     16282     17404     10838     12823     15227     12730     18246     14229     21792    117248     32278     39438         0     34906     50521     48901     58134     65566     49634     64764     57362     51546     53921     37336     50902     55308     52040     64686     48843     68016         0      0.00
   8.79949   8.79950      1.00     12585         0     10636     17822     15847     20805     22926     16977     21854     19161     15915     17386     10751     12906     14858     12485     18315     13994     22280    117053     32258     38865         0     34611     50021     48916     58077     65010     49259     64425     56898     50825     53930     37080     51127     54863     51604     64624     48399     67500         0      0.00
   8.79860   8.79850      1.00     12737         0     10676     17877     15666     20924     23095     17010     21957     19265     16140     17278     10804     12758     14914     12483     18312     14039     22157    117017     32282     39202         0     35131     50508     49178     58745     65950     50114     64931     56872     51667     54198     37677     51229     55689     52116     65140     48668     67989         0      0.00
   8.79770   8.79770      1.00     12671         0     10986     17940     15794     20682     23082     16967     22013     19273     15864     17386     10864     12845     15041     12756     18134     14206     22066    116937     32291     39143         0     35174     49969     48892     58442     65234     49577     64560     56915     51281     54064     37361     51349     55250     52158     64815     48704     67724         0      0.00
   8.79681   8.79680      1.00     12496         0     10860     17879     15688     20958     23471     16926     22017     19331     16189     17469     10808     12716     15027     12704     18136     13935     21854    116759     32279     39073         0     34785     50002     48687     58097     65277     49076     64366     56590     51086     53844     36993     50694     55395     51740     63901     47938     67292         0      0.00
   8.79591   8.79590      1.00     12596         0     10865     17792     15749     20592     22866     17108     22206     19437     16382     17376     10791     12799     14948     12560     17999     14245     21774    116520     32242     38954         0     35374     50317     49310     58658     65277     49629     65094     57475     51795     54200     37114     51259     55633     51846     64395     49214     67523         0      0.00
   8.79502   8.79500      1.00     12489         0     10855     17823     15564     20666     23000     16802     22032     19335     16017     17199     10804     12822     14993     12422     17999     14097     22101    116128     32170     38850         0     35116     50195     48823     58638     65482     49385     64622     56910     51408     53813     37394     51129     55265     51974     64861     48685     67443         0      0.00
   8.79412   8.79420      1.00     12561         0     10762     17729     15623     20733     22987     16953     21988     19176     16112     17172     10689     12856     14802     12508     18133     13903     22183    115868     32138     39066         0     34893     50320     49014     58447     65197     49619     64446     56696     51557     53865     37200     50783     55183     52195     64660     48586     67928         0      0.00
   8.79323   8.79330      1.00     12611         0     10847     17697     15701     20638     22851     16756     22021     19362     16079     17236     10649     12760     14900     12536     18015     14110     21799    115461     32063     38512         0     34685     49667     48562     57857     64874     49055     63895     56462     50919     53212     36841     50149     54761     51466     63766     48143     66729         0      0.00
   8.79233   8.79240      1.00     12690         0     10760     17699     15480     20469     22736     16889     22229     18852     16073     17170     10879     12817     15036     12505     17949     13877     22057    114852     31933     38435         0     34774     49502     48265     57549     64455     48761     64192     55883     50556     52962     36882     50377     55111     51487     63970     48000     66713         0      0.00
   8.79144   8.79140      1.00     12595         0     10800     17853     15443     20688     22883     17095     21890     19119     16068     17298     10647     12604     14837     12592     18026     14059     21895    114633     31920     38809         0     34871     49930     48564     57950     64949     49152     64199     56550     50945     53596     36872     50677     55270     51884     64468     48202     66887         0      0.00
   8.79054   8.79050      1.00     12333         0     10623     17539     15496     20548     22761     16967     21816     18900     15739     17267     10908     12803     14778     12474     17892     13867     21873    114454     31899     38194         0     34336     49429     48334     57682     64478     48667     63703     55619     50211     52974     37016     50160     54592     51243     63604     47908     66631         0      0.00
   8.78965   8.78960      1.00     12369         0     10744     17673     15312     20416     22714     16776     21738     19186     15727     17251     10563     12784     14797     12322     18025     13703     21956    114279     31890     38465         0     34404     49461     48177     57471     64962     48730     64186     56016     50363     53272     36833     50349     54616     51369     64067     47675     66946         0      0.00
   8.78875   8.78880      1.00     12580         0     10677     17733     15390     20577     22860     16935     21674     19228     15930     17130     10827     12626     14781     12468     17715     14042     22016    114247     31920     38427         0     34350     49174     48044     57207     64484     48750     63426     55821     49933     52721     36803     49883     54730     51236     63029     47935     66435         0      0.00
   8.78786   8.78780      1.00     12406         0     10848     17758     15447     20314     22914     16879     21655     19368     15750     17094     10587     12546     14850     12347     17750     13892     21894    114125     31913     38267         0     34709     49327     48126     57625     64322     48788     63535     56192     50158     52932     36474     49936     54476     51174     63785     47686     66724         0      0.00
   8.78697   8.78690      1.00     12461         0     10899     17930     15430     20711     22858     16842     21782     19239     16018     16909     10685     12720     14875     12421     17893     13860     22054    114037     31930     38765         0     34964     49997     48831     58422     65264     49193     64329     56867     51118     53275     37202     50488     55194     51634     64145     48207     67635         0      0.00
   8.78607   8.78610      1.00     12511         0     10856     17508     15347     20601     22918     17006     21781     19051     16115     17218     10865     12671     14742     12332     17787     14057     21756    114063     31976     38515         0     35040     49679     48455     57924     64696     49146     63616     56061     50851     53663     37169     50615     54529     50917     64060     48167     66552         0      0.00
   8.78518   8.78520      1.00     12325         0     10669     17677     15468     20643     22904     16796     21887     19198     15942     17128     10682     12724     14698     12546     17731     13907     22142    114185     32053     38518         0     34731     49537     48465     57868     65053     49140     64158     56423     50802     53401     36962     50270     54910     51610     63731     47756     67048         0      0.00
   8.78429   8.78430      1.00     12402         0     10780     17798     15435     20429     22876     16843     21705     19056     15725     17138     10698     12800     14833     12453     18124     13781     21952    114157     32083     38664         0     35115     50086     48779     57873     65139     48583     63887     56448     50915     53728     37306     50994     55084     51677     64403     48033     67521         0      0.00
   8.78340   8.78350      1.00     12624         0     10880     17840     15294     20374     22721     16860     21544     19162     15858     17318     10773     12735     14706     12575     17848     13835     21829    114340     32179     39287         0     35395     50391     48941     58371     65545     49525     64357     56830     51130     54229     37472     51018     55455     52365     64608     48705     67721         0      0.00
   8.78250   8.78250      1.00     12599         0     10579     17742     15274     20581     22933     16719     21993     19035     15916     17166     10557     12966     14858     12551     17816     13967     21808    114458     32257     38844         0     34995     49832     48579     58360     65301     49149     64314     56467     51177     53635     37349     50533     55406     51894     63903     48261     67447         0      0.00
   8.78161   8.78160      1.00     12564         0     10687     17926     15230     20330     22959     16986     21810     18939     15946     17289     10632     12774     14680     12405     18046     13902     21925    114504     32313     39145         0     34942     50478     48882     58415     65834     49887     65002     56817     51083     53966     37068     50965     55162     52029     64937     48480     67877         0      0.00
   8.78072   8.78070      1.00     12528         0     10697     17545     15361     20610     22909     16772     21858     19142     15974     17111     10705     12878     14817     12562     17647     13807     21623    114707     32412     38768         0     34911     49771     48553     57906     65246     49591     64383     56547     51042     53506     37283     50904     55427     51990     63732     47891     67142         0      0.00
   8.77983   8.77980      1.00     12500         0     10633     17709     15391     20556     22966     16777     21775     18960     15793     17084     10815     12781     14987     12432     17963     14158     21736    114951     32520     38978         0     35254     50209     48813     58707     65741     49364     64445     56869     51458     53835     37431     51219     55841     52342     64893     48639     67506         0      0.00
   8.77893   8.77890      1.00     12589         0     10693     17907     15676     20569     23012     17013     21823     19239     15935     17115     10824     12840     14911     12390     17796     13881     22076    115231     32639     39066         0     34965     49885     49011     58026     65457     49540     64519     56733     51026     53684     37506     50909     55213     52235     64412     48020     67633         0      0.00
   8.77804   8.77800      1.00     12534         0     10757     18037     15488     20490     23158     17025     21772     19228     15943     17165     10725     12552     14941     12535     17980     13967     22033    115496     32755     38803         0     35042     50154     48466     57851     65281     49330     64348     56739     50886     53598     37102     50585     55244     51763     64491     48001     67642         0      0.00
   8.77715   8.77720      1.00     12715         0     10727     18035     15462     20658     23036     16922     21823     19447     16142     17397     10795     12934     15016     12542     18024     13972     22119    115704     32858     39468         0     35235     50845     49287     58922     65747     49861     65035     57473     51858     54318     37997     51686     56101     52688     64768     48508     68001         0      0.00
   8.77626   8.77620      1.00     12798         0     10735     17709     15593     20759     23129     16747     21877     19293     15941     17310     10924     12841     14996     12282     17934     13950     21889    115928     32961     39472         0     35082     50033     49312     58512     65899     49576     64694     57070     51385     54232     37811     51110     55917     51739     65069     48637     67338         0      0.00
   8.77537   8.77540      1.00     12552         0     10760     18016     15609     20660     23340     16952     21996     19012     15975     17326     10852     12901     15123     12518     18145     14049     22137    116145     33049     39092         0     35357     50491     49197     58610     66197     49666     64633     56936     51437     53800     37427     50851     55939     52324     64672     48510     67802         0      0.00
   8.77448   8.77450      1.00     12864         0     10654     18056     15581     20663     23262     16977     22096     19371     15973     17278     10965     12801     15196     12596     17916     13836     22311    116274     33133     39296         0     35146     50546     49470     58586     66219     49936     65133     57344     51462     54065     37864     51523     56128     52494     64899     48381     68297         0      0.00
   8.77359   8.77370      1.00     12689         0     10689     17884     15844     20724     23199     17018     22042     19169     16173     17425     10728     12994     15161     12777     18296     13961     22112    116307     33179     39385         0     35351     50598     49769     58827     66435     49815     65231     57135     51716     54237     37791     51443     55919     52851     65564     48720     67905         0      0.00
   8.77270   8.77270      1.00     12727         0     10777     17985     15608     21102     23233     16988     21879     19311     15928     17576     10977     12724     14903     12479     18035     14180     22490    116270     33214     39682         0     35574     50922     49715     59742     66364     50353     65597     57554     51978     55080     38448     51341     56393     53002     65547     48983     68706         0      0.00
   8.77181   8.77180      1.00     12766         0     10777     17778     15562     20652     23180     17084     21954     19264     16087     17330     10935     12960     14962     12545     18104     14151     22015    116244     33248     39518         0     35283     50704     49688     59052     66435     50305     65418     57832     52115     54786     38220     51551     56296     52946     65817     49532     68801         0      0.00
   8.77092   8.77090      1.00     12848         0     10915     18082     15696     20817     23164     17221     21860     19306     16096     17191     10774     12939     14955     12452     17962     14021     22086    116117     33248     39910         0     35927     50859     49730     59504     66558     50592     65587     57346     52166     54725     38001     51795     56820     53243     65413     48856     68765         0      0.00
   8.77003   8.77000      1.00     12743         0     10987     18084     15720     21051     23193     16905     21997     19497     16103     17176     10849     12953     15184     12539     18374     14198     22179    116020     33259     39226         0     35227     50502     49604     58852     65963     49808     65182     57392     51552     54151     37750     51254     55878     52579     65268     48645     68293         0      0.00
   8.76914   8.76910      1.00     13029         0     10818     18062     15725     20828     22988     17095     22102     19230     15986     17567     11055     12940     15057     12420     18120     14130     22303    115954     33274     39709         0     35066     50767     49561     59126     65988     49741     65290     56955     51527     54534     38007     51217     56092     53061     65229     48786     68050         0      0.00
   8.76825   8.76830      1.00     12929         0     11042     18037     15560     20865     22981     17047     22062     19504     16241     17402     10927     12760     14847     12536     18102     14273     22285    115981     33317     39959         0     35737     51241     49769     59166     66366     49997     65704     57605     51928     54482     38215     51275     56323     53207     65444     49447     68753         0      0.00
   8.76736   8.76730      1.00     12818         0     10892     17839     15461     20716     22887     17139     21846     19480     15822     17277     10852     12812     15179     12632     18221     14211     22001    115725     33287     40209         0     35842     51339     50165     59635     66667     50431     66233     58321     51739     55207     38438     51717     57036     53543     66433     49724     68670         0      0.00
   8.76647   8.76650      1.00     12684         0     10832     17900     15500     20926     22890     16941     21711     19182     16126     17346     10762     12972     15089     12632     18132     14305     22082    115647     33299     39416         0     35383     50606     49583     59173     65837     49870     65103     57312     51947     54595     37778     51265     56189     53060     65403     48916     67916         0      0.00
   8.76558   8.76550      1.00     12584         0     10901     18041     15689     21005     23239     17101     21990     19275     16227     17423     10805     12978     15177     12606     17887     14078     22239    115793     33384     39679         0     35507     50769     49873     59713     66553     50146     65932     57401     52018     54671     38091     51336     56656     53109     65313     48710     68248         0      0.00
   8.76469   8.76470      1.00     12633         0     10762     17889     15679     20767     23230     17228     21730     19274     16115     17270     10836     13075     14980     12576     18148     14043     22231    115594     33362     39811         0     35865     51061     50120     59719     67067     50397     66141     57879     52490     54972     38318     51774     56926     53436     65650     49500     69171         0      0.00
   8.76380   8.76390      1.00     12685         0     10851     17945     15489     20845     23359     17096     21990     19410     16126     17566     10751     12869     14964     12528     18058     14224     22241    115552     33384     39695         0     35776     51215     49514     59839     67040     50387     65498     57818     52372     55099     38016     51379     56568     53671     65859     49087     68730         0      0.00
   8.76167   8.76180      1.00     12783         0     10771     17920     15713     20589     23264     16914     21906     19354     16050     17384     10745     12974     15251     12635     18209     14180     22121    115294     33407     39368         0     35273     50323     49559     59005     66498     49648     65480     57404     51745     54397     38026     51398     56454     53204     65377     49041     67915         0      0.00
   8.75954   8.75940      1.00     12741         0     10791     17975     15235     20434     23270     17217     22064     19487     16151     17518     10946     13149     15103     12825     18122     14140     22121    115143     33453     39834         0     35706     51172     49613     59234     66570     50327     66034     57719     52210     54872     38460     51528     56733     53735     66047     49166     68650         0      0.00
   8.75741   8.75740      1.00     12710         0     10937     18108     15789     20958     23224     17272     22035     19404     15962     17227     10881     12966     14957     12498     18101     14088     22284    115484     33636     39999         0     36185     51047     50754     60202     67062     50584     66540     58387     52538     55043     38542     51749     56865     53628     66181     49145     69118         0      0.00
   8.75528   8.75530      1.00     12785         0     11060     18195     16000     20949     23398     17450     22081     19603     16252     17511     10857     12917     15161     12683     18289     14354     22433    116094     33902     39935         0     35944     51635     50419     60068     67663     51013     66616     58683     52938     55606     38669     52069     57222     53647     66474     49817     69536         0      0.00
   8.75315   8.75330      1.00     12865         0     10923     18493     15750     21055     23466     17110     22376     19669     16359     17594     10969     13136     15171     12716     18166     14326     22190    116530     34121     40142         0     36264     52182     50812     60692     68180     51027     67438     59333     53207     55579     39100     52252     57858     54271     66783     49906     69819         0      0.00
   8.75102   8.75100      1.00     13138         0     11109     18443     15895     21254     23596     17480     22493     19620     16427     17600     11201     13407     15216     12729     18618     14443     22568    117626     34539     40999         0     36624     51833     50970     60723     68300     51359     67845     59348     53433     55984     39359     52883     58113     54294     67179     49953     70142         0      0.00
   8.74890   8.74880      1.00     13221         0     11416     18579     16031     21338     23709     17700     22639     19908     16504     17797     11213     13495     15541     13077     18607     14316     22751    118622     34925     41157         0     37156     52803     51543     61843     68998     52238     68103     60104     54090     56788     39954     53274     58577     55406     68467     50657     71171         0      0.00
   8.74677   8.74680      1.00     13315         0     11146     18454     16357     21545     23720     17617     22699     19825     16592     17707     11062     13234     15686     13032     18577     14618     22845    119518     35281     41458         0     37283     53010     52180     61973     69361     52221     68540     60280     54352     56940     40210     53523     59217     55825     68557     50727     71164         0      0.00
   8.74465   8.74460      1.00     13288         0     11247     18881     16289     21544     24093     17868     22837     20129     16694     17829     11328     13300     15713     13115     18767     14634     22705    119893     35503     41392         0     37293     52833     52054     61755     69362     52588     68627     60137     54202     56817     40236     53464     59259     56063     68275     51048     71189         0      0.00
   8.74252   8.74270      1.00     13236         0     11232     18638     16088     21693     24182     17969     22693     19967     16398     18016     11347     13294     15678     12916     18624     14659     23193    119764     35560     41861         0     37563     53280     52663     62368     70319     52941     69499     60559     54649     57634     40720     54054     59800     56096     69218     51301     72432         0      0.00
