# Supplementary material for: Direct Observation of Palladium Leaching from Pd/C by a Simple Method: X-ray Absorption Spectroscopy of Heterogeneous Mixtures
Source: ACS Omega. 2023 Jun 7;8(24):21787–92. doi: 10.1021/acsomega.3c01343 (PMC10286095; doi:10.1021/acsomega.3c01343)
Supplement: Supplementary file 2 — ao3c01343_si_002.zip [file ao3c01343_si_002.zip › Figure 6,S5/14_Pd_C_M_3N_HCl_4ml]

  9809     KEK-PF   NW10A
 14_Pd_C_M_3N_HC 19.05.30 13:03 - 19.05.30 13:19 Serial#KEKPF-NW10A_025663
 14_Pd_C_M_3N_HCl_4ml
 Ring :   6.5 GeV    20.8 mA -   20.1 mA
 Mono :   Si(311)       D=  1.63747 A    Initial angle=  9.27080 deg
 NW10A     Fluorescence( 3)   Repetition=  1     Points=  509
 Param file : 20_033_PdC_15h  energy axis(2)     Block =    4

 Block      Init-Eng  Final-Eng      Step/eV     Time/s       Num
     1       24020.00  24293.00         6.50       1.00        42
     2       24293.00  24458.00         0.55       1.00       300
     3       24458.00  24848.00         2.50       1.00       156
     4       24848.00  24908.00         6.00       1.00        11
 CAMAC( 1)     NDCH =21
  Angle(c)  Angle(o)    time/s         1         2         3         4         5         6         7         8         9        10        11        12        13        14        15        16        17        18        19        20        21         1         2         3         4         5         6         7         8         9        10        11        12        13        14        15        16        17        18        19        20        21
      Mode         0         0         3         0         3         3         3         3         3         3         3         3         3         3         3         3         3         3         3         3         3         1         3       103       100       103       103       103       103       103       103       103       103       103       103       103       103       103       103       103       103       103       101       100
    Offset         0         0     0.000     0.000     0.100     0.100     0.000     0.000     0.900     0.000     0.000     0.000     0.000     0.000     0.000     0.000     0.200     0.000     0.000     0.000     0.000   234.800   401.100    89.900  2346.700    25.200    66.400    35.200    82.600    35.400    37.600    81.000    79.300    85.300    31.400    26.500    26.600    27.900    45.700    27.400    24.400    27.900     0.000     0.000
   9.06840   9.06840      1.00       564         0       788       896      1077       695       999       592       619       804       555       817       657       832      1310      1055      1255       897      1058    421425       109     17636         0     23405     28144     28716     18185     27843     20681     19760     20976     13882     21323     19822     25497     36723     26358     37004     28722     32110         0      0.00
   9.06593   9.06590      1.00       634         0       768       872      1037       716      1079       588       630       817       533       794       667       904      1238       997      1395       900      1086    415368       107     16250         0     21112     25445     26116     16272     25311     18870     18167     18864     12608     19432     17853     23541     33348     23977     33673     26212     29271         0      0.00
   9.06346   9.06350      1.00       583         0       763       868      1059       694      1076       586       607       787       582       735       665       876      1329      1023      1327       923      1098    414817       108     16373         0     21122     25475     26496     16522     25537     19021     18007     19026     12567     19568     18305     23633     33937     24154     33701     26329     29630         0      0.00
   9.06099   9.06100      1.00       587         0       783       860      1037       729      1047       558       608       797       550       753       630       869      1240       983      1289       880      1061    414034       107     15987         0     21410     25335     26160     16135     25493     19044     17980     19105     12645     19756     18009     23693     33739     24037     33943     26484     29271         0      0.00
   9.05852   9.05850      1.00       633         0       758       866      1051       712       978       598       586       768       564       766       687       879      1219       983      1243       879      1028    410877       107     16134         0     20863     25477     25938     16431     25159     18990     17763     18802     12577     19361     17892     23292     33093     23745     33604     26056     29235         0      0.00
   9.05605   9.05600      1.00       601         0       742       883      1034       732      1020       521       524       769       460       738       646       806      1160       991      1291       877      1024    408624       107     15968         0     20836     25208     25861     16458     25134     18719     17742     19094     12371     19558     17920     22982     32984     23826     33385     25990     29226         0      0.00
   9.05358   9.05370      1.00       592         0       724       880       986       729      1021       619       567       744       520       732       650       812      1227      1061      1282       861       919    406597       106     16032         0     20791     25187     25477     16168     25368     18695     17484     18710     12561     19405     17991     22884     33026     23844     33529     25866     28657         0      0.00
   9.05111   9.05110      1.00       558         0       784       863      1025       747      1010       591       574       746       495       721       617       831      1231       975      1250       812      1044    402861       105     15931         0     20711     25288     25744     16191     25134     18862     17789     18440     12343     19397     17785     23203     33129     23624     33519     25970     29036         0      0.00
   9.04865   9.04860      1.00       602         0       740       830      1057       650       935       556       570       741       525       740       592       819      1225       976      1236       805       969    400556       106     15989         0     20967     25047     25595     15975     24588     18545     17836     18555     12326     18948     17477     23059     33059     23402     33092     25691     28822         0      0.00
   9.04619   9.04620      1.00       568         0       766       792      1003       700       992       603       573       720       526       679       608       807      1209       958      1252       872      1011    398832       106     15965         0     20351     24737     25579     15885     24915     18497     17507     18406     12215     18991     17615     22825     32946     23285     32993     25807     28817         0      0.00
   9.04372   9.04380      1.00       573         0       671       814      1014       660      1000       571       523       724       544       693       597       820      1164       914      1207       873       900    394901       104     15568         0     20179     24761     25107     15657     24578     18160     17420     18284     12131     18879     17585     22809     32397     23104     32697     25256     28175         0      0.00
   9.04126   9.04130      1.00       547         0       729       814       958       660       925       587       557       691       511       715       631       829      1156       875      1217       774       951    391974       104     15693         0     20295     24438     25297     15669     24140     18082     17059     18203     12100     18927     17374     22535     32204     22929     32630     25100     28277         0      0.00
   9.03881   9.03870      1.00       492         0       667       843      1020       699       959       560       530       741       534       717       602       771      1218       895      1179       847       962    394346       105     15992         0     20741     24936     25632     16004     24834     18367     17393     18390     12615     19013     17569     22759     32615     23376     32766     25632     28331         0      0.00
   9.03635   9.03630      1.00       620         0       705       866      1004       706       991       537       507       730       520       725       618       826      1172       929      1214       840       981    395094       105     15951         0     20623     24768     25441     16151     24904     18563     17330     18453     12448     19343     17687     22867     32629     23436     33106     25697     28360         0      0.00
   9.03389   9.03390      1.00       571         0       758       880      1000       655      1021       539       545       700       500       676       611       778      1116       975      1205       823       966    394608       105     15918         0     20796     24985     25486     16266     25171     18496     17695     18541     12333     18889     17815     22915     32894     23664     33310     25648     28865         0      0.00
   9.03144   9.03150      1.00       577         0       650       814       979       635       967       532       503       728       502       714       624       778      1108       908      1170       807       954    394299       105     15722         0     20492     24774     25497     15953     24908     18249     17586     18471     12363     19053     17677     23025     32733     23407     33127     25817     28555         0      0.00
   9.02898   9.02900      1.00       542         0       712       811      1009       677       916       522       538       719       511       661       604       773      1104       898      1149       820       894    390330       105     15811         0     20442     24630     25307     15767     24597     17959     17165     18364     12147     18818     17461     22745     32345     23000     32707     25286     28340         0      0.00
   9.02653   9.02640      1.00       542         0       713       804       948       635       937       531       534       696       507       710       575       766      1144       807      1139       780       883    386678       103     15792         0     20501     24741     25172     15721     24602     18093     17343     18192     12216     19038     17577     22683     32799     23273     32446     25211     28296         0      0.00
   9.02408   9.02420      1.00       577         0       663       743       991       648       961       563       548       656       478       663       610       808      1141       854      1117       757       894    386064       104     15697         0     20318     24366     25072     15796     24380     18127     17420     18150     12206     19040     17326     22841     32172     23008     32499     25163     28150         0      0.00
   9.02163   9.02170      1.00       513         0       664       810      1027       636       995       561       545       654       460       640       554       751      1123       894      1162       760       878    384542       104     15917         0     20349     24579     25319     15862     24427     18328     17551     18277     12169     18874     17419     22501     32590     22966     32858     24990     28387         0      0.00
   9.01918   9.01910      1.00       521         0       692       777       901       656       935       522       516       710       476       716       559       753      1115       896      1082       793       911    382976       102     15338         0     20089     24483     24904     15610     24335     17956     17124     18320     11893     18440     17282     22450     32368     23049     32440     24654     27889         0      0.00
   9.01673   9.01670      1.00       533         0       672       800       900       628       924       551       517       749       474       613       543       748      1105       820      1115       726       852    379776       102     15619         0     20244     24569     24882     15568     24369     18025     17194     18272     12156     18712     17057     22403     31987     22783     32369     24911     27874         0      0.00
   9.01429   9.01430      1.00       526         0       616       796       887       651       943       589       495       684       486       640       548       753      1053       861      1100       740       855    376146       102     15418         0     19629     23913     24527     15378     23686     17996     16834     17938     12006     18211     16932     22193     31520     22660     31901     24491     27713         0      0.00
   9.01184   9.01200      1.00       525         0       663       782       920       633       887       515       481       691       458       613       543       724      1105       834      1069       734       880    370520       101     15350         0     19328     23734     24267     15058     23609     17581     16420     17756     11644     18120     17009     21810     31169     22403     31156     24454     27230         0      0.00
   9.00940   9.00930      1.00       543         0       646       759       947       607       885       504       496       673       483       655       542       702      1046       848      1001       734       865    364156        99     15029         0     19545     23566     23805     15207     23571     17332     16609     17482     11649     17785     16757     21577     30658     22176     31165     23993     26757         0      0.00
   9.00696   9.00690      1.00       510         0       638       742       905       641       910       440       498       646       466       613       569       670      1008       825      1098       692       809    358120        99     14727         0     19261     23065     23785     14878     23095     17311     16433     17023     11454     17711     16313     21428     30326     21803     30539     23705     26644         0      0.00
   9.00452   9.00450      1.00       542         0       604       735       921       603       905       452       479       579       475       639       536       629      1013       777      1028       759       804    353621        97     14764         0     18905     23001     23742     14775     22838     16929     16131     16926     11653     17726     16317     21401     30310     21564     30191     23815     26451         0      0.00
   9.00208   9.00230      1.00       484         0       647       693       934       551       841       481       508       643       436       614       479       634       891       749      1022       707       818    351579        97     14675         0     18921     22780     23273     14742     22900     16981     16085     16985     11141     17489     16157     21146     29541     21627     30271     23301     26261         0      0.00
   8.99964   8.99950      1.00       475         0       629       713       860       572       822       506       471       623       414       623       502       685       972       793      1012       671       782    347211        96     14493         0     18907     22577     23418     14329     22358     16698     15951     16937     11132     17350     15941     20817     29808     21253     29666     23378     25998         0      0.00
   8.99720   8.99720      1.00       521         0       635       716       959       624       804       507       472       595       424       596       477       660       953       767      1019       661       785    347159        96     14646         0     18787     22782     23269     14825     22286     17002     16143     16996     11395     17283     16065     20996     29766     21457     30199     23294     26026         0      0.00
   8.99477   8.99470      1.00       479         0       635       712       844       604       852       474       514       590       439       619       502       705       946       781       953       701       811    346488        96     14580         0     18467     22532     23065     14279     22763     16644     16055     16726     11360     17373     15907     21049     29714     21436     30264     23296     26156         0      0.00
   8.99234   8.99250      1.00       467         0       622       726       867       538       831       482       464       638       398       602       496       624      1030       741       956       721       783    344062        96     14265         0     18370     22513     22777     14309     22302     16625     15925     16825     11229     17334     16094     20778     29851     21184     29397     23007     25945         0      0.00
   8.98990   8.98980      1.00       467         0       645       696       831       576       855       429       452       598       429       618       517       663       979       767       950       689       772    342485        97     14335         0     18386     22414     22853     14367     22035     16666     15826     16593     11113     17301     15833     20573     29400     20916     29793     22965     25495         0      0.00
   8.98747   8.98750      1.00       501         0       640       727       879       581       862       443       449       588       428       572       478       645       977       752       911       678       762    343444        97     14291         0     18726     22243     23056     14407     22552     16800     15825     16597     11232     17410     16143     20694     29678     21105     29855     23271     25525         0      0.00
   8.98504   8.98500      1.00       471         0       594       687       828       566       809       470       474       593       418       578       530       631      1001       793      1002       653       735    340665        96     14269         0     18631     22186     22804     14162     21979     16615     15694     16568     11228     17214     15889     20606     29415     21011     29432     22994     25813         0      0.00
   8.98261   8.98270      1.00       533         0       662       745       836       590       812       520       474       646       436       584       520       602       925       787      1015       679       796    338404        96     14147         0     18629     22231     22734     14144     21852     16611     15590     16410     11205     17188     15775     20418     29151     20958     29466     22768     25577         0      0.00
   8.98019   8.98010      1.00       481         0       587       666       862       564       875       454       453       539       405       577       485       585       949       758       958       606       744    334628        96     14208         0     18416     21950     22640     14162     21979     16271     15649     16408     10872     16899     15553     20516     28865     20917     29203     22604     25421         0      0.00
   8.97776   8.97770      1.00       456         0       625       668       832       591       808       472       463       564       419       587       526       630       952       745       946       670       738    332178        94     13952         0     18091     21778     22082     13893     21719     16319     15307     16270     10814     16656     15429     20332     28695     20532     28813     22246     25200         0      0.00
   8.97534   8.97540      1.00       496         0       629       672       870       540       841       475       452       537       434       534       498       596       918       686       922       642       739    332295        96     13832         0     18078     21756     22635     14202     22006     16114     15554     16426     10990     17055     15670     20273     29039     20880     29235     22846     25339         0      0.00
   8.97291   8.97300      1.00       443         0       584       654       850       554       825       470       465       596       377       602       488       605       946       728       942       680       757    334080        96     14261         0     18308     22472     22593     14342     22271     16595     15934     16732     11209     17277     15838     20807     29435     21181     29759     22974     25505         0      0.00
   8.97049   8.97050      1.00       470         0       638       683       849       582       837       505       470       578       425       600       524       693       955       694       992       670       811    335670        97     14164         0     18540     22229     22866     14110     22084     16716     16098     16731     11332     17042     15940     20541     29246     21033     29615     22920     25796         0      0.00
   8.96807   8.96800      1.00       505         0       664       728       885       522       859       435       485       594       401       588       506       638       933       730       942       633       720    336091        98     14142         0     18526     22309     22771     14374     22214     16464     15924     16707     11264     17075     15819     20719     29249     21077     29566     23091     25591         0      0.00
   8.96565   8.96560      1.00       478         0       656       672       866       593       788       458       498       602       437       624       517       658       918       732       935       669       765    335133        97     14265         0     18514     22591     22897     14470     22191     16509     15897     16639     11276     17236     15943     20852     29495     21212     29709     23160     25749         0      0.00
   8.96545   8.96540      1.00       503         0       580       724       879       588       859       488       466       602       448       631       505       661       917       780       957       616       785    339615        98     14607         0     18674     22834     23327     14483     22486     16770     15727     16932     11455     17567     16057     20850     30250     21382     29918     23153     25982         0      0.00
   8.96524   8.96530      1.00       490         0       629       725       856       597       820       474       482       624       439       551       492       630       978       775       930       675       744    340396        99     14573         0     18918     22894     23607     14701     22639     17015     16295     17093     11533     17499     16162     20934     29988     21471     30061     23435     26072         0      0.00
   8.96504   8.96500      1.00       464         0       655       740       894       591       900       444       429       615       414       556       504       644       917       745       961       665       764    337688        98     14079         0     18370     22481     22942     14523     22354     16610     15841     16738     11226     17073     15838     20684     29374     20824     29431     23084     25935         0      0.00
   8.96483   8.96480      1.00       505         0       664       707       851       542       824       486       440       589       395       597       502       587      1013       762       949       686       730    338703        97     14427         0     18888     22649     23207     14604     22264     16612     16031     17044     11332     17402     16034     20823     30162     21375     29927     23224     25927         0      0.00
   8.96463   8.96470      1.00       503         0       669       697       854       550       900       475       479       625       418       594       464       612       949       707       935       686       750    339757        99     14598         0     18841     22796     23341     14618     22450     16618     16153     16822     11243     17346     15943     20688     29628     21269     29910     23294     26097         0      0.00
   8.96442   8.96440      1.00       499         0       636       762       846       568       874       446       470       628       452       607       462       635       958       760      1007       658       737    336834        97     14459         0     18849     22416     22991     14522     22521     16599     15990     16750     11269     17424     16084     20714     29465     21333     30030     23127     26157         0      0.00
   8.96422   8.96420      1.00       489         0       618       708       808       575       859       474       441       584       411       537       504       644       942       729       987       616       683    337058        97     14623         0     18789     22762     23295     14529     22571     16750     16077     16727     11437     17404     16358     21045     29685     21564     29782     23005     25769         0      0.00
   8.96401   8.96400      1.00       527         0       652       722       911       569       852       478       442       627       413       637       460       636       989       747       962       655       737    336188        97     14496         0     18730     22747     23189     14388     22390     16808     15966     16988     11382     17353     16107     20875     29624     20992     29803     23395     26092         0      0.00
   8.96381   8.96390      1.00       505         0       652       697       884       608       887       444       426       640       419       578       482       567       981       730       930       628       693    336296        97     14217         0     18578     22607     22990     14282     22120     16615     15941     16736     11246     17320     15945     20276     29288     21147     29664     23082     25631         0      0.00
   8.96360   8.96360      1.00       499         0       670       702       874       585       805       473       478       622       394       577       478       637       922       749       953       621       756    332208        95     14116         0     18469     21822     22404     14231     21758     16451     15532     16428     11125     17078     15636     20486     29043     20902     29236     22510     25162         0      0.00
   8.96340   8.96340      1.00       475         0       659       653       875       597       873       462       433       609       397       585       499       601      1000       719      1011       687       723    334084        97     14259         0     18407     22325     22424     14412     22330     16561     15797     16783     11211     17052     16019     20255     29477     21125     29633     22952     25703         0      0.00
   8.96319   8.96320      1.00       552         0       626       679       863       547       841       449       419       586       414       600       542       621       957       784       967       657       725    333439        96     14175         0     18631     22302     22725     14167     22250     16190     15734     16474     11186     17128     15903     20335     29203     21197     29305     22725     25430         0      0.00
   8.96299   8.96300      1.00       463         0       666       706       922       586       865       487       467       620       455       604       484       631       962       758       984       607       729    333243        96     14445         0     18672     22332     22650     14069     22207     16564     15611     16516     11131     17115     15754     20597     29208     21205     29281     22719     25533         0      0.00
   8.96279   8.96280      1.00       487         0       643       701       857       559       842       462       468       642       429       574       501       624       937       741       976       674       722    332037        96     14057         0     18498     22164     22825     14295     22185     16237     15772     16720     11199     17225     15773     20670     29186     20958     29164     22870     25623         0      0.00
   8.96258   8.96260      1.00       543         0       636       696       848       604       914       453       489       603       371       594       519       626       918       721       887       654       730    331646        95     14187         0     18373     22281     22257     14237     22033     16292     15569     16361     11012     17029     15752     20547     28952     20474     29089     22660     25302         0      0.00
   8.96238   8.96240      1.00       470         0       627       713       867       629       874       469       443       603       449       550       480       608       889       732      1001       673       735    330685        96     14382         0     18314     22239     22724     14316     22184     16474     15846     16591     11187     17036     15626     20495     29295     21344     29303     22739     25590         0      0.00
   8.96217   8.96220      1.00       503         0       658       734       821       571       820       476       470       549       446       559       492       640       923       772       931       616       748    331338        95     14171         0     18295     22007     22243     13925     21852     16270     15601     16369     11154     16883     15791     20350     28871     20632     29037     22789     25283         0      0.00
   8.96197   8.96190      1.00       527         0       638       724       897       608       802       477       480       574       453       599       525       644       889       680       967       641       734    329967        94     14135         0     18493     22000     22727     14250     21927     16558     15634     16295     11010     17206     15617     20391     28810     20807     28944     22755     25561         0      0.00
   8.96176   8.96180      1.00       531         0       641       723       861       598       898       511       460       598       415       646       520       680       903       744       942       625       776    333409        95     14337         0     18498     22204     22778     14473     22133     16460     15754     16581     11127     17187     15662     20570     29173     20931     29295     22643     25686         0      0.00
   8.96156   8.96150      1.00       547         0       646       701       869       612       841       470       472       600       400       652       490       601       989       771       985       675       718    329376        95     14167         0     18395     22023     22473     14018     21709     16562     15627     16512     11077     16924     15660     20399     29050     20752     29159     22780     25331         0      0.00
   8.96135   8.96140      1.00       523         0       682       690       878       553       838       447       453       571       416       575       460       628       924       775       996       616       751    332037        95     14296         0     18511     22158     22523     14154     21936     16414     15723     16482     11016     16755     15535     20662     29200     20866     29166     22816     25219         0      0.00
   8.96115   8.96110      1.00       459         0       670       694       853       554       884       542       456       622       441       584       528       647       924       712       984       680       744    329274        95     13860         0     18381     22035     22183     13986     21667     16427     15397     16223     10887     16963     15871     20289     28799     20543     28945     22439     25143         0      0.00
   8.96095   8.96090      1.00       538         0       645       722       847       571       851       452       495       665       432       632       534       595       940       702       957       621       761    330166        96     14166         0     18161     22185     22511     14025     21813     16436     15696     16518     11028     17216     15697     20182     28997     20722     29269     22646     25321         0      0.00
   8.96074   8.96080      1.00       449         0       627       769       904       599       830       487       438       632       443       612       482       613       956       707       962       658       731    330332        95     13942         0     18292     22010     22534     14242     22116     16146     15499     16282     11042     17109     15484     20330     28854     20632     28850     22741     25445         0      0.00
   8.96054   8.96050      1.00       451         0       622       747       825       549       878       461       503       629       410       561       476       614       960       759       901       700       727    327171        95     14053         0     18264     21840     22293     14095     21582     16083     15510     16164     10916     16730     15594     20305     28412     20734     29138     22656     25029         0      0.00
   8.96033   8.96030      1.00       496         0       655       676       833       565       855       436       492       637       422       539       476       634       961       735       939       645       717    328849        96     14061         0     18500     22145     22679     14047     21744     16473     15440     16491     11097     17079     15631     20449     28923     20778     29205     22794     25145         0      0.00
   8.96013   8.96020      1.00       450         0       699       716       886       615       821       431       466       648       424       574       504       648       963       699       940       581       686    328453        95     14075         0     18328     21951     22416     14108     21811     16251     15602     16537     11151     16963     15484     20494     29058     20711     28899     22497     25283         0      0.00
   8.95992   8.95990      1.00       487         0       647       718       844       613       843       458       473       610       425       599       506       639       959       690       924       637       705    325674        95     14022         0     17883     21611     22142     14036     21707     16185     15440     16139     10879     16792     15565     19953     28854     20385     28571     22356     25170         0      0.00
   8.95972   8.95970      1.00       533         0       622       721       840       621       830       438       444       641       431       593       495       613       930       721       955       670       792    325425        94     13904         0     18070     21601     22068     13795     21569     15935     15152     16097     10838     16886     15422     20043     28429     20629     28665     22083     24795         0      0.00
   8.95951   8.95950      1.00       517         0       684       699       889       596       818       470       429       599       386       615       492       639       917       744       927       670       724    326403        94     13921         0     17990     21731     22432     13834     21539     16209     15273     16279     10978     16519     15396     20262     28583     20567     28741     22164     25206         0      0.00
   8.95931   8.95930      1.00       485         0       659       690       822       567       880       485       407       582       407       628       505       637       965       659       984       606       723    326435        93     14113         0     18324     22064     22449     14126     21771     16580     15545     16286     10985     17044     15836     20323     28787     20669     28994     22412     25375         0      0.00
   8.95911   8.95910      1.00       507         0       643       732       870       575       880       470       458       556       423       615       510       636       986       782       981       673       726    326603        95     14064         0     17997     21879     22222     14134     21913     16438     15623     16343     10928     16799     15509     20310     28582     20723     28829     22316     25025         0      0.00
   8.95890   8.95890      1.00       495         0       662       708       967       619       860       487       458       539       424       628       488       623       945       732       982       602       824    326402        94     14010         0     18275     22057     22535     14192     21622     16229     15679     16167     11079     17023     15894     20217     29183     20648     29098     22603     25256         0      0.00
   8.95870   8.95870      1.00       523         0       651       740       880       583       873       503       456       603       435       606       492       644       954       754       973       636       698    325769        93     14042         0     18269     22109     22291     14179     21872     16161     15500     16407     11120     17202     15796     20185     28805     20583     29387     22635     25123         0      0.00
   8.95849   8.95850      1.00       510         0       712       733       875       585       898       449       491       591       430       567       504       633       956       725       984       623       735    327336        96     13989         0     18362     21892     22157     14170     21905     16143     15403     16205     10916     16761     15479     20238     28798     20820     29253     22639     25140         0      0.00
   8.95829   8.95830      1.00       485         0       677       697       855       632       835       431       417       603       396       615       498       626       942       759       942       649       787    325932        94     13789         0     18004     21811     22325     14046     21544     16083     15505     16253     10834     16602     15499     20051     28697     20653     28693     22001     24988         0      0.00
   8.95808   8.95800      1.00       516         0       633       691       913       611       864       449       432       619       425       668       498       641       926       754       977       654       782    326567        95     13924         0     18174     21825     22441     13980     21895     16037     15394     16370     10859     16780     15560     19976     28714     20387     28897     22333     25137         0      0.00
   8.95788   8.95790      1.00       524         0       624       719       844       613       871       465       449       595       415       634       529       655       968       749      1001       663       756    330321        95     14097         0     18416     22278     22696     14344     21945     16444     15616     16420     10907     17187     15824     20481     29087     20844     29346     22718     25245         0      0.00
   8.95768   8.95770      1.00       480         0       675       723       914       587       884       481       447       617       417       612       508       638       949       729       951       686       719    327533        95     14066         0     18304     22140     22301     14117     21730     16001     15445     16293     10844     17091     15482     20322     28828     20677     28812     22495     25266         0      0.00
   8.95747   8.95750      1.00       520         0       669       733       889       559       916       459       447       588       413       597       522       638      1015       750       935       657       741    327833        94     14077         0     18151     21654     22437     13929     21505     16011     15051     16378     10955     16965     15427     20189     29035     20577     28605     22389     25015         0      0.00
   8.95727   8.95720      1.00       572         0       666       798       850       576       892       498       510       592       422       601       506       622       972       774       995       660       767    328408        95     14027         0     18197     22024     22295     13780     21715     16210     15646     16468     10951     16927     15413     20322     28813     20762     28956     22524     25328         0      0.00
   8.95706   8.95710      1.00       531         0       626       746       871       610       890       482       429       624       451       616       508       655       938       787       970       676       720    330622        96     14137         0     18267     22264     22559     14171     21905     16599     15908     16345     11358     17148     15677     20673     29116     21011     29531     22616     25382         0      0.00
   8.95686   8.95680      1.00       547         0       630       710       930       626       878       481       445       626       415       610       543       630       971       761       993       649       772    326958        96     14003         0     18331     22288     22430     14019     22017     16582     15565     16682     11135     16903     15614     20273     28665     20822     29149     22781     25031         0      0.00
   8.95665   8.95670      1.00       502         0       666       770       912       604       883       512       437       610       446       620       549       649       990       767       997       679       739    329460        94     14111         0     18195     22049     22416     14198     21979     16200     15648     16393     10976     16703     15479     20181     29213     20812     29034     22505     25195         0      0.00
   8.95645   8.95650      1.00       531         0       689       735       929       598       919       438       472       562       430       634       523       651       956       737      1006       618       710    326569        95     13832         0     18080     21807     22238     13964     21619     16165     15075     16283     10927     16863     15610     20254     28543     20584     28740     22086     25021         0      0.00
   8.95625   8.95620      1.00       517         0       701       734       881       580       880       502       468       613       459       607       486       665       935       751      1008       686       826    326686        94     14029         0     18422     21889     22449     13848     21830     16253     15377     16450     10975     17032     15581     20258     28830     20867     28986     22547     25268         0      0.00
   8.95604   8.95600      1.00       536         0       722       734       905       599       890       459       475       642       441       627       493       627      1040       784       958       643       745    327221        95     14190         0     18316     22177     22618     14341     22097     16354     15692     16350     11259     17232     15964     20362     29266     21062     29077     22681     25468         0      0.00
   8.95584   8.95590      1.00       566         0       657       738       837       631       874       491       456       589       441       669       546       623       984       753       997       662       716    326469        94     14063         0     18218     22113     22636     14336     21820     16167     15689     16594     11175     16987     15698     20204     29225     20891     29222     22552     25526         0      0.00
   8.95563   8.95560      1.00       495         0       699       768       879       584       869       483       450       611       435       637       491       650       947       735       989       711       696    323257        89     14043         0     18370     22001     22570     14063     21801     16162     15566     16499     11321     16683     15495     20471     28745     20646     28923     22614     25097         0      0.00
   8.95543   8.95540      1.00       527         0       679       757       895       600       833       481       485       614       415       649       505       603       998       764      1046       677       758    324286        93     14389         0     18461     21906     22435     14306     21932     16356     15554     16674     10992     16799     15687     20301     28828     20713     29007     22556     25284         0      0.00
   8.95522   8.95530      1.00       532         0       690       745       898       638       907       464       491       602       459       644       524       644       961       765       962       663       726    325415        94     14192         0     18074     21487     22421     14215     21668     16102     15417     16424     11260     16722     15504     19959     28683     20919     28712     22203     25119         0      0.00
   8.95502   8.95500      1.00       527         0       714       768       959       647       933       495       467       605       413       637       499       631      1016       771       995       650       737    320659        92     13840         0     17969     21682     22213     13891     21610     15979     15382     16060     10783     16541     15244     20023     28513     20302     28558     22179     24909         0      0.00
   8.95482   8.95480      1.00       503         0       711       691       925       603       887       453       502       625       442       633       465       679       926       770      1076       661       794    321094        93     13676         0     18058     21284     22067     14080     21559     15918     15050     16141     10800     16659     15168     19808     28183     20252     28493     22122     24803         0      0.00
   8.95461   8.95460      1.00       503         0       694       749       921       641       893       486       465       613       409       630       501       644       966       735      1005       671       743    319883        91     13856         0     18033     21438     22019     13902     21355     16182     15453     16306     10963     16680     15315     20033     28303     20472     28714     22142     24738         0      0.00
   8.95441   8.95440      1.00       535         0       693       807       937       619       893       488       457       629       413       638       482       654       977       774      1027       664       741    320384        93     13889         0     18079     21853     22140     13893     21275     15964     15316     16118     10796     16913     15350     20106     28704     20360     28756     22119     24881         0      0.00
   8.95420   8.95420      1.00       511         0       687       796       934       622       909       538       472       593       468       623       528       685       985       782       915       657       724    319012        86     13660         0     17905     21783     22130     13832     21355     16120     15374     16036     10936     16796     15190     19931     28351     20195     28595     22132     25029         0      0.00
   8.95400   8.95410      1.00       526         0       723       814       925       657       943       492       485       595       403       685       534       651       996       766       990       689       740    319800        91     13695         0     18139     21572     22017     13845     21670     16186     15228     16229     10886     16820     15508     20132     28342     20410     28340     22239     24901         0      0.00
   8.95380   8.95380      1.00       506         0       718       754       946       620       917       473       432       627       434       631       524       668       991       758       990       668       737    315561        91     13728         0     17677     21242     21509     13553     20961     15460     14901     15856     10578     16621     15047     19578     27810     20118     27990     21630     24458         0      0.00
   8.95359   8.95360      1.00       521         0       710       765       898       634       857       492       473       639       464       602       538       657      1011       810      1017       655       736    316827        87     13641         0     17683     21473     21983     13585     21278     15836     15044     15987     10674     16619     15169     19661     28015     20070     28284     21867     24732         0      0.00
   8.95339   8.95340      1.00       555         0       685       779       969       617       865       524       457       607       405       655       496       691      1032       770      1071       615       765    316202        87     13766         0     17529     21737     22122     14076     21519     16165     15251     16010     10584     16761     15363     19874     28107     20365     28619     21972     24809         0      0.00
   8.95318   8.95320      1.00       549         0       707       764       988       681       856       505       472       662       448       602       499       668       994       754       964       667       773    316559        87     13786         0     18004     21202     21954     13819     21387     15846     15132     16138     10744     16511     15173     20087     28683     20334     28223     22102     24657         0      0.00
   8.95298   8.95300      1.00       570         0       690       805       944       631       928       493       462       674       487       644       575       679      1021       806       986       633       732    315205        84     13717         0     17758     21345     21876     13742     21294     15851     15027     15930     10945     16552     15361     19954     27959     20053     28305     21954     24347         0      0.00
   8.95278   8.95280      1.00       512         0       720       760       922       643       932       481       495       657       492       656       556       676      1080       763      1036       677       740    315110        84     13572         0     17610     21143     21896     13716     21149     15639     15288     15888     10596     16482     14964     19557     28033     20122     28322     21830     24117         0      0.00
   8.95257   8.95250      1.00       528         0       689       828       951       604       940       491       511       644       458       694       581       635      1034       792      1045       649       736    314716        84     13810         0     17852     21479     21783     13714     21275     15685     15109     15808     10782     16630     15343     19506     28049     19951     28415     21968     24478         0      0.00
   8.95237   8.95240      1.00       549         0       660       839       964       663       949       512       503       664       468       665       551       672      1012       790      1089       711       786    317609        85     13807         0     17998     21815     22135     14066     21489     15957     15169     16236     10962     16658     15299     20227     28252     20553     28379     22248     24727         0      0.00
   8.95216   8.95220      1.00       589         0       779       767      1009       660       989       575       461       625       444       648       540       634      1013       832      1005       677       774    314393        84     13766         0     17743     21380     22004     13903     21310     15916     15093     16013     10688     16358     15184     19488     28027     20186     28222     22080     24356         0      0.00
   8.95196   8.95190      1.00       567         0       739       802      1056       695       935       511       532       646       488       711       527       693      1100       791      1080       643       788    314649        84     13887         0     17881     21455     21994     14033     21283     16004     14903     15976     10793     16468     15297     19386     28348     20225     28442     21925     24423         0      0.00
   8.95176   8.95170      1.00       591         0       770       830       986       648       945       523       512       666       496       644       583       727      1066       774      1088       671       741    315380        84     13671         0     17911     21634     22190     13572     21350     15939     15367     16115     10714     16650     15314     20013     28150     20304     28394     21864     24266         0      0.00
   8.95155   8.95160      1.00       584         0       783       822      1052       646       961       515       521       662       465       684       546       684      1049       833      1136       686       785    316018        85     14041         0     17998     21494     22034     13719     21288     15850     15186     16029     10682     16476     15379     19585     28396     20249     28225     21976     24418         0      0.00
   8.95135   8.95130      1.00       567         0       775       826      1046       677       946       514       495       667       493       657       540       710      1116       842      1082       709       810    311934        83     13441         0     17730     21161     21878     13607     20934     15757     14912     15741     10690     16493     15114     19168     27841     20120     28111     21661     24248         0      0.00
   8.95114   8.95120      1.00       595         0       779       861      1030       686       968       571       473       656       457       726       608       707      1153       757      1106       695       745    313268        86     13576         0     17641     21605     21876     13729     21126     15823     15057     15864     10759     16405     15309     19473     27900     19949     28080     21788     24421         0      0.00
   8.95094   8.95090      1.00       599         0       790       843      1036       716      1011       545       497       699       500       715       585       707      1117       838      1100       703       778    311537        85     13845         0     17927     21361     21918     13930     21225     15891     15210     15923     10766     16621     15419     19783     28463     20424     28517     22068     24823         0      0.00
   8.95074   8.95070      1.00       620         0       876       888      1071       692       987       546       555       690       488       707       584       723      1146       864      1093       725       795    313039        84     13755         0     18013     21009     21868     13706     21185     15638     14986     15914     10727     16506     15062     19537     28039     20151     27926     21869     24211         0      0.00
   8.95053   8.95060      1.00       616         0       827       842      1075       698      1085       591       503       693       524       781       568       750      1125       852      1093       714       814    314300        85     13643         0     17986     21564     22056     13757     21336     15801     15219     16144     10860     16709     15408     19918     28410     20445     28465     21873     24461         0      0.00
   8.95033   8.95030      1.00       604         0       885       963      1126       792      1035       536       519       738       468       776       586       754      1187       837      1104       759       849    310534        84     13730         0     17780     21384     22053     13935     21310     15770     15280     15971     10716     16580     15123     19730     28249     20139     28110     21873     24319         0      0.00
   8.95012   8.95010      1.00       661         0       897       932      1095       735      1083       532       530       744       573       769       607       768      1251       858      1191       752       798    313557        84     14021         0     17996     21515     22159     13887     21450     16048     15326     16216     10868     16600     15208     19570     28350     20263     28248     22084     24703         0      0.00
   8.94992   8.94990      1.00       657         0       845       953      1107       747      1077       572       550       692       544       741       632       828      1261       868      1169       796       822    312679        84     13836         0     18185     21335     21975     14061     21248     15966     15134     16013     10794     16612     15236     20260     28559     20398     28506     22027     24467         0      0.00
   8.94972   8.94970      1.00       687         0       911       957      1198       771      1080       615       545       707       530       741       612       770      1176       913      1204       752       862    312086        85     13819         0     18186     21197     22165     13997     21765     16015     15395     16137     10957     16768     15333     19540     28243     20470     28584     22079     24535         0      0.00
   8.94951   8.94950      1.00       686         0       938       989      1188       773      1063       594       573       772       530       833       666       817      1282       885      1254       782       816    311346        83     13800         0     18187     21431     21791     13939     21482     15803     14991     15992     10956     16731     15299     19905     28436     20411     28303     21861     24496         0      0.00
   8.94931   8.94930      1.00       714         0       997      1006      1229       816      1131       612       544       781       577       843       660       835      1338       973      1213       801       856    312381        84     14034         0     18263     21553     22193     13960     21450     15867     15305     15958     10882     16625     15212     20090     28653     20411     28430     22079     24498         0      0.00
   8.94910   8.94910      1.00       740         0      1012      1042      1254       834      1200       637       566       769       545       920       758       851      1362       956      1345       832       857    311352        83     13825         0     18205     21671     22527     14106     21641     16014     15151     16037     11017     16826     15557     19937     28584     20496     28814     22009     24548         0      0.00
   8.94890   8.94890      1.00       725         0      1037      1133      1273       872      1154       615       625       799       625       910       747       857      1460       972      1411       849       900    311661        84     14026         0     18383     21672     22562     14344     21813     15951     15299     16247     11036     16914     15554     20161     28760     20636     28827     22407     25052         0      0.00
   8.94870   8.94870      1.00       791         0      1096      1132      1269       859      1243       670       621       867       591       901       756       905      1486      1042      1391       860       940    312633        83     14184         0     18415     21928     22657     14099     21774     16248     15395     16312     11322     16879     15434     20130     28865     20502     28985     22226     24700         0      0.00
   8.94849   8.94850      1.00       797         0      1077      1149      1412       953      1299       679       658       959       634       967       765       931      1519      1004      1461       837       956    311575        84     13985         0     18381     21849     22649     14296     21832     16013     15428     16546     11227     17062     15484     20144     28876     20760     28581     22043     24821         0      0.00
   8.94829   8.94830      1.00       846         0      1172      1211      1453       923      1328       730       684       913       713      1016       787       983      1576      1127      1499       968       983    311107        83     14260         0     18537     21968     22602     14453     21829     16139     15396     16301     11309     17410     15681     20180     29017     20686     28919     22278     24776         0      0.00
   8.94808   8.94810      1.00       818         0      1225      1292      1617      1042      1400       812       710       915       671      1039       796      1028      1574      1138      1494       971      1005    311497        83     14223         0     18520     22013     22858     14514     22072     16431     15348     16439     11118     17167     15426     20341     28891     20654     29030     22327     24793         0      0.00
   8.94788   8.94780      1.00       922         0      1356      1433      1567      1040      1543       829       706       987       682      1160       838      1125      1739      1225      1633       966      1071    311516        85     14289         0     18935     22113     22716     14316     22317     16342     15503     16605     11255     17259     15612     20550     28954     20828     28966     22139     24698         0      0.00
   8.94768   8.94770      1.00       944         0      1409      1465      1696      1056      1578       863       717       985       761      1244       926      1085      1811      1267      1692      1046      1081    313529        84     14504         0     18986     22198     23027     14642     22461     16440     15837     16682     11461     17488     16036     20291     29280     21308     29470     22396     24878         0      0.00
   8.94747   8.94750      1.00      1004         0      1447      1506      1792      1181      1640       903       761      1142       777      1283      1043      1154      1994      1306      1772      1102      1096    311824        84     14352         0     18917     22491     23253     14584     22401     16338     15799     16770     11315     17534     16141     20261     29555     20822     29256     22233     24838         0      0.00
   8.94727   8.94730      1.00      1092         0      1563      1660      1931      1258      1733       967       785      1146       839      1380      1037      1257      2087      1392      1859      1192      1183    311711        83     14506         0     19050     22653     23359     14818     22500     16629     15449     16916     11500     17717     16037     20401     29552     21129     29477     22509     24991         0      0.00
   8.94707   8.94700      1.00      1238         0      1648      1698      2004      1347      1797       965       841      1203       877      1418      1140      1262      2172      1454      1990      1207      1212    311407        83     14716         0     19276     22673     23365     15217     22915     16546     15700     16947     11571     17837     16252     20694     29543     21109     29773     22597     25139         0      0.00
   8.94686   8.94690      1.00      1259         0      1764      1826      2177      1371      1889       986       904      1261       856      1532      1109      1357      2351      1533      2143      1264      1323    312544        84     15077         0     19473     23113     24105     15313     23000     16967     16121     17379     11781     18422     16264     21011     30532     21688     30551     23104     25646         0      0.00
   8.94666   8.94660      1.00      1242         0      1864      2053      2281      1480      2009      1134       943      1340       966      1587      1206      1471      2495      1634      2225      1345      1354    309009        82     15072         0     19666     23287     24048     15450     23180     17027     16083     17289     11794     17878     16279     20967     30348     21667     30204     23055     25299         0      0.00
   8.94645   8.94650      1.00      1365         0      2002      2007      2472      1578      2172      1115       990      1384      1038      1599      1260      1451      2552      1684      2274      1385      1334    311422        84     15283         0     19803     23573     24478     15664     23987     17057     16274     17289     12041     18435     16640     21007     30726     22250     30652     23363     25422         0      0.00
   8.94625   8.94630      1.00      1416         0      2114      2206      2551      1580      2253      1229      1028      1438      1050      1782      1332      1552      2692      1717      2387      1433      1474    307163        82     15136         0     19915     23142     24171     15432     23410     17012     15898     17334     11979     18346     16439     20712     30489     21829     30125     22801     25259         0      0.00
   8.94605   8.94600      1.00      1582         0      2227      2292      2705      1642      2317      1235      1128      1468      1068      1839      1333      1646      2751      1920      2468      1498      1459    306652        82     15493         0     20351     23612     24592     15685     23679     16927     16346     17381     12053     18690     16361     21131     30597     21786     30313     22917     25349         0      0.00
   8.94584   8.94590      1.00      1545         0      2346      2334      2793      1832      2405      1367      1218      1643      1140      2031      1486      1679      2906      2008      2663      1553      1613    308532        82     15699         0     20718     23576     24767     16028     23868     17319     16348     17454     12254     18969     16956     21440     31001     22363     30977     23227     25816         0      0.00
   8.94564   8.94560      1.00      1627         0      2439      2445      2893      1899      2585      1297      1171      1686      1175      2036      1562      1809      3121      2108      2798      1665      1658    305909        82     15651         0     20625     23744     24819     16043     23871     17070     16089     17575     12029     18860     16577     21255     31158     22347     30829     22990     25717         0      0.00
   8.94543   8.94540      1.00      1751         0      2626      2504      3003      1999      2740      1426      1281      1776      1257      2169      1647      1862      3189      2030      2868      1649      1674    307002        82     15916         0     20986     23893     25407     16270     24433     17284     16581     17898     12450     19276     16954     21668     31414     22380     31342     23348     25936         0      0.00
   8.94523   8.94530      1.00      1779         0      2607      2779      3127      2068      2856      1527      1227      1800      1306      2268      1688      1917      3309      2182      3037      1709      1706    307500        81     15656         0     20792     24100     25612     16475     24346     17397     16415     17836     12487     18950     16948     21519     31081     22711     31345     23412     25650         0      0.00
   8.94503   8.94500      1.00      1900         0      2802      2869      3294      2215      2910      1580      1309      1874      1418      2409      1748      1989      3604      2291      3129      1833      1832    303256        81     15938         0     20996     24160     25876     16670     24333     17590     16518     18006     12646     19432     17369     21705     31617     22836     31465     23296     25781         0      0.00
   8.94482   8.94480      1.00      1882         0      2952      2839      3402      2184      3124      1575      1358      1916      1417      2504      1852      1996      3621      2303      3182      1886      1824    305443        81     15959         0     21743     24591     26263     16764     25000     17662     16790     18337     12878     19633     17198     21799     32283     22944     31828     23764     26183         0      0.00
   8.94462   8.94470      1.00      2024         0      2958      2980      3488      2255      3215      1648      1339      2075      1460      2576      1884      2120      3704      2370      3335      1993      1899    306195        82     16218         0     21670     24487     26213     16912     24985     17698     16649     18205     12797     19817     17560     21900     31924     22909     31985     23932     25778         0      0.00
   8.94442   8.94440      1.00      2135         0      3097      3050      3613      2371      3239      1769      1492      2072      1498      2586      1935      2250      3841      2564      3516      1975      2088    303289        80     16379         0     21449     24674     26232     17061     25015     17846     16569     18298     12826     19767     17577     22132     32051     23238     32035     23811     26360         0      0.00
   8.94421   8.94420      1.00      2150         0      3248      3297      3747      2420      3401      1829      1472      2127      1514      2758      2053      2304      4021      2504      3543      1946      2012    303762        81     16535         0     21539     24984     26502     17276     25069     17911     16763     18299     13092     19853     17591     21978     32739     23383     32249     23717     26167         0      0.00
   8.94401   8.94400      1.00      2241         0      3299      3326      3752      2484      3365      1862      1475      2254      1555      2754      2094      2372      4022      2567      3551      2191      2048    303490        80     16577         0     21975     25377     26884     17320     25506     18173     16870     18646     13127     20211     17805     22296     32655     23576     32654     24551     26633         0      0.00
   8.94381   8.94390      1.00      2197         0      3304      3310      3848      2555      3519      1816      1479      2188      1633      2748      2102      2467      4155      2671      3718      2196      2105    303814        80     16508         0     21970     25223     26830     17412     25712     17889     16797     18708     12983     20158     17616     22432     32682     23492     32473     24126     26512         0      0.00
   8.94360   8.94360      1.00      2288         0      3419      3492      3988      2537      3602      1881      1573      2295      1707      2961      2151      2495      4323      2785      3802      2190      2127    301947        80     16730         0     22172     25296     27163     17537     25931     18189     16983     18996     13411     20483     18084     22710     33065     23569     32651     24013     26655         0      0.00
   8.94340   8.94340      1.00      2381         0      3508      3495      4103      2683      3603      1982      1660      2360      1692      2958      2163      2524      4126      2764      3812      2220      2253    304207        81     17139         0     22823     25666     27382     17849     25912     18550     17231     19069     13395     20758     18013     22498     33102     23641     32479     24394     26753         0      0.00
   8.94319   8.94320      1.00      2472         0      3604      3532      4044      2603      3659      1964      1628      2352      1653      3039      2162      2542      4292      2812      3975      2202      2241    303457        80     17132         0     22502     25546     27150     17631     25892     18006     16983     19132     13236     20551     17890     22451     32755     23393     32626     24095     26845         0      0.00
   8.94299   8.94300      1.00      2288         0      3578      3621      4162      2804      3714      1896      1607      2313      1676      2922      2122      2603      4411      2823      3748      2272      2167    302691        81     16814         0     22487     25604     27293     17931     25736     18138     17169     18943     13124     20344     18054     22948     33232     23953     32676     24191     26864         0      0.00
   8.94279   8.94280      1.00      2431         0      3777      3721      4237      2760      3706      2021      1605      2447      1725      3043      2208      2544      4426      2879      3965      2375      2306    303036        80     16843         0     22815     25698     27573     17721     26046     18152     17011     18898     13460     20502     17803     22643     33004     24047     32851     24174     26693         0      0.00
   8.94258   8.94260      1.00      2499         0      3643      3678      4159      2738      3742      2076      1635      2391      1742      3040      2327      2549      4667      2928      4016      2369      2266    302345        81     17280         0     22723     25618     27849     18037     26045     18349     17255     19220     13697     20646     18233     22810     33819     24220     33083     24677     26890         0      0.00
   8.94238   8.94240      1.00      2540         0      3738      3778      4327      2777      3772      1984      1706      2377      1799      3139      2171      2659      4478      2975      3885      2385      2287    302577        80     16826         0     22711     25454     27467     17599     26027     18354     17213     19126     13424     20818     17834     22738     33275     23725     32641     24400     26860         0      0.00
   8.94218   8.94220      1.00      2463         0      3709      3694      4408      2736      3821      2019      1751      2425      1805      3041      2232      2593      4525      2921      4059      2339      2280    303312        81     17181         0     23190     25561     27782     18178     26311     18484     17176     19196     13670     20551     18062     22742     33461     24009     33048     24458     26779         0      0.00
   8.94197   8.94190      1.00      2566         0      3709      3802      4389      2812      3839      2034      1603      2445      1814      3047      2282      2641      4663      2946      3995      2319      2358    303120        80     17298         0     22707     26191     27702     17979     26669     18543     17224     19246     13497     20410     18006     22940     33540     24084     33116     24501     27081         0      0.00
   8.94177   8.94180      1.00      2470         0      3747      3835      4333      2792      3826      2143      1732      2342      1738      3196      2265      2555      4608      2996      4033      2321      2249    305786        82     17370         0     22898     26253     28034     18101     26518     18618     17521     19076     13502     20899     18303     22860     33642     24108     33021     24764     26917         0      0.00
   8.94157   8.94150      1.00      2495         0      3702      3792      4362      2827      3714      2099      1682      2469      1752      3101      2212      2626      4707      3079      4112      2359      2327    303424        81     17154         0     22851     25924     27913     17950     26080     18474     17346     19283     13566     20732     18183     23017     33885     24335     33450     24703     26713         0      0.00
   8.94136   8.94140      1.00      2502         0      3747      3735      4434      2839      3828      2070      1708      2421      1864      3083      2315      2614      4695      2956      4129      2454      2298    305053        81     17174         0     22788     25831     27802     17995     26463     18327     17123     19125     13609     20549     18028     22921     33696     23995     33246     24395     26566         0      0.00
   8.94116   8.94110      1.00      2547         0      3702      3739      4458      2774      3723      2098      1693      2351      1773      3011      2352      2615      4706      2888      4021      2381      2270    300991        80     17060         0     22804     25772     27789     17876     25969     18485     17404     19077     13373     20606     18146     22379     33534     23710     32891     24238     26635         0      0.00
   8.94096   8.94100      1.00      2561         0      3674      3783      4307      2872      3864      2012      1712      2558      1720      3070      2282      2687      4604      2900      4125      2285      2386    304182        81     17139         0     22809     26123     28117     18170     26333     18673     17180     19338     13716     20846     18148     23000     33705     23975     33370     24468     27043         0      0.00
   8.94075   8.94070      1.00      2489         0      3760      3926      4407      2867      3769      2056      1705      2410      1748      2989      2264      2725      4707      3047      4042      2296      2302    302483        81     17013         0     22933     26417     27855     18102     26292     18441     17276     19282     13424     20618     18142     22973     33550     23989     32953     24344     26380         0      0.00
   8.94055   8.94060      1.00      2493         0      3677      3802      4431      2914      3871      2009      1712      2481      1801      3070      2311      2647      4601      2875      4142      2396      2321    304103        82     17147         0     22867     26104     27709     18079     26305     18447     17213     19163     13533     20971     18325     22966     33851     23785     33083     24724     26908         0      0.00
   8.94034   8.94030      1.00      2493         0      3769      3762      4331      2937      3854      2114      1668      2381      1723      3056      2261      2612      4663      2972      4068      2325      2365    302625        80     17247         0     22916     25893     27862     18046     26450     18614     17167     19112     13644     20803     18079     22887     33470     23870     33051     24613     26987         0      0.00
   8.94014   8.94010      1.00      2505         0      3767      3781      4330      2802      3714      2049      1707      2397      1762      3249      2241      2668      4629      2965      4022      2502      2343    302631        81     17491         0     23164     26025     27831     18008     26381     18389     17440     19431     13559     20806     18127     22900     34009     24131     33414     24965     27250         0      0.00
   8.93994   8.94000      1.00      2519         0      3741      3783      4396      2786      3913      2148      1730      2551      1778      3212      2383      2728      4620      2961      4060      2348      2281    303582        81     17302         0     23231     26236     28057     18004     26520     18738     17504     19431     13646     21059     18325     23414     33669     24516     33738     24719     26946         0      0.00
   8.93973   8.93970      1.00      2489         0      3597      3796      4345      2754      3773      2023      1653      2449      1842      3138      2246      2677      4482      2999      4056      2413      2270    300874        80     17229         0     22768     25901     27663     17807     26227     18498     17348     19396     13643     20612     18136     22804     33654     24139     33040     24484     26685         0      0.00
   8.93953   8.93950      1.00      2548         0      3828      3810      4393      2806      3841      2099      1748      2530      1830      3147      2377      2662      4697      3012      4138      2371      2331    303697        80     17303         0     23093     26028     27642     18022     26514     18543     17388     19256     13565     20986     18249     23031     33528     24193     33410     24394     27138         0      0.00
   8.93933   8.93940      1.00      2455         0      3817      3757      4333      2706      3898      2083      1803      2451      1813      3120      2280      2677      4675      2998      4127      2340      2317    304104        81     17163         0     23303     25913     28089     18028     26439     18816     17393     19266     13770     20754     18316     22726     33576     24097     33206     24865     26957         0      0.00
   8.93912   8.93910      1.00      2499         0      3736      3834      4458      2786      3833      1980      1772      2491      1761      3092      2296      2649      4772      2919      4021      2429      2384    300503        83     17207         0     22732     25869     27459     17957     25932     18123     17026     19136     13562     20750     18026     22907     33493     23887     33004     24380     26414         0      0.00
   8.93892   8.93890      1.00      2530         0      3792      3790      4434      2892      3785      2024      1794      2330      1834      3112      2355      2718      4681      2942      4097      2359      2425    302304        83     17023         0     22866     25845     27736     17899     26238     18513     17179     18910     13471     20848     17980     22625     33376     23891     33137     24332     26676         0      0.00
   8.93872   8.93870      1.00      2549         0      3670      3830      4492      2803      3882      2141      1715      2464      1752      3207      2303      2703      4646      2966      4041      2431      2319    301398        85     17168         0     22878     26232     27934     17969     26418     18601     17524     19667     13688     20994     18242     23114     33978     24267     33453     24587     26967         0      0.00
   8.93851   8.93850      1.00      2498         0      3855      3701      4453      2831      3847      2095      1751      2425      1824      3273      2295      2696      4805      3047      4077      2404      2264    301631        84     17347         0     23256     25985     27713     18144     26473     18692     17510     19320     13757     20843     18476     23058     33888     24485     33413     24862     27116         0      0.00
   8.93831   8.93830      1.00      2609         0      3859      3897      4441      2797      3867      2140      1788      2480      1881      3093      2338      2656      4709      3026      4115      2511      2358    301162        85     17314         0     23074     25820     27885     18185     25885     18297     17328     19382     13538     20812     18241     22839     33266     23855     33079     24441     26785         0      0.00
   8.93811   8.93810      1.00      2466         0      3786      3895      4522      2874      3929      2063      1763      2619      1760      3198      2287      2638      4707      2966      4111      2366      2401    301151        86     17197         0     23320     25890     28363     18140     26522     18640     17453     19564     13427     21105     18285     22732     33456     24367     33404     24605     27005         0      0.00
   8.93790   8.93790      1.00      2526         0      3786      3753      4533      2909      3884      2059      1753      2502      1761      3170      2358      2593      4647      3047      4100      2405      2394    301327        86     17394         0     22810     25696     27889     18039     26243     18605     17132     19361     13511     20829     18321     22950     33330     24479     32851     24440     26677         0      0.00
   8.93770   8.93770      1.00      2545         0      3932      3813      4540      2863      4040      2119      1726      2566      1851      3199      2358      2775      4607      3067      4082      2374      2331    301285        85     17362         0     23406     26348     28299     18335     27048     18800     17430     19407     13632     20885     18499     23170     33804     24484     33546     24987     26922         0      0.00
   8.93750   8.93750      1.00      2578         0      3824      3879      4519      2996      3970      2088      1773      2597      1826      3132      2276      2766      4856      3107      4158      2452      2402    301354        85     17382         0     23113     25887     28202     17984     26768     18514     17524     19429     13672     20961     17998     22900     33645     24383     33496     24826     27083         0      0.00
   8.93729   8.93730      1.00      2517         0      3829      3821      4497      2843      3888      2120      1825      2614      1851      3213      2370      2672      4780      2993      4178      2358      2246    299867        86     17122         0     22992     26080     28032     18101     26476     18495     17511     19483     13670     20907     18459     23067     33836     24019     33487     24598     26720         0      0.00
   8.93709   8.93710      1.00      2583         0      3971      3829      4395      2964      3872      2072      1796      2572      1866      3263      2447      2705      4746      2967      4108      2507      2281    299331        85     17003         0     22850     25639     27282     17937     26229     18424     17084     19209     13639     20938     18166     22292     33425     23789     32954     23963     26217         0      0.00
   8.93689   8.93690      1.00      2567         0      3835      3819      4426      2919      4030      2119      1784      2516      1772      3241      2346      2775      4733      2960      4158      2458      2443    299680        86     17086         0     22879     25986     27945     18207     26382     18531     17471     19360     13511     20931     18157     23064     33699     24173     33344     24620     26734         0      0.00
   8.93668   8.93660      1.00      2557         0      3892      3906      4541      2854      3897      2175      1693      2547      1881      3356      2381      2646      4795      3032      4176      2429      2342    300413        86     17506         0     23174     26153     28029     18029     26459     18812     17120     19312     13654     21051     18350     23040     33726     24513     33647     24725     27012         0      0.00
   8.93648   8.93650      1.00      2590         0      3851      3840      4561      2960      3923      2184      1789      2487      1917      3265      2397      2756      4778      3070      4214      2482      2348    303469        87     17110         0     22715     25804     28009     18102     26291     18676     17328     19374     13798     20858     18145     22882     33636     24290     33260     24553     26967         0      0.00
   8.93628   8.93630      1.00      2554         0      3784      3935      4467      2857      3926      2112      1738      2517      1774      3245      2381      2799      4689      3000      4245      2447      2431    300731        85     17259         0     22982     26271     27871     18033     26548     18538     17391     19285     13606     21039     18321     22991     33696     24249     33548     24562     26680         0      0.00
   8.93607   8.93610      1.00      2616         0      3876      3914      4625      2896      3959      2089      1749      2500      1855      3264      2308      2711      4763      2989      4312      2454      2397    299849        85     17447         0     23102     25890     28172     18384     26434     18603     17388     19542     14060     21198     18289     23009     33918     24327     33215     24756     26964         0      0.00
   8.93587   8.93590      1.00      2528         0      3821      3753      4545      2822      3859      2100      1782      2479      1902      3161      2393      2726      4842      3030      4138      2416      2388    298146        86     17008         0     22873     25664     27681     17970     26280     18383     17144     19037     13632     20844     17919     22839     33289     24089     32754     24430     26770         0      0.00
   8.93567   8.93560      1.00      2608         0      3829      3803      4505      2850      3837      2078      1826      2558      1861      3250      2307      2747      4681      3037      4114      2351      2373    297445        85     17241         0     22886     25688     27648     17861     25939     18199     17157     19157     13526     20671     18081     22529     33160     23866     32812     24153     26573         0      0.00
   8.93546   8.93550      1.00      2568         0      3905      3914      4442      2800      4051      2100      1860      2453      1872      3229      2325      2696      4712      2969      4343      2463      2472    300250        86     17232         0     23311     25790     27873     18064     26771     18670     17304     19120     13660     20815     17998     22779     33661     24271     33373     24554     27050         0      0.00
   8.93526   8.93520      1.00      2600         0      3768      3945      4523      2885      4033      2086      1761      2507      1876      3169      2446      2687      4718      3072      4255      2452      2387    297019        84     17200         0     22605     25976     27665     18006     26161     18214     17091     19098     13452     20842     18381     22593     33207     23770     32963     23907     26800         0      0.00
   8.93506   8.93510      1.00      2663         0      3978      3958      4561      2928      3956      2171      1786      2521      1903      3115      2350      2765      4778      3071      4132      2512      2524    301058        85     17447         0     23310     26270     28242     18317     26418     18600     17581     19328     13824     20944     18378     22984     33765     24549     33541     24793     26973         0      0.00
   8.93485   8.93490      1.00      2557         0      3858      3929      4486      2863      4021      2087      1761      2535      1861      3194      2375      2773      4813      3047      4116      2411      2246    298435        86     17340         0     22928     25803     28055     18090     26319     18413     17388     19212     13692     20645     18110     23005     33733     24335     33054     24318     26704         0      0.00
   8.93465   8.93460      1.00      2434         0      3723      3756      4444      2865      3870      2071      1752      2538      1793      3190      2285      2765      4703      2955      4244      2413      2317    297161        84     16908         0     22426     25680     27608     17677     26091     18242     16990     18999     13327     20673     18049     22509     33440     23859     32889     24224     26391         0      0.00
   8.93445   8.93450      1.00      2562         0      3853      3771      4445      2965      3844      2049      1816      2449      1848      3292      2264      2740      4754      3008      4209      2431      2352    298749        86     17282         0     22888     25717     27675     17914     26318     18522     17449     19044     13589     20993     18032     22710     33010     23902     33075     24169     26774         0      0.00
   8.93424   8.93420      1.00      2571         0      3871      3698      4488      2923      3931      2046      1763      2444      1833      3168      2416      2791      4794      2999      4095      2360      2287    298075        85     17376         0     23157     25882     28024     18027     26488     18359     17217     19250     13722     20895     18315     23054     33514     23941     33097     24270     26687         0      0.00
   8.93404   8.93410      1.00      2567         0      3832      3958      4409      2919      3916      2108      1784      2396      1845      3201      2348      2730      4701      3028      4181      2462      2366    300060        85     17195         0     23069     26058     27810     18123     26408     18347     17417     18924     13495     20910     18229     22961     33165     24137     33120     24437     26619         0      0.00
   8.93384   8.93380      1.00      2452         0      3835      3831      4348      2933      3858      2102      1724      2493      1728      3237      2314      2683      4697      3082      4169      2356      2349    299119        86     17165         0     23090     25827     27726     17651     26210     18428     17334     19141     13581     20987     18123     22844     33323     24404     32866     24526     26586         0      0.00
   8.93363   8.93370      1.00      2591         0      3815      3747      4474      2854      3928      2099      1739      2480      1869      3015      2422      2815      4901      3066      4210      2508      2489    303304        87     17553         0     23237     25686     28189     18135     26585     18598     17449     19496     13770     20918     18462     23334     34294     24342     33680     24988     27194         0      0.00
   8.93343   8.93340      1.00      2554         0      3854      3812      4582      2852      4044      2108      1757      2566      1802      3163      2473      2686      4775      3057      4102      2359      2385    303073        87     17177         0     23217     25829     28211     18251     26724     18782     17293     19488     13657     21006     18368     23267     34020     24378     33588     24613     27194         0      0.00
   8.93323   8.93330      1.00      2519         0      3957      3807      4569      2937      3947      2140      1708      2505      1925      3169      2377      2748      4688      3082      4137      2415      2405    306572        87     17781         0     23583     26428     28974     18399     27003     19153     17734     20020     14005     21366     18900     23464     34523     24902     34125     25238     27553         0      0.00
   8.93302   8.93300      1.00      2578         0      3821      3794      4406      2929      3880      2080      1742      2644      1788      3197      2381      2764      4585      3051      4054      2382      2322    303944        88     17364         0     23246     25889     27921     18484     26600     18728     17546     19557     13556     20975     18279     23089     33807     24596     33334     24508     27092         0      0.00
   8.93282   8.93290      1.00      2571         0      3828      3788      4323      2819      3866      2093      1741      2490      1770      3186      2347      2664      4730      3004      4172      2449      2440    306829        88     17462         0     23327     26538     28147     18401     27077     19148     17584     19666     13785     21141     18650     23433     33911     24380     33781     24760     27401         0      0.00
   8.93262   8.93260      1.00      2505         0      3820      3790      4410      2760      3916      2018      1665      2451      1777      3097      2416      2687      4671      2990      4126      2432      2324    305226        88     17472         0     23319     26370     28309     18307     26742     18537     17613     19682     13918     21211     18296     23345     34032     24530     33484     25043     27454         0      0.00
   8.93242   8.93240      1.00      2447         0      3875      3889      4380      2799      3818      2028      1753      2445      1809      3188      2332      2674      4689      2941      4036      2382      2278    307411        88     17375         0     23382     26441     28304     18342     26798     18915     17796     19739     13965     21173     18475     23561     34546     24838     33750     24957     27236         0      0.00
   8.93221   8.93220      1.00      2568         0      3812      3872      4471      2790      3832      2093      1726      2500      1762      3124      2400      2727      4899      2954      4210      2391      2381    310547        89     17930         0     23687     26736     28731     18635     27523     19185     17934     19853     13999     21213     18855     23624     34737     24906     34319     25363     27917         0      0.00
   8.93201   8.93200      1.00      2564         0      3860      3771      4330      2826      3952      2051      1697      2472      1848      3078      2410      2722      4649      3115      4123      2376      2355    311630        89     17545         0     23537     26598     28297     18217     27036     18861     17534     19487     13901     21075     18578     23500     34336     24714     34135     25164     27498         0      0.00
   8.93181   8.93180      1.00      2515         0      3818      3892      4401      2842      3866      2062      1655      2465      1770      3247      2295      2624      4625      2918      4056      2325      2327    310761        90     17795         0     23626     27142     28477     18473     27316     19112     17793     19794     13839     21526     18722     23628     34436     24686     33957     24993     27579         0      0.00
   8.93160   8.93160      1.00      2537         0      3728      3761      4357      2828      3898      2050      1745      2524      1827      3104      2357      2664      4810      3033      4043      2349      2282    312240        89     17707         0     23496     26374     28559     18670     26937     18999     17665     19699     14124     21436     18817     23375     34498     24947     34053     25130     27515         0      0.00
   8.93140   8.93140      1.00      2585         0      3823      3740      4325      2864      3812      2126      1699      2459      1814      3184      2355      2609      4714      2908      4073      2354      2312    313393        91     17936         0     23755     26560     28500     18463     27152     19117     17976     19898     14074     21480     18680     23818     34877     24654     34377     25266     27827         0      0.00
   8.93120   8.93120      1.00      2518         0      3720      3775      4510      2908      3831      2133      1767      2461      1789      3157      2276      2751      4547      2949      4037      2334      2311    312948        89     17683         0     23758     26836     29065     18722     27266     19253     17841     19734     14087     21777     18810     23769     34658     25216     34670     25552     27647         0      0.00
   8.93099   8.93100      1.00      2522         0      3644      3837      4448      2870      3761      2031      1721      2470      1764      3105      2280      2744      4718      2975      4015      2347      2283    313096        90     17851         0     23477     26809     28849     18452     27443     19113     17938     20122     14011     21294     19070     23816     35273     25265     34220     25537     27982         0      0.00
   8.93079   8.93070      1.00      2519         0      3721      3734      4293      2869      3842      2075      1750      2365      1797      3151      2242      2678      4716      3006      3942      2381      2327    311638        90     17654         0     23214     26504     28236     18726     26850     19035     17575     19568     13832     21279     18723     23340     34269     24499     33757     25064     27419         0      0.00
   8.93059   8.93060      1.00      2588         0      3806      3826      4430      2896      3955      2017      1690      2445      1806      3005      2240      2577      4499      2843      4068      2367      2345    316297        91     17844         0     23765     26948     28751     18735     27728     19323     17884     20040     14061     21240     19044     23795     34667     25008     34677     25549     27963         0      0.00
   8.93038   8.93040      1.00      2530         0      3690      3681      4430      2815      3698      1991      1710      2499      1855      3123      2311      2656      4664      2983      3920      2299      2259    312653        90     17674         0     23372     26617     28419     18454     26794     18939     17501     19794     14153     21248     18564     23433     34397     24797     34018     25077     27570         0      0.00
   8.93018   8.93020      1.00      2514         0      3633      3694      4273      2832      3800      2042      1685      2391      1828      3035      2251      2614      4555      2968      3945      2399      2241    312700        90     17817         0     23415     26455     28532     18330     27131     19029     17737     19921     13946     21353     18661     23581     34853     24886     34077     25291     27275         0      0.00
   8.92998   8.93000      1.00      2507         0      3685      3733      4363      2765      3824      1993      1746      2403      1767      3100      2223      2623      4573      2935      4069      2334      2204    313354        90     18121         0     23846     26909     29078     18642     27418     19390     18183     19953     14204     21907     18789     24130     35008     24974     34825     25646     28132         0      0.00
   8.92978   8.92970      1.00      2450         0      3642      3807      4385      2809      3807      1989      1694      2416      1806      3059      2306      2621      4556      2935      4059      2297      2267    313046        89     17670         0     23407     26650     28541     18683     26991     19068     18050     20050     14124     21530     18596     23824     34476     24880     34387     25048     27607         0      0.00
   8.92957   8.92960      1.00      2413         0      3707      3769      4384      2878      3883      1972      1696      2476      1810      3172      2344      2567      4542      2989      4065      2393      2246    315222        91     17853         0     23734     26889     28995     18877     27404     19219     18134     20071     14090     21689     19132     23871     34758     24802     34450     25595     27820         0      0.00
   8.92937   8.92940      1.00      2454         0      3659      3760      4306      2730      3865      2042      1663      2501      1795      3084      2144      2565      4571      2985      3955      2363      2275    313001        91     17864         0     23817     26794     28748     18659     27508     19288     17885     20011     14245     21529     18957     23718     35037     25183     34380     25437     27876         0      0.00
   8.92917   8.92920      1.00      2463         0      3663      3607      4358      2803      3789      2059      1699      2389      1742      3107      2378      2554      4429      2874      3916      2300      2240    313296        91     17688         0     23391     26464     28317     18583     27005     19201     17769     19600     13943     21257     18977     23515     34289     24626     33710     25235     27450         0      0.00
   8.92896   8.92890      1.00      2525         0      3704      3654      4272      2877      3766      2002      1681      2400      1732      3027      2350      2524      4546      3016      3949      2283      2272    311905        90     17655         0     23577     26658     28133     18267     26981     18997     17960     19751     13689     21210     18809     23764     34553     24877     34041     25108     27385         0      0.00
   8.92876   8.92880      1.00      2434         0      3717      3689      4250      2765      3878      1979      1688      2393      1770      3113      2355      2602      4513      2912      3897      2257      2219    314059        91     17793         0     23443     26714     28672     18492     27056     19066     17957     19940     14105     21389     19100     23469     34706     25082     34212     25418     27829         0      0.00
   8.92856   8.92850      1.00      2459         0      3698      3661      4387      2808      3835      2007      1700      2464      1814      3067      2131      2633      4424      2975      3964      2347      2289    311218        89     17625         0     23286     26252     28473     18383     26784     18855     17976     19935     14106     21156     18580     23633     34100     24801     34132     25171     27859         0      0.00
   8.92835   8.92840      1.00      2422         0      3664      3818      4300      2801      3819      2072      1640      2457      1788      3058      2249      2583      4664      2924      4046      2417      2293    314960        91     17530         0     23440     27027     28603     18516     26862     19147     17737     19917     13818     21322     18721     23580     34595     24723     34657     25661     27819         0      0.00
   8.92815   8.92810      1.00      2488         0      3600      3659      4421      2786      3797      1904      1712      2468      1772      3054      2243      2665      4673      2947      3924      2429      2286    312038        90     17790         0     23486     26582     28743     18279     26854     19121     17780     19819     13979     21486     19018     23462     34515     25172     33926     25388     27851         0      0.00
   8.92795   8.92790      1.00      2414         0      3746      3698      4336      2812      3859      2068      1708      2412      1794      2977      2291      2672      4590      2936      4069      2362      2335    315115        91     17681         0     23595     26742     28511     18559     27064     19099     17631     19746     14053     21164     18736     23803     34459     24674     34327     25246     27933         0      0.00
   8.92775   8.92780      1.00      2465         0      3782      3737      4406      2776      3815      2004      1778      2370      1798      3053      2294      2727      4625      2959      4059      2330      2277    314683        92     17673         0     23737     26797     28392     18551     27316     19044     17917     19765     14071     21432     18851     23799     34602     25080     34547     25440     27847         0      0.00
   8.92754   8.92750      1.00      2427         0      3642      3799      4232      2841      3725      1975      1740      2388      1802      3219      2316      2624      4599      2928      4070      2388      2256    311241        91     17403         0     23195     26536     28139     18337     26676     18975     17669     19380     13718     21351     18467     23641     34348     24671     33848     25132     27622         0      0.00
   8.92734   8.92730      1.00      2526         0      3701      3776      4346      2808      3720      2004      1672      2456      1711      3090      2267      2576      4603      2987      4040      2321      2351    312679        91     17817         0     23487     26474     28733     18457     27097     18997     17869     19812     14076     21030     18892     23555     34401     24889     33971     25359     27696         0      0.00
   8.92714   8.92720      1.00      2461         0      3832      3741      4340      2849      3795      2026      1720      2440      1707      3105      2333      2521      4554      2808      4064      2400      2347    313181        91     17553         0     23595     26422     28512     18524     27137     18891     17856     19813     13716     21281     18588     23286     34323     24635     34107     25296     27638         0      0.00
   8.92693   8.92690      1.00      2426         0      3645      3775      4172      2736      3755      1967      1711      2404      1803      3041      2234      2601      4592      2977      4029      2284      2328    309868        90     17458         0     23347     26562     28280     18276     27029     19010     17588     19735     13844     21190     18558     23611     34309     24599     33970     24971     27724         0      0.00
   8.92673   8.92670      1.00      2517         0      3713      3763      4201      2802      3956      1998      1699      2475      1766      3115      2192      2632      4586      2920      3951      2312      2293    311260        91     17374         0     23290     26321     28676     18200     27086     19094     17855     19646     13936     21321     18589     23486     34571     24616     33911     25054     27690         0      0.00
   8.92653   8.92660      1.00      2537         0      3746      3801      4390      2740      3744      2014      1699      2382      1712      3078      2315      2685      4581      2895      4054      2419      2302    312930        91     17797         0     23703     26851     28981     18541     27194     19198     17881     19633     13889     21558     19132     23697     34596     24921     34260     25598     27847         0      0.00
   8.92633   8.92630      1.00      2484         0      3711      3821      4191      2655      3797      2018      1790      2378      1745      3104      2321      2527      4466      2897      4022      2340      2299    307918        90     17395         0     23365     26370     27809     18132     26680     18725     17693     19519     13772     21006     18371     23181     34107     24661     33858     24916     27275         0      0.00
   8.92612   8.92610      1.00      2519         0      3633      3678      4358      2781      3827      2060      1731      2472      1729      3106      2279      2520      4551      2878      4071      2269      2312    310496        91     17548         0     23484     26619     28584     18290     27012     19105     17649     19748     13834     21537     18657     23239     34038     24523     33717     25077     27425         0      0.00
   8.92592   8.92600      1.00      2355         0      3685      3744      4221      2718      3738      2053      1712      2418      1729      2983      2296      2569      4607      2912      4051      2360      2373    309518        89     17615         0     23625     26679     28595     18345     26893     19193     17879     19922     13972     21232     18787     23490     34638     24989     33982     25321     27798         0      0.00
   8.92572   8.92570      1.00      2483         0      3604      3683      4293      2666      3693      1978      1613      2440      1724      2990      2183      2565      4371      2839      3888      2287      2185    303931        88     17423         0     23130     26002     28042     17815     26525     18621     17534     19565     13694     21121     18412     23293     33912     24608     33351     25023     27044         0      0.00
   8.92551   8.92550      1.00      2479         0      3608      3547      4237      2790      3834      2000      1677      2364      1780      3132      2189      2500      4529      2840      3886      2315      2337    304842        88     17528         0     23082     25955     28112     18244     26972     18714     17537     19597     13937     21147     18446     23416     33937     24401     33647     24838     27365         0      0.00
   8.92531   8.92530      1.00      2434         0      3631      3638      4265      2771      3876      1962      1628      2363      1786      3082      2226      2664      4573      2863      3898      2361      2211    303886        88     17403         0     23097     25997     27997     18133     26478     18614     17361     19217     13670     20954     18508     22880     33810     24203     33494     24703     27175         0      0.00
   8.92511   8.92510      1.00      2504         0      3785      3697      4370      2721      3780      1956      1722      2376      1747      3056      2276      2606      4463      2894      4071      2321      2232    302357        87     17247         0     22746     25811     27908     17982     26054     18338     17373     19436     13762     20750     18208     23039     33316     24296     33319     24192     26926         0      0.00
   8.92491   8.92490      1.00      2585         0      3652      3686      4226      2750      3694      1997      1659      2281      1665      3093      2251      2553      4469      2925      3998      2258      2208    301651        88     17686         0     23196     25954     28031     18106     26195     18606     17352     19419     13614     20895     18540     23061     34051     24393     33003     24855     27025         0      0.00
   8.92470   8.92470      1.00      2458         0      3601      3671      4179      2746      3787      1963      1579      2392      1768      3001      2269      2643      4468      2908      3926      2345      2227    300492        87     17246         0     22871     26076     27787     17850     26321     18468     17214     19300     13558     20807     18313     22938     33516     24230     32948     24639     26841         0      0.00
   8.92450   8.92450      1.00      2450         0      3693      3650      4283      2679      3755      1954      1757      2251      1687      2986      2189      2577      4578      2821      4010      2297      2189    298872        87     16956         0     22626     25661     27603     17757     25965     18255     17430     19234     13462     20445     18095     22744     33448     24023     33113     24211     26924         0      0.00
   8.92430   8.92440      1.00      2407         0      3704      3725      4254      2772      3830      1932      1603      2382      1723      3008      2171      2561      4463      2912      3886      2236      2254    297083        86     16977         0     22727     25682     27339     17814     26094     18416     17133     19242     13576     20480     18155     22962     33491     23983     32647     24141     26986         0      0.00
   8.92409   8.92410      1.00      2382         0      3515      3557      4192      2715      3617      1967      1656      2297      1626      2989      2224      2516      4364      2792      3905      2218      2168    293004        85     16650         0     22380     24993     26851     17483     25321     17867     17029     18704     13046     20100     17597     22086     32160     23095     32160     23730     26171         0      0.00
   8.92389   8.92390      1.00      2404         0      3625      3657      4270      2705      3674      1886      1666      2412      1726      2996      2272      2486      4450      2816      3916      2314      2239    293292        85     16895         0     22463     25661     27003     17711     25813     18026     16908     18982     13324     20221     17790     22461     33041     23794     32496     24125     26338         0      0.00
   8.92369   8.92370      1.00      2355         0      3578      3590      4236      2718      3607      1957      1639      2342      1729      2963      2216      2511      4328      2804      4020      2151      2213    291338        84     16530         0     22159     25085     26985     17329     25195     17924     16556     18618     13153     20107     17386     22282     32073     23397     32032     23629     25987         0      0.00
   8.92349   8.92350      1.00      2449         0      3593      3607      4258      2745      3622      1942      1707      2446      1697      3004      2158      2521      4422      2783      3943      2177      2177    292500        85     17043         0     22577     25354     27398     17648     25607     18140     16931     18874     13337     20663     17782     22329     32629     23723     32613     24136     26296         0      0.00
   8.92328   8.92330      1.00      2432         0      3591      3660      4252      2714      3574      1930      1645      2414      1711      3040      2170      2567      4483      2921      3836      2329      2254    289865        84     16606         0     22223     25082     27084     17366     25615     17855     16761     18631     13059     19985     17474     22094     32367     23464     32001     23855     26312         0      0.00
   8.92308   8.92310      1.00      2345         0      3673      3639      4280      2613      3576      2011      1572      2325      1699      2980      2187      2505      4448      2783      3921      2265      2233    288637        84     16621         0     22253     25266     26991     17116     25236     17703     16709     18462     13150     20166     17482     22041     32670     23509     31757     23734     25892         0      0.00
   8.92288   8.92280      1.00      2380         0      3605      3579      4211      2744      3602      2002      1664      2357      1732      3019      2148      2621      4514      2824      3898      2346      2230    288365        81     16517         0     22253     24949     27000     17388     25371     17717     16682     18696     13072     19978     17537     21874     32612     23383     31654     23794     25817         0      0.00
   8.92268   8.92270      1.00      2360         0      3697      3604      4291      2708      3775      2006      1674      2382      1797      3052      2243      2602      4563      2745      3981      2276      2323    292837        83     16847         0     22450     25489     27176     17747     25762     18172     16864     19092     13445     20694     17933     22712     33139     23504     32880     24279     26503         0      0.00
   8.92247   8.92250      1.00      2362         0      3594      3645      4315      2658      3670      1976      1568      2346      1721      3027      2152      2576      4382      2825      3902      2258      2182    287862        83     16589         0     22353     24752     26980     17460     25499     17864     16752     18751     13042     20142     17646     22079     32406     23336     32107     23907     25974         0      0.00
   8.92227   8.92230      1.00      2392         0      3563      3530      4206      2769      3722      1868      1644      2374      1764      2962      2179      2554      4463      2878      3920      2246      2252    287087        81     16513         0     22052     24709     26740     17340     25116     17689     16644     18612     13155     19915     17322     22157     32443     23486     32005     23559     25882         0      0.00
   8.92207   8.92210      1.00      2438         0      3627      3592      4139      2657      3724      1931      1693      2255      1656      2938      2268      2578      4610      2783      3941      2242      2125    285980        82     16727         0     22307     25340     26702     17536     25631     17819     16972     18777     13097     20185     17708     22148     32403     23406     32436     23860     25771         0      0.00
   8.92186   8.92180      1.00      2447         0      3542      3565      4290      2788      3675      1937      1609      2326      1710      2937      2157      2527      4464      2808      4009      2242      2156    286061        82     16429         0     22040     24845     26794     17223     25314     17701     16558     18321     12773     19845     17419     21836     31979     22945     31560     23547     25633         0      0.00
   8.92166   8.92170      1.00      2424         0      3637      3634      4251      2771      3803      2003      1641      2402      1733      3049      2258      2612      4565      2861      3876      2293      2245    288827        83     16648         0     21808     25008     27023     17376     25703     17834     16932     18712     13103     20249     17752     22147     32564     23525     32047     23950     26036         0      0.00
   8.92146   8.92140      1.00      2424         0      3607      3667      4210      2707      3727      1983      1601      2300      1673      3040      2208      2616      4549      2855      4007      2211      2267    284847        82     16498         0     21994     24773     26579     17065     24982     17416     16167     18103     12857     19830     17599     21751     32070     23159     31621     23273     25732         0      0.00
   8.92126   8.92130      1.00      2430         0      3685      3730      4341      2780      3762      1978      1615      2369      1729      2991      2241      2583      4565      2866      4023      2207      2265    287537        82     16749         0     22225     25019     27030     17448     25590     17967     16684     19087     13255     20069     17500     22358     32623     23553     32252     23746     25957         0      0.00
   8.92105   8.92100      1.00      2423         0      3583      3683      4280      2705      3871      1955      1750      2401      1699      3074      2227      2548      4443      2961      4007      2300      2252    283225        81     16727         0     21887     24913     26495     17409     25392     17511     16693     18510     12902     19966     17530     21873     32088     23171     31684     23369     25489         0      0.00
   8.92085   8.92090      1.00      2468         0      3788      3633      4221      2764      3774      2037      1723      2380      1718      3041      2250      2560      4482      2858      3973      2332      2268    286232        81     16620         0     22203     25034     26552     17288     25325     17783     16861     18488     13006     19955     17750     21994     32031     23238     31994     23462     25901         0      0.00
   8.92065   8.92060      1.00      2502         0      3693      3640      4148      2804      3798      2070      1577      2453      1736      3060      2197      2706      4435      2808      3908      2320      2173    282519        81     16364         0     21923     24902     26332     17122     24953     17710     16305     18305     12924     19967     17286     21696     31690     22922     31538     23058     25522         0      0.00
   8.92045   8.92040      1.00      2528         0      3615      3753      4157      2780      3807      2026      1705      2433      1720      3098      2275      2569      4481      2848      4047      2251      2295    284620        81     16600         0     22238     24974     26664     17287     25230     17715     16651     18817     13053     20196     17507     22137     32523     23284     32055     23203     25893         0      0.00
   8.92024   8.92030      1.00      2441         0      3681      3684      4296      2771      3842      2066      1671      2383      1681      3052      2296      2571      4488      2968      3939      2264      2385    285175        81     16528         0     22247     24955     26812     17340     25651     17877     16615     18478     13208     20327     17744     21875     32423     23550     32095     23518     26146         0      0.00
   8.92004   8.92000      1.00      2424         0      3650      3635      4239      2785      3726      2017      1664      2360      1660      3032      2275      2551      4490      2886      3887      2278      2228    281083        80     16557         0     21814     24521     26413     17143     24715     17199     16323     18176     12816     19727     17432     21393     31756     22835     30954     22910     25082         0      0.00
   8.91984   8.91990      1.00      2411         0      3632      3567      4388      2847      3826      1960      1684      2414      1743      2966      2176      2666      4562      2907      4033      2260      2259    281888        81     16390         0     21916     24781     26789     17396     25043     17597     16514     18650     13023     19833     17436     22003     32372     23059     31857     23516     25669         0      0.00
   8.91964   8.91960      1.00      2420         0      3747      3737      4215      2779      3731      1949      1680      2393      1749      2952      2309      2610      4400      2950      4000      2325      2265    278750        79     16186         0     21956     24392     26390     17087     25020     17344     16214     18024     12835     19938     17441     21597     31829     22987     31420     22966     25315         0      0.00
   8.91943   8.91940      1.00      2463         0      3664      3714      4313      2783      3775      1953      1730      2416      1768      3031      2266      2695      4606      2929      4089      2273      2293    282781        81     16460         0     22105     24880     26915     17232     25080     17574     16481     18441     13038     20049     17675     21955     31996     22996     31841     23385     25459         0      0.00
   8.91923   8.91930      1.00      2501         0      3743      3639      4201      2740      3738      2079      1657      2427      1753      3089      2360      2589      4677      2892      4093      2305      2255    281228        81     16439         0     21855     24311     26346     17055     24847     17518     16499     18439     13044     19777     17362     21663     31819     23084     31262     23097     25483         0      0.00
   8.91903   8.91900      1.00      2527         0      3638      3663      4318      2802      3731      2042      1629      2460      1655      3040      2236      2649      4509      2913      3985      2313      2268    278800        80     16614         0     21652     24466     26384     17180     24978     17384     16207     18185     12573     19539     17287     21698     31251     22628     30936     23178     24901         0      0.00
   8.91883   8.91880      1.00      2505         0      3681      3789      4403      2836      3809      2036      1733      2441      1725      3088      2426      2602      4590      2860      3921      2246      2256    280966        81     16629         0     21942     24742     26694     17315     25323     17893     16712     18578     13058     20141     17636     21885     31981     22914     31691     23326     25887         0      0.00
   8.91862   8.91860      1.00      2589         0      3758      3790      4265      2783      3831      2007      1643      2436      1693      3086      2305      2719      4675      2923      4132      2470      2217    281722        81     16544         0     22013     24742     26439     17415     24950     17625     16499     18378     12941     19826     17276     21705     31849     22827     32024     23323     25476         0      0.00
   8.91842   8.91850      1.00      2471         0      3725      3794      4352      2832      3854      2093      1701      2429      1769      3111      2312      2645      4577      2992      4099      2336      2314    281773        80     16653         0     22085     25266     26868     17521     25498     17758     16713     18494     13266     20157     17461     22159     32436     23369     32105     23753     25699         0      0.00
   8.91822   8.91820      1.00      2447         0      3662      3755      4302      2722      3773      1985      1688      2459      1822      3058      2276      2625      4616      2965      3933      2290      2204    277109        79     16105         0     21437     24727     26423     16962     24847     17338     16099     18219     12937     19426     17255     21394     31453     22605     31202     22932     25079         0      0.00
   8.91802   8.91800      1.00      2434         0      3666      3657      4220      2777      3778      2015      1718      2419      1806      3120      2228      2581      4651      3022      3979      2324      2287    277795        80     16262         0     21761     24338     26358     17057     24898     17531     16308     18153     12780     19899     16957     21877     31722     23284     31254     23124     25323         0      0.00
   8.91781   8.91780      1.00      2498         0      3739      3804      4343      2788      3862      1977      1737      2445      1789      2963      2315      2678      4622      2980      3909      2336      2218    277687        80     16442         0     21897     24593     26595     17176     25185     17439     16576     18504     12934     19653     17269     21980     31825     23183     31604     23204     25525         0      0.00
   8.91761   8.91760      1.00      2457         0      3683      3650      4169      2868      3884      1992      1668      2376      1761      3031      2297      2617      4568      2866      4033      2292      2338    278216        80     16282         0     21810     24303     26441     17029     25244     17221     16096     17988     12706     19483     17188     21532     31438     22839     31253     23024     25324         0      0.00
   8.91741   8.91740      1.00      2358         0      3747      3667      4341      2894      3680      2011      1698      2450      1771      3056      2259      2566      4533      2906      4010      2307      2249    276869        80     16469         0     22003     24853     26781     17230     24899     17464     16402     18390     13054     19935     17628     21787     31919     23082     31420     23441     25395         0      0.00
   8.91721   8.91720      1.00      2409         0      3703      3782      4273      2771      3851      1992      1655      2403      1771      3099      2340      2571      4658      2720      4092      2422      2238    277269        79     16184         0     21715     24815     26197     17021     24811     17474     16397     18224     12878     19880     17277     21704     31889     22788     31652     23160     25284         0      0.00
   8.91700   8.91700      1.00      2418         0      3794      3738      4404      2770      3755      2074      1701      2404      1793      3123      2322      2637      4690      2856      4020      2311      2240    277825        79     16329         0     21794     24598     26533     17099     24852     17498     16641     18542     13043     20006     17284     21863     32184     23194     31522     22939     25087         0      0.00
   8.91680   8.91680      1.00      2588         0      3715      3588      4203      2815      3734      1970      1698      2374      1718      3014      2298      2632      4553      2981      4071      2265      2150    276560        79     16584         0     21964     24506     26232     17259     24968     17466     16453     18498     13065     19712     17360     21874     31964     22916     31648     23202     25344         0      0.00
   8.91660   8.91660      1.00      2432         0      3617      3634      4246      2850      3810      2058      1723      2411      1742      2983      2302      2575      4393      2895      3935      2199      2284    274926        79     16389         0     21376     24407     26290     17140     24931     17436     16327     18230     12897     19503     17268     21652     31222     22755     31334     23000     25522         0      0.00
   8.91640   8.91640      1.00      2465         0      3674      3714      4304      2736      3696      2072      1643      2440      1650      3041      2291      2576      4463      2914      4054      2374      2188    276037        80     16341         0     21775     24605     26363     17091     25164     17465     16225     18274     12755     19582     17191     21539     31694     23056     31064     23013     25422         0      0.00
   8.91619   8.91620      1.00      2422         0      3597      3556      4350      2729      3778      2008      1726      2378      1674      3063      2310      2503      4455      2798      3907      2255      2324    274820        80     16310         0     21657     24148     26380     16986     24845     17249     16296     18285     12887     19675     17070     21517     31575     22691     31075     22715     24978         0      0.00
   8.91599   8.91600      1.00      2461         0      3652      3706      4161      2745      3729      1984      1569      2358      1747      3018      2201      2576      4429      2817      3911      2263      2199    273208        79     16132         0     21438     24067     26092     16799     24314     17075     16038     18041     12749     19559     16942     21588     31286     22419     30789     22846     25027         0      0.00
   8.91579   8.91580      1.00      2483         0      3624      3715      4237      2792      3635      1953      1639      2330      1736      2968      2245      2549      4408      2844      3833      2250      2154    271354        78     16103         0     21535     24192     25956     16853     24544     17025     16081     18144     12803     19264     17072     21288     31287     22497     30681     22851     24853         0      0.00
   8.91559   8.91560      1.00      2407         0      3532      3677      4241      2668      3667      1975      1682      2307      1739      2931      2222      2475      4482      2868      3953      2292      2196    272085        79     16111         0     21642     24411     26188     17024     24882     17434     16528     18195     12698     19497     17230     21432     31818     22778     31143     23037     25225         0      0.00
   8.91538   8.91530      1.00      2405         0      3484      3624      4255      2712      3649      1995      1679      2343      1707      3027      2187      2557      4409      2840      3899      2269      2179    270291        78     15848         0     21107     23923     25577     16573     24419     17101     16007     17678     12306     19154     16785     21106     30914     22153     30637     22453     24552         0      0.00
   8.91518   8.91520      1.00      2409         0      3673      3631      4305      2594      3796      2002      1571      2409      1751      2979      2219      2588      4562      2847      3921      2222      2150    273566        79     16066         0     21399     24137     25963     16567     24846     17359     16180     17908     12726     19539     17014     21414     31239     22649     30979     22599     24922         0      0.00
   8.91498   8.91500      1.00      2347         0      3665      3579      4202      2721      3651      1940      1630      2288      1687      3005      2223      2563      4426      2790      3803      2182      2121    271057        77     16056         0     21376     24064     25752     16766     24224     16842     16005     17845     12517     19188     16870     21329     31030     22329     30400     22437     24524         0      0.00
   8.91478   8.91480      1.00      2322         0      3592      3494      4152      2589      3611      1939      1531      2358      1725      2940      2130      2508      4385      2851      3772      2165      2157    268117        77     15425         0     20854     23534     25424     16294     23969     16843     15582     17587     12424     19209     16657     20991     30691     21819     30097     22146     24303         0      0.00
   8.91457   8.91460      1.00      2323         0      3528      3606      4115      2614      3640      1916      1627      2304      1671      2926      2119      2547      4469      2794      3782      2229      2126    267343        77     15769         0     21116     23511     25269     16111     23743     16578     15756     17417     12410     18980     16527     20981     30665     22003     30147     22329     24182         0      0.00
   8.91437   8.91440      1.00      2262         0      3363      3402      4167      2594      3542      1930      1610      2305      1653      2869      2041      2508      4309      2686      3816      2178      2129    265367        77     15599         0     20776     23562     25313     16338     23874     16805     15746     17652     12339     19042     16591     20904     30590     21984     30444     22185     24421         0      0.00
   8.91417   8.91420      1.00      2222         0      3464      3542      4042      2593      3548      1831      1595      2268      1645      2935      2137      2440      4277      2687      3880      2219      2046    264826        78     15643         0     20681     23398     25182     16140     23608     16641     15676     17398     12263     19194     16468     20848     30191     21943     30169     22004     23914         0      0.00
   8.91397   8.91390      1.00      2336         0      3498      3425      4014      2584      3436      1846      1609      2241      1614      2946      2094      2413      4233      2707      3764      2165      2116    263651        77     15508         0     20765     23280     25189     16258     23784     16618     15561     17426     12191     19017     16414     20773     30223     21871     29925     22130     24368         0      0.00
   8.91377   8.91380      1.00      2307         0      3471      3420      4102      2639      3515      1836      1572      2283      1585      2897      2170      2502      4400      2824      3715      2094      2016    264966        78     15577         0     20534     23129     25220     16048     23553     16682     15728     17460     12235     18757     16581     20678     30551     22178     29706     21800     24120         0      0.00
   8.91356   8.91360      1.00      2275         0      3391      3192      3844      2615      3447      1759      1596      2263      1613      2803      2091      2349      4140      2601      3687      2162      2061    259743        75     15423         0     20262     22848     24710     16318     23294     16418     15457     17184     11998     18662     16283     20314     29739     21342     29338     21820     23772         0      0.00
   8.91336   8.91340      1.00      2267         0      3371      3374      4076      2562      3422      1839      1608      2138      1617      2895      2045      2373      4095      2647      3636      2117      2012    259602        75     15174         0     20297     22663     24479     15889     22847     16011     15168     16964     11784     18246     15784     19823     29221     20837     29147     21330     23473         0      0.00
   8.91316   8.91310      1.00      2174         0      3328      3344      3709      2461      3347      1891      1526      2175      1551      2876      2162      2265      4119      2551      3570      2076      2017    256812        74     14848         0     19900     22500     23849     15551     22626     15993     15002     16889     11711     18246     16140     19971     28940     20808     28790     21192     23143         0      0.00
   8.91296   8.91300      1.00      2267         0      3339      3369      3958      2560      3447      1848      1486      2205      1615      2722      2034      2373      4046      2709      3738      2081      2052    259914        75     15349         0     20447     22910     24971     15838     23157     16675     15317     17075     12034     18224     16048     20412     29824     21419     29363     21654     23803         0      0.00
   8.91275   8.91280      1.00      2131         0      3285      3292      3793      2445      3341      1821      1504      2194      1534      2752      2087      2274      4187      2624      3653      1990      1986    255577        74     14851         0     19830     22508     24083     15784     22746     16028     15039     16705     11696     18121     15634     19772     29205     20877     28741     21033     23061         0      0.00
   8.91255   8.91250      1.00      2207         0      3218      3245      3890      2503      3289      1771      1510      2178      1512      2722      1997      2322      4047      2688      3664      2077      1981    254078        73     14865         0     19586     22357     23958     15445     22593     15770     14973     16626     11722     17869     15821     19514     28736     20874     28690     21055     23214         0      0.00
   8.91235   8.91240      1.00      2291         0      3299      3301      3876      2597      3433      1833      1485      2178      1593      2797      2070      2340      4056      2647      3636      1996      2018    256041        74     15136         0     19996     22499     24193     15756     23010     16113     15004     16934     11865     18199     15856     20246     29481     21217     29217     21442     23670         0      0.00
   8.91215   8.91210      1.00      2245         0      3218      3345      3811      2485      3253      1861      1467      2115      1556      2746      1902      2241      4082      2647      3518      2040      2041    253397        72     14910         0     19762     22552     24069     15585     22260     16070     15070     16599     11709     17913     15694     19767     29084     20815     28449     21225     23090         0      0.00
   8.91195   8.91200      1.00      2173         0      3315      3276      3812      2423      3357      1740      1485      2066      1563      2695      1964      2254      4026      2497      3491      2010      2041    254674        74     14846         0     19842     22316     23796     15513     22594     15856     15034     16508     11732     17960     15715     19666     28898     20464     28537     21311     23162         0      0.00
   8.91174   8.91170      1.00      2160         0      3267      3387      3796      2341      3354      1763      1438      2133      1578      2759      1990      2248      4008      2590      3407      2037      1938    252067        73     14600         0     19217     21994     23448     15151     22241     15634     14579     16493     11542     17582     15593     19522     28283     20312     27993     20858     22874         0      0.00
   8.91154   8.91150      1.00      2099         0      3286      3278      3764      2445      3355      1779      1444      2114      1500      2718      1960      2238      4040      2566      3467      2006      1879    254055        73     14864         0     19665     22551     23882     15562     22823     15941     14874     16616     11645     17977     15780     19635     28954     21148     29060     21284     23057         0      0.00
   8.91134   8.91130      1.00      2187         0      3412      3239      3825      2475      3289      1713      1437      2048      1566      2657      1991      2242      3943      2524      3579      2074      1985    253574        73     14968         0     19762     22426     23772     15530     22666     15898     14952     16640     11840     17969     15667     19598     28972     20609     28596     21154     23377         0      0.00
   8.91114   8.91120      1.00      2135         0      3245      3182      3846      2439      3320      1856      1485      2138      1570      2776      1941      2263      3901      2490      3515      2034      2007    254718        74     14973         0     19475     22182     24029     15429     22357     15824     15020     16613     11653     18055     15656     19789     28753     20768     28684     21110     23120         0      0.00
   8.91093   8.91090      1.00      2007         0      3233      3226      3782      2405      3278      1731      1456      2123      1519      2655      1950      2240      3839      2556      3554      1949      1936    250329        72     14700         0     19604     22244     23921     15368     22468     15763     14756     16644     11515     17836     15603     19783     28760     20554     28728     20995     22855         0      0.00
   8.91073   8.91070      1.00      2063         0      3368      3244      3823      2478      3186      1809      1499      2069      1506      2739      1999      2312      4070      2509      3446      1974      1943    253324        73     14777         0     19993     22336     23840     15573     22502     15833     14853     16638     11707     18093     15910     19872     28976     20749     28442     21053     23251         0      0.00
   8.91053   8.91050      1.00      2101         0      3171      3162      3666      2390      3243      1692      1441      2101      1554      2751      1980      2252      4051      2483      3477      2029      1949    252408        74     14689         0     19447     22314     23630     15234     22239     15727     14773     16541     11652     17825     15572     19551     28871     20781     28553     20881     22912         0      0.00
   8.91033   8.91040      1.00      2046         0      3191      3185      3759      2361      3211      1739      1445      2081      1539      2602      1963      2169      3924      2497      3474      1904      2007    251674        73     14498         0     19401     21922     23569     15189     21915     15651     14670     16475     11756     17682     15400     19177     28414     20509     28135     20777     22926         0      0.00
   8.91013   8.91010      1.00      2113         0      3188      3213      3696      2292      3277      1708      1443      2072      1496      2550      2008      2235      3921      2414      3448      2008      1906    247962        71     14613         0     19485     21961     23369     15005     22114     15541     14592     16269     11341     17651     15511     19226     28569     20333     28229     20644     22806         0      0.00
   8.90992   8.90990      1.00      2091         0      3143      3123      3756      2403      3340      1765      1435      2035      1506      2606      1950      2215      3917      2556      3569      1959      1972    250375        72     14665         0     19569     22135     23569     15319     22480     15785     14728     16544     11446     17693     15594     19619     28359     20541     28667     21018     22982         0      0.00
   8.90972   8.90970      1.00      2134         0      3062      3223      3687      2336      3186      1725      1448      2019      1519      2625      1991      2176      3923      2556      3491      1859      1989    250038        72     14685         0     19383     22229     23438     15176     22029     15693     14749     16392     11805     17769     15440     19761     28397     20725     28349     20971     22927         0      0.00
   8.90952   8.90960      1.00      2139         0      3167      3231      3828      2348      3201      1760      1457      2015      1547      2635      1910      2215      3913      2456      3418      1956      1964    249570        71     14606         0     19459     21960     23431     14977     22196     15455     14638     16115     11455     17558     15114     19232     28297     20440     27989     20553     22484         0      0.00
   8.90932   8.90930      1.00      2056         0      3215      3207      3612      2304      3197      1754      1451      1995      1469      2632      1916      2093      3801      2449      3429      1905      1883    246751        71     14448         0     19265     21825     23130     15223     22054     15611     14767     16047     11450     17567     15298     19255     28359     20266     27760     20341     22607         0      0.00
   8.90912   8.90910      1.00      1999         0      3109      3152      3604      2295      3152      1697      1438      2041      1511      2588      1985      2285      3965      2365      3352      1929      1914    247327        70     14141         0     19172     21566     23159     15003     21938     15681     14530     16089     11344     17535     15423     38855     28194     20277     27801     20647     22553         0      0.00
   8.90891   8.90890      1.00      2048         0      3105      3145      3680      2304      3240      1703      1391      2135      1475      2627      1925      2170      3844      2420      3409      1913      1943    248107        71     14301         0     19107     21516     23559     15084     22041     15350     14552     16289     11352     17526     15180     19229     28115     20008     27980     20326     22477         0      0.00
   8.90871   8.90870      1.00      2075         0      3102      3129      3584      2302      3190      1660      1444      1985      1442      2633      1932      2185      3851      2393      3391      1981      1880    246994        72     14299         0     18890     21781     22911     14925     21934     15241     14536     15950     11407     17352     15328     19020     28359     20164     27740     20659     22525         0      0.00
   8.90851   8.90850      1.00      2088         0      3145      3066      3721      2407      3139      1706      1464      2064      1450      2618      1905      2240      3759      2501      3456      1986      1939    248397        71     14473         0     19240     21598     23468     14961     22056     15595     14585     16197     11420     17556     15418     19438     28138     20359     28186     20512     22841         0      0.00
   8.90831   8.90830      1.00      2057         0      3269      3213      3695      2224      3125      1717      1431      2004      1528      2493      1923      2220      3776      2421      3355      1983      1879    248136        70     14312         0     19237     21786     23013     14923     21785     15579     14565     15990     11298     17175     15226     19024     27788     20028     27807     20278     22495         0      0.00
   8.90811   8.90810      1.00      2118         0      3098      3212      3524      2296      3160      1682      1409      2072      1447      2513      1927      2166      3772      2448      3341      2059      1871    246969        70     14434         0     19104     21670     23125     15130     21861     15422     14438     16227     11449     17543     15138     19164     28263     20352     27529     20677     22633         0      0.00
   8.90790   8.90790      1.00      2040         0      3106      3053      3714      2295      3208      1722      1447      2146      1485      2593      1901      2187      3646      2402      3350      1964      1985    247296        70     14309         0     19184     21456     23249     14990     21714     15366     14382     16193     11332     17371     15313     19067     28073     20166     27569     20608     22446         0      0.00
   8.90770   8.90770      1.00      2062         0      2957      3049      3672      2311      3190      1703      1457      2054      1472      2513      1933      2141      3800      2434      3257      1944      1901    246380        70     14275         0     18585     21854     23115     14783     21658     15067     14280     15976     11275     17270     15079     18956     27771     19984     27470     20471     22463         0      0.00
   8.90750   8.90750      1.00      2086         0      3017      2981      3628      2340      3280      1705      1412      2039      1413      2557      1853      2165      3752      2436      3315      1914      1923    247232        70     14567         0     19006     21650     23224     14921     22014     15698     14585     16196     11140     17168     15139     19368     28136     20238     27568     20528     22459         0      0.00
   8.90730   8.90730      1.00      1998         0      3128      3119      3588      2357      3123      1681      1472      1996      1475      2516      1899      2255      3882      2423      3348      1970      1925    247626        70     14225         0     19033     21370     23009     14952     21789     15172     14349     15863     11222     17123     15191     19036     27963     20122     27499     20269     22416         0      0.00
   8.90710   8.90710      1.00      2038         0      3095      3119      3693      2433      3323      1666      1433      1989      1417      2599      1915      2162      3771      2399      3327      1951      1892    248854        71     14365         0     19353     21846     23534     15205     22083     15374     14659     15936     11482     17627     15077     19228     28162     20316     27776     20705     22357         0      0.00
   8.90689   8.90690      1.00      2096         0      3158      3110      3543      2299      3195      1769      1369      2035      1476      2561      1911      2200      3838      2466      3310      1980      1917    248445        70     14505         0     19518     21892     23376     14996     22143     15572     14717     16301     11521     17447     15345     19516     28329     20348     27935     20714     22638         0      0.00
   8.90669   8.90670      1.00      2024         0      3132      3082      3642      2372      3230      1619      1411      2066      1428      2583      1894      2240      3910      2438      3284      1972      1937    248919        70     14635         0     19141     21877     23278     14927     22084     15325     14697     16305     11354     17475     15360     19406     28558     20244     28276     20946     22740         0      0.00
   8.90649   8.90650      1.00      2147         0      3146      3165      3594      2392      3247      1735      1417      1986      1428      2539      1955      2154      3742      2405      3350      1925      1926    248548        71     14728         0     19415     22152     23337     15195     22376     15696     14528     16241     11501     17422     15647     19359     28093     20251     27759     20774     22687         0      0.00
   8.90629   8.90630      1.00      2059         0      3081      3194      3601      2335      3187      1708      1355      2089      1430      2615      1922      2257      3852      2396      3453      2018      1857    250073        71     14269         0     19510     22316     23664     15457     22260     16007     14517     16496     11405     17895     15608     19814     28537     20548     28263     21039     22933         0      0.00
   8.90609   8.90600      1.00      2121         0      3156      3059      3607      2359      3142      1657      1420      2098      1510      2595      1912      2211      3813      2450      3312      1905      1833    249649        70     14361         0     19047     21634     23116     15056     22109     15513     14481     16113     11579     17819     15343     19476     28079     20481     27810     20527     22551         0      0.00
   8.90588   8.90590      1.00      2080         0      3178      3158      3618      2381      3293      1689      1413      2054      1557      2646      1921      2067      3853      2493      3374      1914      1902    253492        72     14754         0     19562     22072     23856     15326     22229     15613     14841     16256     11543     17900     15363     19562     28710     20678     28361     20697     22795         0      0.00
   8.90568   8.90570      1.00      2101         0      3162      3111      3563      2281      3177      1718      1473      2066      1532      2579      1880      2146      3954      2512      3490      1950      1958    250745        71     14399         0     19260     21724     23354     14857     22172     15811     14639     16411     11283     17780     15165     19561     28311     20394     27964     20605     22930         0      0.00
   8.90548   8.90550      1.00      2162         0      3138      3089      3682      2269      3148      1666      1520      1989      1482      2533      1862      2149      3882      2402      3375      1914      1887    250267        70     14542         0     19495     21935     23205     15085     21774     15468     14744     16166     11252     17320     15299     19218     28217     20312     27896     20487     22757         0      0.00
   8.90528   8.90530      1.00      2165         0      3262      3230      3639      2307      3255      1649      1525      2046      1497      2605      1962      2191      3895      2459      3357      1962      1951    251797        71     14784         0     19627     22067     23467     15204     22476     15910     14737     16319     11634     17709     15499     19682     28694     20667     28243     20798     22793         0      0.00
   8.90508   8.90500      1.00      2091         0      3172      3045      3620      2433      3270      1671      1418      2039      1579      2622      1854      2242      3804      2518      3488      1901      1883    251532        71     14726         0     19343     22014     23499     15333     22304     15628     14766     16475     11733     17623     15533     19290     28674     20905     28145     20859     22987         0      0.00
   8.90487   8.90490      1.00      2066         0      3174      3182      3776      2355      3207      1716      1482      2075      1507      2631      1925      2275      3815      2527      3464      1991      1913    255131        72     14931         0     19612     22541     24056     15534     22608     16089     14884     16720     11604     17860     15815     19795     29116     20954     28638     21247     23245         0      0.00
   8.90467   8.90470      1.00      2142         0      3206      3124      3791      2283      3164      1721      1523      2143      1535      2650      1990      2228      3979      2429      3532      2001      1913    252686        72     14707         0     19471     22139     23680     15227     22507     15602     14976     16397     11615     17793     15376     19575     29043     20610     28524     20995     22974         0      0.00
   8.90375   8.90380      1.00      2086         0      3043      3202      3711      2366      3223      1714      1354      1991      1461      2593      1850      2226      3750      2465      3367      1934      1905    246655        70     14389         0     19006     21460     23179     15125     21962     15447     14423     16149     11314     17475     15265     19337     28025     20378     27714     20559     22519         0      0.00
   8.90284   8.90290      1.00      2012         0      3220      3097      3598      2284      3261      1733      1367      2120      1552      2552      1822      2150      3853      2484      3500      1975      1889    250311        70     14374         0     19324     21819     23199     15121     22170     15535     14563     16125     11602     17640     15260     19371     28497     20654     28046     20911     22681         0      0.00
   8.90192   8.90200      1.00      2129         0      3221      3148      3723      2514      3237      1733      1532      2043      1519      2618      2011      2240      3981      2587      3366      2035      1895    253754        72     14874         0     19661     22102     23850     15369     22496     15867     15023     16588     11541     17817     15505     19621     29070     20911     28629     21165     22944         0      0.00
   8.90100   8.90090      1.00      2057         0      3302      3274      3686      2398      3333      1853      1452      2156      1528      2706      1988      2239      4047      2566      3471      1964      1987    257741        73     14899         0     20099     22704     24238     15696     22936     16348     15352     16646     11955     18095     15946     20162     29418     20988     29133     21239     23568         0      0.00
   8.90009   8.90010      1.00      2196         0      3182      3286      3823      2419      3325      1795      1496      2142      1557      2760      2060      2330      4036      2533      3653      2051      2110    261943        74     15316         0     20335     22885     24569     16011     23431     16552     15442     17173     12164     18735     16370     20286     30175     21465     29621     21928     24273         0      0.00
   8.89917   8.89920      1.00      2319         0      3346      3267      3866      2565      3461      1819      1546      2201      1637      2713      2007      2372      4038      2607      3601      2133      2051    265803        75     15741         0     20906     23295     24905     16460     23972     16728     15925     17567     12442     18857     16512     20823     30360     21940     30211     22675     24461         0      0.00
   8.89825   8.89820      1.00      2221         0      3328      3472      4014      2577      3446      1810      1539      2229      1539      2769      2094      2419      4172      2710      3734      2110      2139    269555        76     15887         0     21239     23997     25779     16683     24356     16891     16210     17825     12723     19416     16858     21312     31279     22468     30418     22818     25035         0      0.00
   8.89734   8.89730      1.00      2202         0      3563      3464      4019      2662      3611      1918      1549      2347      1649      2875      2083      2411      4127      2739      3648      2204      2084    272873        77     15980         0     21608     24114     26243     16748     24627     17052     16060     18034     12557     19393     17045     21214     30984     22784     30688     22862     25275         0      0.00
   8.89642   8.89640      1.00      2375         0      3561      3610      4196      2604      3647      1905      1553      2376      1685      2890      2136      2552      4370      2876      3822      2263      2152    276061        78     16235         0     21723     24233     26127     16860     24951     17534     16414     18267     12702     19397     17116     21619     31494     22657     31234     22858     25495         0      0.00
   8.89551   8.89550      1.00      2382         0      3574      3567      4236      2764      3643      1994      1675      2302      1712      2987      2109      2624      4363      2792      3822      2141      2184    279452        79     16431         0     21747     24890     26468     17357     24864     17924     16604     18708     13139     20014     17728     21925     32088     23025     31367     23378     25640         0      0.00
   8.89459   8.89460      1.00      2587         0      3728      3582      4241      2827      3785      1939      1677      2438      1698      3049      2277      2614      4365      2868      3912      2251      2210    283010        80     16783         0     22454     25147     27300     17558     25626     17802     16912     18591     13328     20322     17790     22239     32676     23471     32314     23779     25875         0      0.00
   8.89367   8.89380      1.00      2574         0      3762      3700      4327      2780      3698      2086      1660      2389      1792      3028      2247      2644      4595      2905      3960      2310      2249    286935        83     17147         0     22796     25493     27274     17824     25971     18333     16868     18776     13475     20528     17887     22598     33007     23869     32556     24097     26439         0      0.00
   8.89276   8.89280      1.00      2440         0      3769      3765      4328      2815      3786      2131      1738      2424      1781      3052      2290      2673      4557      2930      4049      2447      2283    290431        84     17164         0     23042     25991     27687     18287     26376     18298     17445     19139     13662     20814     18388     22827     33403     24155     33441     24568     26925         0      0.00
   8.89184   8.89190      1.00      2576         0      3829      3909      4492      2886      3934      2103      1766      2507      1865      3265      2381      2659      4731      2995      4216      2421      2316    296062        85     18285         0     24346     27468     29446     19175     28068     19567     18508     20365     14584     22164     19219     24124     35400     25498     35109     25748     28245         0      0.00
   8.89093   8.89080      1.00      2671         0      3893      3910      4554      2856      3863      2141      1704      2572      1912      3211      2342      2727      4681      3090      4089      2330      2303    297964        86     17889         0     23674     26854     28772     18481     27123     19178     17869     19992     14395     21875     19011     23840     34735     24982     34031     25267     27814         0      0.00
   8.89001   8.89000      1.00      2630         0      3815      3822      4588      2939      3946      2110      1719      2457      1817      3220      2252      2715      4809      3039      4129      2446      2240    298852        86     17901         0     23738     26852     29015     18879     27089     19044     17811     19896     14297     21775     18769     23809     34964     25115     34394     25248     27499         0      0.00
   8.88910   8.88920      1.00      2570         0      3774      3941      4564      2825      3920      2095      1707      2524      1744      3172      2400      2806      4722      3020      4055      2439      2368    297808        85     17946         0     23733     26583     28791     18759     27302     19281     17919     19935     14153     21746     19085     23743     34759     25224     34291     25557     27968         0      0.00
   8.88819   8.88810      1.00      2548         0      3789      3877      4360      2798      3965      2036      1756      2438      1794      3158      2274      2644      4775      3003      4157      2382      2270    295561        84     17367         0     23230     26606     28058     18318     26625     18847     17426     19515     13863     21185     18574     23117     34293     24503     33605     24646     26920         0      0.00
   8.88727   8.88730      1.00      2599         0      3753      3820      4605      2830      3923      2066      1640      2413      1799      3188      2385      2720      4524      2968      3936      2337      2323    294992        84     17931         0     23495     26513     29059     18390     27043     18919     17534     19555     13734     21384     18669     23253     34009     24871     33839     25284     27468         0      0.00
   8.88636   8.88630      1.00      2546         0      3778      3757      4375      2803      3855      2029      1765      2416      1799      3115      2192      2659      4698      2962      4158      2317      2186    293737        85     17878         0     23236     26443     28455     18296     26802     18663     17678     19734     13998     21464     18457     23421     34052     24557     33450     24955     27020         0      0.00
   8.88544   8.88550      1.00      2448         0      3840      3716      4375      2874      3813      2071      1713      2500      1754      3052      2306      2607      4684      2941      4024      2431      2146    294572        84     17444         0     23521     26034     28280     18296     26538     18733     17506     19695     13975     21110     18339     23428     34102     24670     33578     24979     27242         0      0.00
   8.88453   8.88450      1.00      2489         0      3805      3822      4375      2836      3774      2119      1684      2359      1807      3124      2334      2598      4519      2931      3966      2301      2213    294023        85     17276         0     23170     26117     28111     18467     26730     18957     17694     19330     13856     20868     18499     23282     33889     24212     33504     24726     27326         0      0.00
   8.88362   8.88370      1.00      2425         0      3755      3694      4361      2739      3767      2084      1740      2481      1791      3207      2272      2580      4497      2925      3920      2310      2246    293657        84     17455         0     23172     25842     27964     18057     26079     18554     17518     19458     13698     21041     18330     23134     33857     24353     33215     24727     26794         0      0.00
   8.88270   8.88280      1.00      2483         0      3772      3651      4265      2753      3756      2050      1691      2458      1850      3033      2259      2621      4663      2843      4028      2312      2179    294713        85     17408         0     23368     26222     27990     18105     26837     18920     17774     19689     13893     21366     18655     23265     33916     24747     33837     24733     27449         0      0.00
   8.88179   8.88170      1.00      2486         0      3686      3712      4353      2824      3873      1906      1763      2470      1761      3097      2261      2597      4590      2913      4057      2312      2214    296706        86     17409         0     23270     26424     28291     18208     26588     18556     17942     19649     13827     21342     18624     23292     33927     24707     33860     25144     27517         0      0.00
   8.88088   8.88090      1.00      2460         0      3758      3661      4439      2823      3844      2060      1702      2434      1763      3113      2259      2561      4560      2933      4082      2391      2367    298495        86     17733         0     23646     26674     28718     18475     26758     18993     17962     19708     13984     21550     18867     23801     34535     24882     34088     25386     28240         0      0.00
   8.87997   8.87990      1.00      2544         0      3746      3684      4314      2764      3833      1990      1685      2479      1758      3120      2218      2659      4628      2911      3972      2385      2227    299700        88     17690         0     23687     26350     28368     18305     26732     19019     17713     19777     14015     21150     18780     23904     34350     24858     34024     25210     27397         0      0.00
   8.87905   8.87910      1.00      2449         0      3778      3679      4262      2809      3835      2089      1724      2465      1904      3133      2291      2595      4565      2926      3979      2347      2301    302574        88     18012         0     23594     26746     28702     18478     27147     19379     17967     20264     14374     21827     18907     23641     34584     25275     33990     25250     27615         0      0.00
   8.87814   8.87800      1.00      2517         0      3930      3839      4398      2864      3914      2082      1703      2467      1845      3116      2377      2601      4522      2943      4068      2407      2384    304806        89     17913         0     24103     27077     29005     18962     27479     19279     17954     20048     14220     21415     18920     23933     35083     25256     34326     25645     28190         0      0.00
   8.87723   8.87720      1.00      2506         0      3886      3855      4649      2842      3964      2073      1686      2564      1944      3090      2317      2661      4597      2991      3959      2387      2343    308033        90     18347         0     24474     27270     29709     19112     27920     19868     18202     20662     14472     21992     19403     24261     35183     25641     35069     25933     28305         0      0.00
   8.87632   8.87640      1.00      2510         0      3839      3861      4481      2872      3811      2133      1699      2528      1814      3117      2400      2639      4594      3098      4038      2364      2321    308747        91     18214         0     24275     27601     29199     19196     27386     19691     18587     20388     14486     22207     19506     24181     35303     25532     35040     25677     28334         0      0.00
   8.87541   8.87540      1.00      2520         0      3864      3934      4452      3080      3854      2059      1735      2650      1915      3116      2305      2771      4609      2998      4243      2333      2274    311134        91     18533         0     24685     27782     29708     19231     28148     19828     18545     20542     14757     22178     19535     24644     35543     25955     35500     26265     28519         0      0.00
   8.87449   8.87450      1.00      2541         0      4007      3848      4475      3031      3980      2077      1695      2522      1928      3186      2350      2720      4701      2968      4140      2443      2370    314427        92     18435         0     24829     27761     29799     19508     28296     20128     18532     20957     14826     22355     19831     24947     35788     25846     35995     26292     28924         0      0.00
   8.87358   8.87360      1.00      2598         0      3876      3964      4629      2790      3972      2111      1797      2572      1861      3236      2387      2750      4788      2914      4152      2384      2321    316255        92     18668         0     24725     27985     29888     19045     28168     19982     18814     21017     14781     22552     19684     24511     35950     25783     35786     26357     29071         0      0.00
   8.87267   8.87280      1.00      2641         0      3970      3921      4576      2932      4059      2162      1823      2614      1845      3234      2363      2672      4911      3055      4159      2486      2392    318222        93     19350         0     25446     28301     30369     19743     28891     20373     19179     21498     14937     22970     19967     24935     36665     26610     36260     27038     29719         0      0.00
   8.87176   8.87170      1.00      2590         0      4011      3877      4437      3002      3941      2112      1754      2548      1932      3223      2423      2674      4837      3028      4093      2441      2372    318491        94     18703         0     24879     28112     29696     19661     28358     20043     18761     21042     14809     22563     19707     24882     36495     26267     35669     26440     29252         0      0.00
   8.87085   8.87080      1.00      2588         0      3928      3939      4592      2951      3986      2194      1820      2535      1936      3296      2337      2776      4813      3078      4189      2458      2374    320402        93     18911         0     24905     28429     30544     19931     28701     20296     19136     21154     15282     23126     19987     25371     36924     26541     35982     27062     29359         0      0.00
   8.86994   8.86990      1.00      2683         0      4027      3986      4636      3016      3970      2157      1826      2562      1908      3180      2407      2787      4849      3094      4178      2358      2312    320947        93     19102         0     25368     28595     30633     19854     28875     20573     19331     21372     15312     22975     20145     25653     37333     26531     36375     27086     29597         0      0.00
   8.86903   8.86910      1.00      2683         0      4100      3970      4533      3010      4052      2151      1899      2511      1964      3330      2388      2747      4732      3071      4072      2474      2495    321657        94     19333         0     25363     28881     30593     19769     29210     20250     19672     21369     15146     23332     20156     25481     36852     26943     36524     27208     30041         0      0.00
   8.86812   8.86810      1.00      2658         0      4088      3937      4591      3000      4165      2171      1853      2638      1920      3382      2460      2863      4850      3115      4373      2465      2474    322634        95     19291         0     25487     28572     30782     20126     29281     20550     19366     21558     15275     23194     20339     25486     37173     26767     36861     27237     30170         0      0.00
   8.86721   8.86720      1.00      2721         0      4086      3925      4662      3058      4024      2173      1795      2614      1922      3371      2428      2792      5025      3109      4166      2501      2340    322810        95     19432         0     26009     29083     31047     20064     29450     20603     19500     21754     15134     23617     20491     25769     37839     27113     37077     27702     30147         0      0.00
   8.86630   8.86630      1.00      2800         0      4011      4065      4591      3008      4108      2208      1800      2499      1878      3318      2315      2697      4884      3107      4276      2503      2451    321989        95     19564         0     25473     29104     31000     20097     29401     20558     19489     21448     15250     23355     19980     25242     37216     27204     36884     27539     29744         0      0.00
   8.86539   8.86540      1.00      2710         0      3930      3971      4615      2980      4147      2203      1775      2644      1989      3454      2455      2744      4769      3131      4281      2465      2368    322171        95     19637         0     25831     29103     31251     20208     29392     20846     19366     21583     15508     23659     20621     25525     37145     27229     36961     27330     30057         0      0.00
   8.86448   8.86450      1.00      2798         0      3976      4084      4690      3069      4105      2185      1806      2641      1987      3355      2473      2764      5061      3089      4371      2579      2366    321682        95     19577         0     25895     29079     31330     20414     29608     20709     19593     21563     15365     23665     20817     25800     37865     27089     37338     27490     29980         0      0.00
   8.86357   8.86360      1.00      2810         0      4084      4045      4706      2971      4048      2137      1846      2654      2018      3386      2500      2735      4816      3150      4396      2479      2402    321498        96     19096         0     25477     28972     30988     20225     29414     20790     19600     21528     15504     23135     20819     25708     37215     26881     36779     27391     30120         0      0.00
   8.86266   8.86270      1.00      2708         0      4030      4038      4731      3048      4072      2183      1860      2667      1897      3250      2428      2682      4925      2997      4312      2458      2386    320477        95     19408         0     25838     29304     31266     20456     29503     20673     19615     21952     15138     23389     20613     25572     37588     27146     37095     27636     30057         0      0.00
   8.86175   8.86180      1.00      2773         0      4005      4035      4743      3020      4022      2240      1844      2630      1923      3285      2511      2806      4943      3176      4252      2501      2480    320954        95     19407         0     25969     29467     31358     20582     29590     21108     19609     21687     15470     23597     20602     25936     37761     27348     37309     27563     30263         0      0.00
   8.86084   8.86080      1.00      2773         0      4035      4017      4605      3103      4122      2276      1892      2617      1944      3425      2466      2891      4934      3134      4240      2448      2453    321867        97     19541         0     25861     28986     31028     20139     29564     20956     19497     21748     15341     23339     20385     25710     37439     26849     36601     27521     30236         0      0.00
   8.85994   8.85990      1.00      2759         0      4104      4071      4681      3118      4083      2213      1899      2688      1983      3382      2523      2820      4972      3306      4356      2496      2404    321120        97     19406         0     25585     28999     30802     20385     29266     20745     19338     21413     15487     23505     20555     25820     37102     27213     36839     27407     30063         0      0.00
   8.85903   8.85900      1.00      2688         0      4033      3913      4709      2994      4106      2158      1856      2594      1883      3369      2445      2802      4923      3089      4272      2526      2416    321239        95     19399         0     25559     29013     30890     20087     29385     20753     19488     21810     15380     23652     20484     25706     37268     26896     36850     27559     30090         0      0.00
   8.85812   8.85810      1.00      2707         0      4035      4084      4686      2967      4264      2143      1854      2600      1871      3314      2382      2827      4937      3107      4352      2545      2381    321036        97     19623         0     25504     28886     31184     20143     29586     20643     19636     21864     15522     23444     20514     25819     37783     27210     37066     27440     30319         0      0.00
   8.85721   8.85720      1.00      2714         0      4003      4054      4793      2998      4000      2175      1795      2691      1883      3336      2455      2680      4969      3182      4340      2501      2463    321876        98     19373         0     25628     29405     31515     20290     29563     20942     19791     22006     15464     23690     20813     25949     37708     26822     37424     27918     30253         0      0.00
   8.85630   8.85630      1.00      2762         0      4008      4186      4677      3064      4050      2165      1789      2608      2010      3330      2501      2842      4847      3145      4285      2379      2439    321483        98     19349         0     25572     29099     31141     20202     29413     20555     19228     21823     15435     23212     20530     25669     37318     27272     37060     27359     29938         0      0.00
   8.85540   8.85540      1.00      2798         0      4005      4086      4664      3130      4116      2210      1830      2554      1949      3300      2451      2855      4906      3279      4272      2474      2469    322096        97     19699         0     25818     29467     31249     20400     29420     20698     19792     21898     15628     23716     21048     26012     37704     27256     37568     28010     30380         0      0.00
   8.85449   8.85450      1.00      2698         0      4082      3998      4690      2989      4139      2241      1778      2629      1823      3368      2510      2844      4903      3147      4370      2483      2390    322149        98     19293         0     25797     29018     31117     20188     29471     20763     19740     21775     15458     23429     20622     25776     37237     27021     37159     27437     29859         0      0.00
   8.85358   8.85370      1.00      2618         0      3949      4046      4727      3133      3982      2267      1750      2661      1884      3305      2390      2756      5035      2989      4204      2480      2377    321487        98     19669         0     26040     29492     31470     20602     59344     21017     19599     22140     15444     23776     20617     25933     38001     27330     37417     27618     30272         0      0.00
   8.85268   8.85270      1.00      2695         0      4001      4035      4637      2961      4153      2171      1772      2593      1888      3243      2479      2826      4834      3064      4257      2421      2391    321147        98     19395         0     25731     29120     31085     20416     29760     20978     19579     21970     15261     23536     20721     25681     37901     27331     37246     27763     30236         0      0.00
   8.85177   8.85180      1.00      2730         0      4002      4082      4702      2960      4028      2155      1845      2611      1878      3369      2529      2830      4935      3027      4314      2388      2447    322290        99     19539         0     25737     28993     31309     20261     29512     20999     19650     21754     15452     23609     20612     26107     37805     27114     37094     27480     30646         0      0.00
   8.85086   8.85070      1.00      2716         0      4100      4076      4680      3119      4190      2229      1791      2642      1851      3298      2421      2864      4756      3048      4192      2461      2401    321464        97     19486         0     25830     28896     31043     20300     29698     20879     19516     21654     15556     23601     20659     25720     37446     27028     37123     27702     30291         0      0.00
   8.84996   8.85000      1.00      2688         0      4075      4050      4593      2904      4058      2188      1862      2609      1944      3348      2451      2831      4931      3008      4238      2564      2393    322738        99     19363         0     25789     28994     30893     20018     29256     20957     19679     21746     15382     23392     20605     26052     37575     27047     36948     27616     30294         0      0.00
   8.84905   8.84900      1.00      2718         0      4070      4063      4707      3018      4065      2064      1867      2636      1988      3252      2419      2782      4913      3093      4203      2436      2433    322134        99     19391         0     25753     28996     31158     20257     29224     20794     19585     21952     15605     23486     20556     25966     37743     27442     36934     27593     30336         0      0.00
   8.84814   8.84810      1.00      2740         0      3965      4176      4762      3055      3974      2179      1917      2606      1934      3293      2543      2840      5046      3123      4263      2464      2454    324759        99     19769         0     25777     29263     31507     20216     29150     20700     19804     22044     15417     23297     20723     25807     38015     27248     37197     27683     30439         0      0.00
   8.84724   8.84730      1.00      2707         0      3990      4007      4566      2933      4213      2213      1832      2591      1995      3324      2467      2867      4741      3005      4302      2505      2398    324551        99     19681         0     25976     29464     30943     20410     30064     20987     19713     21806     15818     23792     20954     26155     37900     27233     37356     27856     30559         0      0.00
   8.84633   8.84630      1.00      2664         0      4088      3978      4665      3035      4013      2166      1867      2627      1972      3401      2438      2765      4925      2996      4248      2445      2366    325557        99     19850         0     26143     29655     31549     20571     29811     21076     19980     22145     15661     24023     20835     26125     38218     27567     37561     27666     30472         0      0.00
   8.84543   8.84540      1.00      2741         0      3952      4144      4681      3095      4148      2219      1865      2617      1906      3359      2515      2681      4893      3086      4262      2508      2379    327270       101     19533         0     25918     29370     31317     20345     29805     20894     19820     22011     15519     23523     20952     25966     37982     27531     37358     27715     30521         0      0.00
   8.84452   8.84460      1.00      2739         0      4072      4082      4802      3017      4200      2223      1840      2632      1931      3310      2501      2816      5119      3122      4332      2457      2389    327982       102     19807         0     26204     29706     31838     20354     30063     21307     19790     22034     15677     23783     21050     26522     38126     27570     37783     27905     30919         0      0.00
   8.84362   8.84370      1.00      2751         0      4048      4042      4651      3056      4129      2205      1843      2598      1903      3389      2493      2869      4948      3200      4279      2457      2353    329308       102     20026         0     26592     29990     32011     20739     30162     21276     20391     22513     15810     24214     21179     26718     38562     27842     38169     28275     31105         0      0.00
   8.84271   8.84270      1.00      2629         0      3992      4150      4576      3059      4111      2245      1843      2535      1977      3342      2554      2806      4913      3185      4434      2423      2397    329407       101     19825         0     26273     29887     31743     20520     30098     21328     20055     22184     15892     24253     21274     26234     38234     27686     37945     28203     31185         0      0.00
   8.84181   8.84180      1.00      2700         0      4248      4075      4586      2995      4117      2107      1835      2558      1941      3366      2465      2816      4980      3090      4244      2496      2372    329030       102     19963         0     26565     29562     31659     20604     30063     21083     20018     22155     15698     24181     20886     26431     38210     27854     37821     28072     30720         0      0.00
   8.84090   8.84090      1.00      2743         0      4089      4072      4688      3044      4119      2190      1777      2607      1952      3343      2471      2749      4881      3174      4294      2554      2350    329241       102     19950         0     26336     29935     32211     20688     30081     21295     19877     22263     15912     24324     20973     26548     38640     27740     38280     28234     30769         0      0.00
   8.84000   8.84000      1.00      2750         0      3976      4010      4650      3028      4094      2117      1851      2593      2010      3311      2511      2864      4933      3133      4423      2473      2432    329413       104     19811         0     25937     29761     31666     20822     29963     21086     20025     22087     15698     23931     21241     26536     38118     27380     37986     28029     30821         0      0.00
   8.83909   8.83900      1.00      2805         0      4036      4055      4695      2948      4065      2296      1799      2719      1860      3372      2521      2821      4863      3096      4264      2473      2409    329629       103     19942         0     26198     29454     32019     20603     30217     21355     20066     22392     15592     24214     21132     26596     38335     27465     37956     28050     30881         0      0.00
   8.83819   8.83820      1.00      2773         0      4082      4131      4652      3087      4094      2176      1877      2597      1973      3258      2469      2802      4816      3167      4313      2433      2407    329734       105     19872         0     26362     29915     31796     20756     30179     21123     20265     22263     15972     24233     21110     26317     38436     27677     37737     27868     30991         0      0.00
   8.83729   8.83730      1.00      2727         0      3933      3940      4653      3105      4082      2166      1843      2580      1939      3377      2493      2779      4958      3102      4312      2449      2431    329778       105     20265         0     26468     29861     31957     20926     30385     21472     20156     22380     16107     24262     21251     26463     38528     27804     38280     28578     31306         0      0.00
   8.83638   8.83640      1.00      2676         0      4004      4062      4693      3131      4096      2102      1794      2627      1889      3467      2478      2759      4885      3076      4236      2366      2487    330123       105     19911         0     26249     30056     31816     20628     30240     21155     20202     22306     15658     24083     21041     26565     38341     27727     37831     28190     31059         0      0.00
   8.83548   8.83540      1.00      2675         0      4111      3957      4789      2974      4056      2164      1848      2683      2005      3343      2495      2846      4870      3041      4303      2528      2335    330754       104     20079         0     26362     29761     31883     20761     30034     21466     20365     22486     16108     24068     20972     26644     38613     27847     37790     28480     31045         0      0.00
   8.83458   8.83460      1.00      2778         0      4130      4193      4748      2996      4009      2214      1838      2645      1919      3298      2483      2819      4870      3096      4328      2431      2434    331739       104     20031         0     26609     29906     32048     20560     30007     21298     20314     22478     15774     24007     21375     26500     38365     27586     38056     28065     31156         0      0.00
   8.83367   8.83380      1.00      2784         0      4077      4036      4748      3019      4081      2262      1896      2687      1944      3372      2455      2861      4948      3253      4244      2489      2418    331855       105     20338         0     26820     30210     32225     20883     30762     21786     20640     22606     16245     24532     21567     26932     39148     28185     38478     28678     31536         0      0.00
   8.83277   8.83280      1.00      2780         0      4054      4036      4716      3071      4138      2145      1869      2712      1938      3442      2506      2775      4892      3203      4355      2414      2462    333898       106     20435         0     26779     30139     32446     21212     30684     21605     20479     22696     16218     24868     21485     27100     39172     28124     38588     28528     31571         0      0.00
   8.83187   8.83190      1.00      2705         0      4122      4084      4844      3023      4140      2257      1884      2687      1876      3521      2478      2881      4928      3204      4305      2506      2462    334335       105     20394         0     26913     30236     32374     21011     30510     21758     20520     22712     15737     24702     21472     26909     38811     27930     38678     28881     31491         0      0.00
   8.83096   8.83090      1.00      2808         0      4169      4229      4671      3072      4232      2243      1879      2716      1954      3461      2606      2832      4852      3197      4306      2475      2502    335563       106     20590         0     27090     30784     32566     21269     31154     21885     20676     22723     16372     25119     21686     26905     39400     28655     38858     28886     31858         0      0.00
   8.83006   8.83000      1.00      2701         0      4273      4122      4876      3119      4234      2285      1863      2636      1941      3363      2507      2846      4967      3153      4347      2539      2441    337320       106     20630         0     27449     30781     33108     21457     31182     21954     20878     23011     16381     24822     21621     27423     39517     28722     39000     29174     32358         0      0.00
   8.82916   8.82920      1.00      2800         0      4203      4181      4824      3125      4213      2195      1888      2743      2006      3387      2584      2909      4940      3205      4401      2520      2468    338324       105     20576         0     27378     30759     33128     21603     31108     22115     21121     23235     16475     25013     21820     27437     39844     29044     39336     29276     31767         0      0.00
   8.82826   8.82820      1.00      2840         0      4182      4165      4812      3076      4285      2318      1858      2745      2027      3484      2482      2855      5046      3137      4291      2535      2496    339188       106     20762         0     27186     30763     33292     21330     31373     22169     20657     23333     16478     25003     21918     27291     39542     28485     39428     29424     32088         0      0.00
   8.82736   8.82740      1.00      2892         0      4209      4282      4957      3214      4332      2331      1935      2867      1975      3506      2492      2995      5222      3249      4297      2566      2532    342013       107     20996         0     27333     31097     33364     21551     31515     22252     21234     23542     16428     24967     22098     28096     40176     28939     39508     29019     32254         0      0.00
   8.82645   8.82640      1.00      2784         0      4205      4168      4951      3076      4366      2276      1881      2709      1991      3512      2620      2934      5200      3149      4441      2476      2535    341606       106     20907         0     27731     31358     33169     21506     31499     22564     21109     23384     16749     25176     22136     27667     40209     28984     39699     29472     32832         0      0.00
   8.82555   8.82560      1.00      2865         0      4206      4238      4970      3223      4271      2324      1853      2682      1972      3507      2609      3016      4994      3273      4397      2568      2540    343435       108     21052         0     28091     31687     33803     21822     32091     22629     21154     23776     16636     25718     22588     28141     40588     29353     39994     29883     32652         0      0.00
   8.82465   8.82470      1.00      2846         0      4233      4143      4879      3252      4359      2260      1946      2691      2017      3431      2540      2942      5129      3213      4374      2509      2497    341915       106     20884         0     27449     30908     33319     21671     31449     22171     20833     23086     16635     25198     22080     27715     39953     28726     39543     29515     32344         0      0.00
   8.82375   8.82380      1.00      2843         0      4201      4234      4809      3178      4295      2253      1889      2723      2067      3549      2629      2938      5088      3256      4371      2574      2487    340948       106     20847         0     27487     31033     33219     21596     31505     22192     20963     23281     16785     25277     22020     27913     40341     29027     39600     29525     32545         0      0.00
   8.82285   8.82290      1.00      2927         0      4185      4285      4840      3090      4321      2384      1925      2810      2036      3454      2491      2874      5301      3233      4411      2663      2369    340364       107     21015         0     27465     31205     33235     21495     31337     22477     21117     23699     16462     25067     21911     27731     40543     28869     39426     29216     32132         0      0.00
   8.82195   8.82190      1.00      2868         0      4255      4082      4853      3136      4335      2299      1893      2765      1969      3405      2554      2959      5071      3165      4318      2575      2370    339741       107     20786         0     27371     31027     33290     21454     31382     22238     20849     23080     16622     25447     22100     27607     40197     28781     39218     29481     32095         0      0.00
   8.82105   8.82100      1.00      2830         0      4193      4109      4906      3216      4167      2297      1901      2676      2007      3423      2492      2930      5107      3191      4428      2528      2473    339374       107     20742         0     27469     31277     33101     21485     31331     22329     21020     23662     16575     24951     21878     27705     40156     29106     39472     29215     32207         0      0.00
   8.82015   8.82010      1.00      2859         0      4178      4044      4844      3026      4213      2199      1932      2642      1965      3468      2510      2959      5107      3215      4545      2506      2460    337912       107     20992         0     27501     30998     33097     21893     31439     22209     21169     23293     16464     24999     22150     27962     39945     29211     39519     29404     32238         0      0.00
   8.81925   8.81930      1.00      2891         0      4159      4134      4833      3096      4280      2215      1850      2754      1954      3441      2553      2890      5056      3210      4345      2505      2469    337951       107     20872         0     26926     30814     33053     21397     31207     22057     20894     22949     16324     24774     21936     27539     39441     28582     39691     29299     32143         0      0.00
   8.81835   8.81830      1.00      2750         0      4195      4212      4827      3079      4212      2269      1872      2731      2038      3501      2509      2840      5184      3232      4300      2485      2503    337309       107     20573         0     27562     31140     33017     21439     31142     22100     21221     23576     16588     25082     21982     27653     39812     28960     39403     29263     32008         0      0.00
   8.81745   8.81740      1.00      2936         0      4254      4123      4802      3071      4253      2311      1878      2743      1993      3380      2558      2896      5081      3132      4233      2529      2408    337921       107     21041         0     27433     30938     33229     21615     31284     22292     21098     23334     16598     25061     22024     27509     40241     28871     39912     29365     32534         0      0.00
   8.81655   8.81660      1.00      2812         0      4215      4124      4747      3096      4182      2261      1896      2685      2028      3411      2560      2917      5007      3155      4418      2577      2487    338598       107     21147         0     27528     30898     32916     21618     31417     22276     20959     23149     16566     25315     22096     27701     40107     28781     39465     29659     32417         0      0.00
   8.81565   8.81560      1.00      2945         0      4222      4295      4832      3231      4298      2279      1902      2667      1960      3501      2582      2786      5149      3122      4454      2579      2461    339893       108     21140         0     27553     31217     33142     21838     31345     22735     21128     23446     16799     25436     22247     27887     40079     29027     39782     29771     32620         0      0.00
   8.81475   8.81480      1.00      2905         0      4282      4176      4864      3126      4274      2287      1869      2744      1957      3464      2554      2984      5084      3239      4309      2533      2442    341009       109     21482         0     28063     31433     33659     21850     31708     22818     21324     23628     16794     25456     22439     28211     40702     29361     39946     29671     32561         0      0.00
   8.81385   8.81390      1.00      2842         0      4265      4185      4802      3106      4266      2283      1922      2681      2017      3468      2661      2890      5159      3155      4371      2519      2445    341149       109     20922         0     27727     30734     33297     21483     31345     22253     21118     23399     16617     25052     22000     27844     40472     28593     39543     29257     32294         0      0.00
   8.81295   8.81300      1.00      2877         0      4300      4222      4897      3200      4140      2236      1951      2795      2103      3495      2576      2982      4954      3273      4472      2511      2498    340895       109     21318         0     27742     31370     33370     21848     31685     22498     21322     23476     16963     25327     22281     27801     39932     29271     39513     29897     32554         0      0.00
   8.81205   8.81210      1.00      2762         0      4307      4181      4982      3145      4232      2308      1943      2743      2034      3430      2568      2920      5065      3277      4400      2591      2474    341020       108     21082         0     27844     31289     33668     21714     31632     22334     21301     23693     16668     25291     22205     28152     40368     29279     40018     29846     32519         0      0.00
   8.81116   8.81110      1.00      2793         0      4172      4250      4762      3201      4293      2253      1825      2658      2053      3486      2567      2881      4998      3259      4381      2517      2539    341491       109     21043         0     27583     30917     33173     21769     31747     22265     21207     23586     16676     25247     22188     27766     40146     29073     39692     29693     32854         0      0.00
   8.81026   8.81020      1.00      2841         0      4305      4168      4909      3114      4258      2320      1976      2749      1953      3510      2535      2982      4976      3282      4484      2672      2484    342105       110     20856         0     27966     31508     33505     21782     31366     22484     21478     23451     16869     25358     22189     28004     40254     29273     40122     29623     32516         0      0.00
   8.80936   8.80940      1.00      2771         0      4294      4235      4931      3218      4194      2280      1844      2798      2026      3501      2598      2861      5152      3264      4443      2562      2481    342064       109     21049         0     27611     31339     33516     21957     31454     22347     21407     23670     16816     25628     22279     27947     40449     29285     40016     29899     32589         0      0.00
   8.80846   8.80840      1.00      2868         0      4276      4237      4829      3120      4353      2373      1890      2707      2067      3532      2522      2840      5191      3332      4347      2534      2531    341911       109     21455         0     28226     31687     33913     22050     32370     22679     21452     24127     17101     25807     22666     28188     41210     29812     40161     30033     33168         0      0.00
   8.80756   8.80750      1.00      2807         0      4273      4296      4651      3236      4279      2245      1910      2755      2017      3532      2495      2931      5104      3311      4329      2557      2489    342903       109     20990         0     27825     31483     33174     21990     31799     22646     21338     23319     16924     25435     22355     28324     40806     29496     40052     29755     33019         0      0.00
   8.80667   8.80670      1.00      2867         0      4267      4238      4917      3123      4244      2276      1833      2769      2058      3587      2584      2930      5006      3242      4501      2594      2567    343394       109     21231         0     27923     31634     33926     21818     31762     22513     21475     23593     16800     25613     22525     28235     40450     29301     40248     29640     33089         0      0.00
   8.80577   8.80580      1.00      2771         0      4293      4180      4961      3126      4321      2247      1884      2745      2070      3524      2578      2862      5077      3190      4461      2544      2486    342708       109     20913         0     27796     31247     33658     21764     31546     22525     21079     23379     16847     25370     22213     28179     40518     29217     39934     29864     32672         0      0.00
   8.80487   8.80490      1.00      2818         0      4233      4223      4819      3090      4257      2274      1817      2751      2002      3404      2580      2958      5037      3201      4464      2570      2446    343075       110     21172         0     28543     31890     33935     22149     32139     22936     21407     23687     16830     25902     22832     28471     40919     29794     40644     30232     33014         0      0.00
   8.80397   8.80400      1.00      2879         0      4163      4220      4973      3134      4204      2344      1926      2780      2008      3529      2589      2935      5076      3120      4358      2583      2435    344416       110     21508         0     28194     31859     34150     21980     32187     23005     21747     24165     16920     25907     22572     28616     41279     29735     40700     30447     33106         0      0.00
   8.80308   8.80320      1.00      2841         0      4273      4166      4925      3233      4356      2234      1930      2674      1997      3511      2620      2961      4988      3236      4406      2597      2457    345452       112     21558         0     28279     31894     34073     22140     32281     22839     21758     23999     17233     25901     22716     28497     40907     29877     40506     30306     33307         0      0.00
   8.80218   8.80220      1.00      2845         0      4265      4273      4904      3207      4357      2358      1915      2794      2041      3541      2535      2859      5058      3181      4363      2520      2492    345701       110     21581         0     28140     31825     34050     22285     32306     22770     21781     24290     17159     25631     22667     28053     40602     29660     40689     30006     33259         0      0.00
   8.80129   8.80120      1.00      2893         0      4310      4289      4904      3131      4321      2298      1872      2706      2050      3560      2491      2941      5213      3235      4425      2575      2475    346754       112     21649         0     28449     32129     34204     22300     32628     23164     21962     24328     17136     26399     23001     28843     41315     30000     40976     30930     33610         0      0.00
   8.80039   8.80040      1.00      2854         0      4227      4291      4966      3228      4294      2307      1903      2720      2014      3428      2548      2947      5074      3355      4411      2523      2504    347643       112     21590         0     28302     32026     34328     22248     32562     23175     21854     24329     17068     25982     23204     28427     41033     29943     40616     30433     33304         0      0.00
   8.79949   8.79940      1.00      2956         0      4356      4234      4947      3224      4394      2375      1976      2660      1997      3441      2511      2971      5014      3371      4461      2597      2540    348122       112     21574         0     28292     31981     33979     22408     32403     23103     21981     23972     17063     25918     22837     28657     40664     29871     40690     30456     33810         0      0.00
   8.79860   8.79860      1.00      2909         0      4402      4321      4918      3222      4254      2319      1912      2714      2093      3525      2502      2920      5094      3264      4372      2683      2425    348445       112     21590         0     28478     31944     34433     22478     32316     23084     21733     23977     17258     26038     22696     28630     40958     30180     40740     30484     33251         0      0.00
   8.79770   8.79770      1.00      3004         0      4405      4273      4986      3236      4362      2390      1989      2716      1920      3512      2699      2976      5027      3277      4499      2525      2532    348542       112     21497         0     28249     32075     34197     22363     32264     23027     21651     24111     17119     25940     23024     28618     41152     30065     40894     30428     33676         0      0.00
   8.79681   8.79680      1.00      2945         0      4256      4159      4837      3158      4315      2328      1906      2730      1997      3534      2529      3030      5058      3167      4542      2609      2440    348510       113     21503         0     28571     31905     34403     22444     32686     23032     21736     24170     17017     26132     22832     28493     41067     29948     40892     30667     33745         0      0.00
   8.79591   8.79590      1.00      2878         0      4386      4287      4779      3139      4337      2215      1856      2710      1963      3624      2561      2923      5200      3245      4470      2558      2453    348342       113     21774         0     28798     32296     34462     22301     32732     23177     21962     24176     17196     26380     23255     28676     41655     30288     41077     30766     33928         0      0.00
   8.79502   8.79500      1.00      2799         0      4274      4207      4907      3263      4400      2262      1966      2735      2072      3402      2663      2855      5072      3221      4533      2550      2493    349540       112     21580         0     28491     32092     34192     22590     32653     23205     21977     24222     17344     26150     22965     28961     41832     30148     41272     30646     33679         0      0.00
   8.79412   8.79420      1.00      2866         0      4201      4282      5001      3158      4195      2318      1898      2685      1905      3492      2547      2847      5169      3291      4451      2569      2577    347998       113     21417         0     28156     31774     34204     22277     32164     23002     21824     24025     17032     26133     22877     28137     41755     29817     41090     30419     33588         0      0.00
   8.79323   8.79330      1.00      2933         0      4402      4259      5005      3267      4295      2345      1966      2743      2043      3510      2572      2987      5109      3281      4496      2567      2523    348077       113     21637         0     28744     32273     34757     22299     32660     23290     22097     24140     17381     26266     23073     28816     41434     30269     41168     30752     33651         0      0.00
   8.79233   8.79240      1.00      2851         0      4334      4153      4978      3103      4322      2245      1918      2778      1986      3589      2601      2959      5009      3292      4395      2573      2507    347656       113     21637         0     28570     32030     34347     22234     32565     23153     21936     24301     17077     25922     23155     28951     41408     30134     41197     30653     33685         0      0.00
   8.79144   8.79140      1.00      2856         0      4201      4313      4901      3177      4342      2247      1972      2791      2101      3610      2574      2944      5065      3156      4417      2524      2575    348824       113     21808         0     28783     32555     34815     22539     32839     23394     21988     24524     17335     26586     23212     29033     41961     30376     41139     30920     33868         0      0.00
   8.79054   8.79040      1.00      2789         0      4335      4283      5042      3108      4256      2312      1900      2776      1981      3417      2574      3031      5175      3339      4377      2571      2492    349776       114     21844         0     29336     32627     35004     22525     32873     23499     22173     24745     17213     26361     23383     29315     42085     30616     41410     30878     34241         0      0.00
   8.78965   8.78970      1.00      2891         0      4389      4270      5033      3190      4404      2274      1987      2807      1994      3480      2611      2985      5317      3264      4549      2584      2567    353321       115     22026         0     29209     32845     35144     22815     33164     23458     22424     24679     17813     26741     23916     29566     42632     30869     42038     31326     34691         0      0.00
   8.78875   8.78880      1.00      2893         0      4362      4241      4943      3301      4295      2289      1922      2817      2063      3504      2710      2923      5282      3278      4386      2678      2582    352036       115     21972         0     28709     32574     35052     22769     33015     23168     22235     24612     17508     26418     23366     29054     41861     30294     41175     30879     33966         0      0.00
   8.78786   8.78780      1.00      2975         0      4330      4343      4964      3219      4340      2415      2053      2850      2033      3522      2684      2897      5340      3235      4393      2602      2438    352351       115     22081         0     28938     32775     35105     22756     33370     23565     22348     24741     17824     26675     23490     29372     42444     30535     41683     31109     34007         0      0.00
   8.78697   8.78690      1.00      2960         0      4415      4250      4973      3214      4340      2351      1937      2830      1996      3444      2605      3022      5298      3254      4699      2607      2541    353796       115     22275         0     29203     32910     35026     22791     33489     23677     22602     24765     17777     26535     23407     29592     42655     30801     42216     31560     34438         0      0.00
   8.78607   8.78610      1.00      2895         0      4332      4278      4940      3187      4349      2299      1923      2835      2023      3466      2612      3047      5279      3324      4529      2680      2575    354306       116     22280         0     28946     32782     35141     22940     33106     23446     22719     25118     17716     26783     23567     29383     42566     30699     41987     31442     34435         0      0.00
   8.78518   8.78520      1.00      3021         0      4478      4324      4962      3224      4487      2312      1978      2753      2046      3563      2722      2955      5242      3190      4392      2702      2603    355293       117     22455         0     29423     32885     35303     23297     33688     23857     22477     24830     18102     26814     23655     29525     42513     31089     42302     31715     34510         0      0.00
   8.78429   8.78430      1.00      2963         0      4539      4281      4970      3276      4398      2353      1978      2693      2099      3542      2591      3044      5311      3240      4580      2656      2462    355711       117     22134         0     29303     32550     34988     22961     33142     23617     22386     24839     17832     26897     23535     29161     42589     30436     41419     31126     34282         0      0.00
   8.78340   8.78350      1.00      2962         0      4391      4328      4931      3284      4508      2354      1997      2806      2141      3556      2677      2944      5359      3330      4547      2741      2529    356748       117     22287         0     29366     32783     35172     22971     33455     23818     22469     24877     17581     26762     23602     29446     42605     30808     42003     31158     34191         0      0.00
   8.78250   8.78250      1.00      3005         0      4368      4307      4977      3250      4349      2290      1939      2785      2082      3580      2687      3014      5125      3382      4584      2585      2618    357588       117     22641         0     29804     33517     35738     23372     33692     23797     22778     25541     17933     27164     23959     29644     43046     31517     42605     31878     34679         0      0.00
   8.78161   8.78160      1.00      3038         0      4411      4445      4927      3230      4400      2351      2000      2777      2075      3581      2587      2966      5198      3299      4554      2782      2624    358441       118     22356         0     29492     33186     35333     23018     33572     23682     22873     25235     17785     26945     23546     29771     42842     31104     42329     31720     34839         0      0.00
   8.78072   8.78060      1.00      3042         0      4395      4390      5106      3328      4398      2429      2040      2852      1978      3627      2670      2991      5266      3273      4603      2618      2606    360094       119     22566         0     29421     33319     35590     23055     33776     24008     22537     25196     18041     27408     23799     29862     43035     30963     42556     31495     34956         0      0.00
   8.77983   8.77990      1.00      2977         0      4400      4392      5021      3284      4499      2459      2008      2860      2144      3703      2625      2989      5213      3303      4466      2665      2607    362914       120     22752         0     30326     33892     36040     23512     34189     24489     23183     25516     18132     27462     24253     30098     43483     31495     42983     31964     35467         0      0.00
   8.77893   8.77890      1.00      2965         0      4443      4526      5185      3330      4544      2420      1962      2889      2079      3658      2671      3045      5360      3360      4615      2723      2609    363988       120     22717         0     30202     33921     36405     23608     33993     24433     23088     25846     18041     27562     24426     30283     43593     31452     43438     32501     35221         0      0.00
   8.77804   8.77800      1.00      3037         0      4486      4495      5096      3281      4670      2430      2007      2900      2153      3647      2666      2978      5379      3357      4602      2717      2654    366523       121     22888         0     30098     33629     36043     23660     34176     24459     22975     25350     18188     27621     24551     30480     43471     31616     43331     32208     35081         0      0.00
   8.77715   8.77710      1.00      3024         0      4521      4579      5131      3247      4557      2316      1986      3015      2162      3698      2773      3106      5509      3402      4841      2662      2578    366795       120     22979         0     30322     34156     36446     23581     34435     24665     23372     26074     18427     27864     24642     30504     44040     31757     43588     32671     35965         0      0.00
   8.77626   8.77630      1.00      3016         0      4563      4523      5178      3309      4560      2457      1960      2967      2076      3641      2754      3093      5462      3451      4637      2768      2614    368340       121     23095         0     30496     34213     36664     23726     34533     24572     23347     26029     18356     28025     24230     30749     44493     31941     43777     32523     35782         0      0.00
   8.77537   8.77540      1.00      3031         0      4572      4495      5167      3336      4548      2315      1981      2949      2156      3768      2671      3055      5520      3365      4657      2715      2593    370508       122     23153         0     30850     34233     36942     23807     34569     24552     23334     26063     18356     27934     24728     30703     44172     32185     43524     32717     35873         0      0.00
   8.77448   8.77450      1.00      3124         0      4394      4552      5215      3387      4522      2420      1993      3010      2156      3649      2726      3012      5561      3502      4660      2697      2658    371182       122     23751         0     30955     34813     37175     24236     34826     24873     23798     26443     18752     28202     24995     31013     44810     32337     44488     33192     36316         0      0.00
   8.77359   8.77360      1.00      3105         0      4376      4588      5149      3408      4541      2442      1974      2829      2180      3746      2739      3211      5387      3547      4862      2713      2624    372496       124     23757         0     31135     35256     37420     24802     35496     25700     23813     26619     19227     28560     25306     31718     45123     32790     44932     33229     36381         0      0.00
   8.77270   8.77280      1.00      3084         0      4467      4683      5167      3394      4677      2367      2080      2928      2168      3638      2773      3123      5424      3439      4722      2774      2653    373362       124     23506         0     30607     35056     36887     24181     35212     24924     23808     26305     18752     28226     24776     30829     44672     32669     44056     33033     36010         0      0.00
   8.77181   8.77180      1.00      3107         0      4498      4517      5163      3484      4655      2361      2115      3018      2222      3694      2763      3223      5363      3482      4718      2793      2625    373724       124     23615         0     31275     35009     37076     24297     35761     25396     23709     26444     19009     28553     24905     31157     44637     32747     44378     33265     36513         0      0.00
   8.77092   8.77080      1.00      3048         0      4464      4602      5244      3426      4568      2403      2013      2944      2128      3773      2759      3089      5600      3518      4809      2728      2650    373267       124     23449         0     30608     34949     37390     24257     35299     25118     23761     26466     18779     28406     25004     31356     45118     32471     44277     33263     36060         0      0.00
   8.77003   8.77000      1.00      3124         0      4728      4447      5287      3456      4442      2362      2066      2947      2189      3787      2786      3146      5490      3399      4729      2832      2602    374412       124     23532         0     31492     34903     37271     24758     35367     25126     23835     26383     18822     28448     25435     31252     44840     32642     44483     33390     36237         0      0.00
   8.76914   8.76920      1.00      3125         0      4484      4518      5130      3417      4502      2449      1987      2970      2183      3674      2671      3104      5473      3440      4818      2739      2673    374039       125     23701         0     31021     34749     36920     24467     35189     25168     23931     26508     18899     28421     24899     31215     44940     32581     44366     33189     36472         0      0.00
   8.76825   8.76820      1.00      2950         0      4567      4619      5132      3283      4511      2469      2008      2874      2168      3688      2724      3104      5458      3383      4592      2752      2607    372419       123     23694         0     31183     35080     37162     24260     70715     25519     23986     26273     18883     28407     25377     31207     44838     32372     44666     33581     36670         0      0.00
   8.76736   8.76730      1.00      3057         0      4626      4587      5282      3506      4538      2426      2123      2879      2235      3699      2713      3160      5411      3483      4875      2708      2466    373356       125     23582         0     31012     34804     37485     24390     34970     25264     23941     26446     19066     28413     25117     31142     44795     32680     44662     33329     36166         0      0.00
   8.76647   8.76650      1.00      3092         0      4511      4549      5290      3407      4587      2401      1972      2978      2106      3850      2798      3148      5577      3388      4721      2690      2619    372458       124     23982         0     31315     35039     37873     24774     35590     25268     23820     26955     19096     28636     25309     31352     45225     32773     44917     33341     36977         0      0.00
   8.76558   8.76560      1.00      3051         0      4541      4663      5085      3300      4571      2532      1969      2922      2198      3627      2797      3210      5561      3518      4674      2715      2640    372398       123     23604         0     31671     35236     37274     24276     35686     25516     24180     26567     18925     28532     25349     31414     45486     32823     44545     33167     36816         0      0.00
   8.76469   8.76470      1.00      3046         0      4460      4493      5165      3398      4676      2427      2021      2935      2175      3709      2735      3112      5428      3480      4593      2740      2573    371961       125     23650         0     30838     35203     37272     24445     35514     25149     23708     26420     19080     28591     25033     31343     44667     32778     44192     33507     36360         0      0.00
   8.76380   8.76390      1.00      3039         0      4444      4608      5241      3474      4611      2476      2014      2839      2121      3788      2700      3082      5365      3399      4608      2632      2667    370917       124     23358         0     31161     34912     37149     24366     35170     24989     23701     26178     18553     28292     24571     31407     44430     32366     44206     32863     36117         0      0.00
   8.76167   8.76170      1.00      3087         0      4543      4458      5099      3366      4567      2330      2070      2853      2208      3681      2824      3045      5447      3343      4598      2730      2595    369276       124     23394         0     30748     34725     37266     24387     34942     24985     23863     26140     18708     28308     25278     31136     44601     32438     44111     32789     36489         0      0.00
   8.75954   8.75950      1.00      2943         0      4514      4454      5231      3360      4494      2455      2013      2877      2169      3652      2745      3028      5387      3412      4586      2659      2598    368904       123     23666         0     31131     34838     37589     24568     35118     25642     24142     26421     18830     28462     25134     31404     45187     32629     44743     33576     36403         0      0.00
   8.75741   8.75730      1.00      3082         0      4393      4531      5132      3336      4616      2449      1950      2876      2156      3670      2774      3082      5405      3394      4556      2698      2682    370159       125     23606         0     31063     35104     37577     24554     35355     25394     23982     26408     18741     28510     25134     31317     44885     32825     44474     33392     36438         0      0.00
   8.75528   8.75530      1.00      3051         0      4496      4554      5110      3403      4570      2428      2046      2926      2139      3683      2661      3038      5506      3355      4639      2625      2654    372188       125     23881         0     31401     34996     37325     24721     36006     25337     24016     26687     18977     28588     25155     31578     45467     32876     44969     33615     36778         0      0.00
   8.75315   8.75330      1.00      3068         0      4588      4502      5227      3391      4613      2462      2002      2922      2231      3687      2719      3142      5443      3380      4677      2720      2610    373834       127     23934         0     31320     34941     37474     24663     35721     25408     24067     26810     19140     28385     25394     31466     45466     32943     44753     33678     36455         0      0.00
   8.75102   8.75100      1.00      3021         0      4644      4710      5239      3419      4535      2431      1965      3018      2175      3729      2731      3105      5526      3382      4596      2671      2642    376605       128     24069         0     31806     35799     38191     24873     35857     25521     24137     27079     19455     29098     25515     31717     45852     32967     45170     33975     36786         0      0.00
   8.74890   8.74890      1.00      3101         0      4577      4632      5282      3407      4674      2413      2031      3000      2195      3831      2851      3218      5447      3428      4712      2861      2635    379167       129     24483         0     31528     35791     38159     25015     36104     25975     24529     27150     19221     29534     26057     32200     45799     33446     45524     33838     37553         0      0.00
   8.74677   8.74670      1.00      3181         0      4559      4576      5293      3524      4625      2536      2058      2971      2282      3734      2798      3130      5494      3445      4695      2719      2681    379570       130     24620         0     31901     36122     38828     25372     36277     26022     24728     27246     19758     29363     25801     32252     46331     33618     45870     34272     37457         0      0.00
   8.74465   8.74460      1.00      3083         0      4560      4594      5242      3456      4569      2513      2176      2944      2154      3791      2741      3208      5531      3351      4692      2707      2699    377110       128     24901         0     32529     36376     39271     25502     37000     26328     25159     27683     19829     29996     26126     32899     46999     33910     46533     34850     37789         0      0.00
   8.74252   8.74270      1.00      3108         0      4592      4529      5142      3357      4630      2432      2003      2926      2154      3578      2765      3145      5366      3389      4644      2721      2612    374591       129     24417         0     31873     35765     38413     24808     36197     25851     24455     27053     19441     29221     25715     31964     45749     33364     45758     34058     37387         0      0.00
