# Supplementary material for: Direct Observation of Palladium Leaching from Pd/C by a Simple Method: X-ray Absorption Spectroscopy of Heterogeneous Mixtures
Source: ACS Omega. 2023 Jun 7;8(24):21787–92. doi: 10.1021/acsomega.3c01343 (PMC10286095; doi:10.1021/acsomega.3c01343)
Supplement: Supplementary file 2 — ao3c01343_si_002.zip [file ao3c01343_si_002.zip › Figure 6,S5/PdCl2_auth_26mg_in_BN100mg]

XDI/1.0	Demeter/0.9.26
Demeter.output_filetype:	multicolumn
Element.symbol:	Pd
Element.edge:	K
Column.1:	energy
Column.2:	PdCl2
energy	PdCl2
24013.63	2.22E-03
24013.656	2.95E-04
24013.682	1.33E-03
24013.708	1.30E-03
24013.735	1.08E-03
24013.761	1.72E-03
24013.787	9.92E-04
24013.813	9.77E-04
24013.945	6.86E-04
24013.997	1.30E-03
24014.26	2.06E-03
24014.548	1.12E-03
24014.811	1.67E-03
24015.1	1.35E-03
24015.389	2.26E-03
24015.677	1.80E-03
24015.966	9.66E-04
24016.255	6.45E-04
24016.57	1.26E-03
24016.912	1.96E-03
24017.227	1.23E-03
24017.568	1.72E-03
24017.909	1.53E-03
24018.251	7.06E-04
24018.592	1.82E-03
24018.934	1.57E-03
24019.275	1.31E-03
24019.617	8.87E-04
24019.932	1.60E-03
24020.273	7.92E-04
24020.588	4.06E-04
24020.93	1.52E-03
24021.271	1.81E-03
24021.613	1.21E-03
24021.928	1.99E-03
24022.27	1.40E-03
24022.611	1.74E-03
24022.953	2.87E-04
24023.294	1.62E-03
24023.61	9.26E-04
24023.977	4.18E-04
24024.319	2.13E-03
24024.661	1.36E-03
24025.002	2.73E-04
24025.37	1.10E-03
24025.712	1.53E-03
24026.053	4.14E-04
24026.395	1.49E-03
24026.71	1.16E-03
24027.052	1.44E-03
24027.367	1.48E-03
24027.683	1.07E-04
24027.998	8.90E-04
24028.314	1.34E-03
24028.655	8.83E-04
24028.971	1.21E-03
24029.312	1.58E-03
24029.654	3.92E-04
24029.996	1.18E-03
24030.338	1.64E-03
24030.706	1.33E-03
24031.047	-3.61E-04
24031.389	4.85E-04
24031.757	7.21E-04
24032.099	2.50E-04
24032.441	1.38E-03
24032.783	5.42E-04
24033.125	1.97E-03
24033.44	9.37E-04
24033.782	1.94E-04
24034.098	1.29E-03
24034.439	2.24E-03
24034.755	5.44E-04
24035.071	5.76E-04
24035.412	4.76E-04
24035.754	1.43E-03
24036.096	1.05E-04
24036.438	1.06E-03
24036.78	6.24E-04
24037.122	6.02E-04
24037.464	9.34E-04
24037.806	7.87E-04
24038.148	1.66E-03
24038.49	8.74E-04
24038.832	1.11E-03
24039.174	7.73E-04
24039.516	6.55E-04
24039.832	6.49E-04
24040.174	-3.53E-04
24040.489	3.20E-04
24040.805	5.40E-04
24041.121	1.28E-03
24041.463	4.97E-04
24041.779	1.00E-03
24042.095	4.61E-04
24042.437	9.22E-04
24042.779	6.25E-04
24043.121	8.32E-04
24043.489	3.85E-04
24043.858	8.68E-04
24044.2	8.93E-04
24044.568	1.06E-03
24044.937	2.52E-04
24045.279	4.41E-04
24045.648	7.68E-04
24045.99	4.57E-04
24046.358	1.16E-03
24046.701	4.94E-04
24047.017	-2.51E-04
24047.359	5.77E-04
24047.727	7.32E-04
24048.043	6.21E-04
24048.412	5.21E-04
24048.754	4.57E-04
24049.096	9.81E-05
24049.465	1.52E-03
24049.807	1.13E-03
24050.176	4.28E-04
24050.518	4.89E-04
24050.887	1.06E-03
24051.229	1.14E-03
24051.598	1.18E-03
24051.967	1.14E-03
24052.283	8.24E-04
24052.652	7.05E-04
24052.994	1.08E-03
24053.31	7.20E-04
24053.652	6.00E-04
24053.995	2.16E-04
24054.311	1.39E-03
24054.653	6.55E-05
24054.97	2.62E-04
24055.312	-4.59E-05
24055.628	9.02E-04
24055.997	6.92E-04
24056.34	3.77E-04
24056.682	1.47E-03
24057.051	3.24E-04
24057.393	8.01E-04
24057.762	5.45E-04
24058.105	2.29E-04
24058.474	1.42E-03
24058.843	7.97E-04
24059.185	8.10E-04
24059.528	-2.31E-04
24059.844	7.95E-04
24060.187	1.34E-04
24060.503	5.07E-05
24060.846	1.20E-04
24061.162	1.73E-03
24061.505	-1.90E-04
24061.847	1.63E-03
24062.164	3.08E-04
24062.533	1.67E-03
24062.875	6.96E-06
24063.218	4.19E-04
24063.561	-1.94E-04
24063.93	7.25E-04
24064.273	1.14E-03
24064.615	7.59E-04
24064.958	-2.20E-04
24065.301	3.24E-04
24065.644	-4.30E-04
24065.986	9.28E-04
24066.329	1.27E-03
24066.646	9.11E-05
24066.962	-5.12E-04
24067.305	3.98E-04
24067.621	1.33E-04
24067.938	3.34E-04
24068.254	-9.06E-05
24068.597	2.20E-04
24068.94	5.61E-04
24069.283	5.80E-04
24069.652	7.90E-05
24070.021	9.78E-05
24070.391	1.21E-04
24070.76	2.33E-04
24071.103	-4.16E-04
24071.472	7.51E-04
24071.841	-2.80E-04
24072.184	7.37E-04
24072.554	5.23E-04
24072.897	5.32E-04
24073.24	2.20E-04
24073.583	2.79E-04
24073.926	5.33E-04
24074.295	2.71E-04
24074.638	9.95E-04
24074.981	-7.69E-05
24075.324	-1.51E-05
24075.694	4.65E-06
24076.037	2.14E-04
24076.406	-1.49E-04
24076.749	-3.69E-05
24077.119	2.22E-04
24077.488	6.20E-04
24077.831	1.16E-04
24078.201	8.86E-05
24078.544	6.28E-04
24078.887	-2.13E-04
24079.23	1.84E-04
24079.574	-2.77E-04
24079.917	5.01E-04
24080.234	1.04E-03
24080.577	5.77E-04
24080.894	-3.66E-04
24081.237	1.65E-03
24081.58	1.89E-04
24081.923	5.39E-04
24082.266	6.51E-04
24082.636	7.66E-04
24082.979	3.53E-04
24083.323	-5.40E-04
24083.692	-8.72E-05
24084.036	2.62E-04
24084.405	3.30E-04
24084.775	4.47E-04
24085.118	2.24E-04
24085.462	5.75E-04
24085.805	-2.76E-05
24086.149	4.15E-04
24086.492	2.44E-04
24086.835	6.63E-05
24087.152	1.36E-03
24087.496	-1.42E-04
24087.813	1.06E-03
24088.156	3.60E-04
24088.499	-9.58E-04
24088.843	-2.79E-04
24089.186	-6.87E-04
24089.53	1.81E-04
24089.873	-4.19E-04
24090.217	2.63E-04
24090.587	4.23E-04
24090.93	5.89E-04
24091.274	-3.53E-04
24091.617	2.38E-04
24091.961	-1.72E-04
24092.278	3.11E-04
24092.621	-4.71E-07
24092.965	-2.70E-04
24093.282	4.50E-04
24093.626	-1.45E-04
24093.943	1.10E-03
24094.26	8.73E-04
24094.577	5.52E-04
24094.921	7.52E-04
24095.238	-5.08E-04
24095.608	-4.98E-04
24095.952	-5.58E-05
24096.295	-7.72E-05
24096.665	1.70E-04
24097.036	-1.82E-04
24097.406	8.81E-04
24097.749	-8.10E-04
24098.12	4.01E-04
24098.49	-2.99E-04
24098.833	5.64E-05
24099.204	7.42E-05
24099.547	-2.99E-04
24099.918	2.13E-05
24100.261	-5.92E-04
24100.579	1.04E-03
24100.922	-3.18E-04
24101.293	-2.64E-04
24101.636	1.86E-04
24101.98	-2.78E-04
24102.324	3.03E-04
24102.694	-3.78E-04
24103.038	6.27E-04
24103.409	-2.04E-04
24103.779	-3.28E-04
24104.123	-5.53E-04
24104.493	-2.29E-04
24104.837	3.43E-04
24105.181	-8.31E-04
24105.525	-7.49E-04
24105.869	-4.25E-04
24106.213	2.67E-04
24106.53	-4.28E-05
24106.874	7.77E-04
24107.192	-7.24E-04
24107.536	4.99E-05
24107.88	1.13E-04
24108.197	-5.89E-05
24108.541	-1.15E-04
24108.912	-5.35E-04
24109.256	-6.35E-04
24109.6	3.83E-04
24109.944	-4.83E-04
24110.314	4.62E-04
24110.685	-6.98E-04
24111.029	-6.21E-04
24111.373	1.78E-04
24111.744	-4.44E-04
24112.088	3.16E-04
24112.405	-1.44E-04
24112.749	-4.97E-04
24113.094	-1.67E-04
24113.411	-8.28E-05
24113.729	1.50E-04
24114.073	-3.65E-04
24114.391	-1.82E-04
24114.735	4.22E-04
24115.079	-3.03E-04
24115.423	-5.22E-04
24115.768	-1.19E-03
24116.112	-2.97E-04
24116.483	-9.11E-04
24116.827	6.74E-04
24117.171	-3.38E-04
24117.515	4.62E-04
24117.86	-3.52E-04
24118.204	-1.14E-04
24118.548	2.76E-04
24118.893	5.02E-04
24119.237	-1.11E-03
24119.555	3.77E-05
24119.899	-8.30E-04
24120.217	7.63E-04
24120.535	-4.79E-04
24120.879	1.90E-04
24121.197	-5.96E-04
24121.541	-6.77E-04
24121.886	-3.43E-04
24122.23	-1.30E-03
24122.601	-7.76E-04
24122.945	-1.05E-03
24123.316	-4.53E-05
24123.687	-1.20E-03
24124.058	-5.63E-04
24124.429	-4.19E-04
24124.8	-1.71E-03
24125.145	-6.00E-05
24125.489	5.90E-05
24125.86	-1.08E-03
24126.205	-1.79E-04
24126.549	-2.90E-04
24126.894	-5.80E-04
24127.238	7.54E-04
24127.609	-3.31E-04
24127.954	-1.23E-03
24128.325	-3.89E-04
24128.67	-2.73E-04
24129.041	-4.58E-04
24129.385	-6.28E-04
24129.757	-8.65E-04
24130.101	-1.28E-03
24130.472	-1.23E-03
24130.843	-1.28E-04
24131.188	5.28E-04
24131.559	-2.50E-04
24131.904	-6.97E-04
24132.249	9.58E-05
24132.567	-4.18E-04
24132.912	3.85E-05
24133.23	-5.74E-04
24133.575	-1.51E-03
24133.919	3.16E-04
24134.264	-5.88E-04
24134.609	4.30E-05
24134.927	-7.42E-04
24135.272	-9.19E-04
24135.617	-6.06E-04
24135.988	-4.76E-04
24136.333	-8.76E-04
24136.704	3.05E-04
24137.075	-1.01E-03
24137.447	-1.30E-03
24137.792	-1.01E-04
24138.137	-4.76E-04
24138.481	5.83E-04
24138.853	-7.41E-04
24139.198	2.13E-04
24139.516	-1.12E-03
24139.861	3.02E-04
24140.179	-5.13E-04
24140.524	-5.41E-04
24140.869	-1.46E-03
24141.188	-9.92E-05
24141.533	-1.18E-03
24141.878	-1.48E-03
24142.249	2.84E-04
24142.594	-8.93E-04
24142.939	-1.62E-04
24143.311	1.20E-04
24143.656	-4.11E-04
24144.001	-5.80E-04
24144.346	-8.19E-04
24144.691	-8.29E-04
24145.036	-1.29E-04
24145.381	-5.37E-04
24145.7	3.85E-04
24146.045	-6.65E-04
24146.363	3.89E-05
24146.682	2.25E-04
24147.027	-6.19E-04
24147.345	-4.28E-04
24147.691	-1.68E-03
24148.009	-3.31E-04
24148.381	-9.12E-04
24148.699	7.89E-05
24149.071	-1.01E-03
24149.443	-2.57E-04
24149.788	-5.16E-04
24150.16	-7.31E-05
24150.532	-3.03E-04
24150.903	-6.30E-05
24151.275	-7.59E-04
24151.647	-8.63E-04
24151.992	-7.11E-04
24152.364	-9.58E-04
24152.709	-9.97E-04
24153.055	-1.33E-03
24153.4	-1.73E-04
24153.745	-1.32E-03
24154.091	-6.89E-04
24154.463	-5.54E-04
24154.808	-5.04E-04
24155.153	7.37E-04
24155.525	-8.74E-05
24155.897	-9.90E-04
24156.243	-7.24E-04
24156.615	-3.85E-04
24156.987	1.03E-04
24157.332	-5.51E-04
24157.704	-3.13E-04
24158.049	-8.95E-04
24158.395	-4.61E-04
24158.74	-7.79E-04
24159.086	2.02E-05
24159.431	1.41E-04
24159.777	-3.23E-04
24160.096	-5.09E-05
24160.441	2.72E-04
24160.76	-1.74E-03
24161.106	-2.57E-04
24161.451	-1.88E-04
24161.797	7.30E-05
24162.142	-1.79E-04
24162.488	-3.10E-04
24162.86	-8.26E-04
24163.206	-1.50E-04
24163.578	1.05E-04
24163.923	-3.10E-04
24164.296	3.16E-04
24164.641	-1.94E-03
24164.987	-5.47E-04
24165.333	-9.14E-05
24165.678	-6.36E-04
24166.024	-4.95E-04
24166.37	-1.09E-03
24166.689	-1.73E-03
24167.008	-3.27E-04
24167.353	-6.01E-04
24167.699	-7.47E-04
24168.018	-3.57E-04
24168.391	-4.85E-04
24168.736	2.40E-04
24169.082	-2.30E-04
24169.455	-6.50E-05
24169.8	-4.41E-04
24170.146	-5.62E-04
24170.518	-8.06E-04
24170.864	-1.14E-03
24171.21	-7.29E-04
24171.556	-9.26E-04
24171.875	-8.31E-05
24172.221	-1.32E-03
24172.54	-6.66E-04
24172.886	7.77E-05
24173.205	7.37E-05
24173.525	-8.79E-04
24173.871	-5.56E-04
24174.19	-1.20E-03
24174.509	-8.20E-04
24174.855	-1.29E-03
24175.228	-9.70E-04
24175.574	-1.31E-03
24175.92	-9.73E-04
24176.266	-3.79E-04
24176.638	-7.37E-04
24177.011	1.92E-04
24177.383	-4.66E-05
24177.756	-1.40E-03
24178.129	3.16E-04
24178.475	-9.19E-04
24178.821	-1.08E-04
24179.167	-7.69E-04
24179.539	-1.85E-04
24179.859	-1.41E-03
24180.232	-4.47E-04
24180.578	-9.21E-04
24180.95	-1.40E-03
24181.297	-1.25E-03
24181.669	-1.33E-03
24182.015	-1.27E-03
24182.362	-6.13E-04
24182.734	8.37E-04
24183.107	-3.58E-04
24183.453	-3.23E-04
24183.826	-6.32E-05
24184.199	-1.03E-03
24184.545	-9.51E-04
24184.918	-2.95E-04
24185.264	1.44E-04
24185.584	2.10E-04
24185.93	-5.94E-04
24186.276	1.40E-04
24186.623	6.45E-04
24186.942	-6.50E-04
24187.289	4.96E-04
24187.608	-8.16E-04
24187.955	-2.41E-04
24188.327	-6.06E-04
24188.674	-7.36E-04
24189.02	4.63E-04
24189.393	-2.04E-04
24189.766	-5.62E-04
24190.112	4.60E-04
24190.486	-1.38E-03
24190.832	-1.41E-03
24191.178	-4.37E-04
24191.525	-1.23E-03
24191.871	-4.45E-04
24192.218	-7.52E-04
24192.537	-5.17E-04
24192.884	-8.92E-04
24193.204	-1.02E-03
24193.55	4.71E-04
24193.897	-2.34E-04
24194.216	-2.11E-04
24194.563	-4.81E-04
24194.909	-9.45E-04
24195.256	-3.85E-04
24195.602	6.00E-04
24195.976	-4.91E-05
24196.322	-3.55E-04
24196.669	2.31E-04
24197.015	-1.29E-03
24197.362	-9.18E-04
24197.708	-3.48E-04
24198.055	-9.83E-04
24198.402	3.91E-04
24198.748	-9.76E-04
24199.095	3.22E-04
24199.415	-1.10E-04
24199.735	-5.45E-05
24200.055	3.46E-04
24200.402	-4.44E-04
24200.722	-2.81E-05
24201.068	-1.36E-03
24201.388	-2.09E-04
24201.762	-6.45E-04
24202.108	3.80E-05
24202.455	-6.73E-04
24202.829	-2.30E-04
24203.202	-2.22E-04
24203.575	-4.06E-04
24203.922	8.88E-04
24204.322	-6.75E-05
24204.669	4.23E-04
24205.043	-3.18E-04
24205.389	-3.14E-04
24205.763	9.45E-05
24206.11	-7.38E-04
24206.457	-2.13E-04
24206.803	4.26E-04
24207.15	1.60E-04
24207.497	5.78E-05
24207.871	3.27E-04
24208.218	-7.56E-04
24208.591	2.16E-04
24208.938	-7.96E-04
24209.312	2.02E-04
24209.659	-1.43E-04
24210.032	-4.73E-04
24210.406	-3.22E-05
24210.753	-1.32E-04
24211.127	-2.89E-04
24211.474	-1.50E-04
24211.821	9.19E-04
24212.168	-1.04E-03
24212.515	3.67E-04
24212.835	1.07E-04
24213.182	4.81E-04
24213.502	2.02E-04
24213.849	8.59E-04
24214.17	5.93E-04
24214.517	1.74E-04
24214.864	7.35E-05
24215.211	5.28E-04
24215.558	7.56E-04
24215.932	3.42E-04
24216.306	1.59E-04
24216.653	4.28E-05
24217.027	3.28E-04
24217.374	4.09E-04
24217.721	4.38E-05
24218.095	4.08E-05
24218.442	-6.42E-04
24218.789	2.17E-04
24219.137	-3.22E-04
24219.484	-1.39E-04
24219.804	5.73E-04
24220.125	8.24E-04
24220.472	1.75E-03
24220.819	6.09E-05
24221.14	-8.36E-05
24221.514	1.04E-03
24221.861	-3.97E-04
24222.208	4.32E-04
24222.582	1.76E-04
24222.93	9.20E-04
24223.277	-1.01E-05
24223.651	1.06E-04
24223.999	5.47E-04
24224.346	5.05E-04
24224.693	3.41E-04
24225.041	4.78E-05
24225.388	7.14E-04
24225.709	1.06E-03
24226.056	5.24E-04
24226.377	9.69E-04
24226.724	4.01E-05
24227.045	7.13E-04
24227.392	6.81E-04
24227.713	1.01E-03
24228.061	-4.53E-04
24228.408	4.88E-04
24228.756	7.42E-04
24229.13	5.23E-04
24229.477	9.01E-04
24229.852	8.69E-04
24230.226	7.59E-04
24230.6	4.66E-04
24230.974	1.99E-03
24231.349	7.21E-04
24231.696	1.67E-03
24232.044	1.45E-03
24232.418	1.16E-03
24232.766	9.28E-04
24233.14	1.88E-04
24233.488	-8.89E-05
24233.835	1.06E-03
24234.183	1.16E-03
24234.531	1.31E-03
24234.905	7.60E-04
24235.253	1.22E-03
24235.627	6.90E-04
24236.002	1.10E-03
24236.349	7.50E-04
24236.724	1.30E-03
24237.098	7.71E-04
24237.446	1.39E-03
24237.821	3.25E-04
24238.168	1.55E-03
24238.516	1.05E-03
24238.864	3.46E-04
24239.212	4.44E-04
24239.533	-4.59E-05
24239.881	9.10E-04
24240.228	8.04E-04
24240.576	1.68E-03
24240.897	3.90E-04
24241.272	7.51E-04
24241.593	1.52E-03
24241.941	1.00E-03
24242.289	1.54E-03
24242.663	9.54E-04
24243.011	1.16E-03
24243.386	7.24E-04
24243.734	1.61E-03
24244.109	1.64E-03
24244.483	1.46E-03
24244.831	1.64E-03
24245.179	2.32E-03
24245.501	1.75E-03
24245.849	1.17E-03
24246.197	1.53E-03
24246.518	9.11E-04
24246.866	2.06E-03
24247.187	1.81E-03
24247.535	1.59E-03
24247.856	1.03E-03
24248.204	1.63E-03
24248.552	2.21E-03
24248.901	2.23E-03
24249.249	2.48E-03
24249.597	1.58E-03
24249.945	2.20E-03
24250.293	2.39E-03
24250.641	1.53E-03
24250.989	2.57E-03
24251.337	5.95E-04
24251.686	2.85E-03
24252.034	1.94E-03
24252.355	2.20E-03
24252.676	2.06E-03
24253.025	3.58E-03
24253.346	3.25E-03
24253.694	1.63E-03
24254.016	2.67E-03
24254.337	1.26E-03
24254.685	2.68E-03
24255.007	2.65E-03
24255.355	2.88E-03
24255.703	2.46E-03
24256.079	2.76E-03
24256.427	2.34E-03
24256.829	1.77E-03
24257.204	2.38E-03
24257.552	3.44E-03
24257.927	2.48E-03
24258.276	2.55E-03
24258.651	3.27E-03
24258.999	2.46E-03
24259.348	1.85E-03
24259.696	3.04E-03
24260.044	2.90E-03
24260.393	2.60E-03
24260.741	2.69E-03
24261.116	2.91E-03
24261.465	2.28E-03
24261.813	3.12E-03
24262.162	3.71E-03
24262.537	3.48E-03
24262.885	4.18E-03
24263.261	3.77E-03
24263.636	4.12E-03
24264.011	3.24E-03
24264.36	3.35E-03
24264.735	3.64E-03
24265.084	2.59E-03
24265.432	3.43E-03
24265.781	3.24E-03
24266.103	3.64E-03
24266.451	4.73E-03
24266.773	3.23E-03
24267.122	3.38E-03
24267.443	3.28E-03
24267.792	2.72E-03
24268.141	4.29E-03
24268.489	3.93E-03
24268.838	5.05E-03
24269.214	3.80E-03
24269.562	5.11E-03
24269.911	3.35E-03
24270.286	4.65E-03
24270.662	3.98E-03
24271.011	3.73E-03
24271.386	4.25E-03
24271.735	3.94E-03
24272.084	4.76E-03
24272.406	3.57E-03
24272.754	3.83E-03
24273.103	4.72E-03
24273.425	5.02E-03
24273.774	4.93E-03
24274.096	4.35E-03
24274.445	5.31E-03
24274.767	4.13E-03
24275.116	5.68E-03
24275.491	4.81E-03
24275.84	5.24E-03
24276.189	4.04E-03
24276.538	4.89E-03
24276.887	4.88E-03
24277.262	5.59E-03
24277.611	5.19E-03
24277.96	5.16E-03
24278.309	5.51E-03
24278.631	5.91E-03
24278.98	5.99E-03
24279.302	5.78E-03
24279.651	5.82E-03
24279.974	5.36E-03
24280.323	5.80E-03
24280.645	5.87E-03
24280.994	6.06E-03
24281.316	4.99E-03
24281.665	6.45E-03
24282.014	6.97E-03
24282.363	5.93E-03
24282.739	7.12E-03
24283.115	6.80E-03
24283.464	6.60E-03
24283.867	6.85E-03
24284.216	6.49E-03
24284.592	6.70E-03
24284.968	6.05E-03
24285.317	7.26E-03
24285.693	6.51E-03
24286.042	7.16E-03
24286.391	6.83E-03
24286.74	8.13E-03
24287.09	6.74E-03
24287.439	7.23E-03
24287.788	7.22E-03
24288.164	8.03E-03
24288.513	8.46E-03
24288.862	8.29E-03
24289.239	8.11E-03
24289.588	8.27E-03
24289.964	7.83E-03
24290.34	8.22E-03
24290.716	8.28E-03
24291.066	9.06E-03
24291.415	9.14E-03
24291.791	8.37E-03
24292.114	8.74E-03
24292.463	9.16E-03
24292.812	9.97E-03
24293.162	9.23E-03
24293.484	8.76E-03
24293.834	9.41E-03
24294.156	1.04E-02
24294.505	1.02E-02
24294.855	1.06E-02
24295.204	1.01E-02
24295.554	1.07E-02
24295.903	1.03E-02
24296.279	1.02E-02
24296.629	1.12E-02
24297.005	1.09E-02
24297.382	1.12E-02
24297.731	1.15E-02
24298.108	1.10E-02
24298.457	1.13E-02
24298.807	1.15E-02
24299.156	1.19E-02
24299.506	1.11E-02
24299.828	1.20E-02
24300.178	1.18E-02
24300.501	1.28E-02
24300.85	1.28E-02
24301.2	1.21E-02
24301.549	1.30E-02
24301.872	1.35E-02
24302.222	1.34E-02
24302.598	1.42E-02
24302.948	1.28E-02
24303.324	1.39E-02
24303.674	1.38E-02
24304.024	1.42E-02
24304.374	1.43E-02
24304.723	1.48E-02
24305.073	1.42E-02
24305.423	1.46E-02
24305.772	1.55E-02
24306.122	1.54E-02
24306.445	1.52E-02
24306.795	1.54E-02
24307.118	1.52E-02
24307.44	1.67E-02
24307.79	1.62E-02
24308.113	1.59E-02
24308.463	1.67E-02
24308.813	1.77E-02
24309.163	1.81E-02
24309.512	1.81E-02
24309.889	1.71E-02
24310.266	1.81E-02
24310.643	1.86E-02
24311.02	1.86E-02
24311.396	1.94E-02
24311.746	1.94E-02
24312.123	1.97E-02
24312.473	2.04E-02
24312.823	2.03E-02
24313.173	2.09E-02
24313.523	2.11E-02
24313.9	2.12E-02
24314.25	2.15E-02
24314.6	2.11E-02
24314.95	2.29E-02
24315.3	2.23E-02
24315.677	2.25E-02
24316.027	2.38E-02
24316.377	2.41E-02
24316.754	2.39E-02
24317.104	2.47E-02
24317.481	2.50E-02
24317.858	2.48E-02
24318.208	2.56E-02
24318.558	2.65E-02
24318.935	2.70E-02
24319.258	2.76E-02
24319.608	2.83E-02
24319.959	2.82E-02
24320.282	2.94E-02
24320.605	3.03E-02
24320.955	3.07E-02
24321.305	2.97E-02
24321.629	3.13E-02
24321.979	3.20E-02
24322.329	3.35E-02
24322.679	3.36E-02
24323.029	3.33E-02
24323.407	3.45E-02
24323.784	3.47E-02
24324.134	3.67E-02
24324.511	3.71E-02
24324.862	3.79E-02
24325.212	3.80E-02
24325.562	3.94E-02
24325.913	4.10E-02
24326.263	4.14E-02
24326.613	4.23E-02
24326.937	4.39E-02
24327.26	4.39E-02
24327.61	4.52E-02
24327.934	4.66E-02
24328.284	4.67E-02
24328.608	4.92E-02
24328.958	5.05E-02
24329.308	5.10E-02
24329.686	5.32E-02
24330.036	5.45E-02
24330.387	5.59E-02
24330.737	5.76E-02
24331.088	5.78E-02
24331.438	5.99E-02
24331.789	6.23E-02
24332.139	6.41E-02
24332.49	6.60E-02
24332.813	6.85E-02
24333.164	7.10E-02
24333.487	7.11E-02
24333.811	7.51E-02
24334.134	7.72E-02
24334.485	8.09E-02
24334.809	8.38E-02
24335.159	8.65E-02
24335.483	9.03E-02
24335.833	9.33E-02
24336.184	9.80E-02
24336.535	0.10167805
24336.885	0.10655316
24337.29	0.11088741
24337.668	0.11633488
24338.018	0.12194511
24338.396	0.12787876
24338.774	0.1347556
24339.124	0.14209744
24339.502	0.14922286
24339.853	0.15799775
24340.203	0.16621377
24340.554	0.17587707
24340.905	0.18625934
24341.283	0.19721818
24341.633	0.21000224
24341.984	0.22400728
24342.335	0.23710183
24342.713	0.25503564
24343.064	0.27261086
24343.441	0.29112346
24343.819	0.31150141
24344.17	0.33415373
24344.548	0.35841174
24344.899	0.38428144
24345.277	0.40961655
24345.628	0.43744838
24345.979	0.46624386
24346.329	0.49435722
24346.68	0.52453416
24347.031	0.55228916
24347.382	0.58105776
24347.706	0.61046355
24348.057	0.63669119
24348.408	0.66447074
24348.732	0.68887054
24349.083	0.7133848
24349.461	0.73654996
24349.812	0.75849874
24350.163	0.77761425
24350.541	0.79613198
24350.919	0.81299158
24351.27	0.83102342
24351.648	0.84598491
24352.026	0.85962809
24352.378	0.87422363
24352.729	0.8862939
24353.08	0.89775355
24353.431	0.90727898
24353.755	0.91663743
24354.106	0.92462972
24354.43	0.93065451
24354.781	0.93775478
24355.133	0.94319871
24355.484	0.94795451
24355.835	0.95176614
24356.186	0.95593812
24356.537	0.95999594
24356.889	0.96407896
24357.267	0.96555561
24357.618	0.96868845
24357.969	0.96958935
24358.321	0.97395183
24358.672	0.97449443
24359.05	0.9756488
24359.374	0.97706817
24359.726	0.97914784
24360.077	0.97976206
24360.401	0.98215538
24360.753	0.98206272
24361.077	0.98473862
24361.401	0.98531801
24361.753	0.98682913
24362.077	0.98830759
24362.428	0.99070169
24362.78	0.99109686
24363.131	0.99369484
24363.51	0.99725281
24363.861	0.99959187
24364.24	1.0003344
24364.645	1.0039974
24364.997	1.0062226
24365.375	1.0084945
24365.754	1.0109578
24366.132	1.0135769
24366.484	1.0149025
24366.835	1.0175134
24367.214	1.020796
24367.565	1.022023
24367.917	1.0240965
24368.268	1.0249433
24368.62	1.0276719
24368.998	1.0275297
24369.35	1.0289375
24369.729	1.0287097
24370.08	1.0287165
24370.459	1.0293216
24370.838	1.0308138
24371.189	1.0300893
24371.568	1.0319675
24371.947	1.0317607
24372.325	1.0319524
24372.677	1.0317534
24373.029	1.0324836
24373.381	1.0322573
24373.732	1.032893
24374.057	1.0336144
24374.409	1.0349136
24374.733	1.0340763
24375.085	1.0342326
24375.437	1.0342293
24375.789	1.0345735
24376.14	1.0353885
24376.492	1.0351761
24376.844	1.0351438
24377.223	1.0337325
24377.575	1.0326392
24377.954	1.032911
24378.305	1.0314507
24378.657	1.0293326
24379.036	1.027322
24379.388	1.0250657
24379.767	1.0220872
24380.092	1.0199657
24380.444	1.0174789
24380.796	1.0145533
24381.121	1.00988
24381.473	1.0072258
24381.797	1.0024383
24382.149	0.99878115
24382.501	0.99458415
24382.826	0.99194647
24383.178	0.98727667
24383.53	0.98396771
24383.909	0.97944602
24384.261	0.97431238
24384.613	0.9707052
24384.965	0.96778032
24385.317	0.96391401
24385.697	0.96012186
24386.049	0.95690026
24386.374	0.95327353
24386.726	0.95021603
24387.078	0.94707506
24387.403	0.94429161
24387.728	0.94216694
24388.053	0.93898477
24388.378	0.93687167
24388.73	0.93507581
24389.055	0.93316443
24389.407	0.93221184
24389.76	0.92996159
24390.112	0.92939127
24390.464	0.92702323
24390.843	0.92812518
24391.223	0.92681768
24391.602	0.92727062
24391.981	0.92757648
24392.334	0.92750511
24392.713	0.92940863
24393.092	0.92910928
24393.445	0.9308094
24393.797	0.93217742
24394.176	0.93287632
24394.529	0.93544239
24394.881	0.93700148
24395.233	0.93809347
24395.586	0.94122358
24395.938	0.94270824
24396.317	0.94429594
24396.67	0.94569578
24397.022	0.94815787
24397.402	0.95022824
24397.754	0.95223043
24398.134	0.9540162
24398.513	0.95696581
24398.893	0.95745998
24399.245	0.95909734
24399.598	0.95977865
24399.95	0.962623
24400.303	0.96340566
24400.655	0.964581
24400.981	0.96515068
24401.333	0.96598992
24401.686	0.96627463
24402.038	0.96845408
24402.364	0.97064794
24402.716	0.9697638
24403.042	0.97111123
24403.394	0.97280994
24403.774	0.97443079
24404.127	0.9738284
24404.506	0.97561106
24404.859	0.97634537
24405.212	0.97828549
24405.591	0.98016014
24405.971	0.98057237
24406.324	0.98182271
24406.676	0.983719
24407.029	0.98459209
24407.355	0.9870545
24407.707	0.98818208
24408.06	0.98865358
24408.386	0.99113133
24408.711	0.99296842
24409.037	0.9943425
24409.39	0.99648742
24409.742	0.99844185
24410.095	0.99951901
24410.448	1.0019825
24410.801	1.0030167
24411.154	1.0050177
24411.506	1.0083335
24411.859	1.0098935
24412.239	1.0114842
24412.592	1.0133011
24412.945	1.0158471
24413.271	1.0172357
24413.624	1.0198735
24413.976	1.0215352
24414.302	1.0230502
24414.655	1.0251784
24414.981	1.0270681
24415.307	1.0290248
24415.66	1.0310599
24415.985	1.031699
24416.338	1.0352564
24416.664	1.0359834
24417.017	1.0384788
24417.37	1.0397509
24417.75	1.0426041
24418.13	1.0425742
24418.483	1.0454644
24418.864	1.0471702
24419.244	1.0481807
24419.624	1.0489599
24420.004	1.0522274
24420.357	1.0537124
24420.738	1.0535551
24421.091	1.0560562
24421.444	1.0577474
24421.797	1.0590707
24422.15	1.0597676
24422.503	1.0607923
24422.856	1.0626951
24423.21	1.0626515
24423.59	1.063437
24423.943	1.0645487
24424.323	1.0637522
24424.677	1.0655244
24425.057	1.06533
24425.437	1.0658883
24425.818	1.0661793
24426.171	1.0652055
24426.552	1.064867
24426.905	1.0638717
24427.258	1.0645654
24427.611	1.0637115
24427.965	1.0623284
24428.318	1.0616144
24428.644	1.0600774
24428.997	1.0598385
24429.324	1.0589445
24429.677	1.0576219
24430.03	1.0555177
24430.384	1.0550597
24430.737	1.0548542
24431.09	1.0513983
24431.471	1.0496332
24431.824	1.0489004
24432.205	1.0481375
24432.586	1.0460068
24432.939	1.0446953
24433.293	1.0419792
24433.646	1.0405069
24434	1.0400152
24434.353	1.0385437
24434.706	1.0360108
24435.06	1.0344946
24435.386	1.0337419
24435.74	1.0319124
24436.066	1.0299325
24436.42	1.0284664
24436.773	1.0263554
24437.127	1.0255701
24437.48	1.02418
24437.834	1.0216215
24438.188	1.0205275
24438.541	1.0189538
24438.922	1.0175128
24439.276	1.0169094
24439.629	1.0145132
24439.983	1.0130494
24440.337	1.0118669
24440.69	1.0099649
24441.044	1.0076263
24441.398	1.0061546
24441.724	1.0054682
24442.078	1.0043989
24442.404	1.0036655
24442.731	1.0003242
24443.057	0.99883451
24443.411	0.99715396
24443.765	0.99632287
24444.119	0.99525316
24444.473	0.9939355
24444.826	0.99184979
24445.18	0.99148668
24445.561	0.99031136
24445.942	0.98779086
24446.323	0.98887529
24446.704	0.98678769
24447.058	0.98505523
24447.412	0.98499796
24447.793	0.98226193
24448.147	0.98106525
24448.528	0.98072244
24448.882	0.97986012
24449.236	0.97994234
24449.59	0.97944519
24449.944	0.97744111
24450.298	0.97747639
24450.679	0.97559677
24451.033	0.97584655
24451.414	0.97671896
24451.768	0.97459415
24452.149	0.97480274
24452.503	0.97369502
24452.885	0.97230413
24453.266	0.97295374
24453.62	0.97335112
24454.001	0.97377826
24454.355	0.97227033
24454.71	0.97208333
24455.064	0.97094773
24455.39	0.97205762
24455.745	0.97253854
24456.071	0.96994741
24456.426	0.97075372
24456.78	0.97076597
24457.134	0.9715934
24457.488	0.97160722
24457.842	0.973202
24458.196	0.97207189
24458.551	0.97198261
24458.932	0.97331509
24459.314	0.97263991
24459.668	0.9726809
24460.049	0.97400845
24460.404	0.97478303
24460.785	0.97535018
24461.112	0.97506129
24461.466	0.97527309
24461.821	0.97542995
24462.175	0.97682336
24462.502	0.97672772
24462.856	0.9773667
24463.183	0.97864269
24463.538	0.9783842
24463.865	0.97948439
24464.219	0.97941032
24464.546	0.98092833
24464.901	0.98119861
24465.255	0.98256972
24465.637	0.98216984
24465.991	0.9835538
24466.346	0.98414106
24466.7	0.98521425
24467.054	0.98553467
24467.409	0.98679081
24467.763	0.98793385
24468.091	0.9884221
24468.445	0.98879157
24468.772	0.98990593
24469.127	0.99076603
24469.454	0.99169553
24469.781	0.99277136
24470.136	0.99311146
24470.463	0.99376344
24470.818	0.995668
24471.172	0.995515
24471.5	0.99686394
24471.881	0.99741099
24472.236	0.99895226
24472.618	0.99997281
24473	0.99939039
24473.382	1.0010237
24473.764	1.0017213
24474.118	1.002221
24474.5	1.0036544
24474.882	1.0031914
24475.237	1.0060875
24475.592	1.0063819
24475.946	1.0064369
24476.301	1.0083158
24476.656	1.0073734
24477.01	1.00954
24477.365	1.0096002
24477.72	1.0105337
24478.075	1.011825
24478.457	1.0124146
24478.812	1.013401
24479.194	1.0139439
24479.576	1.0138196
24479.931	1.016119
24480.313	1.0162502
24480.668	1.0171842
24481.022	1.0171768
24481.377	1.018251
24481.732	1.0187485
24482.087	1.0194163
24482.442	1.0211964
24482.77	1.0215478
24483.124	1.0220414
24483.452	1.022627
24483.807	1.0220489
24484.135	1.0247031
24484.49	1.0247479
24484.845	1.0248196
24485.2	1.026034
24485.555	1.026883
24485.91	1.0272527
24486.292	1.0270461
24486.647	1.0284135
24487.029	1.0293512
24487.384	1.0309934
24487.767	1.0308497
24488.122	1.0307981
24488.477	1.0304268
24488.832	1.0324132
24489.16	1.0326697
24489.515	1.0336033
24489.843	1.0334145
24490.198	1.0344124
24490.525	1.035305
24490.881	1.034709
24491.236	1.0348023
24491.564	1.0366243
24491.919	1.0361404
24492.274	1.0367018
24492.656	1.0380094
24493.012	1.0368885
24493.367	1.0374305
24493.722	1.0382152
24494.105	1.0381786
24494.46	1.0387436
24494.788	1.038908
24495.143	1.0385199
24495.498	1.0387687
24495.854	1.0400414
24496.182	1.0391561
24496.51	1.0392232
24496.865	1.0385911
24497.193	1.0402188
24497.521	1.0388224
24497.876	1.0390694
24498.232	1.0391975
24498.587	1.0393188
24498.942	1.0397884
24499.298	1.0392075
24499.681	1.0380706
24500.036	1.0393463
24500.419	1.0385298
24500.802	1.0378791
24501.184	1.0388265
24501.567	1.0370497
24501.923	1.0368959
24502.305	1.0364065
24502.661	1.037051
24503.016	1.0354147
24503.399	1.0359865
24503.755	1.0355017
24504.11	1.0345106
24504.466	1.0349813
24504.821	1.0335273
24505.204	1.0333193
24505.56	1.033187
24505.915	1.0328188
24506.298	1.0317244
24506.681	1.0325802
24507.037	1.0302847
24507.42	1.0304758
24507.803	1.0305941
24508.186	1.0297469
24508.542	1.0274817
24508.897	1.0288142
24509.253	1.027172
24509.609	1.0280343
24509.964	1.0257642
24510.293	1.0256208
24510.649	1.0252379
24511.004	1.0251385
24511.333	1.0227962
24511.688	1.0232768
24512.044	1.02314
24512.4	1.0228165
24512.756	1.0208151
24513.139	1.019744
24513.495	1.0189206
24513.878	1.0185212
24514.261	1.0177703
24514.617	1.0167162
24515	1.0172034
24515.356	1.0165811
24515.712	1.0148741
24516.068	1.0151351
24516.424	1.0140767
24516.78	1.0127359
24517.108	1.0126883
24517.464	1.0110189
24517.793	1.0104775
24518.149	1.0088059
24518.477	1.0100622
24518.833	1.0086282
24519.189	1.0075004
24519.545	1.0074381
24519.901	1.007195
24520.284	1.0062368
24520.64	1.0054948
24521.024	1.0045621
24521.38	1.0043097
24521.736	1.0031952
24522.092	1.0038542
24522.448	1.0027739
24522.804	1.001904
24523.133	1.0003061
24523.489	1.0003696
24523.818	0.99970798
24524.146	0.99914276
24524.475	0.99854725
24524.831	0.99780405
24525.16	0.99800539
24525.516	0.99734776
24525.872	0.99769038
24526.229	0.99718188
24526.585	0.99616209
24526.968	0.99656209
24527.325	0.99512362
24527.708	0.99448632
24528.092	0.99547976
24528.503	0.99445794
24528.859	0.99301789
24529.243	0.99382226
24529.599	0.99288356
24529.983	0.9933075
24530.367	0.99245991
24530.723	0.9928802
24531.079	0.99241369
24531.435	0.9907786
24531.792	0.99090163
24532.176	0.99123147
24532.532	0.98910132
24532.888	0.99040516
24533.272	0.98995151
24533.656	0.98930216
24534.012	0.98972497
24534.396	0.98877767
24534.78	0.98852406
24535.164	0.98895285
24535.52	0.98809467
24535.904	0.98726368
24536.261	0.98815758
24536.617	0.98848464
24536.974	0.98929501
24537.303	0.98646355
24537.659	0.98817481
24538.016	0.98799304
24538.372	0.98713971
24538.702	0.98785747
24539.058	0.98599901
24539.415	0.98760803
24539.771	0.98734304
24540.128	0.98677765
24540.512	0.98780163
24540.868	0.98703104
24541.253	0.98639733
24541.637	0.98799876
24541.993	0.98673438
24542.377	0.98728914
24542.734	0.98769451
24543.118	0.9865379
24543.475	0.98737374
24543.804	0.98766582
24544.161	0.98741191
24544.518	0.98696088
24544.847	0.98695063
24545.204	0.98778114
24545.533	0.98728795
24545.89	0.98781619
24546.246	0.98794313
24546.603	0.98774427
24546.96	0.98800491
24547.317	0.98811771
24547.674	0.98792396
24548.058	0.9889769
24548.415	0.98847697
24548.772	0.98891293
24549.128	0.98884954
24549.485	0.98973891
24549.842	0.99134212
24550.172	0.98988792
24550.528	0.98971512
24550.885	0.98965449
24551.215	0.99111923
24551.572	0.99194656
24551.901	0.99136034
24552.231	0.99147066
24552.588	0.99181548
24552.917	0.99141958
24553.274	0.99213043
24553.631	0.99295663
24553.988	0.99334922
24554.373	0.9942782
24554.757	0.99333327
24555.114	0.99306299
24555.499	0.99516114
24555.883	0.99351489
24556.24	0.99620403
24556.625	0.99515375
24557.009	0.99557903
24557.366	0.9976697
24557.724	0.99631396
24558.081	0.9966411
24558.438	0.99823496
24558.795	0.99835608
24559.152	0.99818665
24559.509	0.99811641
24559.866	0.99784306
24560.224	0.99914806
24560.608	0.99908245
24560.966	0.99999402
24561.323	0.99854666
24561.707	0.99867621
24562.092	1.0003862
24562.449	1.0010984
24562.834	1.0012321
24563.191	1.0022376
24563.576	1.0018841
24563.933	1.0035749
24564.291	1.0029176
24564.648	1.0036316
24564.978	1.0035469
24565.335	1.0036742
24565.665	1.0040764
24566.022	1.0041054
24566.352	1.0042221
24566.71	1.0053211
24567.067	1.005653
24567.424	1.0048877
24567.782	1.0054972
24568.167	1.0059362
24568.552	1.0056694
24568.909	1.0075669
24569.294	1.0077004
24569.652	1.0071316
24570.037	1.0080631
24570.394	1.0081745
24570.752	1.007715
24571.082	1.0079323
24571.439	1.0099057
24571.797	1.008673
24572.127	1.0098679
24572.484	1.010072
24572.814	1.0090307
24573.172	1.010121
24573.502	1.0097491
24573.859	1.010374
24574.217	1.0101889
24574.575	1.0105257
24574.932	1.0103364
24575.29	1.0105746
24575.647	1.0112901
24576.005	1.011783
24576.39	1.0123462
24576.748	1.0121576
24577.106	1.011786
24577.463	1.0119231
24577.794	1.0122226
24578.151	1.0124467
24578.481	1.0133596
24578.839	1.0125818
24579.169	1.0132974
24579.5	1.0128175
24579.857	1.0132331
24580.188	1.0135566
24580.545	1.0140465
24580.903	1.0118371
24581.261	1.0127364
24581.619	1.0139256
24582.004	1.012411
24582.39	1.0135063
24582.775	1.0130592
24583.133	1.0133897
24583.518	1.0140943
24583.904	1.011783
24584.289	1.0130877
24584.647	1.0133095
24585.005	1.0137334
24585.363	1.0144376
24585.721	1.0139866
24586.106	1.0148993
24586.464	1.0137336
24586.822	1.0127935
24587.18	1.0131994
24587.538	1.0128347
24587.896	1.013451
24588.282	1.0127933
24588.64	1.0136109
24589.025	1.0139373
24589.411	1.0130847
24589.769	1.013216
24590.154	1.0134357
24590.512	1.0126821
24590.898	1.012812
24591.256	1.0129299
24591.614	1.0119794
24591.972	1.0123952
24592.303	1.0134903
24592.661	1.0118481
24592.992	1.0125488
24593.35	1.0125775
24593.708	1.0126983
24594.066	1.0119379
24594.424	1.0118646
24594.783	1.0127737
24595.141	1.0118161
24595.499	1.0116452
24595.857	1.0111814
24596.243	1.0111117
24596.629	1.0109544
24596.987	1.0116683
24597.373	1.0110102
24597.731	1.0110438
24598.09	1.0107701
24598.448	1.0107931
24598.806	1.0112168
24599.137	1.0108281
24599.495	1.0109652
24599.826	1.0100889
24600.184	1.009335
24600.515	1.0094507
24600.874	1.0097553
24601.204	1.0095914
24601.563	1.0107907
24601.921	1.0090327
24602.28	1.0097726
24602.666	1.0091072
24603.024	1.00932
24603.383	1.0084757
24603.741	1.0086971
24604.1	1.007834
24604.458	1.0083563
24604.817	1.0082717
24605.175	1.0080304
24605.506	1.0080098
24605.865	1.0075738
24606.195	1.0074939
24606.526	1.0062159
24606.885	1.0075446
24607.216	1.0073358
24607.575	1.0062926
24607.906	1.0060331
24608.264	1.0066199
24608.623	1.0070576
24608.981	1.0061848
24609.34	1.0062349
24609.726	1.0063675
24610.113	1.0050066
24610.526	1.0039039
24610.885	1.0042186
24611.271	1.0042107
24611.658	1.0052951
24612.016	1.0035891
24612.403	1.0038705
24612.761	1.0046867
24613.12	1.0034164
24613.479	1.0026839
24613.865	1.0029024
24614.224	1.0031982
24614.583	1.0029827
24614.942	1.0009995
24615.328	1.0024521
24615.714	1.0018962
24616.073	1.0016693
24616.46	1.001786
24616.819	1.0018884
24617.205	0.99965849
24617.591	1.000616
24617.95	0.99979173
24618.337	0.99950319
24618.696	0.99910984
24619.055	0.99962672
24619.414	0.99851175
24619.773	0.99877221
24620.104	0.99787134
24620.463	0.99836168
24620.794	0.99793788
24621.153	0.99806941
24621.512	0.99726137
24621.871	0.99708868
24622.203	0.99726793
24622.589	0.99742362
24622.948	0.99610675
24623.307	0.9961609
24623.694	0.99565173
24624.053	0.99643601
24624.44	0.99570963
24624.799	0.99542244
24625.158	0.99505309
24625.545	0.99375063
24625.904	0.99450915
24626.235	0.99440357
24626.594	0.99364959
24626.954	0.99426768
24627.285	0.99367707
24627.617	0.99331424
24627.976	0.99410287
24628.307	0.99284935
24628.667	0.99310626
24629.026	0.99222064
24629.385	0.99110004
24629.744	0.99171509
24630.103	0.99135527
24630.463	0.99046274
24630.822	0.99092236
24631.209	0.99082339
24631.568	0.99024994
24631.927	0.99057549
24632.287	0.99079063
24632.646	0.99011253
24632.978	0.98924246
24633.337	0.98902495
24633.669	0.99001331
24634.001	0.98875938
24634.332	0.98877389
24634.664	0.98809628
24634.996	0.98897297
24635.355	0.98829145
24635.687	0.98740294
24636.046	0.98739376
24636.406	0.98751952
24636.765	0.98673817
24637.152	0.98730206
24637.539	0.98653096
24637.899	0.98742031
24638.286	0.98714975
24638.673	0.98719187
24639.033	0.98626227
24639.42	0.9871103
24639.779	0.98769797
24640.139	0.98626432
24640.498	0.98618923
24640.858	0.98586493
24641.218	0.98600549
24641.577	0.98596439
24641.937	0.98611797
24642.324	0.98516419
24642.656	0.9855258
24643.043	0.98570637
24643.403	0.98522122
24643.79	0.98645363
24644.15	0.9862644
24644.537	0.98549389
24644.925	0.98513063
24645.284	0.9860743
24645.672	0.98553701
24646.031	0.98611421
24646.391	0.98535052
24646.751	0.9866899
24647.111	0.98526503
24647.47	0.9856058
24647.802	0.9855345
24648.162	0.98674232
24648.522	0.9866675
24648.854	0.98570736
24649.214	0.986199
24649.546	0.98559923
24649.906	0.98670952
24650.266	0.98635966
24650.653	0.98587677
24651.013	0.98670796
24651.401	0.98648438
24651.76	0.98656174
24652.148	0.98702932
24652.508	0.98654207
24652.896	0.98675528
24653.255	0.98716118
24653.615	0.98800079
24653.975	0.98683161
24654.308	0.98793946
24654.668	0.98911593
24655	0.98891952
24655.36	0.98821085
24655.72	0.98805778
24656.052	0.98925764
24656.412	0.98924468
24656.772	0.98922261
24657.132	0.98995248
24657.492	0.98999252
24657.88	0.98867477
24658.24	0.9920273
24658.6	0.98997292
24658.96	0.9906717
24659.348	0.99065413
24659.708	0.99077953
24660.041	0.99115394
24660.401	0.99121053
24660.761	0.99253219
24661.121	0.99079413
24661.454	0.99224219
24661.814	0.99180505
24662.146	0.99246072
24662.506	0.99130016
24662.839	0.99178923
24663.199	0.99331018
24663.532	0.99362198
24663.892	0.99399206
24664.28	0.99369268
24664.668	0.99367803
24665.028	0.99353617
24665.416	0.99452197
24665.804	0.99490438
24666.192	0.99506461
24666.58	0.99457192
24666.968	0.99508467
24667.356	0.99601884
24667.744	0.99435741
24668.105	0.99413367
24668.465	0.99610202
24668.826	0.99581259
24669.186	0.99611
24669.574	0.99634662
24669.935	0.995792
24670.323	0.99713729
24670.683	0.99650787
24671.044	0.99712095
24671.404	0.99928496
24671.792	0.9971959
24672.18	0.99809757
24672.569	0.99724475
24672.929	0.99873021
24673.317	0.99752958
24673.678	0.99973553
24674.039	0.99857547
24674.427	0.99855476
24674.76	0.9986783
24675.12	0.99897709
24675.481	0.99905724
24675.841	0.9997144
24676.202	1.0001019
24676.535	0.99941333
24676.868	0.99938579
24677.228	0.99963173
24677.589	1.0002122
24677.95	1.0002971
24678.31	1.0002266
24678.699	1.0007784
24679.087	1.0008696
24679.448	0.99946977
24679.809	1.0009711
24680.197	1.0004043
24680.558	1.0002049
24680.946	1.0014906
24681.307	1.0014052
24681.668	1.0008602
24682.029	1.0018315
24682.362	1.0016776
24682.695	1.0008465
24683.056	1.0001938
24683.416	1.0012204
24683.749	1.0014875
24684.11	1.0012954
24684.471	1.0019405
24684.832	1.0009264
24685.193	1.0019701
24685.554	1.0016476
24685.915	1.0015386
24686.276	1.0016229
24686.664	1.0014425
24687.025	1.002338
24687.386	1.0025903
24687.747	1.0012941
24688.108	1.0014477
24688.469	1.001768
24688.802	1.0027227
24689.163	1.001737
24689.496	1.0011887
24689.857	1.0021691
24690.191	1.0014244
24690.524	1.0019321
24690.885	1.0009175
24691.218	1.0011914
24691.607	1.0027582
24691.968	1.0019237
24692.329	1.0018626
24692.718	1.0020284
24693.107	1.0003916
24693.496	1.0025525
24693.885	1.0020594
24694.274	1.001474
24694.635	1.001586
24695.024	1.0026885
24695.385	1.0026755
24695.746	1.0021914
24696.107	1.0003454
24696.496	1.0006211
24696.858	1.0019724
24697.219	1.0007649
24697.58	1.0017556
24697.941	1.001252
24698.33	1.0009122
24698.692	1.0005836
24699.053	1.0005325
24699.442	1.0014739
24699.803	1.0012626
24700.192	0.99963457
24700.554	1.0004363
24700.943	1.0018077
24701.304	1.0008204
24701.665	1.0001171
24702.055	1.0007126
24702.416	0.99983693
24702.75	1.0004873
24703.111	0.99918188
24703.445	1.0006774
24703.778	1.0001998
24704.112	1.0007405
24704.473	1.000249
24704.835	1.0003938
24705.196	1.0003693
24705.558	0.99928613
24705.919	1.0002806
24706.309	0.999932
24706.67	1.0000971
24707.032	0.99950087
24707.421	0.99993027
24707.782	0.99953575
24708.172	1.0000015
24708.533	0.99978747
24708.895	0.99907521
24709.256	0.99963244
24709.618	0.99790433
24709.952	0.99859924
24710.313	0.99823971
24710.647	1.0000985
24711.009	0.99875539
24711.343	0.9991218
24711.704	0.99920424
24712.066	0.99771789
24712.4	0.99917807
24712.762	0.99894646
24713.123	0.99890328
24713.513	0.99927646
24713.875	0.99864651
24714.236	0.99852276
24714.598	0.99827328
[truncated: 3,025 more rows]
