# Supplementary material for: Direct Observation of Palladium Leaching from Pd/C by a Simple Method: X-ray Absorption Spectroscopy of Heterogeneous Mixtures
Source: ACS Omega. 2023 Jun 7;8(24):21787–92. doi: 10.1021/acsomega.3c01343 (PMC10286095; doi:10.1021/acsomega.3c01343)
Supplement: Supplementary file 2 — ao3c01343_si_002.zip [file ao3c01343_si_002.zip › Figure 7,8/22_RK_AirOx_25C_05N_slow_HCl_30min.qc]

22_RK_AirOx_25C_05N_slow_HCl_30min.qc
22_RK_AirOx_25C_05N_slow_HCl_30min
  Start Energy:      24200
    End Energy:      24700
    Scan Speed:   .0061389
     SCAN TIME:     30.000

   Data Points:       1654
   Integration:    .015000

    Repetition:        600
     Rep Cycle:          0
    QXAFS Mode:     Normal


            Filename            Start Time           End Time
       _slow_HCl_30min_0.qd   2020/12/12 6:45:38  2020/12/12 6:46:08
       _slow_HCl_30min_1.qd   2020/12/12 6:46:15  2020/12/12 6:46:46
       _slow_HCl_30min_2.qd   2020/12/12 6:46:53  2020/12/12 6:47:23
       _slow_HCl_30min_3.qd   2020/12/12 6:47:30  2020/12/12 6:48:00
       _slow_HCl_30min_4.qd   2020/12/12 6:48:06  2020/12/12 6:48:36
       _slow_HCl_30min_5.qd   2020/12/12 6:48:43  2020/12/12 6:49:13
       _slow_HCl_30min_6.qd   2020/12/12 6:49:20  2020/12/12 6:49:50
       _slow_HCl_30min_7.qd   2020/12/12 6:49:58  2020/12/12 6:50:28
       _slow_HCl_30min_8.qd   2020/12/12 6:50:34  2020/12/12 6:51:05
       _slow_HCl_30min_9.qd   2020/12/12 6:51:11  2020/12/12 6:51:42
      _slow_HCl_30min_10.qd   2020/12/12 6:51:48  2020/12/12 6:52:19
      _slow_HCl_30min_11.qd   2020/12/12 6:52:24  2020/12/12 6:52:55
      _slow_HCl_30min_12.qd   2020/12/12 6:53:00  2020/12/12 6:53:31
      _slow_HCl_30min_13.qd   2020/12/12 6:53:38  2020/12/12 6:54:08
      _slow_HCl_30min_14.qd   2020/12/12 6:54:14  2020/12/12 6:54:45
      _slow_HCl_30min_15.qd   2020/12/12 6:54:51  2020/12/12 6:55:21
      _slow_HCl_30min_16.qd   2020/12/12 6:55:28  2020/12/12 6:55:58
      _slow_HCl_30min_17.qd   2020/12/12 6:56:06  2020/12/12 6:56:36
      _slow_HCl_30min_18.qd   2020/12/12 6:56:43  2020/12/12 6:57:13
      _slow_HCl_30min_19.qd   2020/12/12 6:57:19  2020/12/12 6:57:49
      _slow_HCl_30min_20.qd   2020/12/12 6:57:56  2020/12/12 6:58:26
      _slow_HCl_30min_21.qd   2020/12/12 6:58:33  2020/12/12 6:59:03
      _slow_HCl_30min_22.qd   2020/12/12 6:59:10  2020/12/12 6:59:41
      _slow_HCl_30min_23.qd   2020/12/12 6:59:48  2020/12/12 7:00:19
      _slow_HCl_30min_24.qd   2020/12/12 7:00:25  2020/12/12 7:00:55
      _slow_HCl_30min_25.qd   2020/12/12 7:01:01  2020/12/12 7:01:32
      _slow_HCl_30min_26.qd   2020/12/12 7:01:38  2020/12/12 7:02:09
      _slow_HCl_30min_27.qd   2020/12/12 7:02:15  2020/12/12 7:02:45
      _slow_HCl_30min_28.qd   2020/12/12 7:02:51  2020/12/12 7:03:22
      _slow_HCl_30min_29.qd   2020/12/12 7:03:28  2020/12/12 7:03:59
      _slow_HCl_30min_30.qd   2020/12/12 7:04:05  2020/12/12 7:04:35
      _slow_HCl_30min_31.qd   2020/12/12 7:04:41  2020/12/12 7:05:11
      _slow_HCl_30min_32.qd   2020/12/12 7:05:18  2020/12/12 7:05:48
      _slow_HCl_30min_33.qd   2020/12/12 7:05:54  2020/12/12 7:06:25
      _slow_HCl_30min_34.qd   2020/12/12 7:06:31  2020/12/12 7:07:01
      _slow_HCl_30min_35.qd   2020/12/12 7:07:08  2020/12/12 7:07:38
      _slow_HCl_30min_36.qd   2020/12/12 7:07:45  2020/12/12 7:08:16
      _slow_HCl_30min_37.qd   2020/12/12 7:08:22  2020/12/12 7:08:52
      _slow_HCl_30min_38.qd   2020/12/12 7:08:59  2020/12/12 7:09:29
      _slow_HCl_30min_39.qd   2020/12/12 7:09:35  2020/12/12 7:10:05
      _slow_HCl_30min_40.qd   2020/12/12 7:10:13  2020/12/12 7:10:43
      _slow_HCl_30min_41.qd   2020/12/12 7:10:49  2020/12/12 7:11:19
      _slow_HCl_30min_42.qd   2020/12/12 7:11:26  2020/12/12 7:11:57
      _slow_HCl_30min_43.qd   2020/12/12 7:12:02  2020/12/12 7:12:33
      _slow_HCl_30min_44.qd   2020/12/12 7:12:39  2020/12/12 7:13:10
      _slow_HCl_30min_45.qd   2020/12/12 7:13:16  2020/12/12 7:13:46
      _slow_HCl_30min_46.qd   2020/12/12 7:13:54  2020/12/12 7:14:24
      _slow_HCl_30min_47.qd   2020/12/12 7:14:30  2020/12/12 7:15:01
      _slow_HCl_30min_48.qd   2020/12/12 7:15:08  2020/12/12 7:15:38
      _slow_HCl_30min_49.qd   2020/12/12 7:15:44  2020/12/12 7:16:14
      _slow_HCl_30min_50.qd   2020/12/12 7:16:20  2020/12/12 7:16:51
      _slow_HCl_30min_51.qd   2020/12/12 7:16:58  2020/12/12 7:17:28
      _slow_HCl_30min_52.qd   2020/12/12 7:17:34  2020/12/12 7:18:05
      _slow_HCl_30min_53.qd   2020/12/12 7:18:11  2020/12/12 7:18:41
      _slow_HCl_30min_54.qd   2020/12/12 7:18:48  2020/12/12 7:19:19
