# Supplementary material for: Direct Observation of Palladium Leaching from Pd/C by a Simple Method: X-ray Absorption Spectroscopy of Heterogeneous Mixtures
Source: ACS Omega. 2023 Jun 7;8(24):21787–92. doi: 10.1021/acsomega.3c01343 (PMC10286095; doi:10.1021/acsomega.3c01343)
Supplement: Supplementary file 2 — ao3c01343_si_002.zip [file ao3c01343_si_002.zip › Figure 7,8/22_RK_AirOx_25C_05N_slow_HCl_30min_0.qd]

  9809     KEK-PF   NW10A
 _slow_HCl_30min 20.12.12 6:45: - 20.12.12 6:46: Serial#KEKPF-NW10A_047920
 22_RK_AirOx_25C_05N_slow_HCl_30min                                              
 Ring :   6.5 GeV    50.1 mA -   50.0 mA
 Mono :   Si(311)       D=  1.63747 A    Initial angle=  9.00035 deg
 NW10A     Transmission( 2)   Repetition=  0     Points= 1654
 Param file : QXAFS(SYNC)     angle axis (*)     Block =    1

 Block      Init-Ang  Final-Ang     Step/deg     Time/s       Num
     1        9.00035   8.81729          ***       1.00      1654
 Ortec(-1)     NDCH = 3
  Angle(c)  Angle(o)    time/s         2         3
      Mode         0         0         1         2
    Offset         0         0    .00492    .00311
   9.00035   9.00035      1.00  2.302034  2.858599
   9.00027   9.00027      1.00  2.306424  2.862019
   9.00015   9.00015      1.00  2.306084  2.862969
   9.00004   9.00004      1.00  2.308654  2.866309
   8.99993   8.99993      1.00  2.312684  2.873839
   8.99981   8.99981      1.00  2.311634  2.870279
   8.99969   8.99969      1.00  2.310264  2.868109
   8.99958   8.99958      1.00  2.313714  2.871309
   8.99947   8.99947      1.00  2.307494  2.867479
   8.99936   8.99936      1.00  2.310774  2.870389
   8.99925   8.99925      1.00  2.305974  2.863049
   8.99914   8.99914      1.00  2.296984  2.852549
   8.99903   8.99903      1.00  2.313194  2.873029
   8.99892   8.99892      1.00  2.311854  2.874729
   8.99881   8.99881      1.00  2.312344  2.875259
   8.99870   8.99870      1.00  2.309514  2.872959
   8.99859   8.99859      1.00  2.310024  2.871999
   8.99848   8.99848      1.00  2.310194  2.876779
   8.99837   8.99837      1.00  2.308104  2.873529
   8.99826   8.99826      1.00  2.310564  2.875029
   8.99816   8.99816      1.00  2.305564  2.869289
   8.99805   8.99805      1.00  2.307234  2.871629
   8.99794   8.99794      1.00  2.308464  2.869769
   8.99783   8.99783      1.00  2.308564  2.874719
   8.99772   8.99772      1.00  2.290104  2.852109
   8.99762   8.99762      1.00  2.304834  2.869869
   8.99750   8.99750      1.00  2.311374  2.877049
   8.99739   8.99739      1.00  2.306124  2.871649
   8.99729   8.99729      1.00  2.308054  2.874609
   8.99718   8.99718      1.00  2.308504  2.874579
   8.99707   8.99707      1.00  2.307324  2.869409
   8.99696   8.99696      1.00  2.306214  2.867009
   8.99686   8.99686      1.00  2.306794  2.873339
   8.99675   8.99675      1.00  2.304574  2.868069
   8.99664   8.99664      1.00  2.309264  2.871929
   8.99653   8.99653      1.00  2.310304  2.873089
   8.99643   8.99643      1.00  2.307434  2.874569
   8.99633   8.99633      1.00  2.303744  2.869509
   8.99622   8.99622      1.00  2.298734  2.866879
   8.99611   8.99611      1.00  2.305514  2.870319
   8.99601   8.99601      1.00  2.305694  2.868069
   8.99591   8.99591      1.00  2.304744  2.873579
   8.99581   8.99581      1.00  2.306404  2.876939
   8.99570   8.99570      1.00  2.306554  2.874139
   8.99561   8.99561      1.00  2.305764  2.875609
   8.99551   8.99551      1.00  2.306264  2.875639
   8.99540   8.99540      1.00  2.306294  2.873999
   8.99529   8.99529      1.00  2.305344  2.872599
   8.99519   8.99519      1.00  2.306844  2.878829
   8.99510   8.99510      1.00  2.305034  2.877899
   8.99499   8.99499      1.00  2.303164  2.874559
   8.99488   8.99488      1.00  2.293804  2.880259
   8.99478   8.99478      1.00  2.302914  2.869969
   8.99467   8.99467      1.00  2.303414  2.895799
   8.99456   8.99456      1.00  2.306444  2.761229
   8.99445   8.99445      1.00  2.307434  2.902429
   8.99434   8.99434      1.00  2.308494  2.896409
   8.99424   8.99424      1.00  2.303454  2.893279
   8.99412   8.99412      1.00  2.304084  2.893319
   8.99400   8.99400      1.00  2.303404  2.890459
   8.99389   8.99389      1.00  2.298684  2.892269
   8.99379   8.99379      1.00  2.306564  2.897839
   8.99367   8.99367      1.00  2.302214  2.894519
   8.99355   8.99355      1.00  2.303464  2.893369
   8.99344   8.99344      1.00  2.306654  2.896539
   8.99333   8.99333      1.00  2.287944  2.876119
   8.99321   8.99321      1.00  2.303694  2.893029
   8.99309   8.99309      1.00  2.304824  2.897659
   8.99298   8.99298      1.00  2.307854  2.892329
   8.99287   8.99287      1.00  2.300584  2.885909
   8.99276   8.99276      1.00  2.305524  2.891139
   8.99264   8.99264      1.00  2.303354  2.887209
   8.99254   8.99254      1.00  2.300204  2.882129
   8.99242   8.99242      1.00  2.301304  2.890899
   8.99231   8.99231      1.00  2.300914  2.886319
   8.99219   8.99219      1.00  2.306264  2.891379
   8.99209   8.99209      1.00  2.303664  2.893869
   8.99199   8.99199      1.00  2.305434  2.891299
   8.99187   8.99187      1.00  2.303444  2.886329
   8.99176   8.99176      1.00  2.286184  2.867989
   8.99166   8.99166      1.00  2.299494  2.886049
   8.99155   8.99155      1.00  2.300594  2.886459
   8.99144   8.99144      1.00  2.301044  2.885699
   8.99132   8.99132      1.00  2.301674  2.888249
   8.99121   8.99121      1.00  2.302124  2.887639
   8.99110   8.99110      1.00  2.302334  2.889589
   8.99099   8.99099      1.00  2.301304  2.889649
   8.99087   8.99087      1.00  2.304744  2.893369
   8.99076   8.99076      1.00  2.306304  2.898559
   8.99065   8.99065      1.00  2.300744  2.893629
   8.99054   8.99054      1.00  2.305024  2.898259
   8.99042   8.99042      1.00  2.301404  2.895439
   8.99030   8.99030      1.00  2.299094  2.887919
   8.99019   8.99019      1.00  2.286734  2.874249
   8.99006   8.99006      1.00  2.300124  2.890159
   8.98994   8.98994      1.00  2.300944  2.894429
   8.98983   8.98983      1.00  2.303864  2.898599
   8.98971   8.98971      1.00  2.303464  2.895119
   8.98959   8.98959      1.00  2.299684  2.890269
   8.98947   8.98947      1.00  2.303334  2.899409
   8.98936   8.98936      1.00  2.299854  2.896429
   8.98926   8.98926      1.00  2.299924  2.892269
   8.98914   8.98914      1.00  2.300624  2.898569
   8.98903   8.98903      1.00  2.296884  2.892259
   8.98892   8.98892      1.00  2.298884  2.893239
   8.98881   8.98881      1.00  2.302774  2.898419
   8.98870   8.98870      1.00  2.302984  2.902809
   8.98858   8.98858      1.00  2.296914  2.894849
   8.98847   8.98847      1.00  2.298294  2.894169
   8.98837   8.98837      1.00  2.300384  2.894779
   8.98826   8.98826      1.00  2.302964  2.902219
   8.98814   8.98814      1.00  2.303494  2.901019
   8.98803   8.98803      1.00  2.301154  2.902869
   8.98793   8.98793      1.00  2.301484  2.901229
   8.98782   8.98782      1.00  2.299484  2.898349
   8.98770   8.98770      1.00  2.301304  2.900229
   8.98759   8.98759      1.00  2.296494  2.893139
   8.98748   8.98748      1.00  2.300684  2.900789
   8.98737   8.98737      1.00  2.302124  2.899979
   8.98726   8.98726      1.00  2.301964  2.896219
   8.98716   8.98716      1.00  2.299764  2.893409
   8.98705   8.98705      1.00  2.286964  2.879319
   8.98694   8.98694      1.00  2.300434  2.893489
   8.98683   8.98683      1.00  2.298824  2.894249
   8.98672   8.98672      1.00  2.298454  2.896009
   8.98662   8.98662      1.00  2.298594  2.894939
   8.98650   8.98650      1.00  2.300104  2.895159
   8.98640   8.98640      1.00  2.301404  2.895959
   8.98629   8.98629      1.00  2.303254  2.898239
   8.98620   8.98620      1.00  2.302794  2.899039
   8.98609   8.98609      1.00  2.299974  2.895459
   8.98598   8.98598      1.00  2.299174  2.894269
   8.98588   8.98588      1.00  2.300984  2.897439
   8.98578   8.98578      1.00  2.300434  2.895679
   8.98568   8.98568      1.00  2.295294  2.887209
   8.98558   8.98558      1.00  2.282094  2.874609
   8.98547   8.98547      1.00  2.299954  2.897019
   8.98537   8.98537      1.00  2.298104  2.898199
   8.98526   8.98526      1.00  2.298884  2.901079
   8.98516   8.98516      1.00  2.300514  2.904509
   8.98506   8.98506      1.00  2.301404  2.902359
   8.98496   8.98496      1.00  2.301614  2.903879
   8.98485   8.98485      1.00  2.302144  2.901909
   8.98474   8.98474      1.00  2.298404  2.900209
   8.98463   8.98463      1.00  2.299394  2.897859
   8.98453   8.98453      1.00  2.299104  2.899259
   8.98441   8.98441      1.00  2.296134  2.900099
   8.98430   8.98430      1.00  2.299814  2.903119
   8.98420   8.98420      1.00  2.283104  2.879789
   8.98408   8.98408      1.00  2.299444  2.904299
   8.98396   8.98396      1.00  2.302834  2.909449
   8.98385   8.98385      1.00  2.301344  2.906399
   8.98374   8.98374      1.00  2.301524  2.905529
   8.98363   8.98363      1.00  2.301274  2.910969
   8.98352   8.98352      1.00  2.299634  2.909029
   8.98339   8.98339      1.00  2.296424  2.903459
   8.98327   8.98327      1.00  2.300144  2.905719
   8.98316   8.98316      1.00  2.295894  2.906719
   8.98304   8.98304      1.00  2.296394  2.897219
   8.98292   8.98292      1.00  2.299814  2.908479
   8.98281   8.98281      1.00  2.298614  2.902169
   8.98270   8.98270      1.00  2.299694  2.906789
   8.98258   8.98258      1.00  2.287744  2.891099
   8.98246   8.98246      1.00  2.301834  2.911599
   8.98236   8.98236      1.00  2.301494  2.908179
   8.98225   8.98225      1.00  2.299184  2.903139
   8.98213   8.98213      1.00  2.297744  2.907129
   8.98202   8.98202      1.00  2.298044  2.905519
   8.98191   8.98191      1.00  2.299534  2.904159
   8.98181   8.98181      1.00  2.298264  2.906649
   8.98170   8.98170      1.00  2.300494  2.908029
   8.98158   8.98158      1.00  2.301424  2.907859
   8.98147   8.98147      1.00  2.303104  2.912039
   8.98137   8.98137      1.00  2.297914  2.906999
   8.98125   8.98125      1.00  2.301624  2.916479
   8.98113   8.98113      1.00  2.298564  2.910609
   8.98102   8.98102      1.00  2.281704  2.889569
   8.98091   8.98091      1.00  2.300634  2.915219
   8.98079   8.98079      1.00  2.297794  2.910869
   8.98067   8.98067      1.00  2.302274  2.914529
   8.98055   8.98055      1.00  2.300844  2.916089
   8.98044   8.98044      1.00  2.302514  2.917809
   8.98033   8.98033      1.00  2.301934  2.913469
   8.98020   8.98020      1.00  2.302204  2.915869
   8.98009   8.98009      1.00  2.304264  2.918579
   8.97997   8.97997      1.00  2.300804  2.911269
   8.97985   8.97985      1.00  2.303094  2.916709
   8.97973   8.97973      1.00  2.299534  2.914349
   8.97962   8.97962      1.00  2.298814  2.915869
   8.97951   8.97951      1.00  2.298034  2.915269
   8.97939   8.97939      1.00  2.299024  2.919419
   8.97927   8.97927      1.00  2.283844  2.898229
   8.97916   8.97916      1.00  2.301994  2.922169
   8.97905   8.97905      1.00  2.303814  2.925359
   8.97893   8.97893      1.00  2.300024  2.921319
   8.97883   8.97883      1.00  2.298934  2.922379
   8.97871   8.97871      1.00  2.300714  2.922159
   8.97861   8.97861      1.00  2.299824  2.921599
   8.97849   8.97849      1.00  2.298694  2.923639
   8.97838   8.97838      1.00  2.301384  2.921829
   8.97827   8.97827      1.00  2.299794  2.921739
   8.97816   8.97816      1.00  2.300044  2.924919
   8.97805   8.97805      1.00  2.302284  2.926719
   8.97794   8.97794      1.00  2.300784  2.921889
   8.97783   8.97783      1.00  2.301574  2.924569
   8.97772   8.97772      1.00  2.284644  2.902249
   8.97761   8.97761      1.00  2.300224  2.918099
   8.97749   8.97749      1.00  2.301384  2.922999
   8.97739   8.97739      1.00  2.300144  2.917949
   8.97729   8.97729      1.00  2.299284  2.922729
   8.97717   8.97717      1.00  2.298634  2.919749
   8.97706   8.97706      1.00  2.297964  2.918669
   8.97695   8.97695      1.00  2.299624  2.925799
   8.97685   8.97685      1.00  2.299634  2.924149
   8.97674   8.97674      1.00  2.298454  2.921389
   8.97662   8.97662      1.00  2.295634  2.915759
   8.97652   8.97652      1.00  2.300154  2.920969
   8.97642   8.97642      1.00  2.297754  2.920619
   8.97631   8.97631      1.00  2.297674  2.919479
   8.97620   8.97620      1.00  2.283904  2.902909
   8.97610   8.97610      1.00  2.298434  2.921819
   8.97600   8.97600      1.00  2.301504  2.922009
   8.97590   8.97590      1.00  2.299064  2.922509
   8.97579   8.97579      1.00  2.299224  2.923959
   8.97569   8.97569      1.00  2.299334  2.921389
   8.97559   8.97559      1.00  2.298964  2.925819
   8.97548   8.97548      1.00  2.299374  2.926829
   8.97538   8.97538      1.00  2.300044  2.925089
   8.97528   8.97528      1.00  2.295494  2.919209
   8.97518   8.97518      1.00  2.295894  2.921829
   8.97507   8.97507      1.00  2.294844  2.919279
   8.97497   8.97497      1.00  2.296194  2.918249
   8.97486   8.97486      1.00  2.284344  2.908589
   8.97476   8.97476      1.00  2.293224  2.922279
   8.97464   8.97464      1.00  2.298594  2.926189
   8.97454   8.97454      1.00  2.296924  2.926139
   8.97442   8.97442      1.00  2.298304  2.931679
   8.97432   8.97432      1.00  2.298224  2.923329
   8.97421   8.97421      1.00  2.297864  2.925419
   8.97409   8.97409      1.00  2.297364  2.925649
   8.97398   8.97398      1.00  2.296224  2.926209
   8.97387   8.97387      1.00  2.294084  2.919079
   8.97375   8.97375      1.00  2.294924  2.927379
   8.97363   8.97363      1.00  2.297854  2.925979
   8.97352   8.97352      1.00  2.298454  2.925129
   8.97341   8.97341      1.00  2.297744  2.925989
   8.97329   8.97329      1.00  2.281684  2.909119
   8.97316   8.97316      1.00  2.296434  2.924059
   8.97305   8.97305      1.00  2.297534  2.929249
   8.97294   8.97294      1.00  2.296544  2.930499
   8.97283   8.97283      1.00  2.296144  2.927059
   8.97270   8.97270      1.00  2.293954  2.924109
   8.97260   8.97260      1.00  2.295654  2.923929
   8.97249   8.97249      1.00  2.294824  2.925489
   8.97237   8.97237      1.00  2.297464  2.928669
   8.97226   8.97226      1.00  2.299174  2.935159
   8.97215   8.97215      1.00  2.296294  2.928609
   8.97204   8.97204      1.00  2.297704  2.926589
   8.97193   8.97193      1.00  2.293634  2.921029
   8.97181   8.97181      1.00  2.282984  2.912739
   8.97170   8.97170      1.00  2.290064  2.920319
   8.97160   8.97160      1.00  2.298184  2.931539
   8.97148   8.97148      1.00  2.295854  2.927579
   8.97137   8.97137      1.00  2.294844  2.926519
   8.97126   8.97126      1.00  2.294824  2.927429
   8.97115   8.97115      1.00  2.292264  2.923429
   8.97104   8.97104      1.00  2.296614  2.925609
   8.97092   8.97092      1.00  2.297174  2.930579
   8.97081   8.97081      1.00  2.296334  2.928519
   8.97069   8.97069      1.00  2.292394  2.923389
   8.97057   8.97057      1.00  2.295184  2.928409
   8.97046   8.97046      1.00  2.294164  2.928809
   8.97034   8.97034      1.00  2.291244  2.924669
   8.97023   8.97023      1.00  2.277464  2.910509
   8.97011   8.97011      1.00  2.290484  2.926899
   8.96999   8.96999      1.00  2.295974  2.935459
   8.96987   8.96987      1.00  2.294624  2.932389
   8.96975   8.96975      1.00  2.297314  2.937339
   8.96964   8.96964      1.00  2.296254  2.929939
   8.96952   8.96952      1.00  2.297804  2.933079
   8.96940   8.96940      1.00  2.291374  2.926649
   8.96930   8.96930      1.00  2.292504  2.929889
   8.96918   8.96918      1.00  2.290414  2.927819
   8.96907   8.96907      1.00  2.292124  2.929059
   8.96895   8.96895      1.00  2.293264  2.934929
   8.96884   8.96884      1.00  2.291884  2.928069
   8.96873   8.96873      1.00  2.292834  2.932229
   8.96861   8.96861      1.00  2.276424  2.912149
   8.96851   8.96851      1.00  2.295154  2.935339
   8.96841   8.96841      1.00  2.295534  2.933789
   8.96829   8.96829      1.00  2.294494  2.933879
   8.96818   8.96818      1.00  2.290254  2.928159
   8.96808   8.96808      1.00  2.291824  2.924729
   8.96797   8.96797      1.00  2.291744  2.929389
   8.96786   8.96786      1.00  2.292274  2.931019
   8.96774   8.96774      1.00  2.295094  2.936039
   8.96763   8.96763      1.00  2.293544  2.933749
   8.96752   8.96752      1.00  2.294044  2.935529
   8.96741   8.96741      1.00  2.291704  2.930529
   8.96730   8.96730      1.00  2.294724  2.932359
   8.96719   8.96719      1.00  2.292924  2.930069
   8.96708   8.96708      1.00  2.279824  2.914179
   8.96697   8.96697      1.00  2.295134  2.934669
   8.96687   8.96687      1.00  2.289484  2.929749
   8.96676   8.96676      1.00  2.291504  2.931979
   8.96666   8.96666      1.00  2.289584  2.930809
   8.96655   8.96655      1.00  2.292414  2.935489
   8.96644   8.96644      1.00  2.290814  2.932409
   8.96634   8.96634      1.00  2.291814  2.930989
   8.96624   8.96624      1.00  2.292924  2.933729
   8.96613   8.96613      1.00  2.293034  2.928219
   8.96602   8.96602      1.00  2.291114  2.928599
   8.96593   8.96593      1.00  2.291874  2.930849
   8.96583   8.96583      1.00  2.292534  2.932599
   8.96572   8.96572      1.00  2.290394  2.929049
   8.96561   8.96561      1.00  2.287554  2.925759
   8.96551   8.96551      1.00  2.289814  2.930379
   8.96541   8.96541      1.00  2.291834  2.930429
   8.96530   8.96530      1.00  2.295254  2.935339
   8.96520   8.96520      1.00  2.293914  2.932469
   8.96510   8.96510      1.00  2.291594  2.935729
   8.96500   8.96500      1.00  2.291914  2.935949
   8.96489   8.96489      1.00  2.291484  2.933399
   8.96478   8.96478      1.00  2.291924  2.936039
   8.96467   8.96467      1.00  2.290184  2.934389
   8.96457   8.96457      1.00  2.289404  2.931169
   8.96446   8.96446      1.00  2.290984  2.930469
   8.96434   8.96434      1.00  2.292234  2.935339
   8.96424   8.96424      1.00  2.281734  2.919199
   8.96413   8.96413      1.00  2.290834  2.932689
   8.96401   8.96401      1.00  2.291364  2.933139
   8.96390   8.96390      1.00  2.291794  2.938399
   8.96378   8.96378      1.00  2.294754  2.937179
   8.96368   8.96368      1.00  2.290894  2.932519
   8.96356   8.96356      1.00  2.293184  2.937639
   8.96344   8.96344      1.00  2.293314  2.935919
   8.96332   8.96332      1.00  2.290764  2.934939
   8.96321   8.96321      1.00  2.290984  2.933959
   8.96309   8.96309      1.00  2.291224  2.931439
   8.96297   8.96297      1.00  2.293424  2.936919
   8.96286   8.96286      1.00  2.293704  2.935219
   8.96275   8.96275      1.00  2.292914  2.935749
   8.96263   8.96263      1.00  2.277824  2.920519
   8.96252   8.96252      1.00  2.290964  2.931849
   8.96241   8.96241      1.00  2.292094  2.936009
   8.96230   8.96230      1.00  2.293174  2.940459
   8.96218   8.96218      1.00  2.289714  2.936329
   8.96206   8.96206      1.00  2.289654  2.936239
   8.96196   8.96196      1.00  2.287754  2.932969
   8.96185   8.96185      1.00  2.291624  2.937759
   8.96174   8.96174      1.00  2.290144  2.938389
   8.96163   8.96163      1.00  2.291454  2.941999
   8.96152   8.96152      1.00  2.293314  2.938369
   8.96142   8.96142      1.00  2.289944  2.935019
   8.96130   8.96130      1.00  2.291694  2.936629
   8.96118   8.96118      1.00  2.276774  2.923809
   8.96107   8.96107      1.00  2.288694  2.932859
   8.96096   8.96096      1.00  2.290874  2.935659
   8.96084   8.96084      1.00  2.293224  2.938429
   8.96072   8.96072      1.00  2.291464  2.936739
   8.96061   8.96061      1.00  2.291984  2.941229
   8.96050   8.96050      1.00  2.292864  2.938209
   8.96038   8.96038      1.00  2.291694  2.936859
   8.96025   8.96025      1.00  2.294014  2.939239
   8.96014   8.96014      1.00  2.289584  2.933969
   8.96002   8.96002      1.00  2.289934  2.935869
   8.95990   8.95990      1.00  2.290014  2.935459
   8.95979   8.95979      1.00  2.288214  2.934419
   8.95967   8.95967      1.00  2.287414  2.929429
   8.95956   8.95956      1.00  2.275054  2.917989
   8.95944   8.95944      1.00  2.290434  2.935559
   8.95932   8.95932      1.00  2.291854  2.935789
   8.95921   8.95921      1.00  2.290494  2.933749
   8.95910   8.95910      1.00  2.296604  2.944989
   8.95899   8.95899      1.00  2.289574  2.935749
   8.95887   8.95887      1.00  2.292814  2.939079
   8.95876   8.95876      1.00  2.291884  2.933669
   8.95865   8.95865      1.00  2.287304  2.930849
   8.95854   8.95854      1.00  2.288264  2.927479
   8.95842   8.95842      1.00  2.290734  2.932569
   8.95832   8.95832      1.00  2.290174  2.932899
   8.95821   8.95821      1.00  2.289834  2.934129
   8.95810   8.95810      1.00  2.292234  2.933689
   8.95798   8.95798      1.00  2.275404  2.909399
   8.95788   8.95788      1.00  2.288704  2.928999
   8.95777   8.95777      1.00  2.292554  2.930199
   8.95766   8.95766      1.00  2.287544  2.928669
   8.95754   8.95754      1.00  2.291704  2.932019
   8.95744   8.95744      1.00  2.289294  2.931429
   8.95733   8.95733      1.00  2.288634  2.929169
   8.95722   8.95722      1.00  2.288984  2.932829
   8.95710   8.95710      1.00  2.288964  2.935339
   8.95700   8.95700      1.00  2.290054  2.936439
   8.95690   8.95690      1.00  2.288734  2.932009
   8.95678   8.95678      1.00  2.289194  2.930799
   8.95667   8.95667      1.00  2.289634  2.931559
   8.95657   8.95657      1.00  2.289974  2.936729
   8.95646   8.95646      1.00  2.289394  2.936809
   8.95635   8.95635      1.00  2.272984  2.916489
   8.95625   8.95625      1.00  2.288614  2.935099
   8.95614   8.95614      1.00  2.288134  2.930739
   8.95604   8.95604      1.00  2.288254  2.928469
   8.95594   8.95594      1.00  2.289344  2.928169
   8.95584   8.95584      1.00  2.289094  2.932919
   8.95573   8.95573      1.00  2.291834  2.940629
   8.95563   8.95563      1.00  2.291234  2.941289
   8.95553   8.95553      1.00  2.289904  2.932689
   8.95542   8.95542      1.00  2.286854  2.926689
   8.95532   8.95532      1.00  2.290754  2.930939
   8.95523   8.95523      1.00  2.287174  2.930839
   8.95512   8.95512      1.00  2.288384  2.933299
   8.95501   8.95501      1.00  2.277824  2.921189
   8.95491   8.95491      1.00  2.283354  2.925299
   8.95481   8.95481      1.00  2.289914  2.926739
   8.95470   8.95470      1.00  2.289404  2.922649
   8.95458   8.95458      1.00  2.289234  2.924499
   8.95447   8.95447      1.00  2.290774  2.926649
   8.95437   8.95437      1.00  2.289884  2.924199
   8.95425   8.95425      1.00  2.287444  2.919509
   8.95414   8.95414      1.00  2.284344  2.918499
   8.95403   8.95403      1.00  2.286054  2.922379
   8.95392   8.95392      1.00  2.284174  2.917079
   8.95380   8.95380      1.00  2.286524  2.921479
   8.95368   8.95368      1.00  2.286844  2.920339
   8.95358   8.95358      1.00  2.287404  2.920709
   8.95346   8.95346      1.00  2.270154  2.898729
   8.95333   8.95333      1.00  2.286934  2.916249
   8.95322   8.95322      1.00  2.287134  2.916069
   8.95311   8.95311      1.00  2.288424  2.922759
   8.95300   8.95300      1.00  2.287234  2.914159
   8.95287   8.95287      1.00  2.283234  2.915729
   8.95275   8.95275      1.00  2.287184  2.916209
   8.95265   8.95265      1.00  2.285324  2.914229
   8.95254   8.95254      1.00  2.286864  2.912129
   8.95242   8.95242      1.00  2.283134  2.908539
   8.95231   8.95231      1.00  2.285264  2.911609
   8.95220   8.95220      1.00  2.286714  2.915049
   8.95209   8.95209      1.00  2.285074  2.911959
   8.95198   8.95198      1.00  2.283454  2.908589
   8.95186   8.95186      1.00  2.278214  2.898539
   8.95176   8.95176      1.00  2.282994  2.903459
   8.95165   8.95165      1.00  2.283504  2.907519
   8.95154   8.95154      1.00  2.282344  2.907219
   8.95142   8.95142      1.00  2.281154  2.907209
   8.95132   8.95132      1.00  2.285264  2.913479
   8.95121   8.95121      1.00  2.284784  2.907799
   8.95109   8.95109      1.00  2.286134  2.908009
   8.95097   8.95097      1.00  2.286894  2.911469
   8.95086   8.95086      1.00  2.282544  2.907369
   8.95075   8.95075      1.00  2.284614  2.908209
   8.95063   8.95063      1.00  2.282334  2.904049
   8.95051   8.95051      1.00  2.283854  2.907639
   8.95040   8.95040      1.00  2.275224  2.894159
   8.95028   8.95028      1.00  2.277804  2.886819
   8.95016   8.95016      1.00  2.280694  2.897469
   8.95004   8.95004      1.00  2.284224  2.902499
   8.94993   8.94993      1.00  2.282454  2.900969
   8.94981   8.94981      1.00  2.282124  2.897419
   8.94969   8.94969      1.00  2.282324  2.895049
   8.94957   8.94957      1.00  2.281524  2.894399
   8.94946   8.94946      1.00  2.278374  2.883249
   8.94935   8.94935      1.00  2.279114  2.886439
   8.94923   8.94923      1.00  2.276424  2.883069
   8.94911   8.94911      1.00  2.275604  2.882539
   8.94901   8.94901      1.00  2.278984  2.885969
   8.94890   8.94890      1.00  2.278194  2.878749
   8.94878   8.94878      1.00  2.278344  2.878099
   8.94867   8.94867      1.00  2.266084  2.864929
   8.94857   8.94857      1.00  2.280184  2.878919
   8.94846   8.94846      1.00  2.280854  2.877899
   8.94835   8.94835      1.00  2.280394  2.875289
   8.94823   8.94823      1.00  2.278954  2.867199
   8.94812   8.94812      1.00  2.277824  2.871009
   8.94802   8.94802      1.00  2.277094  2.867259
   8.94790   8.94790      1.00  2.275664  2.868609
   8.94779   8.94779      1.00  2.278234  2.872519
   8.94768   8.94768      1.00  2.277704  2.867679
   8.94757   8.94757      1.00  2.276574  2.869579
   8.94746   8.94746      1.00  2.280534  2.868529
   8.94735   8.94735      1.00  2.279114  2.863559
   8.94724   8.94724      1.00  2.280054  2.859849
   8.94714   8.94714      1.00  2.260624  2.836979
   8.94702   8.94702      1.00  2.269824  2.845489
   8.94691   8.94691      1.00  2.274254  2.849559
   8.94681   8.94681      1.00  2.272084  2.845389
   8.94670   8.94670      1.00  2.274814  2.845549
   8.94659   8.94659      1.00  2.274064  2.837819
   8.94648   8.94648      1.00  2.276014  2.845219
   8.94638   8.94638      1.00  2.277444  2.841339
   8.94628   8.94628      1.00  2.277224  2.842039
   8.94617   8.94617      1.00  2.272584  2.831789
   8.94607   8.94607      1.00  2.273124  2.831739
   8.94597   8.94597      1.00  2.274104  2.830299
   8.94587   8.94587      1.00  2.269734  2.822659
   8.94576   8.94576      1.00  2.270354  2.825449
   8.94565   8.94565      1.00  2.254424  2.796309
   8.94555   8.94555      1.00  2.271864  2.818869
   8.94545   8.94545      1.00  2.268884  2.813149
   8.94535   8.94535      1.00  2.272374  2.810399
   8.94524   8.94524      1.00  2.273934  2.811499
   8.94514   8.94514      1.00  2.276414  2.816519
   8.94504   8.94504      1.00  2.272054  2.800389
   8.94493   8.94493      1.00  2.269064  2.800729
   8.94482   8.94482      1.00  2.269774  2.796859
   8.94472   8.94472      1.00  2.268074  2.788419
   8.94461   8.94461      1.00  2.267404  2.785649
   8.94450   8.94450      1.00  2.265244  2.775079
   8.94439   8.94439      1.00  2.267374  2.777529
   8.94428   8.94428      1.00  2.270814  2.777049
   8.94417   8.94417      1.00  2.258604  2.759609
   8.94406   8.94406      1.00  2.273194  2.776019
   8.94394   8.94394      1.00  2.270344  2.765529
   8.94383   8.94383      1.00  2.271604  2.764639
   8.94372   8.94372      1.00  2.269984  2.760059
   8.94360   8.94360      1.00  2.264834  2.745249
   8.94348   8.94348      1.00  2.264414  2.743599
   8.94337   8.94337      1.00  2.267434  2.742859
   8.94325   8.94325      1.00  2.266164  2.734609
   8.94313   8.94313      1.00  2.267974  2.730119
   8.94301   8.94301      1.00  2.264934  2.715159
   8.94290   8.94290      1.00  2.267224  2.719909
   8.94279   8.94279      1.00  2.267914  2.708809
   8.94267   8.94267      1.00  2.254624  2.691139
   8.94256   8.94256      1.00  2.270394  2.699959
   8.94245   8.94245      1.00  2.267044  2.694459
   8.94234   8.94234      1.00  2.264674  2.682539
   8.94222   8.94222      1.00  2.262424  2.674399
   8.94211   8.94211      1.00  2.261944  2.664249
   8.94201   8.94201      1.00  2.265424  2.658519
   8.94190   8.94190      1.00  2.267814  2.659509
   8.94179   8.94179      1.00  2.268774  2.652739
   8.94168   8.94168      1.00  2.266274  2.637789
   8.94157   8.94157      1.00  2.269174  2.631869
   8.94146   8.94146      1.00  2.265794  2.620549
   8.94134   8.94134      1.00  2.264784  2.606259
   8.94123   8.94123      1.00  2.249394  2.575949
   8.94112   8.94112      1.00  2.259194  2.573009
   8.94101   8.94101      1.00  2.263164  2.565909
   8.94089   8.94089      1.00  2.261204  2.555479
   8.94077   8.94077      1.00  2.268994  2.550469
   8.94066   8.94066      1.00  2.267324  2.533269
   8.94055   8.94055      1.00  2.268384  2.519009
   8.94042   8.94042      1.00  2.265904  2.500689
   8.94030   8.94030      1.00  2.264894  2.482039
   8.94020   8.94020      1.00  2.263224  2.462009
   8.94008   8.94008      1.00  2.265694  2.443919
   8.93996   8.93996      1.00  2.262514  2.420479
   8.93983   8.93983      1.00  2.264504  2.397039
   8.93972   8.93972      1.00  2.264114  2.371899
   8.93961   8.93961      1.00  2.251584  2.336379
   8.93949   8.93949      1.00  2.264414  2.328679
   8.93937   8.93937      1.00  2.268914  2.301519
   8.93926   8.93926      1.00  2.268074  2.278389
   8.93916   8.93916      1.00  2.267134  2.245599
   8.93904   8.93904      1.00  2.264124  2.213579
   8.93892   8.93892      1.00  2.263224  2.181719
   8.93882   8.93882      1.00  2.260134  2.151779
   8.93872   8.93872      1.00  2.261944  2.114979
   8.93860   8.93860      1.00  2.257084  2.081239
   8.93848   8.93848      1.00  2.262234  2.043629
   8.93837   8.93837      1.00  2.265934  2.007119
   8.93827   8.93827      1.00  2.265244  1.971659
   8.93816   8.93816      1.00  2.256104  1.924819
   8.93805   8.93805      1.00  2.264464  1.892409
   8.93794   8.93794      1.00  2.264484  1.855049
   8.93782   8.93782      1.00  2.264254  1.812759
   8.93771   8.93771      1.00  2.262294  1.766629
   8.93760   8.93760      1.00  2.262924  1.723219
   8.93749   8.93749      1.00  2.261304  1.679639
   8.93738   8.93738      1.00  2.263404  1.638809
   8.93727   8.93727      1.00  2.263254  1.596379
   8.93716   8.93716      1.00  2.260834  1.556889
   8.93706   8.93706      1.00  2.262284  1.516579
   8.93696   8.93696      1.00  2.268764  1.480419
   8.93684   8.93684      1.00  2.266654  1.436759
   8.93673   8.93673      1.00  2.262804  1.394429
   8.93662   8.93662      1.00  2.251074  1.345569
   8.93652   8.93652      1.00  2.258744  1.314509
   8.93641   8.93641      1.00  2.259754  1.274809
   8.93630   8.93630      1.00  2.260824  1.238419
   8.93620   8.93620      1.00  2.264794  1.204749
   8.93610   8.93610      1.00  2.265114  1.168009
   8.93599   8.93599      1.00  2.264084  1.130559
   8.93589   8.93589      1.00  2.268944  1.095429
   8.93579   8.93579      1.00  2.264814  1.060519
   8.93569   8.93569      1.00  2.265894  1.029179
   8.93558   8.93558      1.00  2.263494   .993839
   8.93548   8.93548      1.00  2.264914   .961999
   8.93538   8.93538      1.00  2.262174   .930179
   8.93528   8.93528      1.00  2.263384   .904109
   8.93517   8.93517      1.00  2.250484   .868129
   8.93506   8.93506      1.00  2.263784   .843759
   8.93496   8.93496      1.00  2.267644   .822289
   8.93486   8.93486      1.00  2.265844   .793689
   8.93475   8.93475      1.00  2.266114   .767549
   8.93464   8.93464      1.00  2.268544   .741909
   8.93453   8.93453      1.00  2.262804   .717269
   8.93443   8.93443      1.00  2.264574   .697569
   8.93431   8.93431      1.00  2.263714   .674099
   8.93419   8.93419      1.00  2.258724   .648499
   8.93409   8.93409      1.00  2.261704   .631909
   8.93398   8.93398      1.00  2.261674   .609639
   8.93386   8.93386      1.00  2.262964   .586829
   8.93374   8.93374      1.00  2.264484   .565669
   8.93363   8.93363      1.00  2.256114   .544849
   8.93352   8.93352      1.00  2.266144   .533059
   8.93339   8.93339      1.00  2.262794   .514659
   8.93328   8.93328      1.00  2.263264   .498809
   8.93316   8.93316      1.00  2.261884   .480059
   8.93306   8.93306      1.00  2.264184   .467099
   8.93294   8.93294      1.00  2.262934   .451409
   8.93282   8.93282      1.00  2.260144   .437859
   8.93271   8.93271      1.00  2.261194   .425939
   8.93260   8.93260      1.00  2.261624   .414189
   8.93248   8.93248      1.00  2.263164   .401379
   8.93236   8.93236      1.00  2.263044   .391779
   8.93226   8.93226      1.00  2.265634   .384469
   8.93214   8.93214      1.00  2.266134   .372549
   8.93203   8.93203      1.00  2.244784   .361199
   8.93192   8.93192      1.00  2.262864   .356959
   8.93181   8.93181      1.00  2.260924   .348269
   8.93170   8.93170      1.00  2.261994   .341849
   8.93159   8.93159      1.00  2.260404   .337129
   8.93147   8.93147      1.00  2.261874   .330239
   8.93137   8.93137      1.00  2.262714   .329139
   8.93126   8.93126      1.00  2.266544   .325409
   8.93114   8.93114      1.00  2.265644   .323259
   8.93103   8.93103      1.00  2.262344   .320689
   8.93092   8.93092      1.00  2.261364   .319309
   8.93080   8.93080      1.00  2.260204   .318129
   8.93068   8.93068      1.00  2.259634   .316099
   8.93056   8.93056      1.00  2.256544   .314419
   8.93045   8.93045      1.00  2.262404   .315489
   8.93033   8.93033      1.00  2.246384   .313219
   8.93021   8.93021      1.00  2.260014   .316399
   8.93009   8.93009      1.00  2.263174   .315989
   8.92998   8.92998      1.00  2.262134   .315549
   8.92986   8.92986      1.00  2.263404   .317339
   8.92973   8.92973      1.00  2.265334   .319499
   8.92962   8.92962      1.00  2.260144   .319789
   8.92951   8.92951      1.00  2.260874   .321179
   8.92940   8.92940      1.00  2.259634   .321979
   8.92928   8.92928      1.00  2.258684   .324659
   8.92916   8.92916      1.00  2.258784   .325669
   8.92905   8.92905      1.00  2.260074   .324909
   8.92894   8.92894      1.00  2.263024   .326229
   8.92883   8.92883      1.00  2.245154   .326049
   8.92871   8.92871      1.00  2.265034   .329429
   8.92861   8.92861      1.00  2.261314   .332049
   8.92850   8.92850      1.00  2.260314   .332029
   8.92839   8.92839      1.00  2.261814   .333009
   8.92828   8.92828      1.00  2.258824   .334139
   8.92817   8.92817      1.00  2.259334   .334299
   8.92806   8.92806      1.00  2.256864   .335629
   8.92794   8.92794      1.00  2.261804   .336079
   8.92783   8.92783      1.00  2.257014   .339229
   8.92772   8.92772      1.00  2.267254   .343339
   8.92762   8.92762      1.00  2.266164   .341759
   8.92750   8.92750      1.00  2.260214   .342229
   8.92739   8.92739      1.00  2.262134   .345329
   8.92729   8.92729      1.00  2.249244   .342459
   8.92718   8.92718      1.00  2.264594   .345019
   8.92706   8.92706      1.00  2.261194   .345979
   8.92695   8.92695      1.00  2.261804   .346359
   8.92685   8.92685      1.00  2.259794   .346789
   8.92674   8.92674      1.00  2.263134   .350089
   8.92663   8.92663      1.00  2.263554   .350509
   8.92652   8.92652      1.00  2.262214   .350869
   8.92642   8.92642      1.00  2.266864   .350819
   8.92632   8.92632      1.00  2.266774   .350899
   8.92621   8.92621      1.00  2.263964   .352629
   8.92611   8.92611      1.00  2.260014   .351309
   8.92600   8.92600      1.00  2.260974   .353269
   8.92590   8.92590      1.00  2.249934   .354089
   8.92579   8.92579      1.00  2.259004   .355889
   8.92569   8.92569      1.00  2.263134   .356589
   8.92559   8.92559      1.00  2.264474   .358039
   8.92549   8.92549      1.00  2.267774   .360249
   8.92538   8.92538      1.00  2.265854   .361479
   8.92528   8.92528      1.00  2.263944   .362119
   8.92518   8.92518      1.00  2.265764   .364089
   8.92507   8.92507      1.00  2.264074   .362829
   8.92497   8.92497      1.00  2.265304   .362849
   8.92487   8.92487      1.00  2.261184   .364919
   8.92476   8.92476      1.00  2.264484   .365749
   8.92465   8.92465      1.00  2.263834   .368209
   8.92453   8.92453      1.00  2.260704   .366909
   8.92442   8.92442      1.00  2.251854   .367049
   8.92432   8.92432      1.00  2.262764   .368539
   8.92422   8.92422      1.00  2.266274   .371629
   8.92410   8.92410      1.00  2.264554   .370729
   8.92398   8.92398      1.00  2.263174   .372599
   8.92387   8.92387      1.00  2.260344   .372989
   8.92376   8.92376      1.00  2.262944   .374789
   8.92363   8.92363      1.00  2.261744   .376299
   8.92351   8.92351      1.00  2.260064   .377819
   8.92340   8.92340      1.00  2.263724   .378039
   8.92329   8.92329      1.00  2.261584   .379399
   8.92317   8.92317      1.00  2.263434   .382129
   8.92305   8.92305      1.00  2.266614   .382389
   8.92294   8.92294      1.00  2.262954   .381109
   8.92283   8.92283      1.00  2.249764   .382359
   8.92270   8.92270      1.00  2.261274   .384209
   8.92259   8.92259      1.00  2.263054   .384489
   8.92249   8.92249      1.00  2.262824   .386869
   8.92237   8.92237      1.00  2.264034   .387829
   8.92226   8.92226      1.00  2.261564   .389039
   8.92215   8.92215      1.00  2.261554   .390059
   8.92204   8.92204      1.00  2.264504   .391159
   8.92193   8.92193      1.00  2.261424   .392859
   8.92182   8.92182      1.00  2.260814   .395189
   8.92170   8.92170      1.00  2.264504   .396949
   8.92160   8.92160      1.00  2.264454   .399499
   8.92149   8.92149      1.00  2.265334   .399139
   8.92138   8.92138      1.00  2.261244   .400199
   8.92126   8.92126      1.00  2.259474   .398839
   8.92115   8.92115      1.00  2.245814   .399839
   8.92104   8.92104      1.00  2.258674   .404649
   8.92092   8.92092      1.00  2.262484   .403559
   8.92081   8.92081      1.00  2.263394   .409719
   8.92069   8.92069      1.00  2.262744   .409849
   8.92058   8.92058      1.00  2.262894   .409819
   8.92046   8.92046      1.00  2.263334   .411609
   8.92035   8.92035      1.00  2.262014   .412469
   8.92023   8.92023      1.00  2.262814   .412869
   8.92011   8.92011      1.00  2.261674   .414379
   8.91998   8.91998      1.00  2.258794   .416089
   8.91987   8.91987      1.00  2.260754   .418019
   8.91976   8.91976      1.00  2.261284   .416909
   8.91965   8.91965      1.00  2.258974   .418659
   8.91952   8.91952      1.00  2.248344   .419049
   8.91940   8.91940      1.00  2.260224   .422639
   8.91929   8.91929      1.00  2.262674   .423459
   8.91918   8.91918      1.00  2.264894   .424669
   8.91907   8.91907      1.00  2.261194   .424069
   8.91896   8.91896      1.00  2.259514   .423799
   8.91885   8.91885      1.00  2.260104   .420859
   8.91873   8.91873      1.00  2.258414   .425139
   8.91862   8.91862      1.00  2.258724   .424129
   8.91850   8.91850      1.00  2.260234   .426529
   8.91840   8.91840      1.00  2.258164   .427279
   8.91830   8.91830      1.00  2.262854   .427589
   8.91818   8.91818      1.00  2.259004   .425319
   8.91807   8.91807      1.00  2.261814   .427069
   8.91796   8.91796      1.00  2.257564   .425909
   8.91785   8.91785      1.00  2.241124   .421789
   8.91774   8.91774      1.00  2.261114   .425479
   8.91763   8.91763      1.00  2.260424   .424239
   8.91752   8.91752      1.00  2.257934   .422909
   8.91741   8.91741      1.00  2.259494   .421879
   8.91730   8.91730      1.00  2.261094   .421599
   8.91719   8.91719      1.00  2.259464   .423819
   8.91708   8.91708      1.00  2.263194   .422109
   8.91698   8.91698      1.00  2.264174   .420519
   8.91686   8.91686      1.00  2.257024   .419529
   8.91675   8.91675      1.00  2.260494   .417069
   8.91665   8.91665      1.00  2.259984   .419969
   8.91655   8.91655      1.00  2.259324   .419629
   8.91644   8.91644      1.00  2.255684   .418839
   8.91633   8.91633      1.00  2.251134   .414429
   8.91623   8.91623      1.00  2.257924   .416769
   8.91613   8.91613      1.00  2.259384   .415399
   8.91602   8.91602      1.00  2.262904   .414649
   8.91591   8.91591      1.00  2.259734   .408119
   8.91581   8.91581      1.00  2.262044   .409789
   8.91572   8.91572      1.00  2.259074   .407549
   8.91561   8.91561      1.00  2.260424   .407179
   8.91550   8.91550      1.00  2.257464   .405369
   8.91540   8.91540      1.00  2.256554   .401019
   8.91530   8.91530      1.00  2.259714   .402419
   8.91520   8.91520      1.00  2.258424   .398119
   8.91509   8.91509      1.00  2.259884   .397569
   8.91499   8.91499      1.00  2.260694   .396159
   8.91489   8.91489      1.00  2.248454   .390149
   8.91478   8.91478      1.00  2.260344   .390619
   8.91467   8.91467      1.00  2.261134   .391559
   8.91456   8.91456      1.00  2.260704   .388709
   8.91446   8.91446      1.00  2.256544   .392009
   8.91434   8.91434      1.00  2.259904   .389789
   8.91422   8.91422      1.00  2.258364   .392119
   8.91411   8.91411      1.00  2.256754   .388879
   8.91400   8.91400      1.00  2.259064   .388809
   8.91388   8.91388      1.00  2.257384   .384839
   8.91378   8.91378      1.00  2.260514   .381949
   8.91367   8.91367      1.00  2.259364   .382669
   8.91355   8.91355      1.00  2.259564   .380649
   8.91343   8.91343      1.00  2.255364   .378809
   8.91331   8.91331      1.00  2.251544   .376309
   8.91319   8.91319      1.00  2.259384   .380689
   8.91308   8.91308      1.00  2.259084   .381679
   8.91297   8.91297      1.00  2.258604   .379549
   8.91285   8.91285      1.00  2.259434   .379919
   8.91274   8.91274      1.00  2.261924   .381449
   8.91263   8.91263      1.00  2.259234   .377249
   8.91251   8.91251      1.00  2.262764   .373939
   8.91240   8.91240      1.00  2.261874   .370969
   8.91229   8.91229      1.00  2.258844   .366669
   8.91218   8.91218      1.00  2.259054   .364669
   8.91206   8.91206      1.00  2.260324   .364549
   8.91195   8.91195      1.00  2.257664   .364809
   8.91185   8.91185      1.00  2.244654   .361669
   8.91174   8.91174      1.00  2.255124   .360199
   8.91163   8.91163      1.00  2.257864   .358099
   8.91152   8.91152      1.00  2.257394   .357599
   8.91141   8.91141      1.00  2.257674   .355689
   8.91130   8.91130      1.00  2.260114   .354509
   8.91118   8.91118      1.00  2.259604   .352829
   8.91107   8.91107      1.00  2.261784   .354499
   8.91096   8.91096      1.00  2.257544   .352789
   8.91085   8.91085      1.00  2.257674   .350369
   8.91073   8.91073      1.00  2.254914   .350749
   8.91061   8.91061      1.00  2.258034   .350219
   8.91050   8.91050      1.00  2.258964   .348559
   8.91038   8.91038      1.00  2.259324   .347799
   8.91026   8.91026      1.00  2.247624   .344129
   8.91014   8.91014      1.00  2.257554   .345579
   8.91003   8.91003      1.00  2.261614   .345399
   8.90991   8.90991      1.00  2.261254   .344409
   8.90979   8.90979      1.00  2.260484   .343209
   8.90968   8.90968      1.00  2.259334   .342629
   8.90957   8.90957      1.00  2.256804   .340559
   8.90945   8.90945      1.00  2.258134   .340609
   8.90933   8.90933      1.00  2.256774   .338079
   8.90922   8.90922      1.00  2.260094   .337679
   8.90911   8.90911      1.00  2.253664   .337219
   8.90900   8.90900      1.00  2.258164   .337079
   8.90888   8.90888      1.00  2.260584   .338729
   8.90877   8.90877      1.00  2.259344   .339289
   8.90867   8.90867      1.00  2.246934   .337549
   8.90856   8.90856      1.00  2.255254   .337829
   8.90845   8.90845      1.00  2.258694   .339049
   8.90834   8.90834      1.00  2.256024   .339119
   8.90823   8.90823      1.00  2.256794   .338929
   8.90812   8.90812      1.00  2.255784   .335929
   8.90800   8.90800      1.00  2.258634   .338109
   8.90789   8.90789      1.00  2.259374   .341479
   8.90778   8.90778      1.00  2.257744   .340779
   8.90767   8.90767      1.00  2.255854   .339989
   8.90756   8.90756      1.00  2.257734   .339819
   8.90745   8.90745      1.00  2.257824   .339469
   8.90735   8.90735      1.00  2.252754   .338639
   8.90724   8.90724      1.00  2.255934   .339439
   8.90712   8.90712      1.00  2.241974   .340949
   8.90701   8.90701      1.00  2.253024   .343519
   8.90691   8.90691      1.00  2.255564   .345199
   8.90680   8.90680      1.00  2.257034   .348429
   8.90669   8.90669      1.00  2.256884   .345929
   8.90658   8.90658      1.00  2.258104   .344419
   8.90648   8.90648      1.00  2.257414   .345589
   8.90638   8.90638      1.00  2.255944   .346669
   8.90627   8.90627      1.00  2.256844   .347279
   8.90616   8.90616      1.00  2.251814   .346109
   8.90606   8.90606      1.00  2.252124   .348329
   8.90597   8.90597      1.00  2.250964   .348169
   8.90586   8.90586      1.00  2.254484   .351589
   8.90575   8.90575      1.00  2.242004   .350779
   8.90565   8.90565      1.00  2.253364   .355309
   8.90555   8.90555      1.00  2.255404   .360609
   8.90544   8.90544      1.00  2.257194   .358929
   8.90534   8.90534      1.00  2.254884   .360059
   8.90524   8.90524      1.00  2.251104   .359909
   8.90514   8.90514      1.00  2.253824   .354789
   8.90503   8.90503      1.00  2.254054   .357409
   8.90492   8.90492      1.00  2.252154   .358719
   8.90482   8.90482      1.00  2.252294   .358149
   8.90472   8.90472      1.00  2.254754   .363069
   8.90461   8.90461      1.00  2.255084   .361739
   8.90449   8.90449      1.00  2.253934   .362869
   8.90439   8.90439      1.00  2.242434   .363229
   8.90428   8.90428      1.00  2.251324   .365499
   8.90416   8.90416      1.00  2.255504   .365899
   8.90405   8.90405      1.00  2.255554   .367389
   8.90394   8.90394      1.00  2.250954   .366099
   8.90383   8.90383      1.00  2.251034   .366209
   8.90372   8.90372      1.00  2.252574   .367259
   8.90359   8.90359      1.00  2.253034   .369079
   8.90347   8.90347      1.00  2.248404   .368179
   8.90336   8.90336      1.00  2.252184   .367899
   8.90325   8.90325      1.00  2.252324   .368579
   8.90313   8.90313      1.00  2.254464   .371989
   8.90301   8.90301      1.00  2.251954   .373159
   8.90290   8.90290      1.00  2.245944   .371569
   8.90278   8.90278      1.00  2.240814   .371569
   8.90266   8.90266      1.00  2.247974   .373309
   8.90256   8.90256      1.00  2.249944   .373229
   8.90244   8.90244      1.00  2.249174   .373099
   8.90233   8.90233      1.00  2.251364   .375999
   8.90221   8.90221      1.00  2.250594   .374779
   8.90210   8.90210      1.00  2.249794   .374739
   8.90200   8.90200      1.00  2.251414   .375059
   8.90189   8.90189      1.00  2.250274   .375039
   8.90178   8.90178      1.00  2.253914   .374729
   8.90167   8.90167      1.00  2.247614   .376459
   8.90157   8.90157      1.00  2.249724   .377869
   8.90145   8.90145      1.00  2.245374   .379919
   8.90134   8.90134      1.00  2.230914   .376189
   8.90122   8.90122      1.00  2.244974   .379219
   8.90111   8.90111      1.00  2.244724   .379699
   8.90100   8.90100      1.00  2.253754   .381129
   8.90088   8.90088      1.00  2.249384   .379459
   8.90077   8.90077      1.00  2.250674   .379629
   8.90065   8.90065      1.00  2.250954   .379299
   8.90054   8.90054      1.00  2.247754   .379479
   8.90042   8.90042      1.00  2.246534   .378719
   8.90030   8.90030      1.00  2.244414   .379939
   8.90019   8.90019      1.00  2.248054   .378759
   8.90006   8.90006      1.00  2.245424   .380559
   8.89994   8.89994      1.00  2.247064   .382069
   8.89983   8.89983      1.00  2.229934   .379979
   8.89972   8.89972      1.00  2.248704   .382859
   8.89960   8.89960      1.00  2.250424   .384389
   8.89948   8.89948      1.00  2.248734   .383479
   8.89937   8.89937      1.00  2.249464   .380939
   8.89926   8.89926      1.00  2.245944   .382759
   8.89915   8.89915      1.00  2.247204   .381589
   8.89903   8.89903      1.00  2.245354   .380429
   8.89892   8.89892      1.00  2.242644   .382339
   8.89881   8.89881      1.00  2.240934   .382309
   8.89870   8.89870      1.00  2.246324   .383169
   8.89859   8.89859      1.00  2.246794   .381919
   8.89848   8.89848      1.00  2.247054   .382079
   8.89837   8.89837      1.00  2.248784   .380449
   8.89827   8.89827      1.00  2.237174   .378709
   8.89815   8.89815      1.00  2.245164   .381059
   8.89804   8.89804      1.00  2.246294   .381029
   8.89793   8.89793      1.00  2.245584   .381249
   8.89781   8.89781      1.00  2.243764   .382309
   8.89770   8.89770      1.00  2.245494   .381409
   8.89759   8.89759      1.00  2.245334   .381649
   8.89749   8.89749      1.00  2.250264   .382329
   8.89738   8.89738      1.00  2.249384   .382279
   8.89726   8.89726      1.00  2.247674   .382829
   8.89716   8.89716      1.00  2.248784   .383619
   8.89705   8.89705      1.00  2.247384   .382819
   8.89694   8.89694      1.00  2.247404   .383109
   8.89683   8.89683      1.00  2.245434   .382709
   8.89672   8.89672      1.00  2.230494   .380569
   8.89662   8.89662      1.00  2.242234   .380169
   8.89651   8.89651      1.00  2.245894   .383379
   8.89640   8.89640      1.00  2.245844   .383229
   8.89630   8.89630      1.00  2.247614   .385089
   8.89620   8.89620      1.00  2.252464   .384649
   8.89609   8.89609      1.00  2.248364   .385599
   8.89599   8.89599      1.00  2.248984   .385869
   8.89589   8.89589      1.00  2.248064   .384239
   8.89579   8.89579      1.00  2.246484   .386599
   8.89568   8.89568      1.00  2.245004   .386169
   8.89557   8.89557      1.00  2.243594   .384239
   8.89547   8.89547      1.00  2.247334   .383019
   8.89538   8.89538      1.00  2.242984   .384829
   8.89527   8.89527      1.00  2.241554   .386849
   8.89517   8.89517      1.00  2.248774   .390119
   8.89507   8.89507      1.00  2.250134   .386479
   8.89497   8.89497      1.00  2.248984   .385749
   8.89486   8.89486      1.00  2.250054   .385779
   8.89474   8.89474      1.00  2.247864   .386799
   8.89464   8.89464      1.00  2.244534   .385499
   8.89454   8.89454      1.00  2.246564   .383759
   8.89442   8.89442      1.00  2.244064   .386829
   8.89431   8.89431      1.00  2.244094   .386009
   8.89421   8.89421      1.00  2.246654   .388969
   8.89410   8.89410      1.00  2.248834   .389139
   8.89397   8.89397      1.00  2.247894   .386699
   8.89386   8.89386      1.00  2.234334   .387599
   8.89375   8.89375      1.00  2.246984   .387469
   8.89364   8.89364      1.00  2.249674   .387719
   8.89351   8.89351      1.00  2.248774   .386529
   8.89339   8.89339      1.00  2.242364   .384729
   8.89327   8.89327      1.00  2.242884   .386969
   8.89317   8.89317      1.00  2.243914   .384039
   8.89305   8.89305      1.00  2.245244   .385719
   8.89294   8.89294      1.00  2.247324   .386599
   8.89283   8.89283      1.00  2.248814   .388629
   8.89271   8.89271      1.00  2.248304   .387579
   8.89259   8.89259      1.00  2.246354   .387579
   8.89248   8.89248      1.00  2.246504   .388879
   8.89237   8.89237      1.00  2.245114   .388409
   8.89226   8.89226      1.00  2.246544   .388009
   8.89215   8.89215      1.00  2.232054   .387439
   8.89203   8.89203      1.00  2.245484   .390129
   8.89193   8.89193      1.00  2.246104   .390079
   8.89182   8.89182      1.00  2.247104   .389229
   8.89171   8.89171      1.00  2.246774   .388619
   8.89160   8.89160      1.00  2.249454   .390149
   8.89149   8.89149      1.00  2.248964   .388679
   8.89138   8.89138      1.00  2.248424   .388199
   8.89126   8.89126      1.00  2.247614   .388489
   8.89115   8.89115      1.00  2.246724   .388199
   8.89104   8.89104      1.00  2.245474   .387659
   8.89093   8.89093      1.00  2.244774   .386089
   8.89081   8.89081      1.00  2.244534   .388429
   8.89069   8.89069      1.00  2.246364   .388329
   8.89058   8.89058      1.00  2.231914   .384909
   8.89047   8.89047      1.00  2.247824   .390389
   8.89035   8.89035      1.00  2.248464   .389599
   8.89022   8.89022      1.00  2.246144   .388149
   8.89011   8.89011      1.00  2.246524   .389839
   8.88999   8.88999      1.00  2.247324   .387809
   8.88987   8.88987      1.00  2.245584   .389849
   8.88975   8.88975      1.00  2.247634   .389099
   8.88964   8.88964      1.00  2.245644   .391309
   8.88953   8.88953      1.00  2.247174   .389979
   8.88941   8.88941      1.00  2.245234   .391409
   8.88929   8.88929      1.00  2.247964   .392469
   8.88919   8.88919      1.00  2.248694   .391519
   8.88908   8.88908      1.00  2.249964   .392859
   8.88896   8.88896      1.00  2.249104   .393689
   8.88884   8.88884      1.00  2.232554   .393319
   8.88873   8.88873      1.00  2.246904   .396359
   8.88863   8.88863      1.00  2.246804   .393709
   8.88852   8.88852      1.00  2.245284   .391909
   8.88840   8.88840      1.00  2.245474   .392519
   8.88830   8.88830      1.00  2.244714   .393089
   8.88819   8.88819      1.00  2.250434   .393819
   8.88808   8.88808      1.00  2.245904   .392909
   8.88797   8.88797      1.00  2.250274   .396439
   8.88785   8.88785      1.00  2.244274   .394559
   8.88775   8.88775      1.00  2.250714   .394129
   8.88764   8.88764      1.00  2.249684   .395089
   8.88752   8.88752      1.00  2.246924   .393989
   8.88741   8.88741      1.00  2.247284   .393939
   8.88731   8.88731      1.00  2.233614   .392919
   8.88719   8.88719      1.00  2.248674   .396259
   8.88708   8.88708      1.00  2.244754   .393959
   8.88698   8.88698      1.00  2.249504   .396389
   8.88687   8.88687      1.00  2.249794   .394729
   8.88676   8.88676      1.00  2.249084   .392829
   8.88665   8.88665      1.00  2.249164   .394569
   8.88655   8.88655      1.00  2.249224   .394119
   8.88645   8.88645      1.00  2.248174   .393999
   8.88634   8.88634      1.00  2.245324   .392789
   8.88623   8.88623      1.00  2.248274   .393469
   8.88613   8.88613      1.00  2.244644   .393839
   8.88603   8.88603      1.00  2.246244   .395419
   8.88592   8.88592      1.00  2.244184   .394739
   8.88582   8.88582      1.00  2.230824   .393519
   8.88572   8.88572      1.00  2.250564   .398039
   8.88562   8.88562      1.00  2.250884   .395819
   8.88551   8.88551      1.00  2.247944   .394789
   8.88540   8.88540      1.00  2.246364   .394829
   8.88531   8.88531      1.00  2.246784   .394679
   8.88521   8.88521      1.00  2.245884   .394459
   8.88510   8.88510      1.00  2.244514   .393899
   8.88500   8.88500      1.00  2.247454   .395459
   8.88489   8.88489      1.00  2.247604   .393069
   8.88479   8.88479      1.00  2.246624   .392649
   8.88468   8.88468      1.00  2.245804   .393219
   8.88457   8.88457      1.00  2.244814   .393669
   8.88446   8.88446      1.00  2.246754   .393529
   8.88436   8.88436      1.00  2.233804   .391839
   8.88424   8.88424      1.00  2.246304   .392849
   8.88413   8.88413      1.00  2.245384   .392709
   8.88402   8.88402      1.00  2.243594   .395839
   8.88390   8.88390      1.00  2.243264   .396199
   8.88379   8.88379      1.00  2.245364   .393359
   8.88367   8.88367      1.00  2.245194   .394039
   8.88356   8.88356      1.00  2.246104   .398079
   8.88345   8.88345      1.00  2.247324   .394919
   8.88333   8.88333      1.00  2.246954   .395849
   8.88321   8.88321      1.00  2.244714   .390859
   8.88310   8.88310      1.00  2.247044   .391979
   8.88299   8.88299      1.00  2.245364   .391389
   8.88287   8.88287      1.00  2.243594   .389729
   8.88276   8.88276      1.00  2.242464   .393269
   8.88264   8.88264      1.00  2.228374   .393449
   8.88254   8.88254      1.00  2.242864   .393039
   8.88242   8.88242      1.00  2.246494   .392729
   8.88230   8.88230      1.00  2.246844   .391039
   8.88220   8.88220      1.00  2.245344   .391739
   8.88210   8.88210      1.00  2.247424   .392339
   8.88199   8.88199      1.00  2.243814   .398559
   8.88188   8.88188      1.00  2.242684   .395069
   8.88177   8.88177      1.00  2.243344   .390459
   8.88166   8.88166      1.00  2.242394   .389449
   8.88155   8.88155      1.00  2.243184   .389619
   8.88144   8.88144      1.00  2.241354   .390399
   8.88133   8.88133      1.00  2.243254   .388929
   8.88122   8.88122      1.00  2.241144   .388729
   8.88111   8.88111      1.00  2.235474   .388739
   8.88099   8.88099      1.00  2.247194   .388659
   8.88088   8.88088      1.00  2.244694   .388849
   8.88077   8.88077      1.00  2.243694   .389449
   8.88065   8.88065      1.00  2.240434   .389369
   8.88053   8.88053      1.00  2.239594   .388489
   8.88042   8.88042      1.00  2.237744   .386409
   8.88031   8.88031      1.00  2.240894   .387899
   8.88018   8.88018      1.00  2.237784   .385749
   8.88006   8.88006      1.00  2.242384   .386589
   8.87995   8.87995      1.00  2.239534   .386009
   8.87984   8.87984      1.00  2.240484   .385889
   8.87972   8.87972      1.00  2.240864   .386559
   8.87959   8.87959      1.00  2.226234   .384019
   8.87948   8.87948      1.00  2.241514   .387549
   8.87937   8.87937      1.00  2.237234   .385139
   8.87926   8.87926      1.00  2.238804   .386329
   8.87914   8.87914      1.00  2.240444   .384609
   8.87903   8.87903      1.00  2.237284   .384879
   8.87892   8.87892      1.00  2.236904   .384459
   8.87881   8.87881      1.00  2.239034   .382269
   8.87869   8.87869      1.00  2.242474   .385699
   8.87859   8.87859      1.00  2.237384   .386199
   8.87848   8.87848      1.00  2.241654   .385199
   8.87837   8.87837      1.00  2.235294   .383999
   8.87826   8.87826      1.00  2.237134   .383649
   8.87815   8.87815      1.00  2.218954   .381059
   8.87804   8.87804      1.00  2.230694   .384179
   8.87792   8.87792      1.00  2.232294   .384209
   8.87781   8.87781      1.00  2.234884   .383519
   8.87770   8.87770      1.00  2.237464   .383849
   8.87760   8.87760      1.00  2.235424   .385259
   8.87748   8.87748      1.00  2.235744   .383559
   8.87737   8.87737      1.00  2.239994   .383979
   8.87727   8.87727      1.00  2.234544   .385859
   8.87716   8.87716      1.00  2.232654   .382379
   8.87705   8.87705      1.00  2.231384   .382659
   8.87693   8.87693      1.00  2.232374   .384529
   8.87683   8.87683      1.00  2.233484   .383529
   8.87672   8.87672      1.00  2.232574   .384319
   8.87661   8.87661      1.00  2.221104   .384629
   8.87650   8.87650      1.00  2.231514   .384089
   8.87640   8.87640      1.00  2.235774   .384969
   8.87630   8.87630      1.00  2.233574   .383989
   8.87619   8.87619      1.00  2.233674   .384369
   8.87609   8.87609      1.00  2.232784   .384779
   8.87599   8.87599      1.00  2.231894   .383189
   8.87589   8.87589      1.00  2.228584   .382999
   8.87578   8.87578      1.00  2.228914   .381519
   8.87567   8.87567      1.00  2.226954   .383949
   8.87557   8.87557      1.00  2.227434   .383979
   8.87548   8.87548      1.00  2.231804   .383859
   8.87537   8.87537      1.00  2.233684   .384229
   8.87526   8.87526      1.00  2.226784   .383739
   8.87516   8.87516      1.00  2.227194   .380589
   8.87506   8.87506      1.00  2.231624   .382579
   8.87495   8.87495      1.00  2.228154   .382249
   8.87484   8.87484      1.00  2.224914   .382109
   8.87474   8.87474      1.00  2.227554   .383579
   8.87463   8.87463      1.00  2.226004   .381269
   8.87452   8.87452      1.00  2.225664   .381919
   8.87440   8.87440      1.00  2.225974   .383299
   8.87430   8.87430      1.00  2.228324   .384719
   8.87419   8.87419      1.00  2.226154   .383769
   8.87408   8.87408      1.00  2.228674   .385659
   8.87396   8.87396      1.00  2.227814   .382639
   8.87385   8.87385      1.00  2.226184   .383949
   8.87373   8.87373      1.00  2.213654   .381129
   8.87361   8.87361      1.00  2.218944   .383029
   8.87349   8.87349      1.00  2.220394   .384279
   8.87338   8.87338      1.00  2.220254   .386279
   8.87327   8.87327      1.00  2.223404   .387429
   8.87315   8.87315      1.00  2.229294   .385649
   8.87303   8.87303      1.00  2.229814   .386809
   8.87292   8.87292      1.00  2.230324   .386389
   8.87281   8.87281      1.00  2.226784   .387129
   8.87269   8.87269      1.00  2.224964   .388639
   8.87257   8.87257      1.00  2.224234   .387289
   8.87246   8.87246      1.00  2.221934   .386829
   8.87235   8.87235      1.00  2.224964   .390549
   8.87224   8.87224      1.00  2.219604   .388829
   8.87213   8.87213      1.00  2.210324   .386139
   8.87202   8.87202      1.00  2.224614   .390489
   8.87191   8.87191      1.00  2.226724   .392369
   8.87180   8.87180      1.00  2.227104   .388469
   8.87169   8.87169      1.00  2.227154   .388909
   8.87158   8.87158      1.00  2.228024   .389489
   8.87147   8.87147      1.00  2.224164   .388979
   8.87135   8.87135      1.00  2.222974   .387709
   8.87124   8.87124      1.00  2.222454   .386359
   8.87113   8.87113      1.00  2.220404   .390589
   8.87102   8.87102      1.00  2.221564   .392609
   8.87090   8.87090      1.00  2.224004   .394689
   8.87079   8.87079      1.00  2.224074   .393379
   8.87067   8.87067      1.00  2.221854   .393399
   8.87056   8.87056      1.00  2.214764   .391809
   8.87044   8.87044      1.00  2.226154   .395199
   8.87032   8.87032      1.00  2.224734   .392949
   8.87020   8.87020      1.00  2.221604   .391999
   8.87009   8.87009      1.00  2.220134   .390999
   8.86997   8.86997      1.00  2.217904   .389999
   8.86985   8.86985      1.00  2.224464   .390779
   8.86973   8.86973      1.00  2.222994   .389269
   8.86962   8.86962      1.00  2.221274   .388919
   8.86950   8.86950      1.00  2.224064   .390779
   8.86938   8.86938      1.00  2.220014   .390469
   8.86927   8.86927      1.00  2.225514   .391609
   8.86916   8.86916      1.00  2.221674   .391539
   8.86905   8.86905      1.00  2.224264   .393369
   8.86893   8.86893      1.00  2.208424   .389329
   8.86882   8.86882      1.00  2.218904   .392179
   8.86872   8.86872      1.00  2.218424   .393079
   8.86860   8.86860      1.00  2.217644   .392029
   8.86849   8.86849      1.00  2.221524   .392319
   8.86838   8.86838      1.00  2.221654   .392989
   8.86827   8.86827      1.00  2.225584   .395809
   8.86816   8.86816      1.00  2.224234   .394089
   8.86805   8.86805      1.00  2.223064   .395759
   8.86795   8.86795      1.00  2.220844   .393399
   8.86783   8.86783      1.00  2.218044   .393599
   8.86772   8.86772      1.00  2.217164   .395109
   8.86761   8.86761      1.00  2.220984   .394269
   8.86750   8.86750      1.00  2.216214   .394669
   8.86739   8.86739      1.00  2.208804   .395369
   8.86728   8.86728      1.00  2.218234   .397719
   8.86716   8.86716      1.00  2.220844   .397969
   8.86706   8.86706      1.00  2.224784   .400499
   8.86695   8.86695      1.00  2.222974   .399509
   8.86684   8.86684      1.00  2.223454   .400189
   8.86673   8.86673      1.00  2.220854   .399179
   8.86663   8.86663      1.00  2.218084   .399999
   8.86653   8.86653      1.00  2.223894   .399319
   8.86642   8.86642      1.00  2.218254   .400929
   8.86631   8.86631      1.00  2.215984   .401879
   8.86621   8.86621      1.00  2.216024   .403169
   8.86611   8.86611      1.00  2.220634   .401869
   8.86600   8.86600      1.00  2.218684   .402819
   8.86589   8.86589      1.00  2.206344   .399109
   8.86579   8.86579      1.00  2.222844   .404059
   8.86569   8.86569      1.00  2.220774   .402639
   8.86559   8.86559      1.00  2.219874   .402319
   8.86548   8.86548      1.00  2.213794   .404439
   8.86539   8.86539      1.00  2.210624   .403069
   8.86529   8.86529      1.00  2.213334   .403719
   8.86518   8.86518      1.00  2.218634   .405879
   8.86507   8.86507      1.00  2.215934   .406419
   8.86497   8.86497      1.00  2.214844   .405859
   8.86486   8.86486      1.00  2.221234   .404519
   8.86475   8.86475      1.00  2.218794   .403009
   8.86464   8.86464      1.00  2.219134   .404119
   8.86454   8.86454      1.00  2.212764   .401749
   8.86443   8.86443      1.00  2.202944   .402519
   8.86432   8.86432      1.00  2.213784   .406909
   8.86421   8.86421      1.00  2.214224   .405039
   8.86410   8.86410      1.00  2.212814   .405119
   8.86399   8.86399      1.00  2.214374   .405809
   8.86387   8.86387      1.00  2.213834   .405699
   8.86375   8.86375      1.00  2.215374   .406959
   8.86363   8.86363      1.00  2.216204   .406279
   8.86353   8.86353      1.00  2.216534   .407269
   8.86340   8.86340      1.00  2.211034   .408269
   8.86328   8.86328      1.00  2.212164   .407659
   8.86316   8.86316      1.00  2.206864   .405519
   8.86305   8.86305      1.00  2.208004   .407739
   8.86293   8.86293      1.00  2.204444   .406949
   8.86282   8.86282      1.00  2.204384   .405909
   8.86271   8.86271      1.00  2.213124   .406819
   8.86260   8.86260      1.00  2.210294   .407899
   8.86247   8.86247      1.00  2.213824   .407279
   8.86236   8.86236      1.00  2.209454   .405059
   8.86226   8.86226      1.00  2.211914   .408209
   8.86215   8.86215      1.00  2.211254   .408959
   8.86204   8.86204      1.00  2.207874   .409069
   8.86193   8.86193      1.00  2.207944   .408529
   8.86182   8.86182      1.00  2.203564   .407639
   8.86171   8.86171      1.00  2.203474   .408669
   8.86160   8.86160      1.00  2.205944   .408279
   8.86148   8.86148      1.00  2.209144   .409009
   8.86138   8.86138      1.00  2.194964   .407519
   8.86127   8.86127      1.00  2.205284   .411159
   8.86115   8.86115      1.00  2.211654   .413569
   8.86103   8.86103      1.00  2.204884   .411799
   8.86092   8.86092      1.00  2.203584   .410349
   8.86081   8.86081      1.00  2.204604   .410739
   8.86069   8.86069      1.00  2.195424   .408269
   8.86057   8.86057      1.00  2.198134   .410999
   8.86046   8.86046      1.00  2.200484   .411889
   8.86035   8.86035      1.00  2.203024   .409439
   8.86022   8.86022      1.00  2.205244   .409689
   8.86010   8.86010      1.00  2.209564   .410929
   8.85999   8.85999      1.00  2.202714   .408799
   8.85987   8.85987      1.00  2.199214   .410309
   8.85975   8.85975      1.00  2.186204   .408309
   8.85964   8.85964      1.00  2.197094   .410929
   8.85952   8.85952      1.00  2.194904   .411529
   8.85941   8.85941      1.00  2.198134   .413209
   8.85929   8.85929      1.00  2.203554   .412109
   8.85917   8.85917      1.00  2.194194   .409619
   8.85907   8.85907      1.00  2.202594   .411699
   8.85896   8.85896      1.00  2.200884   .411529
   8.85884   8.85884      1.00  2.199034   .410129
   8.85873   8.85873      1.00  2.202544   .412999
   8.85862   8.85862      1.00  2.195914   .411699
   8.85852   8.85852      1.00  2.195694   .411299
   8.85840   8.85840      1.00  2.193104   .411759
   8.85829   8.85829      1.00  2.196934   .411269
   8.85819   8.85819      1.00  2.192874   .412449
   8.85808   8.85808      1.00  2.178894   .410199
   8.85796   8.85796      1.00  2.197864   .416169
   8.85785   8.85785      1.00  2.198454   .415709
   8.85774   8.85774      1.00  2.199354   .415789
   8.85764   8.85764      1.00  2.201064   .416899
   8.85752   8.85752      1.00  2.199774   .418569
   8.85741   8.85741      1.00  2.194434   .413369
   8.85730   8.85730      1.00  2.192984   .415289
   8.85719   8.85719      1.00  2.193914   .416129
   8.85708   8.85708      1.00  2.190254   .415309
   8.85697   8.85697      1.00  2.197474   .413769
   8.85686   8.85686      1.00  2.196044   .418009
   8.85676   8.85676      1.00  2.192354   .415279
   8.85665   8.85665      1.00  2.192674   .416739
   8.85654   8.85654      1.00  2.183544   .413929
   8.85644   8.85644      1.00  2.193704   .415609
   8.85634   8.85634      1.00  2.196784   .416459
   8.85623   8.85623      1.00  2.195654   .416009
   8.85613   8.85613      1.00  2.190704   .416239
   8.85603   8.85603      1.00  2.187044   .415829
   8.85592   8.85592      1.00  2.190624   .420639
   8.85582   8.85582      1.00  2.188124   .418259
   8.85571   8.85571      1.00  2.190684   .419019
   8.85562   8.85562      1.00  2.195144   .421839
   8.85552   8.85552      1.00  2.195654   .421049
   8.85541   8.85541      1.00  2.194954   .418779
   8.85530   8.85530      1.00  2.191514   .418619
   8.85521   8.85521      1.00  2.176104   .415269
   8.85511   8.85511      1.00  2.188284   .419919
   8.85500   8.85500      1.00  2.186604   .419739
   8.85489   8.85489      1.00  2.185394   .418909
   8.85479   8.85479      1.00  2.186494   .418969
   8.85468   8.85468      1.00  2.191464   .421959
   8.85456   8.85456      1.00  2.192774   .422269
   8.85445   8.85445      1.00  2.191684   .420799
   8.85435   8.85435      1.00  2.192004   .421439
   8.85424   8.85424      1.00  2.188664   .418479
   8.85413   8.85413      1.00  2.191234   .421859
   8.85400   8.85400      1.00  2.193414   .419609
   8.85389   8.85389      1.00  2.186674   .419759
   8.85379   8.85379      1.00  2.169954   .417669
   8.85367   8.85367      1.00  2.183634   .420109
   8.85355   8.85355      1.00  2.184034   .419119
   8.85343   8.85343      1.00  2.183344   .418649
   8.85332   8.85332      1.00  2.191204   .419769
   8.85320   8.85320      1.00  2.192014   .419459
   8.85308   8.85308      1.00  2.187434   .417749
   8.85297   8.85297      1.00  2.189104   .419179
   8.85286   8.85286      1.00  2.184854   .417669
   8.85275   8.85275      1.00  2.180744   .417509
   8.85263   8.85263      1.00  2.182384   .418359
   8.85251   8.85251      1.00  2.181364   .418519
   8.85241   8.85241      1.00  2.174924   .418659
   8.85229   8.85229      1.00  2.180934   .418239
   8.85218   8.85218      1.00  2.171534   .418009
   8.85207   8.85207      1.00  2.187764   .419199
   8.85196   8.85196      1.00  2.188424   .418489
   8.85185   8.85185      1.00  2.186064   .416959
   8.85174   8.85174      1.00  2.181564   .415709
   8.85163   8.85163      1.00  2.181244   .416919
   8.85152   8.85152      1.00  2.181894   .419119
   8.85141   8.85141      1.00  2.178434   .417749
   8.85129   8.85129      1.00  2.182124   .420819
   8.85118   8.85118      1.00  2.177284   .420439
   8.85107   8.85107      1.00  2.178304   .419169
   8.85096   8.85096      1.00  2.183854   .422039
   8.85084   8.85084      1.00  2.184304   .422439
   8.85073   8.85073      1.00  2.185614   .420629
   8.85062   8.85062      1.00  2.169094   .417369
   8.85050   8.85050      1.00  2.180184   .421089
   8.85038   8.85038      1.00  2.172304   .416509
   8.85026   8.85026      1.00  2.173784   .415589
   8.85014   8.85014      1.00  2.177334   .418939
   8.85002   8.85002      1.00  2.177764   .417159
   8.84990   8.84990      1.00  2.179734   .419289
   8.84979   8.84979      1.00  2.179264   .416999
   8.84967   8.84967      1.00  2.182454   .417959
   8.84955   8.84955      1.00  2.177574   .416829
   8.84943   8.84943      1.00  2.178384   .415389
   8.84933   8.84933      1.00  2.179024   .418039
   8.84921   8.84921      1.00  2.176524   .416479
   8.84909   8.84909      1.00  2.169584   .415159
   8.84898   8.84898      1.00  2.165714   .413619
   8.84888   8.84888      1.00  2.174524   .411689
   8.84876   8.84876      1.00  2.174024   .414479
   8.84865   8.84865      1.00  2.176604   .413159
   8.84854   8.84854      1.00  2.175824   .414749
   8.84843   8.84843      1.00  2.176334   .413709
   8.84833   8.84833      1.00  2.184354   .415479
   8.84821   8.84821      1.00  2.181214   .415069
   8.84810   8.84810      1.00  2.176044   .416639
   8.84799   8.84799      1.00  2.169084   .415439
   8.84787   8.84787      1.00  2.172434   .415099
   8.84776   8.84776      1.00  2.170764   .414149
   8.84766   8.84766      1.00  2.171104   .413949
   8.84755   8.84755      1.00  2.178004   .414889
   8.84744   8.84744      1.00  2.173074   .414309
   8.84732   8.84732      1.00  2.181404   .416839
   8.84721   8.84721      1.00  2.180914   .415699
   8.84711   8.84711      1.00  2.175884   .414359
   8.84700   8.84700      1.00  2.179404   .418049
   8.84689   8.84689      1.00  2.173584   .416219
   8.84678   8.84678      1.00  2.177014   .416159
   8.84667   8.84667      1.00  2.174024   .412869
   8.84657   8.84657      1.00  2.178334   .414249
   8.84646   8.84646      1.00  2.179474   .415339
   8.84635   8.84635      1.00  2.175814   .415539
   8.84625   8.84625      1.00  2.181574   .415509
   8.84615   8.84615      1.00  2.180224   .414709
   8.84604   8.84604      1.00  2.185224   .415339
   8.84593   8.84593      1.00  2.175814   .415289
   8.84583   8.84583      1.00  2.173104   .413169
   8.84573   8.84573      1.00  2.180094   .415039
   8.84563   8.84563      1.00  2.178014   .413159
   8.84552   8.84552      1.00  2.175654   .410909
   8.84542   8.84542      1.00  2.174504   .414269
   8.84532   8.84532      1.00  2.182004   .413529
   8.84521   8.84521      1.00  2.177754   .415259
   8.84511   8.84511      1.00  2.184804   .415819
   8.84500   8.84500      1.00  2.185244   .415289
   8.84490   8.84490      1.00  2.180144   .415459
   8.84479   8.84479      1.00  2.178364   .415049
   8.84468   8.84468      1.00  2.175334   .414569
   8.84458   8.84458      1.00  2.168174   .413879
   8.84447   8.84447      1.00  2.173814   .413659
   8.84436   8.84436      1.00  2.182974   .413189
   8.84425   8.84425      1.00  2.175464   .413599
   8.84414   8.84414      1.00  2.177914   .413419
   8.84402   8.84402      1.00  2.182314   .415059
   8.84391   8.84391      1.00  2.184774   .415869
   8.84379   8.84379      1.00  2.182174   .415529
   8.84367   8.84367      1.00  2.180674   .414799
   8.84356   8.84356      1.00  2.180534   .415909
   8.84343   8.84343      1.00  2.175404   .413159
   8.84332   8.84332      1.00  2.176104   .414049
   8.84321   8.84321      1.00  2.173684   .414299
   8.84310   8.84310      1.00  2.176634   .414059
   8.84298   8.84298      1.00  2.166554   .415999
   8.84287   8.84287      1.00  2.179454   .416669
   8.84275   8.84275      1.00  2.186114   .419619
   8.84264   8.84264      1.00  2.183024   .417559
   8.84252   8.84252      1.00  2.185554   .418749
   8.84240   8.84240      1.00  2.176854   .416289
   8.84229   8.84229      1.00  2.173884   .417069
   8.84219   8.84219      1.00  2.172974   .415889
   8.84208   8.84208      1.00  2.176574   .415349
   8.84196   8.84196      1.00  2.176184   .416859
   8.84186   8.84186      1.00  2.175634   .418869
   8.84175   8.84175      1.00  2.182294   .416559
   8.84164   8.84164      1.00  2.179734   .417219
   8.84152   8.84152      1.00  2.168624   .415139
   8.84141   8.84141      1.00  2.177584   .417549
   8.84130   8.84130      1.00  2.179774   .417819
   8.84119   8.84119      1.00  2.177954   .417739
   8.84107   8.84107      1.00  2.180714   .418249
   8.84096   8.84096      1.00  2.175734   .416569
   8.84085   8.84085      1.00  2.169654   .416119
   8.84073   8.84073      1.00  2.174084   .418509
   8.84061   8.84061      1.00  2.174244   .417459
   8.84050   8.84050      1.00  2.173754   .418729
   8.84038   8.84038      1.00  2.179684   .418619
   8.84026   8.84026      1.00  2.181884   .418919
   8.84014   8.84014      1.00  2.180324   .420529
   8.84002   8.84002      1.00  2.177494   .420059
   8.83991   8.83991      1.00  2.172124   .420289
   8.83979   8.83979      1.00  2.162544   .420599
   8.83968   8.83968      1.00  2.172734   .421259
   8.83957   8.83957      1.00  2.173534   .421849
   8.83945   8.83945      1.00  2.174694   .423209
   8.83932   8.83932      1.00  2.180374   .421309
   8.83921   8.83921      1.00  2.178004   .421069
   8.83910   8.83910      1.00  2.178784   .420939
   8.83899   8.83899      1.00  2.181024   .420369
   8.83888   8.83888      1.00  2.174704   .420339
   8.83877   8.83877      1.00  2.170194   .418839
   8.83866   8.83866      1.00  2.177534   .423029
   8.83855   8.83855      1.00  2.171054   .419239
   8.83844   8.83844      1.00  2.174104   .421879
   8.83832   8.83832      1.00  2.171824   .421899
   8.83821   8.83821      1.00  2.163264   .418689
   8.83811   8.83811      1.00  2.175074   .423069
   8.83799   8.83799      1.00  2.178234   .423259
   8.83787   8.83787      1.00  2.180634   .425479
   8.83777   8.83777      1.00  2.172114   .424119
   8.83766   8.83766      1.00  2.176184   .425679
   8.83755   8.83755      1.00  2.168694   .421669
   8.83744   8.83744      1.00  2.166184   .421549
   8.83733   8.83733      1.00  2.171384   .422759
   8.83723   8.83723      1.00  2.170924   .423279
   8.83711   8.83711      1.00  2.172274   .423819
   8.83700   8.83700      1.00  2.174414   .424339
   8.83690   8.83690      1.00  2.174994   .425369
   8.83679   8.83679      1.00  2.172694   .426759
   8.83668   8.83668      1.00  2.166764   .423109
   8.83657   8.83657      1.00  2.171814   .426239
   8.83647   8.83647      1.00  2.172024   .424089
   8.83636   8.83636      1.00  2.169224   .424959
   8.83626   8.83626      1.00  2.166454   .423539
   8.83615   8.83615      1.00  2.166134   .425529
   8.83605   8.83605      1.00  2.167534   .424939
   8.83595   8.83595      1.00  2.168464   .426029
   8.83584   8.83584      1.00  2.167744   .424169
   8.83574   8.83574      1.00  2.169834   .425919
   8.83563   8.83563      1.00  2.171484   .425619
   8.83554   8.83554      1.00  2.171764   .423199
   8.83543   8.83543      1.00  2.173754   .428889
   8.83533   8.83533      1.00  2.168474   .427139
   8.83523   8.83523      1.00  2.145954   .424809
   8.83513   8.83513      1.00  2.162764   .428599
   8.83501   8.83501      1.00  2.161124   .427689
   8.83490   8.83490      1.00  2.165134   .426709
   8.83481   8.83481      1.00  2.171414   .428799
   8.83470   8.83470      1.00  2.176484   .431249
   8.83459   8.83459      1.00  2.168604   .428719
   8.83448   8.83448      1.00  2.168884   .428859
   8.83437   8.83437      1.00  2.170154   .428359
   8.83426   8.83426      1.00  2.165604   .429149
   8.83415   8.83415      1.00  2.162794   .425879
   8.83403   8.83403      1.00  2.161844   .427899
   8.83392   8.83392      1.00  2.165154   .429769
   8.83381   8.83381      1.00  2.152504   .425619
   8.83368   8.83368      1.00  2.163704   .427679
   8.83357   8.83357      1.00  2.168414   .429019
   8.83345   8.83345      1.00  2.167954   .430969
   8.83334   8.83334      1.00  2.170294   .431019
   8.83322   8.83322      1.00  2.170804   .431499
   8.83311   8.83311      1.00  2.166264   .431769
   8.83300   8.83300      1.00  2.162564   .431649
   8.83289   8.83289      1.00  2.169244   .432559
   8.83277   8.83277      1.00  2.161744   .433059
   8.83265   8.83265      1.00  2.155244   .432319
   8.83254   8.83254      1.00  2.160944   .435229
   8.83243   8.83243      1.00  2.169274   .434569
   8.83231   8.83231      1.00  2.166654   .431909
   8.83220   8.83220      1.00  2.172484   .434969
   8.83209   8.83209      1.00  2.153564   .431369
   8.83198   8.83198      1.00  2.165484   .436269
   8.83187   8.83187      1.00  2.161794   .432589
   8.83176   8.83176      1.00  2.161274   .432749
   8.83165   8.83165      1.00  2.161664   .433709
   8.83154   8.83154      1.00  2.159214   .430159
   8.83143   8.83143      1.00  2.168864   .432349
   8.83131   8.83131      1.00  2.157734   .431009
   8.83121   8.83121      1.00  2.163504   .433969
   8.83110   8.83110      1.00  2.165644   .436069
   8.83098   8.83098      1.00  2.169854   .435469
   8.83086   8.83086      1.00  2.169624   .435629
   8.83075   8.83075      1.00  2.163064   .434879
   8.83064   8.83064      1.00  2.163034   .434519
   8.83052   8.83052      1.00  2.142254   .430349
   8.83040   8.83040      1.00  2.158714   .433569
   8.83029   8.83029      1.00  2.158064   .435149
   8.83016   8.83016      1.00  2.161994   .436719
   8.83004   8.83004      1.00  2.164694   .436929
   8.82992   8.82992      1.00  2.165774   .435369
   8.82981   8.82981      1.00  2.167834   .438959
   8.82969   8.82969      1.00  2.164724   .436129
   8.82958   8.82958      1.00  2.164474   .437509
   8.82946   8.82946      1.00  2.162164   .435689
   8.82935   8.82935      1.00  2.155934   .433469
   8.82924   8.82924      1.00  2.155644   .433329
   8.82912   8.82912      1.00  2.159194   .435469
   8.82900   8.82900      1.00  2.147904   .434949
   8.82890   8.82890      1.00  2.160054   .437609
   8.82879   8.82879      1.00  2.167244   .437849
   8.82867   8.82867      1.00  2.164184   .439689
   8.82856   8.82856      1.00  2.162354   .437909
   8.82845   8.82845      1.00  2.164214   .439109
   8.82835   8.82835      1.00  2.166564   .438579
   8.82824   8.82824      1.00  2.162134   .440679
   8.82812   8.82812      1.00  2.160914   .441239
   8.82801   8.82801      1.00  2.156054   .436739
   8.82791   8.82791      1.00  2.151184   .437169
   8.82779   8.82779      1.00  2.155974   .437609
   8.82768   8.82768      1.00  2.162994   .440729
   8.82757   8.82757      1.00  2.162884   .441689
   8.82747   8.82747      1.00  2.148854   .440229
   8.82735   8.82735      1.00  2.165264   .442199
   8.82724   8.82724      1.00  2.161014   .441829
   8.82714   8.82714      1.00  2.156514   .441159
   8.82703   8.82703      1.00  2.156884   .438339
   8.82692   8.82692      1.00  2.156984   .435169
   8.82680   8.82680      1.00  2.153184   .433119
   8.82670   8.82670      1.00  2.155094   .435169
   8.82660   8.82660      1.00  2.164854   .437239
   8.82649   8.82649      1.00  2.159304   .437799
   8.82639   8.82639      1.00  2.165764   .439069
   8.82629   8.82629      1.00  2.162794   .438349
   8.82618   8.82618      1.00  2.160634   .438469
   8.82607   8.82607      1.00  2.156874   .436809
   8.82597   8.82597      1.00  2.142524   .433319
   8.82587   8.82587      1.00  2.155024   .436479
   8.82577   8.82577      1.00  2.157404   .437379
   8.82566   8.82566      1.00  2.158304   .435939
   8.82555   8.82555      1.00  2.154434   .435769
   8.82546   8.82546      1.00  2.160824   .436689
   8.82536   8.82536      1.00  2.159564   .439399
   8.82525   8.82525      1.00  2.164374   .438519
   8.82514   8.82514      1.00  2.165914   .439029
   8.82504   8.82504      1.00  2.158604   .439189
   8.82494   8.82494      1.00  2.153404   .438449
   8.82483   8.82483      1.00  2.152584   .435999
   8.82472   8.82472      1.00  2.153744   .442779
   8.82462   8.82462      1.00  2.154624   .444259
   8.82451   8.82451      1.00  2.159074   .442529
   8.82440   8.82440      1.00  2.145134   .446379
   8.82429   8.82429      1.00  2.161664   .447629
   8.82418   8.82418      1.00  2.160944   .443519
   8.82406   8.82406      1.00  2.163344   .441159
   8.82394   8.82394      1.00  2.162144   .439349
   8.82383   8.82383      1.00  2.159084   .436429
   8.82372   8.82372      1.00  2.160334   .438979
   8.82361   8.82361      1.00  2.157674   .439269
   8.82349   8.82349      1.00  2.158324   .439439
   8.82337   8.82337      1.00  2.151254   .436649
   8.82325   8.82325      1.00  2.159444   .439969
   8.82314   8.82314      1.00  2.162634   .440019
   8.82302   8.82302      1.00  2.156794   .439099
   8.82290   8.82290      1.00  2.162004   .438079
   8.82279   8.82279      1.00  2.151374   .436639
   8.82267   8.82267      1.00  2.163344   .441529
   8.82256   8.82256      1.00  2.164154   .438789
   8.82245   8.82245      1.00  2.156844   .439689
   8.82234   8.82234      1.00  2.152194   .438239
   8.82223   8.82223      1.00  2.157134   .438069
   8.82211   8.82211      1.00  2.160384   .440039
   8.82200   8.82200      1.00  2.161564   .440409
   8.82189   8.82189      1.00  2.164344   .442169
   8.82179   8.82179      1.00  2.166114   .442739
   8.82167   8.82167      1.00  2.163464   .439849
   8.82156   8.82156      1.00  2.158494   .441609
   8.82145   8.82145      1.00  2.162324   .440309
   8.82134   8.82134      1.00  2.156534   .439489
   8.82122   8.82122      1.00  2.149434   .437029
   8.82111   8.82111      1.00  2.160204   .439629
   8.82100   8.82100      1.00  2.156244   .439689
   8.82089   8.82089      1.00  2.161764   .440869
   8.82077   8.82077      1.00  2.164294   .439829
   8.82065   8.82065      1.00  2.167814   .444239
   8.82053   8.82053      1.00  2.161384   .440319
   8.82042   8.82042      1.00  2.170214   .442299
   8.82030   8.82030      1.00  2.164364   .442959
   8.82017   8.82017      1.00  2.163354   .440959
   8.82006   8.82006      1.00  2.163574   .441209
   8.81995   8.81995      1.00  2.156684   .439589
   8.81983   8.81983      1.00  2.161314   .442629
   8.81971   8.81971      1.00  2.150324   .438269
   8.81960   8.81960      1.00  2.160504   .441579
   8.81948   8.81948      1.00  2.165884   .441129
   8.81936   8.81936      1.00  2.170704   .441399
   8.81924   8.81924      1.00  2.169054   .441569
   8.81913   8.81913      1.00  2.163564   .439779
   8.81902   8.81902      1.00  2.165984   .442959
   8.81891   8.81891      1.00  2.159724   .440849
   8.81880   8.81880      1.00  2.163324   .442269
   8.81869   8.81869      1.00  2.161414   .442319
   8.81858   8.81858      1.00  2.163244   .441939
   8.81846   8.81846      1.00  2.160044   .443059
   8.81835   8.81835      1.00  2.165094   .440979
   8.81824   8.81824      1.00  2.164954   .440259
   8.81814   8.81814      1.00  2.158834   .440729
   8.81802   8.81802      1.00  2.169484   .441419
   8.81791   8.81791      1.00  2.166684   .440839
   8.81780   8.81780      1.00  2.162904   .440359
   8.81769   8.81769      1.00  2.161524   .443199
   8.81757   8.81757      1.00  2.160764   .442659
   8.81746   8.81746      1.00  2.157454   .441189
   8.81736   8.81736      1.00  2.161084   .442639
   8.81729   8.81729      1.00  2.165744   .441609
