# Supplementary material for: Direct Observation of Palladium Leaching from Pd/C by a Simple Method: X-ray Absorption Spectroscopy of Heterogeneous Mixtures
Source: ACS Omega. 2023 Jun 7;8(24):21787–92. doi: 10.1021/acsomega.3c01343 (PMC10286095; doi:10.1021/acsomega.3c01343)
Supplement: Supplementary file 2 — ao3c01343_si_002.zip [file ao3c01343_si_002.zip › Figure 7,8/22_RK_AirOx_25C_05N_slow_HCl_30min_1.qd]

  9809     KEK-PF   NW10A
 _slow_HCl_30min 20.12.12 6:46: - 20.12.12 6:46: Serial#KEKPF-NW10A_047921
 22_RK_AirOx_25C_05N_slow_HCl_30min                                              
 Ring :   6.5 GeV    50.0 mA -   50.0 mA
 Mono :   Si(311)       D=  1.63747 A    Initial angle=  9.00025 deg
 NW10A     Transmission( 2)   Repetition=  1     Points= 1654
 Param file : QXAFS(SYNC)     angle axis (*)     Block =    1

 Block      Init-Ang  Final-Ang     Step/deg     Time/s       Num
     1        9.00025   8.81731          ***       1.00      1654
 Ortec(-1)     NDCH = 3
  Angle(c)  Angle(o)    time/s         2         3
      Mode         0         0         1         2
    Offset         0         0    .00492    .00311
   9.00025   9.00025      1.00  2.307734  2.867609
   9.00016   9.00016      1.00  2.313914  2.876229
   9.00005   9.00005      1.00  2.296074  2.853049
   8.99994   8.99994      1.00  2.312754  2.871349
   8.99983   8.99983      1.00  2.311934  2.871269
   8.99971   8.99971      1.00  2.311614  2.869059
   8.99959   8.99959      1.00  2.312524  2.871019
   8.99947   8.99947      1.00  2.312804  2.873169
   8.99937   8.99937      1.00  2.313204  2.874439
   8.99927   8.99927      1.00  2.314304  2.871879
   8.99915   8.99915      1.00  2.312164  2.872669
   8.99904   8.99904      1.00  2.309854  2.868339
   8.99893   8.99893      1.00  2.308164  2.867239
   8.99883   8.99883      1.00  2.308944  2.867019
   8.99872   8.99872      1.00  2.309034  2.869059
   8.99860   8.99860      1.00  2.310574  2.870789
   8.99849   8.99849      1.00  2.296974  2.851459
   8.99839   8.99839      1.00  2.306744  2.865849
   8.99828   8.99828      1.00  2.309714  2.871689
   8.99817   8.99817      1.00  2.311014  2.868849
   8.99806   8.99806      1.00  2.310634  2.873139
   8.99795   8.99795      1.00  2.313974  2.878719
   8.99784   8.99784      1.00  2.308134  2.867329
   8.99773   8.99773      1.00  2.307574  2.867749
   8.99763   8.99763      1.00  2.308194  2.870489
   8.99752   8.99752      1.00  2.305044  2.868379
   8.99741   8.99741      1.00  2.309314  2.876969
   8.99730   8.99730      1.00  2.306794  2.870869
   8.99719   8.99719      1.00  2.308884  2.871379
   8.99709   8.99709      1.00  2.309984  2.875409
   8.99697   8.99697      1.00  2.290174  2.850439
   8.99686   8.99686      1.00  2.308734  2.871779
   8.99676   8.99676      1.00  2.306124  2.871499
   8.99666   8.99666      1.00  2.307694  2.871809
   8.99655   8.99655      1.00  2.303014  2.870259
   8.99644   8.99644      1.00  2.304844  2.873419
   8.99634   8.99634      1.00  2.303064  2.869439
   8.99624   8.99624      1.00  2.306194  2.875289
   8.99613   8.99613      1.00  2.308184  2.876949
   8.99603   8.99603      1.00  2.306094  2.878129
   8.99593   8.99593      1.00  2.308564  2.879899
   8.99583   8.99583      1.00  2.306244  2.873959
   8.99572   8.99572      1.00  2.305514  2.874899
   8.99562   8.99562      1.00  2.288774  2.852709
   8.99552   8.99552      1.00  2.301764  2.873329
   8.99542   8.99542      1.00  2.303784  2.872999
   8.99531   8.99531      1.00  2.303724  2.870489
   8.99521   8.99521      1.00  2.303394  2.870099
   8.99511   8.99511      1.00  2.302594  2.872289
   8.99501   8.99501      1.00  2.306504  2.876979
   8.99491   8.99491      1.00  2.306394  2.877899
   8.99480   8.99480      1.00  2.307234  2.882019
   8.99470   8.99470      1.00  2.302464  2.871759
   8.99460   8.99460      1.00  2.303934  2.877939
   8.99448   8.99448      1.00  2.298084  2.874409
   8.99436   8.99436      1.00  2.301644  2.874439
   8.99426   8.99426      1.00  2.304474  2.880039
   8.99414   8.99414      1.00  2.286794  2.859669
   8.99403   8.99403      1.00  2.302544  2.873419
   8.99392   8.99392      1.00  2.303264  2.874299
   8.99381   8.99381      1.00  2.305594  2.878179
   8.99369   8.99369      1.00  2.304074  2.881429
   8.99358   8.99358      1.00  2.307424  2.879019
   8.99347   8.99347      1.00  2.306364  2.881129
   8.99335   8.99335      1.00  2.300524  2.872039
   8.99324   8.99324      1.00  2.300484  2.875319
   8.99313   8.99313      1.00  2.301804  2.877969
   8.99301   8.99301      1.00  2.299714  2.877799
   8.99289   8.99289      1.00  2.300114  2.871079
   8.99279   8.99279      1.00  2.302994  2.881999
   8.99268   8.99268      1.00  2.296974  2.874649
   8.99256   8.99256      1.00  2.294064  2.869609
   8.99245   8.99245      1.00  2.304534  2.881189
   8.99235   8.99235      1.00  2.302934  2.882619
   8.99223   8.99223      1.00  2.300354  2.885839
   8.99212   8.99212      1.00  2.299944  2.886579
   8.99201   8.99201      1.00  2.300514  2.884109
   8.99190   8.99190      1.00  2.298974  2.883279
   8.99179   8.99179      1.00  2.300814  2.884679
   8.99168   8.99168      1.00  2.300884  2.879419
   8.99157   8.99157      1.00  2.301864  2.888499
   8.99147   8.99147      1.00  2.303094  2.891289
   8.99135   8.99135      1.00  2.300484  2.889189
   8.99124   8.99124      1.00  2.301974  2.884739
   8.99114   8.99114      1.00  2.300234  2.881269
   8.99103   8.99103      1.00  2.292014  2.874749
   8.99091   8.99091      1.00  2.302224  2.886149
   8.99079   8.99079      1.00  2.295444  2.877549
   8.99068   8.99068      1.00  2.299114  2.881639
   8.99056   8.99056      1.00  2.300134  2.882409
   8.99045   8.99045      1.00  2.297744  2.876979
   8.99033   8.99033      1.00  2.301654  2.885649
   8.99022   8.99022      1.00  2.304334  2.886599
   8.99011   8.99011      1.00  2.302894  2.882639
   8.98998   8.98998      1.00  2.298674  2.878749
   8.98985   8.98985      1.00  2.298404  2.879829
   8.98974   8.98974      1.00  2.297094  2.881639
   8.98963   8.98963      1.00  2.303964  2.887749
   8.98951   8.98951      1.00  2.297464  2.881069
   8.98940   8.98940      1.00  2.287964  2.867859
   8.98929   8.98929      1.00  2.299094  2.880809
   8.98917   8.98917      1.00  2.299894  2.887819
   8.98906   8.98906      1.00  2.301844  2.889809
   8.98894   8.98894      1.00  2.303164  2.892389
   8.98884   8.98884      1.00  2.301964  2.890199
   8.98874   8.98874      1.00  2.301164  2.889029
   8.98862   8.98862      1.00  2.301384  2.893629
   8.98850   8.98850      1.00  2.297494  2.881499
   8.98839   8.98839      1.00  2.297354  2.885329
   8.98829   8.98829      1.00  2.296364  2.884789
   8.98818   8.98818      1.00  2.297144  2.889619
   8.98806   8.98806      1.00  2.296434  2.889699
   8.98796   8.98796      1.00  2.298674  2.889969
   8.98785   8.98785      1.00  2.286084  2.875299
   8.98774   8.98774      1.00  2.298974  2.890359
   8.98763   8.98763      1.00  2.302844  2.894709
   8.98752   8.98752      1.00  2.300094  2.893279
   8.98741   8.98741      1.00  2.300084  2.892319
   8.98730   8.98730      1.00  2.295834  2.884679
   8.98718   8.98718      1.00  2.296114  2.890289
   8.98707   8.98707      1.00  2.299734  2.891039
   8.98697   8.98697      1.00  2.299374  2.894389
   8.98686   8.98686      1.00  2.298584  2.890879
   8.98675   8.98675      1.00  2.300574  2.894519
   8.98665   8.98665      1.00  2.299794  2.894919
   8.98654   8.98654      1.00  2.296334  2.890509
   8.98643   8.98643      1.00  2.296704  2.890319
   8.98633   8.98633      1.00  2.287824  2.877779
   8.98622   8.98622      1.00  2.298964  2.894549
   8.98613   8.98613      1.00  2.297514  2.892719
   8.98602   8.98602      1.00  2.296524  2.892299
   8.98592   8.98592      1.00  2.295714  2.888469
   8.98582   8.98582      1.00  2.296114  2.895069
   8.98572   8.98572      1.00  2.302144  2.898359
   8.98561   8.98561      1.00  2.298604  2.894969
   8.98550   8.98550      1.00  2.299294  2.898299
   8.98541   8.98541      1.00  2.300594  2.896489
   8.98531   8.98531      1.00  2.296604  2.893109
   8.98519   8.98519      1.00  2.297144  2.893419
   8.98509   8.98509      1.00  2.295854  2.889669
   8.98499   8.98499      1.00  2.294404  2.891969
   8.98489   8.98489      1.00  2.297364  2.891689
   8.98478   8.98478      1.00  2.281704  2.874669
   8.98467   8.98467      1.00  2.297084  2.893629
   8.98456   8.98456      1.00  2.298444  2.899889
   8.98446   8.98446      1.00  2.299714  2.903049
   8.98435   8.98435      1.00  2.300324  2.898659
   8.98423   8.98423      1.00  2.297354  2.897739
   8.98412   8.98412      1.00  2.298174  2.899239
   8.98401   8.98401      1.00  2.295194  2.891859
   8.98389   8.98389      1.00  2.295854  2.899539
   8.98378   8.98378      1.00  2.294884  2.892869
   8.98367   8.98367      1.00  2.295714  2.893929
   8.98355   8.98355      1.00  2.299674  2.902469
   8.98344   8.98344      1.00  2.296774  2.897299
   8.98332   8.98332      1.00  2.297974  2.903879
   8.98320   8.98320      1.00  2.288154  2.888769
   8.98309   8.98309      1.00  2.301874  2.905569
   8.98297   8.98297      1.00  2.296534  2.898259
   8.98286   8.98286      1.00  2.298794  2.903819
   8.98274   8.98274      1.00  2.297624  2.902109
   8.98263   8.98263      1.00  2.293794  2.898459
   8.98251   8.98251      1.00  2.296714  2.901059
   8.98239   8.98239      1.00  2.296284  2.899129
   8.98229   8.98229      1.00  2.297344  2.902659
   8.98219   8.98219      1.00  2.297034  2.905369
   8.98207   8.98207      1.00  2.299584  2.905569
   8.98195   8.98195      1.00  2.298684  2.907699
   8.98185   8.98185      1.00  2.299354  2.908399
   8.98174   8.98174      1.00  2.297234  2.902039
   8.98163   8.98163      1.00  2.293624  2.895809
   8.98152   8.98152      1.00  2.284504  2.891599
   8.98141   8.98141      1.00  2.296944  2.906339
   8.98131   8.98131      1.00  2.298574  2.906719
   8.98119   8.98119      1.00  2.300104  2.912559
   8.98107   8.98107      1.00  2.299934  2.911019
   8.98096   8.98096      1.00  2.297364  2.905299
   8.98084   8.98084      1.00  2.301164  2.914459
   8.98072   8.98072      1.00  2.300734  2.911479
   8.98061   8.98061      1.00  2.300634  2.911179
   8.98049   8.98049      1.00  2.298304  2.903149
   8.98037   8.98037      1.00  2.297054  2.907519
   8.98025   8.98025      1.00  2.297114  2.905379
   8.98014   8.98014      1.00  2.298434  2.910139
   8.98002   8.98002      1.00  2.295354  2.907549
   8.97991   8.97991      1.00  2.287404  2.900659
   8.97978   8.97978      1.00  2.299764  2.913429
   8.97967   8.97967      1.00  2.299574  2.914259
   8.97955   8.97955      1.00  2.298894  2.913669
   8.97944   8.97944      1.00  2.299514  2.909649
   8.97932   8.97932      1.00  2.301274  2.917119
   8.97922   8.97922      1.00  2.299694  2.913189
   8.97911   8.97911      1.00  2.294914  2.909559
   8.97900   8.97900      1.00  2.295404  2.904079
   8.97888   8.97888      1.00  2.299064  2.913079
   8.97876   8.97876      1.00  2.298354  2.910599
   8.97866   8.97866      1.00  2.303294  2.916459
   8.97855   8.97855      1.00  2.297744  2.915139
   8.97843   8.97843      1.00  2.285744  2.897089
   8.97832   8.97832      1.00  2.295914  2.906329
   8.97822   8.97822      1.00  2.299814  2.911529
   8.97812   8.97812      1.00  2.299344  2.918229
   8.97800   8.97800      1.00  2.297704  2.917429
   8.97788   8.97788      1.00  2.297264  2.918659
   8.97777   8.97777      1.00  2.295654  2.911869
   8.97767   8.97767      1.00  2.295934  2.909609
   8.97756   8.97756      1.00  2.295764  2.908859
   8.97744   8.97744      1.00  2.298514  2.913979
   8.97734   8.97734      1.00  2.301204  2.920779
   8.97723   8.97723      1.00  2.299934  2.918909
   8.97712   8.97712      1.00  2.299744  2.920119
   8.97701   8.97701      1.00  2.287634  2.906189
   8.97690   8.97690      1.00  2.294964  2.915619
   8.97680   8.97680      1.00  2.296624  2.923669
   8.97668   8.97668      1.00  2.296594  2.921289
   8.97657   8.97657      1.00  2.296524  2.924009
   8.97647   8.97647      1.00  2.298434  2.928929
   8.97637   8.97637      1.00  2.297884  2.927509
   8.97626   8.97626      1.00  2.298794  2.930829
   8.97615   8.97615      1.00  2.298604  2.924779
   8.97605   8.97605      1.00  2.296514  2.918369
   8.97595   8.97595      1.00  2.295034  2.913959
   8.97585   8.97585      1.00  2.295184  2.921819
   8.97574   8.97574      1.00  2.294644  2.922899
   8.97564   8.97564      1.00  2.295644  2.916079
   8.97554   8.97554      1.00  2.281344  2.903119
   8.97544   8.97544      1.00  2.292224  2.912549
   8.97533   8.97533      1.00  2.292334  2.913979
   8.97523   8.97523      1.00  2.297474  2.917029
   8.97513   8.97513      1.00  2.297954  2.920169
   8.97502   8.97502      1.00  2.297234  2.916069
   8.97492   8.97492      1.00  2.296444  2.918759
   8.97482   8.97482      1.00  2.296434  2.920379
   8.97471   8.97471      1.00  2.295334  2.918859
   8.97460   8.97460      1.00  2.291924  2.912519
   8.97449   8.97449      1.00  2.292424  2.920359
   8.97438   8.97438      1.00  2.291954  2.921829
   8.97427   8.97427      1.00  2.293164  2.921419
   8.97415   8.97415      1.00  2.293244  2.923919
   8.97404   8.97404      1.00  2.280174  2.900599
   8.97393   8.97393      1.00  2.294624  2.922689
   8.97382   8.97382      1.00  2.293114  2.924779
   8.97370   8.97370      1.00  2.295074  2.928269
   8.97359   8.97359      1.00  2.294364  2.925289
   8.97347   8.97347      1.00  2.290314  2.918809
   8.97335   8.97335      1.00  2.293784  2.924759
   8.97324   8.97324      1.00  2.292024  2.919369
   8.97311   8.97311      1.00  2.289774  2.921529
   8.97301   8.97301      1.00  2.291114  2.918649
   8.97289   8.97289      1.00  2.293984  2.925269
   8.97278   8.97278      1.00  2.294624  2.920789
   8.97266   8.97266      1.00  2.296364  2.926829
   8.97255   8.97255      1.00  2.293714  2.923729
   8.97244   8.97244      1.00  2.292374  2.920659
   8.97232   8.97232      1.00  2.273414  2.899179
   8.97221   8.97221      1.00  2.289374  2.913659
   8.97210   8.97210      1.00  2.288364  2.916629
   8.97199   8.97199      1.00  2.290614  2.919689
   8.97188   8.97188      1.00  2.292344  2.923049
   8.97176   8.97176      1.00  2.286674  2.914899
   8.97166   8.97166      1.00  2.291754  2.922109
   8.97155   8.97155      1.00  2.293034  2.923489
   8.97144   8.97144      1.00  2.292284  2.923869
   8.97133   8.97133      1.00  2.290384  2.919809
   8.97122   8.97122      1.00  2.288744  2.917059
   8.97111   8.97111      1.00  2.290204  2.922949
   8.97099   8.97099      1.00  2.288554  2.922549
   8.97087   8.97087      1.00  2.287014  2.918799
   8.97076   8.97076      1.00  2.276844  2.906549
   8.97065   8.97065      1.00  2.290394  2.921869
   8.97053   8.97053      1.00  2.291524  2.924159
   8.97041   8.97041      1.00  2.295944  2.931739
   8.97030   8.97030      1.00  2.289064  2.923979
   8.97018   8.97018      1.00  2.289734  2.923709
   8.97006   8.97006      1.00  2.290154  2.922699
   8.96994   8.96994      1.00  2.287874  2.919429
   8.96982   8.96982      1.00  2.287254  2.919229
   8.96971   8.96971      1.00  2.285984  2.919779
   8.96959   8.96959      1.00  2.289614  2.927479
   8.96948   8.96948      1.00  2.286034  2.919969
   8.96936   8.96936      1.00  2.288264  2.919579
   8.96926   8.96926      1.00  2.278124  2.905209
   8.96915   8.96915      1.00  2.290684  2.925239
   8.96903   8.96903      1.00  2.290324  2.921059
   8.96892   8.96892      1.00  2.289414  2.922089
   8.96880   8.96880      1.00  2.287044  2.918639
   8.96869   8.96869      1.00  2.286664  2.918179
   8.96859   8.96859      1.00  2.288234  2.922229
   8.96848   8.96848      1.00  2.290164  2.924769
   8.96837   8.96837      1.00  2.285744  2.923419
   8.96826   8.96826      1.00  2.286404  2.922959
   8.96814   8.96814      1.00  2.286354  2.923279
   8.96804   8.96804      1.00  2.290174  2.926189
   8.96793   8.96793      1.00  2.289904  2.924939
   8.96782   8.96782      1.00  2.275234  2.914539
   8.96771   8.96771      1.00  2.287704  2.922389
   8.96759   8.96759      1.00  2.287184  2.919999
   8.96749   8.96749      1.00  2.284574  2.921049
   8.96737   8.96737      1.00  2.285934  2.920409
   8.96726   8.96726      1.00  2.286254  2.918989
   8.96716   8.96716      1.00  2.283114  2.916769
   8.96705   8.96705      1.00  2.285324  2.919859
   8.96694   8.96694      1.00  2.287224  2.920549
   8.96683   8.96683      1.00  2.287444  2.920739
   8.96673   8.96673      1.00  2.291054  2.924429
   8.96662   8.96662      1.00  2.287944  2.924729
   8.96651   8.96651      1.00  2.288344  2.924639
   8.96640   8.96640      1.00  2.284114  2.919519
   8.96630   8.96630      1.00  2.273734  2.907409
   8.96620   8.96620      1.00  2.284984  2.918619
   8.96610   8.96610      1.00  2.286644  2.925919
   8.96599   8.96599      1.00  2.288194  2.922289
   8.96589   8.96589      1.00  2.287824  2.925349
   8.96579   8.96579      1.00  2.287004  2.924519
   8.96569   8.96569      1.00  2.285014  2.920139
   8.96558   8.96558      1.00  2.288624  2.925109
   8.96548   8.96548      1.00  2.283764  2.922149
   8.96538   8.96538      1.00  2.287714  2.926359
   8.96527   8.96527      1.00  2.283464  2.921419
   8.96517   8.96517      1.00  2.284224  2.919759
   8.96507   8.96507      1.00  2.278804  2.913449
   8.96496   8.96496      1.00  2.275944  2.907259
   8.96486   8.96486      1.00  2.289374  2.929249
   8.96475   8.96475      1.00  2.289424  2.931419
   8.96465   8.96465      1.00  2.287394  2.925309
   8.96454   8.96454      1.00  2.288184  2.929619
   8.96443   8.96443      1.00  2.288734  2.931549
   8.96431   8.96431      1.00  2.285894  2.925409
   8.96420   8.96420      1.00  2.286564  2.924699
   8.96410   8.96410      1.00  2.284464  2.925099
   8.96398   8.96398      1.00  2.285124  2.925239
   8.96386   8.96386      1.00  2.282404  2.921869
   8.96375   8.96375      1.00  2.285694  2.925609
   8.96364   8.96364      1.00  2.288024  2.933599
   8.96352   8.96352      1.00  2.270104  2.906449
   8.96341   8.96341      1.00  2.290864  2.932819
   8.96329   8.96329      1.00  2.287024  2.930079
   8.96318   8.96318      1.00  2.285884  2.923529
   8.96306   8.96306      1.00  2.285064  2.923049
   8.96294   8.96294      1.00  2.286054  2.927809
   8.96283   8.96283      1.00  2.283814  2.923669
   8.96271   8.96271      1.00  2.285104  2.925349
   8.96260   8.96260      1.00  2.281704  2.922739
   8.96248   8.96248      1.00  2.283014  2.923289
   8.96238   8.96238      1.00  2.288684  2.933819
   8.96227   8.96227      1.00  2.288194  2.928119
   8.96214   8.96214      1.00  2.287844  2.929869
   8.96203   8.96203      1.00  2.273424  2.907489
   8.96193   8.96193      1.00  2.284844  2.930379
   8.96182   8.96182      1.00  2.281934  2.926349
   8.96171   8.96171      1.00  2.284034  2.928759
   8.96160   8.96160      1.00  2.283164  2.930169
   8.96149   8.96149      1.00  2.284514  2.926879
   8.96138   8.96138      1.00  2.287374  2.937929
   8.96127   8.96127      1.00  2.285174  2.930689
   8.96115   8.96115      1.00  2.284154  2.924939
   8.96104   8.96104      1.00  2.287504  2.937279
   8.96093   8.96093      1.00  2.285614  2.930409
   8.96081   8.96081      1.00  2.284814  2.930329
   8.96069   8.96069      1.00  2.282634  2.931289
   8.96058   8.96058      1.00  2.282424  2.932269
   8.96047   8.96047      1.00  2.274124  2.917689
   8.96035   8.96035      1.00  2.284814  2.927299
   8.96023   8.96023      1.00  2.286224  2.931339
   8.96012   8.96012      1.00  2.287204  2.930329
   8.96000   8.96000      1.00  2.286294  2.929719
   8.95988   8.95988      1.00  2.288854  2.937149
   8.95975   8.95975      1.00  2.288004  2.931679
   8.95964   8.95964      1.00  2.284704  2.931159
   8.95953   8.95953      1.00  2.285774  2.929689
   8.95941   8.95941      1.00  2.282264  2.924169
   8.95930   8.95930      1.00  2.280584  2.922169
   8.95919   8.95919      1.00  2.281764  2.922379
   8.95908   8.95908      1.00  2.283714  2.922899
   8.95896   8.95896      1.00  2.267834  2.901929
   8.95884   8.95884      1.00  2.286314  2.924429
   8.95873   8.95873      1.00  2.283404  2.921989
   8.95862   8.95862      1.00  2.285714  2.922239
   8.95851   8.95851      1.00  2.285964  2.931659
   8.95840   8.95840      1.00  2.285794  2.927659
   8.95829   8.95829      1.00  2.284264  2.925079
   8.95818   8.95818      1.00  2.283344  2.922279
   8.95807   8.95807      1.00  2.283354  2.933609
   8.95796   8.95796      1.00  2.279954  2.923479
   8.95785   8.95785      1.00  2.282664  2.922699
   8.95775   8.95775      1.00  2.286354  2.931509
   8.95763   8.95763      1.00  2.282704  2.928319
   8.95752   8.95752      1.00  2.284524  2.928619
   8.95741   8.95741      1.00  2.272394  2.910409
   8.95730   8.95730      1.00  2.285034  2.921889
   8.95719   8.95719      1.00  2.282464  2.924809
   8.95708   8.95708      1.00  2.284194  2.924009
   8.95698   8.95698      1.00  2.281624  2.920599
   8.95687   8.95687      1.00  2.280324  2.916769
   8.95676   8.95676      1.00  2.280374  2.918849
   8.95665   8.95665      1.00  2.285604  2.930359
   8.95654   8.95654      1.00  2.283554  2.927829
   8.95644   8.95644      1.00  2.284944  2.930079
   8.95633   8.95633      1.00  2.284084  2.927479
   8.95622   8.95622      1.00  2.281414  2.926799
   8.95612   8.95612      1.00  2.284784  2.934239
   8.95602   8.95602      1.00  2.278454  2.918639
   8.95592   8.95592      1.00  2.274734  2.913209
   8.95581   8.95581      1.00  2.283374  2.922959
   8.95572   8.95572      1.00  2.282824  2.917639
   8.95561   8.95561      1.00  2.280324  2.917089
   8.95551   8.95551      1.00  2.283124  2.913239
   8.95540   8.95540      1.00  2.283244  2.916079
   8.95530   8.95530      1.00  2.283924  2.917299
   8.95520   8.95520      1.00  2.283864  2.917539
   8.95510   8.95510      1.00  2.283304  2.921399
   8.95499   8.95499      1.00  2.281974  2.919339
   8.95489   8.95489      1.00  2.279714  2.917679
   8.95478   8.95478      1.00  2.279964  2.928179
   8.95467   8.95467      1.00  2.279894  2.915519
   8.95456   8.95456      1.00  2.278584  2.914069
   8.95446   8.95446      1.00  2.278394  2.910419
   8.95435   8.95435      1.00  2.266394  2.900399
   8.95423   8.95423      1.00  2.284884  2.917379
   8.95412   8.95412      1.00  2.284694  2.918189
   8.95401   8.95401      1.00  2.283434  2.913839
   8.95390   8.95390      1.00  2.279224  2.912189
   8.95378   8.95378      1.00  2.281224  2.911319
   8.95366   8.95366      1.00  2.280544  2.908999
   8.95356   8.95356      1.00  2.281744  2.910189
   8.95344   8.95344      1.00  2.280984  2.907309
   8.95332   8.95332      1.00  2.279844  2.908589
   8.95320   8.95320      1.00  2.279574  2.902999
   8.95308   8.95308      1.00  2.283404  2.914979
   8.95297   8.95297      1.00  2.281344  2.911579
   8.95286   8.95286      1.00  2.263454  2.887449
   8.95274   8.95274      1.00  2.280414  2.907329
   8.95263   8.95263      1.00  2.280544  2.908719
   8.95252   8.95252      1.00  2.277554  2.906129
   8.95240   8.95240      1.00  2.276824  2.900759
   8.95229   8.95229      1.00  2.277444  2.902079
   8.95218   8.95218      1.00  2.277654  2.898269
   8.95207   8.95207      1.00  2.282564  2.907879
   8.95196   8.95196      1.00  2.279534  2.902509
   8.95184   8.95184      1.00  2.279244  2.901999
   8.95174   8.95174      1.00  2.280164  2.895889
   8.95163   8.95163      1.00  2.280354  2.898899
   8.95152   8.95152      1.00  2.280904  2.899629
   8.95140   8.95140      1.00  2.274824  2.889079
   8.95130   8.95130      1.00  2.267594  2.883789
   8.95119   8.95119      1.00  2.276524  2.893329
   8.95107   8.95107      1.00  2.277354  2.890599
   8.95095   8.95095      1.00  2.275154  2.891649
   8.95084   8.95084      1.00  2.278034  2.893549
   8.95073   8.95073      1.00  2.277184  2.895089
   8.95061   8.95061      1.00  2.274724  2.890029
   8.95049   8.95049      1.00  2.278544  2.895879
   8.95038   8.95038      1.00  2.278894  2.889869
   8.95027   8.95027      1.00  2.276994  2.887079
   8.95014   8.95014      1.00  2.275214  2.886219
   8.95002   8.95002      1.00  2.271464  2.877969
   8.94991   8.94991      1.00  2.273194  2.879999
   8.94979   8.94979      1.00  2.270304  2.879519
   8.94967   8.94967      1.00  2.262814  2.866529
   8.94955   8.94955      1.00  2.277944  2.885169
   8.94944   8.94944      1.00  2.275494  2.880129
   8.94933   8.94933      1.00  2.277404  2.880039
   8.94921   8.94921      1.00  2.274294  2.874549
   8.94910   8.94910      1.00  2.273614  2.878829
   8.94899   8.94899      1.00  2.271864  2.870459
   8.94889   8.94889      1.00  2.273784  2.872819
   8.94876   8.94876      1.00  2.269614  2.867739
   8.94865   8.94865      1.00  2.267864  2.859639
   8.94855   8.94855      1.00  2.272664  2.861769
   8.94844   8.94844      1.00  2.273654  2.863659
   8.94833   8.94833      1.00  2.270424  2.856699
   8.94822   8.94822      1.00  2.263244  2.850359
   8.94811   8.94811      1.00  2.270804  2.856259
   8.94800   8.94800      1.00  2.268744  2.854669
   8.94789   8.94789      1.00  2.269544  2.856009
   8.94777   8.94777      1.00  2.271594  2.854599
   8.94766   8.94766      1.00  2.270944  2.855939
   8.94756   8.94756      1.00  2.267984  2.847459
   8.94744   8.94744      1.00  2.271564  2.847699
   8.94733   8.94733      1.00  2.263424  2.843929
   8.94723   8.94723      1.00  2.268214  2.843339
   8.94712   8.94712      1.00  2.272574  2.843769
   8.94701   8.94701      1.00  2.273154  2.845879
   8.94690   8.94690      1.00  2.269134  2.838309
   8.94679   8.94679      1.00  2.270624  2.842079
   8.94669   8.94669      1.00  2.256854  2.821149
   8.94657   8.94657      1.00  2.259264  2.825069
   8.94646   8.94646      1.00  2.266114  2.826949
   8.94636   8.94636      1.00  2.264654  2.825499
   8.94626   8.94626      1.00  2.264414  2.820939
   8.94616   8.94616      1.00  2.265824  2.818549
   8.94605   8.94605      1.00  2.266804  2.817259
   8.94595   8.94595      1.00  2.267534  2.816269
   8.94585   8.94585      1.00  2.268264  2.813379
   8.94575   8.94575      1.00  2.266834  2.811389
   8.94564   8.94564      1.00  2.264034  2.806589
   8.94554   8.94554      1.00  2.265294  2.802009
   8.94544   8.94544      1.00  2.264444  2.800399
   8.94533   8.94533      1.00  2.261994  2.793109
   8.94523   8.94523      1.00  2.259684  2.786679
   8.94512   8.94512      1.00  2.249424  2.772439
   8.94502   8.94502      1.00  2.266274  2.792369
   8.94492   8.94492      1.00  2.263944  2.784139
   8.94481   8.94481      1.00  2.266244  2.785979
   8.94471   8.94471      1.00  2.267374  2.780439
   8.94460   8.94460      1.00  2.264144  2.774049
   8.94448   8.94448      1.00  2.261704  2.770899
   8.94438   8.94438      1.00  2.256914  2.756919
   8.94426   8.94426      1.00  2.255054  2.755949
   8.94415   8.94415      1.00  2.261444  2.758459
   8.94404   8.94404      1.00  2.258314  2.750269
   8.94393   8.94393      1.00  2.258884  2.750149
   8.94381   8.94381      1.00  2.264274  2.750779
   8.94370   8.94370      1.00  2.262814  2.748359
   8.94359   8.94359      1.00  2.257414  2.736169
   8.94346   8.94346      1.00  2.245204  2.717019
   8.94335   8.94335      1.00  2.261684  2.727569
   8.94324   8.94324      1.00  2.260254  2.727409
   8.94312   8.94312      1.00  2.259424  2.718179
   8.94301   8.94301      1.00  2.258264  2.706419
   8.94289   8.94289      1.00  2.257444  2.706349
   8.94277   8.94277      1.00  2.260414  2.701829
   8.94266   8.94266      1.00  2.256914  2.687739
   8.94255   8.94255      1.00  2.257544  2.686549
   8.94244   8.94244      1.00  2.262064  2.680199
   8.94233   8.94233      1.00  2.262894  2.677389
   8.94221   8.94221      1.00  2.258394  2.666679
   8.94209   8.94209      1.00  2.257934  2.657799
   8.94199   8.94199      1.00  2.258274  2.653699
   8.94189   8.94189      1.00  2.239104  2.620399
   8.94177   8.94177      1.00  2.250214  2.622289
   8.94166   8.94166      1.00  2.257614  2.621659
   8.94156   8.94156      1.00  2.256964  2.609119
   8.94145   8.94145      1.00  2.263734  2.610669
   8.94133   8.94133      1.00  2.260094  2.597829
   8.94122   8.94122      1.00  2.259564  2.588839
   8.94111   8.94111      1.00  2.261024  2.574949
   8.94099   8.94099      1.00  2.258194  2.563829
   8.94088   8.94088      1.00  2.256964  2.546899
   8.94076   8.94076      1.00  2.250384  2.524999
   8.94065   8.94065      1.00  2.257044  2.516919
   8.94053   8.94053      1.00  2.255564  2.497999
   8.94041   8.94041      1.00  2.254044  2.482349
   8.94029   8.94029      1.00  2.255234  2.461339
   8.94018   8.94018      1.00  2.245034  2.433809
   8.94007   8.94007      1.00  2.259174  2.431309
   8.93995   8.93995      1.00  2.261884  2.411959
   8.93982   8.93982      1.00  2.253314  2.381479
   8.93971   8.93971      1.00  2.254784  2.358879
   8.93960   8.93960      1.00  2.253414  2.332499
   8.93948   8.93948      1.00  2.250294  2.310939
   8.93936   8.93936      1.00  2.250194  2.282529
   8.93925   8.93925      1.00  2.253074  2.256559
   8.93914   8.93914      1.00  2.252594  2.229709
   8.93903   8.93903      1.00  2.253724  2.198359
   8.93891   8.93891      1.00  2.257074  2.165699
   8.93881   8.93881      1.00  2.256024  2.134609
   8.93870   8.93870      1.00  2.252134  2.099719
   8.93858   8.93858      1.00  2.242824  2.058939
   8.93847   8.93847      1.00  2.251294  2.031229
   8.93837   8.93837      1.00  2.252204  1.994919
   8.93825   8.93825      1.00  2.251184  1.955119
   8.93814   8.93814      1.00  2.250704  1.914829
   8.93803   8.93803      1.00  2.249154  1.875839
   8.93792   8.93792      1.00  2.253144  1.838809
   8.93781   8.93781      1.00  2.255334  1.799199
   8.93769   8.93769      1.00  2.250834  1.757549
   8.93758   8.93758      1.00  2.254604  1.711929
   8.93748   8.93748      1.00  2.256784  1.674229
   8.93738   8.93738      1.00  2.253494  1.634099
   8.93727   8.93727      1.00  2.249764  1.590769
   8.93716   8.93716      1.00  2.235554  1.538699
   8.93705   8.93705      1.00  2.249884  1.507919
   8.93694   8.93694      1.00  2.254444  1.468799
   8.93682   8.93682      1.00  2.251644  1.427759
   8.93671   8.93671      1.00  2.254354  1.385429
   8.93661   8.93661      1.00  2.256194  1.345569
   8.93651   8.93651      1.00  2.260534  1.308499
   8.93640   8.93640      1.00  2.250974  1.268599
   8.93629   8.93629      1.00  2.252524  1.227439
   8.93619   8.93619      1.00  2.252274  1.192629
   8.93609   8.93609      1.00  2.251884  1.157679
   8.93598   8.93598      1.00  2.247824  1.119529
   8.93588   8.93588      1.00  2.252004  1.087379
   8.93578   8.93578      1.00  2.237224  1.048859
   8.93568   8.93568      1.00  2.250704  1.019489
   8.93557   8.93557      1.00  2.254364   .987469
   8.93546   8.93546      1.00  2.254814   .953469
   8.93537   8.93537      1.00  2.252824   .924559
   8.93527   8.93527      1.00  2.256254   .900209
   8.93516   8.93516      1.00  2.254744   .873879
   8.93506   8.93506      1.00  2.249634   .842819
   8.93495   8.93495      1.00  2.251154   .813879
   8.93485   8.93485      1.00  2.250674   .787529
   8.93474   8.93474      1.00  2.246424   .761419
   8.93462   8.93462      1.00  2.251024   .735009
   8.93452   8.93452      1.00  2.254174   .711869
   8.93442   8.93442      1.00  2.253484   .689489
   8.93430   8.93430      1.00  2.247014   .666509
   8.93419   8.93419      1.00  2.253104   .647909
   8.93408   8.93408      1.00  2.251234   .623329
   8.93397   8.93397      1.00  2.250004   .604529
   8.93385   8.93385      1.00  2.246274   .581579
   8.93373   8.93373      1.00  2.245284   .568289
   8.93361   8.93361      1.00  2.250124   .546669
   8.93350   8.93350      1.00  2.250274   .526499
   8.93338   8.93338      1.00  2.250954   .511199
   8.93327   8.93327      1.00  2.251394   .493079
   8.93316   8.93316      1.00  2.253954   .475849
   8.93304   8.93304      1.00  2.253034   .465329
   8.93292   8.93292      1.00  2.249174   .449399
   8.93280   8.93280      1.00  2.244054   .432769
   8.93269   8.93269      1.00  2.246264   .422039
   8.93258   8.93258      1.00  2.248714   .410579
   8.93247   8.93247      1.00  2.245654   .398159
   8.93235   8.93235      1.00  2.243634   .387759
   8.93224   8.93224      1.00  2.248074   .376589
   8.93213   8.93213      1.00  2.249404   .366549
   8.93202   8.93202      1.00  2.250534   .359749
   8.93190   8.93190      1.00  2.251434   .351529
   8.93180   8.93180      1.00  2.250214   .344699
   8.93169   8.93169      1.00  2.247594   .341259
   8.93158   8.93158      1.00  2.241484   .333879
   8.93146   8.93146      1.00  2.243824   .329489
   8.93136   8.93136      1.00  2.245134   .325649
   8.93124   8.93124      1.00  2.230584   .320939
   8.93113   8.93113      1.00  2.245354   .320369
   8.93101   8.93101      1.00  2.246914   .319419
   8.93090   8.93090      1.00  2.248924   .315999
   8.93079   8.93079      1.00  2.247164   .315589
   8.93067   8.93067      1.00  2.249854   .314729
   8.93055   8.93055      1.00  2.244454   .313879
   8.93044   8.93044      1.00  2.245464   .313639
   8.93033   8.93033      1.00  2.246184   .314149
   8.93020   8.93020      1.00  2.241074   .313549
   8.93008   8.93008      1.00  2.242944   .314429
   8.92996   8.92996      1.00  2.240894   .316049
   8.92985   8.92985      1.00  2.244744   .317749
   8.92973   8.92973      1.00  2.240784   .317889
   8.92961   8.92961      1.00  2.232144   .318379
   8.92949   8.92949      1.00  2.248164   .318919
   8.92938   8.92938      1.00  2.247644   .320499
   8.92926   8.92926      1.00  2.242914   .321149
   8.92915   8.92915      1.00  2.239884   .322329
   8.92904   8.92904      1.00  2.235334   .322119
   8.92894   8.92894      1.00  2.238814   .323779
   8.92881   8.92881      1.00  2.244434   .323919
   8.92870   8.92870      1.00  2.243474   .326119
   8.92860   8.92860      1.00  2.245004   .326879
   8.92849   8.92849      1.00  2.249744   .328729
   8.92838   8.92838      1.00  2.249214   .330529
   8.92827   8.92827      1.00  2.244624   .330699
   8.92816   8.92816      1.00  2.247724   .332349
   8.92805   8.92805      1.00  2.234014   .332669
   8.92793   8.92793      1.00  2.236924   .333279
   8.92782   8.92782      1.00  2.243214   .334209
   8.92771   8.92771      1.00  2.244194   .337449
   8.92760   8.92760      1.00  2.242934   .336859
   8.92749   8.92749      1.00  2.246574   .339859
   8.92738   8.92738      1.00  2.249734   .340849
   8.92728   8.92728      1.00  2.249994   .341489
   8.92717   8.92717      1.00  2.247544   .341899
   8.92705   8.92705      1.00  2.248134   .343859
   8.92694   8.92694      1.00  2.247244   .344729
   8.92683   8.92683      1.00  2.247314   .344889
   8.92673   8.92673      1.00  2.244734   .343269
   8.92662   8.92662      1.00  2.245914   .345369
   8.92651   8.92651      1.00  2.228694   .345409
   8.92641   8.92641      1.00  2.249264   .345819
   8.92631   8.92631      1.00  2.251374   .350499
   8.92620   8.92620      1.00  2.250984   .350539
   8.92609   8.92609      1.00  2.252214   .348969
   8.92599   8.92599      1.00  2.252374   .350269
   8.92589   8.92589      1.00  2.251224   .352199
   8.92579   8.92579      1.00  2.246404   .353759
   8.92568   8.92568      1.00  2.249304   .354959
   8.92558   8.92558      1.00  2.245574   .354589
   8.92548   8.92548      1.00  2.248544   .357909
   8.92538   8.92538      1.00  2.245384   .359049
   8.92527   8.92527      1.00  2.248294   .361139
   8.92517   8.92517      1.00  2.247414   .361379
   8.92507   8.92507      1.00  2.246264   .364579
   8.92496   8.92496      1.00  2.253784   .366479
   8.92485   8.92485      1.00  2.249984   .367149
   8.92475   8.92475      1.00  2.253134   .369269
   8.92464   8.92464      1.00  2.247034   .368549
   8.92453   8.92453      1.00  2.246334   .368109
   8.92441   8.92441      1.00  2.244184   .368129
   8.92431   8.92431      1.00  2.250264   .369939
   8.92420   8.92420      1.00  2.250564   .367729
   8.92409   8.92409      1.00  2.248654   .369039
   8.92397   8.92397      1.00  2.253934   .370929
   8.92386   8.92386      1.00  2.253624   .373029
   8.92375   8.92375      1.00  2.250784   .372159
   8.92363   8.92363      1.00  2.238864   .371349
   8.92351   8.92351      1.00  2.247314   .374079
   8.92340   8.92340      1.00  2.247034   .374109
   8.92328   8.92328      1.00  2.248434   .377509
   8.92316   8.92316      1.00  2.252214   .377769
   8.92304   8.92304      1.00  2.247624   .378119
   8.92293   8.92293      1.00  2.251234   .379509
   8.92282   8.92282      1.00  2.253584   .381289
   8.92270   8.92270      1.00  2.251524   .383059
   8.92259   8.92259      1.00  2.252214   .384409
   8.92247   8.92247      1.00  2.255564   .385019
   8.92236   8.92236      1.00  2.252704   .385309
   8.92224   8.92224      1.00  2.251104   .385879
   8.92213   8.92213      1.00  2.251864   .386359
   8.92203   8.92203      1.00  2.236064   .384079
   8.92192   8.92192      1.00  2.247904   .386959
   8.92181   8.92181      1.00  2.250924   .390449
   8.92170   8.92170      1.00  2.253654   .390939
   8.92159   8.92159      1.00  2.257294   .395269
   8.92148   8.92148      1.00  2.255034   .398289
   8.92137   8.92137      1.00  2.253464   .397629
   8.92125   8.92125      1.00  2.251994   .399739
   8.92114   8.92114      1.00  2.250144   .400549
   8.92103   8.92103      1.00  2.250484   .403679
   8.92092   8.92092      1.00  2.248784   .404049
   8.92080   8.92080      1.00  2.251694   .404859
   8.92068   8.92068      1.00  2.251564   .405569
   8.92057   8.92057      1.00  2.252344   .409429
   8.92045   8.92045      1.00  2.236424   .407609
   8.92033   8.92033      1.00  2.254694   .414419
   8.92021   8.92021      1.00  2.256074   .417999
   8.92010   8.92010      1.00  2.255234   .419519
   8.91998   8.91998      1.00  2.254654   .418679
   8.91985   8.91985      1.00  2.251224   .420919
   8.91974   8.91974      1.00  2.251584   .418089
   8.91964   8.91964      1.00  2.253714   .423039
   8.91952   8.91952      1.00  2.252444   .422799
   8.91939   8.91939      1.00  2.247914   .421629
   8.91928   8.91928      1.00  2.254034   .422259
   8.91917   8.91917      1.00  2.257244   .423659
   8.91906   8.91906      1.00  2.253194   .423039
   8.91894   8.91894      1.00  2.252074   .424589
   8.91883   8.91883      1.00  2.250264   .424759
   8.91872   8.91872      1.00  2.251374   .428519
   8.91861   8.91861      1.00  2.248424   .425919
   8.91850   8.91850      1.00  2.250564   .428499
   8.91840   8.91840      1.00  2.250034   .425099
   8.91829   8.91829      1.00  2.254574   .425639
   8.91817   8.91817      1.00  2.255064   .425619
   8.91807   8.91807      1.00  2.254384   .424789
   8.91796   8.91796      1.00  2.253634   .422739
   8.91785   8.91785      1.00  2.254954   .424099
   8.91773   8.91773      1.00  2.254934   .426359
   8.91761   8.91761      1.00  2.252034   .424669
   8.91751   8.91751      1.00  2.254904   .425739
   8.91741   8.91741      1.00  2.252534   .423369
   8.91730   8.91730      1.00  2.239944   .419339
   8.91718   8.91718      1.00  2.247814   .422729
   8.91708   8.91708      1.00  2.254454   .423409
   8.91697   8.91697      1.00  2.252654   .421739
   8.91686   8.91686      1.00  2.252844   .420709
   8.91675   8.91675      1.00  2.255884   .421909
   8.91664   8.91664      1.00  2.255104   .420969
   8.91653   8.91653      1.00  2.253644   .419809
   8.91643   8.91643      1.00  2.247224   .415099
   8.91632   8.91632      1.00  2.251184   .414809
   8.91622   8.91622      1.00  2.247964   .413799
   8.91612   8.91612      1.00  2.252114   .411469
   8.91601   8.91601      1.00  2.252854   .408479
   8.91591   8.91591      1.00  2.244774   .403939
   8.91581   8.91581      1.00  2.251474   .404729
   8.91571   8.91571      1.00  2.254914   .403649
   8.91560   8.91560      1.00  2.253934   .401409
   8.91550   8.91550      1.00  2.252784   .402109
   8.91540   8.91540      1.00  2.254574   .399339
   8.91530   8.91530      1.00  2.252254   .399429
   8.91519   8.91519      1.00  2.249734   .398759
   8.91508   8.91508      1.00  2.248124   .400469
   8.91498   8.91498      1.00  2.251804   .398259
   8.91488   8.91488      1.00  2.254054   .396189
   8.91478   8.91478      1.00  2.250704   .394279
   8.91466   8.91466      1.00  2.251434   .392689
   8.91455   8.91455      1.00  2.253894   .392149
   8.91444   8.91444      1.00  2.254274   .391609
   8.91433   8.91433      1.00  2.249544   .388639
   8.91422   8.91422      1.00  2.232014   .385459
   8.91411   8.91411      1.00  2.250054   .386769
   8.91400   8.91400      1.00  2.250364   .385569
   8.91388   8.91388      1.00  2.248824   .381939
   8.91377   8.91377      1.00  2.249434   .383249
   8.91365   8.91365      1.00  2.251744   .380639
   8.91353   8.91353      1.00  2.252124   .378459
   8.91341   8.91341      1.00  2.253004   .376229
   8.91330   8.91330      1.00  2.251404   .376189
   8.91319   8.91319      1.00  2.251824   .377939
   8.91308   8.91308      1.00  2.252944   .375169
   8.91296   8.91296      1.00  2.249004   .372709
   8.91284   8.91284      1.00  2.249344   .370049
   8.91274   8.91274      1.00  2.233784   .364989
   8.91263   8.91263      1.00  2.249894   .367899
   8.91251   8.91251      1.00  2.246894   .365989
   8.91239   8.91239      1.00  2.250284   .364869
   8.91228   8.91228      1.00  2.250504   .364449
   8.91217   8.91217      1.00  2.255064   .362179
   8.91206   8.91206      1.00  2.254974   .362559
   8.91194   8.91194      1.00  2.251694   .360489
   8.91184   8.91184      1.00  2.250704   .360429
   8.91174   8.91174      1.00  2.247444   .358549
   8.91162   8.91162      1.00  2.246954   .356679
   8.91151   8.91151      1.00  2.249014   .356529
   8.91140   8.91140      1.00  2.250734   .354669
   8.91129   8.91129      1.00  2.249474   .354119
   8.91117   8.91117      1.00  2.242994   .351359
   8.91106   8.91106      1.00  2.253824   .352689
   8.91095   8.91095      1.00  2.251694   .352059
   8.91084   8.91084      1.00  2.251094   .351389
   8.91072   8.91072      1.00  2.250314   .349929
   8.91060   8.91060      1.00  2.248354   .348429
   8.91049   8.91049      1.00  2.250614   .347739
   8.91038   8.91038      1.00  2.249524   .345529
   8.91025   8.91025      1.00  2.249724   .345239
   8.91014   8.91014      1.00  2.246474   .344269
   8.91003   8.91003      1.00  2.252174   .341919
   8.90991   8.90991      1.00  2.251694   .342579
   8.90979   8.90979      1.00  2.251814   .343489
   8.90967   8.90967      1.00  2.234304   .338319
   8.90956   8.90956      1.00  2.250854   .339519
   8.90944   8.90944      1.00  2.251124   .338319
   8.90932   8.90932      1.00  2.247214   .337609
   8.90921   8.90921      1.00  2.245834   .339349
   8.90910   8.90910      1.00  2.247654   .337649
   8.90899   8.90899      1.00  2.250414   .336449
   8.90887   8.90887      1.00  2.247094   .337579
   8.90877   8.90877      1.00  2.249544   .335029
   8.90866   8.90866      1.00  2.248114   .335939
   8.90855   8.90855      1.00  2.250784   .335769
   8.90844   8.90844      1.00  2.247094   .335829
   8.90832   8.90832      1.00  2.246154   .335609
   8.90822   8.90822      1.00  2.246664   .336049
   8.90811   8.90811      1.00  2.230284   .334249
   8.90800   8.90800      1.00  2.242214   .335019
   8.90789   8.90789      1.00  2.245434   .337169
   8.90777   8.90777      1.00  2.248444   .336689
   8.90767   8.90767      1.00  2.248794   .338099
   8.90755   8.90755      1.00  2.247784   .338529
   8.90744   8.90744      1.00  2.248564   .336719
   8.90733   8.90733      1.00  2.248454   .339139
   8.90723   8.90723      1.00  2.248694   .339419
   8.90711   8.90711      1.00  2.246474   .341669
   8.90700   8.90700      1.00  2.239324   .338939
   8.90690   8.90690      1.00  2.243924   .340769
   8.90679   8.90679      1.00  2.242804   .341199
   8.90668   8.90668      1.00  2.239094   .342329
   8.90657   8.90657      1.00  2.241704   .343449
   8.90647   8.90647      1.00  2.237964   .342779
   8.90637   8.90637      1.00  2.248634   .347599
   8.90626   8.90626      1.00  2.245024   .346729
   8.90616   8.90616      1.00  2.242774   .347199
   8.90606   8.90606      1.00  2.244254   .351309
   8.90596   8.90596      1.00  2.238154   .348349
   8.90586   8.90586      1.00  2.240554   .350359
   8.90575   8.90575      1.00  2.240724   .352249
   8.90565   8.90565      1.00  2.240184   .351359
   8.90554   8.90554      1.00  2.241664   .354239
   8.90543   8.90543      1.00  2.238464   .354509
   8.90533   8.90533      1.00  2.246324   .356089
   8.90523   8.90523      1.00  2.242924   .356249
   8.90513   8.90513      1.00  2.234184   .355229
   8.90502   8.90502      1.00  2.241324   .358999
   8.90491   8.90491      1.00  2.242864   .359189
   8.90482   8.90482      1.00  2.241014   .358599
   8.90472   8.90472      1.00  2.238964   .360909
   8.90460   8.90460      1.00  2.236774   .360139
   8.90448   8.90448      1.00  2.234354   .361689
   8.90438   8.90438      1.00  2.241464   .362179
   8.90427   8.90427      1.00  2.242714   .364099
   8.90416   8.90416      1.00  2.240914   .363229
   8.90404   8.90404      1.00  2.240884   .366009
   8.90394   8.90394      1.00  2.243614   .365729
   8.90382   8.90382      1.00  2.238334   .367099
   8.90370   8.90370      1.00  2.229104   .365619
   8.90358   8.90358      1.00  2.231564   .368489
   8.90347   8.90347      1.00  2.238784   .370069
   8.90335   8.90335      1.00  2.239824   .368319
   8.90324   8.90324      1.00  2.238494   .368419
   8.90312   8.90312      1.00  2.240584   .368049
   8.90301   8.90301      1.00  2.241644   .369409
   8.90289   8.90289      1.00  2.240674   .368469
   8.90277   8.90277      1.00  2.241594   .370029
   8.90266   8.90266      1.00  2.235634   .368269
   8.90255   8.90255      1.00  2.237434   .371769
   8.90244   8.90244      1.00  2.237574   .373179
   8.90232   8.90232      1.00  2.232524   .375419
   8.90221   8.90221      1.00  2.233124   .373409
   8.90211   8.90211      1.00  2.223504   .370939
   8.90200   8.90200      1.00  2.238034   .372399
   8.90189   8.90189      1.00  2.236554   .372469
   8.90177   8.90177      1.00  2.237424   .373919
   8.90167   8.90167      1.00  2.241574   .374369
   8.90156   8.90156      1.00  2.241054   .372839
   8.90144   8.90144      1.00  2.235334   .372409
   8.90133   8.90133      1.00  2.233414   .372829
   8.90122   8.90122      1.00  2.232464   .373929
   8.90111   8.90111      1.00  2.233144   .375069
   8.90099   8.90099      1.00  2.233374   .374589
   8.90087   8.90087      1.00  2.235374   .373579
   8.90076   8.90076      1.00  2.239924   .375309
   8.90065   8.90065      1.00  2.231724   .373689
   8.90053   8.90053      1.00  2.233354   .373899
   8.90041   8.90041      1.00  2.236024   .374449
   8.90030   8.90030      1.00  2.238374   .376259
   8.90018   8.90018      1.00  2.236314   .374259
   8.90006   8.90006      1.00  2.232864   .375319
   8.89994   8.89994      1.00  2.231634   .375179
   8.89982   8.89982      1.00  2.235254   .377449
   8.89971   8.89971      1.00  2.231614   .373749
   8.89959   8.89959      1.00  2.228754   .375949
   8.89947   8.89947      1.00  2.238644   .376349
   8.89937   8.89937      1.00  2.239634   .379399
   8.89926   8.89926      1.00  2.241574   .383089
   8.89914   8.89914      1.00  2.229434   .379399
   8.89903   8.89903      1.00  2.230434   .380029
   8.89892   8.89892      1.00  2.235324   .381689
   8.89880   8.89880      1.00  2.232704   .381789
   8.89869   8.89869      1.00  2.230654   .381009
   8.89858   8.89858      1.00  2.234654   .379019
   8.89848   8.89848      1.00  2.238894   .380449
   8.89837   8.89837      1.00  2.240194   .379039
   8.89825   8.89825      1.00  2.235634   .379729
   8.89814   8.89814      1.00  2.236734   .380529
   8.89803   8.89803      1.00  2.238214   .380639
   8.89792   8.89792      1.00  2.232694   .378729
   8.89781   8.89781      1.00  2.232464   .377909
   8.89769   8.89769      1.00  2.235474   .378629
   8.89758   8.89758      1.00  2.220294   .377059
   8.89748   8.89748      1.00  2.238874   .380289
   8.89737   8.89737      1.00  2.230134   .380819
   8.89726   8.89726      1.00  2.237164   .379879
   8.89716   8.89716      1.00  2.239714   .382299
   8.89705   8.89705      1.00  2.239664   .385369
   8.89693   8.89693      1.00  2.236254   .386709
   8.89682   8.89682      1.00  2.237634   .382809
   8.89672   8.89672      1.00  2.239324   .384779
   8.89661   8.89661      1.00  2.234414   .382449
   8.89650   8.89650      1.00  2.235564   .385459
   8.89640   8.89640      1.00  2.230604   .382789
   8.89630   8.89630      1.00  2.231684   .382079
   8.89619   8.89619      1.00  2.222274   .380889
   8.89609   8.89609      1.00  2.239534   .384649
   8.89598   8.89598      1.00  2.239244   .384679
   8.89588   8.89588      1.00  2.240544   .386809
   8.89578   8.89578      1.00  2.240654   .385529
   8.89568   8.89568      1.00  2.234344   .383329
   8.89557   8.89557      1.00  2.233714   .384209
   8.89547   8.89547      1.00  2.235294   .382849
   8.89537   8.89537      1.00  2.230504   .383909
   8.89527   8.89527      1.00  2.232944   .382769
   8.89517   8.89517      1.00  2.236554   .383119
   8.89506   8.89506      1.00  2.238864   .382569
   8.89496   8.89496      1.00  2.238414   .383809
   8.89486   8.89486      1.00  2.230404   .382119
   8.89475   8.89475      1.00  2.237184   .382669
   8.89464   8.89464      1.00  2.238684   .383049
   8.89453   8.89453      1.00  2.237474   .382079
   8.89442   8.89442      1.00  2.236004   .381569
   8.89431   8.89431      1.00  2.233254   .382419
   8.89420   8.89420      1.00  2.234694   .383049
   8.89409   8.89409      1.00  2.237714   .384259
   8.89397   8.89397      1.00  2.234824   .384099
   8.89385   8.89385      1.00  2.240474   .386669
   8.89374   8.89374      1.00  2.242614   .387559
   8.89363   8.89363      1.00  2.236724   .385849
   8.89351   8.89351      1.00  2.236664   .384599
   8.89339   8.89339      1.00  2.237984   .383309
   8.89328   8.89328      1.00  2.240044   .384139
   8.89316   8.89316      1.00  2.221044   .381549
   8.89305   8.89305      1.00  2.235924   .384339
   8.89293   8.89293      1.00  2.238014   .388249
   8.89282   8.89282      1.00  2.239654   .384229
   8.89271   8.89271      1.00  2.240764   .384829
   8.89259   8.89259      1.00  2.240994   .385469
   8.89247   8.89247      1.00  2.240184   .382669
   8.89236   8.89236      1.00  2.243494   .384839
   8.89225   8.89225      1.00  2.241854   .385639
   8.89214   8.89214      1.00  2.235394   .382899
   8.89203   8.89203      1.00  2.239194   .383279
   8.89192   8.89192      1.00  2.238284   .384169
   8.89181   8.89181      1.00  2.235574   .384269
   8.89170   8.89170      1.00  2.233684   .384119
   8.89159   8.89159      1.00  2.223644   .382389
   8.89148   8.89148      1.00  2.243064   .386479
   8.89137   8.89137      1.00  2.244034   .387909
   8.89126   8.89126      1.00  2.243824   .386319
   8.89114   8.89114      1.00  2.240384   .387389
   8.89103   8.89103      1.00  2.237124   .385789
   8.89092   8.89092      1.00  2.242014   .386969
   8.89081   8.89081      1.00  2.239264   .388249
   8.89069   8.89069      1.00  2.237494   .386969
   8.89058   8.89058      1.00  2.239774   .387909
   8.89046   8.89046      1.00  2.241024   .387609
   8.89034   8.89034      1.00  2.242294   .388089
   8.89022   8.89022      1.00  2.247934   .389989
   8.89010   8.89010      1.00  2.228884   .385159
   8.88999   8.88999      1.00  2.240714   .388069
   8.88986   8.88986      1.00  2.240314   .389629
   8.88974   8.88974      1.00  2.246394   .391549
   8.88963   8.88963      1.00  2.242304   .391359
   8.88952   8.88952      1.00  2.240804   .388939
   8.88940   8.88940      1.00  2.240174   .388199
   8.88929   8.88929      1.00  2.242514   .390129
   8.88918   8.88918      1.00  2.241684   .389389
   8.88907   8.88907      1.00  2.242764   .391069
   8.88895   8.88895      1.00  2.247394   .391879
   8.88884   8.88884      1.00  2.246864   .393669
   8.88873   8.88873      1.00  2.248434   .393909
   8.88862   8.88862      1.00  2.243834   .394159
   8.88851   8.88851      1.00  2.225014   .389809
   8.88840   8.88840      1.00  2.246224   .392429
   8.88830   8.88830      1.00  2.246424   .391259
   8.88819   8.88819      1.00  2.247534   .391209
   8.88807   8.88807      1.00  2.244534   .392749
   8.88796   8.88796      1.00  2.250694   .394999
   8.88785   8.88785      1.00  2.250124   .395459
   8.88774   8.88774      1.00  2.244804   .397469
   8.88763   8.88763      1.00  2.245674   .394029
   8.88751   8.88751      1.00  2.247684   .396789
   8.88740   8.88740      1.00  2.249034   .396069
   8.88730   8.88730      1.00  2.245144   .397289
   8.88719   8.88719      1.00  2.244424   .394839
   8.88708   8.88708      1.00  2.244374   .395149
   8.88697   8.88697      1.00  2.235424   .393679
   8.88686   8.88686      1.00  2.244794   .394259
   8.88675   8.88675      1.00  2.246774   .393929
   8.88664   8.88664      1.00  2.251154   .395889
   8.88654   8.88654      1.00  2.251964   .394339
   8.88644   8.88644      1.00  2.249724   .393989
   8.88633   8.88633      1.00  2.248574   .393309
   8.88623   8.88623      1.00  2.244434   .392929
   8.88613   8.88613      1.00  2.244654   .393589
   8.88603   8.88603      1.00  2.244454   .393099
   8.88592   8.88592      1.00  2.243654   .394839
   8.88581   8.88581      1.00  2.246744   .393969
   8.88571   8.88571      1.00  2.247914   .396309
   8.88561   8.88561      1.00  2.249564   .394249
   8.88551   8.88551      1.00  2.249774   .392729
   8.88540   8.88540      1.00  2.232874   .390769
   8.88530   8.88530      1.00  2.248114   .395309
   8.88520   8.88520      1.00  2.245294   .396029
   8.88509   8.88509      1.00  2.245014   .392629
   8.88498   8.88498      1.00  2.248034   .392829
   8.88488   8.88488      1.00  2.245314   .393679
   8.88478   8.88478      1.00  2.246534   .394699
   8.88467   8.88467      1.00  2.244734   .392839
   8.88456   8.88456      1.00  2.248954   .393049
   8.88446   8.88446      1.00  2.247414   .393819
   8.88436   8.88436      1.00  2.249704   .396599
   8.88424   8.88424      1.00  2.248244   .396479
   8.88412   8.88412      1.00  2.247524   .396279
   8.88401   8.88401      1.00  2.231934   .392559
   8.88390   8.88390      1.00  2.243114   .392469
   8.88378   8.88378      1.00  2.246294   .394309
   8.88367   8.88367      1.00  2.247194   .395069
   8.88355   8.88355      1.00  2.246534   .394489
   8.88344   8.88344      1.00  2.247914   .393889
   8.88332   8.88332      1.00  2.246014   .393509
   8.88320   8.88320      1.00  2.248694   .395849
   8.88309   8.88309      1.00  2.248004   .394259
   8.88298   8.88298      1.00  2.246774   .393669
   8.88287   8.88287      1.00  2.244904   .393809
   8.88275   8.88275      1.00  2.245284   .392179
   8.88264   8.88264      1.00  2.243454   .392109
   8.88253   8.88253      1.00  2.245384   .392649
   8.88242   8.88242      1.00  2.232914   .392099
   8.88230   8.88230      1.00  2.247704   .393429
   8.88220   8.88220      1.00  2.246554   .393269
   8.88209   8.88209      1.00  2.246834   .393969
   8.88198   8.88198      1.00  2.246514   .392379
   8.88187   8.88187      1.00  2.248564   .392909
   8.88176   8.88176      1.00  2.246834   .389029
   8.88166   8.88166      1.00  2.241774   .388379
   8.88154   8.88154      1.00  2.240354   .388549
   8.88143   8.88143      1.00  2.241274   .388359
   8.88132   8.88132      1.00  2.243674   .389219
   8.88121   8.88121      1.00  2.242124   .389619
   8.88110   8.88110      1.00  2.243514   .389029
   8.88099   8.88099      1.00  2.232654   .384949
   8.88088   8.88088      1.00  2.243224   .389139
   8.88076   8.88076      1.00  2.245364   .386159
   8.88064   8.88064      1.00  2.243104   .387969
   8.88053   8.88053      1.00  2.240734   .387529
   8.88041   8.88041      1.00  2.243754   .389459
   8.88030   8.88030      1.00  2.240964   .386249
   8.88018   8.88018      1.00  2.240224   .387839
   8.88006   8.88006      1.00  2.240464   .386719
   8.87994   8.87994      1.00  2.242244   .385829
   8.87983   8.87983      1.00  2.241524   .383969
   8.87971   8.87971      1.00  2.246034   .385379
   8.87959   8.87959      1.00  2.243994   .384019
   8.87948   8.87948      1.00  2.238464   .384279
   8.87937   8.87937      1.00  2.233404   .384159
   8.87925   8.87925      1.00  2.241994   .384829
   8.87913   8.87913      1.00  2.237784   .383649
   8.87902   8.87902      1.00  2.234854   .383599
   8.87891   8.87891      1.00  2.237914   .383319
   8.87879   8.87879      1.00  2.233284   .385719
   8.87868   8.87868      1.00  2.239424   .383769
   8.87858   8.87858      1.00  2.243144   .384099
   8.87848   8.87848      1.00  2.237434   .382249
   8.87836   8.87836      1.00  2.242374   .383999
   8.87825   8.87825      1.00  2.238814   .383969
   8.87814   8.87814      1.00  2.238904   .382989
   8.87804   8.87804      1.00  2.228514   .382799
   8.87792   8.87792      1.00  2.231614   .382199
   8.87780   8.87780      1.00  2.237874   .383919
   8.87769   8.87769      1.00  2.234484   .382599
   8.87759   8.87759      1.00  2.241514   .385269
   8.87748   8.87748      1.00  2.237224   .383489
   8.87736   8.87736      1.00  2.239884   .384339
   8.87726   8.87726      1.00  2.238134   .385039
   8.87715   8.87715      1.00  2.238304   .386909
   8.87704   8.87704      1.00  2.232394   .384179
   8.87693   8.87693      1.00  2.236504   .383809
   8.87682   8.87682      1.00  2.234324   .385109
   8.87672   8.87672      1.00  2.230624   .384359
   8.87660   8.87660      1.00  2.220754   .382029
   8.87650   8.87650      1.00  2.231234   .383599
   8.87639   8.87639      1.00  2.234094   .382679
   8.87629   8.87629      1.00  2.239314   .384219
   8.87619   8.87619      1.00  2.237544   .382699
   8.87608   8.87608      1.00  2.239254   .383099
   8.87598   8.87598      1.00  2.234254   .384529
   8.87588   8.87588      1.00  2.235624   .384059
   8.87576   8.87576      1.00  2.233264   .383859
   8.87566   8.87566      1.00  2.228834   .382529
   8.87557   8.87557      1.00  2.231384   .382599
   8.87547   8.87547      1.00  2.238124   .383199
   8.87536   8.87536      1.00  2.232664   .381939
   8.87526   8.87526      1.00  2.233534   .383529
   8.87516   8.87516      1.00  2.231754   .383229
   8.87506   8.87506      1.00  2.230704   .381199
   8.87494   8.87494      1.00  2.232364   .381539
   8.87483   8.87483      1.00  2.236504   .385079
   8.87473   8.87473      1.00  2.233934   .383709
   8.87462   8.87462      1.00  2.229114   .383379
   8.87451   8.87451      1.00  2.233074   .383579
   8.87440   8.87440      1.00  2.231824   .383699
   8.87429   8.87429      1.00  2.232014   .383449
   8.87418   8.87418      1.00  2.237064   .385039
   8.87407   8.87407      1.00  2.238284   .385099
   8.87395   8.87395      1.00  2.235104   .385399
   8.87384   8.87384      1.00  2.238274   .387229
   8.87373   8.87373      1.00  2.235084   .386199
   8.87361   8.87361      1.00  2.222484   .385549
   8.87349   8.87349      1.00  2.233444   .386869
   8.87338   8.87338      1.00  2.233634   .388039
   8.87327   8.87327      1.00  2.232094   .386189
   8.87315   8.87315      1.00  2.234804   .387699
   8.87303   8.87303      1.00  2.239524   .390079
   8.87291   8.87291      1.00  2.237694   .388139
   8.87280   8.87280      1.00  2.236114   .387109
   8.87268   8.87268      1.00  2.237254   .387339
   8.87257   8.87257      1.00  2.231074   .387079
   8.87246   8.87246      1.00  2.231554   .388899
   8.87235   8.87235      1.00  2.231514   .387999
   8.87223   8.87223      1.00  2.233594   .389129
   8.87212   8.87212      1.00  2.232134   .386289
   8.87201   8.87201      1.00  2.217794   .388879
   8.87190   8.87190      1.00  2.232914   .387419
   8.87179   8.87179      1.00  2.235544   .388779
   8.87168   8.87168      1.00  2.238044   .389999
   8.87157   8.87157      1.00  2.235454   .389109
   8.87146   8.87146      1.00  2.235304   .390689
   8.87135   8.87135      1.00  2.233354   .390549
   8.87123   8.87123      1.00  2.233214   .390219
   8.87112   8.87112      1.00  2.230884   .390839
   8.87101   8.87101      1.00  2.226874   .389469
   8.87089   8.87089      1.00  2.232264   .391199
   8.87078   8.87078      1.00  2.229244   .392229
   8.87067   8.87067      1.00  2.233154   .390939
   8.87056   8.87056      1.00  2.232934   .390469
   8.87044   8.87044      1.00  2.218174   .390059
   8.87031   8.87031      1.00  2.235374   .392739
   8.87020   8.87020      1.00  2.231254   .391859
   8.87008   8.87008      1.00  2.235014   .394289
   8.86996   8.86996      1.00  2.230564   .394429
   8.86984   8.86984      1.00  2.232504   .392849
   8.86972   8.86972      1.00  2.230284   .393519
   8.86961   8.86961      1.00  2.231894   .393519
   8.86949   8.86949      1.00  2.232854   .394929
   8.86937   8.86937      1.00  2.230904   .393249
   8.86927   8.86927      1.00  2.233714   .395289
   8.86916   8.86916      1.00  2.235604   .395249
   8.86904   8.86904      1.00  2.232244   .394809
   8.86892   8.86892      1.00  2.218674   .393669
   8.86881   8.86881      1.00  2.228714   .392679
   8.86870   8.86870      1.00  2.228794   .393799
   8.86859   8.86859      1.00  2.227284   .393499
   8.86848   8.86848      1.00  2.229474   .393459
   8.86838   8.86838      1.00  2.230774   .394209
   8.86827   8.86827      1.00  2.230534   .394769
   8.86815   8.86815      1.00  2.233724   .397109
   8.86804   8.86804      1.00  2.231214   .397879
   8.86794   8.86794      1.00  2.228104   .398619
   8.86783   8.86783      1.00  2.228114   .398689
   8.86771   8.86771      1.00  2.230094   .399359
   8.86760   8.86760      1.00  2.231634   .399129
   8.86749   8.86749      1.00  2.227924   .398219
   8.86739   8.86739      1.00  2.224164   .398569
   8.86727   8.86727      1.00  2.218934   .397439
   8.86716   8.86716      1.00  2.229994   .398569
   8.86705   8.86705      1.00  2.231444   .399199
   8.86695   8.86695      1.00  2.227914   .400829
   8.86684   8.86684      1.00  2.231774   .400589
   8.86672   8.86672      1.00  2.229694   .401829
   8.86662   8.86662      1.00  2.228604   .398969
   8.86652   8.86652      1.00  2.227754   .401199
   8.86641   8.86641      1.00  2.226734   .401119
   8.86630   8.86630      1.00  2.222844   .400089
   8.86621   8.86621      1.00  2.223994   .400889
   8.86611   8.86611      1.00  2.225224   .404689
   8.86600   8.86600      1.00  2.226534   .404269
   8.86589   8.86589      1.00  2.220874   .405509
   8.86579   8.86579      1.00  2.229274   .408249
   8.86569   8.86569      1.00  2.230834   .407569
   8.86558   8.86558      1.00  2.225034   .406149
   8.86548   8.86548      1.00  2.226364   .407629
   8.86538   8.86538      1.00  2.225744   .405959
   8.86528   8.86528      1.00  2.224764   .405199
   8.86517   8.86517      1.00  2.229104   .409069
   8.86506   8.86506      1.00  2.222614   .406739
   8.86497   8.86497      1.00  2.221784   .408309
   8.86486   8.86486      1.00  2.228204   .407799
   8.86475   8.86475      1.00  2.225734   .406839
   8.86464   8.86464      1.00  2.227524   .406079
   8.86454   8.86454      1.00  2.222934   .408039
   8.86443   8.86443      1.00  2.209004   .405489
   8.86431   8.86431      1.00  2.223344   .409249
   8.86419   8.86419      1.00  2.221644   .409849
   8.86409   8.86409      1.00  2.220444   .408159
   8.86398   8.86398      1.00  2.217224   .407869
   8.86386   8.86386      1.00  2.219944   .409019
   8.86374   8.86374      1.00  2.219914   .407489
   8.86362   8.86362      1.00  2.221534   .409639
   8.86351   8.86351      1.00  2.223124   .408269
   8.86339   8.86339      1.00  2.224674   .411229
   8.86327   8.86327      1.00  2.223414   .408009
   8.86316   8.86316      1.00  2.218964   .406899
   8.86305   8.86305      1.00  2.215514   .406209
   8.86293   8.86293      1.00  2.197654   .404499
   8.86282   8.86282      1.00  2.218064   .409799
   8.86271   8.86271      1.00  2.219294   .410689
   8.86259   8.86259      1.00  2.219434   .413109
   8.86248   8.86248      1.00  2.217264   .408419
   8.86236   8.86236      1.00  2.218874   .412739
   8.86225   8.86225      1.00  2.218954   .411299
   8.86214   8.86214      1.00  2.216634   .409919
   8.86203   8.86203      1.00  2.216564   .408019
   8.86192   8.86192      1.00  2.215584   .409569
   8.86182   8.86182      1.00  2.213824   .413029
   8.86171   8.86171      1.00  2.210374   .411389
   8.86159   8.86159      1.00  2.210554   .410519
   8.86147   8.86147      1.00  2.213574   .412119
   8.86137   8.86137      1.00  2.203014   .408169
   8.86126   8.86126      1.00  2.216474   .411609
   8.86114   8.86114      1.00  2.216864   .412059
   8.86102   8.86102      1.00  2.218944   .413599
   8.86092   8.86092      1.00  2.214534   .413299
   8.86081   8.86081      1.00  2.211824   .412439
   8.86069   8.86069      1.00  2.208514   .412139
   8.86057   8.86057      1.00  2.209914   .411269
   8.86045   8.86045      1.00  2.208134   .409759
   8.86034   8.86034      1.00  2.207914   .411009
   8.86022   8.86022      1.00  2.212824   .411779
   8.86009   8.86009      1.00  2.214884   .412969
   8.85998   8.85998      1.00  2.212294   .412969
   8.85987   8.85987      1.00  2.205244   .410829
   8.85975   8.85975      1.00  2.205204   .414859
   8.85963   8.85963      1.00  2.208284   .417729
   8.85952   8.85952      1.00  2.207304   .416009
   8.85941   8.85941      1.00  2.210304   .416019
   8.85929   8.85929      1.00  2.206014   .415009
   8.85917   8.85917      1.00  2.208934   .415619
   8.85906   8.85906      1.00  2.205064   .413429
   8.85895   8.85895      1.00  2.205034   .416329
   8.85884   8.85884      1.00  2.208504   .414989
   8.85872   8.85872      1.00  2.213914   .417009
   8.85861   8.85861      1.00  2.209844   .416209
   8.85851   8.85851      1.00  2.205854   .415349
   8.85840   8.85840      1.00  2.206654   .415959
   8.85828   8.85828      1.00  2.202914   .416359
   8.85818   8.85818      1.00  2.188884   .414189
   8.85807   8.85807      1.00  2.198844   .419409
   8.85795   8.85795      1.00  2.202644   .418079
   8.85784   8.85784      1.00  2.203054   .417849
   8.85773   8.85773      1.00  2.205454   .417629
   8.85763   8.85763      1.00  2.207634   .414709
   8.85752   8.85752      1.00  2.204704   .416079
   8.85741   8.85741      1.00  2.203764   .417129
   8.85730   8.85730      1.00  2.204344   .419719
   8.85719   8.85719      1.00  2.201954   .420369
   8.85708   8.85708      1.00  2.197724   .419799
   8.85697   8.85697      1.00  2.200754   .421359
   8.85686   8.85686      1.00  2.203694   .421039
   8.85675   8.85675      1.00  2.199074   .417909
   8.85664   8.85664      1.00  2.190214   .413939
   8.85654   8.85654      1.00  2.199654   .417229
   8.85644   8.85644      1.00  2.204944   .417479
   8.85633   8.85633      1.00  2.206884   .417839
   8.85622   8.85622      1.00  2.201464   .418059
   8.85612   8.85612      1.00  2.198584   .416459
   8.85602   8.85602      1.00  2.192524   .416549
   8.85592   8.85592      1.00  2.198604   .415949
   8.85581   8.85581      1.00  2.194074   .414839
   8.85571   8.85571      1.00  2.196514   .417409
   8.85561   8.85561      1.00  2.198864   .417969
   8.85552   8.85552      1.00  2.199594   .417619
   8.85541   8.85541      1.00  2.201644   .417609
   8.85530   8.85530      1.00  2.195924   .416889
   8.85520   8.85520      1.00  2.197314   .417659
   8.85511   8.85511      1.00  2.178694   .413849
   8.85500   8.85500      1.00  2.192214   .416689
   8.85489   8.85489      1.00  2.193364   .417579
   8.85478   8.85478      1.00  2.189494   .415989
   8.85467   8.85467      1.00  2.192424   .415569
   8.85456   8.85456      1.00  2.192424   .417859
   8.85446   8.85446      1.00  2.193794   .416289
   8.85435   8.85435      1.00  2.192944   .419679
   8.85424   8.85424      1.00  2.192064   .417899
   8.85412   8.85412      1.00  2.194664   .418949
   8.85401   8.85401      1.00  2.195824   .422419
   8.85390   8.85390      1.00  2.189194   .418899
   8.85379   8.85379      1.00  2.188834   .417859
   8.85366   8.85366      1.00  2.185444   .416769
   8.85354   8.85354      1.00  2.169084   .414909
   8.85343   8.85343      1.00  2.185444   .416729
   8.85331   8.85331      1.00  2.191374   .418549
   8.85320   8.85320      1.00  2.190184   .419619
   8.85308   8.85308      1.00  2.195334   .419899
   8.85296   8.85296      1.00  2.194444   .422419
   8.85286   8.85286      1.00  2.189924   .421579
   8.85275   8.85275      1.00  2.184774   .423119
   8.85263   8.85263      1.00  2.189844   .422559
   8.85251   8.85251      1.00  2.181134   .419069
   8.85240   8.85240      1.00  2.179694   .418189
   8.85228   8.85228      1.00  2.182994   .417749
   8.85217   8.85217      1.00  2.183544   .417689
   8.85207   8.85207      1.00  2.183144   .418609
   8.85196   8.85196      1.00  2.188874   .420199
   8.85184   8.85184      1.00  2.174864   .417259
   8.85173   8.85173      1.00  2.179454   .417479
   8.85163   8.85163      1.00  2.184624   .419839
   8.85152   8.85152      1.00  2.185974   .418879
   8.85140   8.85140      1.00  2.178914   .417659
   8.85129   8.85129      1.00  2.176634   .418119
   8.85118   8.85118      1.00  2.175984   .416649
   8.85107   8.85107      1.00  2.176064   .416669
   8.85095   8.85095      1.00  2.180424   .418029
   8.85084   8.85084      1.00  2.180844   .417969
   8.85073   8.85073      1.00  2.184464   .415089
   8.85062   8.85062      1.00  2.180374   .416679
   8.85049   8.85049      1.00  2.185064   .416729
   8.85037   8.85037      1.00  2.176674   .413239
   8.85026   8.85026      1.00  2.156684   .412209
   8.85014   8.85014      1.00  2.180384   .415479
   8.85001   8.85001      1.00  2.175274   .413729
   8.84989   8.84989      1.00  2.174004   .413849
   8.84979   8.84979      1.00  2.176734   .417349
   8.84967   8.84967      1.00  2.180644   .415929
   8.84955   8.84955      1.00  2.178834   .413579
   8.84944   8.84944      1.00  2.180994   .416939
   8.84932   8.84932      1.00  2.181484   .414349
   8.84921   8.84921      1.00  2.177934   .415029
   8.84910   8.84910      1.00  2.178464   .416969
   8.84898   8.84898      1.00  2.175954   .414529
   8.84887   8.84887      1.00  2.170024   .413169
   8.84876   8.84876      1.00  2.159754   .411349
   8.84864   8.84864      1.00  2.176124   .414729
   8.84853   8.84853      1.00  2.176874   .414899
   8.84843   8.84843      1.00  2.179314   .415649
   8.84832   8.84832      1.00  2.182834   .414619
   8.84821   8.84821      1.00  2.182924   .414989
   8.84809   8.84809      1.00  2.180454   .414819
   8.84799   8.84799      1.00  2.178294   .413119
   8.84788   8.84788      1.00  2.172604   .413749
   8.84776   8.84776      1.00  2.171124   .413959
   8.84765   8.84765      1.00  2.174304   .412439
   8.84754   8.84754      1.00  2.175384   .414979
   8.84744   8.84744      1.00  2.177134   .415429
   8.84732   8.84732      1.00  2.178434   .414169
   8.84721   8.84721      1.00  2.175324   .411809
   8.84710   8.84710      1.00  2.179044   .414769
   8.84700   8.84700      1.00  2.179754   .413819
   8.84688   8.84688      1.00  2.179274   .414839
   8.84677   8.84677      1.00  2.179444   .415019
   8.84667   8.84667      1.00  2.177394   .414379
   8.84656   8.84656      1.00  2.176134   .412219
   8.84645   8.84645      1.00  2.178174   .411879
   8.84634   8.84634      1.00  2.177534   .412309
   8.84625   8.84625      1.00  2.175284   .412259
   8.84615   8.84615      1.00  2.179474   .413799
   8.84604   8.84604      1.00  2.181094   .412419
   8.84593   8.84593      1.00  2.187784   .416799
   8.84583   8.84583      1.00  2.167944   .412829
   8.84573   8.84573      1.00  2.179314   .414659
   8.84562   8.84562      1.00  2.176184   .413419
   8.84552   8.84552      1.00  2.174454   .412419
   8.84542   8.84542      1.00  2.171134   .411329
   8.84532   8.84532      1.00  2.176024   .414979
   8.84521   8.84521      1.00  2.180144   .416959
   8.84510   8.84510      1.00  2.180594   .414329
   8.84500   8.84500      1.00  2.182414   .414739
   8.84490   8.84490      1.00  2.180604   .414379
   8.84479   8.84479      1.00  2.181274   .414669
   8.84468   8.84468      1.00  2.180594   .413889
   8.84458   8.84458      1.00  2.180754   .414849
   8.84447   8.84447      1.00  2.180374   .412469
   8.84435   8.84435      1.00  2.161304   .411969
   8.84424   8.84424      1.00  2.176104   .415539
   8.84413   8.84413      1.00  2.178664   .414389
   8.84402   8.84402      1.00  2.180244   .415139
   8.84391   8.84391      1.00  2.180884   .413619
   8.84379   8.84379      1.00  2.185904   .415839
   8.84367   8.84367      1.00  2.182934   .414789
   8.84355   8.84355      1.00  2.180394   .415669
   8.84344   8.84344      1.00  2.178494   .415979
   8.84333   8.84333      1.00  2.175494   .415119
   8.84321   8.84321      1.00  2.172474   .414019
   8.84309   8.84309      1.00  2.175174   .416179
   8.84298   8.84298      1.00  2.176304   .414789
   8.84286   8.84286      1.00  2.177084   .418339
   8.84275   8.84275      1.00  2.168194   .415769
   8.84264   8.84264      1.00  2.181144   .418909
   8.84252   8.84252      1.00  2.179674   .416999
   8.84240   8.84240      1.00  2.181924   .418719
   8.84229   8.84229      1.00  2.180054   .417859
   8.84219   8.84219      1.00  2.179874   .415299
   8.84208   8.84208      1.00  2.177224   .418559
   8.84196   8.84196      1.00  2.177034   .417909
   8.84186   8.84186      1.00  2.175354   .418639
   8.84175   8.84175      1.00  2.174734   .416559
   8.84164   8.84164      1.00  2.176344   .418499
   8.84152   8.84152      1.00  2.176464   .416849
   8.84141   8.84141      1.00  2.181154   .416599
   8.84130   8.84130      1.00  2.181874   .418279
   8.84118   8.84118      1.00  2.162664   .415329
   8.84107   8.84107      1.00  2.176254   .417949
   8.84096   8.84096      1.00  2.170944   .416179
   8.84085   8.84085      1.00  2.174074   .415049
   8.84073   8.84073      1.00  2.168874   .414119
   8.84061   8.84061      1.00  2.171584   .415949
   8.84050   8.84050      1.00  2.173674   .417719
   8.84038   8.84038      1.00  2.175524   .416629
   8.84025   8.84025      1.00  2.179504   .418569
   8.84014   8.84014      1.00  2.180544   .417369
   8.84003   8.84003      1.00  2.176174   .417119
   8.83992   8.83992      1.00  2.173334   .418349
   8.83980   8.83980      1.00  2.170994   .419669
   8.83967   8.83967      1.00  2.167964   .418419
   8.83956   8.83956      1.00  2.158314   .416799
   8.83944   8.83944      1.00  2.172104   .421159
   8.83933   8.83933      1.00  2.168864   .418329
   8.83921   8.83921      1.00  2.173454   .420149
   8.83910   8.83910      1.00  2.173534   .419649
   8.83899   8.83899      1.00  2.174434   .421989
   8.83887   8.83887      1.00  2.172104   .421219
   8.83876   8.83876      1.00  2.175114   .423259
   8.83865   8.83865      1.00  2.171474   .420719
   8.83854   8.83854      1.00  2.168384   .419189
   8.83843   8.83843      1.00  2.164924   .419759
   8.83832   8.83832      1.00  2.165984   .418769
   8.83821   8.83821      1.00  2.167594   .420879
   8.83811   8.83811      1.00  2.172004   .422029
   8.83799   8.83799      1.00  2.156564   .417109
   8.83788   8.83788      1.00  2.169234   .420189
   8.83777   8.83777      1.00  2.176014   .421209
   8.83767   8.83767      1.00  2.173684   .420069
   8.83756   8.83756      1.00  2.168164   .420339
   8.83744   8.83744      1.00  2.169184   .419629
   8.83733   8.83733      1.00  2.167854   .418809
   8.83723   8.83723      1.00  2.160344   .419899
   8.83712   8.83712      1.00  2.166234   .420049
   8.83700   8.83700      1.00  2.165874   .420689
   8.83689   8.83689      1.00  2.166704   .419649
   8.83679   8.83679      1.00  2.167984   .421759
   8.83667   8.83667      1.00  2.166374   .423249
   8.83657   8.83657      1.00  2.161294   .422419
   8.83646   8.83646      1.00  2.163704   .422369
   8.83636   8.83636      1.00  2.175404   .425479
   8.83626   8.83626      1.00  2.160354   .421459
   8.83615   8.83615      1.00  2.162934   .423409
   8.83605   8.83605      1.00  2.159604   .422989
   8.83595   8.83595      1.00  2.158154   .421689
   8.83584   8.83584      1.00  2.159924   .423609
   8.83573   8.83573      1.00  2.169944   .427979
   8.83564   8.83564      1.00  2.171694   .428129
   8.83554   8.83554      1.00  2.170354   .426029
   8.83543   8.83543      1.00  2.168634   .424709
   8.83533   8.83533      1.00  2.162974   .426329
   8.83523   8.83523      1.00  2.158054   .423729
   8.83512   8.83512      1.00  2.144754   .422749
   8.83502   8.83502      1.00  2.156324   .422689
   8.83491   8.83491      1.00  2.154844   .426129
   8.83481   8.83481      1.00  2.165254   .426719
   8.83470   8.83470      1.00  2.163874   .427459
   8.83459   8.83459      1.00  2.163594   .428309
   8.83448   8.83448      1.00  2.162844   .429639
   8.83437   8.83437      1.00  2.168624   .430309
   8.83426   8.83426      1.00  2.165044   .426799
   8.83415   8.83415      1.00  2.157684   .428139
   8.83403   8.83403      1.00  2.160184   .429079
   8.83392   8.83392      1.00  2.160084   .427309
   8.83381   8.83381      1.00  2.161004   .428739
   8.83368   8.83368      1.00  2.143554   .425469
   8.83356   8.83356      1.00  2.153344   .428749
   8.83346   8.83346      1.00  2.160924   .429459
   8.83335   8.83335      1.00  2.166424   .433249
   8.83323   8.83323      1.00  2.161404   .430999
   8.83311   8.83311      1.00  2.164314   .432119
   8.83299   8.83299      1.00  2.166924   .431789
   8.83288   8.83288      1.00  2.158354   .429709
   8.83276   8.83276      1.00  2.155994   .429709
   8.83265   8.83265      1.00  2.150894   .426159
   8.83254   8.83254      1.00  2.156274   .430959
   8.83243   8.83243      1.00  2.157434   .431049
   8.83231   8.83231      1.00  2.162024   .430069
   8.83220   8.83220      1.00  2.160494   .429989
   8.83209   8.83209      1.00  2.146294   .426489
   8.83198   8.83198      1.00  2.162794   .432099
   8.83187   8.83187      1.00  2.158764   .431249
   8.83176   8.83176      1.00  2.156134   .432519
   8.83165   8.83165      1.00  2.155384   .432109
   8.83154   8.83154      1.00  2.157524   .434309
   8.83143   8.83143      1.00  2.152304   .431089
   8.83131   8.83131      1.00  2.151914   .431879
   8.83121   8.83121      1.00  2.159214   .434019
   8.83110   8.83110      1.00  2.157754   .433259
   8.83098   8.83098      1.00  2.159424   .434549
   8.83087   8.83087      1.00  2.160734   .432369
   8.83075   8.83075      1.00  2.161824   .434309
   8.83064   8.83064      1.00  2.156754   .432919
   8.83052   8.83052      1.00  2.137334   .429449
   8.83040   8.83040      1.00  2.150004   .432609
   8.83028   8.83028      1.00  2.148454   .432219
   8.83016   8.83016      1.00  2.153424   .432929
   8.83004   8.83004      1.00  2.156404   .434459
   8.82992   8.82992      1.00  2.155804   .436309
   8.82981   8.82981      1.00  2.158164   .435319
   8.82970   8.82970      1.00  2.161774   .436509
   8.82958   8.82958      1.00  2.159094   .437379
   8.82946   8.82946      1.00  2.157144   .437229
   8.82935   8.82935      1.00  2.157784   .436599
   8.82923   8.82923      1.00  2.152534   .436199
   8.82912   8.82912      1.00  2.150184   .436079
   8.82900   8.82900      1.00  2.154254   .434399
   8.82890   8.82890      1.00  2.155364   .434959
   8.82880   8.82880      1.00  2.140204   .433119
   8.82868   8.82868      1.00  2.157104   .435899
   8.82856   8.82856      1.00  2.155744   .437449
   8.82845   8.82845      1.00  2.158604   .436129
   8.82835   8.82835      1.00  2.163674   .436459
   8.82824   8.82824      1.00  2.158594   .436309
   8.82813   8.82813      1.00  2.150474   .433509
   8.82802   8.82802      1.00  2.149374   .433669
   8.82791   8.82791      1.00  2.149154   .436589
   8.82779   8.82779      1.00  2.144384   .434979
   8.82768   8.82768      1.00  2.157034   .436949
   8.82757   8.82757      1.00  2.160514   .437169
   8.82747   8.82747      1.00  2.162354   .438499
   8.82735   8.82735      1.00  2.151584   .436229
   8.82724   8.82724      1.00  2.154814   .436979
   8.82714   8.82714      1.00  2.158564   .438599
   8.82703   8.82703      1.00  2.156284   .435699
   8.82692   8.82692      1.00  2.155034   .436489
   8.82680   8.82680      1.00  2.151964   .442219
   8.82670   8.82670      1.00  2.153784   .441949
   8.82660   8.82660      1.00  2.155554   .439869
   8.82650   8.82650      1.00  2.156404   .439499
   8.82639   8.82639      1.00  2.157094   .439089
   8.82629   8.82629      1.00  2.160004   .440179
   8.82619   8.82619      1.00  2.159854   .437899
   8.82608   8.82608      1.00  2.159024   .438369
   8.82597   8.82597      1.00  2.156244   .436799
   8.82586   8.82586      1.00  2.140424   .434679
   8.82577   8.82577      1.00  2.156284   .443639
   8.82566   8.82566      1.00  2.153054   .444499
   8.82556   8.82556      1.00  2.151404   .438799
   8.82545   8.82545      1.00  2.154074   .440279
   8.82535   8.82535      1.00  2.161174   .441749
   8.82525   8.82525      1.00  2.163604   .440759
   8.82515   8.82515      1.00  2.161264   .438199
   8.82504   8.82504      1.00  2.162114   .439459
   8.82494   8.82494      1.00  2.157624   .439069
   8.82483   8.82483      1.00  2.158864   .437599
   8.82472   8.82472      1.00  2.156624   .437089
   8.82462   8.82462      1.00  2.155504   .436079
   8.82451   8.82451      1.00  2.157714   .436999
   8.82439   8.82439      1.00  2.145734   .435069
   8.82428   8.82428      1.00  2.156634   .437209
   8.82418   8.82418      1.00  2.158584   .436879
   8.82406   8.82406      1.00  2.166174   .438409
   8.82394   8.82394      1.00  2.163964   .438289
   8.82383   8.82383      1.00  2.161014   .437829
   8.82371   8.82371      1.00  2.166874   .438509
   8.82360   8.82360      1.00  2.156124   .435999
   8.82348   8.82348      1.00  2.156804   .437469
   8.82337   8.82337      1.00  2.154544   .431659
   8.82325   8.82325      1.00  2.156054   .435579
   8.82314   8.82314      1.00  2.160334   .440319
   8.82302   8.82302      1.00  2.159174   .438559
   8.82290   8.82290      1.00  2.167804   .439839
   8.82279   8.82279      1.00  2.149364   .440419
   8.82268   8.82268      1.00  2.168294   .442849
   8.82256   8.82256      1.00  2.162284   .439949
   8.82244   8.82244      1.00  2.157784   .437539
   8.82234   8.82234      1.00  2.157964   .440219
   8.82223   8.82223      1.00  2.158844   .438229
   8.82211   8.82211      1.00  2.161214   .439909
   8.82200   8.82200      1.00  2.162634   .441959
   8.82189   8.82189      1.00  2.161764   .442179
   8.82179   8.82179      1.00  2.163934   .441139
   8.82167   8.82167      1.00  2.163784   .440039
   8.82155   8.82155      1.00  2.163994   .441119
   8.82145   8.82145      1.00  2.166964   .443539
   8.82134   8.82134      1.00  2.164844   .441529
   8.82122   8.82122      1.00  2.153684   .438179
   8.82111   8.82111      1.00  2.162064   .440039
   8.82100   8.82100      1.00  2.156224   .437579
   8.82089   8.82089      1.00  2.161404   .439549
   8.82077   8.82077      1.00  2.160854   .441309
   8.82065   8.82065      1.00  2.163834   .440849
   8.82054   8.82054      1.00  2.166414   .438529
   8.82042   8.82042      1.00  2.166094   .441709
   8.82030   8.82030      1.00  2.167074   .442919
   8.82017   8.82017      1.00  2.164444   .442649
   8.82006   8.82006      1.00  2.163614   .440519
   8.81995   8.81995      1.00  2.159334   .441369
   8.81983   8.81983      1.00  2.156614   .440769
   8.81971   8.81971      1.00  2.153124   .440029
   8.81959   8.81959      1.00  2.153174   .438869
   8.81948   8.81948      1.00  2.163824   .440989
   8.81936   8.81936      1.00  2.166244   .441889
   8.81925   8.81925      1.00  2.165014   .442149
   8.81913   8.81913      1.00  2.165874   .441639
   8.81902   8.81902      1.00  2.165294   .441989
   8.81891   8.81891      1.00  2.166024   .441389
   8.81880   8.81880      1.00  2.162584   .439459
   8.81868   8.81868      1.00  2.163204   .441019
   8.81858   8.81858      1.00  2.160064   .440259
   8.81846   8.81846      1.00  2.160034   .439399
   8.81836   8.81836      1.00  2.159784   .439809
   8.81825   8.81825      1.00  2.163784   .440829
   8.81814   8.81814      1.00  2.168444   .442329
   8.81802   8.81802      1.00  2.154404   .438389
   8.81791   8.81791      1.00  2.161114   .438369
   8.81780   8.81780      1.00  2.166064   .442759
   8.81770   8.81770      1.00  2.164334   .440519
   8.81758   8.81758      1.00  2.157554   .441639
   8.81747   8.81747      1.00  2.159494   .440789
   8.81737   8.81737      1.00  2.160864   .440749
   8.81731   8.81731      1.00  2.158374   .440289
