# Supplementary material for: Direct Observation of Palladium Leaching from Pd/C by a Simple Method: X-ray Absorption Spectroscopy of Heterogeneous Mixtures
Source: ACS Omega. 2023 Jun 7;8(24):21787–92. doi: 10.1021/acsomega.3c01343 (PMC10286095; doi:10.1021/acsomega.3c01343)
Supplement: Supplementary file 2 — ao3c01343_si_002.zip [file ao3c01343_si_002.zip › Figure 7,8/22_RK_AirOx_25C_05N_slow_HCl_30min_10.qd]

  9809     KEK-PF   NW10A
 _slow_HCl_30min 20.12.12 6:51: - 20.12.12 6:52: Serial#KEKPF-NW10A_047930
 22_RK_AirOx_25C_05N_slow_HCl_30min                                              
 Ring :   6.5 GeV    49.9 mA -   49.9 mA
 Mono :   Si(311)       D=  1.63747 A    Initial angle=  9.00023 deg
 NW10A     Transmission( 2)   Repetition= 10     Points= 1654
 Param file : QXAFS(SYNC)     angle axis (*)     Block =    1

 Block      Init-Ang  Final-Ang     Step/deg     Time/s       Num
     1        9.00023   8.81728          ***       1.00      1654
 Ortec(-1)     NDCH = 3
  Angle(c)  Angle(o)    time/s         2         3
      Mode         0         0         1         2
    Offset         0         0    .00492    .00311
   9.00023   9.00023      1.00  2.304164  2.729959
   9.00014   9.00014      1.00  2.305684  2.731969
   9.00001   9.00001      1.00  2.305584  2.734259
   8.99990   8.99990      1.00  2.312694  2.741469
   8.99979   8.99979      1.00  2.308484  2.737489
   8.99968   8.99968      1.00  2.297264  2.728959
   8.99956   8.99956      1.00  2.306854  2.735489
   8.99945   8.99945      1.00  2.311264  2.743849
   8.99933   8.99933      1.00  2.310774  2.739289
   8.99923   8.99923      1.00  2.312294  2.744819
   8.99912   8.99912      1.00  2.311194  2.745439
   8.99901   8.99901      1.00  2.311304  2.742469
   8.99891   8.99891      1.00  2.310454  2.736549
   8.99880   8.99880      1.00  2.308494  2.739459
   8.99868   8.99868      1.00  2.310004  2.741479
   8.99857   8.99857      1.00  2.306224  2.738269
   8.99847   8.99847      1.00  2.310124  2.740449
   8.99836   8.99836      1.00  2.306874  2.739979
   8.99825   8.99825      1.00  2.307414  2.744669
   8.99814   8.99814      1.00  2.295164  2.730339
   8.99803   8.99803      1.00  2.307954  2.746219
   8.99793   8.99793      1.00  2.312144  2.751699
   8.99781   8.99781      1.00  2.310444  2.744729
   8.99770   8.99770      1.00  2.309534  2.742319
   8.99760   8.99760      1.00  2.309994  2.748019
   8.99749   8.99749      1.00  2.307824  2.744239
   8.99738   8.99738      1.00  2.308284  2.749819
   8.99726   8.99726      1.00  2.308344  2.749909
   8.99716   8.99716      1.00  2.303974  2.747269
   8.99706   8.99706      1.00  2.307564  2.748729
   8.99695   8.99695      1.00  2.305084  2.743779
   8.99684   8.99684      1.00  2.307594  2.764659
   8.99673   8.99673      1.00  2.308894  2.754079
   8.99663   8.99663      1.00  2.295904  2.738619
   8.99652   8.99652      1.00  2.308354  2.751309
   8.99642   8.99642      1.00  2.307294  2.750449
   8.99631   8.99631      1.00  2.307644  2.749249
   8.99621   8.99621      1.00  2.306134  2.741129
   8.99610   8.99610      1.00  2.306114  2.742579
   8.99600   8.99600      1.00  2.305574  2.751389
   8.99590   8.99590      1.00  2.304944  2.746709
   8.99580   8.99580      1.00  2.307974  2.749649
   8.99570   8.99570      1.00  2.306694  2.753159
   8.99560   8.99560      1.00  2.308384  2.747089
   8.99550   8.99550      1.00  2.306844  2.746389
   8.99540   8.99540      1.00  2.305714  2.747359
   8.99529   8.99529      1.00  2.304314  2.752769
   8.99519   8.99519      1.00  2.294024  2.744309
   8.99509   8.99509      1.00  2.301794  2.745309
   8.99499   8.99499      1.00  2.303384  2.751069
   8.99488   8.99488      1.00  2.308154  2.755249
   8.99477   8.99477      1.00  2.305394  2.749829
   8.99467   8.99467      1.00  2.305334  2.751009
   8.99457   8.99457      1.00  2.307044  2.751039
   8.99446   8.99446      1.00  2.304294  2.749539
   8.99434   8.99434      1.00  2.306374  2.750879
   8.99423   8.99423      1.00  2.305294  2.746289
   8.99412   8.99412      1.00  2.302614  2.750849
   8.99400   8.99400      1.00  2.303944  2.749369
   8.99389   8.99389      1.00  2.304794  2.748639
   8.99379   8.99379      1.00  2.303454  2.754389
   8.99367   8.99367      1.00  2.293704  2.739899
   8.99355   8.99355      1.00  2.300154  2.743399
   8.99343   8.99343      1.00  2.305784  2.755679
   8.99332   8.99332      1.00  2.306974  2.756019
   8.99321   8.99321      1.00  2.304904  2.755109
   8.99310   8.99310      1.00  2.303704  2.759509
   8.99298   8.99298      1.00  2.300064  2.752279
   8.99288   8.99288      1.00  2.302304  2.755839
   8.99276   8.99276      1.00  2.299074  2.746839
   8.99264   8.99264      1.00  2.300854  2.748429
   8.99253   8.99253      1.00  2.301724  2.754119
   8.99242   8.99242      1.00  2.301644  2.750029
   8.99232   8.99232      1.00  2.303214  2.753949
   8.99220   8.99220      1.00  2.303894  2.752629
   8.99209   8.99209      1.00  2.290464  2.737849
   8.99199   8.99199      1.00  2.304164  2.758259
   8.99188   8.99188      1.00  2.303454  2.754809
   8.99177   8.99177      1.00  2.301624  2.754249
   8.99165   8.99165      1.00  2.300644  2.753719
   8.99155   8.99155      1.00  2.299124  2.757299
   8.99144   8.99144      1.00  2.301334  2.756309
   8.99133   8.99133      1.00  2.300394  2.752899
   8.99122   8.99122      1.00  2.302224  2.758319
   8.99111   8.99111      1.00  2.301934  2.755369
   8.99100   8.99100      1.00  2.302434  2.756659
   8.99088   8.99088      1.00  2.304714  2.761169
   8.99076   8.99076      1.00  2.298884  2.754059
   8.99065   8.99065      1.00  2.286354  2.739819
   8.99054   8.99054      1.00  2.298054  2.753379
   8.99043   8.99043      1.00  2.299184  2.757939
   8.99031   8.99031      1.00  2.300484  2.767519
   8.99019   8.99019      1.00  2.297024  2.751219
   8.99008   8.99008      1.00  2.301454  2.759069
   8.98995   8.98995      1.00  2.304014  2.771059
   8.98983   8.98983      1.00  2.302244  2.761759
   8.98972   8.98972      1.00  2.301454  2.758649
   8.98960   8.98960      1.00  2.301574  2.759659
   8.98949   8.98949      1.00  2.300844  2.758959
   8.98938   8.98938      1.00  2.297774  2.752019
   8.98927   8.98927      1.00  2.300194  2.761029
   8.98915   8.98915      1.00  2.300194  2.760679
   8.98904   8.98904      1.00  2.298794  2.764049
   8.98892   8.98892      1.00  2.297744  2.757529
   8.98882   8.98882      1.00  2.291694  2.753299
   8.98871   8.98871      1.00  2.298954  2.762969
   8.98859   8.98859      1.00  2.303974  2.770659
   8.98848   8.98848      1.00  2.301654  2.764339
   8.98837   8.98837      1.00  2.301084  2.764429
   8.98826   8.98826      1.00  2.299694  2.762189
   8.98815   8.98815      1.00  2.295644  2.756459
   8.98805   8.98805      1.00  2.297214  2.755739
   8.98794   8.98794      1.00  2.295604  2.765599
   8.98784   8.98784      1.00  2.298424  2.764399
   8.98772   8.98772      1.00  2.300454  2.767149
   8.98760   8.98760      1.00  2.299864  2.770599
   8.98750   8.98750      1.00  2.300644  2.779139
   8.98739   8.98739      1.00  2.291004  2.765469
   8.98727   8.98727      1.00  2.297604  2.766299
   8.98716   8.98716      1.00  2.300394  2.765649
   8.98706   8.98706      1.00  2.298084  2.761469
   8.98695   8.98695      1.00  2.296804  2.762529
   8.98684   8.98684      1.00  2.300254  2.763249
   8.98673   8.98673      1.00  2.301264  2.766679
   8.98663   8.98663      1.00  2.298714  2.764189
   8.98652   8.98652      1.00  2.299054  2.763279
   8.98641   8.98641      1.00  2.297544  2.761859
   8.98631   8.98631      1.00  2.300224  2.767009
   8.98621   8.98621      1.00  2.298914  2.763599
   8.98611   8.98611      1.00  2.299614  2.769129
   8.98600   8.98600      1.00  2.297294  2.763289
   8.98589   8.98589      1.00  2.296844  2.764189
   8.98579   8.98579      1.00  2.296694  2.763469
   8.98570   8.98570      1.00  2.282344  2.741969
   8.98559   8.98559      1.00  2.295804  2.764779
   8.98549   8.98549      1.00  2.298944  2.769169
   8.98539   8.98539      1.00  2.300854  2.771999
   8.98528   8.98528      1.00  2.299074  2.774379
   8.98517   8.98517      1.00  2.296994  2.777919
   8.98507   8.98507      1.00  2.298644  2.777709
   8.98497   8.98497      1.00  2.298374  2.784919
   8.98487   8.98487      1.00  2.298864  2.772589
   8.98476   8.98476      1.00  2.295224  2.775599
   8.98465   8.98465      1.00  2.297734  2.769099
   8.98455   8.98455      1.00  2.295364  2.774779
   8.98443   8.98443      1.00  2.298034  2.770899
   8.98432   8.98432      1.00  2.296134  2.767869
   8.98421   8.98421      1.00  2.278504  2.755569
   8.98409   8.98409      1.00  2.296134  2.773459
   8.98399   8.98399      1.00  2.299874  2.774189
   8.98387   8.98387      1.00  2.298384  2.775429
   8.98375   8.98375      1.00  2.298634  2.772779
   8.98365   8.98365      1.00  2.299034  2.775779
   8.98353   8.98353      1.00  2.294724  2.772099
   8.98341   8.98341      1.00  2.295494  2.773849
   8.98329   8.98329      1.00  2.295794  2.770539
   8.98318   8.98318      1.00  2.297704  2.782999
   8.98307   8.98307      1.00  2.296294  2.769229
   8.98295   8.98295      1.00  2.299614  2.772139
   8.98283   8.98283      1.00  2.300614  2.774779
   8.98272   8.98272      1.00  2.294744  2.770889
   8.98261   8.98261      1.00  2.284674  2.758029
   8.98249   8.98249      1.00  2.297374  2.771689
   8.98238   8.98238      1.00  2.298794  2.777899
   8.98227   8.98227      1.00  2.294364  2.773479
   8.98216   8.98216      1.00  2.298664  2.774289
   8.98205   8.98205      1.00  2.293564  2.769659
   8.98193   8.98193      1.00  2.297744  2.776789
   8.98182   8.98182      1.00  2.299834  2.781409
   8.98172   8.98172      1.00  2.295384  2.772149
   8.98161   8.98161      1.00  2.299454  2.778959
   8.98150   8.98150      1.00  2.298294  2.774089
   8.98139   8.98139      1.00  2.300114  2.782729
   8.98128   8.98128      1.00  2.295784  2.776349
   8.98117   8.98117      1.00  2.285084  2.758599
   8.98105   8.98105      1.00  2.298364  2.779939
   8.98093   8.98093      1.00  2.294474  2.780119
   8.98082   8.98082      1.00  2.295894  2.779089
   8.98070   8.98070      1.00  2.298214  2.779879
   8.98059   8.98059      1.00  2.299734  2.782109
   8.98047   8.98047      1.00  2.301844  2.779719
   8.98036   8.98036      1.00  2.298684  2.780749
   8.98023   8.98023      1.00  2.299234  2.779469
   8.98012   8.98012      1.00  2.293014  2.774519
   8.98000   8.98000      1.00  2.299454  2.782199
   8.97989   8.97989      1.00  2.295934  2.777499
   8.97977   8.97977      1.00  2.297394  2.782079
   8.97964   8.97964      1.00  2.290094  2.774529
   8.97953   8.97953      1.00  2.295444  2.777129
   8.97942   8.97942      1.00  2.299434  2.787119
   8.97930   8.97930      1.00  2.300054  2.784839
   8.97919   8.97919      1.00  2.301554  2.786079
   8.97909   8.97909      1.00  2.300384  2.785319
   8.97897   8.97897      1.00  2.300244  2.788859
   8.97885   8.97885      1.00  2.296114  2.781099
   8.97874   8.97874      1.00  2.298864  2.787549
   8.97863   8.97863      1.00  2.297444  2.782839
   8.97852   8.97852      1.00  2.299034  2.786369
   8.97841   8.97841      1.00  2.296004  2.784369
   8.97830   8.97830      1.00  2.298204  2.791809
   8.97819   8.97819      1.00  2.298584  2.787289
   8.97809   8.97809      1.00  2.283714  2.772899
   8.97797   8.97797      1.00  2.297554  2.786479
   8.97786   8.97786      1.00  2.299414  2.792639
   8.97776   8.97776      1.00  2.297454  2.790979
   8.97765   8.97765      1.00  2.292604  2.786779
   8.97753   8.97753      1.00  2.296494  2.791539
   8.97742   8.97742      1.00  2.297524  2.786169
   8.97731   8.97731      1.00  2.299524  2.782169
   8.97721   8.97721      1.00  2.297924  2.786789
   8.97710   8.97710      1.00  2.300474  2.787419
   8.97699   8.97699      1.00  2.295744  2.775569
   8.97688   8.97688      1.00  2.299324  2.783299
   8.97677   8.97677      1.00  2.299414  2.776789
   8.97666   8.97666      1.00  2.296354  2.784249
   8.97656   8.97656      1.00  2.296444  2.778829
   8.97645   8.97645      1.00  2.281984  2.758199
   8.97634   8.97634      1.00  2.296574  2.785909
   8.97624   8.97624      1.00  2.294754  2.787889
   8.97613   8.97613      1.00  2.295684  2.787539
   8.97603   8.97603      1.00  2.294344  2.767569
   8.97593   8.97593      1.00  2.295894  2.783299
   8.97583   8.97583      1.00  2.296454  2.773659
   8.97573   8.97573      1.00  2.296034  2.783819
   8.97562   8.97562      1.00  2.297024  2.785639
   8.97552   8.97552      1.00  2.293314  2.782729
   8.97542   8.97542      1.00  2.296724  2.775719
   8.97531   8.97531      1.00  2.295724  2.790329
   8.97521   8.97521      1.00  2.291344  2.778129
   8.97511   8.97511      1.00  2.297804  2.792259
   8.97500   8.97500      1.00  2.280104  2.768179
   8.97490   8.97490      1.00  2.295504  2.790019
   8.97480   8.97480      1.00  2.298614  2.788719
   8.97469   8.97469      1.00  2.295804  2.788429
   8.97458   8.97458      1.00  2.300524  2.789119
   8.97447   8.97447      1.00  2.297634  2.788569
   8.97436   8.97436      1.00  2.294674  2.787819
   8.97425   8.97425      1.00  2.294084  2.789099
   8.97413   8.97413      1.00  2.294804  2.792849
   8.97402   8.97402      1.00  2.289284  2.783979
   8.97391   8.97391      1.00  2.294384  2.784249
   8.97381   8.97381      1.00  2.293454  2.780839
   8.97368   8.97368      1.00  2.292974  2.788369
   8.97356   8.97356      1.00  2.294584  2.789199
   8.97344   8.97344      1.00  2.286164  2.784539
   8.97333   8.97333      1.00  2.295524  2.790739
   8.97322   8.97322      1.00  2.293984  2.785319
   8.97309   8.97309      1.00  2.294694  2.788269
   8.97298   8.97298      1.00  2.294644  2.788209
   8.97287   8.97287      1.00  2.292804  2.798749
   8.97276   8.97276      1.00  2.292384  2.790399
   8.97264   8.97264      1.00  2.295234  2.788759
   8.97253   8.97253      1.00  2.292174  2.783269
   8.97242   8.97242      1.00  2.293734  2.790469
   8.97231   8.97231      1.00  2.295144  2.788379
   8.97219   8.97219      1.00  2.294194  2.794309
   8.97208   8.97208      1.00  2.294274  2.790149
   8.97198   8.97198      1.00  2.285584  2.774439
   8.97186   8.97186      1.00  2.290704  2.785599
   8.97175   8.97175      1.00  2.290714  2.785539
   8.97164   8.97164      1.00  2.292304  2.786739
   8.97153   8.97153      1.00  2.292594  2.783689
   8.97142   8.97142      1.00  2.293744  2.793489
   8.97131   8.97131      1.00  2.288124  2.785619
   8.97120   8.97120      1.00  2.290394  2.787669
   8.97109   8.97109      1.00  2.292944  2.789299
   8.97097   8.97097      1.00  2.292334  2.787639
   8.97085   8.97085      1.00  2.293644  2.785279
   8.97074   8.97074      1.00  2.292324  2.793129
   8.97063   8.97063      1.00  2.293354  2.787189
   8.97051   8.97051      1.00  2.286784  2.782459
   8.97039   8.97039      1.00  2.279164  2.775569
   8.97028   8.97028      1.00  2.290494  2.787179
   8.97016   8.97016      1.00  2.293284  2.785899
   8.97005   8.97005      1.00  2.294084  2.788989
   8.96993   8.96993      1.00  2.292364  2.789369
   8.96981   8.96981      1.00  2.292354  2.795569
   8.96969   8.96969      1.00  2.291124  2.786079
   8.96957   8.96957      1.00  2.291364  2.778819
   8.96945   8.96945      1.00  2.287324  2.786329
   8.96934   8.96934      1.00  2.291904  2.789749
   8.96923   8.96923      1.00  2.286454  2.785139
   8.96911   8.96911      1.00  2.290034  2.786539
   8.96900   8.96900      1.00  2.291724  2.795539
   8.96889   8.96889      1.00  2.275864  2.771499
   8.96879   8.96879      1.00  2.290364  2.780669
   8.96868   8.96868      1.00  2.293464  2.790329
   8.96856   8.96856      1.00  2.289384  2.787999
   8.96845   8.96845      1.00  2.291514  2.788639
   8.96835   8.96835      1.00  2.293604  2.793919
   8.96823   8.96823      1.00  2.289774  2.805889
   8.96812   8.96812      1.00  2.291224  2.795029
   8.96802   8.96802      1.00  2.291504  2.794279
   8.96791   8.96791      1.00  2.284274  2.781619
   8.96780   8.96780      1.00  2.291894  2.790879
   8.96769   8.96769      1.00  2.290434  2.794109
   8.96758   8.96758      1.00  2.291974  2.792739
   8.96746   8.96746      1.00  2.288934  2.786809
   8.96735   8.96735      1.00  2.274304  2.765399
   8.96724   8.96724      1.00  2.290004  2.790069
   8.96713   8.96713      1.00  2.287644  2.787429
   8.96703   8.96703      1.00  2.288174  2.788779
   8.96692   8.96692      1.00  2.288674  2.783429
   8.96681   8.96681      1.00  2.290654  2.787179
   8.96671   8.96671      1.00  2.290964  2.791599
   8.96660   8.96660      1.00  2.291884  2.795369
   8.96649   8.96649      1.00  2.288774  2.790779
   8.96638   8.96638      1.00  2.287374  2.790539
   8.96628   8.96628      1.00  2.290094  2.797779
   8.96618   8.96618      1.00  2.290494  2.796479
   8.96608   8.96608      1.00  2.289684  2.792679
   8.96597   8.96597      1.00  2.287344  2.788199
   8.96587   8.96587      1.00  2.272994  2.780999
   8.96577   8.96577      1.00  2.285014  2.785469
   8.96567   8.96567      1.00  2.287134  2.795129
   8.96556   8.96556      1.00  2.288794  2.796949
   8.96546   8.96546      1.00  2.286534  2.795759
   8.96536   8.96536      1.00  2.289974  2.801819
   8.96526   8.96526      1.00  2.290804  2.797039
   8.96515   8.96515      1.00  2.287614  2.791769
   8.96505   8.96505      1.00  2.285014  2.790029
   8.96495   8.96495      1.00  2.287014  2.792699
   8.96484   8.96484      1.00  2.287714  2.794989
   8.96473   8.96473      1.00  2.287794  2.795539
   8.96463   8.96463      1.00  2.287364  2.798289
   8.96452   8.96452      1.00  2.285324  2.789279
   8.96441   8.96441      1.00  2.273354  2.776189
   8.96430   8.96430      1.00  2.289134  2.797999
   8.96419   8.96419      1.00  2.289634  2.797699
   8.96408   8.96408      1.00  2.290224  2.798689
   8.96396   8.96396      1.00  2.288804  2.792969
   8.96384   8.96384      1.00  2.287034  2.796029
   8.96373   8.96373      1.00  2.287654  2.795779
   8.96362   8.96362      1.00  2.286404  2.795169
   8.96351   8.96351      1.00  2.285304  2.791839
   8.96338   8.96338      1.00  2.283704  2.790999
   8.96327   8.96327      1.00  2.285914  2.789839
   8.96315   8.96315      1.00  2.287714  2.794259
   8.96303   8.96303      1.00  2.287124  2.795899
   8.96292   8.96292      1.00  2.290544  2.800409
   8.96281   8.96281      1.00  2.275224  2.781369
   8.96269   8.96269      1.00  2.288044  2.795249
   8.96258   8.96258      1.00  2.287894  2.794289
   8.96247   8.96247      1.00  2.284064  2.787499
   8.96235   8.96235      1.00  2.287934  2.797139
   8.96225   8.96225      1.00  2.290034  2.799089
   8.96213   8.96213      1.00  2.286744  2.793229
   8.96202   8.96202      1.00  2.286984  2.790569
   8.96191   8.96191      1.00  2.288954  2.797649
   8.96181   8.96181      1.00  2.289024  2.792429
   8.96170   8.96170      1.00  2.289334  2.795479
   8.96158   8.96158      1.00  2.289014  2.795119
   8.96147   8.96147      1.00  2.287534  2.795099
   8.96137   8.96137      1.00  2.286324  2.796399
   8.96125   8.96125      1.00  2.269974  2.777719
   8.96113   8.96113      1.00  2.283674  2.787009
   8.96102   8.96102      1.00  2.286284  2.792739
   8.96091   8.96091      1.00  2.286524  2.796129
   8.96079   8.96079      1.00  2.289024  2.793829
   8.96068   8.96068      1.00  2.286544  2.795599
   8.96056   8.96056      1.00  2.288114  2.793969
   8.96045   8.96045      1.00  2.288454  2.798089
   8.96032   8.96032      1.00  2.286864  2.801289
   8.96021   8.96021      1.00  2.286574  2.795009
   8.96009   8.96009      1.00  2.286454  2.794499
   8.95997   8.95997      1.00  2.286424  2.794089
   8.95986   8.95986      1.00  2.284664  2.791319
   8.95974   8.95974      1.00  2.272164  2.772599
   8.95963   8.95963      1.00  2.283644  2.791879
   8.95951   8.95951      1.00  2.288774  2.798259
   8.95939   8.95939      1.00  2.286684  2.796779
   8.95927   8.95927      1.00  2.285774  2.795779
   8.95916   8.95916      1.00  2.288494  2.797219
   8.95906   8.95906      1.00  2.287724  2.790769
   8.95894   8.95894      1.00  2.286514  2.793389
   8.95883   8.95883      1.00  2.285024  2.793419
   8.95871   8.95871      1.00  2.283744  2.789379
   8.95861   8.95861      1.00  2.284594  2.789379
   8.95849   8.95849      1.00  2.285564  2.793739
   8.95838   8.95838      1.00  2.284094  2.796319
   8.95828   8.95828      1.00  2.283464  2.791079
   8.95817   8.95817      1.00  2.281314  2.789869
   8.95805   8.95805      1.00  2.287314  2.794499
   8.95794   8.95794      1.00  2.286244  2.793049
   8.95783   8.95783      1.00  2.282664  2.794159
   8.95773   8.95773      1.00  2.285304  2.792259
   8.95761   8.95761      1.00  2.283864  2.795319
   8.95750   8.95750      1.00  2.281194  2.789019
   8.95739   8.95739      1.00  2.283894  2.791729
   8.95729   8.95729      1.00  2.283334  2.793799
   8.95718   8.95718      1.00  2.285644  2.792489
   8.95707   8.95707      1.00  2.285464  2.795009
   8.95696   8.95696      1.00  2.285314  2.790119
   8.95686   8.95686      1.00  2.283894  2.789949
   8.95674   8.95674      1.00  2.270984  2.773269
   8.95663   8.95663      1.00  2.281494  2.788929
   8.95653   8.95653      1.00  2.280624  2.788649
   8.95642   8.95642      1.00  2.282204  2.786809
   8.95632   8.95632      1.00  2.283784  2.788309
   8.95621   8.95621      1.00  2.284564  2.789139
   8.95611   8.95611      1.00  2.284994  2.792449
   8.95601   8.95601      1.00  2.284274  2.790679
   8.95590   8.95590      1.00  2.282374  2.783599
   8.95580   8.95580      1.00  2.285174  2.783689
   8.95570   8.95570      1.00  2.285104  2.785979
   8.95560   8.95560      1.00  2.284444  2.785319
   8.95549   8.95549      1.00  2.282124  2.783169
   8.95539   8.95539      1.00  2.278754  2.779649
   8.95529   8.95529      1.00  2.266854  2.762549
   8.95519   8.95519      1.00  2.279304  2.782819
   8.95508   8.95508      1.00  2.282654  2.787349
   8.95497   8.95497      1.00  2.281214  2.782569
   8.95488   8.95488      1.00  2.286054  2.791129
   8.95477   8.95477      1.00  2.281534  2.784409
   8.95466   8.95466      1.00  2.280364  2.781909
   8.95454   8.95454      1.00  2.283114  2.785439
   8.95444   8.95444      1.00  2.280224  2.778259
   8.95433   8.95433      1.00  2.283974  2.782729
   8.95422   8.95422      1.00  2.277614  2.778459
   8.95411   8.95411      1.00  2.279084  2.784009
   8.95400   8.95400      1.00  2.280604  2.777889
   8.95388   8.95388      1.00  2.266964  2.768379
   8.95376   8.95376      1.00  2.279694  2.779179
   8.95365   8.95365      1.00  2.284064  2.780779
   8.95353   8.95353      1.00  2.284714  2.779899
   8.95342   8.95342      1.00  2.282104  2.779419
   8.95330   8.95330      1.00  2.280244  2.778959
   8.95318   8.95318      1.00  2.279244  2.769549
   8.95307   8.95307      1.00  2.276634  2.771659
   8.95296   8.95296      1.00  2.277124  2.774639
   8.95284   8.95284      1.00  2.277704  2.769629
   8.95272   8.95272      1.00  2.276484  2.770159
   8.95261   8.95261      1.00  2.279564  2.773709
   8.95250   8.95250      1.00  2.283594  2.776939
   8.95239   8.95239      1.00  2.281974  2.769289
   8.95227   8.95227      1.00  2.263294  2.747759
   8.95217   8.95217      1.00  2.279664  2.769459
   8.95205   8.95205      1.00  2.280964  2.767519
   8.95193   8.95193      1.00  2.277964  2.768399
   8.95183   8.95183      1.00  2.280604  2.771229
   8.95172   8.95172      1.00  2.277924  2.764329
   8.95161   8.95161      1.00  2.277034  2.764099
   8.95150   8.95150      1.00  2.276814  2.761089
   8.95139   8.95139      1.00  2.277104  2.765589
   8.95128   8.95128      1.00  2.276174  2.766569
   8.95117   8.95117      1.00  2.279604  2.768269
   8.95105   8.95105      1.00  2.281934  2.769599
   8.95093   8.95093      1.00  2.276934  2.766989
   8.95083   8.95083      1.00  2.267234  2.749619
   8.95072   8.95072      1.00  2.274464  2.756719
   8.95060   8.95060      1.00  2.275724  2.755429
   8.95048   8.95048      1.00  2.275464  2.752629
   8.95037   8.95037      1.00  2.275574  2.759599
   8.95025   8.95025      1.00  2.276784  2.759709
   8.95013   8.95013      1.00  2.277824  2.757439
   8.95001   8.95001      1.00  2.278884  2.753579
   8.94989   8.94989      1.00  2.279564  2.753629
   8.94977   8.94977      1.00  2.277964  2.750619
   8.94965   8.94965      1.00  2.273514  2.746509
   8.94953   8.94953      1.00  2.278114  2.754559
   8.94942   8.94942      1.00  2.270744  2.746209
   8.94932   8.94932      1.00  2.276134  2.749419
   8.94920   8.94920      1.00  2.277144  2.749289
   8.94909   8.94909      1.00  2.257794  2.725009
   8.94897   8.94897      1.00  2.275734  2.743749
   8.94887   8.94887      1.00  2.275904  2.742419
   8.94875   8.94875      1.00  2.272384  2.734369
   8.94863   8.94863      1.00  2.273264  2.734709
   8.94853   8.94853      1.00  2.276124  2.737089
   8.94842   8.94842      1.00  2.273294  2.738389
   8.94831   8.94831      1.00  2.268024  2.725929
   8.94821   8.94821      1.00  2.268994  2.724319
   8.94810   8.94810      1.00  2.267934  2.722249
   8.94798   8.94798      1.00  2.269664  2.724439
   8.94787   8.94787      1.00  2.275334  2.725929
   8.94776   8.94776      1.00  2.270524  2.725939
   8.94765   8.94765      1.00  2.257774  2.705079
   8.94754   8.94754      1.00  2.271544  2.721939
   8.94743   8.94743      1.00  2.273324  2.723529
   8.94732   8.94732      1.00  2.266954  2.716719
   8.94721   8.94721      1.00  2.270774  2.717849
   8.94710   8.94710      1.00  2.267614  2.713419
   8.94699   8.94699      1.00  2.265954  2.706339
   8.94688   8.94688      1.00  2.265574  2.701389
   8.94678   8.94678      1.00  2.264114  2.704879
   8.94667   8.94667      1.00  2.267624  2.703129
   8.94656   8.94656      1.00  2.268844  2.702409
   8.94646   8.94646      1.00  2.267654  2.699499
   8.94635   8.94635      1.00  2.262664  2.692309
   8.94625   8.94625      1.00  2.264754  2.692359
   8.94615   8.94615      1.00  2.254844  2.677999
   8.94604   8.94604      1.00  2.264324  2.686089
   8.94594   8.94594      1.00  2.263424  2.686999
   8.94584   8.94584      1.00  2.259884  2.685909
   8.94573   8.94573      1.00  2.259634  2.684349
   8.94563   8.94563      1.00  2.260934  2.679819
   8.94553   8.94553      1.00  2.266654  2.689609
   8.94543   8.94543      1.00  2.265874  2.685139
   8.94532   8.94532      1.00  2.263014  2.676239
   8.94521   8.94521      1.00  2.260624  2.670429
   8.94511   8.94511      1.00  2.259894  2.666619
   8.94501   8.94501      1.00  2.256694  2.661329
   8.94490   8.94490      1.00  2.255404  2.660069
   8.94479   8.94479      1.00  2.246024  2.641069
   8.94470   8.94470      1.00  2.256474  2.644069
   8.94459   8.94459      1.00  2.254494  2.641509
   8.94447   8.94447      1.00  2.258834  2.639409
   8.94436   8.94436      1.00  2.257804  2.633679
   8.94425   8.94425      1.00  2.259224  2.635419
   8.94414   8.94414      1.00  2.259934  2.633329
   8.94403   8.94403      1.00  2.255894  2.622929
   8.94392   8.94392      1.00  2.253134  2.614599
   8.94381   8.94381      1.00  2.255224  2.614769
   8.94369   8.94369      1.00  2.253864  2.610469
   8.94357   8.94357      1.00  2.250864  2.603889
   8.94346   8.94346      1.00  2.254284  2.601749
   8.94334   8.94334      1.00  2.253324  2.593639
   8.94323   8.94323      1.00  2.235054  2.571719
   8.94311   8.94311      1.00  2.254824  2.589789
   8.94299   8.94299      1.00  2.258974  2.585349
   8.94287   8.94287      1.00  2.253664  2.577139
   8.94276   8.94276      1.00  2.255164  2.571399
   8.94264   8.94264      1.00  2.250004  2.562129
   8.94253   8.94253      1.00  2.248894  2.557339
   8.94242   8.94242      1.00  2.244294  2.542589
   8.94232   8.94232      1.00  2.252494  2.543119
   8.94220   8.94220      1.00  2.251034  2.534029
   8.94209   8.94209      1.00  2.245334  2.529019
   8.94198   8.94198      1.00  2.254184  2.533829
   8.94187   8.94187      1.00  2.250344  2.522039
   8.94176   8.94176      1.00  2.252704  2.509319
   8.94165   8.94165      1.00  2.252004  2.508969
   8.94154   8.94154      1.00  2.237384  2.475069
   8.94144   8.94144      1.00  2.245794  2.476299
   8.94132   8.94132      1.00  2.247924  2.469939
   8.94120   8.94120      1.00  2.246154  2.454149
   8.94109   8.94109      1.00  2.241174  2.441879
   8.94098   8.94098      1.00  2.247044  2.436369
   8.94086   8.94086      1.00  2.247404  2.424289
   8.94075   8.94075      1.00  2.249654  2.413209
   8.94064   8.94064      1.00  2.246904  2.396269
   8.94052   8.94052      1.00  2.251584  2.384139
   8.94041   8.94041      1.00  2.249214  2.369429
   8.94029   8.94029      1.00  2.242414  2.343539
   8.94017   8.94017      1.00  2.245254  2.328159
   8.94006   8.94006      1.00  2.226814  2.290809
   8.93993   8.93993      1.00  2.242354  2.286979
   8.93981   8.93981      1.00  2.248514  2.267419
   8.93970   8.93970      1.00  2.247544  2.248319
   8.93958   8.93958      1.00  2.249304  2.227979
   8.93947   8.93947      1.00  2.249384  2.201479
   8.93935   8.93935      1.00  2.250374  2.181739
   8.93924   8.93924      1.00  2.246544  2.151029
   8.93913   8.93913      1.00  2.250084  2.126679
   8.93902   8.93902      1.00  2.245114  2.091529
   8.93890   8.93890      1.00  2.237274  2.052609
   8.93880   8.93880      1.00  2.244634  2.026979
   8.93869   8.93869      1.00  2.245374  1.997419
   8.93857   8.93857      1.00  2.230544  1.953459
   8.93846   8.93846      1.00  2.243484  1.923869
   8.93835   8.93835      1.00  2.247554  1.894439
   8.93824   8.93824      1.00  2.243644  1.852879
   8.93813   8.93813      1.00  2.247264  1.821719
   8.93802   8.93802      1.00  2.248894  1.784189
   8.93791   8.93791      1.00  2.243954  1.744279
   8.93780   8.93780      1.00  2.240294  1.704669
   8.93769   8.93769      1.00  2.239494  1.670099
   8.93757   8.93757      1.00  2.238884  1.622649
   8.93747   8.93747      1.00  2.243544  1.584509
   8.93736   8.93736      1.00  2.245804  1.546579
   8.93725   8.93725      1.00  2.246584  1.510849
   8.93714   8.93714      1.00  2.245614  1.468009
   8.93703   8.93703      1.00  2.234224  1.419829
   8.93692   8.93692      1.00  2.248004  1.391549
   8.93681   8.93681      1.00  2.243864  1.353189
   8.93671   8.93671      1.00  2.245924  1.310419
   8.93660   8.93660      1.00  2.240614  1.272239
   8.93650   8.93650      1.00  2.243974  1.235939
   8.93639   8.93639      1.00  2.241104  1.194799
   8.93628   8.93628      1.00  2.244104  1.158689
   8.93618   8.93618      1.00  2.243784  1.125009
   8.93608   8.93608      1.00  2.247264  1.093859
   8.93597   8.93597      1.00  2.250264  1.058319
   8.93587   8.93587      1.00  2.246084  1.023359
   8.93576   8.93576      1.00  2.248294   .996879
   8.93566   8.93566      1.00  2.245384   .963079
   8.93556   8.93556      1.00  2.228644   .925469
   8.93545   8.93545      1.00  2.240514   .901229
   8.93536   8.93536      1.00  2.245724   .875189
   8.93526   8.93526      1.00  2.244214   .848129
   8.93515   8.93515      1.00  2.243424   .820379
   8.93504   8.93504      1.00  2.250064   .791769
   8.93494   8.93494      1.00  2.249114   .769089
   8.93484   8.93484      1.00  2.250614   .745999
   8.93473   8.93473      1.00  2.249744   .719449
   8.93462   8.93462      1.00  2.244814   .692529
   8.93451   8.93451      1.00  2.246924   .673269
   8.93440   8.93440      1.00  2.243594   .652989
   8.93429   8.93429      1.00  2.246394   .626899
   8.93417   8.93417      1.00  2.243654   .604289
   8.93406   8.93406      1.00  2.232104   .580699
   8.93395   8.93395      1.00  2.244854   .569779
   8.93384   8.93384      1.00  2.246914   .548569
   8.93373   8.93373      1.00  2.245224   .529759
   8.93361   8.93361      1.00  2.248784   .515449
   8.93349   8.93349      1.00  2.252504   .497149
   8.93337   8.93337      1.00  2.245594   .482899
   8.93325   8.93325      1.00  2.245434   .465679
   8.93314   8.93314      1.00  2.238654   .453529
   8.93303   8.93303      1.00  2.241964   .437529
   8.93291   8.93291      1.00  2.240334   .425659
   8.93279   8.93279      1.00  2.247184   .413249
   8.93269   8.93269      1.00  2.246374   .399289
   8.93258   8.93258      1.00  2.233524   .388569
   8.93245   8.93245      1.00  2.250354   .380419
   8.93234   8.93234      1.00  2.241774   .369579
   8.93223   8.93223      1.00  2.246524   .361809
   8.93212   8.93212      1.00  2.243354   .355619
   8.93201   8.93201      1.00  2.238534   .348149
   8.93190   8.93190      1.00  2.238724   .342579
   8.93179   8.93179      1.00  2.242294   .336409
   8.93168   8.93168      1.00  2.242124   .330299
   8.93156   8.93156      1.00  2.238904   .326099
   8.93146   8.93146      1.00  2.245684   .322609
   8.93135   8.93135      1.00  2.244704   .320049
   8.93124   8.93124      1.00  2.242304   .317579
   8.93112   8.93112      1.00  2.236634   .314319
   8.93100   8.93100      1.00  2.242814   .311879
   8.93089   8.93089      1.00  2.241604   .310989
   8.93078   8.93078      1.00  2.239474   .308979
   8.93066   8.93066      1.00  2.238034   .307579
   8.93054   8.93054      1.00  2.236224   .307849
   8.93042   8.93042      1.00  2.239524   .307719
   8.93031   8.93031      1.00  2.246044   .310099
   8.93019   8.93019      1.00  2.245074   .310599
   8.93006   8.93006      1.00  2.238294   .309949
   8.92995   8.92995      1.00  2.243774   .311479
   8.92984   8.92984      1.00  2.242224   .310329
   8.92972   8.92972      1.00  2.237874   .311179
   8.92960   8.92960      1.00  2.241834   .312049
   8.92949   8.92949      1.00  2.222794   .311509
   8.92938   8.92938      1.00  2.237864   .313069
   8.92926   8.92926      1.00  2.239844   .315359
   8.92914   8.92914      1.00  2.241044   .316139
   8.92903   8.92903      1.00  2.242584   .317839
   8.92892   8.92892      1.00  2.247564   .320239
   8.92881   8.92881      1.00  2.246774   .321789
   8.92869   8.92869      1.00  2.241964   .322029
   8.92859   8.92859      1.00  2.243224   .324709
   8.92848   8.92848      1.00  2.240844   .324569
   8.92836   8.92836      1.00  2.242284   .325429
   8.92825   8.92825      1.00  2.238814   .325479
   8.92814   8.92814      1.00  2.242764   .326629
   8.92804   8.92804      1.00  2.237464   .328079
   8.92792   8.92792      1.00  2.225724   .328869
   8.92781   8.92781      1.00  2.250544   .331539
   8.92770   8.92770      1.00  2.245784   .332089
   8.92759   8.92759      1.00  2.246534   .331689
   8.92748   8.92748      1.00  2.245264   .336019
   8.92737   8.92737      1.00  2.243604   .339549
   8.92726   8.92726      1.00  2.236044   .338949
   8.92715   8.92715      1.00  2.242844   .337609
   8.92704   8.92704      1.00  2.245004   .336739
   8.92693   8.92693      1.00  2.244604   .336849
   8.92683   8.92683      1.00  2.246164   .334269
   8.92672   8.92672      1.00  2.244754   .336359
   8.92661   8.92661      1.00  2.246944   .337819
   8.92650   8.92650      1.00  2.248314   .343379
   8.92640   8.92640      1.00  2.236944   .340429
   8.92629   8.92629      1.00  2.246814   .341519
   8.92619   8.92619      1.00  2.243774   .339109
   8.92609   8.92609      1.00  2.245644   .340629
   8.92599   8.92599      1.00  2.245944   .340189
   8.92588   8.92588      1.00  2.247004   .341889
   8.92578   8.92578      1.00  2.244264   .339619
   8.92567   8.92567      1.00  2.247794   .342469
   8.92557   8.92557      1.00  2.250354   .343839
   8.92547   8.92547      1.00  2.249594   .344949
   8.92536   8.92536      1.00  2.251734   .345709
   8.92526   8.92526      1.00  2.250334   .347029
   8.92516   8.92516      1.00  2.246034   .347879
   8.92506   8.92506      1.00  2.244854   .348209
   8.92495   8.92495      1.00  2.243874   .351559
   8.92484   8.92484      1.00  2.231004   .346689
   8.92474   8.92474      1.00  2.249154   .348679
   8.92463   8.92463      1.00  2.253164   .350069
   8.92452   8.92452      1.00  2.251234   .351349
   8.92440   8.92440      1.00  2.252374   .355009
   8.92429   8.92429      1.00  2.252194   .352779
   8.92419   8.92419      1.00  2.250504   .353139
   8.92407   8.92407      1.00  2.251454   .354169
   8.92396   8.92396      1.00  2.252154   .356269
   8.92384   8.92384      1.00  2.244574   .356859
   8.92373   8.92373      1.00  2.249434   .358119
   8.92361   8.92361      1.00  2.250304   .361019
   8.92350   8.92350      1.00  2.248154   .358689
   8.92339   8.92339      1.00  2.249754   .359499
   8.92327   8.92327      1.00  2.237924   .358429
   8.92314   8.92314      1.00  2.252624   .362839
   8.92302   8.92302      1.00  2.252394   .364629
   8.92291   8.92291      1.00  2.251934   .367009
   8.92280   8.92280      1.00  2.250504   .368829
   8.92269   8.92269      1.00  2.248074   .368699
   8.92257   8.92257      1.00  2.247784   .368219
   8.92246   8.92246      1.00  2.250984   .368069
   8.92235   8.92235      1.00  2.245804   .368819
   8.92223   8.92223      1.00  2.250114   .371059
   8.92212   8.92212      1.00  2.252354   .374839
   8.92202   8.92202      1.00  2.254364   .378969
   8.92191   8.92191      1.00  2.249794   .381419
   8.92180   8.92180      1.00  2.236094   .378199
   8.92169   8.92169      1.00  2.252134   .380309
   8.92158   8.92158      1.00  2.250604   .380949
   8.92147   8.92147      1.00  2.247534   .384009
   8.92135   8.92135      1.00  2.249354   .382069
   8.92124   8.92124      1.00  2.246764   .384459
   8.92113   8.92113      1.00  2.246194   .383809
   8.92102   8.92102      1.00  2.250374   .386709
   8.92090   8.92090      1.00  2.247094   .387119
   8.92078   8.92078      1.00  2.248694   .389139
   8.92067   8.92067      1.00  2.253694   .392999
   8.92056   8.92056      1.00  2.250254   .391989
   8.92044   8.92044      1.00  2.249784   .393479
   8.92032   8.92032      1.00  2.235464   .393259
   8.92020   8.92020      1.00  2.245354   .396859
   8.92008   8.92008      1.00  2.247714   .396669
   8.91996   8.91996      1.00  2.246164   .400149
   8.91984   8.91984      1.00  2.247614   .404289
   8.91973   8.91973      1.00  2.252294   .404499
   8.91962   8.91962      1.00  2.254254   .406639
   8.91950   8.91950      1.00  2.252504   .407079
   8.91939   8.91939      1.00  2.250584   .410259
   8.91927   8.91927      1.00  2.248344   .408449
   8.91916   8.91916      1.00  2.248544   .408079
   8.91905   8.91905      1.00  2.249384   .408769
   8.91894   8.91894      1.00  2.247674   .406589
   8.91883   8.91883      1.00  2.247144   .407929
   8.91872   8.91872      1.00  2.235064   .404999
   8.91860   8.91860      1.00  2.249784   .409739
   8.91850   8.91850      1.00  2.249364   .407019
   8.91839   8.91839      1.00  2.251254   .408769
   8.91827   8.91827      1.00  2.252994   .409099
   8.91816   8.91816      1.00  2.252874   .409559
   8.91806   8.91806      1.00  2.251114   .410889
   8.91795   8.91795      1.00  2.249934   .409349
   8.91783   8.91783      1.00  2.245394   .408019
   8.91772   8.91772      1.00  2.246234   .408319
   8.91760   8.91760      1.00  2.246064   .407539
   8.91750   8.91750      1.00  2.248564   .407829
   8.91739   8.91739      1.00  2.251724   .407629
   8.91728   8.91728      1.00  2.250544   .404969
   8.91717   8.91717      1.00  2.238004   .403449
   8.91706   8.91706      1.00  2.250874   .404029
   8.91696   8.91696      1.00  2.251394   .404379
   8.91684   8.91684      1.00  2.246444   .404779
   8.91673   8.91673      1.00  2.245524   .402649
   8.91663   8.91663      1.00  2.245304   .400819
   8.91652   8.91652      1.00  2.246834   .400569
   8.91641   8.91641      1.00  2.250084   .399609
   8.91631   8.91631      1.00  2.249234   .396579
   8.91621   8.91621      1.00  2.248924   .395089
   8.91611   8.91611      1.00  2.251274   .396439
   8.91600   8.91600      1.00  2.251144   .392899
   8.91589   8.91589      1.00  2.252424   .392079
   8.91580   8.91580      1.00  2.240274   .387169
   8.91569   8.91569      1.00  2.244964   .390339
   8.91559   8.91559      1.00  2.249264   .388329
   8.91548   8.91548      1.00  2.243734   .386029
   8.91538   8.91538      1.00  2.246734   .385509
   8.91528   8.91528      1.00  2.246754   .383009
   8.91518   8.91518      1.00  2.249384   .382849
   8.91508   8.91508      1.00  2.253154   .382409
   8.91497   8.91497      1.00  2.251254   .380979
   8.91487   8.91487      1.00  2.251404   .380769
   8.91476   8.91476      1.00  2.244794   .377679
   8.91465   8.91465      1.00  2.247024   .376109
   8.91454   8.91454      1.00  2.248564   .376979
   8.91443   8.91443      1.00  2.247014   .377489
   8.91432   8.91432      1.00  2.247584   .375799
   8.91421   8.91421      1.00  2.236334   .371619
   8.91410   8.91410      1.00  2.247864   .372069
   8.91399   8.91399      1.00  2.251734   .370449
   8.91387   8.91387      1.00  2.249794   .368659
   8.91375   8.91375      1.00  2.247634   .367479
   8.91364   8.91364      1.00  2.253264   .367939
   8.91352   8.91352      1.00  2.249784   .364899
   8.91340   8.91340      1.00  2.245464   .363719
   8.91329   8.91329      1.00  2.248764   .367489
   8.91318   8.91318      1.00  2.245134   .364809
   8.91306   8.91306      1.00  2.243984   .359439
   8.91295   8.91295      1.00  2.245094   .358189
   8.91283   8.91283      1.00  2.246314   .359259
   8.91272   8.91272      1.00  2.246054   .358789
   8.91261   8.91261      1.00  2.236154   .354799
   8.91250   8.91250      1.00  2.249334   .353129
   8.91238   8.91238      1.00  2.247244   .354279
   8.91227   8.91227      1.00  2.244824   .353919
   8.91216   8.91216      1.00  2.246674   .352149
   8.91205   8.91205      1.00  2.244184   .351169
   8.91194   8.91194      1.00  2.244484   .348029
   8.91183   8.91183      1.00  2.246904   .349809
   8.91172   8.91172      1.00  2.244434   .347239
   8.91161   8.91161      1.00  2.250014   .344699
   8.91150   8.91150      1.00  2.248344   .343599
   8.91139   8.91139      1.00  2.248084   .342559
   8.91128   8.91128      1.00  2.246424   .341039
   8.91116   8.91116      1.00  2.227744   .336769
   8.91105   8.91105      1.00  2.243704   .339419
   8.91094   8.91094      1.00  2.244584   .337209
   8.91083   8.91083      1.00  2.244314   .337929
   8.91071   8.91071      1.00  2.244374   .335229
   8.91059   8.91059      1.00  2.241264   .332859
   8.91048   8.91048      1.00  2.244654   .331739
   8.91037   8.91037      1.00  2.247564   .333789
   8.91025   8.91025      1.00  2.248594   .334069
   8.91013   8.91013      1.00  2.248494   .331129
   8.91001   8.91001      1.00  2.248594   .330469
   8.90990   8.90990      1.00  2.244134   .329389
   8.90977   8.90977      1.00  2.241864   .329759
   8.90965   8.90965      1.00  2.243914   .330449
   8.90954   8.90954      1.00  2.227754   .330179
   8.90944   8.90944      1.00  2.242704   .329869
   8.90931   8.90931      1.00  2.246244   .330029
   8.90920   8.90920      1.00  2.245744   .328689
   8.90909   8.90909      1.00  2.246564   .327949
   8.90898   8.90898      1.00  2.245764   .327929
   8.90887   8.90887      1.00  2.247584   .330699
   8.90875   8.90875      1.00  2.246214   .328119
   8.90865   8.90865      1.00  2.243124   .326719
   8.90854   8.90854      1.00  2.240314   .324899
   8.90843   8.90843      1.00  2.240834   .325369
   8.90832   8.90832      1.00  2.243284   .328479
   8.90821   8.90821      1.00  2.241374   .327629
   8.90810   8.90810      1.00  2.241824   .328019
   8.90799   8.90799      1.00  2.230594   .324639
   8.90788   8.90788      1.00  2.248614   .325939
   8.90777   8.90777      1.00  2.247954   .326659
   8.90766   8.90766      1.00  2.242834   .326659
   8.90755   8.90755      1.00  2.244614   .328449
   8.90743   8.90743      1.00  2.240174   .328379
   8.90732   8.90732      1.00  2.239104   .329269
   8.90722   8.90722      1.00  2.242414   .329609
   8.90711   8.90711      1.00  2.242124   .329339
   8.90700   8.90700      1.00  2.237954   .329699
   8.90689   8.90689      1.00  2.244804   .330429
   8.90679   8.90679      1.00  2.243364   .330969
   8.90667   8.90667      1.00  2.241154   .331789
   8.90657   8.90657      1.00  2.240524   .333509
   8.90646   8.90646      1.00  2.232594   .333619
   8.90636   8.90636      1.00  2.243124   .334479
   8.90625   8.90625      1.00  2.237374   .333989
   8.90615   8.90615      1.00  2.237514   .335149
   8.90605   8.90605      1.00  2.236084   .335179
   8.90595   8.90595      1.00  2.239614   .337469
   8.90584   8.90584      1.00  2.242134   .339489
   8.90574   8.90574      1.00  2.240004   .340349
   8.90563   8.90563      1.00  2.241774   .343039
   8.90553   8.90553      1.00  2.241204   .342019
   8.90543   8.90543      1.00  2.240194   .341069
   8.90532   8.90532      1.00  2.238414   .343849
   8.90523   8.90523      1.00  2.239464   .341969
   8.90513   8.90513      1.00  2.227654   .340349
   8.90502   8.90502      1.00  2.228214   .342159
   8.90490   8.90490      1.00  2.234854   .346099
   8.90481   8.90481      1.00  2.235164   .350489
   8.90470   8.90470      1.00  2.238504   .348149
   8.90459   8.90459      1.00  2.241554   .348859
   8.90448   8.90448      1.00  2.239054   .347909
   8.90437   8.90437      1.00  2.239044   .349469
   8.90427   8.90427      1.00  2.238514   .351109
   8.90416   8.90416      1.00  2.233344   .350019
   8.90404   8.90404      1.00  2.232094   .350249
   8.90392   8.90392      1.00  2.235234   .356339
   8.90381   8.90381      1.00  2.233204   .352699
   8.90369   8.90369      1.00  2.233634   .353019
   8.90358   8.90358      1.00  2.220304   .351979
   8.90346   8.90346      1.00  2.234484   .352819
   8.90335   8.90335      1.00  2.238174   .354629
   8.90322   8.90322      1.00  2.235954   .358389
   8.90310   8.90310      1.00  2.238094   .360049
   8.90299   8.90299      1.00  2.235384   .361809
   8.90288   8.90288      1.00  2.230694   .361499
   8.90276   8.90276      1.00  2.231404   .360959
   8.90265   8.90265      1.00  2.228804   .359349
   8.90253   8.90253      1.00  2.227324   .360399
   8.90243   8.90243      1.00  2.231314   .359819
   8.90231   8.90231      1.00  2.232064   .357719
   8.90220   8.90220      1.00  2.233694   .361259
   8.90209   8.90209      1.00  2.226314   .359009
   8.90199   8.90199      1.00  2.231834   .359839
   8.90187   8.90187      1.00  2.229944   .359339
   8.90176   8.90176      1.00  2.229814   .358079
   8.90166   8.90166      1.00  2.232444   .360639
   8.90155   8.90155      1.00  2.230224   .360119
   8.90144   8.90144      1.00  2.230104   .363089
   8.90132   8.90132      1.00  2.233294   .363389
   8.90121   8.90121      1.00  2.231764   .363509
   8.90110   8.90110      1.00  2.233384   .364259
   8.90098   8.90098      1.00  2.229884   .365349
   8.90086   8.90086      1.00  2.228574   .364369
   8.90075   8.90075      1.00  2.234414   .367479
   8.90064   8.90064      1.00  2.234304   .366839
   8.90053   8.90053      1.00  2.227514   .366299
   8.90040   8.90040      1.00  2.222834   .364419
   8.90029   8.90029      1.00  2.217474   .361459
   8.90017   8.90017      1.00  2.222794   .362079
   8.90005   8.90005      1.00  2.227354   .363989
   8.89993   8.89993      1.00  2.229484   .363389
   8.89982   8.89982      1.00  2.228744   .363499
   8.89970   8.89970      1.00  2.236084   .366199
   8.89958   8.89958      1.00  2.233004   .365559
   8.89946   8.89946      1.00  2.230234   .367529
   8.89935   8.89935      1.00  2.225454   .366619
   8.89924   8.89924      1.00  2.229544   .365339
   8.89913   8.89913      1.00  2.223344   .364489
   8.89901   8.89901      1.00  2.228844   .364749
   8.89890   8.89890      1.00  2.230904   .365519
   8.89879   8.89879      1.00  2.218484   .363869
   8.89868   8.89868      1.00  2.228104   .366059
   8.89857   8.89857      1.00  2.229064   .369369
   8.89846   8.89846      1.00  2.232904   .366309
   8.89835   8.89835      1.00  2.230224   .366229
   8.89824   8.89824      1.00  2.231024   .367649
   8.89813   8.89813      1.00  2.229314   .369529
   8.89802   8.89802      1.00  2.229454   .368379
   8.89791   8.89791      1.00  2.224744   .367649
   8.89780   8.89780      1.00  2.223494   .369429
   8.89769   8.89769      1.00  2.224974   .368499
   8.89758   8.89758      1.00  2.232204   .369679
   8.89747   8.89747      1.00  2.233834   .370669
   8.89736   8.89736      1.00  2.232134   .369959
   8.89724   8.89724      1.00  2.223814   .369389
   8.89714   8.89714      1.00  2.222914   .373399
   8.89704   8.89704      1.00  2.228464   .369989
   8.89693   8.89693      1.00  2.229184   .370379
   8.89681   8.89681      1.00  2.224394   .369389
   8.89671   8.89671      1.00  2.226214   .373629
   8.89660   8.89660      1.00  2.228784   .374029
   8.89649   8.89649      1.00  2.226234   .371969
   8.89639   8.89639      1.00  2.227264   .371549
   8.89629   8.89629      1.00  2.231714   .372449
   8.89618   8.89618      1.00  2.233784   .373869
   8.89608   8.89608      1.00  2.230034   .371679
   8.89597   8.89597      1.00  2.226104   .371519
   8.89587   8.89587      1.00  2.229044   .371139
   8.89577   8.89577      1.00  2.211134   .370959
   8.89567   8.89567      1.00  2.221694   .372199
   8.89556   8.89556      1.00  2.226164   .369539
   8.89546   8.89546      1.00  2.222224   .368539
   8.89537   8.89537      1.00  2.225084   .369879
   8.89526   8.89526      1.00  2.230774   .373029
   8.89515   8.89515      1.00  2.230244   .377479
   8.89506   8.89506      1.00  2.232134   .379869
   8.89495   8.89495      1.00  2.232504   .377509
   8.89484   8.89484      1.00  2.224324   .374909
   8.89473   8.89473      1.00  2.222174   .373839
   8.89463   8.89463      1.00  2.220974   .373519
   8.89452   8.89452      1.00  2.224084   .369249
   8.89441   8.89441      1.00  2.225634   .370459
   8.89429   8.89429      1.00  2.205854   .368269
   8.89418   8.89418      1.00  2.226864   .371669
   8.89408   8.89408      1.00  2.228644   .371049
   8.89395   8.89395      1.00  2.227974   .367919
   8.89384   8.89384      1.00  2.225904   .369909
   8.89373   8.89373      1.00  2.226664   .369739
   8.89362   8.89362      1.00  2.224384   .367419
   8.89350   8.89350      1.00  2.218704   .367799
   8.89337   8.89337      1.00  2.220404   .369249
   8.89326   8.89326      1.00  2.222014   .369469
   8.89315   8.89315      1.00  2.226754   .370089
   8.89304   8.89304      1.00  2.226794   .369319
   8.89292   8.89292      1.00  2.225534   .368909
   8.89281   8.89281      1.00  2.210434   .369399
   8.89269   8.89269      1.00  2.223274   .373579
   8.89258   8.89258      1.00  2.227234   .374989
   8.89247   8.89247      1.00  2.222644   .375529
   8.89236   8.89236      1.00  2.222464   .374799
   8.89225   8.89225      1.00  2.222024   .372249
   8.89213   8.89213      1.00  2.219744   .369579
   8.89202   8.89202      1.00  2.214674   .367159
   8.89191   8.89191      1.00  2.218564   .368069
   8.89181   8.89181      1.00  2.228544   .370849
   8.89169   8.89169      1.00  2.223134   .368749
   8.89158   8.89158      1.00  2.223354   .369629
   8.89147   8.89147      1.00  2.224514   .372889
   8.89137   8.89137      1.00  2.218884   .370329
   8.89125   8.89125      1.00  2.203104   .368989
   8.89113   8.89113      1.00  2.224604   .373989
   8.89102   8.89102      1.00  2.218674   .373549
   8.89091   8.89091      1.00  2.216914   .373379
   8.89079   8.89079      1.00  2.221334   .375679
   8.89068   8.89068      1.00  2.218024   .376359
   8.89057   8.89057      1.00  2.220834   .379309
   8.89045   8.89045      1.00  2.228364   .376059
   8.89033   8.89033      1.00  2.220464   .373929
   8.89021   8.89021      1.00  2.218944   .375259
   8.89010   8.89010      1.00  2.220034   .376529
   8.88998   8.88998      1.00  2.218284   .376359
   8.88986   8.88986      1.00  2.214514   .372239
   8.88974   8.88974      1.00  2.205924   .373479
   8.88962   8.88962      1.00  2.216204   .373739
   8.88952   8.88952      1.00  2.218254   .375819
   8.88940   8.88940      1.00  2.219114   .375079
   8.88928   8.88928      1.00  2.218684   .375669
   8.88917   8.88917      1.00  2.223864   .375659
   8.88906   8.88906      1.00  2.220834   .375489
   8.88894   8.88894      1.00  2.219704   .375789
   8.88883   8.88883      1.00  2.215544   .373839
   8.88872   8.88872      1.00  2.217604   .376099
   8.88862   8.88862      1.00  2.219914   .375599
   8.88851   8.88851      1.00  2.217504   .376319
   8.88840   8.88840      1.00  2.216474   .376549
   8.88829   8.88829      1.00  2.217064   .377549
   8.88818   8.88818      1.00  2.214264   .375409
   8.88807   8.88807      1.00  2.216914   .377449
   8.88795   8.88795      1.00  2.220574   .378519
   8.88785   8.88785      1.00  2.220454   .378569
   8.88774   8.88774      1.00  2.223104   .380219
   8.88762   8.88762      1.00  2.216674   .377879
   8.88751   8.88751      1.00  2.210484   .379169
   8.88740   8.88740      1.00  2.213564   .380049
   8.88730   8.88730      1.00  2.213684   .378929
   8.88718   8.88718      1.00  2.216514   .380629
   8.88707   8.88707      1.00  2.215484   .380919
   8.88697   8.88697      1.00  2.223444   .382109
   8.88687   8.88687      1.00  2.218624   .382349
   8.88675   8.88675      1.00  2.225564   .381919
   8.88664   8.88664      1.00  2.218834   .392189
   8.88654   8.88654      1.00  2.196284   .392159
   8.88644   8.88644      1.00  2.217544   .392649
   8.88633   8.88633      1.00  2.216214   .390049
   8.88622   8.88622      1.00  2.214024   .393949
   8.88612   8.88612      1.00  2.217134   .390059
   8.88602   8.88602      1.00  2.222204   .387949
   8.88592   8.88592      1.00  2.218524   .386179
   8.88581   8.88581      1.00  2.219204   .386419
   8.88571   8.88571      1.00  2.220804   .387299
   8.88561   8.88561      1.00  2.219404   .386619
   8.88550   8.88550      1.00  2.215464   .385659
   8.88540   8.88540      1.00  2.217754   .387769
   8.88530   8.88530      1.00  2.217424   .387309
   8.88520   8.88520      1.00  2.208704   .386379
   8.88509   8.88509      1.00  2.215484   .384929
   8.88498   8.88498      1.00  2.202634   .384539
   8.88488   8.88488      1.00  2.216644   .386839
   8.88479   8.88479      1.00  2.221624   .389359
   8.88467   8.88467      1.00  2.218904   .400569
   8.88455   8.88455      1.00  2.219584   .394909
   8.88445   8.88445      1.00  2.215714   .393379
   8.88435   8.88435      1.00  2.221054   .393749
   8.88423   8.88423      1.00  2.214394   .394349
   8.88412   8.88412      1.00  2.211134   .393169
   8.88401   8.88401      1.00  2.214374   .391619
   8.88390   8.88390      1.00  2.212534   .393859
   8.88378   8.88378      1.00  2.214284   .393799
   8.88366   8.88366      1.00  2.217534   .392749
   8.88355   8.88355      1.00  2.215414   .394789
   8.88343   8.88343      1.00  2.208824   .390449
   8.88332   8.88332      1.00  2.217314   .391339
   8.88320   8.88320      1.00  2.215214   .390989
   8.88309   8.88309      1.00  2.213054   .392219
   8.88297   8.88297      1.00  2.216224   .389339
   8.88286   8.88286      1.00  2.211784   .389809
   8.88275   8.88275      1.00  2.212034   .389579
   8.88264   8.88264      1.00  2.210754   .391069
   8.88253   8.88253      1.00  2.218474   .390789
   8.88241   8.88241      1.00  2.215684   .392959
   8.88230   8.88230      1.00  2.215084   .390969
   8.88219   8.88219      1.00  2.217964   .392339
   8.88208   8.88208      1.00  2.215624   .390609
   8.88197   8.88197      1.00  2.211644   .389369
   8.88187   8.88187      1.00  2.194784   .384219
   8.88176   8.88176      1.00  2.208944   .389839
   8.88165   8.88165      1.00  2.208994   .388219
   8.88154   8.88154      1.00  2.210424   .388599
   8.88143   8.88143      1.00  2.211254   .388399
   8.88132   8.88132      1.00  2.214554   .390919
   8.88121   8.88121      1.00  2.213964   .384999
   8.88109   8.88109      1.00  2.213564   .385729
   8.88098   8.88098      1.00  2.215874   .386499
   8.88087   8.88087      1.00  2.205924   .386479
   8.88076   8.88076      1.00  2.211334   .384509
   8.88064   8.88064      1.00  2.211774   .388299
   8.88052   8.88052      1.00  2.206294   .386959
   8.88040   8.88040      1.00  2.200924   .383729
   8.88029   8.88029      1.00  2.206734   .385789
   8.88017   8.88017      1.00  2.207334   .385629
   8.88005   8.88005      1.00  2.209584   .384309
   8.87994   8.87994      1.00  2.219224   .388329
   8.87982   8.87982      1.00  2.211174   .387919
   8.87971   8.87971      1.00  2.212714   .386629
   8.87959   8.87959      1.00  2.206274   .387419
   8.87948   8.87948      1.00  2.204314   .384199
   8.87937   8.87937      1.00  2.203544   .383509
   8.87924   8.87924      1.00  2.203074   .385049
   8.87913   8.87913      1.00  2.202094   .381009
   8.87902   8.87902      1.00  2.207624   .384069
   8.87891   8.87891      1.00  2.210204   .395449
   8.87879   8.87879      1.00  2.206244   .383059
   8.87868   8.87868      1.00  2.191054   .382149
   8.87858   8.87858      1.00  2.205724   .384499
   8.87847   8.87847      1.00  2.210154   .386199
   8.87836   8.87836      1.00  2.200324   .385639
   8.87824   8.87824      1.00  2.202214   .384719
   8.87813   8.87813      1.00  2.203164   .382419
   8.87803   8.87803      1.00  2.203784   .383539
   8.87792   8.87792      1.00  2.206164   .382909
   8.87780   8.87780      1.00  2.204524   .383059
   8.87769   8.87769      1.00  2.204344   .383159
   8.87759   8.87759      1.00  2.209964   .384059
   8.87747   8.87747      1.00  2.214244   .384609
   8.87736   8.87736      1.00  2.205924   .384859
   8.87726   8.87726      1.00  2.199884   .382709
   8.87715   8.87715      1.00  2.199424   .384339
   8.87704   8.87704      1.00  2.199984   .382599
   8.87692   8.87692      1.00  2.201744   .385099
   8.87681   8.87681      1.00  2.204394   .385209
   8.87671   8.87671      1.00  2.207554   .385319
   8.87660   8.87660      1.00  2.208884   .386939
   8.87649   8.87649      1.00  2.212054   .384279
   8.87639   8.87639      1.00  2.208464   .383299
   8.87629   8.87629      1.00  2.206704   .371409
   8.87618   8.87618      1.00  2.210064   .369719
   8.87607   8.87607      1.00  2.204074   .368229
   8.87597   8.87597      1.00  2.202214   .367049
   8.87587   8.87587      1.00  2.205884   .364909
   8.87577   8.87577      1.00  2.196604   .364949
   8.87566   8.87566      1.00  2.198194   .365519
   8.87556   8.87556      1.00  2.203774   .365729
   8.87546   8.87546      1.00  2.209874   .365219
   8.87536   8.87536      1.00  2.207294   .366699
   8.87525   8.87525      1.00  2.207084   .365259
   8.87515   8.87515      1.00  2.208104   .367439
   8.87505   8.87505      1.00  2.204754   .365079
   8.87495   8.87495      1.00  2.199914   .365499
   8.87483   8.87483      1.00  2.199094   .365869
   8.87473   8.87473      1.00  2.197344   .366179
   8.87462   8.87462      1.00  2.196924   .363819
   8.87451   8.87451      1.00  2.202174   .365869
   8.87440   8.87440      1.00  2.205404   .367819
   8.87429   8.87429      1.00  2.190594   .365959
   8.87418   8.87418      1.00  2.209294   .368429
   8.87407   8.87407      1.00  2.208084   .367449
   8.87395   8.87395      1.00  2.198074   .367379
   8.87384   8.87384      1.00  2.198494   .366099
   8.87372   8.87372      1.00  2.200184   .368329
   8.87359   8.87359      1.00  2.198354   .366749
   8.87347   8.87347      1.00  2.197784   .366789
   8.87337   8.87337      1.00  2.202714   .367619
   8.87326   8.87326      1.00  2.202634   .368989
   8.87314   8.87314      1.00  2.204294   .369399
   8.87302   8.87302      1.00  2.202294   .368379
   8.87292   8.87292      1.00  2.201924   .368939
   8.87280   8.87280      1.00  2.206124   .372619
   8.87267   8.87267      1.00  2.186064   .369249
   8.87256   8.87256      1.00  2.194204   .369389
   8.87246   8.87246      1.00  2.195494   .368979
   8.87235   8.87235      1.00  2.200374   .369549
   8.87223   8.87223      1.00  2.196614   .368729
   8.87211   8.87211      1.00  2.196104   .369919
   8.87201   8.87201      1.00  2.203154   .369889
   8.87190   8.87190      1.00  2.204634   .371929
   8.87179   8.87179      1.00  2.203614   .371549
   8.87167   8.87167      1.00  2.199494   .371599
   8.87157   8.87157      1.00  2.197204   .372609
   8.87146   8.87146      1.00  2.197864   .369929
   8.87134   8.87134      1.00  2.199214   .371639
   8.87123   8.87123      1.00  2.191494   .372779
   8.87112   8.87112      1.00  2.179414   .368659
   8.87101   8.87101      1.00  2.202134   .373869
   8.87089   8.87089      1.00  2.197014   .371789
   8.87077   8.87077      1.00  2.198294   .374989
   8.87066   8.87066      1.00  2.201794   .375129
   8.87055   8.87055      1.00  2.201654   .372009
   8.87043   8.87043      1.00  2.201634   .371839
   8.87031   8.87031      1.00  2.198824   .374659
   8.87019   8.87019      1.00  2.195704   .372649
   8.87007   8.87007      1.00  2.195344   .375269
   8.86995   8.86995      1.00  2.194034   .374539
   8.86983   8.86983      1.00  2.189584   .373209
   8.86972   8.86972      1.00  2.197474   .373869
   8.86960   8.86960      1.00  2.205464   .376949
   8.86949   8.86949      1.00  2.202174   .378209
   8.86937   8.86937      1.00  2.187414   .375029
   8.86926   8.86926      1.00  2.198844   .377889
   8.86915   8.86915      1.00  2.195784   .380209
   8.86903   8.86903      1.00  2.191524   .381209
   8.86892   8.86892      1.00  2.195634   .383339
   8.86881   8.86881      1.00  2.196044   .378449
   8.86871   8.86871      1.00  2.199334   .380309
   8.86859   8.86859      1.00  2.200534   .380079
   8.86849   8.86849      1.00  2.196964   .378329
   8.86838   8.86838      1.00  2.197044   .377359
   8.86826   8.86826      1.00  2.200194   .376779
   8.86815   8.86815      1.00  2.202864   .379619
   8.86804   8.86804      1.00  2.200014   .379929
   8.86793   8.86793      1.00  2.186884   .376699
   8.86782   8.86782      1.00  2.197714   .378659
   8.86770   8.86770      1.00  2.196564   .380989
   8.86760   8.86760      1.00  2.193834   .378269
   8.86749   8.86749      1.00  2.194334   .378199
   8.86738   8.86738      1.00  2.198694   .381599
   8.86727   8.86727      1.00  2.194184   .381109
   8.86716   8.86716      1.00  2.198754   .382989
   8.86705   8.86705      1.00  2.202774   .382699
   8.86694   8.86694      1.00  2.200864   .380989
   8.86683   8.86683      1.00  2.193374   .380109
   8.86672   8.86672      1.00  2.192704   .380079
   8.86662   8.86662      1.00  2.189524   .380359
   8.86651   8.86651      1.00  2.188634   .377929
   8.86640   8.86640      1.00  2.193164   .383529
   8.86630   8.86630      1.00  2.180744   .380119
   8.86620   8.86620      1.00  2.190904   .383999
   8.86609   8.86609      1.00  2.198784   .384999
   8.86599   8.86599      1.00  2.199564   .384509
   8.86588   8.86588      1.00  2.190744   .382389
   8.86578   8.86578      1.00  2.193164   .384149
   8.86568   8.86568      1.00  2.195264   .386259
   8.86557   8.86557      1.00  2.190734   .384689
   8.86547   8.86547      1.00  2.186764   .383349
   8.86537   8.86537      1.00  2.189884   .381359
   8.86527   8.86527      1.00  2.186934   .384399
   8.86516   8.86516      1.00  2.188574   .384929
   8.86506   8.86506      1.00  2.192424   .385239
   8.86496   8.86496      1.00  2.175354   .384669
   8.86485   8.86485      1.00  2.191494   .384749
   8.86474   8.86474      1.00  2.195304   .386949
   8.86463   8.86463      1.00  2.191484   .387369
   8.86453   8.86453      1.00  2.179834   .384459
   8.86442   8.86442      1.00  2.185044   .385299
   8.86430   8.86430      1.00  2.183984   .384459
   8.86419   8.86419      1.00  2.182304   .383689
   8.86408   8.86408      1.00  2.189764   .387569
   8.86397   8.86397      1.00  2.187924   .387869
   8.86385   8.86385      1.00  2.188944   .385749
   8.86373   8.86373      1.00  2.190674   .390719
   8.86362   8.86362      1.00  2.189554   .388689
   8.86351   8.86351      1.00  2.174754   .383939
   8.86339   8.86339      1.00  2.184684   .387139
   8.86327   8.86327      1.00  2.186984   .387989
   8.86316   8.86316      1.00  2.181834   .387869
   8.86305   8.86305      1.00  2.181614   .389329
   8.86293   8.86293      1.00  2.185644   .389919
   8.86281   8.86281      1.00  2.182754   .389289
   8.86270   8.86270      1.00  2.181094   .390429
   8.86259   8.86259      1.00  2.188954   .391459
   8.86247   8.86247      1.00  2.185594   .390029
   8.86236   8.86236      1.00  2.182654   .387369
   8.86224   8.86224      1.00  2.185234   .388969
   8.86214   8.86214      1.00  2.184754   .390199
   8.86203   8.86203      1.00  2.176754   .388359
   8.86191   8.86191      1.00  2.163094   .386139
   8.86181   8.86181      1.00  2.176504   .392459
   8.86170   8.86170      1.00  2.182124   .390619
   8.86159   8.86159      1.00  2.181394   .390149
   8.86148   8.86148      1.00  2.189174   .394399
   8.86136   8.86136      1.00  2.188614   .392379
   8.86125   8.86125      1.00  2.182234   .392759
   8.86113   8.86113      1.00  2.182644   .391129
   8.86102   8.86102      1.00  2.175844   .390299
   8.86091   8.86091      1.00  2.174894   .390629
   8.86080   8.86080      1.00  2.182634   .392749
   8.86067   8.86067      1.00  2.180314   .391339
   8.86056   8.86056      1.00  2.177414   .390369
   8.86045   8.86045      1.00  2.178424   .390919
   8.86033   8.86033      1.00  2.167034   .390299
   8.86021   8.86021      1.00  2.180244   .390879
   8.86009   8.86009      1.00  2.183764   .392549
   8.85997   8.85997      1.00  2.182724   .392199
   8.85986   8.85986      1.00  2.180244   .391949
   8.85974   8.85974      1.00  2.177224   .391459
   8.85962   8.85962      1.00  2.173534   .390339
   8.85951   8.85951      1.00  2.171984   .392549
   8.85940   8.85940      1.00  2.177754   .395449
   8.85929   8.85929      1.00  2.180114   .396289
   8.85917   8.85917      1.00  2.177534   .399069
   8.85905   8.85905      1.00  2.178734   .402469
   8.85895   8.85895      1.00  2.181844   .402809
   8.85883   8.85883      1.00  2.168334   .399539
   8.85872   8.85872      1.00  2.176334   .399069
   8.85861   8.85861      1.00  2.175394   .399899
   8.85850   8.85850      1.00  2.172394   .398339
   8.85839   8.85839      1.00  2.170414   .396449
   8.85827   8.85827      1.00  2.172944   .397269
   8.85817   8.85817      1.00  2.174154   .399389
   8.85806   8.85806      1.00  2.174164   .399109
   8.85794   8.85794      1.00  2.177024   .398629
   8.85784   8.85784      1.00  2.177114   .396159
   8.85773   8.85773      1.00  2.175224   .397529
   8.85762   8.85762      1.00  2.173654   .397209
   8.85751   8.85751      1.00  2.180464   .399549
   8.85740   8.85740      1.00  2.173014   .398509
   8.85730   8.85730      1.00  2.164184   .399809
   8.85718   8.85718      1.00  2.170294   .401769
   8.85707   8.85707      1.00  2.152734   .397299
   8.85696   8.85696      1.00  2.173104   .398479
   8.85686   8.85686      1.00  2.175034   .400999
   8.85675   8.85675      1.00  2.178354   .398959
   8.85664   8.85664      1.00  2.173154   .398529
   8.85653   8.85653      1.00  2.174914   .409549
   8.85643   8.85643      1.00  2.172504   .400039
   8.85633   8.85633      1.00  2.163534   .398309
   8.85622   8.85622      1.00  2.167334   .400329
   8.85611   8.85611      1.00  2.164274   .393949
   8.85601   8.85601      1.00  2.162434   .393409
   8.85591   8.85591      1.00  2.165744   .397799
   8.85580   8.85580      1.00  2.171154   .398109
   8.85570   8.85570      1.00  2.151134   .392769
   8.85560   8.85560      1.00  2.165414   .398459
   8.85550   8.85550      1.00  2.171344   .397929
   8.85539   8.85539      1.00  2.166474   .397289
   8.85529   8.85529      1.00  2.166884   .397969
   8.85519   8.85519      1.00  2.163724   .396249
   8.85509   8.85509      1.00  2.165814   .397219
   8.85499   8.85499      1.00  2.158964   .397499
   8.85488   8.85488      1.00  2.159734   .398379
   8.85477   8.85477      1.00  2.155414   .398629
   8.85466   8.85466      1.00  2.162954   .400909
   8.85455   8.85455      1.00  2.167754   .397499
   8.85444   8.85444      1.00  2.168824   .399489
   8.85434   8.85434      1.00  2.167694   .398949
   8.85423   8.85423      1.00  2.144004   .396789
   8.85411   8.85411      1.00  2.158054   .397709
   8.85400   8.85400      1.00  2.152864   .397769
   8.85389   8.85389      1.00  2.152394   .397599
   8.85377   8.85377      1.00  2.154934   .397839
   8.85365   8.85365      1.00  2.159254   .398389
   8.85353   8.85353      1.00  2.161064   .397989
   8.85342   8.85342      1.00  2.158884   .399609
   8.85331   8.85331      1.00  2.161564   .399019
   8.85319   8.85319      1.00  2.158684   .400179
   8.85306   8.85306      1.00  2.161584   .397959
   8.85295   8.85295      1.00  2.155994   .400429
   8.85285   8.85285      1.00  2.153194   .398319
   8.85274   8.85274      1.00  2.137654   .394529
   8.85262   8.85262      1.00  2.151424   .399759
   8.85250   8.85250      1.00  2.146864   .395119
   8.85239   8.85239      1.00  2.152014   .396459
   8.85228   8.85228      1.00  2.158824   .398149
   8.85216   8.85216      1.00  2.156604   .398509
   8.85206   8.85206      1.00  2.154594   .399919
   8.85195   8.85195      1.00  2.160144   .399679
   8.85184   8.85184      1.00  2.153154   .397019
   8.85172   8.85172      1.00  2.148554   .394579
   8.85162   8.85162      1.00  2.149014   .395789
   8.85151   8.85151      1.00  2.143644   .395719
   8.85140   8.85140      1.00  2.146664   .396489
   8.85128   8.85128      1.00  2.153344   .394649
   8.85117   8.85117      1.00  2.142764   .393669
   8.85106   8.85106      1.00  2.152714   .396789
   8.85095   8.85095      1.00  2.156934   .397939
   8.85083   8.85083      1.00  2.153104   .397089
   8.85072   8.85072      1.00  2.150484   .396529
   8.85060   8.85060      1.00  2.152174   .396199
   8.85048   8.85048      1.00  2.155134   .396559
   8.85036   8.85036      1.00  2.145614   .394929
   8.85024   8.85024      1.00  2.143094   .394339
   8.85013   8.85013      1.00  2.145704   .394309
   8.85001   8.85001      1.00  2.144114   .394109
   8.84989   8.84989      1.00  2.148054   .395289
   8.84977   8.84977      1.00  2.151484   .395209
   8.84965   8.84965      1.00  2.140074   .395129
   8.84954   8.84954      1.00  2.148624   .396839
   8.84942   8.84942      1.00  2.150184   .396199
   8.84931   8.84931      1.00  2.142954   .394259
   8.84920   8.84920      1.00  2.144694   .394559
   8.84909   8.84909      1.00  2.144944   .392179
   8.84897   8.84897      1.00  2.138774   .392319
   8.84885   8.84885      1.00  2.144744   .394379
   8.84875   8.84875      1.00  2.155124   .393849
   8.84864   8.84864      1.00  2.154274   .395059
   8.84853   8.84853      1.00  2.153054   .395889
   8.84842   8.84842      1.00  2.152154   .398599
   8.84831   8.84831      1.00  2.146824   .394079
   8.84820   8.84820      1.00  2.148314   .395969
   8.84808   8.84808      1.00  2.143244   .394269
   8.84797   8.84797      1.00  2.137924   .394299
   8.84786   8.84786      1.00  2.147654   .394459
   8.84775   8.84775      1.00  2.151404   .395029
   8.84764   8.84764      1.00  2.147514   .394199
   8.84753   8.84753      1.00  2.152644   .395309
   8.84742   8.84742      1.00  2.159404   .397029
   8.84731   8.84731      1.00  2.156324   .397489
   8.84719   8.84719      1.00  2.155924   .395059
   8.84709   8.84709      1.00  2.149904   .393639
   8.84698   8.84698      1.00  2.151064   .392459
   8.84687   8.84687      1.00  2.148054   .391469
   8.84676   8.84676      1.00  2.149804   .392369
   8.84666   8.84666      1.00  2.148384   .391599
   8.84655   8.84655      1.00  2.137484   .391389
   8.84644   8.84644      1.00  2.157844   .394599
   8.84634   8.84634      1.00  2.158374   .395149
   8.84623   8.84623      1.00  2.158784   .397309
   8.84613   8.84613      1.00  2.160014   .394479
   8.84603   8.84603      1.00  2.155804   .395359
   8.84592   8.84592      1.00  2.151804   .393689
   8.84582   8.84582      1.00  2.147794   .393319
   8.84572   8.84572      1.00  2.152704   .393219
   8.84562   8.84562      1.00  2.150724   .392719
   8.84551   8.84551      1.00  2.150774   .391189
   8.84541   8.84541      1.00  2.155784   .394039
   8.84531   8.84531      1.00  2.155854   .394139
   8.84520   8.84520      1.00  2.154054   .394229
   8.84509   8.84509      1.00  2.156034   .396439
   8.84499   8.84499      1.00  2.145214   .395299
   8.84489   8.84489      1.00  2.161964   .398199
   8.84478   8.84478      1.00  2.158154   .396559
   8.84467   8.84467      1.00  2.152844   .396329
   8.84456   8.84456      1.00  2.147014   .392909
   8.84446   8.84446      1.00  2.154294   .395809
   8.84434   8.84434      1.00  2.157394   .394189
   8.84423   8.84423      1.00  2.158574   .398289
   8.84412   8.84412      1.00  2.161964   .395279
   8.84402   8.84402      1.00  2.163184   .398259
   8.84390   8.84390      1.00  2.156924   .396219
   8.84378   8.84378      1.00  2.158154   .394369
   8.84366   8.84366      1.00  2.155584   .393509
   8.84355   8.84355      1.00  2.139984   .389869
   8.84343   8.84343      1.00  2.155344   .395789
   8.84331   8.84331      1.00  2.155954   .397699
   8.84320   8.84320      1.00  2.153104   .395999
   8.84308   8.84308      1.00  2.159044   .398019
   8.84297   8.84297      1.00  2.162614   .401369
   8.84285   8.84285      1.00  2.161234   .401079
   8.84273   8.84273      1.00  2.162124   .398839
   8.84262   8.84262      1.00  2.163084   .398639
   8.84251   8.84251      1.00  2.156514   .395289
   8.84239   8.84239      1.00  2.156854   .397189
   8.84228   8.84228      1.00  2.159234   .397109
   8.84217   8.84217      1.00  2.155664   .396299
   8.84206   8.84206      1.00  2.155844   .396979
   8.84195   8.84195      1.00  2.143754   .395229
   8.84185   8.84185      1.00  2.159974   .397779
   8.84174   8.84174      1.00  2.164044   .400399
   8.84162   8.84162      1.00  2.164304   .399519
   8.84151   8.84151      1.00  2.164264   .399439
   8.84140   8.84140      1.00  2.161764   .397709
   8.84129   8.84129      1.00  2.159724   .396839
   8.84117   8.84117      1.00  2.153694   .396439
   8.84106   8.84106      1.00  2.158154   .398699
   8.84095   8.84095      1.00  2.154934   .396749
   8.84084   8.84084      1.00  2.157734   .399909
   8.84072   8.84072      1.00  2.161484   .400249
   8.84059   8.84059      1.00  2.161974   .398509
   8.84048   8.84048      1.00  2.145944   .397219
   8.84037   8.84037      1.00  2.162064   .398769
   8.84024   8.84024      1.00  2.166824   .401369
   8.84012   8.84012      1.00  2.157374   .399539
   8.84001   8.84001      1.00  2.157004   .399849
   8.83989   8.83989      1.00  2.160044   .400609
   8.83977   8.83977      1.00  2.156084   .401069
   8.83965   8.83965      1.00  2.154654   .398739
   8.83954   8.83954      1.00  2.156964   .399479
   8.83943   8.83943      1.00  2.163314   .408909
   8.83931   8.83931      1.00  2.162034   .405939
   8.83919   8.83919      1.00  2.164604   .407939
   8.83908   8.83908      1.00  2.160974   .404779
   8.83897   8.83897      1.00  2.159264   .405109
   8.83886   8.83886      1.00  2.147634   .402609
   8.83874   8.83874      1.00  2.155254   .403199
   8.83864   8.83864      1.00  2.152364   .403449
   8.83854   8.83854      1.00  2.153644   .403309
   8.83842   8.83842      1.00  2.161574   .406919
   8.83831   8.83831      1.00  2.164074   .411019
   8.83820   8.83820      1.00  2.165804   .406739
   8.83809   8.83809      1.00  2.163324   .406369
   8.83798   8.83798      1.00  2.163544   .407259
   8.83787   8.83787      1.00  2.162944   .407859
   8.83776   8.83776      1.00  2.163434   .407879
   8.83765   8.83765      1.00  2.163124   .408589
   8.83754   8.83754      1.00  2.157984   .404329
   8.83743   8.83743      1.00  2.161354   .404939
   8.83732   8.83732      1.00  2.148514   .401629
   8.83721   8.83721      1.00  2.158974   .403229
   8.83709   8.83709      1.00  2.161574   .405009
   8.83698   8.83698      1.00  2.166824   .409009
   8.83688   8.83688      1.00  2.169064   .410169
   8.83677   8.83677      1.00  2.171174   .408709
   8.83666   8.83666      1.00  2.167304   .409779
   8.83655   8.83655      1.00  2.162114   .406619
   8.83645   8.83645      1.00  2.162004   .410859
   8.83635   8.83635      1.00  2.161444   .407779
   8.83624   8.83624      1.00  2.155054   .408039
   8.83613   8.83613      1.00  2.160694   .409329
   8.83603   8.83603      1.00  2.173094   .411969
   8.83593   8.83593      1.00  2.170114   .411669
   8.83582   8.83582      1.00  2.168584   .412049
   8.83572   8.83572      1.00  2.162284   .410739
   8.83562   8.83562      1.00  2.150194   .407969
   8.83552   8.83552      1.00  2.166754   .412639
   8.83542   8.83542      1.00  2.162054   .411529
   8.83531   8.83531      1.00  2.162334   .413269
   8.83521   8.83521      1.00  2.162634   .413279
   8.83511   8.83511      1.00  2.168244   .413909
   8.83500   8.83500      1.00  2.161564   .414959
   8.83489   8.83489      1.00  2.164414   .414149
   8.83479   8.83479      1.00  2.168294   .414079
   8.83467   8.83467      1.00  2.168954   .417609
   8.83456   8.83456      1.00  2.171964   .415139
   8.83445   8.83445      1.00  2.162544   .415479
   8.83435   8.83435      1.00  2.162814   .415759
   8.83425   8.83425      1.00  2.148024   .414599
   8.83413   8.83413      1.00  2.160984   .413989
   8.83401   8.83401      1.00  2.161394   .413919
   8.83390   8.83390      1.00  2.160494   .414539
   8.83379   8.83379      1.00  2.169974   .415049
   8.83367   8.83367      1.00  2.166364   .416419
   8.83355   8.83355      1.00  2.165634   .417009
   8.83344   8.83344      1.00  2.166904   .416249
   8.83332   8.83332      1.00  2.169254   .416789
   8.83320   8.83320      1.00  2.160494   .414159
   8.83309   8.83309      1.00  2.160504   .414879
   8.83298   8.83298      1.00  2.161864   .414129
   8.83287   8.83287      1.00  2.156624   .412539
   8.83275   8.83275      1.00  2.160844   .415379
   8.83263   8.83263      1.00  2.148064   .413979
   8.83251   8.83251      1.00  2.160174   .416369
   8.83241   8.83241      1.00  2.162484   .418789
   8.83229   8.83229      1.00  2.167484   .418529
   8.83217   8.83217      1.00  2.166054   .416809
   8.83207   8.83207      1.00  2.165644   .418469
   8.83196   8.83196      1.00  2.168394   .418769
   8.83185   8.83185      1.00  2.158464   .415279
   8.83174   8.83174      1.00  2.155494   .415029
   8.83163   8.83163      1.00  2.157924   .416129
   8.83153   8.83153      1.00  2.163234   .418669
   8.83141   8.83141      1.00  2.163274   .418289
   8.83130   8.83130      1.00  2.170414   .419439
   8.83119   8.83119      1.00  2.171714   .419629
   8.83108   8.83108      1.00  2.148144   .418159
   8.83096   8.83096      1.00  2.162034   .419779
   8.83085   8.83085      1.00  2.164334   .419789
   8.83074   8.83074      1.00  2.157834   .418739
   8.83063   8.83063      1.00  2.163854   .419659
   8.83050   8.83050      1.00  2.160224   .418679
   8.83038   8.83038      1.00  2.162584   .420859
   8.83026   8.83026      1.00  2.164254   .420529
   8.83015   8.83015      1.00  2.169454   .420969
   8.83003   8.83003      1.00  2.165144   .419569
   8.82991   8.82991      1.00  2.162984   .421379
   8.82980   8.82980      1.00  2.166704   .421199
   8.82968   8.82968      1.00  2.167064   .421529
   8.82956   8.82956      1.00  2.163704   .422619
   8.82945   8.82945      1.00  2.158404   .418059
   8.82934   8.82934      1.00  2.147744   .418969
   8.82922   8.82922      1.00  2.157844   .419919
   8.82910   8.82910      1.00  2.160204   .421329
   8.82899   8.82899      1.00  2.162924   .420459
   8.82887   8.82887      1.00  2.165024   .420769
   8.82877   8.82877      1.00  2.173294   .422639
   8.82866   8.82866      1.00  2.168934   .422789
   8.82855   8.82855      1.00  2.163034   .423659
   8.82844   8.82844      1.00  2.161624   .421589
   8.82833   8.82833      1.00  2.161364   .420559
   8.82822   8.82822      1.00  2.159724   .420569
   8.82810   8.82810      1.00  2.159644   .422229
   8.82800   8.82800      1.00  2.164424   .424069
   8.82789   8.82789      1.00  2.159774   .421769
   8.82778   8.82778      1.00  2.160024   .421099
   8.82766   8.82766      1.00  2.171404   .426789
   8.82756   8.82756      1.00  2.169024   .429339
   8.82745   8.82745      1.00  2.166224   .428189
   8.82734   8.82734      1.00  2.163884   .428519
   8.82723   8.82723      1.00  2.164054   .424229
   8.82712   8.82712      1.00  2.159144   .425689
   8.82701   8.82701      1.00  2.161304   .424619
   8.82690   8.82690      1.00  2.164164   .422839
   8.82679   8.82679      1.00  2.154574   .422319
   8.82668   8.82668      1.00  2.165514   .424089
   8.82658   8.82658      1.00  2.172694   .426709
   8.82648   8.82648      1.00  2.168194   .426329
   8.82637   8.82637      1.00  2.151914   .422929
   8.82626   8.82626      1.00  2.163634   .423119
   8.82617   8.82617      1.00  2.162494   .424769
   8.82606   8.82606      1.00  2.154914   .423819
   8.82595   8.82595      1.00  2.161834   .424209
   8.82585   8.82585      1.00  2.161614   .426439
   8.82575   8.82575      1.00  2.163824   .424619
   8.82565   8.82565      1.00  2.169284   .425429
   8.82554   8.82554      1.00  2.166044   .426989
   8.82544   8.82544      1.00  2.164954   .422839
   8.82534   8.82534      1.00  2.170914   .426359
   8.82524   8.82524      1.00  2.164434   .422469
   8.82513   8.82513      1.00  2.164114   .423059
   8.82502   8.82502      1.00  2.164284   .421959
   8.82493   8.82493      1.00  2.149834   .422149
   8.82481   8.82481      1.00  2.157294   .424259
   8.82470   8.82470      1.00  2.158444   .428639
   8.82460   8.82460      1.00  2.162734   .431439
   8.82449   8.82449      1.00  2.164284   .431839
   8.82437   8.82437      1.00  2.166814   .433179
   8.82427   8.82427      1.00  2.168374   .432299
   8.82417   8.82417      1.00  2.165484   .428769
   8.82405   8.82405      1.00  2.171454   .425469
   8.82392   8.82392      1.00  2.162304   .424369
   8.82381   8.82381      1.00  2.158274   .423089
   8.82370   8.82370      1.00  2.163414   .425539
   8.82358   8.82358      1.00  2.161314   .422959
   8.82346   8.82346      1.00  2.161524   .422539
   8.82335   8.82335      1.00  2.167824   .424769
   8.82324   8.82324      1.00  2.158004   .423459
   8.82312   8.82312      1.00  2.166964   .426339
   8.82300   8.82300      1.00  2.168734   .428089
   8.82289   8.82289      1.00  2.165874   .425519
   8.82277   8.82277      1.00  2.166304   .425609
   8.82266   8.82266      1.00  2.164914   .427189
   8.82254   8.82254      1.00  2.164314   .423379
   8.82242   8.82242      1.00  2.164754   .423619
   8.82232   8.82232      1.00  2.161594   .424929
   8.82221   8.82221      1.00  2.172584   .426979
   8.82209   8.82209      1.00  2.165164   .423609
   8.82198   8.82198      1.00  2.169984   .424819
   8.82188   8.82188      1.00  2.175234   .426759
   8.82177   8.82177      1.00  2.156344   .422409
   8.82165   8.82165      1.00  2.169834   .425839
   8.82154   8.82154      1.00  2.169234   .426139
   8.82143   8.82143      1.00  2.170524   .426459
   8.82132   8.82132      1.00  2.161144   .423559
   8.82120   8.82120      1.00  2.167964   .423389
   8.82108   8.82108      1.00  2.164674   .425629
   8.82098   8.82098      1.00  2.168424   .425619
   8.82087   8.82087      1.00  2.175384   .427019
   8.82074   8.82074      1.00  2.173384   .424509
   8.82063   8.82063      1.00  2.171914   .426039
   8.82052   8.82052      1.00  2.172304   .425429
   8.82040   8.82040      1.00  2.171994   .424199
   8.82027   8.82027      1.00  2.156194   .423819
   8.82016   8.82016      1.00  2.167814   .428189
   8.82005   8.82005      1.00  2.167914   .427949
   8.81993   8.81993      1.00  2.169594   .428969
   8.81981   8.81981      1.00  2.171334   .426249
   8.81968   8.81968      1.00  2.175334   .426939
   8.81958   8.81958      1.00  2.173094   .425639
   8.81947   8.81947      1.00  2.176884   .427469
   8.81934   8.81934      1.00  2.180814   .428829
   8.81922   8.81922      1.00  2.173724   .426859
   8.81911   8.81911      1.00  2.174034   .427249
   8.81901   8.81901      1.00  2.174124   .426179
   8.81889   8.81889      1.00  2.169464   .427509
   8.81877   8.81877      1.00  2.173394   .426099
   8.81866   8.81866      1.00  2.160284   .426569
   8.81855   8.81855      1.00  2.175544   .431749
   8.81844   8.81844      1.00  2.177574   .428739
   8.81833   8.81833      1.00  2.180754   .428279
   8.81822   8.81822      1.00  2.179494   .428999
   8.81812   8.81812      1.00  2.175184   .429329
   8.81800   8.81800      1.00  2.177364   .430109
   8.81789   8.81789      1.00  2.172134   .428909
   8.81778   8.81778      1.00  2.173764   .428159
   8.81767   8.81767      1.00  2.177364   .428509
   8.81755   8.81755      1.00  2.176064   .429979
   8.81744   8.81744      1.00  2.179104   .431939
   8.81734   8.81734      1.00  2.180034   .431269
   8.81728   8.81728      1.00  2.178994   .430259
