# Supplementary material for: Direct Observation of Palladium Leaching from Pd/C by a Simple Method: X-ray Absorption Spectroscopy of Heterogeneous Mixtures
Source: ACS Omega. 2023 Jun 7;8(24):21787–92. doi: 10.1021/acsomega.3c01343 (PMC10286095; doi:10.1021/acsomega.3c01343)
Supplement: Supplementary file 2 — ao3c01343_si_002.zip [file ao3c01343_si_002.zip › Figure 7,8/22_RK_AirOx_25C_05N_slow_HCl_30min_11.qd]

  9809     KEK-PF   NW10A
 _slow_HCl_30min 20.12.12 6:52: - 20.12.12 6:52: Serial#KEKPF-NW10A_047931
 22_RK_AirOx_25C_05N_slow_HCl_30min                                              
 Ring :   6.5 GeV    49.9 mA -   50.1 mA
 Mono :   Si(311)       D=  1.63747 A    Initial angle=  9.00021 deg
 NW10A     Transmission( 2)   Repetition= 11     Points= 1654
 Param file : QXAFS(SYNC)     angle axis (*)     Block =    1

 Block      Init-Ang  Final-Ang     Step/deg     Time/s       Num
     1        9.00021   8.81727          ***       1.00      1654
 Ortec(-1)     NDCH = 3
  Angle(c)  Angle(o)    time/s         2         3
      Mode         0         0         1         2
    Offset         0         0    .00492    .00311
   9.00021   9.00021      1.00  2.302064  2.707779
   9.00012   9.00012      1.00  2.303844  2.712539
   9.00001   9.00001      1.00  2.303884  2.709779
   8.99990   8.99990      1.00  2.308714  2.716389
   8.99979   8.99979      1.00  2.308394  2.718509
   8.99968   8.99968      1.00  2.309894  2.717299
   8.99955   8.99955      1.00  2.310484  2.722009
   8.99943   8.99943      1.00  2.308414  2.716659
   8.99933   8.99933      1.00  2.308264  2.717269
   8.99922   8.99922      1.00  2.307774  2.716089
   8.99912   8.99912      1.00  2.309764  2.718159
   8.99900   8.99900      1.00  2.309894  2.717779
   8.99890   8.99890      1.00  2.296174  2.704509
   8.99879   8.99879      1.00  2.307174  2.713949
   8.99868   8.99868      1.00  2.308654  2.720949
   8.99857   8.99857      1.00  2.307664  2.718539
   8.99846   8.99846      1.00  2.308244  2.712409
   8.99836   8.99836      1.00  2.309494  2.719939
   8.99824   8.99824      1.00  2.309014  2.721919
   8.99813   8.99813      1.00  2.309814  2.723379
   8.99803   8.99803      1.00  2.307184  2.723739
   8.99792   8.99792      1.00  2.308014  2.724689
   8.99781   8.99781      1.00  2.308054  2.720029
   8.99770   8.99770      1.00  2.306864  2.727969
   8.99759   8.99759      1.00  2.308864  2.726919
   8.99749   8.99749      1.00  2.305694  2.722029
   8.99737   8.99737      1.00  2.291094  2.705729
   8.99726   8.99726      1.00  2.305634  2.722359
   8.99716   8.99716      1.00  2.308364  2.724069
   8.99705   8.99705      1.00  2.308134  2.726529
   8.99695   8.99695      1.00  2.308064  2.727319
   8.99683   8.99683      1.00  2.306904  2.725649
   8.99673   8.99673      1.00  2.307954  2.725589
   8.99663   8.99663      1.00  2.306754  2.728889
   8.99652   8.99652      1.00  2.308574  2.730039
   8.99641   8.99641      1.00  2.307424  2.728679
   8.99631   8.99631      1.00  2.306624  2.722579
   8.99621   8.99621      1.00  2.304364  2.721969
   8.99610   8.99610      1.00  2.306744  2.721399
   8.99600   8.99600      1.00  2.303584  2.718749
   8.99590   8.99590      1.00  2.299114  2.716699
   8.99580   8.99580      1.00  2.307664  2.729449
   8.99570   8.99570      1.00  2.306754  2.723389
   8.99559   8.99559      1.00  2.306294  2.726539
   8.99549   8.99549      1.00  2.303054  2.721539
   8.99540   8.99540      1.00  2.305384  2.727089
   8.99529   8.99529      1.00  2.306104  2.727239
   8.99518   8.99518      1.00  2.304524  2.726109
   8.99508   8.99508      1.00  2.303114  2.723909
   8.99498   8.99498      1.00  2.304814  2.725889
   8.99488   8.99488      1.00  2.304994  2.725639
   8.99477   8.99477      1.00  2.307564  2.728099
   8.99466   8.99466      1.00  2.306084  2.726439
   8.99456   8.99456      1.00  2.304614  2.722859
   8.99446   8.99446      1.00  2.294734  2.719359
   8.99434   8.99434      1.00  2.303554  2.725919
   8.99422   8.99422      1.00  2.304094  2.727469
   8.99412   8.99412      1.00  2.304814  2.724059
   8.99400   8.99400      1.00  2.304554  2.725369
   8.99389   8.99389      1.00  2.305234  2.728529
   8.99378   8.99378      1.00  2.306254  2.731879
   8.99366   8.99366      1.00  2.305644  2.730099
   8.99355   8.99355      1.00  2.305244  2.729069
   8.99344   8.99344      1.00  2.303094  2.725959
   8.99333   8.99333      1.00  2.305084  2.728819
   8.99321   8.99321      1.00  2.302874  2.728949
   8.99309   8.99309      1.00  2.304194  2.730139
   8.99297   8.99297      1.00  2.291054  2.716429
   8.99286   8.99286      1.00  2.297994  2.726589
   8.99276   8.99276      1.00  2.304574  2.727719
   8.99265   8.99265      1.00  2.301634  2.729239
   8.99253   8.99253      1.00  2.306784  2.734669
   8.99242   8.99242      1.00  2.307404  2.732099
   8.99231   8.99231      1.00  2.304744  2.732089
   8.99220   8.99220      1.00  2.300904  2.728399
   8.99209   8.99209      1.00  2.302704  2.731399
   8.99198   8.99198      1.00  2.304784  2.735769
   8.99188   8.99188      1.00  2.302754  2.732899
   8.99176   8.99176      1.00  2.300974  2.733239
   8.99165   8.99165      1.00  2.303974  2.740829
   8.99155   8.99155      1.00  2.301554  2.735049
   8.99144   8.99144      1.00  2.304244  2.744649
   8.99133   8.99133      1.00  2.289814  2.722579
   8.99121   8.99121      1.00  2.300084  2.741299
   8.99111   8.99111      1.00  2.304864  2.749869
   8.99100   8.99100      1.00  2.303734  2.740359
   8.99088   8.99088      1.00  2.297704  2.731379
   8.99076   8.99076      1.00  2.299924  2.732009
   8.99065   8.99065      1.00  2.300004  2.738059
   8.99054   8.99054      1.00  2.300604  2.737849
   8.99041   8.99041      1.00  2.303534  2.741449
   8.99030   8.99030      1.00  2.303154  2.735319
   8.99019   8.99019      1.00  2.302574  2.742979
   8.99007   8.99007      1.00  2.303244  2.744709
   8.98995   8.98995      1.00  2.303674  2.742999
   8.98983   8.98983      1.00  2.301214  2.738539
   8.98971   8.98971      1.00  2.284324  2.719399
   8.98960   8.98960      1.00  2.297764  2.733909
   8.98948   8.98948      1.00  2.301424  2.739309
   8.98936   8.98936      1.00  2.302354  2.743569
   8.98926   8.98926      1.00  2.298774  2.737069
   8.98915   8.98915      1.00  2.303374  2.739569
   8.98903   8.98903      1.00  2.303954  2.743669
   8.98892   8.98892      1.00  2.300664  2.736879
   8.98882   8.98882      1.00  2.302374  2.742579
   8.98871   8.98871      1.00  2.297594  2.739519
   8.98859   8.98859      1.00  2.297814  2.741509
   8.98848   8.98848      1.00  2.299944  2.737089
   8.98837   8.98837      1.00  2.299354  2.741939
   8.98826   8.98826      1.00  2.294094  2.732979
   8.98815   8.98815      1.00  2.292794  2.728979
   8.98804   8.98804      1.00  2.302204  2.737619
   8.98793   8.98793      1.00  2.300834  2.740149
   8.98782   8.98782      1.00  2.300344  2.753629
   8.98771   8.98771      1.00  2.302594  2.763499
   8.98760   8.98760      1.00  2.300434  2.758069
   8.98749   8.98749      1.00  2.298444  2.753109
   8.98738   8.98738      1.00  2.299554  2.755239
   8.98727   8.98727      1.00  2.295244  2.749859
   8.98716   8.98716      1.00  2.297404  2.755119
   8.98705   8.98705      1.00  2.296154  2.753369
   8.98695   8.98695      1.00  2.298934  2.752039
   8.98684   8.98684      1.00  2.296914  2.753039
   8.98673   8.98673      1.00  2.285254  2.739639
   8.98662   8.98662      1.00  2.301034  2.762899
   8.98652   8.98652      1.00  2.298914  2.757129
   8.98641   8.98641      1.00  2.299034  2.757059
   8.98630   8.98630      1.00  2.296894  2.759199
   8.98620   8.98620      1.00  2.300864  2.764399
   8.98610   8.98610      1.00  2.298304  2.759999
   8.98600   8.98600      1.00  2.298314  2.764089
   8.98589   8.98589      1.00  2.297934  2.780509
   8.98579   8.98579      1.00  2.295864  2.765279
   8.98570   8.98570      1.00  2.301374  2.767769
   8.98559   8.98559      1.00  2.300784  2.766169
   8.98548   8.98548      1.00  2.300564  2.766449
   8.98538   8.98538      1.00  2.298084  2.768979
   8.98528   8.98528      1.00  2.283854  2.752049
   8.98518   8.98518      1.00  2.296354  2.765909
   8.98507   8.98507      1.00  2.297754  2.766879
   8.98497   8.98497      1.00  2.293234  2.756849
   8.98487   8.98487      1.00  2.294374  2.758109
   8.98476   8.98476      1.00  2.299424  2.763809
   8.98464   8.98464      1.00  2.300024  2.778999
   8.98453   8.98453      1.00  2.299984  2.770649
   8.98443   8.98443      1.00  2.295994  2.768529
   8.98432   8.98432      1.00  2.299314  2.770219
   8.98421   8.98421      1.00  2.297824  2.768069
   8.98410   8.98410      1.00  2.299274  2.767249
   8.98399   8.98399      1.00  2.298024  2.768469
   8.98387   8.98387      1.00  2.282014  2.757259
   8.98375   8.98375      1.00  2.293604  2.765589
   8.98364   8.98364      1.00  2.297954  2.769509
   8.98352   8.98352      1.00  2.298024  2.769419
   8.98340   8.98340      1.00  2.296064  2.772599
   8.98328   8.98328      1.00  2.301744  2.781799
   8.98317   8.98317      1.00  2.297974  2.768069
   8.98306   8.98306      1.00  2.297034  2.764729
   8.98294   8.98294      1.00  2.296954  2.772359
   8.98283   8.98283      1.00  2.294944  2.765369
   8.98271   8.98271      1.00  2.296064  2.766819
   8.98260   8.98260      1.00  2.297904  2.767109
   8.98249   8.98249      1.00  2.295664  2.763649
   8.98238   8.98238      1.00  2.294264  2.767159
   8.98226   8.98226      1.00  2.283324  2.758439
   8.98216   8.98216      1.00  2.297994  2.774099
   8.98204   8.98204      1.00  2.300174  2.775419
   8.98193   8.98193      1.00  2.298584  2.776069
   8.98182   8.98182      1.00  2.298644  2.775199
   8.98172   8.98172      1.00  2.296564  2.767839
   8.98160   8.98160      1.00  2.296384  2.776839
   8.98149   8.98149      1.00  2.299074  2.777229
   8.98139   8.98139      1.00  2.298274  2.777079
   8.98128   8.98128      1.00  2.292954  2.767489
   8.98116   8.98116      1.00  2.297764  2.771469
   8.98105   8.98105      1.00  2.298554  2.773769
   8.98093   8.98093      1.00  2.297844  2.781959
   8.98082   8.98082      1.00  2.299634  2.781399
   8.98070   8.98070      1.00  2.283464  2.759649
   8.98058   8.98058      1.00  2.297654  2.774779
   8.98047   8.98047      1.00  2.294754  2.768949
   8.98036   8.98036      1.00  2.296104  2.774689
   8.98023   8.98023      1.00  2.295164  2.781039
   8.98011   8.98011      1.00  2.298684  2.780939
   8.98000   8.98000      1.00  2.298734  2.773349
   8.97988   8.97988      1.00  2.297454  2.780089
   8.97976   8.97976      1.00  2.299734  2.779589
   8.97964   8.97964      1.00  2.297404  2.779859
   8.97953   8.97953      1.00  2.299134  2.781899
   8.97942   8.97942      1.00  2.299174  2.783669
   8.97931   8.97931      1.00  2.298884  2.783549
   8.97919   8.97919      1.00  2.287634  2.773499
   8.97908   8.97908      1.00  2.293404  2.778999
   8.97897   8.97897      1.00  2.296554  2.775919
   8.97886   8.97886      1.00  2.300864  2.787039
   8.97874   8.97874      1.00  2.296254  2.776769
   8.97864   8.97864      1.00  2.298464  2.787219
   8.97853   8.97853      1.00  2.298044  2.787539
   8.97842   8.97842      1.00  2.296684  2.795629
   8.97830   8.97830      1.00  2.298314  2.787869
   8.97819   8.97819      1.00  2.292344  2.782159
   8.97808   8.97808      1.00  2.297054  2.782709
   8.97797   8.97797      1.00  2.294084  2.790079
   8.97786   8.97786      1.00  2.298474  2.788299
   8.97775   8.97775      1.00  2.295214  2.783649
   8.97765   8.97765      1.00  2.280514  2.764539
   8.97753   8.97753      1.00  2.295974  2.781739
   8.97742   8.97742      1.00  2.299194  2.789269
   8.97732   8.97732      1.00  2.301004  2.774159
   8.97721   8.97721      1.00  2.298804  2.785119
   8.97709   8.97709      1.00  2.294954  2.779269
   8.97698   8.97698      1.00  2.295284  2.781489
   8.97688   8.97688      1.00  2.295414  2.782029
   8.97678   8.97678      1.00  2.295634  2.783589
   8.97666   8.97666      1.00  2.297504  2.788849
   8.97655   8.97655      1.00  2.297814  2.780689
   8.97645   8.97645      1.00  2.295404  2.781079
   8.97635   8.97635      1.00  2.295184  2.776569
   8.97624   8.97624      1.00  2.295844  2.783289
   8.97613   8.97613      1.00  2.282124  2.766759
   8.97603   8.97603      1.00  2.297224  2.784129
   8.97593   8.97593      1.00  2.296984  2.783929
   8.97582   8.97582      1.00  2.294964  2.789839
   8.97572   8.97572      1.00  2.295454  2.783089
   8.97562   8.97562      1.00  2.296854  2.782249
   8.97552   8.97552      1.00  2.294914  2.785089
   8.97542   8.97542      1.00  2.296554  2.786209
   8.97531   8.97531      1.00  2.295664  2.785149
   8.97521   8.97521      1.00  2.294074  2.795429
   8.97511   8.97511      1.00  2.295694  2.790189
   8.97500   8.97500      1.00  2.297264  2.798499
   8.97489   8.97489      1.00  2.295724  2.798539
   8.97479   8.97479      1.00  2.287474  2.793299
   8.97469   8.97469      1.00  2.292384  2.792869
   8.97458   8.97458      1.00  2.292844  2.786969
   8.97446   8.97446      1.00  2.291454  2.782509
   8.97436   8.97436      1.00  2.294074  2.791989
   8.97425   8.97425      1.00  2.295794  2.793839
   8.97413   8.97413      1.00  2.295094  2.791549
   8.97401   8.97401      1.00  2.293684  2.779469
   8.97390   8.97390      1.00  2.294504  2.782929
   8.97379   8.97379      1.00  2.294424  2.789449
   8.97368   8.97368      1.00  2.291634  2.786949
   8.97356   8.97356      1.00  2.295874  2.794869
   8.97345   8.97345      1.00  2.291984  2.787599
   8.97333   8.97333      1.00  2.294434  2.768379
   8.97321   8.97321      1.00  2.290674  2.754679
   8.97309   8.97309      1.00  2.280544  2.757159
   8.97298   8.97298      1.00  2.294524  2.774929
   8.97287   8.97287      1.00  2.292644  2.786039
   8.97275   8.97275      1.00  2.294704  2.781469
   8.97263   8.97263      1.00  2.290954  2.770229
   8.97252   8.97252      1.00  2.293034  2.770619
   8.97242   8.97242      1.00  2.289264  2.770069
   8.97231   8.97231      1.00  2.291794  2.773879
   8.97219   8.97219      1.00  2.291094  2.770589
   8.97208   8.97208      1.00  2.288924  2.766109
   8.97197   8.97197      1.00  2.290074  2.769469
   8.97186   8.97186      1.00  2.289574  2.769189
   8.97174   8.97174      1.00  2.296044  2.776389
   8.97164   8.97164      1.00  2.294064  2.775549
   8.97153   8.97153      1.00  2.276144  2.754899
   8.97142   8.97142      1.00  2.293094  2.775429
   8.97130   8.97130      1.00  2.290264  2.772689
   8.97119   8.97119      1.00  2.293164  2.775459
   8.97108   8.97108      1.00  2.291814  2.770329
   8.97097   8.97097      1.00  2.291274  2.766569
   8.97085   8.97085      1.00  2.290014  2.773769
   8.97074   8.97074      1.00  2.290614  2.774039
   8.97063   8.97063      1.00  2.293014  2.771979
   8.97051   8.97051      1.00  2.290414  2.771249
   8.97039   8.97039      1.00  2.292604  2.761479
   8.97027   8.97027      1.00  2.289944  2.755709
   8.97016   8.97016      1.00  2.290724  2.771249
   8.97004   8.97004      1.00  2.276084  2.757429
   8.96992   8.96992      1.00  2.287004  2.768019
   8.96980   8.96980      1.00  2.290684  2.766339
   8.96969   8.96969      1.00  2.286034  2.769759
   8.96957   8.96957      1.00  2.287934  2.767519
   8.96945   8.96945      1.00  2.292174  2.773259
   8.96934   8.96934      1.00  2.291484  2.769829
   8.96923   8.96923      1.00  2.292284  2.774729
   8.96912   8.96912      1.00  2.291984  2.773059
   8.96900   8.96900      1.00  2.288444  2.768549
   8.96889   8.96889      1.00  2.288594  2.770899
   8.96878   8.96878      1.00  2.288904  2.770139
   8.96867   8.96867      1.00  2.289164  2.772629
   8.96856   8.96856      1.00  2.289384  2.771979
   8.96845   8.96845      1.00  2.272874  2.757539
   8.96834   8.96834      1.00  2.289324  2.771979
   8.96823   8.96823      1.00  2.287244  2.765019
   8.96812   8.96812      1.00  2.290504  2.775929
   8.96802   8.96802      1.00  2.290934  2.771589
   8.96791   8.96791      1.00  2.290634  2.760659
   8.96779   8.96779      1.00  2.289064  2.771319
   8.96768   8.96768      1.00  2.287364  2.788519
   8.96757   8.96757      1.00  2.286014  2.766659
   8.96747   8.96747      1.00  2.285464  2.760179
   8.96735   8.96735      1.00  2.286554  2.765559
   8.96724   8.96724      1.00  2.289374  2.768819
   8.96713   8.96713      1.00  2.289704  2.771079
   8.96703   8.96703      1.00  2.290314  2.775159
   8.96692   8.96692      1.00  2.290354  2.772269
   8.96681   8.96681      1.00  2.275094  2.756299
   8.96671   8.96671      1.00  2.289544  2.772599
   8.96660   8.96660      1.00  2.286674  2.764379
   8.96649   8.96649      1.00  2.288224  2.769539
   8.96638   8.96638      1.00  2.288984  2.768889
   8.96628   8.96628      1.00  2.285074  2.760979
   8.96618   8.96618      1.00  2.287764  2.761639
   8.96607   8.96607      1.00  2.287064  2.761679
   8.96597   8.96597      1.00  2.287864  2.767159
   8.96587   8.96587      1.00  2.288294  2.764009
   8.96577   8.96577      1.00  2.291264  2.762719
   8.96567   8.96567      1.00  2.288524  2.763679
   8.96556   8.96556      1.00  2.287604  2.763879
   8.96546   8.96546      1.00  2.284604  2.763859
   8.96536   8.96536      1.00  2.271874  2.749339
   8.96526   8.96526      1.00  2.285934  2.765479
   8.96515   8.96515      1.00  2.287204  2.771029
   8.96504   8.96504      1.00  2.287234  2.768789
   8.96494   8.96494      1.00  2.287194  2.765419
   8.96484   8.96484      1.00  2.288274  2.771789
   8.96473   8.96473      1.00  2.290674  2.768339
   8.96462   8.96462      1.00  2.289224  2.765229
   8.96451   8.96451      1.00  2.289994  2.770279
   8.96440   8.96440      1.00  2.286904  2.764869
   8.96430   8.96430      1.00  2.284874  2.766229
   8.96419   8.96419      1.00  2.285134  2.769349
   8.96408   8.96408      1.00  2.287294  2.766639
   8.96396   8.96396      1.00  2.288354  2.770399
   8.96384   8.96384      1.00  2.288414  2.770169
   8.96374   8.96374      1.00  2.273254  2.748589
   8.96362   8.96362      1.00  2.286144  2.766249
   8.96350   8.96350      1.00  2.288174  2.770619
   8.96338   8.96338      1.00  2.287804  2.767369
   8.96327   8.96327      1.00  2.288654  2.771349
   8.96315   8.96315      1.00  2.288484  2.777279
   8.96303   8.96303      1.00  2.287594  2.769539
   8.96292   8.96292      1.00  2.285954  2.771189
   8.96281   8.96281      1.00  2.288754  2.778729
   8.96269   8.96269      1.00  2.284474  2.766189
   8.96258   8.96258      1.00  2.288544  2.771849
   8.96246   8.96246      1.00  2.289084  2.774329
   8.96236   8.96236      1.00  2.288244  2.771529
   8.96225   8.96225      1.00  2.286094  2.772099
   8.96213   8.96213      1.00  2.273404  2.755699
   8.96201   8.96201      1.00  2.284634  2.765919
   8.96191   8.96191      1.00  2.286754  2.773569
   8.96180   8.96180      1.00  2.284364  2.786429
   8.96169   8.96169      1.00  2.284634  2.770279
   8.96158   8.96158      1.00  2.286904  2.774429
   8.96147   8.96147      1.00  2.284854  2.768299
   8.96137   8.96137      1.00  2.286994  2.771959
   8.96125   8.96125      1.00  2.287644  2.772379
   8.96113   8.96113      1.00  2.286854  2.771129
   8.96102   8.96102      1.00  2.286344  2.771389
   8.96090   8.96090      1.00  2.290664  2.778229
   8.96079   8.96079      1.00  2.284934  2.768039
   8.96067   8.96067      1.00  2.284814  2.769289
   8.96056   8.96056      1.00  2.271924  2.754869
   8.96045   8.96045      1.00  2.282454  2.768209
   8.96033   8.96033      1.00  2.285134  2.768939
   8.96021   8.96021      1.00  2.287324  2.771839
   8.96009   8.96009      1.00  2.286724  2.771949
   8.95997   8.95997      1.00  2.289364  2.770789
   8.95985   8.95985      1.00  2.286404  2.770889
   8.95973   8.95973      1.00  2.283304  2.764469
   8.95962   8.95962      1.00  2.285484  2.769329
   8.95950   8.95950      1.00  2.285404  2.769269
   8.95939   8.95939      1.00  2.282774  2.768969
   8.95928   8.95928      1.00  2.284124  2.771189
   8.95917   8.95917      1.00  2.285164  2.769549
   8.95906   8.95906      1.00  2.285044  2.768129
   8.95894   8.95894      1.00  2.274194  2.756499
   8.95882   8.95882      1.00  2.287214  2.771609
   8.95872   8.95872      1.00  2.285644  2.768889
   8.95861   8.95861      1.00  2.285894  2.771349
   8.95849   8.95849      1.00  2.287854  2.769829
   8.95838   8.95838      1.00  2.285904  2.774189
   8.95827   8.95827      1.00  2.284824  2.776409
   8.95817   8.95817      1.00  2.285394  2.772119
   8.95806   8.95806      1.00  2.284414  2.766349
   8.95794   8.95794      1.00  2.280344  2.763219
   8.95783   8.95783      1.00  2.285904  2.765849
   8.95773   8.95773      1.00  2.287014  2.770459
   8.95762   8.95762      1.00  2.286174  2.771859
   8.95750   8.95750      1.00  2.285274  2.768219
   8.95739   8.95739      1.00  2.267124  2.746219
   8.95729   8.95729      1.00  2.283604  2.769429
   8.95718   8.95718      1.00  2.280204  2.763279
   8.95707   8.95707      1.00  2.282844  2.762059
   8.95696   8.95696      1.00  2.282314  2.765949
   8.95685   8.95685      1.00  2.282934  2.765949
   8.95674   8.95674      1.00  2.285774  2.771479
   8.95663   8.95663      1.00  2.284074  2.765589
   8.95653   8.95653      1.00  2.286894  2.770649
   8.95642   8.95642      1.00  2.285824  2.768369
   8.95631   8.95631      1.00  2.281494  2.762749
   8.95621   8.95621      1.00  2.282644  2.761909
   8.95610   8.95610      1.00  2.282684  2.759719
   8.95601   8.95601      1.00  2.283964  2.770569
   8.95590   8.95590      1.00  2.270764  2.752719
   8.95580   8.95580      1.00  2.280474  2.763099
   8.95570   8.95570      1.00  2.282484  2.763009
   8.95560   8.95560      1.00  2.283794  2.783349
   8.95549   8.95549      1.00  2.283484  2.761739
   8.95539   8.95539      1.00  2.284524  2.764929
   8.95528   8.95528      1.00  2.282074  2.758709
   8.95519   8.95519      1.00  2.282174  2.762519
   8.95508   8.95508      1.00  2.280554  2.756249
   8.95498   8.95498      1.00  2.278774  2.756119
   8.95488   8.95488      1.00  2.280444  2.757289
   8.95477   8.95477      1.00  2.283464  2.758769
   8.95465   8.95465      1.00  2.281624  2.756659
   8.95454   8.95454      1.00  2.278174  2.756459
   8.95443   8.95443      1.00  2.276604  2.749349
   8.95433   8.95433      1.00  2.283784  2.762679
   8.95422   8.95422      1.00  2.281594  2.759999
   8.95410   8.95410      1.00  2.282404  2.762009
   8.95399   8.95399      1.00  2.279244  2.753859
   8.95388   8.95388      1.00  2.279514  2.752039
   8.95376   8.95376      1.00  2.281404  2.751949
   8.95364   8.95364      1.00  2.280494  2.753129
   8.95353   8.95353      1.00  2.279424  2.754239
   8.95342   8.95342      1.00  2.280944  2.751839
   8.95330   8.95330      1.00  2.280794  2.752709
   8.95317   8.95317      1.00  2.280694  2.760289
   8.95306   8.95306      1.00  2.279884  2.750549
   8.95295   8.95295      1.00  2.266164  2.733389
   8.95283   8.95283      1.00  2.279954  2.746599
   8.95272   8.95272      1.00  2.278884  2.746059
   8.95262   8.95262      1.00  2.277954  2.747579
   8.95250   8.95250      1.00  2.280364  2.748899
   8.95238   8.95238      1.00  2.279874  2.747539
   8.95227   8.95227      1.00  2.277624  2.740349
   8.95216   8.95216      1.00  2.281984  2.747639
   8.95206   8.95206      1.00  2.281004  2.748209
   8.95194   8.95194      1.00  2.278294  2.746479
   8.95183   8.95183      1.00  2.283594  2.750319
   8.95172   8.95172      1.00  2.277684  2.743179
   8.95161   8.95161      1.00  2.279254  2.745319
   8.95150   8.95150      1.00  2.269044  2.732289
   8.95139   8.95139      1.00  2.275774  2.736039
   8.95128   8.95128      1.00  2.278854  2.740729
   8.95117   8.95117      1.00  2.278174  2.742989
   8.95105   8.95105      1.00  2.277854  2.738019
   8.95094   8.95094      1.00  2.277244  2.738079
   8.95082   8.95082      1.00  2.278924  2.736789
   8.95071   8.95071      1.00  2.280084  2.737399
   8.95059   8.95059      1.00  2.280414  2.730889
   8.95047   8.95047      1.00  2.278324  2.733559
   8.95036   8.95036      1.00  2.276684  2.729899
   8.95025   8.95025      1.00  2.274004  2.724439
   8.95012   8.95012      1.00  2.275364  2.725639
   8.95000   8.95000      1.00  2.277644  2.727969
   8.94989   8.94989      1.00  2.260944  2.706579
   8.94977   8.94977      1.00  2.274324  2.727839
   8.94965   8.94965      1.00  2.278764  2.730519
   8.94954   8.94954      1.00  2.278034  2.730169
   8.94943   8.94943      1.00  2.276794  2.727629
   8.94931   8.94931      1.00  2.277554  2.724449
   8.94919   8.94919      1.00  2.275484  2.718989
   8.94908   8.94908      1.00  2.273814  2.718889
   8.94897   8.94897      1.00  2.274164  2.716689
   8.94887   8.94887      1.00  2.274754  2.716769
   8.94875   8.94875      1.00  2.274114  2.717139
   8.94864   8.94864      1.00  2.275664  2.713499
   8.94853   8.94853      1.00  2.277714  2.720599
   8.94842   8.94842      1.00  2.275754  2.711279
   8.94831   8.94831      1.00  2.260454  2.695299
   8.94819   8.94819      1.00  2.271524  2.710129
   8.94809   8.94809      1.00  2.274694  2.706579
   8.94799   8.94799      1.00  2.275334  2.709699
   8.94787   8.94787      1.00  2.272004  2.710749
   8.94775   8.94775      1.00  2.271374  2.702389
   8.94765   8.94765      1.00  2.269554  2.691829
   8.94754   8.94754      1.00  2.275724  2.700659
   8.94742   8.94742      1.00  2.275624  2.703409
   8.94732   8.94732      1.00  2.273724  2.706179
   8.94721   8.94721      1.00  2.271894  2.703179
   8.94711   8.94711      1.00  2.274344  2.692799
   8.94699   8.94699      1.00  2.271494  2.691459
   8.94688   8.94688      1.00  2.268634  2.685979
   8.94677   8.94677      1.00  2.255994  2.672529
   8.94667   8.94667      1.00  2.267444  2.684089
   8.94655   8.94655      1.00  2.267594  2.678769
   8.94645   8.94645      1.00  2.270504  2.681539
   8.94634   8.94634      1.00  2.269854  2.677279
   8.94625   8.94625      1.00  2.271094  2.676479
   8.94614   8.94614      1.00  2.272754  2.678899
   8.94603   8.94603      1.00  2.269964  2.676979
   8.94594   8.94594      1.00  2.268694  2.668089
   8.94584   8.94584      1.00  2.266934  2.663519
   8.94573   8.94573      1.00  2.268624  2.663719
   8.94562   8.94562      1.00  2.268044  2.658519
   8.94552   8.94552      1.00  2.265234  2.653619
   8.94542   8.94542      1.00  2.265194  2.654049
   8.94532   8.94532      1.00  2.250014  2.634099
   8.94521   8.94521      1.00  2.265324  2.646279
   8.94511   8.94511      1.00  2.270704  2.652619
   8.94501   8.94501      1.00  2.269874  2.648929
   8.94490   8.94490      1.00  2.266094  2.641739
   8.94479   8.94479      1.00  2.266074  2.639109
   8.94469   8.94469      1.00  2.263514  2.629669
   8.94459   8.94459      1.00  2.263084  2.627829
   8.94447   8.94447      1.00  2.261944  2.622919
   8.94435   8.94435      1.00  2.259014  2.618319
   8.94424   8.94424      1.00  2.263874  2.624929
   8.94414   8.94414      1.00  2.266514  2.623209
   8.94403   8.94403      1.00  2.264494  2.616649
   8.94391   8.94391      1.00  2.259544  2.602429
   8.94380   8.94380      1.00  2.258334  2.594429
   8.94369   8.94369      1.00  2.262754  2.595839
   8.94357   8.94357      1.00  2.262644  2.591689
   8.94345   8.94345      1.00  2.259744  2.580679
   8.94333   8.94333      1.00  2.259054  2.579329
   8.94323   8.94323      1.00  2.260834  2.580249
   8.94310   8.94310      1.00  2.258814  2.567439
   8.94299   8.94299      1.00  2.260554  2.565679
   8.94288   8.94288      1.00  2.264934  2.566599
   8.94277   8.94277      1.00  2.261164  2.558219
   8.94264   8.94264      1.00  2.260584  2.550039
   8.94252   8.94252      1.00  2.259794  2.547109
   8.94242   8.94242      1.00  2.256334  2.529379
   8.94231   8.94231      1.00  2.256604  2.527649
   8.94220   8.94220      1.00  2.258704  2.526399
   8.94208   8.94208      1.00  2.241924  2.493699
   8.94197   8.94197      1.00  2.253834  2.501939
   8.94187   8.94187      1.00  2.264164  2.506249
   8.94176   8.94176      1.00  2.261414  2.490839
   8.94165   8.94165      1.00  2.261244  2.485999
   8.94154   8.94154      1.00  2.262674  2.473179
   8.94144   8.94144      1.00  2.260624  2.466389
   8.94132   8.94132      1.00  2.258674  2.455089
   8.94120   8.94120      1.00  2.259174  2.442569
   8.94109   8.94109      1.00  2.257114  2.429719
   8.94098   8.94098      1.00  2.256744  2.421309
   8.94086   8.94086      1.00  2.255284  2.404959
   8.94074   8.94074      1.00  2.255834  2.390659
   8.94063   8.94063      1.00  2.256544  2.378859
   8.94052   8.94052      1.00  2.245994  2.358659
   8.94039   8.94039      1.00  2.260094  2.352929
   8.94027   8.94027      1.00  2.263074  2.335569
   8.94016   8.94016      1.00  2.258334  2.318269
   8.94005   8.94005      1.00  2.258174  2.298029
   8.93993   8.93993      1.00  2.256964  2.272479
   8.93980   8.93980      1.00  2.253154  2.251769
   8.93969   8.93969      1.00  2.250974  2.228659
   8.93958   8.93958      1.00  2.258314  2.209809
   8.93946   8.93946      1.00  2.256234  2.185399
   8.93935   8.93935      1.00  2.258024  2.160609
   8.93924   8.93924      1.00  2.261904  2.136469
   8.93913   8.93913      1.00  2.259664  2.109329
   8.93901   8.93901      1.00  2.252664  2.072849
   8.93889   8.93889      1.00  2.250414  2.044309
   8.93879   8.93879      1.00  2.256884  2.014259
   8.93868   8.93868      1.00  2.254714  1.979609
   8.93856   8.93856      1.00  2.254064  1.942269
   8.93845   8.93845      1.00  2.257374  1.911449
   8.93835   8.93835      1.00  2.255844  1.873929
   8.93824   8.93824      1.00  2.259084  1.842559
   8.93813   8.93813      1.00  2.256494  1.805249
   8.93801   8.93801      1.00  2.256284  1.764809
   8.93791   8.93791      1.00  2.258154  1.727119
   8.93780   8.93780      1.00  2.258964  1.687739
   8.93768   8.93768      1.00  2.256274  1.652439
   8.93758   8.93758      1.00  2.250724  1.607959
   8.93746   8.93746      1.00  2.250654  1.568159
   8.93736   8.93736      1.00  2.255694  1.534459
   8.93725   8.93725      1.00  2.253784  1.494829
   8.93713   8.93713      1.00  2.256844  1.450489
   8.93702   8.93702      1.00  2.258074  1.416349
   8.93692   8.93692      1.00  2.259884  1.375529
   8.93681   8.93681      1.00  2.259974  1.335539
   8.93670   8.93670      1.00  2.255954  1.295149
   8.93659   8.93659      1.00  2.254944  1.259579
   8.93649   8.93649      1.00  2.253654  1.222369
   8.93638   8.93638      1.00  2.251904  1.182849
   8.93627   8.93627      1.00  2.255364  1.146039
   8.93617   8.93617      1.00  2.252624  1.108229
   8.93607   8.93607      1.00  2.239744  1.067239
   8.93597   8.93597      1.00  2.254164  1.042109
   8.93587   8.93587      1.00  2.256174  1.010469
   8.93577   8.93577      1.00  2.258204   .981199
   8.93567   8.93567      1.00  2.259834   .952059
   8.93556   8.93556      1.00  2.257614   .921509
   8.93545   8.93545      1.00  2.255354   .890299
   8.93535   8.93535      1.00  2.254484   .855779
   8.93525   8.93525      1.00  2.254534   .832919
   8.93515   8.93515      1.00  2.255684   .803679
   8.93504   8.93504      1.00  2.256204   .781299
   8.93493   8.93493      1.00  2.257564   .754359
   8.93483   8.93483      1.00  2.256424   .731759
   8.93473   8.93473      1.00  2.256074   .707709
   8.93462   8.93462      1.00  2.242234   .679889
   8.93451   8.93451      1.00  2.254334   .658409
   8.93440   8.93440      1.00  2.258724   .641479
   8.93429   8.93429      1.00  2.255084   .617909
   8.93417   8.93417      1.00  2.251774   .595499
   8.93406   8.93406      1.00  2.252794   .578049
   8.93395   8.93395      1.00  2.255744   .559879
   8.93383   8.93383      1.00  2.255454   .541399
   8.93371   8.93371      1.00  2.257204   .524679
   8.93360   8.93360      1.00  2.258764   .508189
   8.93349   8.93349      1.00  2.258304   .492389
   8.93337   8.93337      1.00  2.254704   .473539
   8.93325   8.93325      1.00  2.255484   .460469
   8.93313   8.93313      1.00  2.256284   .447439
   8.93303   8.93303      1.00  2.240664   .430909
   8.93290   8.93290      1.00  2.256044   .420829
   8.93279   8.93279      1.00  2.253674   .408829
   8.93268   8.93268      1.00  2.251014   .396819
   8.93257   8.93257      1.00  2.254184   .387929
   8.93245   8.93245      1.00  2.256034   .379429
   8.93234   8.93234      1.00  2.257794   .367859
   8.93223   8.93223      1.00  2.258814   .358039
   8.93211   8.93211      1.00  2.255494   .351149
   8.93200   8.93200      1.00  2.250934   .345019
   8.93189   8.93189      1.00  2.249224   .340329
   8.93178   8.93178      1.00  2.251134   .331759
   8.93168   8.93168      1.00  2.248634   .328019
   8.93156   8.93156      1.00  2.254174   .323909
   8.93145   8.93145      1.00  2.238134   .317859
   8.93134   8.93134      1.00  2.255334   .318699
   8.93123   8.93123      1.00  2.254944   .316949
   8.93111   8.93111      1.00  2.256114   .315819
   8.93100   8.93100      1.00  2.255684   .314809
   8.93089   8.93089      1.00  2.247114   .310979
   8.93078   8.93078      1.00  2.253384   .310309
   8.93066   8.93066      1.00  2.251534   .309869
   8.93054   8.93054      1.00  2.250384   .310149
   8.93042   8.93042      1.00  2.250424   .308729
   8.93031   8.93031      1.00  2.252744   .310209
   8.93018   8.93018      1.00  2.246064   .308889
   8.93007   8.93007      1.00  2.251544   .310689
   8.92995   8.92995      1.00  2.253964   .311919
   8.92983   8.92983      1.00  2.252164   .310429
   8.92971   8.92971      1.00  2.253394   .310849
   8.92959   8.92959      1.00  2.237644   .310069
   8.92948   8.92948      1.00  2.247484   .313139
   8.92937   8.92937      1.00  2.244594   .314459
   8.92926   8.92926      1.00  2.252644   .314679
   8.92914   8.92914      1.00  2.248554   .316659
   8.92903   8.92903      1.00  2.251864   .317479
   8.92892   8.92892      1.00  2.256344   .318429
   8.92880   8.92880      1.00  2.254214   .319309
   8.92869   8.92869      1.00  2.256694   .321579
   8.92858   8.92858      1.00  2.251584   .323099
   8.92848   8.92848      1.00  2.252404   .322469
   8.92837   8.92837      1.00  2.247394   .323499
   8.92825   8.92825      1.00  2.249414   .328399
   8.92814   8.92814      1.00  2.246644   .330209
   8.92804   8.92804      1.00  2.243804   .327509
   8.92792   8.92792      1.00  2.249504   .334549
   8.92781   8.92781      1.00  2.251014   .332629
   8.92770   8.92770      1.00  2.251914   .333699
   8.92759   8.92759      1.00  2.256474   .335199
   8.92748   8.92748      1.00  2.254614   .334009
   8.92736   8.92736      1.00  2.252524   .335819
   8.92726   8.92726      1.00  2.249634   .335849
   8.92715   8.92715      1.00  2.254264   .335989
   8.92704   8.92704      1.00  2.247574   .334409
   8.92693   8.92693      1.00  2.251834   .333939
   8.92682   8.92682      1.00  2.253424   .334999
   8.92672   8.92672      1.00  2.253964   .335769
   8.92660   8.92660      1.00  2.254134   .335409
   8.92650   8.92650      1.00  2.246794   .340069
   8.92639   8.92639      1.00  2.259114   .338599
   8.92629   8.92629      1.00  2.255724   .336629
   8.92618   8.92618      1.00  2.255274   .337879
   8.92608   8.92608      1.00  2.253744   .336299
   8.92598   8.92598      1.00  2.252084   .338339
   8.92588   8.92588      1.00  2.254084   .336259
   8.92577   8.92577      1.00  2.254704   .342639
   8.92567   8.92567      1.00  2.258114   .343479
   8.92557   8.92557      1.00  2.253614   .340519
   8.92547   8.92547      1.00  2.256154   .343819
   8.92536   8.92536      1.00  2.256594   .345069
   8.92525   8.92525      1.00  2.255624   .346469
   8.92515   8.92515      1.00  2.256324   .346429
   8.92505   8.92505      1.00  2.245584   .344439
   8.92494   8.92494      1.00  2.255944   .343669
   8.92483   8.92483      1.00  2.254714   .346889
   8.92473   8.92473      1.00  2.252534   .349119
   8.92463   8.92463      1.00  2.255734   .346879
   8.92451   8.92451      1.00  2.256384   .347709
   8.92440   8.92440      1.00  2.255824   .349839
   8.92430   8.92430      1.00  2.257534   .351029
   8.92419   8.92419      1.00  2.259534   .352899
   8.92407   8.92407      1.00  2.256424   .351739
   8.92395   8.92395      1.00  2.255094   .352639
   8.92384   8.92384      1.00  2.254124   .354279
   8.92373   8.92373      1.00  2.255544   .354979
   8.92361   8.92361      1.00  2.255794   .356329
   8.92349   8.92349      1.00  2.249534   .361229
   8.92338   8.92338      1.00  2.248254   .360309
   8.92327   8.92327      1.00  2.257984   .359129
   8.92315   8.92315      1.00  2.258624   .361679
   8.92303   8.92303      1.00  2.259744   .361779
   8.92292   8.92292      1.00  2.258584   .364549
   8.92280   8.92280      1.00  2.257074   .361129
   8.92268   8.92268      1.00  2.257034   .362179
   8.92257   8.92257      1.00  2.256324   .370679
   8.92246   8.92246      1.00  2.253094   .371489
   8.92235   8.92235      1.00  2.255344   .367939
   8.92223   8.92223      1.00  2.256924   .371049
   8.92212   8.92212      1.00  2.256174   .368239
   8.92201   8.92201      1.00  2.260114   .371959
   8.92191   8.92191      1.00  2.256874   .372459
   8.92180   8.92180      1.00  2.247314   .372319
   8.92168   8.92168      1.00  2.256364   .376339
   8.92157   8.92157      1.00  2.253274   .377089
   8.92147   8.92147      1.00  2.255514   .381569
   8.92135   8.92135      1.00  2.253484   .385129
   8.92124   8.92124      1.00  2.255684   .390489
   8.92113   8.92113      1.00  2.256854   .388659
   8.92101   8.92101      1.00  2.258154   .390059
   8.92090   8.92090      1.00  2.256794   .392349
   8.92078   8.92078      1.00  2.258324   .392909
   8.92067   8.92067      1.00  2.257644   .391759
   8.92056   8.92056      1.00  2.257894   .393089
   8.92043   8.92043      1.00  2.257804   .393719
   8.92031   8.92031      1.00  2.240884   .391879
   8.92020   8.92020      1.00  2.256494   .396979
   8.92008   8.92008      1.00  2.257174   .397149
   8.91996   8.91996      1.00  2.253484   .396579
   8.91984   8.91984      1.00  2.255794   .398639
   8.91972   8.91972      1.00  2.254114   .399549
   8.91961   8.91961      1.00  2.257164   .400949
   8.91950   8.91950      1.00  2.257184   .403759
   8.91939   8.91939      1.00  2.256614   .402809
   8.91927   8.91927      1.00  2.257104   .404299
   8.91916   8.91916      1.00  2.253164   .403959
   8.91905   8.91905      1.00  2.254424   .406139
   8.91893   8.91893      1.00  2.248984   .407029
   8.91882   8.91882      1.00  2.238574   .401579
   8.91871   8.91871      1.00  2.254204   .406619
   8.91859   8.91859      1.00  2.255414   .409489
   8.91849   8.91849      1.00  2.256314   .407659
   8.91838   8.91838      1.00  2.256834   .406159
   8.91827   8.91827      1.00  2.258614   .406409
   8.91816   8.91816      1.00  2.257064   .408379
   8.91805   8.91805      1.00  2.254964   .409709
   8.91795   8.91795      1.00  2.254814   .405459
   8.91784   8.91784      1.00  2.251454   .404759
   8.91772   8.91772      1.00  2.253664   .406409
   8.91760   8.91760      1.00  2.256234   .405399
   8.91749   8.91749      1.00  2.256654   .404569
   8.91739   8.91739      1.00  2.247184   .402179
   8.91728   8.91728      1.00  2.250904   .403929
   8.91716   8.91716      1.00  2.253814   .403579
   8.91706   8.91706      1.00  2.253734   .402919
   8.91695   8.91695      1.00  2.257734   .405309
   8.91684   8.91684      1.00  2.252624   .401339
   8.91673   8.91673      1.00  2.252174   .400439
   8.91662   8.91662      1.00  2.254384   .398989
   8.91653   8.91653      1.00  2.254744   .397909
   8.91641   8.91641      1.00  2.249684   .393989
   8.91631   8.91631      1.00  2.255294   .397349
   8.91620   8.91620      1.00  2.254754   .396989
   8.91610   8.91610      1.00  2.256144   .392619
   8.91600   8.91600      1.00  2.255984   .391239
   8.91590   8.91590      1.00  2.239574   .387009
   8.91580   8.91580      1.00  2.250984   .388409
   8.91569   8.91569      1.00  2.254534   .386079
   8.91559   8.91559      1.00  2.253894   .385229
   8.91548   8.91548      1.00  2.252244   .382049
   8.91538   8.91538      1.00  2.252654   .381619
   8.91528   8.91528      1.00  2.256274   .382039
   8.91518   8.91518      1.00  2.253954   .380219
   8.91507   8.91507      1.00  2.251484   .379429
   8.91497   8.91497      1.00  2.253734   .377209
   8.91487   8.91487      1.00  2.254484   .376119
   8.91475   8.91475      1.00  2.252714   .374359
   8.91465   8.91465      1.00  2.252244   .373069
   8.91454   8.91454      1.00  2.250814   .372739
   8.91442   8.91442      1.00  2.235884   .370469
   8.91431   8.91431      1.00  2.251354   .370049
   8.91420   8.91420      1.00  2.253124   .368909
   8.91409   8.91409      1.00  2.249064   .368269
   8.91398   8.91398      1.00  2.256034   .368469
   8.91387   8.91387      1.00  2.254474   .368549
   8.91375   8.91375      1.00  2.252684   .364989
   8.91364   8.91364      1.00  2.249514   .362539
   8.91352   8.91352      1.00  2.251664   .363969
   8.91340   8.91340      1.00  2.247144   .359559
   8.91329   8.91329      1.00  2.248224   .358039
   8.91317   8.91317      1.00  2.250304   .359609
   8.91306   8.91306      1.00  2.251714   .356249
   8.91294   8.91294      1.00  2.243854   .355789
   8.91283   8.91283      1.00  2.245754   .355289
   8.91272   8.91272      1.00  2.251784   .355579
   8.91261   8.91261      1.00  2.253414   .353329
   8.91250   8.91250      1.00  2.252924   .352909
   8.91238   8.91238      1.00  2.255854   .351619
   8.91226   8.91226      1.00  2.247454   .349719
   8.91216   8.91216      1.00  2.250014   .348229
   8.91204   8.91204      1.00  2.248154   .348339
   8.91193   8.91193      1.00  2.248704   .347509
   8.91182   8.91182      1.00  2.249904   .345539
   8.91172   8.91172      1.00  2.251494   .344909
   8.91161   8.91161      1.00  2.249674   .343169
   8.91150   8.91150      1.00  2.250704   .344819
   8.91139   8.91139      1.00  2.239564   .340229
   8.91128   8.91128      1.00  2.247654   .338619
   8.91116   8.91116      1.00  2.252364   .337699
   8.91105   8.91105      1.00  2.248884   .336039
   8.91094   8.91094      1.00  2.250294   .335889
   8.91083   8.91083      1.00  2.248164   .334139
   8.91071   8.91071      1.00  2.249484   .334489
   8.91059   8.91059      1.00  2.250564   .332549
   8.91048   8.91048      1.00  2.251514   .331009
   8.91036   8.91036      1.00  2.255184   .330949
   8.91024   8.91024      1.00  2.250634   .329869
   8.91012   8.91012      1.00  2.252344   .330449
   8.91001   8.91001      1.00  2.249944   .330539
   8.90989   8.90989      1.00  2.251584   .326849
   8.90977   8.90977      1.00  2.249444   .325749
   8.90965   8.90965      1.00  2.242214   .324469
   8.90954   8.90954      1.00  2.248604   .324809
   8.90943   8.90943      1.00  2.251974   .326079
   8.90932   8.90932      1.00  2.251694   .323079
   8.90920   8.90920      1.00  2.250644   .323309
   8.90909   8.90909      1.00  2.254354   .324239
   8.90898   8.90898      1.00  2.251644   .323709
   8.90886   8.90886      1.00  2.250364   .322999
   8.90875   8.90875      1.00  2.248284   .323139
   8.90865   8.90865      1.00  2.247434   .322579
   8.90854   8.90854      1.00  2.247464   .324799
   8.90842   8.90842      1.00  2.247844   .321769
   8.90831   8.90831      1.00  2.250464   .322849
   8.90820   8.90820      1.00  2.248054   .321059
   8.90810   8.90810      1.00  2.241494   .320759
   8.90798   8.90798      1.00  2.251544   .323949
   8.90787   8.90787      1.00  2.251554   .324959
   8.90776   8.90776      1.00  2.248874   .324789
   8.90765   8.90765      1.00  2.249674   .325259
   8.90755   8.90755      1.00  2.248354   .325289
   8.90743   8.90743      1.00  2.249264   .324139
   8.90732   8.90732      1.00  2.248334   .325439
   8.90722   8.90722      1.00  2.247184   .327689
   8.90710   8.90710      1.00  2.242784   .327199
   8.90699   8.90699      1.00  2.247304   .327759
   8.90689   8.90689      1.00  2.249364   .330389
   8.90678   8.90678      1.00  2.250714   .331129
   8.90667   8.90667      1.00  2.235204   .326829
   8.90656   8.90656      1.00  2.246114   .330029
   8.90646   8.90646      1.00  2.244634   .330249
   8.90636   8.90636      1.00  2.241704   .330769
   8.90625   8.90625      1.00  2.243974   .333559
   8.90615   8.90615      1.00  2.248304   .334429
   8.90604   8.90604      1.00  2.244974   .333859
   8.90594   8.90594      1.00  2.246634   .334619
   8.90584   8.90584      1.00  2.248424   .336819
   8.90573   8.90573      1.00  2.245814   .335839
   8.90563   8.90563      1.00  2.248794   .337099
   8.90553   8.90553      1.00  2.248484   .340059
   8.90542   8.90542      1.00  2.244614   .338599
   8.90532   8.90532      1.00  2.239534   .338209
   8.90522   8.90522      1.00  2.231174   .339929
   8.90512   8.90512      1.00  2.244684   .341379
   8.90501   8.90501      1.00  2.243164   .342799
   8.90491   8.90491      1.00  2.244964   .341049
   8.90480   8.90480      1.00  2.245374   .344169
   8.90470   8.90470      1.00  2.246804   .343999
   8.90459   8.90459      1.00  2.244264   .345549
   8.90447   8.90447      1.00  2.246104   .346089
   8.90436   8.90436      1.00  2.245434   .346649
   8.90425   8.90425      1.00  2.241314   .348359
   8.90415   8.90415      1.00  2.241804   .347709
   8.90404   8.90404      1.00  2.240084   .348719
   8.90392   8.90392      1.00  2.239914   .350079
   8.90381   8.90381      1.00  2.245064   .350449
   8.90369   8.90369      1.00  2.230074   .349719
   8.90357   8.90357      1.00  2.241414   .352369
   8.90345   8.90345      1.00  2.246224   .353199
   8.90334   8.90334      1.00  2.246394   .353889
   8.90322   8.90322      1.00  2.238624   .354619
   8.90311   8.90311      1.00  2.240694   .355579
   8.90299   8.90299      1.00  2.242864   .358549
   8.90288   8.90288      1.00  2.240914   .359459
   8.90276   8.90276      1.00  2.236564   .355639
   8.90264   8.90264      1.00  2.239784   .356849
   8.90254   8.90254      1.00  2.236114   .355699
   8.90243   8.90243      1.00  2.241044   .356369
   8.90231   8.90231      1.00  2.242474   .357959
   8.90220   8.90220      1.00  2.242934   .358789
   8.90209   8.90209      1.00  2.239754   .356879
   8.90198   8.90198      1.00  2.225634   .357979
   8.90187   8.90187      1.00  2.241654   .358059
   8.90176   8.90176      1.00  2.233264   .356579
   8.90166   8.90166      1.00  2.239824   .360489
   8.90155   8.90155      1.00  2.238144   .358389
   8.90143   8.90143      1.00  2.234904   .358339
   8.90132   8.90132      1.00  2.241894   .359289
   8.90121   8.90121      1.00  2.242764   .359159
   8.90110   8.90110      1.00  2.239464   .360529
   8.90098   8.90098      1.00  2.241154   .361209
   8.90086   8.90086      1.00  2.240964   .361209
   8.90075   8.90075      1.00  2.234604   .362099
   8.90063   8.90063      1.00  2.236244   .363149
   8.90051   8.90051      1.00  2.227534   .360299
   8.90039   8.90039      1.00  2.236144   .362669
   8.90028   8.90028      1.00  2.240444   .362109
   8.90016   8.90016      1.00  2.239144   .361349
   8.90004   8.90004      1.00  2.236924   .361909
   8.89992   8.89992      1.00  2.238594   .361619
   8.89981   8.89981      1.00  2.239294   .363369
   8.89970   8.89970      1.00  2.239964   .365279
   8.89958   8.89958      1.00  2.242354   .364409
   8.89946   8.89946      1.00  2.235744   .364179
   8.89935   8.89935      1.00  2.237044   .362959
   8.89924   8.89924      1.00  2.234354   .363169
   8.89913   8.89913      1.00  2.231444   .364919
   8.89901   8.89901      1.00  2.235334   .365249
   8.89890   8.89890      1.00  2.232194   .363369
   8.89879   8.89879      1.00  2.241304   .365269
   8.89867   8.89867      1.00  2.238364   .365709
   8.89856   8.89856      1.00  2.239674   .365409
   8.89846   8.89846      1.00  2.239194   .367849
   8.89835   8.89835      1.00  2.234794   .365509
   8.89824   8.89824      1.00  2.236194   .366529
   8.89813   8.89813      1.00  2.231794   .365209
   8.89802   8.89802      1.00  2.236434   .367719
   8.89791   8.89791      1.00  2.234434   .366039
   8.89779   8.89779      1.00  2.236324   .366199
   8.89768   8.89768      1.00  2.238724   .365849
   8.89758   8.89758      1.00  2.239994   .365969
   8.89747   8.89747      1.00  2.238024   .365889
   8.89736   8.89736      1.00  2.222314   .364299
   8.89725   8.89725      1.00  2.235624   .365589
   8.89714   8.89714      1.00  2.239434   .367079
   8.89703   8.89703      1.00  2.237424   .366909
   8.89692   8.89692      1.00  2.232544   .366799
   8.89681   8.89681      1.00  2.233904   .366969
   8.89670   8.89670      1.00  2.235014   .367819
   8.89660   8.89660      1.00  2.236884   .367769
   8.89649   8.89649      1.00  2.237754   .368119
   8.89638   8.89638      1.00  2.239634   .368039
   8.89629   8.89629      1.00  2.237524   .371549
   8.89618   8.89618      1.00  2.233294   .369829
   8.89608   8.89608      1.00  2.233084   .368749
   8.89597   8.89597      1.00  2.219934   .367769
   8.89587   8.89587      1.00  2.232094   .369549
   8.89577   8.89577      1.00  2.232224   .367929
   8.89566   8.89566      1.00  2.238184   .369109
   8.89556   8.89556      1.00  2.234714   .370499
   8.89546   8.89546      1.00  2.241274   .371649
   8.89536   8.89536      1.00  2.240684   .371229
   8.89525   8.89525      1.00  2.238624   .372059
   8.89515   8.89515      1.00  2.236544   .370539
   8.89505   8.89505      1.00  2.237634   .374009
   8.89495   8.89495      1.00  2.235324   .371419
   8.89484   8.89484      1.00  2.230124   .369229
   8.89473   8.89473      1.00  2.236684   .370329
   8.89462   8.89462      1.00  2.231564   .371289
   8.89452   8.89452      1.00  2.231184   .369889
   8.89440   8.89440      1.00  2.220234   .367309
   8.89429   8.89429      1.00  2.233364   .370229
   8.89419   8.89419      1.00  2.235144   .369199
   8.89408   8.89408      1.00  2.237174   .370279
   8.89395   8.89395      1.00  2.234704   .367709
   8.89384   8.89384      1.00  2.231154   .367879
   8.89373   8.89373      1.00  2.228624   .368089
   8.89361   8.89361      1.00  2.231314   .368099
   8.89350   8.89350      1.00  2.231314   .368279
   8.89338   8.89338      1.00  2.232224   .369639
   8.89326   8.89326      1.00  2.235314   .374809
   8.89315   8.89315      1.00  2.233114   .375749
   8.89303   8.89303      1.00  2.233874   .372419
   8.89291   8.89291      1.00  2.232884   .372049
   8.89280   8.89280      1.00  2.224184   .370389
   8.89269   8.89269      1.00  2.228754   .370029
   8.89258   8.89258      1.00  2.230484   .369749
   8.89246   8.89246      1.00  2.230884   .372349
   8.89235   8.89235      1.00  2.227844   .371439
   8.89224   8.89224      1.00  2.231644   .371599
   8.89213   8.89213      1.00  2.230254   .371569
   8.89202   8.89202      1.00  2.228854   .371519
   8.89191   8.89191      1.00  2.235494   .370939
   8.89180   8.89180      1.00  2.229314   .369899
   8.89169   8.89169      1.00  2.229934   .367219
   8.89158   8.89158      1.00  2.230654   .370669
   8.89147   8.89147      1.00  2.229054   .369959
   8.89137   8.89137      1.00  2.224974   .367169
   8.89125   8.89125      1.00  2.216664   .367469
   8.89113   8.89113      1.00  2.229894   .369179
   8.89102   8.89102      1.00  2.232074   .369499
   8.89091   8.89091      1.00  2.230244   .369689
   8.89079   8.89079      1.00  2.231364   .369819
   8.89068   8.89068      1.00  2.235584   .369569
   8.89057   8.89057      1.00  2.230064   .369539
   8.89045   8.89045      1.00  2.228724   .369739
   8.89033   8.89033      1.00  2.225174   .370989
   8.89021   8.89021      1.00  2.227304   .371139
   8.89010   8.89010      1.00  2.227284   .371929
   8.88998   8.88998      1.00  2.227954   .370309
   8.88985   8.88985      1.00  2.226264   .369439
   8.88974   8.88974      1.00  2.209634   .370169
   8.88962   8.88962      1.00  2.231484   .370539
   8.88951   8.88951      1.00  2.229164   .370289
   8.88939   8.88939      1.00  2.233084   .371179
   8.88927   8.88927      1.00  2.232954   .372229
   8.88917   8.88917      1.00  2.228774   .371329
   8.88906   8.88906      1.00  2.226994   .370019
   8.88894   8.88894      1.00  2.223224   .369869
   8.88883   8.88883      1.00  2.227934   .371249
   8.88871   8.88871      1.00  2.223494   .370419
   8.88861   8.88861      1.00  2.230814   .373229
   8.88850   8.88850      1.00  2.231724   .374249
   8.88839   8.88839      1.00  2.229304   .373699
   8.88828   8.88828      1.00  2.230514   .377519
   8.88818   8.88818      1.00  2.211754   .371949
   8.88806   8.88806      1.00  2.224944   .375059
   8.88795   8.88795      1.00  2.228814   .376399
   8.88785   8.88785      1.00  2.226094   .374549
   8.88774   8.88774      1.00  2.223204   .372479
   8.88762   8.88762      1.00  2.225684   .373169
   8.88750   8.88750      1.00  2.232844   .375059
   8.88740   8.88740      1.00  2.228944   .378719
   8.88729   8.88729      1.00  2.227434   .376109
   8.88718   8.88718      1.00  2.225734   .376089
   8.88707   8.88707      1.00  2.229574   .377869
   8.88696   8.88696      1.00  2.228674   .376589
   8.88686   8.88686      1.00  2.229654   .373909
   8.88674   8.88674      1.00  2.227384   .373539
   8.88664   8.88664      1.00  2.210354   .372659
   8.88653   8.88653      1.00  2.227444   .376419
   8.88643   8.88643      1.00  2.222294   .374019
   8.88632   8.88632      1.00  2.226954   .374139
   8.88622   8.88622      1.00  2.229594   .374269
   8.88612   8.88612      1.00  2.232694   .374139
   8.88602   8.88602      1.00  2.229194   .373739
   8.88591   8.88591      1.00  2.224574   .373189
   8.88581   8.88581      1.00  2.227214   .372619
   8.88571   8.88571      1.00  2.223204   .372089
   8.88561   8.88561      1.00  2.226354   .374479
   8.88550   8.88550      1.00  2.219584   .373089
   8.88540   8.88540      1.00  2.222804   .373249
   8.88530   8.88530      1.00  2.221054   .373309
   8.88519   8.88519      1.00  2.222904   .373509
   8.88509   8.88509      1.00  2.229514   .372219
   8.88498   8.88498      1.00  2.229474   .372999
   8.88488   8.88488      1.00  2.229754   .372189
   8.88478   8.88478      1.00  2.224624   .371419
   8.88466   8.88466      1.00  2.223614   .372849
   8.88455   8.88455      1.00  2.223594   .372249
   8.88445   8.88445      1.00  2.224084   .372039
   8.88434   8.88434      1.00  2.221654   .376389
   8.88423   8.88423      1.00  2.220814   .376919
   8.88412   8.88412      1.00  2.226834   .375279
   8.88401   8.88401      1.00  2.227034   .375999
   8.88390   8.88390      1.00  2.224794   .377109
   8.88378   8.88378      1.00  2.222374   .373779
   8.88365   8.88365      1.00  2.224514   .372429
   8.88355   8.88355      1.00  2.222974   .372409
   8.88344   8.88344      1.00  2.221404   .373079
   8.88332   8.88332      1.00  2.218854   .371629
   8.88320   8.88320      1.00  2.224814   .372899
   8.88309   8.88309      1.00  2.222284   .371589
   8.88297   8.88297      1.00  2.224364   .370389
   8.88286   8.88286      1.00  2.223934   .369949
   8.88275   8.88275      1.00  2.224724   .370009
   8.88264   8.88264      1.00  2.226884   .369339
   8.88253   8.88253      1.00  2.224984   .367139
   8.88241   8.88241      1.00  2.220744   .368369
   8.88230   8.88230      1.00  2.212064   .366769
   8.88219   8.88219      1.00  2.222084   .370339
   8.88208   8.88208      1.00  2.217474   .369429
   8.88197   8.88197      1.00  2.221124   .369049
   8.88186   8.88186      1.00  2.218674   .368669
   8.88176   8.88176      1.00  2.222884   .365259
   8.88165   8.88165      1.00  2.224054   .367239
   8.88153   8.88153      1.00  2.223244   .368439
   8.88142   8.88142      1.00  2.224174   .370589
   8.88132   8.88132      1.00  2.220454   .373239
   8.88121   8.88121      1.00  2.216274   .370399
   8.88109   8.88109      1.00  2.218234   .369969
   8.88098   8.88098      1.00  2.217234   .368409
   8.88087   8.88087      1.00  2.216454   .367339
   8.88075   8.88075      1.00  2.203194   .365959
   8.88063   8.88063      1.00  2.217334   .369169
   8.88052   8.88052      1.00  2.220584   .368909
   8.88041   8.88041      1.00  2.224354   .368629
   8.88029   8.88029      1.00  2.223834   .366509
   8.88017   8.88017      1.00  2.219214   .367249
   8.88005   8.88005      1.00  2.220054   .367589
   8.87993   8.87993      1.00  2.214584   .365459
   8.87982   8.87982      1.00  2.214514   .364399
   8.87970   8.87970      1.00  2.214304   .364399
   8.87959   8.87959      1.00  2.218784   .366479
   8.87947   8.87947      1.00  2.217624   .366009
   8.87936   8.87936      1.00  2.218024   .364549
   8.87924   8.87924      1.00  2.212744   .364329
   8.87912   8.87912      1.00  2.216764   .368399
   8.87902   8.87902      1.00  2.204264   .363679
   8.87891   8.87891      1.00  2.218224   .368109
   8.87880   8.87880      1.00  2.213724   .366239
   8.87868   8.87868      1.00  2.213194   .365249
   8.87858   8.87858      1.00  2.213494   .365209
   8.87847   8.87847      1.00  2.207454   .363429
   8.87836   8.87836      1.00  2.211264   .363619
   8.87825   8.87825      1.00  2.215534   .366549
   8.87813   8.87813      1.00  2.217194   .366779
   8.87803   8.87803      1.00  2.213974   .365679
   8.87791   8.87791      1.00  2.214764   .365619
   8.87779   8.87779      1.00  2.213874   .365749
   8.87769   8.87769      1.00  2.211044   .365769
   8.87758   8.87758      1.00  2.208404   .367789
   8.87747   8.87747      1.00  2.194484   .365369
   8.87735   8.87735      1.00  2.209984   .365499
   8.87725   8.87725      1.00  2.213504   .366609
   8.87715   8.87715      1.00  2.213734   .367319
   8.87703   8.87703      1.00  2.211794   .365159
   8.87692   8.87692      1.00  2.212414   .364649
   8.87681   8.87681      1.00  2.215864   .368399
   8.87671   8.87671      1.00  2.219334   .365579
   8.87659   8.87659      1.00  2.211754   .364909
   8.87649   8.87649      1.00  2.211284   .363569
   8.87639   8.87639      1.00  2.209734   .363829
   8.87629   8.87629      1.00  2.208754   .364079
   8.87618   8.87618      1.00  2.206044   .364849
   8.87607   8.87607      1.00  2.211844   .363389
   8.87597   8.87597      1.00  2.197924   .363949
   8.87587   8.87587      1.00  2.215424   .365509
   8.87576   8.87576      1.00  2.217664   .365619
   8.87566   8.87566      1.00  2.212804   .363989
   8.87556   8.87556      1.00  2.215314   .365839
   8.87545   8.87545      1.00  2.209364   .367009
   8.87536   8.87536      1.00  2.208674   .365919
   8.87525   8.87525      1.00  2.204934   .366059
   8.87515   8.87515      1.00  2.209684   .367869
   8.87505   8.87505      1.00  2.210104   .367189
   8.87494   8.87494      1.00  2.208974   .367259
   8.87483   8.87483      1.00  2.213374   .368959
   8.87472   8.87472      1.00  2.211774   .370169
   8.87462   8.87462      1.00  2.195134   .365839
   8.87451   8.87451      1.00  2.212774   .369399
   8.87440   8.87440      1.00  2.211884   .368839
   8.87429   8.87429      1.00  2.211724   .366259
   8.87418   8.87418      1.00  2.209884   .368229
   8.87406   8.87406      1.00  2.207154   .367269
   8.87394   8.87394      1.00  2.204784   .367939
   8.87383   8.87383      1.00  2.206564   .368349
   8.87372   8.87372      1.00  2.210224   .369679
   8.87360   8.87360      1.00  2.208104   .369149
   8.87348   8.87348      1.00  2.212384   .368299
   8.87337   8.87337      1.00  2.215774   .360319
   8.87326   8.87326      1.00  2.207994   .362619
   8.87314   8.87314      1.00  2.205334   .364609
   8.87302   8.87302      1.00  2.193364   .366089
   8.87291   8.87291      1.00  2.207774   .370119
   8.87280   8.87280      1.00  2.203694   .366299
   8.87267   8.87267      1.00  2.205194   .364989
   8.87256   8.87256      1.00  2.210724   .368749
   8.87245   8.87245      1.00  2.208224   .370049
   8.87234   8.87234      1.00  2.209664   .372679
   8.87223   8.87223      1.00  2.208914   .372499
   8.87211   8.87211      1.00  2.206924   .370009
   8.87200   8.87200      1.00  2.208384   .367969
   8.87190   8.87190      1.00  2.205514   .363669
   8.87178   8.87178      1.00  2.203194   .364759
   8.87167   8.87167      1.00  2.202004   .366409
   8.87156   8.87156      1.00  2.189354   .366759
   8.87145   8.87145      1.00  2.205064   .370259
   8.87134   8.87134      1.00  2.206784   .370799
   8.87123   8.87123      1.00  2.212184   .371069
   8.87111   8.87111      1.00  2.208794   .372389
   8.87100   8.87100      1.00  2.208104   .373949
   8.87088   8.87088      1.00  2.203904   .375529
   8.87077   8.87077      1.00  2.205224   .374149
   8.87066   8.87066      1.00  2.202414   .374089
   8.87055   8.87055      1.00  2.204154   .374099
   8.87043   8.87043      1.00  2.191694   .373699
   8.87030   8.87030      1.00  2.204254   .374389
   8.87019   8.87019      1.00  2.212674   .375249
   8.87007   8.87007      1.00  2.210924   .380549
   8.86995   8.86995      1.00  2.194304   .375629
   8.86983   8.86983      1.00  2.208914   .376779
   8.86972   8.86972      1.00  2.210154   .373779
   8.86960   8.86960      1.00  2.210134   .374619
   8.86949   8.86949      1.00  2.209324   .374579
   8.86938   8.86938      1.00  2.208214   .378749
   8.86926   8.86926      1.00  2.202204   .377519
   8.86915   8.86915      1.00  2.204894   .378869
   8.86903   8.86903      1.00  2.204714   .378759
   8.86891   8.86891      1.00  2.206174   .378709
   8.86881   8.86881      1.00  2.210444   .379769
   8.86870   8.86870      1.00  2.213604   .380529
   8.86859   8.86859      1.00  2.210634   .380749
   8.86848   8.86848      1.00  2.207174   .378749
   8.86837   8.86837      1.00  2.195104   .375049
   8.86827   8.86827      1.00  2.204474   .374769
   8.86815   8.86815      1.00  2.207614   .375079
   8.86804   8.86804      1.00  2.206614   .377159
   8.86793   8.86793      1.00  2.207334   .378789
   8.86781   8.86781      1.00  2.209084   .379779
   8.86770   8.86770      1.00  2.211114   .379699
   8.86759   8.86759      1.00  2.211064   .379259
   8.86749   8.86749      1.00  2.212314   .379589
   8.86738   8.86738      1.00  2.208554   .379919
   8.86727   8.86727      1.00  2.205324   .380399
   8.86715   8.86715      1.00  2.202084   .378679
   8.86705   8.86705      1.00  2.205974   .380569
   8.86694   8.86694      1.00  2.204184   .381219
   8.86683   8.86683      1.00  2.193824   .379759
   8.86672   8.86672      1.00  2.206404   .380899
   8.86661   8.86661      1.00  2.204854   .382509
   8.86651   8.86651      1.00  2.210074   .380869
   8.86640   8.86640      1.00  2.207814   .381959
   8.86630   8.86630      1.00  2.209224   .382199
   8.86620   8.86620      1.00  2.209494   .383149
   8.86609   8.86609      1.00  2.207234   .380969
   8.86598   8.86598      1.00  2.202424   .382569
   8.86588   8.86588      1.00  2.201024   .382499
   8.86578   8.86578      1.00  2.203114   .384479
   8.86568   8.86568      1.00  2.203514   .383509
   8.86557   8.86557      1.00  2.206624   .383629
   8.86547   8.86547      1.00  2.196054   .382099
   8.86537   8.86537      1.00  2.207194   .382979
   8.86527   8.86527      1.00  2.208354   .384189
   8.86516   8.86516      1.00  2.203364   .386319
   8.86506   8.86506      1.00  2.200474   .384089
   8.86495   8.86495      1.00  2.199774   .383699
   8.86485   8.86485      1.00  2.202184   .385839
   8.86474   8.86474      1.00  2.200014   .384589
   8.86463   8.86463      1.00  2.200074   .384479
   8.86452   8.86452      1.00  2.200434   .386279
   8.86442   8.86442      1.00  2.200334   .384219
   8.86431   8.86431      1.00  2.205234   .385809
   8.86419   8.86419      1.00  2.201244   .384779
   8.86408   8.86408      1.00  2.203874   .387239
   8.86398   8.86398      1.00  2.190794   .384509
   8.86385   8.86385      1.00  2.197524   .385519
   8.86373   8.86373      1.00  2.197574   .385219
   8.86362   8.86362      1.00  2.193354   .387359
   8.86351   8.86351      1.00  2.196314   .388819
   8.86339   8.86339      1.00  2.196354   .387269
   8.86327   8.86327      1.00  2.202284   .392969
   8.86315   8.86315      1.00  2.197684   .392569
   8.86304   8.86304      1.00  2.202974   .389469
   8.86292   8.86292      1.00  2.202734   .389829
   8.86281   8.86281      1.00  2.199414   .388839
   8.86270   8.86270      1.00  2.196544   .388849
   8.86259   8.86259      1.00  2.193804   .388369
   8.86247   8.86247      1.00  2.181694   .385579
   8.86235   8.86235      1.00  2.191424   .388109
   8.86224   8.86224      1.00  2.201714   .390299
   8.86214   8.86214      1.00  2.199774   .388759
   8.86202   8.86202      1.00  2.197654   .389039
   8.86191   8.86191      1.00  2.198324   .389949
   8.86181   8.86181      1.00  2.199494   .389389
   8.86170   8.86170      1.00  2.198624   .393709
   8.86159   8.86159      1.00  2.197494   .393529
   8.86147   8.86147      1.00  2.199544   .395779
   8.86136   8.86136      1.00  2.188304   .389409
   8.86125   8.86125      1.00  2.190554   .390849
   8.86113   8.86113      1.00  2.188124   .389929
   8.86102   8.86102      1.00  2.191324   .390779
   8.86091   8.86091      1.00  2.184534   .388559
   8.86080   8.86080      1.00  2.195544   .392029
   8.86068   8.86068      1.00  2.199314   .390369
   8.86056   8.86056      1.00  2.193534   .390139
   8.86045   8.86045      1.00  2.197354   .392429
   8.86033   8.86033      1.00  2.188664   .391479
   8.86021   8.86021      1.00  2.185744   .390699
   8.86008   8.86008      1.00  2.188234   .390029
   8.85997   8.85997      1.00  2.188664   .391049
   8.85986   8.85986      1.00  2.189634   .390429
   8.85974   8.85974      1.00  2.190754   .393349
   8.85962   8.85962      1.00  2.192384   .392479
   8.85950   8.85950      1.00  2.194214   .393249
   8.85939   8.85939      1.00  2.195304   .392809
   8.85928   8.85928      1.00  2.174764   .389339
   8.85917   8.85917      1.00  2.188064   .392959
   8.85906   8.85906      1.00  2.191114   .396019
   8.85894   8.85894      1.00  2.188204   .394059
   8.85883   8.85883      1.00  2.184874   .395269
   8.85872   8.85872      1.00  2.183934   .395009
   8.85861   8.85861      1.00  2.183814   .394559
   8.85850   8.85850      1.00  2.188794   .394149
   8.85839   8.85839      1.00  2.197114   .399029
   8.85828   8.85828      1.00  2.191504   .398249
   8.85816   8.85816      1.00  2.191044   .396789
   8.85806   8.85806      1.00  2.186624   .395989
   8.85795   8.85795      1.00  2.181644   .396959
   8.85783   8.85783      1.00  2.180664   .394919
   8.85772   8.85772      1.00  2.187274   .393499
   8.85762   8.85762      1.00  2.177294   .393229
   8.85751   8.85751      1.00  2.179604   .395109
   8.85739   8.85739      1.00  2.188594   .397419
   8.85729   8.85729      1.00  2.192004   .399659
   8.85718   8.85718      1.00  2.188044   .400139
   8.85707   8.85707      1.00  2.190814   .397249
   8.85696   8.85696      1.00  2.188414   .397559
   8.85685   8.85685      1.00  2.188524   .399909
   8.85674   8.85674      1.00  2.185144   .398869
   8.85664   8.85664      1.00  2.184424   .397999
   8.85653   8.85653      1.00  2.180914   .397839
   8.85643   8.85643      1.00  2.182874   .397189
   8.85632   8.85632      1.00  2.187744   .398669
   8.85621   8.85621      1.00  2.168984   .395789
   8.85611   8.85611      1.00  2.188464   .399309
   8.85601   8.85601      1.00  2.191874   .399329
   8.85591   8.85591      1.00  2.192644   .401469
   8.85580   8.85580      1.00  2.184414   .397059
   8.85569   8.85569      1.00  2.181024   .395859
   8.85560   8.85560      1.00  2.183804   .398099
   8.85550   8.85550      1.00  2.177444   .396399
   8.85540   8.85540      1.00  2.179994   .397939
   8.85529   8.85529      1.00  2.187134   .399369
   8.85519   8.85519      1.00  2.186454   .399039
   8.85509   8.85509      1.00  2.190864   .399599
   8.85499   8.85499      1.00  2.183244   .399769
   8.85488   8.85488      1.00  2.183414   .397869
   8.85477   8.85477      1.00  2.164904   .395459
   8.85466   8.85466      1.00  2.180934   .397909
   8.85455   8.85455      1.00  2.179784   .397369
   8.85444   8.85444      1.00  2.178994   .396399
   8.85434   8.85434      1.00  2.177694   .395339
   8.85423   8.85423      1.00  2.176774   .396579
   8.85411   8.85411      1.00  2.176244   .396849
   8.85400   8.85400      1.00  2.180234   .399119
   8.85389   8.85389      1.00  2.182834   .398129
   8.85378   8.85378      1.00  2.179484   .396919
   8.85365   8.85365      1.00  2.177384   .395149
   8.85353   8.85353      1.00  2.176054   .398569
   8.85342   8.85342      1.00  2.173474   .399419
   8.85331   8.85331      1.00  2.160454   .395599
   8.85319   8.85319      1.00  2.169624   .399689
   8.85307   8.85307      1.00  2.172194   .399049
   8.85297   8.85297      1.00  2.170184   .396049
   8.85285   8.85285      1.00  2.174064   .399779
   8.85273   8.85273      1.00  2.178094   .401489
   8.85261   8.85261      1.00  2.177704   .398899
   8.85250   8.85250      1.00  2.177314   .397369
   8.85239   8.85239      1.00  2.171264   .397119
   8.85227   8.85227      1.00  2.167354   .396389
   8.85216   8.85216      1.00  2.168204   .396929
   8.85206   8.85206      1.00  2.168874   .397459
   8.85195   8.85195      1.00  2.165674   .396599
   8.85183   8.85183      1.00  2.167704   .399619
   8.85172   8.85172      1.00  2.165834   .395829
   8.85162   8.85162      1.00  2.162224   .396469
   8.85151   8.85151      1.00  2.171774   .398029
   8.85139   8.85139      1.00  2.175444   .399489
   8.85127   8.85127      1.00  2.179084   .399499
   8.85117   8.85117      1.00  2.172304   .400109
   8.85106   8.85106      1.00  2.165794   .393919
   8.85095   8.85095      1.00  2.166914   .396339
   8.85083   8.85083      1.00  2.159634   .392769
   8.85072   8.85072      1.00  2.173224   .396059
   8.85060   8.85060      1.00  2.169964   .395899
   8.85048   8.85048      1.00  2.172024   .394959
   8.85036   8.85036      1.00  2.173544   .396489
   8.85024   8.85024      1.00  2.173524   .397479
   8.85012   8.85012      1.00  2.160744   .394889
   8.85000   8.85000      1.00  2.162264   .395109
   8.84989   8.84989      1.00  2.168634   .393919
   8.84977   8.84977      1.00  2.165174   .396189
   8.84966   8.84966      1.00  2.163854   .395559
   8.84954   8.84954      1.00  2.162104   .395369
   8.84942   8.84942      1.00  2.170644   .391699
   8.84930   8.84930      1.00  2.172064   .396969
   8.84919   8.84919      1.00  2.170194   .396099
   8.84908   8.84908      1.00  2.167774   .395739
   8.84896   8.84896      1.00  2.169574   .395449
   8.84885   8.84885      1.00  2.172234   .394109
   8.84875   8.84875      1.00  2.169694   .395029
   8.84864   8.84864      1.00  2.168254   .394099
   8.84853   8.84853      1.00  2.164624   .393009
   8.84842   8.84842      1.00  2.145874   .392369
   8.84831   8.84831      1.00  2.164044   .394089
   8.84820   8.84820      1.00  2.164454   .394409
   8.84808   8.84808      1.00  2.169404   .393159
   8.84797   8.84797      1.00  2.175594   .395349
   8.84787   8.84787      1.00  2.171444   .395679
   8.84775   8.84775      1.00  2.169564   .395259
   8.84764   8.84764      1.00  2.171084   .393679
   8.84753   8.84753      1.00  2.170644   .393259
   8.84742   8.84742      1.00  2.166884   .392919
   8.84730   8.84730      1.00  2.167514   .394729
   8.84719   8.84719      1.00  2.165194   .393219
   8.84709   8.84709      1.00  2.165094   .393789
   8.84698   8.84698      1.00  2.158404   .392409
   8.84687   8.84687      1.00  2.174754   .395639
   8.84676   8.84676      1.00  2.175254   .393089
   8.84665   8.84665      1.00  2.174354   .394269
   8.84655   8.84655      1.00  2.173054   .392489
   8.84644   8.84644      1.00  2.170854   .392769
   8.84634   8.84634      1.00  2.171914   .394099
   8.84624   8.84624      1.00  2.170894   .394499
   8.84613   8.84613      1.00  2.170264   .395159
   8.84603   8.84603      1.00  2.168254   .394479
   8.84592   8.84592      1.00  2.171844   .395519
   8.84582   8.84582      1.00  2.175114   .398819
   8.84572   8.84572      1.00  2.176704   .399929
   8.84561   8.84561      1.00  2.179884   .398739
   8.84551   8.84551      1.00  2.163774   .395559
   8.84541   8.84541      1.00  2.167944   .392219
   8.84531   8.84531      1.00  2.167104   .392929
   8.84520   8.84520      1.00  2.170474   .395189
   8.84509   8.84509      1.00  2.171404   .393559
   8.84499   8.84499      1.00  2.175314   .396019
   8.84489   8.84489      1.00  2.176104   .394699
   8.84477   8.84477      1.00  2.176324   .393469
   8.84466   8.84466      1.00  2.178784   .395079
   8.84456   8.84456      1.00  2.175154   .393899
   8.84445   8.84445      1.00  2.175954   .391949
   8.84434   8.84434      1.00  2.176374   .352689
   8.84423   8.84423      1.00  2.179474   .341949
   8.84413   8.84413      1.00  2.172394   .383169
   8.84401   8.84401      1.00  2.155794   .339899
   8.84389   8.84389      1.00  2.173424   .394149
   8.84377   8.84377      1.00  2.169704   .394349
   8.84366   8.84366      1.00  2.173094   .304439
   8.84354   8.84354      1.00  2.179884   .059839
   8.84342   8.84342      1.00  2.181444   .152319
   8.84331   8.84331      1.00  2.175884   .327289
   8.84319   8.84319      1.00  2.181104   .397489
   8.84308   8.84308      1.00  2.177054   .396869
   8.84296   8.84296      1.00  2.171934   .395739
   8.84285   8.84285      1.00  2.171004   .394589
   8.84274   8.84274      1.00  2.171314   .396169
   8.84262   8.84262      1.00  2.171074   .397289
   8.84250   8.84250      1.00  2.179094   .398399
   8.84239   8.84239      1.00  2.181094   .398579
   8.84228   8.84228      1.00  2.171284   .395999
   8.84217   8.84217      1.00  2.176014   .396929
   8.84206   8.84206      1.00  2.181674   .399759
   8.84195   8.84195      1.00  2.174134   .396899
   8.84184   8.84184      1.00  2.174954   .398249
   8.84174   8.84174      1.00  2.177984   .407369
   8.84162   8.84162      1.00  2.175944   .397949
   8.84150   8.84150      1.00  2.172604   .397169
   8.84140   8.84140      1.00  2.174664   .397579
   8.84129   8.84129      1.00  2.178464   .399399
   8.84117   8.84117      1.00  2.179554   .400299
   8.84105   8.84105      1.00  2.183394   .400409
   8.84094   8.84094      1.00  2.180804   .400259
   8.84083   8.84083      1.00  2.179744   .399589
   8.84071   8.84071      1.00  2.165004   .396579
   8.84059   8.84059      1.00  2.177314   .400529
   8.84048   8.84048      1.00  2.173724   .400669
   8.84037   8.84037      1.00  2.176494   .399789
   8.84024   8.84024      1.00  2.178964   .400209
   8.84012   8.84012      1.00  2.177174   .400079
   8.84000   8.84000      1.00  2.177594   .399899
   8.83989   8.83989      1.00  2.182854   .402599
   8.83978   8.83978      1.00  2.184224   .402039
   8.83966   8.83966      1.00  2.182354   .402189
   8.83955   8.83955      1.00  2.181774   .402319
   8.83943   8.83943      1.00  2.175954   .401759
   8.83931   8.83931      1.00  2.172504   .402269
   8.83920   8.83920      1.00  2.177184   .403509
   8.83908   8.83908      1.00  2.163014   .400779
   8.83897   8.83897      1.00  2.172914   .403919
   8.83886   8.83886      1.00  2.177424   .403049
   8.83874   8.83874      1.00  2.180994   .406079
   8.83864   8.83864      1.00  2.181074   .405229
   8.83853   8.83853      1.00  2.185004   .408389
   8.83842   8.83842      1.00  2.182654   .405189
   8.83831   8.83831      1.00  2.181314   .406059
   8.83819   8.83819      1.00  2.177134   .404049
   8.83809   8.83809      1.00  2.174344   .403859
   8.83797   8.83797      1.00  2.170584   .402219
   8.83786   8.83786      1.00  2.176464   .402729
   8.83776   8.83776      1.00  2.184044   .404539
   8.83765   8.83765      1.00  2.185194   .406179
   8.83754   8.83754      1.00  2.166684   .403579
   8.83742   8.83742      1.00  2.181384   .405069
   8.83732   8.83732      1.00  2.182654   .408509
   8.83721   8.83721      1.00  2.178724   .407639
   8.83710   8.83710      1.00  2.181874   .408769
   8.83698   8.83698      1.00  2.179584   .409169
   8.83688   8.83688      1.00  2.175504   .408519
   8.83677   8.83677      1.00  2.179554   .410769
   8.83666   8.83666      1.00  2.183264   .408269
   8.83655   8.83655      1.00  2.183054   .409729
   8.83645   8.83645      1.00  2.181834   .410509
   8.83635   8.83635      1.00  2.183704   .411939
   8.83624   8.83624      1.00  2.181594   .408959
   8.83613   8.83613      1.00  2.182664   .410399
   8.83603   8.83603      1.00  2.181514   .411509
   8.83593   8.83593      1.00  2.174824   .409089
   8.83582   8.83582      1.00  2.174384   .409769
   8.83572   8.83572      1.00  2.176274   .409829
   8.83561   8.83561      1.00  2.174584   .419079
   8.83552   8.83552      1.00  2.175574   .409139
   8.83541   8.83541      1.00  2.183094   .413129
   8.83531   8.83531      1.00  2.190204   .413959
   8.83521   8.83521      1.00  2.182504   .412559
   8.83511   8.83511      1.00  2.182074   .412669
   8.83500   8.83500      1.00  2.178424   .412149
   8.83489   8.83489      1.00  2.176344   .413269
   8.83479   8.83479      1.00  2.175324   .412979
   8.83468   8.83468      1.00  2.179004   .413519
   8.83457   8.83457      1.00  2.166034   .410039
   8.83446   8.83446      1.00  2.174574   .411529
   8.83435   8.83435      1.00  2.185314   .412989
   8.83425   8.83425      1.00  2.179684   .415239
   8.83413   8.83413      1.00  2.183244   .413919
   8.83401   8.83401      1.00  2.188574   .414809
   8.83390   8.83390      1.00  2.182424   .415839
   8.83379   8.83379      1.00  2.173174   .413129
   8.83367   8.83367      1.00  2.172374   .414899
   8.83355   8.83355      1.00  2.179964   .415549
   8.83344   8.83344      1.00  2.174154   .415199
   8.83332   8.83332      1.00  2.176984   .415509
   8.83320   8.83320      1.00  2.177664   .416119
   8.83309   8.83309      1.00  2.178914   .415319
   8.83298   8.83298      1.00  2.178544   .415369
   8.83287   8.83287      1.00  2.171604   .414589
   8.83275   8.83275      1.00  2.175484   .416759
   8.83263   8.83263      1.00  2.175484   .416359
   8.83252   8.83252      1.00  2.177224   .419029
   8.83241   8.83241      1.00  2.169964   .416549
   8.83229   8.83229      1.00  2.175244   .416669
   8.83218   8.83218      1.00  2.176804   .417319
   8.83207   8.83207      1.00  2.179444   .419429
   8.83196   8.83196      1.00  2.174764   .419809
   8.83185   8.83185      1.00  2.176434   .419489
   8.83174   8.83174      1.00  2.178224   .421009
   8.83163   8.83163      1.00  2.175664   .422029
   8.83152   8.83152      1.00  2.182704   .420519
   8.83141   8.83141      1.00  2.176864   .418549
   8.83129   8.83129      1.00  2.174584   .420469
   8.83119   8.83119      1.00  2.157524   .416279
   8.83108   8.83108      1.00  2.173514   .419779
   8.83096   8.83096      1.00  2.171874   .417769
   8.83084   8.83084      1.00  2.175554   .419279
   8.83073   8.83073      1.00  2.180674   .421269
   8.83061   8.83061      1.00  2.176014   .422789
   8.83050   8.83050      1.00  2.178884   .422179
   8.83038   8.83038      1.00  2.176704   .422119
   8.83026   8.83026      1.00  2.178334   .421469
   8.83015   8.83015      1.00  2.169744   .419879
   8.83002   8.83002      1.00  2.172774   .419029
   8.82990   8.82990      1.00  2.172304   .422239
   8.82979   8.82979      1.00  2.172004   .421019
   8.82968   8.82968      1.00  2.174444   .422729
   8.82956   8.82956      1.00  2.168164   .420619
   8.82944   8.82944      1.00  2.180474   .420899
   8.82933   8.82933      1.00  2.178604   .423099
   8.82922   8.82922      1.00  2.176594   .425579
   8.82910   8.82910      1.00  2.169574   .425319
   8.82899   8.82899      1.00  2.173204   .423389
   8.82888   8.82888      1.00  2.173894   .425279
   8.82877   8.82877      1.00  2.172314   .424449
   8.82866   8.82866      1.00  2.171514   .424359
   8.82854   8.82854      1.00  2.170294   .423329
   8.82844   8.82844      1.00  2.172584   .423359
   8.82833   8.82833      1.00  2.175774   .424529
   8.82822   8.82822      1.00  2.182794   .428469
   8.82811   8.82811      1.00  2.175724   .424749
   8.82799   8.82799      1.00  2.169204   .421769
   8.82788   8.82788      1.00  2.174254   .424449
   8.82777   8.82777      1.00  2.171994   .424099
   8.82766   8.82766      1.00  2.169694   .421699
   8.82755   8.82755      1.00  2.173874   .424569
   8.82745   8.82745      1.00  2.176814   .425079
   8.82734   8.82734      1.00  2.174454   .422109
   8.82722   8.82722      1.00  2.178444   .423259
   8.82712   8.82712      1.00  2.178944   .421809
   8.82701   8.82701      1.00  2.172054   .420979
   8.82690   8.82690      1.00  2.179754   .424439
   8.82679   8.82679      1.00  2.179784   .427069
   8.82668   8.82668      1.00  2.170514   .424869
   8.82658   8.82658      1.00  2.172774   .421599
   8.82647   8.82647      1.00  2.161774   .422769
   8.82636   8.82636      1.00  2.173594   .430699
   8.82626   8.82626      1.00  2.171994   .428539
   8.82617   8.82617      1.00  2.177434   .425189
   8.82606   8.82606      1.00  2.177424   .424629
   8.82595   8.82595      1.00  2.178634   .427529
   8.82585   8.82585      1.00  2.183434   .427649
   8.82575   8.82575      1.00  2.182144   .426919
   8.82564   8.82564      1.00  2.176164   .424619
   8.82554   8.82554      1.00  2.173934   .422819
   8.82544   8.82544      1.00  2.171254   .424559
   8.82534   8.82534      1.00  2.169124   .423839
   8.82523   8.82523      1.00  2.176154   .422499
   8.82512   8.82512      1.00  2.180514   .424719
   8.82502   8.82502      1.00  2.164474   .419969
   8.82492   8.82492      1.00  2.181554   .425249
   8.82481   8.82481      1.00  2.181404   .424789
   8.82470   8.82470      1.00  2.176454   .424239
   8.82459   8.82459      1.00  2.173514   .424489
   8.82449   8.82449      1.00  2.180484   .429249
   8.82438   8.82438      1.00  2.175704   .424709
   8.82427   8.82427      1.00  2.175614   .424029
   8.82416   8.82416      1.00  2.172764   .420649
   8.82404   8.82404      1.00  2.179874   .426199
   8.82393   8.82393      1.00  2.178874   .426029
   8.82381   8.82381      1.00  2.181474   .429399
   8.82370   8.82370      1.00  2.182484   .428769
   8.82358   8.82358      1.00  2.180014   .426779
   8.82347   8.82347      1.00  2.173734   .424909
   8.82335   8.82335      1.00  2.174754   .424159
   8.82323   8.82323      1.00  2.176494   .424629
   8.82311   8.82311      1.00  2.175114   .427139
   8.82300   8.82300      1.00  2.177664   .427539
   8.82288   8.82288      1.00  2.172624   .424279
   8.82277   8.82277      1.00  2.176774   .425939
   8.82266   8.82266      1.00  2.181194   .425739
   8.82254   8.82254      1.00  2.183794   .427079
   8.82242   8.82242      1.00  2.180374   .426129
   8.82231   8.82231      1.00  2.178614   .427099
   8.82221   8.82221      1.00  2.177944   .427819
   8.82210   8.82210      1.00  2.177274   .425569
   8.82198   8.82198      1.00  2.172274   .424529
   8.82187   8.82187      1.00  2.168014   .424259
   8.82177   8.82177      1.00  2.179204   .424759
   8.82165   8.82165      1.00  2.182494   .425829
   8.82154   8.82154      1.00  2.184994   .426609
   8.82143   8.82143      1.00  2.183344   .425809
   8.82132   8.82132      1.00  2.185184   .424989
   8.82120   8.82120      1.00  2.181884   .423729
   8.82109   8.82109      1.00  2.183734   .424689
   8.82098   8.82098      1.00  2.178784   .423929
   8.82086   8.82086      1.00  2.178774   .424889
   8.82074   8.82074      1.00  2.181454   .426309
   8.82062   8.82062      1.00  2.178614   .427359
   8.82051   8.82051      1.00  2.181594   .427239
   8.82040   8.82040      1.00  2.168724   .423949
   8.82028   8.82028      1.00  2.185004   .427339
   8.82016   8.82016      1.00  2.186184   .428669
   8.82004   8.82004      1.00  2.186674   .427469
   8.81993   8.81993      1.00  2.184934   .427009
   8.81980   8.81980      1.00  2.184474   .427819
   8.81969   8.81969      1.00  2.181354   .429289
   8.81958   8.81958      1.00  2.181224   .428219
   8.81946   8.81946      1.00  2.181584   .428829
   8.81935   8.81935      1.00  2.183334   .431139
   8.81922   8.81922      1.00  2.186044   .430239
   8.81911   8.81911      1.00  2.186184   .427979
   8.81900   8.81900      1.00  2.189454   .427169
   8.81888   8.81888      1.00  2.179754   .425729
   8.81877   8.81877      1.00  2.185104   .426969
   8.81867   8.81867      1.00  2.183724   .425789
   8.81856   8.81856      1.00  2.187934   .426079
   8.81844   8.81844      1.00  2.186024   .423679
   8.81833   8.81833      1.00  2.184684   .425609
   8.81822   8.81822      1.00  2.179994   .426769
   8.81811   8.81811      1.00  2.181114   .430949
   8.81800   8.81800      1.00  2.187354   .433089
   8.81788   8.81788      1.00  2.189454   .432779
   8.81777   8.81777      1.00  2.188044   .433069
   8.81767   8.81767      1.00  2.188414   .432589
   8.81756   8.81756      1.00  2.189264   .433169
   8.81744   8.81744      1.00  2.183824   .433869
   8.81733   8.81733      1.00  2.169054   .430539
   8.81727   8.81727      1.00  2.181904   .430899
