# Supplementary material for: Direct Observation of Palladium Leaching from Pd/C by a Simple Method: X-ray Absorption Spectroscopy of Heterogeneous Mixtures
Source: ACS Omega. 2023 Jun 7;8(24):21787–92. doi: 10.1021/acsomega.3c01343 (PMC10286095; doi:10.1021/acsomega.3c01343)
Supplement: Supplementary file 2 — ao3c01343_si_002.zip [file ao3c01343_si_002.zip › Figure 7,8/22_RK_AirOx_25C_05N_slow_HCl_30min_12.qd]

  9809     KEK-PF   NW10A
 _slow_HCl_30min 20.12.12 6:53: - 20.12.12 6:53: Serial#KEKPF-NW10A_047932
 22_RK_AirOx_25C_05N_slow_HCl_30min                                              
 Ring :   6.5 GeV    50.1 mA -   50.0 mA
 Mono :   Si(311)       D=  1.63747 A    Initial angle=  9.00021 deg
 NW10A     Transmission( 2)   Repetition= 12     Points= 1654
 Param file : QXAFS(SYNC)     angle axis (*)     Block =    1

 Block      Init-Ang  Final-Ang     Step/deg     Time/s       Num
     1        9.00021   8.81728          ***       1.00      1654
 Ortec(-1)     NDCH = 3
  Angle(c)  Angle(o)    time/s         2         3
      Mode         0         0         1         2
    Offset         0         0    .00492    .00311
   9.00021   9.00021      1.00  2.304324  2.687609
   9.00012   9.00012      1.00  2.306964  2.690599
   9.00001   9.00001      1.00  2.310334  2.698779
   8.99990   8.99990      1.00  2.315564  2.705169
   8.99979   8.99979      1.00  2.313864  2.702799
   8.99967   8.99967      1.00  2.315664  2.699649
   8.99955   8.99955      1.00  2.315534  2.700239
   8.99944   8.99944      1.00  2.313924  2.697749
   8.99934   8.99934      1.00  2.317614  2.702599
   8.99923   8.99923      1.00  2.313464  2.702059
   8.99912   8.99912      1.00  2.312314  2.701519
   8.99901   8.99901      1.00  2.312194  2.703049
   8.99890   8.99890      1.00  2.313274  2.701929
   8.99879   8.99879      1.00  2.314734  2.711679
   8.99868   8.99868      1.00  2.300114  2.688069
   8.99857   8.99857      1.00  2.314424  2.705069
   8.99846   8.99846      1.00  2.316064  2.705179
   8.99836   8.99836      1.00  2.317114  2.710209
   8.99824   8.99824      1.00  2.313754  2.705029
   8.99814   8.99814      1.00  2.314794  2.711049
   8.99803   8.99803      1.00  2.315834  2.710459
   8.99792   8.99792      1.00  2.314504  2.710559
   8.99781   8.99781      1.00  2.311234  2.708769
   8.99770   8.99770      1.00  2.312944  2.710429
   8.99760   8.99760      1.00  2.314514  2.709229
   8.99749   8.99749      1.00  2.315434  2.711609
   8.99738   8.99738      1.00  2.315864  2.714659
   8.99726   8.99726      1.00  2.303124  2.694759
   8.99716   8.99716      1.00  2.309304  2.708709
   8.99705   8.99705      1.00  2.311764  2.701209
   8.99694   8.99694      1.00  2.313574  2.707589
   8.99683   8.99683      1.00  2.313354  2.709809
   8.99673   8.99673      1.00  2.312114  2.710799
   8.99663   8.99663      1.00  2.312454  2.706699
   8.99652   8.99652      1.00  2.311394  2.710349
   8.99641   8.99641      1.00  2.312754  2.715119
   8.99631   8.99631      1.00  2.315574  2.714439
   8.99621   8.99621      1.00  2.313454  2.712719
   8.99610   8.99610      1.00  2.310514  2.714829
   8.99599   8.99599      1.00  2.312364  2.716229
   8.99590   8.99590      1.00  2.308834  2.710169
   8.99580   8.99580      1.00  2.307834  2.708239
   8.99569   8.99569      1.00  2.310664  2.711819
   8.99559   8.99559      1.00  2.298974  2.705309
   8.99549   8.99549      1.00  2.312534  2.713029
   8.99539   8.99539      1.00  2.310774  2.711019
   8.99529   8.99529      1.00  2.311214  2.705579
   8.99518   8.99518      1.00  2.312004  2.711259
   8.99508   8.99508      1.00  2.310284  2.709219
   8.99499   8.99499      1.00  2.309554  2.707359
   8.99488   8.99488      1.00  2.309074  2.717899
   8.99476   8.99476      1.00  2.309624  2.706149
   8.99466   8.99466      1.00  2.308584  2.707679
   8.99456   8.99456      1.00  2.310434  2.710549
   8.99445   8.99445      1.00  2.309834  2.713869
   8.99434   8.99434      1.00  2.310534  2.714469
   8.99423   8.99423      1.00  2.310884  2.713999
   8.99412   8.99412      1.00  2.296254  2.702719
   8.99400   8.99400      1.00  2.312054  2.720279
   8.99389   8.99389      1.00  2.312444  2.724059
   8.99378   8.99378      1.00  2.308014  2.725329
   8.99367   8.99367      1.00  2.306994  2.720749
   8.99356   8.99356      1.00  2.311124  2.717199
   8.99344   8.99344      1.00  2.305184  2.713119
   8.99333   8.99333      1.00  2.310834  2.714749
   8.99321   8.99321      1.00  2.308754  2.714409
   8.99309   8.99309      1.00  2.308064  2.711609
   8.99297   8.99297      1.00  2.311364  2.726319
   8.99287   8.99287      1.00  2.306774  2.711819
   8.99276   8.99276      1.00  2.309974  2.717249
   8.99265   8.99265      1.00  2.308634  2.716419
   8.99253   8.99253      1.00  2.293634  2.693279
   8.99242   8.99242      1.00  2.308454  2.714539
   8.99232   8.99232      1.00  2.306524  2.712079
   8.99220   8.99220      1.00  2.309554  2.718059
   8.99209   8.99209      1.00  2.310244  2.717909
   8.99199   8.99199      1.00  2.307344  2.715459
   8.99188   8.99188      1.00  2.310404  2.726659
   8.99176   8.99176      1.00  2.309324  2.715829
   8.99165   8.99165      1.00  2.309414  2.715759
   8.99155   8.99155      1.00  2.305794  2.712639
   8.99144   8.99144      1.00  2.306964  2.714969
   8.99133   8.99133      1.00  2.305684  2.714469
   8.99121   8.99121      1.00  2.305064  2.718339
   8.99111   8.99111      1.00  2.306754  2.715869
   8.99100   8.99100      1.00  2.291804  2.696779
   8.99088   8.99088      1.00  2.306594  2.719669
   8.99076   8.99076      1.00  2.308684  2.719299
   8.99065   8.99065      1.00  2.306874  2.715299
   8.99053   8.99053      1.00  2.308584  2.718409
   8.99041   8.99041      1.00  2.307764  2.720859
   8.99030   8.99030      1.00  2.308374  2.721869
   8.99019   8.99019      1.00  2.306164  2.719839
   8.99007   8.99007      1.00  2.304234  2.717159
   8.98995   8.98995      1.00  2.308644  2.721089
   8.98983   8.98983      1.00  2.306964  2.719089
   8.98972   8.98972      1.00  2.303564  2.718109
   8.98960   8.98960      1.00  2.306754  2.721889
   8.98948   8.98948      1.00  2.292754  2.706739
   8.98937   8.98937      1.00  2.302904  2.723589
   8.98926   8.98926      1.00  2.308294  2.730749
   8.98915   8.98915      1.00  2.306194  2.726709
   8.98903   8.98903      1.00  2.304294  2.722249
   8.98891   8.98891      1.00  2.303934  2.723429
   8.98881   8.98881      1.00  2.303364  2.718939
   8.98871   8.98871      1.00  2.303624  2.717139
   8.98859   8.98859      1.00  2.304984  2.726299
   8.98847   8.98847      1.00  2.305614  2.725019
   8.98837   8.98837      1.00  2.305944  2.724219
   8.98826   8.98826      1.00  2.303004  2.717499
   8.98815   8.98815      1.00  2.307074  2.727869
   8.98804   8.98804      1.00  2.305464  2.726929
   8.98793   8.98793      1.00  2.289754  2.703779
   8.98783   8.98783      1.00  2.301994  2.718789
   8.98772   8.98772      1.00  2.301214  2.721779
   8.98760   8.98760      1.00  2.302894  2.723669
   8.98749   8.98749      1.00  2.303274  2.721639
   8.98738   8.98738      1.00  2.307124  2.728709
   8.98727   8.98727      1.00  2.307174  2.727269
   8.98716   8.98716      1.00  2.306914  2.729279
   8.98705   8.98705      1.00  2.303774  2.721649
   8.98695   8.98695      1.00  2.301164  2.720829
   8.98684   8.98684      1.00  2.302024  2.717489
   8.98673   8.98673      1.00  2.305394  2.726779
   8.98663   8.98663      1.00  2.302784  2.711389
   8.98652   8.98652      1.00  2.300934  2.720179
   8.98641   8.98641      1.00  2.293164  2.690019
   8.98630   8.98630      1.00  2.302644  2.716379
   8.98620   8.98620      1.00  2.305014  2.714379
   8.98610   8.98610      1.00  2.305624  2.721079
   8.98600   8.98600      1.00  2.307504  2.711529
   8.98589   8.98589      1.00  2.303924  2.720779
   8.98580   8.98580      1.00  2.306304  2.723149
   8.98569   8.98569      1.00  2.304134  2.726369
   8.98559   8.98559      1.00  2.300754  2.719969
   8.98548   8.98548      1.00  2.302294  2.717299
   8.98538   8.98538      1.00  2.297844  2.724399
   8.98528   8.98528      1.00  2.301474  2.725339
   8.98517   8.98517      1.00  2.304634  2.731869
   8.98507   8.98507      1.00  2.289944  2.712569
   8.98497   8.98497      1.00  2.301804  2.727639
   8.98486   8.98486      1.00  2.305264  2.733699
   8.98475   8.98475      1.00  2.301874  2.731079
   8.98464   8.98464      1.00  2.302904  2.727889
   8.98454   8.98454      1.00  2.299734  2.715549
   8.98443   8.98443      1.00  2.304224  2.721049
   8.98432   8.98432      1.00  2.300874  2.727619
   8.98420   8.98420      1.00  2.303784  2.728009
   8.98409   8.98409      1.00  2.302894  2.725099
   8.98398   8.98398      1.00  2.302194  2.727399
   8.98387   8.98387      1.00  2.307614  2.733919
   8.98376   8.98376      1.00  2.304754  2.731309
   8.98364   8.98364      1.00  2.303994  2.730979
   8.98352   8.98352      1.00  2.286374  2.705479
   8.98341   8.98341      1.00  2.299444  2.723839
   8.98329   8.98329      1.00  2.302084  2.727939
   8.98317   8.98317      1.00  2.301904  2.728419
   8.98306   8.98306      1.00  2.303044  2.733859
   8.98294   8.98294      1.00  2.300264  2.724909
   8.98282   8.98282      1.00  2.303694  2.717599
   8.98272   8.98272      1.00  2.305354  2.728419
   8.98261   8.98261      1.00  2.306024  2.723999
   8.98249   8.98249      1.00  2.303654  2.733239
   8.98237   8.98237      1.00  2.301594  2.733139
   8.98227   8.98227      1.00  2.300134  2.726259
   8.98216   8.98216      1.00  2.301434  2.725219
   8.98204   8.98204      1.00  2.304024  2.723979
   8.98193   8.98193      1.00  2.292204  2.718439
   8.98182   8.98182      1.00  2.301884  2.719329
   8.98172   8.98172      1.00  2.304324  2.727269
   8.98160   8.98160      1.00  2.300934  2.723349
   8.98150   8.98150      1.00  2.303014  2.735319
   8.98139   8.98139      1.00  2.301844  2.733799
   8.98128   8.98128      1.00  2.303024  2.725309
   8.98116   8.98116      1.00  2.303924  2.723749
   8.98105   8.98105      1.00  2.301624  2.728269
   8.98093   8.98093      1.00  2.300774  2.723769
   8.98082   8.98082      1.00  2.298464  2.732049
   8.98070   8.98070      1.00  2.300434  2.732889
   8.98058   8.98058      1.00  2.301094  2.731879
   8.98047   8.98047      1.00  2.302074  2.733069
   8.98036   8.98036      1.00  2.298974  2.731549
   8.98023   8.98023      1.00  2.296304  2.729649
   8.98011   8.98011      1.00  2.304834  2.740759
   8.98000   8.98000      1.00  2.302804  2.740519
   8.97988   8.97988      1.00  2.301664  2.731569
   8.97976   8.97976      1.00  2.303364  2.735649
   8.97964   8.97964      1.00  2.302984  2.733139
   8.97953   8.97953      1.00  2.304834  2.736039
   8.97941   8.97941      1.00  2.304214  2.739859
   8.97930   8.97930      1.00  2.299954  2.737459
   8.97919   8.97919      1.00  2.303274  2.739769
   8.97908   8.97908      1.00  2.301844  2.739179
   8.97897   8.97897      1.00  2.303934  2.739879
   8.97886   8.97886      1.00  2.304404  2.738589
   8.97875   8.97875      1.00  2.301694  2.738659
   8.97863   8.97863      1.00  2.303294  2.739029
   8.97852   8.97852      1.00  2.286004  2.714089
   8.97841   8.97841      1.00  2.298384  2.729899
   8.97830   8.97830      1.00  2.300444  2.741539
   8.97819   8.97819      1.00  2.302004  2.741359
   8.97809   8.97809      1.00  2.300204  2.738839
   8.97797   8.97797      1.00  2.302834  2.741859
   8.97787   8.97787      1.00  2.302814  2.741719
   8.97776   8.97776      1.00  2.303764  2.740919
   8.97765   8.97765      1.00  2.303014  2.740859
   8.97753   8.97753      1.00  2.299444  2.734999
   8.97742   8.97742      1.00  2.301874  2.739569
   8.97731   8.97731      1.00  2.299764  2.737989
   8.97720   8.97720      1.00  2.301174  2.741449
   8.97709   8.97709      1.00  2.303884  2.745089
   8.97699   8.97699      1.00  2.286504  2.720669
   8.97688   8.97688      1.00  2.299584  2.729779
   8.97677   8.97677      1.00  2.301374  2.737749
   8.97666   8.97666      1.00  2.302904  2.745779
   8.97655   8.97655      1.00  2.303414  2.743789
   8.97645   8.97645      1.00  2.301954  2.744759
   8.97634   8.97634      1.00  2.299354  2.743569
   8.97624   8.97624      1.00  2.299154  2.744179
   8.97613   8.97613      1.00  2.300574  2.746079
   8.97603   8.97603      1.00  2.297314  2.741809
   8.97593   8.97593      1.00  2.300494  2.756319
   8.97582   8.97582      1.00  2.301434  2.747759
   8.97572   8.97572      1.00  2.301374  2.747269
   8.97562   8.97562      1.00  2.299484  2.747029
   8.97552   8.97552      1.00  2.285944  2.729429
   8.97542   8.97542      1.00  2.298734  2.744409
   8.97531   8.97531      1.00  2.299984  2.746179
   8.97521   8.97521      1.00  2.299004  2.747499
   8.97511   8.97511      1.00  2.299004  2.748579
   8.97500   8.97500      1.00  2.298314  2.743489
   8.97489   8.97489      1.00  2.300584  2.752709
   8.97479   8.97479      1.00  2.300014  2.748029
   8.97469   8.97469      1.00  2.301084  2.745159
   8.97458   8.97458      1.00  2.297804  2.742899
   8.97446   8.97446      1.00  2.299874  2.747349
   8.97435   8.97435      1.00  2.298884  2.747089
   8.97425   8.97425      1.00  2.298594  2.747919
   8.97413   8.97413      1.00  2.299774  2.747339
   8.97402   8.97402      1.00  2.280344  2.721729
   8.97391   8.97391      1.00  2.294854  2.737109
   8.97379   8.97379      1.00  2.298094  2.749449
   8.97367   8.97367      1.00  2.299034  2.746079
   8.97355   8.97355      1.00  2.296964  2.744879
   8.97344   8.97344      1.00  2.300054  2.745849
   8.97332   8.97332      1.00  2.299534  2.746769
   8.97321   8.97321      1.00  2.298504  2.746399
   8.97309   8.97309      1.00  2.299014  2.750049
   8.97298   8.97298      1.00  2.296574  2.744989
   8.97287   8.97287      1.00  2.298164  2.745009
   8.97276   8.97276      1.00  2.295214  2.746779
   8.97264   8.97264      1.00  2.294964  2.741399
   8.97253   8.97253      1.00  2.296204  2.746749
   8.97242   8.97242      1.00  2.282144  2.728109
   8.97230   8.97230      1.00  2.297014  2.743909
   8.97219   8.97219      1.00  2.297854  2.746699
   8.97208   8.97208      1.00  2.296374  2.746129
   8.97197   8.97197      1.00  2.296574  2.745079
   8.97186   8.97186      1.00  2.295274  2.744609
   8.97174   8.97174      1.00  2.297154  2.748539
   8.97164   8.97164      1.00  2.295794  2.748079
   8.97154   8.97154      1.00  2.295644  2.744439
   8.97142   8.97142      1.00  2.295444  2.747159
   8.97131   8.97131      1.00  2.292834  2.743939
   8.97120   8.97120      1.00  2.295554  2.749419
   8.97109   8.97109      1.00  2.294934  2.745079
   8.97097   8.97097      1.00  2.297624  2.744799
   8.97085   8.97085      1.00  2.280424  2.735699
   8.97074   8.97074      1.00  2.294684  2.750999
   8.97062   8.97062      1.00  2.294344  2.746349
   8.97050   8.97050      1.00  2.294244  2.744769
   8.97038   8.97038      1.00  2.293794  2.745419
   8.97028   8.97028      1.00  2.293714  2.748099
   8.97016   8.97016      1.00  2.293784  2.746409
   8.97004   8.97004      1.00  2.294274  2.747439
   8.96992   8.96992      1.00  2.294314  2.752039
   8.96980   8.96980      1.00  2.294104  2.750099
   8.96969   8.96969      1.00  2.293754  2.748569
   8.96957   8.96957      1.00  2.293124  2.743599
   8.96946   8.96946      1.00  2.293364  2.744089
   8.96934   8.96934      1.00  2.294044  2.751339
   8.96924   8.96924      1.00  2.292894  2.750209
   8.96912   8.96912      1.00  2.282244  2.735919
   8.96900   8.96900      1.00  2.292384  2.749909
   8.96889   8.96889      1.00  2.292494  2.752579
   8.96878   8.96878      1.00  2.293334  2.753599
   8.96867   8.96867      1.00  2.293364  2.749899
   8.96856   8.96856      1.00  2.295404  2.756389
   8.96845   8.96845      1.00  2.293534  2.755919
   8.96835   8.96835      1.00  2.295034  2.755579
   8.96823   8.96823      1.00  2.288374  2.745179
   8.96812   8.96812      1.00  2.289774  2.750249
   8.96801   8.96801      1.00  2.291364  2.749729
   8.96791   8.96791      1.00  2.287284  2.743809
   8.96779   8.96779      1.00  2.290624  2.751059
   8.96768   8.96768      1.00  2.276144  2.732609
   8.96757   8.96757      1.00  2.292424  2.751599
   8.96746   8.96746      1.00  2.294654  2.755799
   8.96735   8.96735      1.00  2.294684  2.752649
   8.96724   8.96724      1.00  2.292594  2.751939
   8.96713   8.96713      1.00  2.292534  2.753209
   8.96703   8.96703      1.00  2.292154  2.752619
   8.96692   8.96692      1.00  2.292714  2.758149
   8.96681   8.96681      1.00  2.290364  2.752369
   8.96670   8.96670      1.00  2.291944  2.752749
   8.96660   8.96660      1.00  2.290884  2.750279
   8.96649   8.96649      1.00  2.292244  2.756399
   8.96638   8.96638      1.00  2.292624  2.755149
   8.96628   8.96628      1.00  2.281564  2.743319
   8.96618   8.96618      1.00  2.294244  2.762499
   8.96608   8.96608      1.00  2.288174  2.746649
   8.96597   8.96597      1.00  2.291244  2.751219
   8.96587   8.96587      1.00  2.287334  2.750129
   8.96577   8.96577      1.00  2.289794  2.751859
   8.96567   8.96567      1.00  2.292084  2.764509
   8.96556   8.96556      1.00  2.290334  2.754549
   8.96546   8.96546      1.00  2.291204  2.758809
   8.96536   8.96536      1.00  2.287154  2.755899
   8.96525   8.96525      1.00  2.295414  2.760509
   8.96514   8.96514      1.00  2.294004  2.757679
   8.96504   8.96504      1.00  2.291954  2.760519
   8.96495   8.96495      1.00  2.291124  2.756949
   8.96484   8.96484      1.00  2.276704  2.734939
   8.96473   8.96473      1.00  2.289294  2.754819
   8.96463   8.96463      1.00  2.292424  2.755979
   8.96452   8.96452      1.00  2.292204  2.756449
   8.96440   8.96440      1.00  2.289514  2.763719
   8.96428   8.96428      1.00  2.294304  2.760049
   8.96419   8.96419      1.00  2.291294  2.756169
   8.96407   8.96407      1.00  2.291764  2.755459
   8.96395   8.96395      1.00  2.293134  2.760989
   8.96383   8.96383      1.00  2.291824  2.763479
   8.96373   8.96373      1.00  2.292074  2.753479
   8.96362   8.96362      1.00  2.288044  2.753489
   8.96350   8.96350      1.00  2.291294  2.755309
   8.96338   8.96338      1.00  2.285754  2.750129
   8.96327   8.96327      1.00  2.284534  2.747709
   8.96315   8.96315      1.00  2.293114  2.760479
   8.96303   8.96303      1.00  2.295374  2.765999
   8.96291   8.96291      1.00  2.292034  2.762179
   8.96281   8.96281      1.00  2.292784  2.760069
   8.96269   8.96269      1.00  2.293234  2.761149
   8.96257   8.96257      1.00  2.290604  2.759169
   8.96246   8.96246      1.00  2.291634  2.759129
   8.96235   8.96235      1.00  2.289414  2.756549
   8.96224   8.96224      1.00  2.289984  2.759479
   8.96212   8.96212      1.00  2.289624  2.759599
   8.96201   8.96201      1.00  2.293824  2.764469
   8.96191   8.96191      1.00  2.292794  2.759219
   8.96181   8.96181      1.00  2.278464  2.745569
   8.96169   8.96169      1.00  2.290584  2.759999
   8.96158   8.96158      1.00  2.289834  2.756869
   8.96147   8.96147      1.00  2.291794  2.759879
   8.96136   8.96136      1.00  2.292414  2.762449
   8.96125   8.96125      1.00  2.288804  2.758549
   8.96113   8.96113      1.00  2.288524  2.757359
   8.96102   8.96102      1.00  2.291454  2.765399
   8.96090   8.96090      1.00  2.291774  2.760219
   8.96079   8.96079      1.00  2.288594  2.756549
   8.96067   8.96067      1.00  2.293114  2.762159
   8.96056   8.96056      1.00  2.291834  2.760529
   8.96045   8.96045      1.00  2.291494  2.758269
   8.96033   8.96033      1.00  2.290714  2.759509
   8.96021   8.96021      1.00  2.272514  2.733929
   8.96009   8.96009      1.00  2.287344  2.751619
   8.95998   8.95998      1.00  2.290054  2.757899
   8.95985   8.95985      1.00  2.289484  2.755419
   8.95973   8.95973      1.00  2.289254  2.755739
   8.95962   8.95962      1.00  2.287864  2.752849
   8.95951   8.95951      1.00  2.288774  2.753149
   8.95939   8.95939      1.00  2.292664  2.757079
   8.95927   8.95927      1.00  2.290854  2.756149
   8.95917   8.95917      1.00  2.287324  2.752119
   8.95906   8.95906      1.00  2.289524  2.752939
   8.95894   8.95894      1.00  2.288184  2.751889
   8.95882   8.95882      1.00  2.288284  2.756109
   8.95872   8.95872      1.00  2.288254  2.750639
   8.95861   8.95861      1.00  2.272014  2.735309
   8.95849   8.95849      1.00  2.286624  2.752119
   8.95838   8.95838      1.00  2.292314  2.759229
   8.95828   8.95828      1.00  2.287924  2.753609
   8.95817   8.95817      1.00  2.290154  2.762349
   8.95805   8.95805      1.00  2.289594  2.768849
   8.95794   8.95794      1.00  2.288754  2.763299
   8.95784   8.95784      1.00  2.287374  2.757599
   8.95773   8.95773      1.00  2.285444  2.749859
   8.95761   8.95761      1.00  2.281394  2.749489
   8.95750   8.95750      1.00  2.287094  2.751289
   8.95739   8.95739      1.00  2.287164  2.754449
   8.95729   8.95729      1.00  2.288634  2.747009
   8.95718   8.95718      1.00  2.289344  2.753939
   8.95706   8.95706      1.00  2.269624  2.730119
   8.95696   8.95696      1.00  2.287824  2.749769
   8.95685   8.95685      1.00  2.288954  2.753369
   8.95674   8.95674      1.00  2.286204  2.749589
   8.95663   8.95663      1.00  2.288584  2.750649
   8.95653   8.95653      1.00  2.287424  2.749949
   8.95642   8.95642      1.00  2.287414  2.752559
   8.95632   8.95632      1.00  2.286254  2.746679
   8.95621   8.95621      1.00  2.284514  2.743579
   8.95611   8.95611      1.00  2.287274  2.747299
   8.95601   8.95601      1.00  2.288124  2.752839
   8.95590   8.95590      1.00  2.289194  2.752699
   8.95579   8.95579      1.00  2.286964  2.751559
   8.95570   8.95570      1.00  2.285334  2.749679
   8.95560   8.95560      1.00  2.279434  2.744269
   8.95549   8.95549      1.00  2.281514  2.750979
   8.95539   8.95539      1.00  2.286174  2.757169
   8.95529   8.95529      1.00  2.284304  2.751779
   8.95519   8.95519      1.00  2.284794  2.748049
   8.95508   8.95508      1.00  2.283784  2.742839
   8.95497   8.95497      1.00  2.286594  2.748309
   8.95487   8.95487      1.00  2.287224  2.742409
   8.95477   8.95477      1.00  2.289654  2.748369
   8.95466   8.95466      1.00  2.284344  2.745549
   8.95455   8.95455      1.00  2.286614  2.747209
   8.95444   8.95444      1.00  2.285344  2.741749
   8.95433   8.95433      1.00  2.282764  2.737429
   8.95421   8.95421      1.00  2.283894  2.741139
   8.95411   8.95411      1.00  2.270324  2.724619
   8.95399   8.95399      1.00  2.287874  2.745879
   8.95387   8.95387      1.00  2.283664  2.738199
   8.95376   8.95376      1.00  2.288464  2.741779
   8.95364   8.95364      1.00  2.284864  2.740709
   8.95353   8.95353      1.00  2.284824  2.742569
   8.95342   8.95342      1.00  2.287064  2.739229
   8.95330   8.95330      1.00  2.282844  2.730959
   8.95318   8.95318      1.00  2.279434  2.734299
   8.95306   8.95306      1.00  2.278774  2.727869
   8.95295   8.95295      1.00  2.283284  2.731629
   8.95284   8.95284      1.00  2.277914  2.729689
   8.95272   8.95272      1.00  2.283724  2.732239
   8.95261   8.95261      1.00  2.287144  2.735169
   8.95250   8.95250      1.00  2.269264  2.713499
   8.95239   8.95239      1.00  2.283784  2.732029
   8.95227   8.95227      1.00  2.286054  2.738079
   8.95216   8.95216      1.00  2.284644  2.734589
   8.95205   8.95205      1.00  2.282354  2.741239
   8.95194   8.95194      1.00  2.282204  2.737209
   8.95183   8.95183      1.00  2.279664  2.734519
   8.95172   8.95172      1.00  2.281224  2.730779
   8.95162   8.95162      1.00  2.284794  2.731349
   8.95150   8.95150      1.00  2.279194  2.731479
   8.95138   8.95138      1.00  2.282774  2.726499
   8.95128   8.95128      1.00  2.285204  2.731529
   8.95117   8.95117      1.00  2.283624  2.731569
   8.95105   8.95105      1.00  2.264864  2.706719
   8.95093   8.95093      1.00  2.277834  2.724199
   8.95082   8.95082      1.00  2.279924  2.715949
   8.95072   8.95072      1.00  2.278174  2.715299
   8.95060   8.95060      1.00  2.277454  2.721249
   8.95048   8.95048      1.00  2.277414  2.717149
   8.95036   8.95036      1.00  2.281644  2.718889
   8.95024   8.95024      1.00  2.283824  2.722439
   8.95012   8.95012      1.00  2.283504  2.719849
   8.95000   8.95000      1.00  2.280164  2.715749
   8.94989   8.94989      1.00  2.277794  2.711359
   8.94977   8.94977      1.00  2.278824  2.713799
   8.94965   8.94965      1.00  2.280354  2.711539
   8.94953   8.94953      1.00  2.275664  2.711649
   8.94942   8.94942      1.00  2.273064  2.710509
   8.94931   8.94931      1.00  2.273144  2.704759
   8.94920   8.94920      1.00  2.276024  2.705269
   8.94908   8.94908      1.00  2.276714  2.707349
   8.94897   8.94897      1.00  2.279314  2.707689
   8.94886   8.94886      1.00  2.279824  2.706709
   8.94874   8.94874      1.00  2.278214  2.700399
   8.94863   8.94863      1.00  2.277064  2.704119
   8.94853   8.94853      1.00  2.275934  2.698439
   8.94842   8.94842      1.00  2.273904  2.694969
   8.94831   8.94831      1.00  2.276294  2.706729
   8.94820   8.94820      1.00  2.273764  2.704789
   8.94809   8.94809      1.00  2.276724  2.696419
   8.94799   8.94799      1.00  2.273544  2.688249
   8.94788   8.94788      1.00  2.260644  2.669219
   8.94776   8.94776      1.00  2.274244  2.691659
   8.94765   8.94765      1.00  2.275684  2.690079
   8.94754   8.94754      1.00  2.278384  2.699059
   8.94743   8.94743      1.00  2.270494  2.685179
   8.94731   8.94731      1.00  2.271044  2.677639
   8.94721   8.94721      1.00  2.270274  2.676409
   8.94710   8.94710      1.00  2.268294  2.686809
   8.94699   8.94699      1.00  2.271364  2.678789
   8.94688   8.94688      1.00  2.269444  2.674039
   8.94678   8.94678      1.00  2.272424  2.669059
   8.94667   8.94667      1.00  2.269084  2.668449
   8.94656   8.94656      1.00  2.270564  2.671959
   8.94645   8.94645      1.00  2.271654  2.671929
   8.94635   8.94635      1.00  2.268464  2.661989
   8.94625   8.94625      1.00  2.268504  2.657619
   8.94614   8.94614      1.00  2.253334  2.639899
   8.94603   8.94603      1.00  2.266514  2.654179
   8.94594   8.94594      1.00  2.263954  2.647269
   8.94584   8.94584      1.00  2.266044  2.647059
   8.94573   8.94573      1.00  2.265484  2.643399
   8.94562   8.94562      1.00  2.269784  2.642269
   8.94552   8.94552      1.00  2.268544  2.646689
   8.94542   8.94542      1.00  2.267964  2.646819
   8.94532   8.94532      1.00  2.263104  2.644139
   8.94521   8.94521      1.00  2.262104  2.633739
   8.94511   8.94511      1.00  2.261974  2.624369
   8.94501   8.94501      1.00  2.262244  2.621729
   8.94490   8.94490      1.00  2.256274  2.611429
   8.94479   8.94479      1.00  2.251264  2.603579
   8.94469   8.94469      1.00  2.263984  2.612739
   8.94459   8.94459      1.00  2.264794  2.613649
   8.94447   8.94447      1.00  2.262564  2.612389
   8.94436   8.94436      1.00  2.263264  2.604449
   8.94425   8.94425      1.00  2.262774  2.604159
   8.94414   8.94414      1.00  2.261924  2.598779
   8.94403   8.94403      1.00  2.258664  2.593949
   8.94391   8.94391      1.00  2.260944  2.588669
   8.94380   8.94380      1.00  2.259784  2.580709
   8.94369   8.94369      1.00  2.256634  2.575629
   8.94357   8.94357      1.00  2.259604  2.574189
   8.94346   8.94346      1.00  2.254564  2.566759
   8.94334   8.94334      1.00  2.250534  2.558819
   8.94322   8.94322      1.00  2.256974  2.559769
   8.94310   8.94310      1.00  2.262354  2.559469
   8.94299   8.94299      1.00  2.260334  2.550089
   8.94288   8.94288      1.00  2.253434  2.537319
   8.94276   8.94276      1.00  2.257064  2.538039
   8.94265   8.94265      1.00  2.251154  2.523929
   8.94253   8.94253      1.00  2.251214  2.519849
   8.94242   8.94242      1.00  2.257314  2.519139
   8.94231   8.94231      1.00  2.251244  2.512179
   8.94220   8.94220      1.00  2.256464  2.513759
   8.94208   8.94208      1.00  2.259904  2.511039
   8.94198   8.94198      1.00  2.257784  2.497609
   8.94187   8.94187      1.00  2.254044  2.482629
   8.94176   8.94176      1.00  2.247724  2.468639
   8.94165   8.94165      1.00  2.255544  2.468599
   8.94154   8.94154      1.00  2.251384  2.455459
   8.94144   8.94144      1.00  2.252434  2.448619
   8.94132   8.94132      1.00  2.251924  2.440269
   8.94120   8.94120      1.00  2.254364  2.429399
   8.94110   8.94110      1.00  2.258834  2.426349
   8.94098   8.94098      1.00  2.255054  2.410539
   8.94086   8.94086      1.00  2.254334  2.399439
   8.94075   8.94075      1.00  2.255744  2.380759
   8.94064   8.94064      1.00  2.257374  2.367299
   8.94052   8.94052      1.00  2.251044  2.348919
   8.94040   8.94040      1.00  2.253574  2.335539
   8.94027   8.94027      1.00  2.248934  2.312999
   8.94016   8.94016      1.00  2.240564  2.286519
   8.94005   8.94005      1.00  2.250034  2.276239
   8.93993   8.93993      1.00  2.254164  2.265069
   8.93981   8.93981      1.00  2.256874  2.247259
   8.93970   8.93970      1.00  2.256374  2.224509
   8.93958   8.93958      1.00  2.258944  2.201199
   8.93946   8.93946      1.00  2.250214  2.175169
   8.93934   8.93934      1.00  2.252094  2.143899
   8.93923   8.93923      1.00  2.255374  2.126899
   8.93913   8.93913      1.00  2.253064  2.096779
   8.93901   8.93901      1.00  2.246824  2.068619
   8.93890   8.93890      1.00  2.251264  2.034559
   8.93878   8.93878      1.00  2.251904  2.007409
   8.93868   8.93868      1.00  2.238104  1.965609
   8.93857   8.93857      1.00  2.250084  1.941399
   8.93845   8.93845      1.00  2.259704  1.909719
   8.93835   8.93835      1.00  2.253054  1.873189
   8.93824   8.93824      1.00  2.253064  1.837709
   8.93813   8.93813      1.00  2.254664  1.801469
   8.93802   8.93802      1.00  2.250324  1.759339
   8.93791   8.93791      1.00  2.248804  1.721049
   8.93780   8.93780      1.00  2.252524  1.688959
   8.93769   8.93769      1.00  2.251654  1.646139
   8.93757   8.93757      1.00  2.249594  1.602319
   8.93747   8.93747      1.00  2.256124  1.567659
   8.93736   8.93736      1.00  2.258244  1.532119
   8.93725   8.93725      1.00  2.253784  1.489549
   8.93714   8.93714      1.00  2.254864  1.449349
   8.93703   8.93703      1.00  2.242894  1.399749
   8.93692   8.93692      1.00  2.244214  1.365699
   8.93681   8.93681      1.00  2.250634  1.334559
   8.93670   8.93670      1.00  2.252094  1.285739
   8.93660   8.93660      1.00  2.244964  1.250569
   8.93649   8.93649      1.00  2.253944  1.217109
   8.93638   8.93638      1.00  2.253484  1.176989
   8.93628   8.93628      1.00  2.254584  1.145359
   8.93618   8.93618      1.00  2.256504  1.107039
   8.93607   8.93607      1.00  2.253234  1.076849
   8.93597   8.93597      1.00  2.250024  1.043069
   8.93586   8.93586      1.00  2.252624  1.007519
   8.93576   8.93576      1.00  2.255264   .981049
   8.93567   8.93567      1.00  2.244974   .943899
   8.93556   8.93556      1.00  2.242784   .909899
   8.93545   8.93545      1.00  2.253224   .879609
   8.93535   8.93535      1.00  2.251944   .850359
   8.93526   8.93526      1.00  2.250664   .827319
   8.93515   8.93515      1.00  2.259784   .799289
   8.93504   8.93504      1.00  2.258474   .774719
   8.93494   8.93494      1.00  2.256724   .745529
   8.93483   8.93483      1.00  2.251464   .723829
   8.93473   8.93473      1.00  2.252424   .699159
   8.93461   8.93461      1.00  2.246284   .674969
   8.93451   8.93451      1.00  2.249844   .650989
   8.93440   8.93440      1.00  2.253304   .631919
   8.93429   8.93429      1.00  2.249234   .610719
   8.93418   8.93418      1.00  2.252184   .590399
   8.93407   8.93407      1.00  2.240324   .568539
   8.93395   8.93395      1.00  2.254594   .556299
   8.93383   8.93383      1.00  2.254104   .539089
   8.93371   8.93371      1.00  2.254714   .517649
   8.93360   8.93360      1.00  2.257074   .503719
   8.93349   8.93349      1.00  2.250604   .485669
   8.93337   8.93337      1.00  2.249954   .471759
   8.93324   8.93324      1.00  2.252894   .455139
   8.93313   8.93313      1.00  2.248354   .441239
   8.93302   8.93302      1.00  2.249774   .428819
   8.93291   8.93291      1.00  2.255024   .418919
   8.93279   8.93279      1.00  2.257444   .404839
   8.93268   8.93268      1.00  2.254444   .395569
   8.93257   8.93257      1.00  2.239354   .382959
   8.93245   8.93245      1.00  2.250304   .373669
   8.93234   8.93234      1.00  2.250344   .366069
   8.93223   8.93223      1.00  2.250234   .356759
   8.93211   8.93211      1.00  2.249444   .352409
   8.93200   8.93200      1.00  2.250174   .343569
   8.93189   8.93189      1.00  2.249844   .337669
   8.93179   8.93179      1.00  2.256664   .334719
   8.93168   8.93168      1.00  2.251034   .328269
   8.93157   8.93157      1.00  2.251924   .323619
   8.93145   8.93145      1.00  2.254714   .319459
   8.93134   8.93134      1.00  2.252594   .316569
   8.93123   8.93123      1.00  2.250224   .315429
   8.93111   8.93111      1.00  2.247294   .312409
   8.93100   8.93100      1.00  2.245644   .312679
   8.93089   8.93089      1.00  2.249064   .310449
   8.93078   8.93078      1.00  2.246674   .311769
   8.93066   8.93066      1.00  2.250584   .310259
   8.93054   8.93054      1.00  2.249894   .308899
   8.93043   8.93043      1.00  2.251354   .311539
   8.93031   8.93031      1.00  2.253344   .313109
   8.93018   8.93018      1.00  2.254004   .313699
   8.93006   8.93006      1.00  2.247934   .312929
   8.92995   8.92995      1.00  2.252774   .312029
   8.92983   8.92983      1.00  2.246664   .311399
   8.92971   8.92971      1.00  2.243924   .311329
   8.92959   8.92959      1.00  2.250494   .313769
   8.92948   8.92948      1.00  2.235114   .311349
   8.92937   8.92937      1.00  2.249144   .313349
   8.92925   8.92925      1.00  2.253094   .314889
   8.92914   8.92914      1.00  2.257674   .318069
   8.92903   8.92903      1.00  2.253834   .318999
   8.92892   8.92892      1.00  2.254644   .316919
   8.92880   8.92880      1.00  2.252704   .319499
   8.92869   8.92869      1.00  2.248494   .319269
   8.92858   8.92858      1.00  2.250664   .319639
   8.92847   8.92847      1.00  2.250884   .319509
   8.92836   8.92836      1.00  2.253314   .321249
   8.92825   8.92825      1.00  2.253534   .324479
   8.92815   8.92815      1.00  2.255704   .325589
   8.92804   8.92804      1.00  2.257724   .325659
   8.92792   8.92792      1.00  2.238814   .323519
   8.92780   8.92780      1.00  2.254954   .326259
   8.92770   8.92770      1.00  2.259074   .328189
   8.92759   8.92759      1.00  2.251574   .328249
   8.92748   8.92748      1.00  2.254894   .329789
   8.92736   8.92736      1.00  2.252834   .329049
   8.92726   8.92726      1.00  2.253454   .330759
   8.92715   8.92715      1.00  2.256544   .333129
   8.92704   8.92704      1.00  2.257974   .333099
   8.92693   8.92693      1.00  2.258514   .333449
   8.92682   8.92682      1.00  2.259454   .333569
   8.92671   8.92671      1.00  2.262324   .334009
   8.92660   8.92660      1.00  2.255594   .333399
   8.92650   8.92650      1.00  2.256514   .335059
   8.92639   8.92639      1.00  2.245544   .337429
   8.92629   8.92629      1.00  2.257524   .336519
   8.92619   8.92619      1.00  2.256944   .338219
   8.92608   8.92608      1.00  2.260494   .338419
   8.92598   8.92598      1.00  2.257544   .337079
   8.92588   8.92588      1.00  2.257674   .339769
   8.92577   8.92577      1.00  2.261514   .339959
   8.92567   8.92567      1.00  2.261434   .340319
   8.92557   8.92557      1.00  2.257494   .340029
   8.92547   8.92547      1.00  2.257604   .340879
   8.92536   8.92536      1.00  2.260854   .339579
   8.92525   8.92525      1.00  2.256104   .340519
   8.92515   8.92515      1.00  2.259104   .342269
   8.92505   8.92505      1.00  2.258524   .342789
   8.92494   8.92494      1.00  2.254614   .342249
   8.92483   8.92483      1.00  2.260874   .343819
   8.92473   8.92473      1.00  2.248574   .343729
   8.92463   8.92463      1.00  2.265024   .350119
   8.92451   8.92451      1.00  2.262534   .350249
   8.92440   8.92440      1.00  2.263994   .352149
   8.92429   8.92429      1.00  2.259124   .350169
   8.92419   8.92419      1.00  2.258694   .348979
   8.92407   8.92407      1.00  2.258464   .350659
   8.92395   8.92395      1.00  2.258554   .351849
   8.92383   8.92383      1.00  2.261914   .353859
   8.92373   8.92373      1.00  2.260394   .352249
   8.92361   8.92361      1.00  2.260784   .355879
   8.92349   8.92349      1.00  2.261954   .357329
   8.92337   8.92337      1.00  2.260874   .359489
   8.92327   8.92327      1.00  2.261124   .358719
   8.92314   8.92314      1.00  2.249624   .358939
   8.92303   8.92303      1.00  2.262874   .363839
   8.92291   8.92291      1.00  2.259424   .361879
   8.92280   8.92280      1.00  2.260734   .361449
   8.92268   8.92268      1.00  2.259004   .361389
   8.92257   8.92257      1.00  2.260434   .361429
   8.92246   8.92246      1.00  2.262804   .365539
   8.92235   8.92235      1.00  2.263684   .365139
   8.92223   8.92223      1.00  2.262764   .365989
   8.92212   8.92212      1.00  2.260044   .367259
   8.92201   8.92201      1.00  2.260704   .369879
   8.92190   8.92190      1.00  2.262214   .369329
   8.92179   8.92179      1.00  2.260564   .372389
   8.92168   8.92168      1.00  2.259434   .375089
   8.92157   8.92157      1.00  2.257944   .374759
   8.92147   8.92147      1.00  2.246374   .375759
   8.92135   8.92135      1.00  2.260624   .378779
   8.92124   8.92124      1.00  2.262934   .380969
   8.92113   8.92113      1.00  2.261904   .382319
   8.92101   8.92101      1.00  2.264454   .383369
   8.92090   8.92090      1.00  2.261764   .385069
   8.92078   8.92078      1.00  2.261934   .385699
   8.92067   8.92067      1.00  2.262054   .388049
   8.92055   8.92055      1.00  2.259894   .389359
   8.92043   8.92043      1.00  2.260014   .390639
   8.92032   8.92032      1.00  2.259264   .393629
   8.92020   8.92020      1.00  2.261904   .393379
   8.92008   8.92008      1.00  2.258074   .393899
   8.91996   8.91996      1.00  2.247594   .394669
   8.91984   8.91984      1.00  2.264054   .396879
   8.91973   8.91973      1.00  2.262664   .399019
   8.91961   8.91961      1.00  2.261714   .399939
   8.91950   8.91950      1.00  2.258234   .400509
   8.91938   8.91938      1.00  2.259384   .400739
   8.91927   8.91927      1.00  2.257014   .401439
   8.91916   8.91916      1.00  2.261904   .404839
   8.91905   8.91905      1.00  2.259384   .405209
   8.91893   8.91893      1.00  2.258544   .403989
   8.91882   8.91882      1.00  2.262564   .405249
   8.91871   8.91871      1.00  2.263864   .406889
   8.91860   8.91860      1.00  2.261274   .405129
   8.91848   8.91848      1.00  2.258904   .404359
   8.91837   8.91837      1.00  2.254524   .404239
   8.91827   8.91827      1.00  2.259854   .405739
   8.91815   8.91815      1.00  2.261714   .408329
   8.91805   8.91805      1.00  2.260464   .407469
   8.91794   8.91794      1.00  2.259704   .402999
   8.91783   8.91783      1.00  2.257794   .404239
   8.91771   8.91771      1.00  2.259764   .404449
   8.91760   8.91760      1.00  2.260084   .404209
   8.91750   8.91750      1.00  2.263704   .403409
   8.91739   8.91739      1.00  2.262484   .402479
   8.91728   8.91728      1.00  2.259574   .401579
   8.91716   8.91716      1.00  2.258734   .400439
   8.91706   8.91706      1.00  2.257594   .400029
   8.91696   8.91696      1.00  2.244184   .396169
   8.91684   8.91684      1.00  2.255494   .399109
   8.91673   8.91673      1.00  2.263354   .397629
   8.91662   8.91662      1.00  2.259024   .397649
   8.91652   8.91652      1.00  2.262644   .397229
   8.91641   8.91641      1.00  2.261204   .396659
   8.91630   8.91630      1.00  2.261784   .393299
   8.91620   8.91620      1.00  2.263324   .392059
   8.91610   8.91610      1.00  2.260404   .391309
   8.91600   8.91600      1.00  2.257604   .388019
   8.91589   8.91589      1.00  2.256814   .388479
   8.91579   8.91579      1.00  2.260564   .387889
   8.91569   8.91569      1.00  2.260354   .388229
   8.91558   8.91558      1.00  2.256004   .387499
   8.91548   8.91548      1.00  2.250234   .383439
   8.91538   8.91538      1.00  2.260324   .383869
   8.91528   8.91528      1.00  2.264754   .380559
   8.91518   8.91518      1.00  2.258604   .383799
   8.91507   8.91507      1.00  2.261154   .379799
   8.91497   8.91497      1.00  2.257084   .378879
   8.91486   8.91486      1.00  2.258664   .377379
   8.91475   8.91475      1.00  2.258514   .377119
   8.91465   8.91465      1.00  2.256504   .375859
   8.91455   8.91455      1.00  2.256784   .375049
   8.91443   8.91443      1.00  2.260084   .373629
   8.91431   8.91431      1.00  2.258394   .371339
   8.91421   8.91421      1.00  2.258174   .370739
   8.91410   8.91410      1.00  2.256764   .369139
   8.91398   8.91398      1.00  2.249114   .365739
   8.91386   8.91386      1.00  2.260394   .364989
   8.91375   8.91375      1.00  2.258974   .365049
   8.91364   8.91364      1.00  2.257084   .362809
   8.91353   8.91353      1.00  2.255954   .362719
   8.91340   8.91340      1.00  2.256244   .361329
   8.91328   8.91328      1.00  2.255964   .358989
   8.91318   8.91318      1.00  2.256544   .357369
   8.91307   8.91307      1.00  2.257974   .356339
   8.91294   8.91294      1.00  2.256064   .353749
   8.91282   8.91282      1.00  2.256414   .354789
   8.91272   8.91272      1.00  2.256484   .357649
   8.91261   8.91261      1.00  2.257174   .353119
   8.91249   8.91249      1.00  2.245764   .350419
   8.91237   8.91237      1.00  2.251254   .348499
   8.91226   8.91226      1.00  2.256014   .348609
   8.91216   8.91216      1.00  2.253094   .346939
   8.91204   8.91204      1.00  2.256204   .347209
   8.91193   8.91193      1.00  2.258974   .344159
   8.91183   8.91183      1.00  2.257254   .342859
   8.91172   8.91172      1.00  2.259014   .341889
   8.91161   8.91161      1.00  2.257304   .341779
   8.91150   8.91150      1.00  2.254274   .339559
   8.91139   8.91139      1.00  2.252534   .338269
   8.91128   8.91128      1.00  2.256084   .339149
   8.91116   8.91116      1.00  2.254104   .336679
   8.91104   8.91104      1.00  2.253794   .334969
   8.91094   8.91094      1.00  2.254434   .334649
   8.91083   8.91083      1.00  2.239224   .331129
   8.91071   8.91071      1.00  2.254784   .332039
   8.91058   8.91058      1.00  2.256524   .333249
   8.91047   8.91047      1.00  2.257394   .333019
   8.91036   8.91036      1.00  2.258674   .330429
   8.91024   8.91024      1.00  2.256084   .329599
   8.91012   8.91012      1.00  2.255244   .328249
   8.91000   8.91000      1.00  2.252904   .328649
   8.90989   8.90989      1.00  2.255264   .327759
   8.90977   8.90977      1.00  2.254264   .329449
   8.90965   8.90965      1.00  2.254914   .326079
   8.90955   8.90955      1.00  2.254624   .325299
   8.90943   8.90943      1.00  2.257404   .325929
   8.90931   8.90931      1.00  2.258764   .324939
   8.90919   8.90919      1.00  2.245154   .322399
   8.90909   8.90909      1.00  2.252454   .323199
   8.90898   8.90898      1.00  2.253164   .321269
   8.90886   8.90886      1.00  2.251994   .320819
   8.90875   8.90875      1.00  2.252034   .320439
   8.90864   8.90864      1.00  2.255024   .320919
   8.90854   8.90854      1.00  2.253574   .322099
   8.90843   8.90843      1.00  2.255474   .321239
   8.90832   8.90832      1.00  2.252054   .320569
   8.90820   8.90820      1.00  2.256784   .319949
   8.90810   8.90810      1.00  2.255834   .321079
   8.90799   8.90799      1.00  2.253384   .321899
   8.90787   8.90787      1.00  2.253774   .321489
   8.90777   8.90777      1.00  2.254114   .322159
   8.90765   8.90765      1.00  2.252784   .322669
   8.90754   8.90754      1.00  2.239644   .322809
   8.90742   8.90742      1.00  2.246904   .321019
   8.90732   8.90732      1.00  2.248794   .324269
   8.90722   8.90722      1.00  2.257854   .324849
   8.90710   8.90710      1.00  2.252774   .325499
   8.90699   8.90699      1.00  2.252504   .324989
   8.90689   8.90689      1.00  2.254724   .324919
   8.90678   8.90678      1.00  2.248834   .325449
   8.90667   8.90667      1.00  2.251534   .326899
   8.90656   8.90656      1.00  2.245924   .326569
   8.90646   8.90646      1.00  2.246064   .326509
   8.90635   8.90635      1.00  2.247574   .328889
   8.90624   8.90624      1.00  2.251674   .329639
   8.90614   8.90614      1.00  2.250054   .329849
   8.90605   8.90605      1.00  2.236144   .329419
   8.90594   8.90594      1.00  2.250804   .330989
   8.90584   8.90584      1.00  2.250774   .335239
   8.90573   8.90573      1.00  2.251964   .337289
   8.90563   8.90563      1.00  2.248164   .336439
   8.90553   8.90553      1.00  2.250574   .338019
   8.90543   8.90543      1.00  2.249074   .338359
   8.90532   8.90532      1.00  2.246554   .340169
   8.90522   8.90522      1.00  2.244504   .341819
   8.90511   8.90511      1.00  2.245534   .341719
   8.90501   8.90501      1.00  2.247724   .340569
   8.90490   8.90490      1.00  2.248094   .341869
   8.90480   8.90480      1.00  2.250134   .343639
   8.90470   8.90470      1.00  2.250094   .342739
   8.90458   8.90458      1.00  2.249694   .344829
   8.90447   8.90447      1.00  2.245754   .343429
   8.90437   8.90437      1.00  2.227894   .341719
   8.90426   8.90426      1.00  2.246054   .345369
   8.90414   8.90414      1.00  2.243214   .345769
   8.90402   8.90402      1.00  2.247734   .347639
   8.90391   8.90391      1.00  2.248364   .347639
   8.90381   8.90381      1.00  2.247324   .347729
   8.90368   8.90368      1.00  2.247994   .351109
   8.90357   8.90357      1.00  2.246104   .349369
   8.90345   8.90345      1.00  2.247264   .350439
   8.90333   8.90333      1.00  2.244744   .350489
   8.90322   8.90322      1.00  2.244154   .350329
   8.90311   8.90311      1.00  2.240184   .351589
   8.90300   8.90300      1.00  2.242594   .352709
   8.90288   8.90288      1.00  2.225924   .348839
   8.90276   8.90276      1.00  2.240104   .353539
   8.90265   8.90265      1.00  2.242274   .354289
   8.90254   8.90254      1.00  2.246184   .354269
   8.90242   8.90242      1.00  2.245054   .357079
   8.90231   8.90231      1.00  2.240704   .356089
   8.90219   8.90219      1.00  2.241904   .356099
   8.90209   8.90209      1.00  2.241954   .356129
   8.90198   8.90198      1.00  2.241664   .355079
   8.90187   8.90187      1.00  2.236594   .354779
   8.90175   8.90175      1.00  2.239804   .357489
   8.90165   8.90165      1.00  2.237204   .357139
   8.90154   8.90154      1.00  2.243254   .355839
   8.90143   8.90143      1.00  2.243714   .357179
   8.90132   8.90132      1.00  2.228654   .356459
   8.90120   8.90120      1.00  2.241544   .357859
   8.90109   8.90109      1.00  2.240964   .361809
   8.90097   8.90097      1.00  2.240024   .358429
   8.90086   8.90086      1.00  2.240894   .360989
   8.90075   8.90075      1.00  2.241794   .361049
   8.90063   8.90063      1.00  2.240044   .362489
   8.90052   8.90052      1.00  2.233274   .361339
   8.90039   8.90039      1.00  2.239154   .362059
   8.90028   8.90028      1.00  2.238024   .360699
   8.90016   8.90016      1.00  2.241814   .360509
   8.90004   8.90004      1.00  2.246534   .363349
   8.89992   8.89992      1.00  2.242904   .361919
   8.89981   8.89981      1.00  2.239624   .362569
   8.89970   8.89970      1.00  2.230394   .360289
   8.89958   8.89958      1.00  2.237594   .361649
   8.89946   8.89946      1.00  2.235654   .360549
   8.89935   8.89935      1.00  2.240824   .362159
   8.89924   8.89924      1.00  2.241184   .363589
   8.89912   8.89912      1.00  2.240434   .366259
   8.89900   8.89900      1.00  2.242544   .365869
   8.89890   8.89890      1.00  2.244104   .364629
   8.89879   8.89879      1.00  2.243744   .363969
   8.89867   8.89867      1.00  2.240484   .365879
   8.89856   8.89856      1.00  2.239594   .364669
   8.89846   8.89846      1.00  2.238424   .363699
   8.89835   8.89835      1.00  2.239464   .364459
   8.89824   8.89824      1.00  2.221684   .359499
   8.89813   8.89813      1.00  2.239874   .364059
   8.89802   8.89802      1.00  2.238794   .365809
   8.89791   8.89791      1.00  2.239904   .367929
   8.89780   8.89780      1.00  2.241654   .367039
   8.89769   8.89769      1.00  2.240004   .367879
   8.89758   8.89758      1.00  2.245914   .368509
   8.89747   8.89747      1.00  2.243584   .369309
   8.89736   8.89736      1.00  2.245024   .368679
   8.89725   8.89725      1.00  2.237014   .365689
   8.89714   8.89714      1.00  2.238914   .366429
   8.89703   8.89703      1.00  2.238424   .366649
   8.89692   8.89692      1.00  2.236184   .365259
   8.89681   8.89681      1.00  2.233304   .368039
   8.89670   8.89670      1.00  2.235034   .365769
   8.89660   8.89660      1.00  2.244564   .368459
   8.89649   8.89649      1.00  2.240844   .367539
   8.89638   8.89638      1.00  2.245924   .370039
   8.89628   8.89628      1.00  2.242144   .366969
   8.89618   8.89618      1.00  2.237914   .367599
   8.89607   8.89607      1.00  2.237564   .365339
   8.89596   8.89596      1.00  2.238384   .366159
   8.89587   8.89587      1.00  2.237744   .368409
   8.89577   8.89577      1.00  2.242264   .367739
   8.89566   8.89566      1.00  2.240684   .368319
   8.89556   8.89556      1.00  2.241204   .367489
   8.89547   8.89547      1.00  2.242974   .367589
   8.89536   8.89536      1.00  2.239024   .367319
   8.89525   8.89525      1.00  2.238154   .367839
   8.89515   8.89515      1.00  2.238054   .367529
   8.89505   8.89505      1.00  2.239474   .367699
   8.89495   8.89495      1.00  2.238724   .367759
   8.89484   8.89484      1.00  2.237014   .366699
   8.89473   8.89473      1.00  2.238764   .367899
   8.89462   8.89462      1.00  2.238894   .367709
   8.89451   8.89451      1.00  2.241924   .367619
   8.89440   8.89440      1.00  2.244604   .369929
   8.89429   8.89429      1.00  2.240974   .368849
   8.89419   8.89419      1.00  2.239064   .370759
   8.89407   8.89407      1.00  2.238824   .369349
   8.89395   8.89395      1.00  2.238174   .367479
   8.89383   8.89383      1.00  2.235524   .366379
   8.89373   8.89373      1.00  2.220894   .365679
   8.89362   8.89362      1.00  2.237564   .368359
   8.89349   8.89349      1.00  2.236874   .367859
   8.89337   8.89337      1.00  2.239234   .366639
   8.89326   8.89326      1.00  2.238374   .369709
   8.89315   8.89315      1.00  2.241654   .374569
   8.89303   8.89303      1.00  2.240764   .371789
   8.89292   8.89292      1.00  2.238594   .371089
   8.89281   8.89281      1.00  2.235594   .368459
   8.89270   8.89270      1.00  2.234214   .369199
   8.89258   8.89258      1.00  2.234184   .370889
   8.89246   8.89246      1.00  2.234624   .371509
   8.89235   8.89235      1.00  2.234424   .369599
   8.89224   8.89224      1.00  2.234364   .368149
   8.89213   8.89213      1.00  2.218614   .365649
   8.89202   8.89202      1.00  2.237494   .369779
   8.89191   8.89191      1.00  2.238844   .370059
   8.89180   8.89180      1.00  2.237334   .370069
   8.89169   8.89169      1.00  2.236614   .374029
   8.89158   8.89158      1.00  2.233234   .372429
   8.89147   8.89147      1.00  2.234924   .372739
   8.89136   8.89136      1.00  2.232114   .371949
   8.89124   8.89124      1.00  2.232864   .373249
   8.89113   8.89113      1.00  2.232464   .371679
   8.89102   8.89102      1.00  2.236974   .371959
   8.89091   8.89091      1.00  2.238974   .376939
   8.89079   8.89079      1.00  2.234634   .377779
   8.89068   8.89068      1.00  2.231024   .374049
   8.89057   8.89057      1.00  2.230294   .372229
   8.89045   8.89045      1.00  2.235834   .370139
   8.89033   8.89033      1.00  2.233894   .368759
   8.89021   8.89021      1.00  2.229904   .368209
   8.89009   8.89009      1.00  2.234514   .369559
   8.88997   8.88997      1.00  2.231964   .371429
   8.88985   8.88985      1.00  2.231904   .371349
   8.88974   8.88974      1.00  2.234804   .372169
   8.88962   8.88962      1.00  2.233244   .370349
   8.88951   8.88951      1.00  2.239284   .374049
   8.88939   8.88939      1.00  2.233854   .371579
   8.88928   8.88928      1.00  2.235644   .371389
   8.88917   8.88917      1.00  2.232624   .371209
   8.88905   8.88905      1.00  2.216864   .368949
   8.88894   8.88894      1.00  2.227274   .370079
   8.88883   8.88883      1.00  2.232004   .370449
   8.88873   8.88873      1.00  2.233574   .371739
   8.88862   8.88862      1.00  2.235164   .370929
   8.88850   8.88850      1.00  2.235934   .370749
   8.88839   8.88839      1.00  2.233264   .370629
   8.88828   8.88828      1.00  2.235834   .371569
   8.88817   8.88817      1.00  2.233514   .370479
   8.88806   8.88806      1.00  2.234074   .373539
   8.88795   8.88795      1.00  2.232114   .370069
   8.88784   8.88784      1.00  2.231414   .369659
   8.88773   8.88773      1.00  2.232064   .372519
   8.88762   8.88762      1.00  2.225514   .369709
   8.88750   8.88750      1.00  2.220614   .367969
   8.88740   8.88740      1.00  2.230454   .371309
   8.88729   8.88729      1.00  2.241034   .373269
   8.88718   8.88718      1.00  2.234514   .372869
   8.88707   8.88707      1.00  2.235744   .372859
   8.88696   8.88696      1.00  2.234334   .372879
   8.88686   8.88686      1.00  2.232244   .372539
   8.88675   8.88675      1.00  2.230524   .373719
   8.88664   8.88664      1.00  2.229004   .374279
   8.88654   8.88654      1.00  2.227374   .376899
   8.88643   8.88643      1.00  2.232024   .375149
   8.88633   8.88633      1.00  2.233584   .374809
   8.88622   8.88622      1.00  2.234794   .373719
   8.88612   8.88612      1.00  2.230684   .373289
   8.88602   8.88602      1.00  2.226904   .371689
   8.88591   8.88591      1.00  2.234294   .373259
   8.88580   8.88580      1.00  2.230644   .371949
   8.88570   8.88570      1.00  2.228604   .372259
   8.88560   8.88560      1.00  2.232854   .370829
   8.88550   8.88550      1.00  2.232434   .373699
   8.88539   8.88539      1.00  2.226354   .373529
   8.88529   8.88529      1.00  2.231104   .371399
   8.88520   8.88520      1.00  2.231674   .371819
   8.88509   8.88509      1.00  2.232444   .372319
   8.88498   8.88498      1.00  2.237164   .373489
   8.88487   8.88487      1.00  2.237024   .373609
   8.88477   8.88477      1.00  2.233234   .372079
   8.88466   8.88466      1.00  2.215824   .369399
   8.88455   8.88455      1.00  2.230684   .371279
   8.88444   8.88444      1.00  2.227814   .369889
   8.88434   8.88434      1.00  2.229514   .370459
   8.88423   8.88423      1.00  2.233574   .369799
   8.88412   8.88412      1.00  2.232144   .369929
   8.88401   8.88401      1.00  2.229664   .369539
   8.88390   8.88390      1.00  2.234634   .372749
   8.88377   8.88377      1.00  2.234404   .370149
   8.88365   8.88365      1.00  2.233584   .368929
   8.88355   8.88355      1.00  2.231184   .368609
   8.88343   8.88343      1.00  2.231224   .369609
   8.88331   8.88331      1.00  2.230744   .371329
   8.88319   8.88319      1.00  2.228404   .371239
   8.88309   8.88309      1.00  2.216854   .371179
   8.88298   8.88298      1.00  2.231374   .369889
   8.88286   8.88286      1.00  2.229724   .366089
   8.88274   8.88274      1.00  2.233344   .368919
   8.88263   8.88263      1.00  2.231644   .367479
   8.88252   8.88252      1.00  2.232094   .367769
   8.88240   8.88240      1.00  2.234364   .371729
   8.88229   8.88229      1.00  2.230724   .370389
   8.88219   8.88219      1.00  2.226244   .369269
   8.88208   8.88208      1.00  2.223204   .368809
   8.88197   8.88197      1.00  2.226694   .368569
   8.88186   8.88186      1.00  2.228434   .371319
   8.88175   8.88175      1.00  2.227734   .368739
   8.88165   8.88165      1.00  2.231644   .372169
   8.88154   8.88154      1.00  2.218314   .368349
   8.88142   8.88142      1.00  2.227734   .369809
   8.88131   8.88131      1.00  2.228764   .366949
   8.88120   8.88120      1.00  2.228294   .366639
   8.88109   8.88109      1.00  2.228034   .367749
   8.88098   8.88098      1.00  2.226724   .367429
   8.88086   8.88086      1.00  2.226414   .365799
   8.88075   8.88075      1.00  2.226084   .367399
   8.88063   8.88063      1.00  2.229164   .365879
   8.88052   8.88052      1.00  2.227814   .365089
   8.88040   8.88040      1.00  2.226114   .364909
   8.88029   8.88029      1.00  2.229244   .365709
   8.88016   8.88016      1.00  2.228964   .368859
   8.88004   8.88004      1.00  2.230744   .368009
   8.87993   8.87993      1.00  2.222394   .364809
   8.87982   8.87982      1.00  2.210044   .362309
   8.87970   8.87970      1.00  2.223614   .364719
   8.87958   8.87958      1.00  2.221114   .363389
   8.87947   8.87947      1.00  2.221374   .362109
   8.87936   8.87936      1.00  2.225624   .363099
   8.87924   8.87924      1.00  2.224324   .364299
   8.87912   8.87912      1.00  2.226484   .364029
   8.87901   8.87901      1.00  2.225714   .364379
   8.87890   8.87890      1.00  2.226684   .366339
   8.87879   8.87879      1.00  2.222144   .366119
   8.87868   8.87868      1.00  2.222074   .366209
   8.87857   8.87857      1.00  2.219344   .366299
   8.87847   8.87847      1.00  2.218024   .365129
   8.87835   8.87835      1.00  2.206444   .363259
   8.87823   8.87823      1.00  2.222564   .364949
   8.87813   8.87813      1.00  2.222874   .363599
   8.87803   8.87803      1.00  2.224684   .365039
   8.87791   8.87791      1.00  2.223024   .365579
   8.87779   8.87779      1.00  2.221504   .364919
   8.87769   8.87769      1.00  2.218884   .366049
   8.87758   8.87758      1.00  2.221604   .367509
   8.87747   8.87747      1.00  2.217524   .367359
   8.87736   8.87736      1.00  2.214574   .366319
   8.87725   8.87725      1.00  2.213614   .363039
   8.87714   8.87714      1.00  2.211574   .363749
   8.87703   8.87703      1.00  2.216904   .363559
   8.87692   8.87692      1.00  2.209524   .363789
   8.87681   8.87681      1.00  2.217524   .365269
   8.87670   8.87670      1.00  2.219194   .366719
   8.87659   8.87659      1.00  2.218604   .364029
   8.87649   8.87649      1.00  2.215524   .360329
   8.87639   8.87639      1.00  2.209024   .360569
   8.87628   8.87628      1.00  2.216474   .362779
   8.87618   8.87618      1.00  2.208234   .360969
   8.87607   8.87607      1.00  2.209054   .362949
   8.87597   8.87597      1.00  2.212854   .363269
   8.87587   8.87587      1.00  2.212634   .362719
   8.87576   8.87576      1.00  2.214214   .362649
   8.87565   8.87565      1.00  2.214404   .363189
   8.87556   8.87556      1.00  2.218994   .365999
   8.87546   8.87546      1.00  2.196984   .364129
   8.87536   8.87536      1.00  2.214794   .365409
   8.87525   8.87525      1.00  2.217034   .365009
   8.87515   8.87515      1.00  2.207904   .364169
   8.87505   8.87505      1.00  2.210784   .364009
   8.87494   8.87494      1.00  2.211204   .363919
   8.87483   8.87483      1.00  2.211714   .365599
   8.87472   8.87472      1.00  2.213554   .366539
   8.87462   8.87462      1.00  2.220284   .365159
   8.87451   8.87451      1.00  2.216194   .366149
   8.87439   8.87439      1.00  2.217124   .365769
   8.87428   8.87428      1.00  2.215424   .366129
   8.87418   8.87418      1.00  2.212564   .365089
   8.87406   8.87406      1.00  2.210044   .365899
   8.87394   8.87394      1.00  2.190774   .363159
   8.87383   8.87383      1.00  2.211554   .365029
   8.87372   8.87372      1.00  2.211464   .366049
   8.87360   8.87360      1.00  2.212264   .366469
   8.87348   8.87348      1.00  2.215714   .368319
   8.87336   8.87336      1.00  2.214684   .366949
   8.87325   8.87325      1.00  2.212754   .368729
   8.87313   8.87313      1.00  2.216844   .371179
   8.87301   8.87301      1.00  2.213034   .368309
   8.87291   8.87291      1.00  2.207554   .367669
   8.87280   8.87280      1.00  2.207814   .366199
   8.87268   8.87268      1.00  2.211084   .366829
   8.87256   8.87256      1.00  2.206784   .367999
   8.87245   8.87245      1.00  2.201194   .366999
   8.87233   8.87233      1.00  2.210154   .371559
   8.87222   8.87222      1.00  2.209664   .372619
   8.87211   8.87211      1.00  2.214954   .371949
   8.87200   8.87200      1.00  2.216514   .368889
   8.87189   8.87189      1.00  2.213304   .372659
   8.87177   8.87177      1.00  2.207274   .368799
   8.87167   8.87167      1.00  2.212454   .371679
   8.87156   8.87156      1.00  2.206794   .370629
   8.87145   8.87145      1.00  2.201474   .368509
   8.87134   8.87134      1.00  2.210364   .371799
   8.87122   8.87122      1.00  2.209314   .370439
   8.87111   8.87111      1.00  2.209904   .370599
   8.87101   8.87101      1.00  2.213234   .372209
   8.87089   8.87089      1.00  2.213564   .369659
   8.87077   8.87077      1.00  2.209214   .371199
   8.87066   8.87066      1.00  2.195564   .368919
   8.87054   8.87054      1.00  2.212474   .370869
   8.87042   8.87042      1.00  2.205524   .370959
   8.87030   8.87030      1.00  2.207464   .371239
   8.87018   8.87018      1.00  2.209804   .371329
   8.87007   8.87007      1.00  2.209034   .370709
   8.86994   8.86994      1.00  2.211104   .371109
   8.86983   8.86983      1.00  2.213844   .374269
   8.86971   8.86971      1.00  2.212004   .373439
   8.86960   8.86960      1.00  2.212684   .376149
   8.86948   8.86948      1.00  2.213654   .375079
   8.86936   8.86936      1.00  2.209894   .373719
   8.86926   8.86926      1.00  2.204784   .373029
   8.86915   8.86915      1.00  2.193264   .372449
   8.86903   8.86903      1.00  2.205004   .371229
   8.86891   8.86891      1.00  2.206294   .372629
   8.86881   8.86881      1.00  2.208654   .375329
   8.86870   8.86870      1.00  2.215474   .374829
   8.86858   8.86858      1.00  2.211234   .375569
   8.86848   8.86848      1.00  2.212554   .378229
   8.86837   8.86837      1.00  2.212304   .377599
   8.86826   8.86826      1.00  2.206184   .376879
   8.86816   8.86816      1.00  2.206954   .377399
   8.86804   8.86804      1.00  2.208984   .378209
   8.86793   8.86793      1.00  2.206374   .376839
   8.86781   8.86781      1.00  2.202004   .376019
   8.86770   8.86770      1.00  2.209404   .378519
   8.86759   8.86759      1.00  2.192784   .374829
   8.86749   8.86749      1.00  2.200844   .376799
   8.86738   8.86738      1.00  2.212254   .377389
   8.86727   8.86727      1.00  2.212904   .378669
   8.86715   8.86715      1.00  2.210764   .379269
   8.86705   8.86705      1.00  2.203854   .377769
   8.86694   8.86694      1.00  2.201934   .379389
   8.86682   8.86682      1.00  2.199404   .379079
   8.86672   8.86672      1.00  2.200434   .380189
   8.86661   8.86661      1.00  2.203684   .384329
   8.86651   8.86651      1.00  2.200044   .381849
   8.86640   8.86640      1.00  2.202364   .381969
   8.86629   8.86629      1.00  2.211784   .382429
   8.86619   8.86619      1.00  2.194664   .381379
   8.86609   8.86609      1.00  2.201174   .384569
   8.86598   8.86598      1.00  2.203194   .382579
   8.86588   8.86588      1.00  2.202934   .381469
   8.86578   8.86578      1.00  2.197384   .381219
   8.86568   8.86568      1.00  2.198464   .385499
   8.86557   8.86557      1.00  2.199924   .387589
   8.86547   8.86547      1.00  2.199454   .387299
   8.86537   8.86537      1.00  2.203724   .386449
   8.86527   8.86527      1.00  2.199244   .385889
   8.86517   8.86517      1.00  2.200934   .382829
   8.86506   8.86506      1.00  2.204484   .384599
   8.86496   8.86496      1.00  2.202854   .385449
   8.86485   8.86485      1.00  2.199294   .381429
   8.86474   8.86474      1.00  2.180154   .380709
   8.86463   8.86463      1.00  2.196924   .382629
   8.86452   8.86452      1.00  2.188224   .382099
   8.86441   8.86441      1.00  2.196044   .381729
   8.86430   8.86430      1.00  2.199444   .384489
   8.86419   8.86419      1.00  2.204154   .386869
   8.86408   8.86408      1.00  2.199664   .386669
   8.86397   8.86397      1.00  2.201384   .385039
   8.86385   8.86385      1.00  2.196364   .384129
   8.86374   8.86374      1.00  2.193484   .385979
   8.86362   8.86362      1.00  2.197374   .386159
   8.86351   8.86351      1.00  2.192824   .384619
   8.86339   8.86339      1.00  2.193624   .384719
   8.86327   8.86327      1.00  2.181844   .384229
   8.86315   8.86315      1.00  2.187424   .381929
   8.86304   8.86304      1.00  2.191954   .386649
   8.86292   8.86292      1.00  2.194384   .385129
   8.86280   8.86280      1.00  2.198214   .386219
   8.86270   8.86270      1.00  2.197084   .386529
   8.86259   8.86259      1.00  2.187844   .385639
   8.86246   8.86246      1.00  2.191734   .384799
   8.86234   8.86234      1.00  2.188924   .386119
   8.86224   8.86224      1.00  2.186014   .385259
   8.86214   8.86214      1.00  2.181344   .383839
   8.86202   8.86202      1.00  2.185814   .385339
   8.86191   8.86191      1.00  2.190054   .386709
   8.86180   8.86180      1.00  2.184324   .387279
   8.86170   8.86170      1.00  2.191094   .387369
   8.86159   8.86159      1.00  2.189744   .389099
   8.86147   8.86147      1.00  2.191584   .391789
   8.86136   8.86136      1.00  2.185834   .392229
   8.86125   8.86125      1.00  2.185254   .390849
   8.86113   8.86113      1.00  2.178354   .388899
   8.86101   8.86101      1.00  2.183334   .388439
   8.86091   8.86091      1.00  2.185944   .388169
   8.86080   8.86080      1.00  2.186004   .387969
   8.86068   8.86068      1.00  2.186664   .387359
   8.86056   8.86056      1.00  2.186474   .389279
   8.86044   8.86044      1.00  2.184164   .388399
   8.86033   8.86033      1.00  2.187124   .388469
   8.86021   8.86021      1.00  2.187614   .389499
   8.86008   8.86008      1.00  2.174434   .386409
   8.85997   8.85997      1.00  2.182744   .388599
   8.85986   8.85986      1.00  2.178664   .386989
   8.85974   8.85974      1.00  2.182164   .389969
   8.85962   8.85962      1.00  2.179954   .388949
   8.85951   8.85951      1.00  2.180384   .390889
   8.85940   8.85940      1.00  2.184944   .393279
   8.85928   8.85928      1.00  2.185354   .391199
   8.85916   8.85916      1.00  2.184304   .393169
   8.85905   8.85905      1.00  2.185564   .392739
   8.85894   8.85894      1.00  2.184174   .393139
   8.85883   8.85883      1.00  2.183754   .389259
   8.85871   8.85871      1.00  2.178974   .390399
   8.85861   8.85861      1.00  2.177804   .389909
   8.85850   8.85850      1.00  2.171454   .391009
   8.85839   8.85839      1.00  2.180484   .390849
   8.85827   8.85827      1.00  2.170074   .388539
   8.85817   8.85817      1.00  2.177424   .391559
   8.85806   8.85806      1.00  2.184164   .392439
   8.85794   8.85794      1.00  2.182324   .392169
   8.85783   8.85783      1.00  2.182264   .392899
   8.85772   8.85772      1.00  2.178114   .394749
   8.85762   8.85762      1.00  2.180334   .391629
   8.85751   8.85751      1.00  2.177474   .393969
   8.85739   8.85739      1.00  2.171444   .392859
   8.85729   8.85729      1.00  2.175304   .394519
   8.85718   8.85718      1.00  2.173664   .391809
   8.85707   8.85707      1.00  2.171984   .391359
   8.85696   8.85696      1.00  2.187304   .393489
   8.85685   8.85685      1.00  2.178374   .393239
   8.85674   8.85674      1.00  2.171884   .391369
   8.85663   8.85663      1.00  2.175314   .393869
   8.85653   8.85653      1.00  2.175084   .393679
   8.85643   8.85643      1.00  2.171024   .396719
   8.85633   8.85633      1.00  2.170774   .395899
   8.85621   8.85621      1.00  2.172994   .396239
   8.85611   8.85611      1.00  2.170024   .398159
   8.85601   8.85601      1.00  2.173554   .396199
   8.85591   8.85591      1.00  2.179794   .396619
   8.85580   8.85580      1.00  2.178064   .394829
   8.85570   8.85570      1.00  2.173574   .396239
   8.85560   8.85560      1.00  2.175574   .394899
   8.85550   8.85550      1.00  2.175704   .395349
   8.85539   8.85539      1.00  2.174274   .393979
   8.85529   8.85529      1.00  2.158754   .393279
   8.85520   8.85520      1.00  2.170804   .395739
   8.85509   8.85509      1.00  2.169114   .395349
   8.85498   8.85498      1.00  2.168084   .392949
   8.85488   8.85488      1.00  2.173684   .394959
   8.85477   8.85477      1.00  2.167044   .394149
   8.85467   8.85467      1.00  2.176634   .393709
   8.85455   8.85455      1.00  2.178894   .394979
   8.85444   8.85444      1.00  2.177674   .395439
   8.85434   8.85434      1.00  2.166044   .394409
   8.85423   8.85423      1.00  2.166724   .394589
   8.85411   8.85411      1.00  2.165024   .394279
   8.85400   8.85400      1.00  2.165294   .396399
   8.85389   8.85389      1.00  2.166214   .397459
   8.85377   8.85377      1.00  2.152654   .393899
   8.85365   8.85365      1.00  2.171864   .396789
   8.85353   8.85353      1.00  2.175884   .396859
   8.85342   8.85342      1.00  2.171814   .397479
   8.85330   8.85330      1.00  2.170044   .399519
   8.85318   8.85318      1.00  2.167804   .397539
   8.85307   8.85307      1.00  2.165964   .396559
   8.85296   8.85296      1.00  2.167374   .397239
   8.85285   8.85285      1.00  2.161424   .397109
   8.85273   8.85273      1.00  2.162834   .396389
   8.85261   8.85261      1.00  2.161054   .393949
   8.85250   8.85250      1.00  2.163484   .397299
   8.85239   8.85239      1.00  2.165264   .398969
   8.85227   8.85227      1.00  2.165104   .398739
   8.85216   8.85216      1.00  2.167574   .395969
   8.85205   8.85205      1.00  2.149614   .390299
   8.85195   8.85195      1.00  2.164854   .395779
   8.85183   8.85183      1.00  2.157474   .393569
   8.85172   8.85172      1.00  2.152744   .391499
   8.85162   8.85162      1.00  2.156314   .391029
   8.85151   8.85151      1.00  2.160514   .392489
   8.85139   8.85139      1.00  2.160544   .390619
   8.85128   8.85128      1.00  2.165934   .391619
   8.85117   8.85117      1.00  2.161664   .394139
   8.85106   8.85106      1.00  2.165124   .392319
   8.85094   8.85094      1.00  2.161834   .394269
   8.85083   8.85083      1.00  2.159894   .392789
   8.85072   8.85072      1.00  2.158634   .392299
   8.85060   8.85060      1.00  2.145954   .388949
   8.85048   8.85048      1.00  2.155674   .392649
   8.85036   8.85036      1.00  2.156924   .393139
   8.85024   8.85024      1.00  2.155534   .392269
   8.85012   8.85012      1.00  2.157224   .393069
   8.85000   8.85000      1.00  2.162824   .393979
   8.84988   8.84988      1.00  2.160994   .393929
   8.84977   8.84977      1.00  2.162274   .392319
   8.84966   8.84966      1.00  2.165824   .393449
   8.84954   8.84954      1.00  2.164484   .391339
   8.84942   8.84942      1.00  2.155124   .389999
   8.84931   8.84931      1.00  2.154394   .389089
   8.84920   8.84920      1.00  2.154084   .390229
   8.84907   8.84907      1.00  2.143394   .387499
   8.84896   8.84896      1.00  2.155384   .392829
   8.84886   8.84886      1.00  2.162134   .392989
   8.84875   8.84875      1.00  2.165594   .390849
   8.84863   8.84863      1.00  2.162494   .391379
   8.84852   8.84852      1.00  2.163244   .392589
   8.84842   8.84842      1.00  2.162004   .390629
   8.84831   8.84831      1.00  2.158974   .388879
   8.84820   8.84820      1.00  2.155964   .391329
   8.84808   8.84808      1.00  2.160734   .390279
   8.84797   8.84797      1.00  2.156744   .389049
   8.84786   8.84786      1.00  2.159214   .391439
   8.84775   8.84775      1.00  2.160254   .390159
   8.84764   8.84764      1.00  2.161554   .389409
   8.84753   8.84753      1.00  2.148604   .387989
   8.84742   8.84742      1.00  2.167864   .390279
   8.84731   8.84731      1.00  2.162234   .390639
   8.84720   8.84720      1.00  2.163464   .390279
   8.84709   8.84709      1.00  2.166904   .391689
   8.84698   8.84698      1.00  2.156964   .390289
   8.84687   8.84687      1.00  2.156044   .389379
   8.84676   8.84676      1.00  2.158794   .389089
   8.84665   8.84665      1.00  2.160094   .390129
   8.84655   8.84655      1.00  2.160664   .388959
   8.84644   8.84644      1.00  2.166094   .390879
   8.84634   8.84634      1.00  2.165994   .389279
   8.84623   8.84623      1.00  2.163494   .390259
   8.84613   8.84613      1.00  2.169124   .390059
   8.84602   8.84602      1.00  2.148644   .388369
   8.84592   8.84592      1.00  2.155284   .388879
   8.84582   8.84582      1.00  2.161214   .390479
   8.84572   8.84572      1.00  2.161164   .390329
   8.84561   8.84561      1.00  2.159944   .389539
   8.84550   8.84550      1.00  2.166764   .391109
   8.84541   8.84541      1.00  2.169364   .393459
   8.84530   8.84530      1.00  2.167134   .391629
   8.84520   8.84520      1.00  2.168234   .389909
   8.84510   8.84510      1.00  2.164404   .389109
   8.84499   8.84499      1.00  2.168254   .390399
   8.84489   8.84489      1.00  2.167734   .391459
   8.84478   8.84478      1.00  2.162434   .389839
   8.84467   8.84467      1.00  2.160404   .389419
   8.84456   8.84456      1.00  2.149664   .389089
   8.84445   8.84445      1.00  2.165714   .390079
   8.84435   8.84435      1.00  2.169874   .392589
   8.84423   8.84423      1.00  2.173134   .394329
   8.84412   8.84412      1.00  2.172274   .395189
   8.84402   8.84402      1.00  2.170604   .393799
   8.84389   8.84389      1.00  2.171704   .393239
   8.84377   8.84377      1.00  2.168824   .393199
   8.84366   8.84366      1.00  2.164484   .391119
   8.84355   8.84355      1.00  2.164944   .391559
   8.84343   8.84343      1.00  2.168214   .391679
   8.84330   8.84330      1.00  2.166294   .392279
   8.84319   8.84319      1.00  2.169754   .394159
   8.84308   8.84308      1.00  2.170404   .395459
   8.84296   8.84296      1.00  2.158674   .390709
   8.84284   8.84284      1.00  2.174034   .393799
   8.84273   8.84273      1.00  2.172194   .394439
   8.84262   8.84262      1.00  2.173464   .392529
   8.84250   8.84250      1.00  2.167674   .392409
   8.84239   8.84239      1.00  2.168284   .391989
   8.84228   8.84228      1.00  2.169954   .394649
   8.84217   8.84217      1.00  2.163514   .392449
   8.84206   8.84206      1.00  2.159954   .392949
   8.84194   8.84194      1.00  2.165994   .393869
   8.84184   8.84184      1.00  2.168734   .393749
   8.84173   8.84173      1.00  2.176674   .397549
   8.84162   8.84162      1.00  2.171664   .395169
   8.84150   8.84150      1.00  2.169144   .393809
   8.84139   8.84139      1.00  2.164954   .392399
   8.84128   8.84128      1.00  2.153464   .391589
   8.84117   8.84117      1.00  2.162904   .392609
   8.84105   8.84105      1.00  2.162184   .394209
   8.84094   8.84094      1.00  2.168414   .399289
   8.84083   8.84083      1.00  2.168604   .396999
   8.84071   8.84071      1.00  2.169104   .395879
   8.84059   8.84059      1.00  2.168824   .400699
   8.84048   8.84048      1.00  2.174984   .399449
   8.84036   8.84036      1.00  2.174464   .400369
   8.84024   8.84024      1.00  2.164134   .398669
   8.84012   8.84012      1.00  2.166854   .398159
   8.84000   8.84000      1.00  2.167674   .398899
   8.83989   8.83989      1.00  2.168204   .399239
   8.83978   8.83978      1.00  2.149664   .395919
   8.83966   8.83966      1.00  2.163654   .396159
   8.83954   8.83954      1.00  2.166744   .399909
   8.83943   8.83943      1.00  2.172344   .401169
   8.83931   8.83931      1.00  2.170474   .399119
   8.83919   8.83919      1.00  2.169984   .400169
   8.83909   8.83909      1.00  2.172974   .399799
   8.83898   8.83898      1.00  2.170864   .399529
   8.83886   8.83886      1.00  2.161524   .398619
   8.83874   8.83874      1.00  2.160374   .398549
   8.83864   8.83864      1.00  2.165984   .398709
   8.83853   8.83853      1.00  2.168124   .399969
   8.83842   8.83842      1.00  2.167804   .403319
   8.83831   8.83831      1.00  2.165674   .401079
   8.83820   8.83820      1.00  2.156944   .397979
   8.83809   8.83809      1.00  2.171324   .402339
   8.83797   8.83797      1.00  2.169214   .403349
   8.83786   8.83786      1.00  2.172024   .405769
   8.83775   8.83775      1.00  2.168884   .403559
   8.83765   8.83765      1.00  2.167804   .405849
   8.83754   8.83754      1.00  2.165344   .406919
   8.83742   8.83742      1.00  2.167914   .408899
   8.83732   8.83732      1.00  2.166444   .411539
   8.83721   8.83721      1.00  2.173194   .408739
   8.83710   8.83710      1.00  2.168884   .404659
   8.83698   8.83698      1.00  2.169364   .406109
   8.83687   8.83687      1.00  2.175784   .407399
   8.83677   8.83677      1.00  2.160254   .404439
   8.83666   8.83666      1.00  2.172384   .403989
   8.83655   8.83655      1.00  2.168174   .404759
   8.83645   8.83645      1.00  2.168444   .405099
   8.83635   8.83635      1.00  2.166164   .404929
   8.83624   8.83624      1.00  2.165914   .405969
   8.83613   8.83613      1.00  2.167764   .406089
   8.83603   8.83603      1.00  2.175934   .408959
   8.83593   8.83593      1.00  2.177704   .407969
   8.83582   8.83582      1.00  2.170174   .405419
   8.83572   8.83572      1.00  2.172314   .409929
   8.83562   8.83562      1.00  2.170804   .405869
   8.83552   8.83552      1.00  2.167684   .406549
   8.83541   8.83541      1.00  2.165764   .407149
   8.83531   8.83531      1.00  2.152734   .404459
   8.83521   8.83521      1.00  2.167134   .407499
   8.83511   8.83511      1.00  2.167214   .407739
   8.83500   8.83500      1.00  2.170684   .407979
   8.83489   8.83489      1.00  2.170834   .409959
   8.83478   8.83478      1.00  2.173694   .411009
   8.83468   8.83468      1.00  2.178534   .412139
   8.83457   8.83457      1.00  2.173364   .412379
   8.83446   8.83446      1.00  2.170574   .409379
   8.83435   8.83435      1.00  2.167844   .410559
   8.83424   8.83424      1.00  2.173404   .411799
   8.83412   8.83412      1.00  2.164764   .409989
   8.83401   8.83401      1.00  2.162694   .410099
   8.83390   8.83390      1.00  2.161204   .413939
   8.83379   8.83379      1.00  2.169104   .417859
   8.83367   8.83367      1.00  2.176014   .419119
   8.83355   8.83355      1.00  2.171184   .416889
   8.83344   8.83344      1.00  2.172494   .414089
   8.83332   8.83332      1.00  2.173314   .413569
   8.83320   8.83320      1.00  2.167114   .412259
   8.83308   8.83308      1.00  2.166304   .413519
   8.83298   8.83298      1.00  2.165754   .415319
   8.83286   8.83286      1.00  2.167554   .415469
   8.83274   8.83274      1.00  2.165744   .414569
   8.83263   8.83263      1.00  2.165884   .415459
   8.83252   8.83252      1.00  2.169774   .415589
   8.83241   8.83241      1.00  2.170624   .416989
   8.83229   8.83229      1.00  2.157574   .415919
   8.83217   8.83217      1.00  2.169454   .419759
   8.83207   8.83207      1.00  2.171174   .418259
   8.83196   8.83196      1.00  2.170404   .417079
   8.83185   8.83185      1.00  2.161344   .413539
   8.83174   8.83174      1.00  2.162844   .414419
   8.83163   8.83163      1.00  2.165104   .414689
   8.83152   8.83152      1.00  2.168524   .415279
   8.83141   8.83141      1.00  2.167564   .419999
   8.83129   8.83129      1.00  2.166854   .418199
   8.83118   8.83118      1.00  2.173094   .421249
   8.83108   8.83108      1.00  2.173934   .419089
   8.83096   8.83096      1.00  2.166354   .416279
   8.83084   8.83084      1.00  2.162594   .416049
   8.83073   8.83073      1.00  2.152234   .412779
   8.83062   8.83062      1.00  2.161974   .416739
   8.83050   8.83050      1.00  2.161214   .417639
   8.83038   8.83038      1.00  2.164304   .418299
   8.83026   8.83026      1.00  2.168604   .417119
   8.83015   8.83015      1.00  2.171894   .419069
   8.83002   8.83002      1.00  2.168764   .420309
   8.82990   8.82990      1.00  2.162784   .418689
   8.82978   8.82978      1.00  2.169924   .418469
   8.82967   8.82967      1.00  2.173284   .419369
   8.82955   8.82955      1.00  2.165274   .415109
   8.82944   8.82944      1.00  2.160564   .417829
   8.82933   8.82933      1.00  2.157354   .416739
   8.82922   8.82922      1.00  2.158784   .415909
   8.82910   8.82910      1.00  2.144454   .415239
   8.82898   8.82898      1.00  2.158144   .418069
   8.82888   8.82888      1.00  2.169334   .418469
   8.82877   8.82877      1.00  2.172304   .421259
   8.82866   8.82866      1.00  2.165844   .418329
   8.82855   8.82855      1.00  2.162794   .417679
   8.82844   8.82844      1.00  2.162204   .418329
   8.82833   8.82833      1.00  2.162854   .417989
   8.82821   8.82821      1.00  2.163084   .418579
   8.82810   8.82810      1.00  2.158674   .417139
   8.82800   8.82800      1.00  2.160464   .416149
   8.82788   8.82788      1.00  2.165134   .419959
   8.82777   8.82777      1.00  2.171224   .419859
   8.82766   8.82766      1.00  2.165794   .417169
   8.82756   8.82756      1.00  2.155344   .415459
   8.82744   8.82744      1.00  2.170964   .420029
   8.82733   8.82733      1.00  2.163864   .419709
   8.82722   8.82722      1.00  2.162974   .420439
   8.82712   8.82712      1.00  2.166434   .419649
   8.82701   8.82701      1.00  2.162864   .421499
   8.82690   8.82690      1.00  2.157044   .419789
   8.82679   8.82679      1.00  2.162684   .422489
   8.82668   8.82668      1.00  2.167084   .423269
   8.82658   8.82658      1.00  2.165464   .426409
   8.82648   8.82648      1.00  2.168564   .424079
   8.82637   8.82637      1.00  2.167354   .423699
   8.82626   8.82626      1.00  2.168914   .424109
   8.82616   8.82616      1.00  2.164784   .422899
   8.82606   8.82606      1.00  2.159934   .422699
   8.82595   8.82595      1.00  2.141104   .420689
   8.82585   8.82585      1.00  2.162524   .424929
   8.82575   8.82575      1.00  2.164744   .423569
   8.82564   8.82564      1.00  2.160264   .425119
   8.82554   8.82554      1.00  2.164334   .423519
   8.82544   8.82544      1.00  2.164824   .422379
   8.82534   8.82534      1.00  2.168034   .423849
   8.82523   8.82523      1.00  2.166644   .422859
   8.82512   8.82512      1.00  2.163414   .424449
   8.82502   8.82502      1.00  2.161034   .420709
   8.82492   8.82492      1.00  2.162154   .423319
   8.82481   8.82481      1.00  2.157474   .421409
   8.82471   8.82471      1.00  2.159054   .423649
   8.82460   8.82460      1.00  2.147594   .421939
   8.82449   8.82449      1.00  2.157824   .422569
   8.82438   8.82438      1.00  2.165244   .422299
   8.82427   8.82427      1.00  2.166874   .423169
   8.82416   8.82416      1.00  2.168944   .423759
   8.82405   8.82405      1.00  2.169324   .425169
   8.82393   8.82393      1.00  2.164244   .427759
   8.82381   8.82381      1.00  2.157494   .420419
   8.82370   8.82370      1.00  2.155784   .421569
   8.82359   8.82359      1.00  2.160904   .420569
   8.82346   8.82346      1.00  2.155184   .418709
   8.82334   8.82334      1.00  2.163834   .420309
   8.82323   8.82323      1.00  2.166114   .420869
   8.82312   8.82312      1.00  2.165164   .421869
   8.82300   8.82300      1.00  2.151714   .416179
   8.82288   8.82288      1.00  2.161394   .421109
   8.82277   8.82277      1.00  2.159044   .419929
   8.82266   8.82266      1.00  2.164204   .420349
   8.82254   8.82254      1.00  2.164404   .420439
   8.82243   8.82243      1.00  2.156924   .419939
   8.82232   8.82232      1.00  2.161364   .421989
   8.82221   8.82221      1.00  2.163184   .421479
   8.82210   8.82210      1.00  2.162754   .419099
   8.82198   8.82198      1.00  2.160044   .418829
   8.82188   8.82188      1.00  2.173774   .422319
   8.82177   8.82177      1.00  2.168294   .421859
   8.82165   8.82165      1.00  2.165644   .420679
   8.82154   8.82154      1.00  2.156314   .421059
   8.82143   8.82143      1.00  2.163584   .420009
   8.82132   8.82132      1.00  2.161704   .419739
   8.82120   8.82120      1.00  2.164014   .421419
   8.82109   8.82109      1.00  2.167824   .421189
   8.82098   8.82098      1.00  2.160434   .421659
   8.82087   8.82087      1.00  2.167804   .422419
   8.82075   8.82075      1.00  2.167904   .420269
   8.82063   8.82063      1.00  2.169844   .420979
   8.82051   8.82051      1.00  2.174224   .421579
   8.82040   8.82040      1.00  2.172554   .423139
   8.82028   8.82028      1.00  2.164024   .419179
   8.82016   8.82016      1.00  2.162184   .420429
   8.82004   8.82004      1.00  2.167544   .418159
   8.81993   8.81993      1.00  2.153734   .417419
   8.81981   8.81981      1.00  2.164234   .419439
   8.81969   8.81969      1.00  2.168444   .420329
   8.81957   8.81957      1.00  2.169474   .420479
   8.81946   8.81946      1.00  2.170644   .421389
   8.81934   8.81934      1.00  2.172064   .422139
   8.81923   8.81923      1.00  2.176824   .423719
   8.81911   8.81911      1.00  2.171694   .421679
   8.81900   8.81900      1.00  2.166944   .419749
   8.81888   8.81888      1.00  2.165074   .420439
   8.81877   8.81877      1.00  2.164984   .419889
   8.81866   8.81866      1.00  2.166234   .421539
   8.81856   8.81856      1.00  2.175734   .421359
   8.81844   8.81844      1.00  2.170894   .421419
   8.81833   8.81833      1.00  2.156254   .420859
   8.81823   8.81823      1.00  2.179484   .423589
   8.81812   8.81812      1.00  2.173304   .421329
   8.81800   8.81800      1.00  2.168154   .421409
   8.81789   8.81789      1.00  2.173094   .422409
   8.81779   8.81779      1.00  2.172014   .423609
   8.81768   8.81768      1.00  2.169304   .422549
   8.81756   8.81756      1.00  2.174734   .423419
   8.81744   8.81744      1.00  2.173574   .422259
   8.81734   8.81734      1.00  2.169434   .422039
   8.81728   8.81728      1.00  2.176864   .425879
