# Supplementary material for: Direct Observation of Palladium Leaching from Pd/C by a Simple Method: X-ray Absorption Spectroscopy of Heterogeneous Mixtures
Source: ACS Omega. 2023 Jun 7;8(24):21787–92. doi: 10.1021/acsomega.3c01343 (PMC10286095; doi:10.1021/acsomega.3c01343)
Supplement: Supplementary file 2 — ao3c01343_si_002.zip [file ao3c01343_si_002.zip › Figure 7,8/22_RK_AirOx_25C_05N_slow_HCl_30min_13.qd]

  9809     KEK-PF   NW10A
 _slow_HCl_30min 20.12.12 6:53: - 20.12.12 6:54: Serial#KEKPF-NW10A_047933
 22_RK_AirOx_25C_05N_slow_HCl_30min                                              
 Ring :   6.5 GeV    50.0 mA -   50.0 mA
 Mono :   Si(311)       D=  1.63747 A    Initial angle=  9.00022 deg
 NW10A     Transmission( 2)   Repetition= 13     Points= 1654
 Param file : QXAFS(SYNC)     angle axis (*)     Block =    1

 Block      Init-Ang  Final-Ang     Step/deg     Time/s       Num
     1        9.00022   8.81728          ***       1.00      1654
 Ortec(-1)     NDCH = 3
  Angle(c)  Angle(o)    time/s         2         3
      Mode         0         0         1         2
    Offset         0         0    .00492    .00311
   9.00022   9.00022      1.00  2.307554  2.676039
   9.00013   9.00013      1.00  2.310064  2.675409
   9.00001   9.00001      1.00  2.311944  2.680959
   8.99990   8.99990      1.00  2.315104  2.686259
   8.99979   8.99979      1.00  2.311244  2.682109
   8.99968   8.99968      1.00  2.299734  2.671439
   8.99956   8.99956      1.00  2.314824  2.683129
   8.99944   8.99944      1.00  2.315144  2.683539
   8.99934   8.99934      1.00  2.313924  2.681009
   8.99924   8.99924      1.00  2.313244  2.684659
   8.99912   8.99912      1.00  2.315124  2.684389
   8.99901   8.99901      1.00  2.311424  2.677629
   8.99890   8.99890      1.00  2.312654  2.678159
   8.99880   8.99880      1.00  2.314034  2.667119
   8.99868   8.99868      1.00  2.313934  2.683089
   8.99857   8.99857      1.00  2.316314  2.687209
   8.99846   8.99846      1.00  2.313234  2.686879
   8.99836   8.99836      1.00  2.312114  2.683669
   8.99824   8.99824      1.00  2.301234  2.660889
   8.99813   8.99813      1.00  2.308854  2.643949
   8.99803   8.99803      1.00  2.315114  2.630619
   8.99792   8.99792      1.00  2.312824  2.642339
   8.99781   8.99781      1.00  2.311684  2.628219
   8.99771   8.99771      1.00  2.312644  2.673939
   8.99760   8.99760      1.00  2.314164  2.682879
   8.99749   8.99749      1.00  2.314634  2.681899
   8.99738   8.99738      1.00  2.312134  2.671559
   8.99726   8.99726      1.00  2.311564  2.648169
   8.99716   8.99716      1.00  2.308344  2.671879
   8.99705   8.99705      1.00  2.308044  2.684119
   8.99695   8.99695      1.00  2.307234  2.681379
   8.99684   8.99684      1.00  2.306334  2.682259
   8.99673   8.99673      1.00  2.303794  2.677199
   8.99663   8.99663      1.00  2.310364  2.682389
   8.99652   8.99652      1.00  2.313034  2.680919
   8.99641   8.99641      1.00  2.311844  2.689279
   8.99631   8.99631      1.00  2.312304  2.688319
   8.99621   8.99621      1.00  2.311664  2.690359
   8.99610   8.99610      1.00  2.309714  2.688959
   8.99600   8.99600      1.00  2.310194  2.685349
   8.99590   8.99590      1.00  2.310884  2.685469
   8.99580   8.99580      1.00  2.310424  2.687279
   8.99570   8.99570      1.00  2.306794  2.682549
   8.99559   8.99559      1.00  2.310454  2.689319
   8.99550   8.99550      1.00  2.309734  2.684619
   8.99539   8.99539      1.00  2.298434  2.674679
   8.99529   8.99529      1.00  2.308744  2.681469
   8.99518   8.99518      1.00  2.310514  2.685099
   8.99508   8.99508      1.00  2.306964  2.687679
   8.99499   8.99499      1.00  2.307764  2.685199
   8.99487   8.99487      1.00  2.308214  2.688989
   8.99477   8.99477      1.00  2.307794  2.682039
   8.99467   8.99467      1.00  2.304234  2.669699
   8.99457   8.99457      1.00  2.307654  2.668059
   8.99445   8.99445      1.00  2.307164  2.670859
   8.99434   8.99434      1.00  2.306574  2.678019
   8.99423   8.99423      1.00  2.311224  2.690319
   8.99412   8.99412      1.00  2.311194  2.694439
   8.99400   8.99400      1.00  2.308154  2.692309
   8.99389   8.99389      1.00  2.298454  2.677339
   8.99378   8.99378      1.00  2.303254  2.678829
   8.99367   8.99367      1.00  2.303764  2.678539
   8.99355   8.99355      1.00  2.306794  2.688769
   8.99343   8.99343      1.00  2.308134  2.687979
   8.99333   8.99333      1.00  2.307664  2.690459
   8.99322   8.99322      1.00  2.305584  2.686429
   8.99310   8.99310      1.00  2.310134  2.695669
   8.99298   8.99298      1.00  2.306034  2.691059
   8.99287   8.99287      1.00  2.307254  2.690469
   8.99276   8.99276      1.00  2.304244  2.685679
   8.99265   8.99265      1.00  2.306544  2.690339
   8.99253   8.99253      1.00  2.305384  2.687289
   8.99243   8.99243      1.00  2.303084  2.681259
   8.99232   8.99232      1.00  2.307974  2.683429
   8.99220   8.99220      1.00  2.289564  2.661769
   8.99209   8.99209      1.00  2.304484  2.687319
   8.99198   8.99198      1.00  2.306474  2.689859
   8.99188   8.99188      1.00  2.307264  2.693209
   8.99176   8.99176      1.00  2.306984  2.685839
   8.99165   8.99165      1.00  2.305384  2.696709
   8.99155   8.99155      1.00  2.305744  2.690699
   8.99144   8.99144      1.00  2.304994  2.693119
   8.99133   8.99133      1.00  2.302784  2.685169
   8.99122   8.99122      1.00  2.302684  2.690579
   8.99111   8.99111      1.00  2.300064  2.685979
   8.99100   8.99100      1.00  2.303504  2.690239
   8.99088   8.99088      1.00  2.303874  2.696149
   8.99076   8.99076      1.00  2.306244  2.699699
   8.99065   8.99065      1.00  2.290124  2.680039
   8.99054   8.99054      1.00  2.303064  2.694489
   8.99042   8.99042      1.00  2.306994  2.694419
   8.99030   8.99030      1.00  2.304094  2.694809
   8.99019   8.99019      1.00  2.302324  2.694669
   8.99008   8.99008      1.00  2.301814  2.693239
   8.98996   8.98996      1.00  2.303864  2.697789
   8.98983   8.98983      1.00  2.299594  2.693829
   8.98972   8.98972      1.00  2.304814  2.696829
   8.98960   8.98960      1.00  2.302414  2.691759
   8.98948   8.98948      1.00  2.304894  2.700539
   8.98937   8.98937      1.00  2.306224  2.699769
   8.98926   8.98926      1.00  2.303234  2.697279
   8.98915   8.98915      1.00  2.296384  2.701099
   8.98904   8.98904      1.00  2.295114  2.691099
   8.98892   8.98892      1.00  2.302204  2.698619
   8.98881   8.98881      1.00  2.302054  2.695309
   8.98871   8.98871      1.00  2.301474  2.691899
   8.98859   8.98859      1.00  2.302464  2.693969
   8.98848   8.98848      1.00  2.302444  2.695959
   8.98838   8.98838      1.00  2.303534  2.700309
   8.98827   8.98827      1.00  2.306124  2.699109
   8.98816   8.98816      1.00  2.301024  2.702449
   8.98804   8.98804      1.00  2.303004  2.710599
   8.98793   8.98793      1.00  2.303114  2.700659
   8.98783   8.98783      1.00  2.299264  2.696099
   8.98772   8.98772      1.00  2.298554  2.694739
   8.98760   8.98760      1.00  2.289174  2.683989
   8.98750   8.98750      1.00  2.299004  2.694669
   8.98738   8.98738      1.00  2.300134  2.701049
   8.98727   8.98727      1.00  2.303954  2.707259
   8.98716   8.98716      1.00  2.303864  2.703159
   8.98706   8.98706      1.00  2.298704  2.697779
   8.98695   8.98695      1.00  2.302944  2.700139
   8.98684   8.98684      1.00  2.300254  2.695679
   8.98673   8.98673      1.00  2.300034  2.697389
   8.98662   8.98662      1.00  2.296354  2.700019
   8.98652   8.98652      1.00  2.297204  2.695979
   8.98641   8.98641      1.00  2.297454  2.696979
   8.98630   8.98630      1.00  2.299924  2.702449
   8.98620   8.98620      1.00  2.300324  2.701169
   8.98610   8.98610      1.00  2.287864  2.682659
   8.98600   8.98600      1.00  2.302834  2.701019
   8.98589   8.98589      1.00  2.302684  2.702749
   8.98579   8.98579      1.00  2.300324  2.700829
   8.98569   8.98569      1.00  2.300374  2.708049
   8.98559   8.98559      1.00  2.299084  2.702149
   8.98548   8.98548      1.00  2.298104  2.703699
   8.98538   8.98538      1.00  2.299734  2.703779
   8.98528   8.98528      1.00  2.294004  2.696559
   8.98517   8.98517      1.00  2.299914  2.703849
   8.98506   8.98506      1.00  2.300114  2.709449
   8.98496   8.98496      1.00  2.301904  2.707229
   8.98486   8.98486      1.00  2.303784  2.710249
   8.98476   8.98476      1.00  2.286034  2.690019
   8.98465   8.98465      1.00  2.298664  2.700969
   8.98455   8.98455      1.00  2.298104  2.704049
   8.98444   8.98444      1.00  2.296894  2.703709
   8.98432   8.98432      1.00  2.296824  2.705179
   8.98420   8.98420      1.00  2.303114  2.709519
   8.98410   8.98410      1.00  2.298674  2.704299
   8.98399   8.98399      1.00  2.301564  2.710809
   8.98387   8.98387      1.00  2.298654  2.705879
   8.98375   8.98375      1.00  2.302224  2.710739
   8.98365   8.98365      1.00  2.300284  2.710969
   8.98353   8.98353      1.00  2.302784  2.712079
   8.98341   8.98341      1.00  2.299254  2.704259
   8.98330   8.98330      1.00  2.298554  2.701619
   8.98318   8.98318      1.00  2.298134  2.709949
   8.98307   8.98307      1.00  2.281194  2.689429
   8.98294   8.98294      1.00  2.298774  2.712699
   8.98282   8.98282      1.00  2.298084  2.710169
   8.98271   8.98271      1.00  2.300674  2.713199
   8.98261   8.98261      1.00  2.299634  2.709329
   8.98249   8.98249      1.00  2.297414  2.707399
   8.98237   8.98237      1.00  2.302414  2.716269
   8.98227   8.98227      1.00  2.301144  2.711419
   8.98216   8.98216      1.00  2.298414  2.707469
   8.98205   8.98205      1.00  2.295854  2.703849
   8.98193   8.98193      1.00  2.297024  2.706839
   8.98182   8.98182      1.00  2.296224  2.705879
   8.98172   8.98172      1.00  2.302404  2.712389
   8.98161   8.98161      1.00  2.299734  2.714999
   8.98150   8.98150      1.00  2.287564  2.703279
   8.98139   8.98139      1.00  2.306134  2.721629
   8.98128   8.98128      1.00  2.300664  2.714889
   8.98116   8.98116      1.00  2.300174  2.713849
   8.98105   8.98105      1.00  2.302444  2.718289
   8.98093   8.98093      1.00  2.300584  2.717659
   8.98082   8.98082      1.00  2.298784  2.713019
   8.98070   8.98070      1.00  2.300024  2.718999
   8.98058   8.98058      1.00  2.300904  2.714719
   8.98047   8.98047      1.00  2.299324  2.719219
   8.98036   8.98036      1.00  2.297714  2.715889
   8.98023   8.98023      1.00  2.299094  2.714279
   8.98011   8.98011      1.00  2.304214  2.723829
   8.98000   8.98000      1.00  2.302184  2.717129
   8.97988   8.97988      1.00  2.296554  2.711949
   8.97976   8.97976      1.00  2.296354  2.711479
   8.97964   8.97964      1.00  2.297984  2.714929
   8.97953   8.97953      1.00  2.301964  2.719559
   8.97942   8.97942      1.00  2.301194  2.723749
   8.97930   8.97930      1.00  2.301104  2.720079
   8.97919   8.97919      1.00  2.299644  2.716939
   8.97908   8.97908      1.00  2.301934  2.716549
   8.97897   8.97897      1.00  2.300754  2.722529
   8.97886   8.97886      1.00  2.302794  2.727319
   8.97875   8.97875      1.00  2.303454  2.724549
   8.97864   8.97864      1.00  2.300904  2.721909
   8.97853   8.97853      1.00  2.299734  2.720169
   8.97842   8.97842      1.00  2.294164  2.713689
   8.97830   8.97830      1.00  2.294944  2.714349
   8.97819   8.97819      1.00  2.299044  2.717569
   8.97808   8.97808      1.00  2.297874  2.721249
   8.97797   8.97797      1.00  2.300304  2.721949
   8.97786   8.97786      1.00  2.300984  2.725229
   8.97775   8.97775      1.00  2.302534  2.728219
   8.97765   8.97765      1.00  2.300654  2.725709
   8.97753   8.97753      1.00  2.302764  2.724039
   8.97742   8.97742      1.00  2.300834  2.724099
   8.97731   8.97731      1.00  2.301074  2.728599
   8.97721   8.97721      1.00  2.299474  2.723469
   8.97709   8.97709      1.00  2.297424  2.722919
   8.97698   8.97698      1.00  2.297984  2.722629
   8.97688   8.97688      1.00  2.281064  2.704299
   8.97677   8.97677      1.00  2.303024  2.729929
   8.97666   8.97666      1.00  2.304714  2.730649
   8.97655   8.97655      1.00  2.302514  2.730919
   8.97645   8.97645      1.00  2.296594  2.724099
   8.97635   8.97635      1.00  2.300054  2.726209
   8.97624   8.97624      1.00  2.298004  2.726159
   8.97613   8.97613      1.00  2.298324  2.726629
   8.97603   8.97603      1.00  2.301084  2.730059
   8.97593   8.97593      1.00  2.295404  2.721479
   8.97583   8.97583      1.00  2.297944  2.726649
   8.97572   8.97572      1.00  2.298034  2.726199
   8.97562   8.97562      1.00  2.299534  2.727679
   8.97552   8.97552      1.00  2.284564  2.716689
   8.97541   8.97541      1.00  2.301664  2.728509
   8.97531   8.97531      1.00  2.299794  2.726129
   8.97521   8.97521      1.00  2.299234  2.728829
   8.97511   8.97511      1.00  2.299144  2.728709
   8.97501   8.97501      1.00  2.297234  2.727989
   8.97489   8.97489      1.00  2.299214  2.731349
   8.97479   8.97479      1.00  2.295124  2.723069
   8.97469   8.97469      1.00  2.300944  2.729529
   8.97458   8.97458      1.00  2.296984  2.729309
   8.97447   8.97447      1.00  2.294294  2.726319
   8.97436   8.97436      1.00  2.297274  2.730739
   8.97425   8.97425      1.00  2.300174  2.729319
   8.97413   8.97413      1.00  2.297854  2.727409
   8.97402   8.97402      1.00  2.292034  2.719189
   8.97391   8.97391      1.00  2.286264  2.714119
   8.97380   8.97380      1.00  2.294724  2.728429
   8.97368   8.97368      1.00  2.296524  2.727399
   8.97356   8.97356      1.00  2.297764  2.729529
   8.97345   8.97345      1.00  2.295244  2.727149
   8.97334   8.97334      1.00  2.299444  2.728309
   8.97321   8.97321      1.00  2.296054  2.730129
   8.97309   8.97309      1.00  2.298244  2.731699
   8.97297   8.97297      1.00  2.297024  2.728479
   8.97287   8.97287      1.00  2.291654  2.726779
   8.97275   8.97275      1.00  2.295434  2.731309
   8.97264   8.97264      1.00  2.293974  2.726939
   8.97253   8.97253      1.00  2.295324  2.728879
   8.97242   8.97242      1.00  2.286044  2.719859
   8.97231   8.97231      1.00  2.290364  2.723959
   8.97219   8.97219      1.00  2.293044  2.730359
   8.97208   8.97208      1.00  2.296204  2.734409
   8.97197   8.97197      1.00  2.297814  2.734669
   8.97186   8.97186      1.00  2.292744  2.724329
   8.97174   8.97174      1.00  2.293594  2.728509
   8.97164   8.97164      1.00  2.291644  2.728459
   8.97154   8.97154      1.00  2.292134  2.724619
   8.97142   8.97142      1.00  2.292604  2.727349
   8.97131   8.97131      1.00  2.289804  2.723959
   8.97120   8.97120      1.00  2.293104  2.732629
   8.97109   8.97109      1.00  2.292094  2.727709
   8.97097   8.97097      1.00  2.293884  2.733239
   8.97085   8.97085      1.00  2.292144  2.729429
   8.97074   8.97074      1.00  2.277894  2.714929
   8.97062   8.97062      1.00  2.294864  2.737409
   8.97051   8.97051      1.00  2.293074  2.727619
   8.97039   8.97039      1.00  2.292214  2.729269
   8.97028   8.97028      1.00  2.290374  2.728859
   8.97016   8.97016      1.00  2.289014  2.726079
   8.97004   8.97004      1.00  2.287764  2.724399
   8.96992   8.96992      1.00  2.287224  2.728499
   8.96981   8.96981      1.00  2.290404  2.730369
   8.96970   8.96970      1.00  2.289714  2.729869
   8.96957   8.96957      1.00  2.291724  2.730289
   8.96945   8.96945      1.00  2.292504  2.731199
   8.96934   8.96934      1.00  2.290464  2.725819
   8.96923   8.96923      1.00  2.278534  2.715859
   8.96912   8.96912      1.00  2.286984  2.731429
   8.96901   8.96901      1.00  2.288474  2.723999
   8.96890   8.96890      1.00  2.287964  2.722919
   8.96879   8.96879      1.00  2.292114  2.730899
   8.96867   8.96867      1.00  2.291854  2.730729
   8.96856   8.96856      1.00  2.291714  2.732029
   8.96845   8.96845      1.00  2.287974  2.726959
   8.96834   8.96834      1.00  2.292544  2.734669
   8.96823   8.96823      1.00  2.291194  2.733489
   8.96812   8.96812      1.00  2.288664  2.727599
   8.96801   8.96801      1.00  2.291114  2.733579
   8.96791   8.96791      1.00  2.289424  2.732159
   8.96780   8.96780      1.00  2.280764  2.722129
   8.96768   8.96768      1.00  2.283234  2.721799
   8.96757   8.96757      1.00  2.286784  2.727299
   8.96746   8.96746      1.00  2.288644  2.728819
   8.96735   8.96735      1.00  2.289114  2.729739
   8.96724   8.96724      1.00  2.291764  2.732489
   8.96714   8.96714      1.00  2.292124  2.732549
   8.96703   8.96703      1.00  2.289474  2.730829
   8.96692   8.96692      1.00  2.290254  2.730559
   8.96681   8.96681      1.00  2.285984  2.727129
   8.96671   8.96671      1.00  2.286084  2.729359
   8.96660   8.96660      1.00  2.287554  2.728639
   8.96649   8.96649      1.00  2.287144  2.730799
   8.96638   8.96638      1.00  2.288854  2.731589
   8.96628   8.96628      1.00  2.270814  2.708909
   8.96618   8.96618      1.00  2.291644  2.735189
   8.96608   8.96608      1.00  2.292104  2.734879
   8.96597   8.96597      1.00  2.289564  2.731419
   8.96588   8.96588      1.00  2.288374  2.734159
   8.96577   8.96577      1.00  2.287414  2.731219
   8.96567   8.96567      1.00  2.287074  2.731809
   8.96556   8.96556      1.00  2.288394  2.732849
   8.96546   8.96546      1.00  2.284334  2.729339
   8.96536   8.96536      1.00  2.284024  2.729019
   8.96526   8.96526      1.00  2.287114  2.729139
   8.96515   8.96515      1.00  2.289104  2.735969
   8.96505   8.96505      1.00  2.292514  2.742039
   8.96495   8.96495      1.00  2.286624  2.733879
   8.96484   8.96484      1.00  2.274284  2.718199
   8.96473   8.96473      1.00  2.293154  2.737159
   8.96462   8.96462      1.00  2.291104  2.736349
   8.96452   8.96452      1.00  2.287874  2.726109
   8.96440   8.96440      1.00  2.286204  2.730809
   8.96429   8.96429      1.00  2.288564  2.733579
   8.96418   8.96418      1.00  2.288134  2.738309
   8.96407   8.96407      1.00  2.292704  2.742299
   8.96396   8.96396      1.00  2.290144  2.737909
   8.96385   8.96385      1.00  2.286904  2.736769
   8.96374   8.96374      1.00  2.288984  2.739289
   8.96362   8.96362      1.00  2.288044  2.736469
   8.96349   8.96349      1.00  2.286494  2.731459
   8.96338   8.96338      1.00  2.283104  2.727579
   8.96326   8.96326      1.00  2.279364  2.720709
   8.96315   8.96315      1.00  2.288404  2.732879
   8.96303   8.96303      1.00  2.287124  2.734499
   8.96292   8.96292      1.00  2.288734  2.735019
   8.96281   8.96281      1.00  2.289834  2.734829
   8.96270   8.96270      1.00  2.290244  2.731949
   8.96258   8.96258      1.00  2.292274  2.740349
   8.96246   8.96246      1.00  2.290164  2.738089
   8.96236   8.96236      1.00  2.288334  2.739239
   8.96225   8.96225      1.00  2.288874  2.742109
   8.96213   8.96213      1.00  2.285874  2.736509
   8.96202   8.96202      1.00  2.283724  2.731639
   8.96191   8.96191      1.00  2.285654  2.733509
   8.96180   8.96180      1.00  2.284774  2.732509
   8.96169   8.96169      1.00  2.285674  2.734599
   8.96158   8.96158      1.00  2.275194  2.725859
   8.96147   8.96147      1.00  2.290834  2.739699
   8.96137   8.96137      1.00  2.286544  2.735499
   8.96125   8.96125      1.00  2.287874  2.735239
   8.96113   8.96113      1.00  2.287014  2.732869
   8.96102   8.96102      1.00  2.286564  2.727669
   8.96091   8.96091      1.00  2.286014  2.733239
   8.96079   8.96079      1.00  2.288214  2.731749
   8.96067   8.96067      1.00  2.283024  2.729349
   8.96056   8.96056      1.00  2.286704  2.734559
   8.96044   8.96044      1.00  2.287874  2.734869
   8.96032   8.96032      1.00  2.287834  2.735579
   8.96020   8.96020      1.00  2.290314  2.737349
   8.96009   8.96009      1.00  2.275234  2.725309
   8.95997   8.95997      1.00  2.287094  2.735409
   8.95985   8.95985      1.00  2.283794  2.732239
   8.95973   8.95973      1.00  2.285894  2.729979
   8.95962   8.95962      1.00  2.287154  2.737969
   8.95951   8.95951      1.00  2.285074  2.728249
   8.95939   8.95939      1.00  2.281974  2.727919
   8.95928   8.95928      1.00  2.285694  2.729289
   8.95917   8.95917      1.00  2.286494  2.729119
   8.95906   8.95906      1.00  2.285914  2.730159
   8.95894   8.95894      1.00  2.287034  2.729019
   8.95883   8.95883      1.00  2.285274  2.731429
   8.95872   8.95872      1.00  2.286564  2.736289
   8.95861   8.95861      1.00  2.274744  2.719399
   8.95850   8.95850      1.00  2.282964  2.725889
   8.95838   8.95838      1.00  2.286364  2.733089
   8.95828   8.95828      1.00  2.285374  2.731379
   8.95817   8.95817      1.00  2.285484  2.732879
   8.95806   8.95806      1.00  2.286474  2.738189
   8.95795   8.95795      1.00  2.284654  2.732719
   8.95784   8.95784      1.00  2.289044  2.734099
   8.95773   8.95773      1.00  2.286644  2.728799
   8.95761   8.95761      1.00  2.282944  2.725359
   8.95750   8.95750      1.00  2.283774  2.728229
   8.95739   8.95739      1.00  2.285284  2.730169
   8.95728   8.95728      1.00  2.281984  2.729839
   8.95717   8.95717      1.00  2.283484  2.734589
   8.95706   8.95706      1.00  2.268554  2.718569
   8.95696   8.95696      1.00  2.281004  2.733009
   8.95685   8.95685      1.00  2.286144  2.742419
   8.95674   8.95674      1.00  2.286984  2.746369
   8.95663   8.95663      1.00  2.286114  2.754609
   8.95653   8.95653      1.00  2.285874  2.734219
   8.95642   8.95642      1.00  2.285904  2.732429
   8.95631   8.95631      1.00  2.283114  2.726929
   8.95621   8.95621      1.00  2.283424  2.731259
   8.95611   8.95611      1.00  2.280674  2.731019
   8.95601   8.95601      1.00  2.283534  2.737069
   8.95590   8.95590      1.00  2.283484  2.730429
   8.95580   8.95580      1.00  2.286714  2.735659
   8.95570   8.95570      1.00  2.287704  2.727399
   8.95560   8.95560      1.00  2.270624  2.707869
   8.95549   8.95549      1.00  2.283964  2.723599
   8.95539   8.95539      1.00  2.286734  2.727399
   8.95529   8.95529      1.00  2.283974  2.725819
   8.95519   8.95519      1.00  2.282694  2.719649
   8.95508   8.95508      1.00  2.285354  2.725649
   8.95497   8.95497      1.00  2.280114  2.720469
   8.95488   8.95488      1.00  2.281154  2.729719
   8.95477   8.95477      1.00  2.282754  2.731899
   8.95466   8.95466      1.00  2.283734  2.727869
   8.95455   8.95455      1.00  2.286094  2.728809
   8.95444   8.95444      1.00  2.286984  2.724989
   8.95433   8.95433      1.00  2.285204  2.721709
   8.95421   8.95421      1.00  2.278164  2.716389
   8.95410   8.95410      1.00  2.275114  2.710599
   8.95399   8.95399      1.00  2.285164  2.721639
   8.95388   8.95388      1.00  2.281124  2.714609
   8.95376   8.95376      1.00  2.282104  2.721869
   8.95365   8.95365      1.00  2.281924  2.721819
   8.95353   8.95353      1.00  2.281174  2.718069
   8.95342   8.95342      1.00  2.284154  2.730119
   8.95330   8.95330      1.00  2.287214  2.730429
   8.95318   8.95318      1.00  2.281994  2.720839
   8.95307   8.95307      1.00  2.282194  2.725349
   8.95296   8.95296      1.00  2.281574  2.721829
   8.95284   8.95284      1.00  2.279044  2.718259
   8.95272   8.95272      1.00  2.279164  2.716469
   8.95261   8.95261      1.00  2.280134  2.720079
   8.95250   8.95250      1.00  2.281804  2.718269
   8.95239   8.95239      1.00  2.265524  2.696029
   8.95227   8.95227      1.00  2.280244  2.710879
   8.95216   8.95216      1.00  2.282204  2.719109
   8.95205   8.95205      1.00  2.282214  2.715839
   8.95194   8.95194      1.00  2.286114  2.721279
   8.95183   8.95183      1.00  2.282254  2.712949
   8.95172   8.95172      1.00  2.279314  2.707049
   8.95162   8.95162      1.00  2.278294  2.705099
   8.95150   8.95150      1.00  2.276404  2.699029
   8.95139   8.95139      1.00  2.277334  2.702919
   8.95128   8.95128      1.00  2.281774  2.708949
   8.95117   8.95117      1.00  2.278074  2.702379
   8.95105   8.95105      1.00  2.277254  2.700049
   8.95094   8.95094      1.00  2.267704  2.688059
   8.95083   8.95083      1.00  2.277844  2.697939
   8.95071   8.95071      1.00  2.282294  2.699789
   8.95059   8.95059      1.00  2.278444  2.699879
   8.95048   8.95048      1.00  2.280074  2.699989
   8.95036   8.95036      1.00  2.277384  2.696979
   8.95025   8.95025      1.00  2.274504  2.697829
   8.95012   8.95012      1.00  2.275944  2.698929
   8.95000   8.95000      1.00  2.277184  2.697919
   8.94988   8.94988      1.00  2.277664  2.693839
   8.94977   8.94977      1.00  2.278144  2.699389
   8.94965   8.94965      1.00  2.276524  2.694779
   8.94953   8.94953      1.00  2.280104  2.697149
   8.94942   8.94942      1.00  2.278184  2.690019
   8.94932   8.94932      1.00  2.263364  2.673939
   8.94920   8.94920      1.00  2.273774  2.684909
   8.94908   8.94908      1.00  2.274104  2.685819
   8.94897   8.94897      1.00  2.275714  2.681459
   8.94886   8.94886      1.00  2.270754  2.677359
   8.94875   8.94875      1.00  2.275974  2.683199
   8.94864   8.94864      1.00  2.277834  2.685859
   8.94853   8.94853      1.00  2.277124  2.678139
   8.94843   8.94843      1.00  2.278164  2.680539
   8.94831   8.94831      1.00  2.273944  2.675629
   8.94820   8.94820      1.00  2.274744  2.673509
   8.94809   8.94809      1.00  2.277324  2.675129
   8.94799   8.94799      1.00  2.275974  2.675139
   8.94787   8.94787      1.00  2.270414  2.663069
   8.94775   8.94775      1.00  2.258454  2.647289
   8.94765   8.94765      1.00  2.271774  2.660339
   8.94754   8.94754      1.00  2.271944  2.661429
   8.94742   8.94742      1.00  2.273814  2.664059
   8.94731   8.94731      1.00  2.276304  2.666769
   8.94721   8.94721      1.00  2.274954  2.665379
   8.94710   8.94710      1.00  2.270024  2.661189
   8.94699   8.94699      1.00  2.269764  2.656479
   8.94688   8.94688      1.00  2.268944  2.655959
   8.94677   8.94677      1.00  2.265694  2.649359
   8.94667   8.94667      1.00  2.267534  2.652729
   8.94656   8.94656      1.00  2.265884  2.647199
   8.94645   8.94645      1.00  2.268464  2.649119
   8.94635   8.94635      1.00  2.264944  2.643619
   8.94625   8.94625      1.00  2.266194  2.646449
   8.94614   8.94614      1.00  2.270314  2.651349
   8.94603   8.94603      1.00  2.270314  2.636349
   8.94594   8.94594      1.00  2.268654  2.633779
   8.94584   8.94584      1.00  2.266314  2.627919
   8.94573   8.94573      1.00  2.269044  2.621199
   8.94562   8.94562      1.00  2.265434  2.615299
   8.94552   8.94552      1.00  2.264654  2.611469
   8.94542   8.94542      1.00  2.264194  2.615889
   8.94532   8.94532      1.00  2.264334  2.612959
   8.94521   8.94521      1.00  2.264354  2.598929
   8.94511   8.94511      1.00  2.265944  2.602119
   8.94501   8.94501      1.00  2.265534  2.597689
   8.94490   8.94490      1.00  2.252684  2.584989
   8.94479   8.94479      1.00  2.268484  2.603549
   8.94469   8.94469      1.00  2.260294  2.589849
   8.94458   8.94458      1.00  2.259224  2.581989
   8.94447   8.94447      1.00  2.261564  2.582289
   8.94436   8.94436      1.00  2.259494  2.574249
   8.94425   8.94425      1.00  2.262104  2.575379
   8.94415   8.94415      1.00  2.260254  2.565939
   8.94403   8.94403      1.00  2.261994  2.568819
   8.94391   8.94391      1.00  2.264614  2.568759
   8.94380   8.94380      1.00  2.266124  2.565979
   8.94368   8.94368      1.00  2.260874  2.558319
   8.94357   8.94357      1.00  2.257824  2.546299
   8.94345   8.94345      1.00  2.242404  2.532579
   8.94334   8.94334      1.00  2.257354  2.541699
   8.94322   8.94322      1.00  2.256694  2.539709
   8.94311   8.94311      1.00  2.257784  2.532709
   8.94299   8.94299      1.00  2.259454  2.526579
   8.94287   8.94287      1.00  2.258094  2.517599
   8.94276   8.94276      1.00  2.258284  2.516559
   8.94264   8.94264      1.00  2.258804  2.509789
   8.94253   8.94253      1.00  2.257184  2.497799
   8.94242   8.94242      1.00  2.254224  2.490429
   8.94232   8.94232      1.00  2.255744  2.478649
   8.94220   8.94220      1.00  2.253294  2.477379
   8.94208   8.94208      1.00  2.251464  2.474679
   8.94198   8.94198      1.00  2.255214  2.471689
   8.94187   8.94187      1.00  2.238734  2.449469
   8.94176   8.94176      1.00  2.252974  2.447839
   8.94165   8.94165      1.00  2.258994  2.456459
   8.94154   8.94154      1.00  2.258134  2.436239
   8.94143   8.94143      1.00  2.257084  2.428559
   8.94132   8.94132      1.00  2.257134  2.415589
   8.94120   8.94120      1.00  2.254314  2.401799
   8.94109   8.94109      1.00  2.251344  2.393679
   8.94098   8.94098      1.00  2.250494  2.376869
   8.94086   8.94086      1.00  2.251384  2.368009
   8.94074   8.94074      1.00  2.248814  2.350199
   8.94063   8.94063      1.00  2.251814  2.341979
   8.94052   8.94052      1.00  2.252574  2.327739
   8.94040   8.94040      1.00  2.252754  2.312469
   8.94028   8.94028      1.00  2.254014  2.301419
   8.94016   8.94016      1.00  2.239244  2.264689
   8.94005   8.94005      1.00  2.252164  2.264799
   8.93992   8.93992      1.00  2.252934  2.242329
   8.93980   8.93980      1.00  2.250374  2.217279
   8.93969   8.93969      1.00  2.250884  2.194789
   8.93958   8.93958      1.00  2.247984  2.177179
   8.93946   8.93946      1.00  2.247904  2.152819
   8.93935   8.93935      1.00  2.255754  2.136269
   8.93924   8.93924      1.00  2.253714  2.110839
   8.93912   8.93912      1.00  2.254274  2.080879
   8.93901   8.93901      1.00  2.254584  2.053449
   8.93889   8.93889      1.00  2.258704  2.027229
   8.93878   8.93878      1.00  2.252674  1.991389
   8.93868   8.93868      1.00  2.240764  1.952309
   8.93857   8.93857      1.00  2.247204  1.923259
   8.93845   8.93845      1.00  2.249384  1.890719
   8.93835   8.93835      1.00  2.254744  1.860759
   8.93824   8.93824      1.00  2.250494  1.825749
   8.93813   8.93813      1.00  2.254944  1.789249
   8.93801   8.93801      1.00  2.254074  1.751569
   8.93791   8.93791      1.00  2.257514  1.717409
   8.93780   8.93780      1.00  2.254234  1.677419
   8.93768   8.93768      1.00  2.249274  1.635399
   8.93757   8.93757      1.00  2.253484  1.595119
   8.93746   8.93746      1.00  2.255574  1.555289
   8.93736   8.93736      1.00  2.249664  1.517389
   8.93725   8.93725      1.00  2.236244  1.469059
   8.93713   8.93713      1.00  2.246814  1.433769
   8.93703   8.93703      1.00  2.253254  1.397789
   8.93692   8.93692      1.00  2.251264  1.361479
   8.93681   8.93681      1.00  2.256604  1.322909
   8.93670   8.93670      1.00  2.257514  1.280839
   8.93660   8.93660      1.00  2.255054  1.246449
   8.93649   8.93649      1.00  2.251044  1.209459
   8.93638   8.93638      1.00  2.252944  1.173969
   8.93627   8.93627      1.00  2.247854  1.131699
   8.93617   8.93617      1.00  2.247234  1.099039
   8.93607   8.93607      1.00  2.249604  1.063529
   8.93597   8.93597      1.00  2.250444  1.026939
   8.93586   8.93586      1.00  2.251854   .995389
   8.93576   8.93576      1.00  2.238534   .954529
   8.93566   8.93566      1.00  2.256424   .934169
   8.93556   8.93556      1.00  2.253434   .903189
   8.93546   8.93546      1.00  2.254484   .870949
   8.93535   8.93535      1.00  2.254534   .845209
   8.93525   8.93525      1.00  2.254224   .814639
   8.93515   8.93515      1.00  2.249324   .789369
   8.93504   8.93504      1.00  2.251184   .759849
   8.93494   8.93494      1.00  2.249774   .736539
   8.93483   8.93483      1.00  2.248514   .712639
   8.93472   8.93472      1.00  2.250594   .689559
   8.93461   8.93461      1.00  2.256454   .666589
   8.93451   8.93451      1.00  2.257084   .646289
   8.93440   8.93440      1.00  2.242524   .621119
   8.93428   8.93428      1.00  2.254334   .600659
   8.93417   8.93417      1.00  2.250254   .583849
   8.93406   8.93406      1.00  2.247904   .563299
   8.93395   8.93395      1.00  2.247594   .547009
   8.93383   8.93383      1.00  2.247684   .529019
   8.93371   8.93371      1.00  2.248574   .510239
   8.93360   8.93360      1.00  2.258004   .498509
   8.93349   8.93349      1.00  2.256594   .482669
   8.93337   8.93337      1.00  2.250864   .466259
   8.93325   8.93325      1.00  2.253534   .450909
   8.93314   8.93314      1.00  2.254544   .437389
   8.93302   8.93302      1.00  2.252194   .424999
   8.93290   8.93290      1.00  2.252264   .414919
   8.93279   8.93279      1.00  2.234714   .398659
   8.93268   8.93268      1.00  2.247024   .390539
   8.93257   8.93257      1.00  2.245734   .381419
   8.93245   8.93245      1.00  2.249704   .372829
   8.93234   8.93234      1.00  2.250634   .364719
   8.93223   8.93223      1.00  2.249764   .355319
   8.93212   8.93212      1.00  2.253754   .348979
   8.93200   8.93200      1.00  2.251084   .341419
   8.93189   8.93189      1.00  2.249294   .336169
   8.93178   8.93178      1.00  2.248964   .331239
   8.93168   8.93168      1.00  2.249294   .326429
   8.93156   8.93156      1.00  2.241694   .321509
   8.93145   8.93145      1.00  2.245054   .318289
   8.93134   8.93134      1.00  2.250604   .315399
   8.93123   8.93123      1.00  2.231744   .311819
   8.93111   8.93111      1.00  2.248804   .312479
   8.93099   8.93099      1.00  2.255874   .311659
   8.93089   8.93089      1.00  2.249774   .310399
   8.93078   8.93078      1.00  2.248664   .308519
   8.93065   8.93065      1.00  2.249174   .306819
   8.93054   8.93054      1.00  2.247524   .307579
   8.93043   8.93043      1.00  2.244894   .305679
   8.93031   8.93031      1.00  2.247224   .307819
   8.93019   8.93019      1.00  2.243864   .307199
   8.93006   8.93006      1.00  2.242104   .306839
   8.92995   8.92995      1.00  2.250714   .308439
   8.92983   8.92983      1.00  2.250484   .309659
   8.92971   8.92971      1.00  2.248284   .311679
   8.92959   8.92959      1.00  2.236934   .313059
   8.92948   8.92948      1.00  2.248274   .314869
   8.92937   8.92937      1.00  2.244634   .316539
   8.92925   8.92925      1.00  2.246354   .318139
   8.92914   8.92914      1.00  2.246894   .315549
   8.92903   8.92903      1.00  2.244954   .315739
   8.92892   8.92892      1.00  2.247954   .317189
   8.92880   8.92880      1.00  2.246964   .315439
   8.92869   8.92869      1.00  2.249484   .319299
   8.92858   8.92858      1.00  2.250814   .320189
   8.92848   8.92848      1.00  2.253014   .322719
   8.92836   8.92836      1.00  2.249664   .322539
   8.92825   8.92825      1.00  2.251204   .324239
   8.92814   8.92814      1.00  2.251704   .322729
   8.92804   8.92804      1.00  2.246474   .325349
   8.92792   8.92792      1.00  2.234774   .324569
   8.92780   8.92780      1.00  2.244314   .324629
   8.92770   8.92770      1.00  2.250074   .327679
   8.92759   8.92759      1.00  2.250604   .329159
   8.92747   8.92747      1.00  2.250874   .329409
   8.92736   8.92736      1.00  2.254984   .331679
   8.92726   8.92726      1.00  2.253274   .330129
   8.92715   8.92715      1.00  2.258154   .330619
   8.92703   8.92703      1.00  2.250524   .330419
   8.92692   8.92692      1.00  2.251914   .329599
   8.92682   8.92682      1.00  2.250834   .330519
   8.92671   8.92671      1.00  2.248044   .328239
   8.92660   8.92660      1.00  2.249724   .328909
   8.92649   8.92649      1.00  2.237724   .329399
   8.92639   8.92639      1.00  2.253074   .329359
   8.92629   8.92629      1.00  2.258804   .333189
   8.92619   8.92619      1.00  2.256114   .333859
   8.92608   8.92608      1.00  2.254284   .333839
   8.92598   8.92598      1.00  2.251714   .334319
   8.92588   8.92588      1.00  2.253534   .335869
   8.92577   8.92577      1.00  2.252234   .334779
   8.92567   8.92567      1.00  2.252544   .333569
   8.92557   8.92557      1.00  2.254624   .335589
   8.92547   8.92547      1.00  2.256194   .336829
   8.92536   8.92536      1.00  2.255074   .337259
   8.92525   8.92525      1.00  2.252864   .338419
   8.92515   8.92515      1.00  2.256314   .340149
   8.92505   8.92505      1.00  2.242034   .338349
   8.92494   8.92494      1.00  2.253884   .339329
   8.92484   8.92484      1.00  2.260644   .342739
   8.92473   8.92473      1.00  2.255104   .341059
   8.92463   8.92463      1.00  2.254364   .342309
   8.92451   8.92451      1.00  2.253694   .340909
   8.92440   8.92440      1.00  2.253764   .344189
   8.92429   8.92429      1.00  2.253354   .344229
   8.92418   8.92418      1.00  2.258514   .348779
   8.92407   8.92407      1.00  2.256614   .347099
   8.92395   8.92395      1.00  2.254284   .349909
   8.92384   8.92384      1.00  2.258804   .350259
   8.92373   8.92373      1.00  2.256124   .351039
   8.92361   8.92361      1.00  2.257054   .352029
   8.92349   8.92349      1.00  2.240524   .349719
   8.92337   8.92337      1.00  2.254374   .353639
   8.92325   8.92325      1.00  2.255504   .355569
   8.92314   8.92314      1.00  2.252744   .355599
   8.92303   8.92303      1.00  2.257014   .356179
   8.92292   8.92292      1.00  2.262254   .361259
   8.92280   8.92280      1.00  2.257244   .360159
   8.92268   8.92268      1.00  2.258584   .361109
   8.92257   8.92257      1.00  2.258624   .362309
   8.92246   8.92246      1.00  2.257824   .362249
   8.92235   8.92235      1.00  2.256954   .364469
   8.92223   8.92223      1.00  2.258214   .365509
   8.92211   8.92211      1.00  2.251914   .366499
   8.92201   8.92201      1.00  2.250794   .368029
   8.92191   8.92191      1.00  2.246864   .369009
   8.92180   8.92180      1.00  2.252644   .370449
   8.92168   8.92168      1.00  2.256354   .372819
   8.92158   8.92158      1.00  2.262874   .375099
   8.92147   8.92147      1.00  2.259364   .377359
   8.92135   8.92135      1.00  2.255344   .377709
   8.92124   8.92124      1.00  2.259254   .380199
   8.92112   8.92112      1.00  2.257264   .382729
   8.92101   8.92101      1.00  2.253114   .382439
   8.92090   8.92090      1.00  2.257964   .383079
   8.92078   8.92078      1.00  2.256094   .385549
   8.92067   8.92067      1.00  2.255824   .385469
   8.92056   8.92056      1.00  2.259374   .388709
   8.92044   8.92044      1.00  2.261464   .390159
   8.92031   8.92031      1.00  2.250034   .391199
   8.92020   8.92020      1.00  2.255874   .393119
   8.92009   8.92009      1.00  2.258104   .395069
   8.91997   8.91997      1.00  2.256964   .394719
   8.91984   8.91984      1.00  2.257464   .395429
   8.91973   8.91973      1.00  2.260104   .396519
   8.91961   8.91961      1.00  2.256444   .399199
   8.91949   8.91949      1.00  2.254854   .399739
   8.91938   8.91938      1.00  2.257064   .399159
   8.91927   8.91927      1.00  2.255144   .399519
   8.91916   8.91916      1.00  2.261644   .402619
   8.91904   8.91904      1.00  2.260154   .402609
   8.91893   8.91893      1.00  2.258514   .404569
   8.91882   8.91882      1.00  2.257084   .405039
   8.91871   8.91871      1.00  2.244074   .401679
   8.91859   8.91859      1.00  2.258154   .404249
   8.91848   8.91848      1.00  2.256544   .402959
   8.91838   8.91838      1.00  2.261054   .402139
   8.91827   8.91827      1.00  2.258694   .403959
   8.91815   8.91815      1.00  2.257054   .403969
   8.91804   8.91804      1.00  2.259584   .405859
   8.91793   8.91793      1.00  2.260954   .406569
   8.91783   8.91783      1.00  2.260274   .405289
   8.91771   8.91771      1.00  2.259174   .404119
   8.91760   8.91760      1.00  2.258474   .401339
   8.91750   8.91750      1.00  2.256394   .397659
   8.91739   8.91739      1.00  2.255544   .399039
   8.91727   8.91727      1.00  2.241944   .395539
   8.91716   8.91716      1.00  2.257824   .397299
   8.91706   8.91706      1.00  2.257674   .396459
   8.91695   8.91695      1.00  2.258354   .394849
   8.91684   8.91684      1.00  2.259284   .396269
   8.91673   8.91673      1.00  2.259904   .393579
   8.91662   8.91662      1.00  2.262204   .393929
   8.91652   8.91652      1.00  2.263414   .393049
   8.91641   8.91641      1.00  2.256934   .390569
   8.91630   8.91630      1.00  2.255244   .390189
   8.91620   8.91620      1.00  2.255514   .388609
   8.91610   8.91610      1.00  2.257224   .387329
   8.91599   8.91599      1.00  2.259114   .389699
   8.91589   8.91589      1.00  2.252964   .385969
   8.91579   8.91579      1.00  2.255654   .384859
   8.91569   8.91569      1.00  2.261574   .386809
   8.91558   8.91558      1.00  2.260334   .385469
   8.91548   8.91548      1.00  2.257424   .382269
   8.91538   8.91538      1.00  2.257874   .383529
   8.91528   8.91528      1.00  2.259994   .383649
   8.91517   8.91517      1.00  2.255334   .381839
   8.91507   8.91507      1.00  2.256394   .381369
   8.91497   8.91497      1.00  2.256564   .380579
   8.91486   8.91486      1.00  2.256254   .377019
   8.91475   8.91475      1.00  2.258384   .375039
   8.91464   8.91464      1.00  2.261394   .374349
   8.91454   8.91454      1.00  2.262654   .372099
   8.91443   8.91443      1.00  2.246684   .365199
   8.91432   8.91432      1.00  2.257094   .369609
   8.91420   8.91420      1.00  2.257084   .367309
   8.91410   8.91410      1.00  2.258014   .365899
   8.91399   8.91399      1.00  2.258774   .365749
   8.91387   8.91387      1.00  2.253904   .362429
   8.91375   8.91375      1.00  2.254464   .364089
   8.91364   8.91364      1.00  2.260484   .364689
   8.91353   8.91353      1.00  2.258614   .363349
   8.91340   8.91340      1.00  2.259464   .361739
   8.91329   8.91329      1.00  2.257894   .363279
   8.91317   8.91317      1.00  2.259514   .360019
   8.91306   8.91306      1.00  2.257524   .359459
   8.91294   8.91294      1.00  2.254614   .358569
   8.91282   8.91282      1.00  2.240054   .354939
   8.91272   8.91272      1.00  2.252894   .355189
   8.91261   8.91261      1.00  2.257114   .354489
   8.91250   8.91250      1.00  2.257014   .353029
   8.91238   8.91238      1.00  2.256404   .348979
   8.91227   8.91227      1.00  2.256454   .347069
   8.91215   8.91215      1.00  2.258254   .345869
   8.91204   8.91204      1.00  2.259974   .343329
   8.91193   8.91193      1.00  2.255184   .345629
   8.91183   8.91183      1.00  2.255344   .341899
   8.91172   8.91172      1.00  2.255394   .341689
   8.91160   8.91160      1.00  2.255294   .343029
   8.91149   8.91149      1.00  2.255334   .340589
   8.91139   8.91139      1.00  2.253434   .341389
   8.91128   8.91128      1.00  2.241934   .336789
   8.91116   8.91116      1.00  2.251204   .336209
   8.91104   8.91104      1.00  2.257994   .334339
   8.91093   8.91093      1.00  2.255374   .333359
   8.91083   8.91083      1.00  2.257344   .333979
   8.91071   8.91071      1.00  2.255814   .334019
   8.91059   8.91059      1.00  2.255014   .330109
   8.91047   8.91047      1.00  2.252924   .330349
   8.91036   8.91036      1.00  2.255644   .328399
   8.91024   8.91024      1.00  2.252344   .325969
   8.91012   8.91012      1.00  2.254584   .326259
   8.91000   8.91000      1.00  2.257204   .325469
   8.90988   8.90988      1.00  2.255074   .323369
   8.90976   8.90976      1.00  2.255244   .323689
   8.90965   8.90965      1.00  2.240624   .318009
   8.90953   8.90953      1.00  2.258874   .323769
   8.90942   8.90942      1.00  2.255344   .323299
   8.90930   8.90930      1.00  2.255244   .322999
   8.90919   8.90919      1.00  2.252194   .320399
   8.90909   8.90909      1.00  2.250774   .319149
   8.90898   8.90898      1.00  2.252074   .319009
   8.90886   8.90886      1.00  2.252754   .319119
   8.90875   8.90875      1.00  2.256694   .319879
   8.90864   8.90864      1.00  2.252334   .321639
   8.90854   8.90854      1.00  2.255904   .320309
   8.90842   8.90842      1.00  2.253734   .320099
   8.90831   8.90831      1.00  2.253834   .319379
   8.90820   8.90820      1.00  2.255234   .320919
   8.90809   8.90809      1.00  2.236884   .319139
   8.90798   8.90798      1.00  2.250834   .320829
   8.90787   8.90787      1.00  2.252364   .322529
   8.90776   8.90776      1.00  2.253564   .322159
   8.90765   8.90765      1.00  2.253564   .321219
   8.90754   8.90754      1.00  2.252244   .323319
   8.90743   8.90743      1.00  2.252264   .322699
   8.90732   8.90732      1.00  2.252454   .325959
   8.90721   8.90721      1.00  2.253434   .331709
   8.90710   8.90710      1.00  2.249364   .325799
   8.90699   8.90699      1.00  2.251674   .323389
   8.90688   8.90688      1.00  2.248084   .323549
   8.90678   8.90678      1.00  2.245024   .322959
   8.90667   8.90667      1.00  2.232874   .322709
   8.90656   8.90656      1.00  2.245304   .327559
   8.90646   8.90646      1.00  2.249904   .328729
   8.90636   8.90636      1.00  2.249474   .328819
   8.90625   8.90625      1.00  2.252994   .332239
   8.90614   8.90614      1.00  2.252274   .330829
   8.90605   8.90605      1.00  2.249144   .332939
   8.90594   8.90594      1.00  2.247594   .332679
   8.90584   8.90584      1.00  2.245414   .332369
   8.90573   8.90573      1.00  2.242884   .335419
   8.90563   8.90563      1.00  2.246034   .335969
   8.90553   8.90553      1.00  2.245634   .335439
   8.90542   8.90542      1.00  2.246104   .335849
   8.90532   8.90532      1.00  2.250774   .336139
   8.90522   8.90522      1.00  2.233794   .335149
   8.90512   8.90512      1.00  2.249154   .338219
   8.90502   8.90502      1.00  2.247214   .338639
   8.90490   8.90490      1.00  2.247024   .338669
   8.90480   8.90480      1.00  2.245824   .338229
   8.90470   8.90470      1.00  2.248594   .341149
   8.90459   8.90459      1.00  2.243424   .342029
   8.90447   8.90447      1.00  2.242854   .343289
   8.90436   8.90436      1.00  2.243374   .343709
   8.90426   8.90426      1.00  2.241484   .341889
   8.90415   8.90415      1.00  2.248944   .343889
   8.90403   8.90403      1.00  2.251464   .346949
   8.90392   8.90392      1.00  2.250764   .346909
   8.90381   8.90381      1.00  2.241744   .345369
   8.90369   8.90369      1.00  2.234444   .345919
   8.90357   8.90357      1.00  2.243304   .347339
   8.90345   8.90345      1.00  2.241304   .346619
   8.90334   8.90334      1.00  2.242534   .349639
   8.90322   8.90322      1.00  2.243734   .349719
   8.90311   8.90311      1.00  2.244214   .350799
   8.90299   8.90299      1.00  2.242114   .350979
   8.90288   8.90288      1.00  2.244174   .352759
   8.90276   8.90276      1.00  2.246494   .355029
   8.90264   8.90264      1.00  2.242824   .356029
   8.90253   8.90253      1.00  2.244214   .353969
   8.90242   8.90242      1.00  2.240944   .353719
   8.90231   8.90231      1.00  2.238414   .354249
   8.90219   8.90219      1.00  2.226244   .352399
   8.90208   8.90208      1.00  2.240234   .353329
   8.90198   8.90198      1.00  2.240414   .354029
   8.90187   8.90187      1.00  2.239474   .355249
   8.90175   8.90175      1.00  2.241344   .356709
   8.90165   8.90165      1.00  2.241474   .355769
   8.90154   8.90154      1.00  2.246194   .357449
   8.90143   8.90143      1.00  2.246114   .357869
   8.90131   8.90131      1.00  2.242684   .357499
   8.90120   8.90120      1.00  2.238564   .357179
   8.90109   8.90109      1.00  2.235364   .354919
   8.90097   8.90097      1.00  2.235174   .354279
   8.90086   8.90086      1.00  2.241414   .357489
   8.90075   8.90075      1.00  2.240244   .356269
   8.90063   8.90063      1.00  2.239284   .357769
   8.90051   8.90051      1.00  2.228564   .359679
   8.90039   8.90039      1.00  2.240874   .360039
   8.90029   8.90029      1.00  2.241964   .359309
   8.90017   8.90017      1.00  2.243084   .361119
   8.90004   8.90004      1.00  2.242664   .360439
   8.89992   8.89992      1.00  2.241334   .359229
   8.89981   8.89981      1.00  2.237744   .358339
   8.89970   8.89970      1.00  2.238734   .360259
   8.89958   8.89958      1.00  2.238634   .359499
   8.89946   8.89946      1.00  2.241134   .361879
   8.89935   8.89935      1.00  2.240444   .360909
   8.89924   8.89924      1.00  2.240254   .361769
   8.89913   8.89913      1.00  2.242424   .361429
   8.89901   8.89901      1.00  2.246364   .365529
   8.89889   8.89889      1.00  2.239874   .368539
   8.89878   8.89878      1.00  2.234474   .365129
   8.89868   8.89868      1.00  2.232204   .365029
   8.89857   8.89857      1.00  2.239534   .363659
   8.89846   8.89846      1.00  2.237044   .364089
   8.89835   8.89835      1.00  2.237124   .366009
   8.89824   8.89824      1.00  2.239714   .366119
   8.89812   8.89812      1.00  2.240304   .366099
   8.89802   8.89802      1.00  2.244654   .364839
   8.89791   8.89791      1.00  2.243204   .364849
   8.89779   8.89779      1.00  2.240674   .365879
   8.89768   8.89768      1.00  2.237534   .366209
   8.89757   8.89757      1.00  2.240724   .366219
   8.89747   8.89747      1.00  2.241594   .365249
   8.89736   8.89736      1.00  2.238184   .364779
   8.89725   8.89725      1.00  2.238334   .364769
   8.89714   8.89714      1.00  2.227694   .363989
   8.89703   8.89703      1.00  2.238864   .366549
   8.89692   8.89692      1.00  2.243174   .367439
   8.89681   8.89681      1.00  2.243254   .366899
   8.89671   8.89671      1.00  2.244254   .365989
   8.89660   8.89660      1.00  2.241184   .365859
   8.89649   8.89649      1.00  2.240384   .365239
   8.89638   8.89638      1.00  2.241264   .366329
   8.89628   8.89628      1.00  2.234694   .366179
   8.89618   8.89618      1.00  2.236684   .364799
   8.89607   8.89607      1.00  2.238024   .365249
   8.89597   8.89597      1.00  2.241944   .366089
   8.89587   8.89587      1.00  2.242584   .368149
   8.89577   8.89577      1.00  2.240904   .367779
   8.89566   8.89566      1.00  2.228344   .365599
   8.89555   8.89555      1.00  2.241774   .366739
   8.89546   8.89546      1.00  2.243704   .367499
   8.89536   8.89536      1.00  2.239624   .367019
   8.89525   8.89525      1.00  2.241364   .365389
   8.89515   8.89515      1.00  2.236554   .363059
   8.89505   8.89505      1.00  2.239604   .366549
   8.89494   8.89494      1.00  2.237824   .366179
   8.89484   8.89484      1.00  2.236354   .365809
   8.89473   8.89473      1.00  2.240044   .365139
   8.89461   8.89461      1.00  2.237284   .367669
   8.89451   8.89451      1.00  2.239534   .369099
   8.89440   8.89440      1.00  2.240484   .369789
   8.89429   8.89429      1.00  2.242744   .368059
   8.89419   8.89419      1.00  2.219494   .364089
   8.89407   8.89407      1.00  2.233034   .368259
   8.89396   8.89396      1.00  2.232584   .368049
   8.89384   8.89384      1.00  2.234154   .372459
   8.89372   8.89372      1.00  2.236474   .372569
   8.89362   8.89362      1.00  2.236714   .371959
   8.89349   8.89349      1.00  2.240954   .370599
   8.89337   8.89337      1.00  2.243454   .369279
   8.89326   8.89326      1.00  2.237674   .369129
   8.89315   8.89315      1.00  2.234874   .369069
   8.89303   8.89303      1.00  2.232114   .367909
   8.89291   8.89291      1.00  2.235354   .366869
   8.89281   8.89281      1.00  2.232724   .365819
   8.89269   8.89269      1.00  2.232184   .367499
   8.89257   8.89257      1.00  2.225414   .366819
   8.89246   8.89246      1.00  2.233674   .367209
   8.89235   8.89235      1.00  2.233524   .366289
   8.89224   8.89224      1.00  2.237364   .366709
   8.89213   8.89213      1.00  2.237404   .368049
   8.89202   8.89202      1.00  2.236584   .368559
   8.89191   8.89191      1.00  2.232494   .368009
   8.89180   8.89180      1.00  2.231724   .369029
   8.89169   8.89169      1.00  2.231084   .369989
   8.89157   8.89157      1.00  2.230484   .368119
   8.89147   8.89147      1.00  2.231354   .369499
   8.89136   8.89136      1.00  2.227784   .368889
   8.89125   8.89125      1.00  2.234894   .368639
   8.89113   8.89113      1.00  2.229314   .367769
   8.89102   8.89102      1.00  2.231274   .365929
   8.89091   8.89091      1.00  2.233954   .368029
   8.89079   8.89079      1.00  2.235454   .372539
   8.89068   8.89068      1.00  2.233654   .372319
   8.89057   8.89057      1.00  2.227734   .366969
   8.89045   8.89045      1.00  2.230484   .368489
   8.89032   8.89032      1.00  2.227674   .367519
   8.89021   8.89021      1.00  2.230624   .371839
   8.89009   8.89009      1.00  2.228904   .368989
   8.88998   8.88998      1.00  2.232574   .367489
   8.88986   8.88986      1.00  2.232714   .368989
   8.88973   8.88973      1.00  2.236664   .367429
   8.88962   8.88962      1.00  2.235524   .369199
   8.88951   8.88951      1.00  2.218024   .367259
   8.88940   8.88940      1.00  2.230574   .371189
   8.88928   8.88928      1.00  2.229714   .369659
   8.88916   8.88916      1.00  2.231024   .369159
   8.88906   8.88906      1.00  2.228844   .372099
   8.88894   8.88894      1.00  2.233114   .368719
   8.88882   8.88882      1.00  2.229904   .367769
   8.88872   8.88872      1.00  2.233644   .368039
   8.88861   8.88861      1.00  2.236074   .368959
   8.88850   8.88850      1.00  2.230724   .367199
   8.88838   8.88838      1.00  2.237004   .367359
   8.88828   8.88828      1.00  2.231634   .370269
   8.88817   8.88817      1.00  2.229774   .369639
   8.88806   8.88806      1.00  2.215964   .368089
   8.88795   8.88795      1.00  2.225264   .367469
   8.88784   8.88784      1.00  2.229614   .368509
   8.88773   8.88773      1.00  2.230354   .368129
   8.88761   8.88761      1.00  2.233114   .369499
   8.88750   8.88750      1.00  2.231364   .369779
   8.88740   8.88740      1.00  2.233904   .372709
   8.88729   8.88729      1.00  2.234834   .371379
   8.88718   8.88718      1.00  2.232914   .371469
   8.88707   8.88707      1.00  2.230494   .370439
   8.88696   8.88696      1.00  2.230794   .371429
   8.88686   8.88686      1.00  2.228784   .371009
   8.88674   8.88674      1.00  2.228714   .373719
   8.88663   8.88663      1.00  2.229554   .372189
   8.88653   8.88653      1.00  2.216634   .373509
   8.88643   8.88643      1.00  2.229134   .370559
   8.88632   8.88632      1.00  2.234334   .370479
   8.88622   8.88622      1.00  2.233804   .368469
   8.88612   8.88612      1.00  2.230244   .366839
   8.88601   8.88601      1.00  2.230534   .367359
   8.88591   8.88591      1.00  2.228684   .368309
   8.88580   8.88580      1.00  2.229714   .368229
   8.88570   8.88570      1.00  2.224314   .367339
   8.88560   8.88560      1.00  2.226424   .366049
   8.88549   8.88549      1.00  2.226654   .366639
   8.88539   8.88539      1.00  2.231904   .367799
   8.88529   8.88529      1.00  2.234154   .371289
   8.88519   8.88519      1.00  2.231624   .369329
   8.88508   8.88508      1.00  2.217694   .368739
   8.88497   8.88497      1.00  2.228474   .370439
   8.88488   8.88488      1.00  2.235034   .372029
   8.88477   8.88477      1.00  2.227824   .367289
   8.88466   8.88466      1.00  2.228704   .366959
   8.88455   8.88455      1.00  2.228584   .365949
   8.88444   8.88444      1.00  2.225624   .365669
   8.88434   8.88434      1.00  2.228504   .365729
   8.88423   8.88423      1.00  2.230054   .365269
   8.88412   8.88412      1.00  2.233204   .367009
   8.88401   8.88401      1.00  2.233714   .366389
   8.88389   8.88389      1.00  2.232404   .365949
   8.88378   8.88378      1.00  2.231704   .366489
   8.88365   8.88365      1.00  2.225244   .365379
   8.88354   8.88354      1.00  2.212584   .365629
   8.88342   8.88342      1.00  2.227184   .368759
   8.88331   8.88331      1.00  2.226674   .367459
   8.88320   8.88320      1.00  2.228804   .364559
   8.88309   8.88309      1.00  2.226184   .365339
   8.88297   8.88297      1.00  2.232914   .366129
   8.88285   8.88285      1.00  2.232254   .364769
   8.88274   8.88274      1.00  2.232204   .364469
   8.88263   8.88263      1.00  2.231754   .367249
   8.88252   8.88252      1.00  2.227774   .365729
   8.88241   8.88241      1.00  2.228064   .366919
   8.88229   8.88229      1.00  2.229624   .366089
   8.88219   8.88219      1.00  2.226934   .367629
   8.88208   8.88208      1.00  2.225344   .367409
   8.88197   8.88197      1.00  2.212574   .363599
   8.88186   8.88186      1.00  2.225744   .364239
   8.88175   8.88175      1.00  2.225304   .363299
   8.88165   8.88165      1.00  2.229024   .364599
   8.88153   8.88153      1.00  2.232684   .368019
   8.88142   8.88142      1.00  2.230574   .368479
   8.88131   8.88131      1.00  2.224344   .362729
   8.88121   8.88121      1.00  2.223964   .363179
   8.88109   8.88109      1.00  2.222884   .362019
   8.88097   8.88097      1.00  2.220184   .362279
   8.88086   8.88086      1.00  2.222154   .361329
   8.88075   8.88075      1.00  2.228624   .362519
   8.88063   8.88063      1.00  2.227324   .362749
   8.88052   8.88052      1.00  2.227984   .361189
   8.88041   8.88041      1.00  2.214164   .359919
   8.88029   8.88029      1.00  2.224914   .360039
   8.88016   8.88016      1.00  2.224654   .361689
   8.88004   8.88004      1.00  2.225754   .361029
   8.87993   8.87993      1.00  2.221284   .358999
   8.87982   8.87982      1.00  2.219444   .360369
   8.87970   8.87970      1.00  2.222274   .359449
   8.87958   8.87958      1.00  2.222964   .359469
   8.87948   8.87948      1.00  2.223204   .358669
   8.87936   8.87936      1.00  2.224044   .359529
   8.87925   8.87925      1.00  2.220334   .359619
   8.87912   8.87912      1.00  2.224224   .359669
   8.87901   8.87901      1.00  2.222114   .359589
   8.87890   8.87890      1.00  2.216704   .358899
   8.87879   8.87879      1.00  2.216994   .360589
   8.87869   8.87869      1.00  2.221344   .360549
   8.87858   8.87858      1.00  2.218814   .361379
   8.87846   8.87846      1.00  2.215104   .359139
   8.87835   8.87835      1.00  2.218054   .360309
   8.87824   8.87824      1.00  2.221754   .360329
   8.87814   8.87814      1.00  2.222024   .360739
   8.87803   8.87803      1.00  2.220824   .361869
   8.87791   8.87791      1.00  2.222734   .361349
   8.87780   8.87780      1.00  2.220254   .361549
   8.87769   8.87769      1.00  2.218714   .361469
   8.87758   8.87758      1.00  2.216854   .361149
   8.87746   8.87746      1.00  2.216474   .361279
   8.87735   8.87735      1.00  2.203344   .358649
   8.87725   8.87725      1.00  2.212924   .358219
   8.87714   8.87714      1.00  2.218694   .361099
   8.87703   8.87703      1.00  2.217934   .361279
   8.87692   8.87692      1.00  2.223674   .363639
   8.87681   8.87681      1.00  2.221504   .362059
   8.87670   8.87670      1.00  2.223204   .361449
   8.87659   8.87659      1.00  2.220584   .360349
   8.87649   8.87649      1.00  2.220984   .363209
   8.87638   8.87638      1.00  2.218464   .362619
   8.87628   8.87628      1.00  2.216354   .363669
   8.87617   8.87617      1.00  2.215324   .364069
   8.87607   8.87607      1.00  2.216174   .365249
   8.87597   8.87597      1.00  2.218284   .362389
   8.87587   8.87587      1.00  2.203714   .363459
   8.87576   8.87576      1.00  2.220174   .364239
   8.87566   8.87566      1.00  2.221284   .364469
   8.87556   8.87556      1.00  2.220344   .366629
   8.87546   8.87546      1.00  2.215344   .363839
   8.87535   8.87535      1.00  2.212114   .363019
   8.87525   8.87525      1.00  2.212954   .363649
   8.87515   8.87515      1.00  2.214774   .364719
   8.87504   8.87504      1.00  2.213824   .364649
   8.87494   8.87494      1.00  2.210854   .361929
   8.87483   8.87483      1.00  2.215244   .362579
   8.87473   8.87473      1.00  2.217854   .363509
   8.87462   8.87462      1.00  2.214774   .362519
   8.87450   8.87450      1.00  2.218064   .362509
   8.87439   8.87439      1.00  2.201834   .361669
   8.87429   8.87429      1.00  2.215994   .363089
   8.87417   8.87417      1.00  2.213544   .365349
   8.87405   8.87405      1.00  2.209394   .363269
   8.87394   8.87394      1.00  2.210264   .362209
   8.87383   8.87383      1.00  2.210294   .363349
   8.87372   8.87372      1.00  2.213924   .364959
   8.87360   8.87360      1.00  2.211374   .362759
   8.87348   8.87348      1.00  2.215394   .364589
   8.87337   8.87337      1.00  2.217004   .365079
   8.87325   8.87325      1.00  2.217424   .366089
   8.87314   8.87314      1.00  2.213914   .366649
   8.87302   8.87302      1.00  2.210194   .365959
   8.87291   8.87291      1.00  2.211354   .365329
   8.87280   8.87280      1.00  2.193034   .361359
   8.87268   8.87268      1.00  2.208744   .363389
   8.87256   8.87256      1.00  2.214354   .366759
   8.87245   8.87245      1.00  2.212304   .366989
   8.87233   8.87233      1.00  2.215654   .367299
   8.87222   8.87222      1.00  2.211034   .367369
   8.87211   8.87211      1.00  2.214814   .367239
   8.87200   8.87200      1.00  2.216264   .370339
   8.87189   8.87189      1.00  2.214764   .371419
   8.87178   8.87178      1.00  2.212434   .370509
   8.87167   8.87167      1.00  2.207754   .370419
   8.87156   8.87156      1.00  2.208044   .370829
   8.87145   8.87145      1.00  2.207284   .368889
   8.87133   8.87133      1.00  2.209544   .371049
   8.87122   8.87122      1.00  2.210244   .370529
   8.87111   8.87111      1.00  2.199524   .367889
   8.87101   8.87101      1.00  2.215544   .372079
   8.87089   8.87089      1.00  2.210984   .372049
   8.87077   8.87077      1.00  2.210114   .370009
   8.87065   8.87065      1.00  2.211954   .369039
   8.87054   8.87054      1.00  2.210244   .370029
   8.87042   8.87042      1.00  2.205584   .369489
   8.87030   8.87030      1.00  2.210834   .370299
   8.87018   8.87018      1.00  2.208324   .370049
   8.87007   8.87007      1.00  2.207644   .371919
   8.86995   8.86995      1.00  2.214374   .370999
   8.86983   8.86983      1.00  2.213154   .373739
   8.86971   8.86971      1.00  2.210604   .374989
   8.86960   8.86960      1.00  2.212964   .374359
   8.86948   8.86948      1.00  2.198114   .372279
   8.86936   8.86936      1.00  2.210804   .373579
   8.86925   8.86925      1.00  2.208024   .373859
   8.86914   8.86914      1.00  2.210444   .375109
   8.86903   8.86903      1.00  2.201964   .374239
   8.86891   8.86891      1.00  2.204174   .373399
   8.86880   8.86880      1.00  2.211234   .374739
   8.86870   8.86870      1.00  2.209654   .374849
   8.86859   8.86859      1.00  2.206414   .372339
   8.86847   8.86847      1.00  2.210444   .377739
   8.86837   8.86837      1.00  2.211704   .375739
   8.86826   8.86826      1.00  2.208664   .377529
   8.86815   8.86815      1.00  2.202414   .376899
   8.86804   8.86804      1.00  2.191844   .377419
   8.86792   8.86792      1.00  2.202274   .381059
   8.86782   8.86782      1.00  2.203704   .382359
   8.86770   8.86770      1.00  2.206804   .380289
   8.86759   8.86759      1.00  2.205434   .383039
   8.86748   8.86748      1.00  2.209684   .380899
   8.86737   8.86737      1.00  2.212654   .379089
   8.86726   8.86726      1.00  2.205504   .378599
   8.86715   8.86715      1.00  2.202554   .377579
   8.86705   8.86705      1.00  2.207414   .379529
   8.86694   8.86694      1.00  2.202724   .378039
   8.86683   8.86683      1.00  2.202674   .378839
   8.86672   8.86672      1.00  2.203864   .378449
   8.86661   8.86661      1.00  2.191144   .380389
   8.86651   8.86651      1.00  2.198504   .382069
   8.86640   8.86640      1.00  2.202514   .385489
   8.86629   8.86629      1.00  2.205264   .386049
   8.86619   8.86619      1.00  2.204504   .384839
   8.86609   8.86609      1.00  2.210004   .384289
   8.86599   8.86599      1.00  2.205374   .381979
   8.86588   8.86588      1.00  2.198064   .381349
   8.86578   8.86578      1.00  2.198714   .383939
   8.86568   8.86568      1.00  2.197894   .384369
   8.86557   8.86557      1.00  2.195504   .386429
   8.86546   8.86546      1.00  2.197744   .384369
   8.86537   8.86537      1.00  2.201614   .386179
   8.86527   8.86527      1.00  2.200774   .386389
   8.86516   8.86516      1.00  2.187854   .381369
   8.86505   8.86505      1.00  2.203194   .384899
   8.86495   8.86495      1.00  2.202174   .383639
   8.86485   8.86485      1.00  2.197644   .384079
   8.86474   8.86474      1.00  2.197954   .383879
   8.86463   8.86463      1.00  2.195454   .382319
   8.86452   8.86452      1.00  2.197414   .383569
   8.86441   8.86441      1.00  2.194284   .383949
   8.86430   8.86430      1.00  2.197584   .384389
   8.86419   8.86419      1.00  2.192454   .382789
   8.86408   8.86408      1.00  2.199504   .386339
   8.86397   8.86397      1.00  2.204334   .385179
   8.86385   8.86385      1.00  2.197744   .383129
   8.86373   8.86373      1.00  2.197514   .384479
   8.86362   8.86362      1.00  2.181694   .381549
   8.86350   8.86350      1.00  2.197434   .384139
   8.86338   8.86338      1.00  2.188584   .382249
   8.86326   8.86326      1.00  2.192054   .383239
   8.86315   8.86315      1.00  2.194814   .383469
   8.86304   8.86304      1.00  2.193224   .383579
   8.86292   8.86292      1.00  2.196164   .385429
   8.86280   8.86280      1.00  2.195394   .386749
   8.86269   8.86269      1.00  2.197914   .385129
   8.86258   8.86258      1.00  2.193604   .386929
   8.86246   8.86246      1.00  2.191204   .386029
   8.86235   8.86235      1.00  2.189744   .387049
   8.86224   8.86224      1.00  2.188374   .389929
   8.86213   8.86213      1.00  2.188704   .388019
   8.86202   8.86202      1.00  2.180874   .387489
   8.86191   8.86191      1.00  2.189944   .389309
   8.86180   8.86180      1.00  2.192314   .389149
   8.86169   8.86169      1.00  2.192574   .389289
   8.86158   8.86158      1.00  2.189364   .389509
   8.86147   8.86147      1.00  2.197524   .389459
   8.86136   8.86136      1.00  2.195384   .389109
   8.86125   8.86125      1.00  2.193814   .387719
   8.86113   8.86113      1.00  2.188064   .387149
   8.86102   8.86102      1.00  2.181234   .386239
   8.86091   8.86091      1.00  2.181954   .386339
   8.86079   8.86079      1.00  2.186464   .387369
   8.86067   8.86067      1.00  2.186494   .387139
   8.86055   8.86055      1.00  2.187764   .388589
   8.86044   8.86044      1.00  2.182614   .388979
   8.86033   8.86033      1.00  2.186674   .389499
   8.86020   8.86020      1.00  2.186244   .391369
   8.86008   8.86008      1.00  2.190614   .394689
   8.85997   8.85997      1.00  2.187114   .391349
   8.85986   8.85986      1.00  2.184074   .391339
   8.85974   8.85974      1.00  2.181834   .390219
   8.85961   8.85961      1.00  2.182424   .391809
   8.85951   8.85951      1.00  2.183544   .393019
   8.85940   8.85940      1.00  2.187964   .393189
   8.85928   8.85928      1.00  2.186764   .390179
   8.85916   8.85916      1.00  2.190164   .390249
   8.85905   8.85905      1.00  2.185944   .388319
   8.85894   8.85894      1.00  2.183244   .388909
   8.85882   8.85882      1.00  2.168514   .386299
   8.85871   8.85871      1.00  2.180994   .388759
   8.85861   8.85861      1.00  2.182864   .389679
   8.85850   8.85850      1.00  2.176844   .387909
   8.85838   8.85838      1.00  2.176144   .388059
   8.85828   8.85828      1.00  2.176104   .388499
   8.85817   8.85817      1.00  2.186084   .391279
   8.85805   8.85805      1.00  2.186234   .391719
   8.85794   8.85794      1.00  2.186634   .392879
   8.85783   8.85783      1.00  2.182654   .393279
   8.85773   8.85773      1.00  2.180404   .394949
   8.85762   8.85762      1.00  2.182764   .394179
   8.85751   8.85751      1.00  2.175994   .393339
   8.85739   8.85739      1.00  2.170064   .389669
   8.85729   8.85729      1.00  2.175954   .391759
   8.85718   8.85718      1.00  2.181714   .389569
   8.85707   8.85707      1.00  2.177314   .390479
   8.85696   8.85696      1.00  2.178384   .391599
   8.85685   8.85685      1.00  2.185074   .392039
   8.85674   8.85674      1.00  2.183394   .392249
   8.85663   8.85663      1.00  2.180154   .392579
   8.85652   8.85652      1.00  2.180214   .392799
   8.85643   8.85643      1.00  2.178054   .392119
   8.85632   8.85632      1.00  2.176154   .394979
   8.85622   8.85622      1.00  2.173324   .392519
   8.85611   8.85611      1.00  2.172944   .390359
   8.85601   8.85601      1.00  2.173884   .392369
   8.85591   8.85591      1.00  2.157244   .389509
   8.85580   8.85580      1.00  2.179234   .394479
   8.85570   8.85570      1.00  2.180934   .394429
   8.85560   8.85560      1.00  2.182864   .395149
   8.85550   8.85550      1.00  2.182624   .395309
   8.85539   8.85539      1.00  2.172504   .392779
   8.85529   8.85529      1.00  2.170994   .390969
   8.85519   8.85519      1.00  2.167904   .391789
   8.85509   8.85509      1.00  2.168344   .391099
   8.85498   8.85498      1.00  2.173644   .393529
   8.85487   8.85487      1.00  2.174304   .392729
   8.85477   8.85477      1.00  2.174564   .392349
   8.85467   8.85467      1.00  2.174914   .393029
   8.85455   8.85455      1.00  2.159034   .389579
   8.85444   8.85444      1.00  2.176364   .392979
   8.85433   8.85433      1.00  2.174324   .392409
   8.85422   8.85422      1.00  2.171604   .391849
   8.85411   8.85411      1.00  2.168564   .391349
   8.85400   8.85400      1.00  2.168364   .392179
   8.85389   8.85389      1.00  2.165394   .390419
   8.85377   8.85377      1.00  2.166844   .393389
   8.85365   8.85365      1.00  2.170734   .392639
   8.85353   8.85353      1.00  2.170944   .392379
   8.85342   8.85342      1.00  2.174724   .392719
   8.85331   8.85331      1.00  2.173634   .392049
   8.85318   8.85318      1.00  2.170284   .392349
   8.85307   8.85307      1.00  2.156924   .390009
   8.85296   8.85296      1.00  2.166904   .390009
   8.85284   8.85284      1.00  2.169094   .392559
   8.85272   8.85272      1.00  2.160414   .389319
   8.85260   8.85260      1.00  2.162524   .391339
   8.85249   8.85249      1.00  2.166454   .391149
   8.85239   8.85239      1.00  2.166624   .391929
   8.85227   8.85227      1.00  2.169364   .392019
   8.85215   8.85215      1.00  2.169014   .392689
   8.85205   8.85205      1.00  2.166174   .391239
   8.85194   8.85194      1.00  2.166444   .391769
   8.85183   8.85183      1.00  2.163854   .390499
   8.85172   8.85172      1.00  2.165804   .391329
   8.85162   8.85162      1.00  2.160854   .390739
   8.85150   8.85150      1.00  2.151214   .390209
   8.85139   8.85139      1.00  2.159264   .388789
   8.85127   8.85127      1.00  2.159264   .390359
   8.85117   8.85117      1.00  2.170644   .392839
   8.85106   8.85106      1.00  2.166214   .392109
   8.85094   8.85094      1.00  2.169284   .394079
   8.85082   8.85082      1.00  2.169264   .391899
   8.85071   8.85071      1.00  2.165144   .392069
   8.85060   8.85060      1.00  2.161184   .391799
   8.85048   8.85048      1.00  2.157554   .390019
   8.85035   8.85035      1.00  2.162984   .391399
   8.85024   8.85024      1.00  2.156034   .388689
   8.85012   8.85012      1.00  2.160894   .390079
   8.85000   8.85000      1.00  2.147694   .386999
   8.84988   8.84988      1.00  2.166394   .391989
   8.84977   8.84977      1.00  2.166324   .391169
   8.84966   8.84966      1.00  2.166414   .393129
   8.84954   8.84954      1.00  2.162144   .390989
   8.84942   8.84942      1.00  2.160954   .388699
   8.84931   8.84931      1.00  2.167754   .390529
   8.84920   8.84920      1.00  2.161254   .388399
   8.84908   8.84908      1.00  2.161124   .390909
   8.84896   8.84896      1.00  2.162014   .390679
   8.84886   8.84886      1.00  2.163444   .388739
   8.84875   8.84875      1.00  2.157054   .388279
   8.84864   8.84864      1.00  2.163134   .390579
   8.84853   8.84853      1.00  2.169484   .390799
   8.84842   8.84842      1.00  2.149214   .386529
   8.84831   8.84831      1.00  2.168144   .389549
   8.84819   8.84819      1.00  2.164384   .390589
   8.84808   8.84808      1.00  2.158874   .389629
   8.84797   8.84797      1.00  2.157524   .388019
   8.84786   8.84786      1.00  2.159014   .388269
   8.84774   8.84774      1.00  2.158254   .387919
   8.84763   8.84763      1.00  2.161564   .388059
   8.84753   8.84753      1.00  2.168474   .389799
   8.84742   8.84742      1.00  2.165404   .391449
   8.84731   8.84731      1.00  2.166174   .390659
   8.84719   8.84719      1.00  2.166164   .388349
   8.84709   8.84709      1.00  2.165994   .389759
   8.84698   8.84698      1.00  2.163044   .389039
   8.84687   8.84687      1.00  2.144244   .386799
   8.84676   8.84676      1.00  2.163374   .389129
   8.84666   8.84666      1.00  2.162044   .387449
   8.84655   8.84655      1.00  2.160644   .386919
   8.84644   8.84644      1.00  2.166174   .388599
   8.84633   8.84633      1.00  2.165174   .388099
   8.84623   8.84623      1.00  2.165024   .388439
   8.84613   8.84613      1.00  2.169574   .387919
   8.84603   8.84603      1.00  2.165094   .386979
   8.84592   8.84592      1.00  2.166364   .386609
   8.84582   8.84582      1.00  2.167824   .388649
   8.84572   8.84572      1.00  2.156424   .386519
   8.84561   8.84561      1.00  2.153704   .386029
   8.84551   8.84551      1.00  2.149884   .384839
   8.84540   8.84540      1.00  2.163954   .387759
   8.84530   8.84530      1.00  2.163584   .388889
   8.84520   8.84520      1.00  2.175194   .390519
   8.84509   8.84509      1.00  2.170394   .389589
   8.84499   8.84499      1.00  2.166524   .388179
   8.84489   8.84489      1.00  2.165444   .388829
   8.84478   8.84478      1.00  2.165114   .388319
   8.84467   8.84467      1.00  2.164254   .388749
   8.84456   8.84456      1.00  2.164674   .389449
   8.84445   8.84445      1.00  2.167844   .389839
   8.84435   8.84435      1.00  2.154104   .390929
   8.84423   8.84423      1.00  2.167114   .392099
   8.84412   8.84412      1.00  2.168464   .394039
   8.84401   8.84401      1.00  2.166644   .394189
   8.84389   8.84389      1.00  2.168364   .392349
   8.84377   8.84377      1.00  2.160994   .390289
   8.84366   8.84366      1.00  2.168924   .388759
   8.84354   8.84354      1.00  2.162564   .386919
   8.84342   8.84342      1.00  2.167484   .391289
   8.84331   8.84331      1.00  2.161714   .390659
   8.84319   8.84319      1.00  2.162124   .391479
   8.84308   8.84308      1.00  2.164834   .389989
   8.84295   8.84295      1.00  2.166554   .389129
   8.84284   8.84284      1.00  2.171124   .391849
   8.84273   8.84273      1.00  2.173424   .394509
   8.84262   8.84262      1.00  2.170254   .394379
   8.84250   8.84250      1.00  2.166994   .394199
   8.84239   8.84239      1.00  2.167254   .392129
   8.84228   8.84228      1.00  2.147664   .388839
   8.84217   8.84217      1.00  2.160334   .389019
   8.84206   8.84206      1.00  2.164274   .391119
   8.84194   8.84194      1.00  2.172024   .392899
   8.84184   8.84184      1.00  2.166754   .392129
   8.84174   8.84174      1.00  2.164084   .391709
   8.84162   8.84162      1.00  2.170874   .393159
   8.84150   8.84150      1.00  2.169624   .395199
   8.84140   8.84140      1.00  2.169724   .393979
   8.84129   8.84129      1.00  2.166324   .392439
   8.84117   8.84117      1.00  2.167464   .394149
   8.84105   8.84105      1.00  2.165314   .394909
   8.84094   8.84094      1.00  2.165734   .394159
   8.84083   8.84083      1.00  2.164434   .394679
   8.84071   8.84071      1.00  2.143794   .391859
   8.84059   8.84059      1.00  2.166804   .396149
   8.84048   8.84048      1.00  2.169804   .391259
   8.84037   8.84037      1.00  2.166564   .393419
   8.84024   8.84024      1.00  2.169684   .395089
   8.84012   8.84012      1.00  2.175744   .397399
   8.84001   8.84001      1.00  2.166744   .400199
   8.83989   8.83989      1.00  2.164254   .395379
   8.83977   8.83977      1.00  2.162944   .394689
   8.83965   8.83965      1.00  2.161204   .396559
   8.83954   8.83954      1.00  2.158514   .394439
   8.83943   8.83943      1.00  2.165094   .395839
   8.83931   8.83931      1.00  2.162624   .397099
   8.83919   8.83919      1.00  2.159544   .396739
   8.83908   8.83908      1.00  2.166794   .396479
   8.83897   8.83897      1.00  2.167464   .397659
   8.83885   8.83885      1.00  2.166144   .396689
   8.83874   8.83874      1.00  2.172164   .398289
   8.83864   8.83864      1.00  2.165034   .396879
   8.83853   8.83853      1.00  2.161574   .396729
   8.83841   8.83841      1.00  2.161234   .397629
   8.83830   8.83830      1.00  2.163734   .396919
   8.83819   8.83819      1.00  2.161984   .397229
   8.83809   8.83809      1.00  2.170114   .401509
   8.83797   8.83797      1.00  2.169994   .402649
   8.83786   8.83786      1.00  2.169574   .402709
   8.83775   8.83775      1.00  2.173104   .404499
   8.83764   8.83764      1.00  2.164134   .405129
   8.83753   8.83753      1.00  2.148834   .399409
   8.83742   8.83742      1.00  2.163964   .401019
   8.83731   8.83731      1.00  2.165414   .402279
   8.83721   8.83721      1.00  2.163874   .401979
   8.83709   8.83709      1.00  2.167584   .401189
   8.83698   8.83698      1.00  2.172604   .402739
   8.83688   8.83688      1.00  2.170284   .401349
   8.83677   8.83677      1.00  2.172004   .402819
   8.83666   8.83666      1.00  2.171514   .403019
   8.83655   8.83655      1.00  2.171874   .401739
   8.83645   8.83645      1.00  2.168364   .403249
   8.83634   8.83634      1.00  2.172304   .404029
   8.83624   8.83624      1.00  2.166214   .404029
   8.83613   8.83613      1.00  2.166584   .403509
   8.83603   8.83603      1.00  2.150534   .400879
   8.83593   8.83593      1.00  2.161394   .402219
   8.83582   8.83582      1.00  2.169974   .404339
   8.83572   8.83572      1.00  2.168344   .404009
   8.83562   8.83562      1.00  2.176754   .406439
   8.83552   8.83552      1.00  2.171654   .404659
   8.83542   8.83542      1.00  2.170174   .405399
   8.83531   8.83531      1.00  2.167454   .407159
   8.83521   8.83521      1.00  2.160034   .403369
   8.83511   8.83511      1.00  2.166884   .405579
   8.83500   8.83500      1.00  2.162084   .404789
   8.83489   8.83489      1.00  2.166824   .409029
   8.83478   8.83478      1.00  2.166454   .407789
   8.83468   8.83468      1.00  2.167314   .407359
   8.83456   8.83456      1.00  2.157824   .407039
   8.83445   8.83445      1.00  2.171204   .406169
   8.83436   8.83436      1.00  2.173584   .408369
   8.83425   8.83425      1.00  2.166364   .407519
   8.83413   8.83413      1.00  2.166544   .409649
   8.83401   8.83401      1.00  2.166784   .409389
   8.83390   8.83390      1.00  2.164344   .409039
   8.83378   8.83378      1.00  2.168494   .410479
   8.83366   8.83366      1.00  2.166004   .412239
   8.83354   8.83354      1.00  2.163384   .409859
   8.83343   8.83343      1.00  2.166414   .409619
   8.83333   8.83333      1.00  2.170124   .413979
   8.83320   8.83320      1.00  2.170874   .412669
   8.83308   8.83308      1.00  2.170774   .411319
   8.83297   8.83297      1.00  2.150834   .407689
   8.83286   8.83286      1.00  2.162754   .409899
   8.83275   8.83275      1.00  2.160654   .412019
   8.83263   8.83263      1.00  2.164714   .411359
   8.83251   8.83251      1.00  2.161354   .416409
   8.83240   8.83240      1.00  2.167164   .416059
   8.83229   8.83229      1.00  2.169454   .412339
   8.83217   8.83217      1.00  2.167284   .412509
   8.83207   8.83207      1.00  2.167074   .415129
   8.83196   8.83196      1.00  2.165854   .414529
   8.83185   8.83185      1.00  2.168924   .416769
   8.83174   8.83174      1.00  2.169774   .413499
   8.83163   8.83163      1.00  2.165934   .412279
   8.83152   8.83152      1.00  2.158364   .413269
   8.83141   8.83141      1.00  2.148194   .407659
   8.83129   8.83129      1.00  2.162724   .410729
   8.83118   8.83118      1.00  2.160034   .414159
   8.83108   8.83108      1.00  2.166344   .413599
   8.83096   8.83096      1.00  2.162654   .410319
   8.83084   8.83084      1.00  2.168384   .412419
   8.83074   8.83074      1.00  2.165264   .414669
   8.83062   8.83062      1.00  2.167414   .413189
   8.83050   8.83050      1.00  2.162194   .411579
   8.83038   8.83038      1.00  2.159434   .412699
   8.83026   8.83026      1.00  2.161544   .414469
   8.83014   8.83014      1.00  2.156464   .412909
   8.83002   8.83002      1.00  2.160404   .415619
   8.82990   8.82990      1.00  2.166604   .415289
   8.82979   8.82979      1.00  2.155054   .413729
   8.82968   8.82968      1.00  2.166034   .415699
   8.82956   8.82956      1.00  2.169314   .415439
   8.82944   8.82944      1.00  2.167224   .417169
   8.82933   8.82933      1.00  2.160864   .416689
   8.82921   8.82921      1.00  2.164864   .417819
   8.82910   8.82910      1.00  2.161604   .415789
   8.82899   8.82899      1.00  2.162084   .416259
   8.82888   8.82888      1.00  2.160124   .413689
   8.82877   8.82877      1.00  2.170194   .419499
   8.82866   8.82866      1.00  2.163194   .416799
   8.82855   8.82855      1.00  2.163624   .415339
   8.82844   8.82844      1.00  2.171874   .419059
   8.82833   8.82833      1.00  2.172774   .416859
   8.82822   8.82822      1.00  2.163274   .416139
   8.82810   8.82810      1.00  2.161044   .414839
   8.82800   8.82800      1.00  2.163424   .416939
   8.82789   8.82789      1.00  2.158924   .415499
   8.82778   8.82778      1.00  2.165704   .416439
   8.82767   8.82767      1.00  2.163734   .416709
   8.82756   8.82756      1.00  2.162104   .415239
   8.82745   8.82745      1.00  2.170064   .416719
   8.82733   8.82733      1.00  2.172404   .418379
   8.82723   8.82723      1.00  2.167324   .417619
   8.82712   8.82712      1.00  2.169494   .417609
   8.82701   8.82701      1.00  2.170474   .419129
   8.82690   8.82690      1.00  2.163564   .416259
   8.82679   8.82679      1.00  2.160504   .415779
   8.82669   8.82669      1.00  2.153994   .415779
   8.82658   8.82658      1.00  2.158884   .416389
   8.82647   8.82647      1.00  2.165224   .418409
   8.82637   8.82637      1.00  2.170584   .421089
   8.82627   8.82627      1.00  2.166504   .417709
   8.82616   8.82616      1.00  2.170714   .417359
   8.82606   8.82606      1.00  2.172644   .419349
   8.82595   8.82595      1.00  2.172484   .418629
   8.82585   8.82585      1.00  2.165404   .416919
   8.82575   8.82575      1.00  2.165314   .417789
   8.82564   8.82564      1.00  2.164904   .417809
   8.82554   8.82554      1.00  2.157644   .418809
   8.82544   8.82544      1.00  2.166824   .420819
   8.82534   8.82534      1.00  2.170074   .420139
   8.82523   8.82523      1.00  2.150634   .417779
   8.82513   8.82513      1.00  2.169814   .422429
   8.82502   8.82502      1.00  2.172064   .421119
   8.82492   8.82492      1.00  2.167534   .420159
   8.82481   8.82481      1.00  2.166694   .420429
   8.82470   8.82470      1.00  2.168254   .419509
   8.82460   8.82460      1.00  2.160484   .419019
   8.82449   8.82449      1.00  2.164524   .418939
   8.82438   8.82438      1.00  2.167924   .418559
   8.82427   8.82427      1.00  2.165934   .420239
   8.82415   8.82415      1.00  2.161204   .417759
   8.82404   8.82404      1.00  2.171354   .421429
   8.82393   8.82393      1.00  2.173544   .419659
   8.82381   8.82381      1.00  2.150484   .414499
   8.82370   8.82370      1.00  2.163414   .417349
   8.82358   8.82358      1.00  2.173364   .419459
   8.82346   8.82346      1.00  2.166854   .418189
   8.82334   8.82334      1.00  2.166924   .418559
   8.82323   8.82323      1.00  2.161094   .417949
   8.82311   8.82311      1.00  2.162304   .417529
   8.82300   8.82300      1.00  2.165014   .416679
   8.82288   8.82288      1.00  2.166304   .416309
   8.82277   8.82277      1.00  2.168224   .418549
   8.82265   8.82265      1.00  2.171094   .419189
   8.82254   8.82254      1.00  2.174664   .421369
   8.82243   8.82243      1.00  2.166424   .420859
   8.82232   8.82232      1.00  2.162524   .420989
   8.82221   8.82221      1.00  2.153964   .420399
   8.82209   8.82209      1.00  2.168234   .424689
   8.82198   8.82198      1.00  2.168114   .421839
   8.82188   8.82188      1.00  2.166974   .420049
   8.82177   8.82177      1.00  2.170864   .420949
   8.82165   8.82165      1.00  2.172744   .420869
   8.82154   8.82154      1.00  2.176374   .421079
   8.82143   8.82143      1.00  2.172594   .419149
   8.82132   8.82132      1.00  2.172424   .420339
   8.82120   8.82120      1.00  2.173994   .418929
   8.82109   8.82109      1.00  2.166814   .419429
   8.82098   8.82098      1.00  2.166244   .418589
   8.82087   8.82087      1.00  2.169574   .417849
   8.82075   8.82075      1.00  2.157654   .414779
   8.82063   8.82063      1.00  2.164914   .417869
   8.82051   8.82051      1.00  2.171574   .419969
   8.82040   8.82040      1.00  2.175844   .419109
   8.82028   8.82028      1.00  2.174574   .418629
   8.82016   8.82016      1.00  2.178954   .421059
   8.82004   8.82004      1.00  2.177064   .422159
   8.81993   8.81993      1.00  2.173244   .421009
   8.81981   8.81981      1.00  2.171664   .420499
   8.81968   8.81968      1.00  2.171554   .419569
   8.81957   8.81957      1.00  2.171514   .420739
   8.81946   8.81946      1.00  2.177134   .421339
   8.81934   8.81934      1.00  2.177054   .422569
   8.81922   8.81922      1.00  2.176324   .423169
   8.81911   8.81911      1.00  2.166064   .419949
   8.81900   8.81900      1.00  2.176394   .423159
   8.81889   8.81889      1.00  2.184134   .425459
   8.81878   8.81878      1.00  2.179144   .422659
   8.81867   8.81867      1.00  2.182384   .422669
   8.81856   8.81856      1.00  2.178764   .421019
   8.81844   8.81844      1.00  2.175644   .420869
   8.81833   8.81833      1.00  2.175534   .424139
   8.81823   8.81823      1.00  2.172084   .421219
   8.81812   8.81812      1.00  2.181844   .422519
   8.81799   8.81799      1.00  2.181534   .422699
   8.81788   8.81788      1.00  2.181644   .422709
   8.81778   8.81778      1.00  2.187084   .426729
   8.81767   8.81767      1.00  2.183704   .426529
   8.81756   8.81756      1.00  2.181844   .425419
   8.81745   8.81745      1.00  2.175924   .422169
   8.81734   8.81734      1.00  2.175034   .422859
   8.81728   8.81728      1.00  2.178404   .424859
