# Supplementary material for: Direct Observation of Palladium Leaching from Pd/C by a Simple Method: X-ray Absorption Spectroscopy of Heterogeneous Mixtures
Source: ACS Omega. 2023 Jun 7;8(24):21787–92. doi: 10.1021/acsomega.3c01343 (PMC10286095; doi:10.1021/acsomega.3c01343)
Supplement: Supplementary file 2 — ao3c01343_si_002.zip [file ao3c01343_si_002.zip › Figure 7,8/22_RK_AirOx_25C_05N_slow_HCl_30min_14.qd]

  9809     KEK-PF   NW10A
 _slow_HCl_30min 20.12.12 6:54: - 20.12.12 6:54: Serial#KEKPF-NW10A_047934
 22_RK_AirOx_25C_05N_slow_HCl_30min                                              
 Ring :   6.5 GeV    50.0 mA -   50.0 mA
 Mono :   Si(311)       D=  1.63747 A    Initial angle=  9.00021 deg
 NW10A     Transmission( 2)   Repetition= 14     Points= 1654
 Param file : QXAFS(SYNC)     angle axis (*)     Block =    1

 Block      Init-Ang  Final-Ang     Step/deg     Time/s       Num
     1        9.00021   8.81728          ***       1.00      1654
 Ortec(-1)     NDCH = 3
  Angle(c)  Angle(o)    time/s         2         3
      Mode         0         0         1         2
    Offset         0         0    .00492    .00311
   9.00021   9.00021      1.00  2.299334  2.641869
   9.00012   9.00012      1.00  2.287024  2.631079
   9.00001   9.00001      1.00  2.304094  2.647939
   8.99990   8.99990      1.00  2.308434  2.654949
   8.99979   8.99979      1.00  2.310694  2.657369
   8.99967   8.99967      1.00  2.310324  2.653979
   8.99955   8.99955      1.00  2.308714  2.654159
   8.99944   8.99944      1.00  2.307334  2.651949
   8.99934   8.99934      1.00  2.308974  2.656059
   8.99923   8.99923      1.00  2.308104  2.654309
   8.99911   8.99911      1.00  2.311344  2.658709
   8.99900   8.99900      1.00  2.312724  2.662099
   8.99890   8.99890      1.00  2.309604  2.655319
   8.99879   8.99879      1.00  2.310164  2.662839
   8.99867   8.99867      1.00  2.309654  2.657479
   8.99857   8.99857      1.00  2.293474  2.637639
   8.99846   8.99846      1.00  2.307874  2.658099
   8.99835   8.99835      1.00  2.308724  2.659489
   8.99824   8.99824      1.00  2.308574  2.661969
   8.99813   8.99813      1.00  2.312344  2.661159
   8.99802   8.99802      1.00  2.307684  2.657849
   8.99792   8.99792      1.00  2.309934  2.659819
   8.99781   8.99781      1.00  2.308474  2.657519
   8.99770   8.99770      1.00  2.310434  2.661889
   8.99759   8.99759      1.00  2.304134  2.652859
   8.99748   8.99748      1.00  2.305784  2.654259
   8.99737   8.99737      1.00  2.307264  2.658459
   8.99726   8.99726      1.00  2.304904  2.655249
   8.99716   8.99716      1.00  2.308914  2.662679
   8.99705   8.99705      1.00  2.290754  2.640209
   8.99695   8.99695      1.00  2.308514  2.663609
   8.99684   8.99684      1.00  2.311104  2.661679
   8.99673   8.99673      1.00  2.308814  2.663279
   8.99663   8.99663      1.00  2.310474  2.659869
   8.99652   8.99652      1.00  2.305694  2.658959
   8.99641   8.99641      1.00  2.307344  2.660539
   8.99631   8.99631      1.00  2.306924  2.659129
   8.99621   8.99621      1.00  2.305704  2.660619
   8.99610   8.99610      1.00  2.307254  2.660669
   8.99599   8.99599      1.00  2.305234  2.665659
   8.99590   8.99590      1.00  2.307894  2.662939
   8.99580   8.99580      1.00  2.307884  2.663159
   8.99569   8.99569      1.00  2.306844  2.665209
   8.99559   8.99559      1.00  2.303884  2.658519
   8.99549   8.99549      1.00  2.288254  2.645509
   8.99540   8.99540      1.00  2.307434  2.663459
   8.99529   8.99529      1.00  2.303914  2.658689
   8.99518   8.99518      1.00  2.307154  2.663329
   8.99508   8.99508      1.00  2.305764  2.661559
   8.99499   8.99499      1.00  2.306584  2.663789
   8.99488   8.99488      1.00  2.304564  2.663619
   8.99477   8.99477      1.00  2.307544  2.664409
   8.99467   8.99467      1.00  2.307614  2.666329
   8.99456   8.99456      1.00  2.302744  2.665439
   8.99445   8.99445      1.00  2.305904  2.664799
   8.99434   8.99434      1.00  2.303934  2.666539
   8.99423   8.99423      1.00  2.304744  2.664919
   8.99412   8.99412      1.00  2.303394  2.667679
   8.99401   8.99401      1.00  2.289724  2.651119
   8.99389   8.99389      1.00  2.308434  2.669739
   8.99378   8.99378      1.00  2.303074  2.667599
   8.99367   8.99367      1.00  2.305224  2.668579
   8.99355   8.99355      1.00  2.303964  2.667729
   8.99344   8.99344      1.00  2.304704  2.666099
   8.99333   8.99333      1.00  2.305554  2.669079
   8.99321   8.99321      1.00  2.302694  2.663979
   8.99309   8.99309      1.00  2.301624  2.668219
   8.99297   8.99297      1.00  2.302334  2.665079
   8.99287   8.99287      1.00  2.302674  2.669289
   8.99276   8.99276      1.00  2.302784  2.666699
   8.99265   8.99265      1.00  2.303844  2.669939
   8.99253   8.99253      1.00  2.303694  2.670469
   8.99242   8.99242      1.00  2.289134  2.655079
   8.99231   8.99231      1.00  2.306594  2.676019
   8.99220   8.99220      1.00  2.299174  2.663329
   8.99209   8.99209      1.00  2.304694  2.669879
   8.99198   8.99198      1.00  2.303664  2.669049
   8.99187   8.99187      1.00  2.300334  2.664479
   8.99176   8.99176      1.00  2.303074  2.667189
   8.99165   8.99165      1.00  2.299144  2.664209
   8.99155   8.99155      1.00  2.301944  2.669729
   8.99144   8.99144      1.00  2.302544  2.669229
   8.99133   8.99133      1.00  2.303064  2.671979
   8.99121   8.99121      1.00  2.302454  2.675249
   8.99111   8.99111      1.00  2.303264  2.673129
   8.99100   8.99100      1.00  2.286314  2.656999
   8.99088   8.99088      1.00  2.301244  2.669829
   8.99076   8.99076      1.00  2.301274  2.670489
   8.99065   8.99065      1.00  2.303254  2.677499
   8.99054   8.99054      1.00  2.301474  2.670829
   8.99042   8.99042      1.00  2.301234  2.671509
   8.99030   8.99030      1.00  2.301674  2.671799
   8.99019   8.99019      1.00  2.299724  2.669649
   8.99007   8.99007      1.00  2.303014  2.677609
   8.98996   8.98996      1.00  2.303474  2.676379
   8.98983   8.98983      1.00  2.303254  2.682469
   8.98972   8.98972      1.00  2.302214  2.676019
   8.98961   8.98961      1.00  2.299874  2.671829
   8.98948   8.98948      1.00  2.300314  2.674619
   8.98937   8.98937      1.00  2.283454  2.656619
   8.98926   8.98926      1.00  2.302884  2.677079
   8.98915   8.98915      1.00  2.301614  2.678629
   8.98903   8.98903      1.00  2.297844  2.673759
   8.98891   8.98891      1.00  2.304164  2.679149
   8.98881   8.98881      1.00  2.298864  2.676389
   8.98871   8.98871      1.00  2.302224  2.679059
   8.98859   8.98859      1.00  2.303714  2.680629
   8.98848   8.98848      1.00  2.301074  2.675999
   8.98837   8.98837      1.00  2.299344  2.671279
   8.98826   8.98826      1.00  2.301384  2.682579
   8.98816   8.98816      1.00  2.298144  2.675699
   8.98804   8.98804      1.00  2.297034  2.674339
   8.98793   8.98793      1.00  2.285484  2.660719
   8.98783   8.98783      1.00  2.301704  2.680139
   8.98771   8.98771      1.00  2.301124  2.677139
   8.98760   8.98760      1.00  2.300684  2.680929
   8.98749   8.98749      1.00  2.301454  2.678229
   8.98738   8.98738      1.00  2.301584  2.679029
   8.98727   8.98727      1.00  2.299314  2.676009
   8.98716   8.98716      1.00  2.297274  2.674739
   8.98705   8.98705      1.00  2.297364  2.674039
   8.98695   8.98695      1.00  2.292784  2.670859
   8.98683   8.98683      1.00  2.300034  2.677839
   8.98672   8.98672      1.00  2.299404  2.680309
   8.98662   8.98662      1.00  2.300654  2.682649
   8.98652   8.98652      1.00  2.302024  2.684009
   8.98641   8.98641      1.00  2.285134  2.665369
   8.98630   8.98630      1.00  2.298304  2.681689
   8.98620   8.98620      1.00  2.299904  2.682979
   8.98610   8.98610      1.00  2.301564  2.681799
   8.98600   8.98600      1.00  2.299094  2.681469
   8.98589   8.98589      1.00  2.299254  2.683289
   8.98579   8.98579      1.00  2.299434  2.684749
   8.98569   8.98569      1.00  2.297244  2.683439
   8.98558   8.98558      1.00  2.298134  2.679309
   8.98548   8.98548      1.00  2.298714  2.680229
   8.98539   8.98539      1.00  2.298464  2.683439
   8.98528   8.98528      1.00  2.300684  2.687919
   8.98517   8.98517      1.00  2.298864  2.684059
   8.98506   8.98506      1.00  2.296874  2.682549
   8.98496   8.98496      1.00  2.294204  2.678199
   8.98487   8.98487      1.00  2.288254  2.673889
   8.98475   8.98475      1.00  2.294874  2.674599
   8.98464   8.98464      1.00  2.297244  2.681849
   8.98454   8.98454      1.00  2.301494  2.689509
   8.98444   8.98444      1.00  2.300044  2.684199
   8.98432   8.98432      1.00  2.299664  2.685469
   8.98420   8.98420      1.00  2.296754  2.684179
   8.98409   8.98409      1.00  2.299914  2.683029
   8.98399   8.98399      1.00  2.300434  2.687449
   8.98386   8.98386      1.00  2.296144  2.686439
   8.98374   8.98374      1.00  2.299964  2.686299
   8.98364   8.98364      1.00  2.294884  2.679089
   8.98353   8.98353      1.00  2.297204  2.681989
   8.98341   8.98341      1.00  2.287964  2.674929
   8.98329   8.98329      1.00  2.294294  2.682979
   8.98318   8.98318      1.00  2.297274  2.691839
   8.98306   8.98306      1.00  2.299224  2.694289
   8.98294   8.98294      1.00  2.299464  2.692809
   8.98283   8.98283      1.00  2.296554  2.687059
   8.98271   8.98271      1.00  2.296644  2.690289
   8.98260   8.98260      1.00  2.296804  2.688439
   8.98249   8.98249      1.00  2.297884  2.688479
   8.98238   8.98238      1.00  2.297774  2.687219
   8.98227   8.98227      1.00  2.294774  2.685179
   8.98216   8.98216      1.00  2.298144  2.691779
   8.98204   8.98204      1.00  2.298674  2.692339
   8.98193   8.98193      1.00  2.298164  2.687919
   8.98182   8.98182      1.00  2.290254  2.682139
   8.98172   8.98172      1.00  2.300644  2.693919
   8.98161   8.98161      1.00  2.296114  2.690299
   8.98150   8.98150      1.00  2.302004  2.697219
   8.98139   8.98139      1.00  2.298154  2.695189
   8.98128   8.98128      1.00  2.298844  2.692509
   8.98116   8.98116      1.00  2.296754  2.696439
   8.98104   8.98104      1.00  2.296624  2.693139
   8.98093   8.98093      1.00  2.298154  2.696999
   8.98082   8.98082      1.00  2.298744  2.696549
   8.98070   8.98070      1.00  2.299384  2.699369
   8.98058   8.98058      1.00  2.298364  2.695359
   8.98046   8.98046      1.00  2.298544  2.696619
   8.98035   8.98035      1.00  2.283704  2.678089
   8.98023   8.98023      1.00  2.295564  2.687239
   8.98011   8.98011      1.00  2.299574  2.696469
   8.98000   8.98000      1.00  2.296834  2.691519
   8.97988   8.97988      1.00  2.299804  2.698519
   8.97976   8.97976      1.00  2.298284  2.694199
   8.97964   8.97964      1.00  2.296964  2.690199
   8.97953   8.97953      1.00  2.302554  2.704519
   8.97942   8.97942      1.00  2.299104  2.696689
   8.97930   8.97930      1.00  2.296954  2.694139
   8.97918   8.97918      1.00  2.298974  2.703849
   8.97908   8.97908      1.00  2.295004  2.694819
   8.97897   8.97897      1.00  2.298904  2.700539
   8.97886   8.97886      1.00  2.291724  2.695679
   8.97874   8.97874      1.00  2.290454  2.688119
   8.97863   8.97863      1.00  2.298424  2.696899
   8.97852   8.97852      1.00  2.296174  2.696429
   8.97841   8.97841      1.00  2.295874  2.694719
   8.97830   8.97830      1.00  2.299024  2.697479
   8.97820   8.97820      1.00  2.298324  2.696929
   8.97809   8.97809      1.00  2.299314  2.700289
   8.97798   8.97798      1.00  2.297754  2.696789
   8.97786   8.97786      1.00  2.296914  2.697879
   8.97775   8.97775      1.00  2.295194  2.695899
   8.97764   8.97764      1.00  2.295324  2.698879
   8.97752   8.97752      1.00  2.294754  2.697069
   8.97741   8.97741      1.00  2.295374  2.696449
   8.97731   8.97731      1.00  2.281654  2.679029
   8.97720   8.97720      1.00  2.294664  2.696189
   8.97709   8.97709      1.00  2.298704  2.701749
   8.97698   8.97698      1.00  2.295704  2.694959
   8.97688   8.97688      1.00  2.297374  2.702429
   8.97677   8.97677      1.00  2.296964  2.700219
   8.97666   8.97666      1.00  2.295014  2.696549
   8.97655   8.97655      1.00  2.292354  2.693349
   8.97645   8.97645      1.00  2.295644  2.697089
   8.97635   8.97635      1.00  2.291174  2.695489
   8.97624   8.97624      1.00  2.294494  2.703359
   8.97613   8.97613      1.00  2.297534  2.706899
   8.97603   8.97603      1.00  2.294864  2.706849
   8.97593   8.97593      1.00  2.297784  2.710389
   8.97583   8.97583      1.00  2.280814  2.684649
   8.97572   8.97572      1.00  2.296044  2.700299
   8.97562   8.97562      1.00  2.294884  2.699469
   8.97552   8.97552      1.00  2.295004  2.700389
   8.97541   8.97541      1.00  2.294964  2.701409
   8.97531   8.97531      1.00  2.294424  2.703159
   8.97521   8.97521      1.00  2.292104  2.697819
   8.97511   8.97511      1.00  2.294284  2.698719
   8.97500   8.97500      1.00  2.296534  2.705059
   8.97490   8.97490      1.00  2.293844  2.705599
   8.97479   8.97479      1.00  2.293044  2.702049
   8.97469   8.97469      1.00  2.295534  2.706009
   8.97458   8.97458      1.00  2.294134  2.700669
   8.97446   8.97446      1.00  2.290924  2.700569
   8.97436   8.97436      1.00  2.278114  2.685319
   8.97425   8.97425      1.00  2.291774  2.704089
   8.97413   8.97413      1.00  2.293444  2.705609
   8.97401   8.97401      1.00  2.293704  2.706549
   8.97390   8.97390      1.00  2.292494  2.708639
   8.97379   8.97379      1.00  2.295614  2.705499
   8.97368   8.97368      1.00  2.295424  2.707179
   8.97356   8.97356      1.00  2.295824  2.705219
   8.97345   8.97345      1.00  2.291144  2.704389
   8.97333   8.97333      1.00  2.291934  2.706169
   8.97321   8.97321      1.00  2.291584  2.704999
   8.97309   8.97309      1.00  2.291014  2.701059
   8.97298   8.97298      1.00  2.292454  2.704739
   8.97287   8.97287      1.00  2.291804  2.708489
   8.97275   8.97275      1.00  2.279104  2.690679
   8.97263   8.97263      1.00  2.292424  2.709219
   8.97253   8.97253      1.00  2.291334  2.702049
   8.97242   8.97242      1.00  2.293664  2.707879
   8.97231   8.97231      1.00  2.292894  2.704129
   8.97219   8.97219      1.00  2.290214  2.702129
   8.97208   8.97208      1.00  2.292764  2.706329
   8.97197   8.97197      1.00  2.289244  2.702669
   8.97186   8.97186      1.00  2.288724  2.706039
   8.97175   8.97175      1.00  2.290564  2.707749
   8.97164   8.97164      1.00  2.291644  2.707919
   8.97153   8.97153      1.00  2.293154  2.709899
   8.97142   8.97142      1.00  2.290554  2.706529
   8.97131   8.97131      1.00  2.278524  2.696879
   8.97120   8.97120      1.00  2.291684  2.707929
   8.97109   8.97109      1.00  2.290394  2.704829
   8.97097   8.97097      1.00  2.292294  2.710569
   8.97085   8.97085      1.00  2.291134  2.706909
   8.97074   8.97074      1.00  2.289584  2.708029
   8.97063   8.97063      1.00  2.289154  2.703959
   8.97050   8.97050      1.00  2.288594  2.702419
   8.97038   8.97038      1.00  2.289074  2.706699
   8.97027   8.97027      1.00  2.288694  2.707679
   8.97016   8.97016      1.00  2.292874  2.708949
   8.97003   8.97003      1.00  2.290374  2.706809
   8.96992   8.96992      1.00  2.287254  2.704339
   8.96980   8.96980      1.00  2.278114  2.694769
   8.96969   8.96969      1.00  2.287474  2.704539
   8.96957   8.96957      1.00  2.290964  2.709859
   8.96945   8.96945      1.00  2.288824  2.704709
   8.96935   8.96935      1.00  2.290244  2.706179
   8.96923   8.96923      1.00  2.290094  2.711609
   8.96911   8.96911      1.00  2.288984  2.706609
   8.96900   8.96900      1.00  2.293754  2.710039
   8.96890   8.96890      1.00  2.290314  2.712239
   8.96879   8.96879      1.00  2.290474  2.707349
   8.96867   8.96867      1.00  2.286774  2.705939
   8.96856   8.96856      1.00  2.287524  2.714239
   8.96845   8.96845      1.00  2.289804  2.717599
   8.96834   8.96834      1.00  2.278864  2.706489
   8.96823   8.96823      1.00  2.286904  2.714979
   8.96812   8.96812      1.00  2.286594  2.719799
   8.96801   8.96801      1.00  2.289394  2.721009
   8.96791   8.96791      1.00  2.287304  2.716599
   8.96779   8.96779      1.00  2.289144  2.720659
   8.96768   8.96768      1.00  2.292844  2.721489
   8.96757   8.96757      1.00  2.291264  2.723909
   8.96746   8.96746      1.00  2.291454  2.722769
   8.96736   8.96736      1.00  2.286444  2.717739
   8.96724   8.96724      1.00  2.285264  2.715849
   8.96714   8.96714      1.00  2.289234  2.715479
   8.96703   8.96703      1.00  2.286774  2.712039
   8.96691   8.96691      1.00  2.287394  2.712339
   8.96681   8.96681      1.00  2.275414  2.699399
   8.96671   8.96671      1.00  2.288804  2.720109
   8.96660   8.96660      1.00  2.288854  2.720809
   8.96649   8.96649      1.00  2.291524  2.724529
   8.96638   8.96638      1.00  2.286704  2.718059
   8.96628   8.96628      1.00  2.288824  2.725269
   8.96618   8.96618      1.00  2.288104  2.718879
   8.96608   8.96608      1.00  2.285834  2.714179
   8.96597   8.96597      1.00  2.287014  2.715499
   8.96587   8.96587      1.00  2.285224  2.714639
   8.96577   8.96577      1.00  2.286364  2.719859
   8.96567   8.96567      1.00  2.285224  2.715159
   8.96556   8.96556      1.00  2.290274  2.720129
   8.96546   8.96546      1.00  2.287164  2.717089
   8.96536   8.96536      1.00  2.273804  2.702539
   8.96525   8.96525      1.00  2.288544  2.725559
   8.96514   8.96514      1.00  2.288734  2.730529
   8.96504   8.96504      1.00  2.286804  2.721499
   8.96494   8.96494      1.00  2.287884  2.720019
   8.96484   8.96484      1.00  2.286874  2.717439
   8.96473   8.96473      1.00  2.286854  2.715649
   8.96463   8.96463      1.00  2.286854  2.711719
   8.96452   8.96452      1.00  2.285674  2.708679
   8.96440   8.96440      1.00  2.286344  2.717729
   8.96429   8.96429      1.00  2.289624  2.719669
   8.96418   8.96418      1.00  2.286054  2.712599
   8.96408   8.96408      1.00  2.288114  2.714789
   8.96396   8.96396      1.00  2.281734  2.705459
   8.96384   8.96384      1.00  2.280514  2.707839
   8.96373   8.96373      1.00  2.287124  2.712929
   8.96362   8.96362      1.00  2.287264  2.715329
   8.96350   8.96350      1.00  2.288874  2.716169
   8.96338   8.96338      1.00  2.287404  2.719669
   8.96327   8.96327      1.00  2.290194  2.720609
   8.96315   8.96315      1.00  2.289394  2.715719
   8.96303   8.96303      1.00  2.287644  2.715029
   8.96291   8.96291      1.00  2.288624  2.714009
   8.96281   8.96281      1.00  2.284094  2.708249
   8.96270   8.96270      1.00  2.288104  2.717449
   8.96258   8.96258      1.00  2.286014  2.712099
   8.96246   8.96246      1.00  2.285854  2.715849
   8.96235   8.96235      1.00  2.285444  2.715169
   8.96224   8.96224      1.00  2.274804  2.705199
   8.96213   8.96213      1.00  2.285844  2.718319
   8.96202   8.96202      1.00  2.289074  2.719199
   8.96191   8.96191      1.00  2.287904  2.717929
   8.96180   8.96180      1.00  2.286174  2.709389
   8.96169   8.96169      1.00  2.283914  2.715149
   8.96158   8.96158      1.00  2.286264  2.716179
   8.96147   8.96147      1.00  2.284954  2.711309
   8.96136   8.96136      1.00  2.286784  2.713289
   8.96125   8.96125      1.00  2.285624  2.713759
   8.96113   8.96113      1.00  2.283634  2.709699
   8.96102   8.96102      1.00  2.286354  2.715809
   8.96091   8.96091      1.00  2.286264  2.713979
   8.96079   8.96079      1.00  2.286694  2.715489
   8.96067   8.96067      1.00  2.286994  2.711829
   8.96056   8.96056      1.00  2.270724  2.697319
   8.96044   8.96044      1.00  2.284994  2.710749
   8.96032   8.96032      1.00  2.285534  2.713389
   8.96021   8.96021      1.00  2.284844  2.711409
   8.96009   8.96009      1.00  2.285324  2.709149
   8.95997   8.95997      1.00  2.283764  2.708059
   8.95985   8.95985      1.00  2.281914  2.706049
   8.95973   8.95973      1.00  2.284264  2.709579
   8.95962   8.95962      1.00  2.285184  2.710059
   8.95951   8.95951      1.00  2.286294  2.712069
   8.95939   8.95939      1.00  2.282294  2.706869
   8.95927   8.95927      1.00  2.286194  2.711139
   8.95917   8.95917      1.00  2.282844  2.708119
   8.95906   8.95906      1.00  2.284904  2.706309
   8.95894   8.95894      1.00  2.281094  2.706979
   8.95882   8.95882      1.00  2.274224  2.699309
   8.95872   8.95872      1.00  2.285184  2.704929
   8.95861   8.95861      1.00  2.286724  2.712809
   8.95849   8.95849      1.00  2.284474  2.708339
   8.95839   8.95839      1.00  2.286034  2.707429
   8.95828   8.95828      1.00  2.284304  2.697919
   8.95816   8.95816      1.00  2.285514  2.679869
   8.95805   8.95805      1.00  2.283074  2.672809
   8.95794   8.95794      1.00  2.284974  2.672169
   8.95783   8.95783      1.00  2.282594  2.703599
   8.95773   8.95773      1.00  2.283134  2.705099
   8.95761   8.95761      1.00  2.280354  2.701309
   8.95750   8.95750      1.00  2.281084  2.702609
   8.95739   8.95739      1.00  2.271274  2.690089
   8.95729   8.95729      1.00  2.282424  2.704699
   8.95718   8.95718      1.00  2.285874  2.706519
   8.95706   8.95706      1.00  2.284774  2.701779
   8.95696   8.95696      1.00  2.283664  2.696069
   8.95685   8.95685      1.00  2.284074  2.698019
   8.95674   8.95674      1.00  2.280834  2.702119
   8.95663   8.95663      1.00  2.281684  2.701709
   8.95653   8.95653      1.00  2.282354  2.703199
   8.95642   8.95642      1.00  2.280884  2.700249
   8.95632   8.95632      1.00  2.284644  2.704149
   8.95621   8.95621      1.00  2.282764  2.701919
   8.95611   8.95611      1.00  2.284484  2.705809
   8.95601   8.95601      1.00  2.285224  2.711309
   8.95590   8.95590      1.00  2.264894  2.681979
   8.95580   8.95580      1.00  2.280284  2.698889
   8.95570   8.95570      1.00  2.281064  2.705769
   8.95559   8.95559      1.00  2.281994  2.708909
   8.95549   8.95549      1.00  2.281404  2.701619
   8.95538   8.95538      1.00  2.281084  2.694919
   8.95528   8.95528      1.00  2.277824  2.693759
   8.95518   8.95518      1.00  2.284184  2.705409
   8.95508   8.95508      1.00  2.283054  2.701449
   8.95497   8.95497      1.00  2.281514  2.696259
   8.95487   8.95487      1.00  2.282524  2.699919
   8.95477   8.95477      1.00  2.283794  2.700879
   8.95465   8.95465      1.00  2.280734  2.704069
   8.95455   8.95455      1.00  2.280614  2.701159
   8.95444   8.95444      1.00  2.264654  2.678579
   8.95433   8.95433      1.00  2.277244  2.691869
   8.95421   8.95421      1.00  2.281154  2.697259
   8.95410   8.95410      1.00  2.281974  2.697679
   8.95399   8.95399      1.00  2.281874  2.699459
   8.95388   8.95388      1.00  2.282294  2.701029
   8.95376   8.95376      1.00  2.281064  2.698239
   8.95365   8.95365      1.00  2.280484  2.686749
   8.95354   8.95354      1.00  2.279764  2.691869
   8.95342   8.95342      1.00  2.273984  2.683289
   8.95330   8.95330      1.00  2.277504  2.689499
   8.95318   8.95318      1.00  2.278994  2.689529
   8.95307   8.95307      1.00  2.279664  2.690519
   8.95296   8.95296      1.00  2.279494  2.690479
   8.95284   8.95284      1.00  2.261734  2.668809
   8.95272   8.95272      1.00  2.280404  2.689459
   8.95261   8.95261      1.00  2.280014  2.689469
   8.95250   8.95250      1.00  2.282524  2.687709
   8.95239   8.95239      1.00  2.278824  2.680929
   8.95227   8.95227      1.00  2.278924  2.680419
   8.95216   8.95216      1.00  2.279554  2.685199
   8.95205   8.95205      1.00  2.276284  2.679189
   8.95194   8.95194      1.00  2.278164  2.682019
   8.95183   8.95183      1.00  2.276664  2.676379
   8.95172   8.95172      1.00  2.274564  2.676609
   8.95162   8.95162      1.00  2.278994  2.685649
   8.95150   8.95150      1.00  2.279174  2.679969
   8.95139   8.95139      1.00  2.279064  2.691139
   8.95128   8.95128      1.00  2.272334  2.679299
   8.95117   8.95117      1.00  2.273504  2.673739
   8.95105   8.95105      1.00  2.273214  2.674239
   8.95093   8.95093      1.00  2.275564  2.675879
   8.95082   8.95082      1.00  2.277424  2.677089
   8.95071   8.95071      1.00  2.277654  2.675969
   8.95059   8.95059      1.00  2.276624  2.667939
   8.95048   8.95048      1.00  2.276394  2.667259
   8.95036   8.95036      1.00  2.276794  2.665519
   8.95025   8.95025      1.00  2.276214  2.665799
   8.95013   8.95013      1.00  2.277214  2.671989
   8.95001   8.95001      1.00  2.276154  2.674459
   8.94989   8.94989      1.00  2.275544  2.665529
   8.94977   8.94977      1.00  2.272024  2.665799
   8.94965   8.94965      1.00  2.260824  2.647319
   8.94953   8.94953      1.00  2.269934  2.656759
   8.94942   8.94942      1.00  2.274314  2.660089
   8.94931   8.94931      1.00  2.272144  2.660989
   8.94920   8.94920      1.00  2.271634  2.658469
   8.94908   8.94908      1.00  2.274644  2.662899
   8.94897   8.94897      1.00  2.270564  2.653449
   8.94886   8.94886      1.00  2.275554  2.659329
   8.94875   8.94875      1.00  2.272104  2.660139
   8.94863   8.94863      1.00  2.271524  2.653359
   8.94853   8.94853      1.00  2.271004  2.652899
   8.94843   8.94843      1.00  2.269934  2.649319
   8.94832   8.94832      1.00  2.268214  2.649239
   8.94820   8.94820      1.00  2.256724  2.630979
   8.94810   8.94810      1.00  2.270374  2.642979
   8.94799   8.94799      1.00  2.272634  2.646829
   8.94787   8.94787      1.00  2.271014  2.640789
   8.94776   8.94776      1.00  2.272534  2.645499
   8.94765   8.94765      1.00  2.272584  2.643519
   8.94754   8.94754      1.00  2.270224  2.636269
   8.94743   8.94743      1.00  2.270594  2.640519
   8.94731   8.94731      1.00  2.267224  2.635689
   8.94720   8.94720      1.00  2.263154  2.625789
   8.94710   8.94710      1.00  2.263824  2.623609
   8.94699   8.94699      1.00  2.264024  2.620809
   8.94688   8.94688      1.00  2.268554  2.624849
   8.94678   8.94678      1.00  2.263434  2.617759
   8.94667   8.94667      1.00  2.267174  2.621089
   8.94656   8.94656      1.00  2.268324  2.623049
   8.94645   8.94645      1.00  2.266624  2.617619
   8.94635   8.94635      1.00  2.263834  2.613979
   8.94625   8.94625      1.00  2.264794  2.610689
   8.94614   8.94614      1.00  2.264814  2.610749
   8.94604   8.94604      1.00  2.261754  2.602019
   8.94594   8.94594      1.00  2.265514  2.609039
   8.94584   8.94584      1.00  2.264774  2.605689
   8.94573   8.94573      1.00  2.261954  2.599109
   8.94563   8.94563      1.00  2.265084  2.598729
   8.94553   8.94553      1.00  2.262024  2.593449
   8.94542   8.94542      1.00  2.266924  2.596679
   8.94532   8.94532      1.00  2.247124  2.571039
   8.94521   8.94521      1.00  2.260704  2.584589
   8.94511   8.94511      1.00  2.257494  2.582639
   8.94501   8.94501      1.00  2.258874  2.580559
   8.94490   8.94490      1.00  2.258004  2.576489
   8.94479   8.94479      1.00  2.254384  2.569569
   8.94469   8.94469      1.00  2.262104  2.574629
   8.94459   8.94459      1.00  2.260364  2.570869
   8.94447   8.94447      1.00  2.261984  2.563449
   8.94436   8.94436      1.00  2.259144  2.559869
   8.94425   8.94425      1.00  2.258594  2.555079
   8.94414   8.94414      1.00  2.257344  2.549009
   8.94402   8.94402      1.00  2.253324  2.543899
   8.94391   8.94391      1.00  2.254744  2.542249
   8.94380   8.94380      1.00  2.251364  2.532329
   8.94369   8.94369      1.00  2.248764  2.527569
   8.94357   8.94357      1.00  2.252374  2.526329
   8.94345   8.94345      1.00  2.254114  2.522149
   8.94333   8.94333      1.00  2.258184  2.524759
   8.94322   8.94322      1.00  2.255334  2.518239
   8.94310   8.94310      1.00  2.254244  2.511019
   8.94299   8.94299      1.00  2.257684  2.511909
   8.94288   8.94288      1.00  2.252734  2.500759
   8.94277   8.94277      1.00  2.249774  2.491199
   8.94265   8.94265      1.00  2.250374  2.487239
   8.94253   8.94253      1.00  2.247244  2.477709
   8.94242   8.94242      1.00  2.249684  2.474399
   8.94231   8.94231      1.00  2.251284  2.470769
   8.94219   8.94219      1.00  2.238994  2.449809
   8.94208   8.94208      1.00  2.251804  2.457899
   8.94198   8.94198      1.00  2.256184  2.455569
   8.94187   8.94187      1.00  2.252484  2.444699
   8.94176   8.94176      1.00  2.244194  2.429769
   8.94165   8.94165      1.00  2.247944  2.420939
   8.94154   8.94154      1.00  2.244764  2.414289
   8.94143   8.94143      1.00  2.245714  2.404079
   8.94132   8.94132      1.00  2.248484  2.394709
   8.94120   8.94120      1.00  2.246444  2.383159
   8.94109   8.94109      1.00  2.248544  2.383459
   8.94098   8.94098      1.00  2.250814  2.370989
   8.94086   8.94086      1.00  2.247474  2.354159
   8.94074   8.94074      1.00  2.247704  2.338739
   8.94063   8.94063      1.00  2.246244  2.323969
   8.94052   8.94052      1.00  2.239394  2.303239
   8.94040   8.94040      1.00  2.241954  2.291669
   8.94028   8.94028      1.00  2.244234  2.277829
   8.94017   8.94017      1.00  2.251454  2.270399
   8.94005   8.94005      1.00  2.246784  2.250019
   8.93993   8.93993      1.00  2.248234  2.227329
   8.93981   8.93981      1.00  2.249644  2.210049
   8.93969   8.93969      1.00  2.249544  2.193899
   8.93958   8.93958      1.00  2.252454  2.170799
   8.93946   8.93946      1.00  2.251274  2.149029
   8.93934   8.93934      1.00  2.249934  2.119629
   8.93924   8.93924      1.00  2.245134  2.096509
   8.93913   8.93913      1.00  2.248244  2.069259
   8.93901   8.93901      1.00  2.239774  2.038489
   8.93890   8.93890      1.00  2.232704  1.997849
   8.93879   8.93879      1.00  2.247924  1.983399
   8.93868   8.93868      1.00  2.247444  1.953169
   8.93856   8.93856      1.00  2.251004  1.923149
   8.93845   8.93845      1.00  2.248764  1.890209
   8.93834   8.93834      1.00  2.250624  1.853789
   8.93824   8.93824      1.00  2.249404  1.824989
   8.93813   8.93813      1.00  2.247174  1.782859
   8.93802   8.93802      1.00  2.245734  1.748089
   8.93791   8.93791      1.00  2.245374  1.706479
   8.93780   8.93780      1.00  2.247474  1.675139
   8.93768   8.93768      1.00  2.246434  1.633269
   8.93757   8.93757      1.00  2.245634  1.592729
   8.93747   8.93747      1.00  2.250444  1.554829
   8.93736   8.93736      1.00  2.235734  1.507029
   8.93725   8.93725      1.00  2.247474  1.473219
   8.93713   8.93713      1.00  2.252554  1.432549
   8.93703   8.93703      1.00  2.249344  1.391199
   8.93693   8.93693      1.00  2.245034  1.353299
   8.93681   8.93681      1.00  2.244854  1.311489
   8.93670   8.93670      1.00  2.242194  1.271539
   8.93659   8.93659      1.00  2.245444  1.234919
   8.93649   8.93649      1.00  2.249384  1.202279
   8.93638   8.93638      1.00  2.249854  1.159699
   8.93627   8.93627      1.00  2.250824  1.122369
   8.93617   8.93617      1.00  2.249524  1.086269
   8.93607   8.93607      1.00  2.251304  1.055219
   8.93597   8.93597      1.00  2.230534  1.009189
   8.93586   8.93586      1.00  2.250414   .984419
   8.93577   8.93577      1.00  2.248324   .950799
   8.93566   8.93566      1.00  2.246784   .922139
   8.93556   8.93556      1.00  2.248634   .890679
   8.93545   8.93545      1.00  2.245674   .859339
   8.93535   8.93535      1.00  2.249854   .833719
   8.93525   8.93525      1.00  2.249734   .804559
   8.93515   8.93515      1.00  2.252154   .778439
   8.93504   8.93504      1.00  2.247764   .748939
   8.93494   8.93494      1.00  2.250954   .727109
   8.93484   8.93484      1.00  2.253144   .701069
   8.93473   8.93473      1.00  2.244314   .678379
   8.93461   8.93461      1.00  2.247204   .656639
   8.93450   8.93450      1.00  2.228284   .630339
   8.93440   8.93440      1.00  2.245774   .612889
   8.93429   8.93429      1.00  2.244384   .592479
   8.93417   8.93417      1.00  2.252194   .573439
   8.93406   8.93406      1.00  2.255264   .552389
   8.93395   8.93395      1.00  2.252404   .537509
   8.93384   8.93384      1.00  2.253384   .517829
   8.93372   8.93372      1.00  2.247244   .502409
   8.93360   8.93360      1.00  2.249084   .487099
   8.93349   8.93349      1.00  2.246094   .471799
   8.93337   8.93337      1.00  2.248734   .458489
   8.93325   8.93325      1.00  2.247524   .443019
   8.93314   8.93314      1.00  2.249114   .430219
   8.93303   8.93303      1.00  2.243914   .416279
   8.93291   8.93291      1.00  2.243234   .405839
   8.93279   8.93279      1.00  2.252894   .394879
   8.93268   8.93268      1.00  2.253454   .387029
   8.93257   8.93257      1.00  2.250724   .376259
   8.93245   8.93245      1.00  2.247514   .367269
   8.93233   8.93233      1.00  2.247244   .360459
   8.93222   8.93222      1.00  2.244224   .353759
   8.93211   8.93211      1.00  2.245964   .346499
   8.93200   8.93200      1.00  2.243774   .341429
   8.93189   8.93189      1.00  2.245244   .336049
   8.93178   8.93178      1.00  2.249684   .328869
   8.93168   8.93168      1.00  2.250594   .325829
   8.93156   8.93156      1.00  2.251924   .322799
   8.93145   8.93145      1.00  2.247694   .319409
   8.93135   8.93135      1.00  2.235484   .314849
   8.93123   8.93123      1.00  2.248354   .313979
   8.93112   8.93112      1.00  2.243764   .313409
   8.93100   8.93100      1.00  2.243154   .312599
   8.93089   8.93089      1.00  2.246924   .310159
   8.93078   8.93078      1.00  2.244264   .309279
   8.93066   8.93066      1.00  2.244844   .308489
   8.93054   8.93054      1.00  2.249174   .308059
   8.93042   8.93042      1.00  2.248794   .308369
   8.93031   8.93031      1.00  2.246194   .307259
   8.93019   8.93019      1.00  2.249314   .308429
   8.93007   8.93007      1.00  2.248054   .309309
   8.92995   8.92995      1.00  2.245584   .308439
   8.92984   8.92984      1.00  2.245884   .309079
   8.92971   8.92971      1.00  2.230064   .308649
   8.92960   8.92960      1.00  2.243084   .311259
   8.92948   8.92948      1.00  2.247454   .312959
   8.92937   8.92937      1.00  2.248564   .313439
   8.92925   8.92925      1.00  2.250004   .312749
   8.92914   8.92914      1.00  2.249244   .315159
   8.92903   8.92903      1.00  2.250994   .313479
   8.92891   8.92891      1.00  2.250574   .316629
   8.92880   8.92880      1.00  2.245094   .316739
   8.92869   8.92869      1.00  2.247214   .318329
   8.92858   8.92858      1.00  2.241874   .315999
   8.92847   8.92847      1.00  2.247444   .317909
   8.92836   8.92836      1.00  2.245924   .317989
   8.92825   8.92825      1.00  2.251684   .319119
   8.92815   8.92815      1.00  2.248244   .320839
   8.92804   8.92804      1.00  2.235954   .318429
   8.92792   8.92792      1.00  2.246204   .320599
   8.92780   8.92780      1.00  2.246514   .320609
   8.92769   8.92769      1.00  2.254584   .324409
   8.92759   8.92759      1.00  2.248794   .323209
   8.92747   8.92747      1.00  2.251594   .325669
   8.92736   8.92736      1.00  2.248194   .324829
   8.92725   8.92725      1.00  2.247724   .326649
   8.92715   8.92715      1.00  2.248574   .325639
   8.92704   8.92704      1.00  2.245754   .326879
   8.92693   8.92693      1.00  2.251224   .327679
   8.92682   8.92682      1.00  2.253264   .326019
   8.92672   8.92672      1.00  2.253434   .326799
   8.92661   8.92661      1.00  2.251474   .327939
   8.92650   8.92650      1.00  2.236014   .325519
   8.92639   8.92639      1.00  2.252424   .329439
   8.92629   8.92629      1.00  2.248694   .329329
   8.92618   8.92618      1.00  2.251024   .329419
   8.92608   8.92608      1.00  2.251564   .330189
   8.92598   8.92598      1.00  2.248434   .329989
   8.92588   8.92588      1.00  2.253824   .331279
   8.92577   8.92577      1.00  2.253784   .332019
   8.92567   8.92567      1.00  2.251684   .333149
   8.92556   8.92556      1.00  2.254664   .334449
   8.92546   8.92546      1.00  2.255324   .332719
   8.92536   8.92536      1.00  2.248314   .333459
   8.92526   8.92526      1.00  2.253394   .334889
   8.92516   8.92516      1.00  2.251394   .335049
   8.92505   8.92505      1.00  2.236424   .332789
   8.92494   8.92494      1.00  2.251794   .337539
   8.92484   8.92484      1.00  2.252334   .338199
   8.92473   8.92473      1.00  2.255444   .338649
   8.92463   8.92463      1.00  2.253164   .338739
   8.92451   8.92451      1.00  2.255914   .342539
   8.92439   8.92439      1.00  2.254154   .342929
   8.92429   8.92429      1.00  2.252534   .341579
   8.92419   8.92419      1.00  2.247964   .341769
   8.92407   8.92407      1.00  2.246794   .343679
   8.92395   8.92395      1.00  2.249684   .343769
   8.92384   8.92384      1.00  2.252604   .345509
   8.92373   8.92373      1.00  2.256134   .345749
   8.92361   8.92361      1.00  2.251354   .347889
   8.92348   8.92348      1.00  2.241044   .347089
   8.92338   8.92338      1.00  2.256104   .352279
   8.92326   8.92326      1.00  2.251604   .352959
   8.92314   8.92314      1.00  2.255364   .357919
   8.92302   8.92302      1.00  2.253504   .357649
   8.92292   8.92292      1.00  2.253554   .358309
   8.92281   8.92281      1.00  2.254074   .361529
   8.92268   8.92268      1.00  2.251844   .359959
   8.92256   8.92256      1.00  2.253824   .359139
   8.92246   8.92246      1.00  2.253674   .360989
   8.92235   8.92235      1.00  2.253534   .362679
   8.92223   8.92223      1.00  2.254704   .365259
   8.92211   8.92211      1.00  2.256494   .365979
   8.92201   8.92201      1.00  2.257084   .366949
   8.92191   8.92191      1.00  2.239294   .365599
   8.92180   8.92180      1.00  2.249084   .368399
   8.92168   8.92168      1.00  2.254034   .371619
   8.92157   8.92157      1.00  2.252464   .372579
   8.92147   8.92147      1.00  2.250004   .373229
   8.92135   8.92135      1.00  2.251534   .375839
   8.92124   8.92124      1.00  2.258924   .378999
   8.92113   8.92113      1.00  2.258014   .379709
   8.92102   8.92102      1.00  2.256774   .382289
   8.92090   8.92090      1.00  2.253534   .382569
   8.92078   8.92078      1.00  2.250934   .382959
   8.92067   8.92067      1.00  2.249164   .383999
   8.92055   8.92055      1.00  2.255064   .385949
   8.92043   8.92043      1.00  2.251404   .387909
   8.92031   8.92031      1.00  2.237544   .384519
   8.92019   8.92019      1.00  2.255524   .390019
   8.92008   8.92008      1.00  2.251714   .392779
   8.91996   8.91996      1.00  2.253344   .393959
   8.91985   8.91985      1.00  2.256884   .393819
   8.91973   8.91973      1.00  2.256204   .395779
   8.91962   8.91962      1.00  2.256154   .397149
   8.91951   8.91951      1.00  2.250654   .397389
   8.91938   8.91938      1.00  2.250274   .398369
   8.91927   8.91927      1.00  2.252534   .398609
   8.91916   8.91916      1.00  2.251644   .398239
   8.91904   8.91904      1.00  2.254014   .399969
   8.91893   8.91893      1.00  2.255264   .400349
   8.91882   8.91882      1.00  2.253214   .400879
   8.91871   8.91871      1.00  2.254594   .400929
   8.91860   8.91860      1.00  2.240314   .396669
   8.91849   8.91849      1.00  2.254404   .400449
   8.91838   8.91838      1.00  2.254284   .400489
   8.91827   8.91827      1.00  2.255964   .403599
   8.91816   8.91816      1.00  2.251114   .400829
   8.91804   8.91804      1.00  2.253034   .398949
   8.91794   8.91794      1.00  2.252084   .397879
   8.91783   8.91783      1.00  2.252614   .398629
   8.91772   8.91772      1.00  2.252594   .398519
   8.91760   8.91760      1.00  2.254724   .400399
   8.91750   8.91750      1.00  2.252884   .399589
   8.91739   8.91739      1.00  2.255634   .401629
   8.91727   8.91727      1.00  2.252884   .395869
   8.91716   8.91716      1.00  2.238454   .394099
   8.91706   8.91706      1.00  2.255554   .394509
   8.91695   8.91695      1.00  2.251354   .393759
   8.91684   8.91684      1.00  2.254104   .395709
   8.91673   8.91673      1.00  2.252434   .393429
   8.91663   8.91663      1.00  2.253624   .395249
   8.91652   8.91652      1.00  2.256264   .394219
   8.91641   8.91641      1.00  2.256114   .391059
   8.91630   8.91630      1.00  2.255194   .389309
   8.91620   8.91620      1.00  2.253284   .387649
   8.91610   8.91610      1.00  2.254054   .386529
   8.91600   8.91600      1.00  2.251294   .385009
   8.91589   8.91589      1.00  2.251624   .384629
   8.91579   8.91579      1.00  2.237204   .377919
   8.91569   8.91569      1.00  2.250854   .381659
   8.91558   8.91558      1.00  2.253564   .379499
   8.91548   8.91548      1.00  2.254844   .377589
   8.91538   8.91538      1.00  2.254074   .376999
   8.91528   8.91528      1.00  2.254204   .375849
   8.91518   8.91518      1.00  2.253384   .376769
   8.91507   8.91507      1.00  2.254844   .374229
   8.91497   8.91497      1.00  2.255694   .373599
   8.91487   8.91487      1.00  2.253004   .373709
   8.91476   8.91476      1.00  2.251454   .372919
   8.91464   8.91464      1.00  2.250884   .371639
   8.91454   8.91454      1.00  2.251314   .370699
   8.91443   8.91443      1.00  2.251064   .369639
   8.91432   8.91432      1.00  2.239554   .364149
   8.91420   8.91420      1.00  2.253284   .366579
   8.91409   8.91409      1.00  2.257124   .367349
   8.91398   8.91398      1.00  2.252994   .363719
   8.91386   8.91386      1.00  2.253034   .363379
   8.91375   8.91375      1.00  2.254954   .365089
   8.91364   8.91364      1.00  2.248724   .359489
   8.91352   8.91352      1.00  2.248264   .359359
   8.91340   8.91340      1.00  2.249684   .358999
   8.91328   8.91328      1.00  2.249104   .357319
   8.91317   8.91317      1.00  2.253034   .356339
   8.91307   8.91307      1.00  2.251414   .355569
   8.91295   8.91295      1.00  2.254074   .354789
   8.91283   8.91283      1.00  2.237124   .352839
   8.91272   8.91272      1.00  2.251634   .353259
   8.91260   8.91260      1.00  2.254784   .354319
   8.91249   8.91249      1.00  2.250794   .352809
   8.91237   8.91237      1.00  2.252544   .349019
   8.91227   8.91227      1.00  2.251064   .347499
   8.91216   8.91216      1.00  2.251094   .346079
   8.91204   8.91204      1.00  2.250084   .345079
   8.91193   8.91193      1.00  2.250084   .343329
   8.91183   8.91183      1.00  2.252074   .343529
   8.91172   8.91172      1.00  2.253294   .341989
   8.91160   8.91160      1.00  2.253044   .340499
   8.91149   8.91149      1.00  2.253594   .337249
   8.91138   8.91138      1.00  2.233604   .333519
   8.91128   8.91128      1.00  2.248224   .333129
   8.91116   8.91116      1.00  2.248784   .332839
   8.91104   8.91104      1.00  2.249134   .333079
   8.91093   8.91093      1.00  2.251944   .329889
   8.91082   8.91082      1.00  2.252534   .331019
   8.91071   8.91071      1.00  2.251664   .328199
   8.91059   8.91059      1.00  2.250564   .327599
   8.91047   8.91047      1.00  2.252554   .325609
   8.91036   8.91036      1.00  2.250984   .325079
   8.91024   8.91024      1.00  2.251284   .327159
   8.91013   8.91013      1.00  2.253644   .326469
   8.91001   8.91001      1.00  2.247804   .324069
   8.90989   8.90989      1.00  2.237944   .320979
   8.90977   8.90977      1.00  2.248434   .321909
   8.90964   8.90964      1.00  2.250664   .320349
   8.90953   8.90953      1.00  2.252164   .319019
   8.90943   8.90943      1.00  2.251334   .320109
   8.90931   8.90931      1.00  2.253574   .319649
   8.90920   8.90920      1.00  2.250964   .319889
   8.90909   8.90909      1.00  2.252214   .316949
   8.90898   8.90898      1.00  2.247394   .317169
   8.90886   8.90886      1.00  2.246224   .315329
   8.90875   8.90875      1.00  2.250774   .316569
   8.90865   8.90865      1.00  2.246384   .314129
   8.90853   8.90853      1.00  2.246434   .313489
   8.90842   8.90842      1.00  2.250404   .316669
   8.90831   8.90831      1.00  2.237854   .312989
   8.90821   8.90821      1.00  2.251184   .316439
   8.90810   8.90810      1.00  2.251564   .316049
   8.90798   8.90798      1.00  2.250654   .318589
   8.90787   8.90787      1.00  2.248504   .315959
   8.90776   8.90776      1.00  2.248884   .317699
   8.90766   8.90766      1.00  2.249074   .317669
   8.90754   8.90754      1.00  2.246354   .317869
   8.90742   8.90742      1.00  2.248904   .317529
   8.90732   8.90732      1.00  2.248734   .319329
   8.90722   8.90722      1.00  2.248654   .320199
   8.90710   8.90710      1.00  2.251564   .320769
   8.90699   8.90699      1.00  2.250114   .319869
   8.90688   8.90688      1.00  2.233364   .318619
   8.90678   8.90678      1.00  2.247074   .320259
   8.90666   8.90666      1.00  2.247524   .321809
   8.90656   8.90656      1.00  2.246604   .321009
   8.90646   8.90646      1.00  2.245774   .323079
   8.90636   8.90636      1.00  2.249794   .323789
   8.90625   8.90625      1.00  2.243774   .324789
   8.90614   8.90614      1.00  2.245324   .326609
   8.90605   8.90605      1.00  2.249684   .326789
   8.90594   8.90594      1.00  2.245024   .328699
   8.90583   8.90583      1.00  2.248554   .331219
   8.90573   8.90573      1.00  2.248484   .331449
   8.90563   8.90563      1.00  2.245734   .333809
   8.90554   8.90554      1.00  2.243264   .332779
   8.90543   8.90543      1.00  2.231424   .332939
   8.90532   8.90532      1.00  2.244234   .332229
   8.90522   8.90522      1.00  2.244864   .335129
   8.90512   8.90512      1.00  2.245084   .334939
   8.90501   8.90501      1.00  2.244914   .335739
   8.90490   8.90490      1.00  2.242674   .334209
   8.90480   8.90480      1.00  2.246884   .338019
   8.90470   8.90470      1.00  2.247004   .336589
   8.90459   8.90459      1.00  2.245864   .338379
   8.90447   8.90447      1.00  2.246044   .338019
   8.90437   8.90437      1.00  2.243864   .340409
   8.90426   8.90426      1.00  2.243734   .339589
   8.90415   8.90415      1.00  2.238004   .341519
   8.90403   8.90403      1.00  2.239854   .343759
   8.90392   8.90392      1.00  2.236384   .346009
   8.90381   8.90381      1.00  2.244334   .345089
   8.90368   8.90368      1.00  2.247354   .347729
   8.90356   8.90356      1.00  2.246204   .348349
   8.90345   8.90345      1.00  2.243864   .346909
   8.90333   8.90333      1.00  2.243264   .346569
   8.90322   8.90322      1.00  2.240224   .349269
   8.90310   8.90310      1.00  2.240404   .349739
   8.90299   8.90299      1.00  2.243764   .351189
   8.90288   8.90288      1.00  2.240504   .349889
   8.90276   8.90276      1.00  2.237304   .350099
   8.90264   8.90264      1.00  2.245794   .351649
   8.90253   8.90253      1.00  2.244884   .351389
   8.90242   8.90242      1.00  2.239444   .350979
   8.90231   8.90231      1.00  2.228394   .350089
   8.90219   8.90219      1.00  2.242484   .352559
   8.90209   8.90209      1.00  2.240604   .353679
   8.90198   8.90198      1.00  2.242724   .353259
   8.90187   8.90187      1.00  2.241284   .355229
   8.90176   8.90176      1.00  2.238254   .353739
   8.90165   8.90165      1.00  2.239544   .357279
   8.90154   8.90154      1.00  2.238424   .356179
   8.90143   8.90143      1.00  2.240044   .355089
   8.90132   8.90132      1.00  2.239414   .356069
   8.90121   8.90121      1.00  2.245974   .356639
   8.90109   8.90109      1.00  2.243734   .355509
   8.90097   8.90097      1.00  2.239474   .356299
   8.90086   8.90086      1.00  2.228844   .356249
   8.90075   8.90075      1.00  2.234174   .356689
   8.90063   8.90063      1.00  2.237944   .355949
   8.90051   8.90051      1.00  2.234564   .356239
   8.90039   8.90039      1.00  2.239544   .357289
   8.90028   8.90028      1.00  2.238614   .356309
   8.90016   8.90016      1.00  2.241824   .359699
   8.90005   8.90005      1.00  2.242934   .360729
   8.89992   8.89992      1.00  2.242164   .362089
   8.89980   8.89980      1.00  2.239004   .361429
   8.89970   8.89970      1.00  2.242244   .361599
   8.89958   8.89958      1.00  2.240964   .360649
   8.89946   8.89946      1.00  2.235804   .360159
   8.89935   8.89935      1.00  2.237564   .361989
   8.89923   8.89923      1.00  2.223474   .359239
   8.89912   8.89912      1.00  2.235414   .361919
   8.89901   8.89901      1.00  2.242074   .364499
   8.89890   8.89890      1.00  2.241454   .363219
   8.89879   8.89879      1.00  2.241624   .362519
   8.89867   8.89867      1.00  2.238224   .363329
   8.89856   8.89856      1.00  2.241604   .364299
   8.89846   8.89846      1.00  2.236014   .362849
   8.89835   8.89835      1.00  2.235624   .363699
   8.89824   8.89824      1.00  2.238664   .364999
   8.89812   8.89812      1.00  2.236144   .363179
   8.89802   8.89802      1.00  2.239624   .364319
   8.89792   8.89792      1.00  2.242554   .362799
   8.89780   8.89780      1.00  2.241554   .363989
   8.89768   8.89768      1.00  2.223684   .361469
   8.89757   8.89757      1.00  2.243144   .366409
   8.89747   8.89747      1.00  2.241124   .365209
   8.89736   8.89736      1.00  2.235964   .365679
   8.89724   8.89724      1.00  2.241404   .366149
   8.89713   8.89713      1.00  2.238944   .364549
   8.89703   8.89703      1.00  2.238884   .364719
   8.89692   8.89692      1.00  2.235264   .364199
   8.89681   8.89681      1.00  2.239324   .365089
   8.89670   8.89670      1.00  2.236464   .364469
   8.89660   8.89660      1.00  2.243154   .363839
   8.89649   8.89649      1.00  2.243874   .365429
   8.89638   8.89638      1.00  2.240614   .365899
   8.89628   8.89628      1.00  2.239594   .366919
   8.89618   8.89618      1.00  2.239524   .364289
   8.89607   8.89607      1.00  2.220584   .361129
   8.89597   8.89597      1.00  2.236034   .364329
   8.89587   8.89587      1.00  2.240204   .365099
   8.89577   8.89577      1.00  2.239704   .366429
   8.89566   8.89566      1.00  2.241414   .366629
   8.89555   8.89555      1.00  2.241714   .365429
   8.89545   8.89545      1.00  2.243534   .365849
   8.89536   8.89536      1.00  2.244654   .367239
   8.89525   8.89525      1.00  2.239644   .366229
   8.89514   8.89514      1.00  2.238334   .365009
   8.89504   8.89504      1.00  2.237144   .365509
   8.89495   8.89495      1.00  2.238654   .366609
   8.89483   8.89483      1.00  2.239254   .365179
   8.89473   8.89473      1.00  2.234874   .365759
   8.89462   8.89462      1.00  2.224864   .363469
   8.89451   8.89451      1.00  2.243144   .366739
   8.89440   8.89440      1.00  2.237094   .365599
   8.89429   8.89429      1.00  2.239964   .367919
   8.89418   8.89418      1.00  2.240764   .367069
   8.89407   8.89407      1.00  2.239764   .366839
   8.89395   8.89395      1.00  2.241884   .368619
   8.89384   8.89384      1.00  2.234364   .368099
   8.89373   8.89373      1.00  2.236084   .368729
   8.89361   8.89361      1.00  2.234434   .368429
   8.89349   8.89349      1.00  2.236484   .370259
   8.89337   8.89337      1.00  2.238164   .368719
   8.89327   8.89327      1.00  2.234944   .367919
   8.89315   8.89315      1.00  2.231704   .366239
   8.89303   8.89303      1.00  2.236964   .366249
   8.89291   8.89291      1.00  2.237934   .367229
   8.89280   8.89280      1.00  2.237244   .365909
   8.89269   8.89269      1.00  2.235374   .364609
   8.89258   8.89258      1.00  2.235664   .365749
   8.89246   8.89246      1.00  2.231774   .365869
   8.89235   8.89235      1.00  2.235314   .367289
   8.89224   8.89224      1.00  2.232084   .365459
   8.89213   8.89213      1.00  2.230874   .366099
   8.89201   8.89201      1.00  2.235764   .365339
   8.89191   8.89191      1.00  2.236414   .366719
   8.89180   8.89180      1.00  2.237794   .365979
   8.89169   8.89169      1.00  2.219484   .363789
   8.89157   8.89157      1.00  2.232704   .366419
   8.89147   8.89147      1.00  2.232224   .364989
   8.89136   8.89136      1.00  2.233654   .365809
   8.89124   8.89124      1.00  2.232214   .365409
   8.89113   8.89113      1.00  2.230344   .367869
   8.89102   8.89102      1.00  2.233604   .370829
   8.89091   8.89091      1.00  2.235844   .370099
   8.89079   8.89079      1.00  2.237224   .368939
   8.89067   8.89067      1.00  2.230134   .367529
   8.89056   8.89056      1.00  2.235854   .368539
   8.89045   8.89045      1.00  2.233584   .371189
   8.89033   8.89033      1.00  2.230964   .367289
   8.89021   8.89021      1.00  2.226834   .366499
   8.89009   8.89009      1.00  2.223674   .366999
   8.88998   8.88998      1.00  2.231454   .368299
   8.88986   8.88986      1.00  2.235504   .367829
   8.88974   8.88974      1.00  2.235684   .368429
   8.88962   8.88962      1.00  2.231444   .365879
   8.88951   8.88951      1.00  2.236384   .369809
   8.88939   8.88939      1.00  2.236894   .371379
   8.88928   8.88928      1.00  2.234704   .369949
   8.88917   8.88917      1.00  2.231424   .368659
   8.88906   8.88906      1.00  2.230504   .367429
   8.88894   8.88894      1.00  2.230134   .366809
   8.88883   8.88883      1.00  2.229194   .369929
   8.88872   8.88872      1.00  2.229774   .370439
   8.88861   8.88861      1.00  2.216594   .368749
   8.88850   8.88850      1.00  2.231054   .371439
   8.88839   8.88839      1.00  2.235034   .369319
   8.88828   8.88828      1.00  2.232754   .366939
   8.88817   8.88817      1.00  2.235364   .368939
   8.88806   8.88806      1.00  2.229564   .367419
   8.88795   8.88795      1.00  2.228764   .366819
   8.88784   8.88784      1.00  2.229294   .368219
   8.88773   8.88773      1.00  2.227834   .367489
   8.88762   8.88762      1.00  2.231604   .368529
   8.88750   8.88750      1.00  2.231014   .371849
   8.88740   8.88740      1.00  2.232874   .370449
   8.88729   8.88729      1.00  2.234924   .369849
   8.88718   8.88718      1.00  2.232174   .367479
   8.88707   8.88707      1.00  2.221084   .365829
   8.88696   8.88696      1.00  2.233964   .368499
   8.88686   8.88686      1.00  2.231284   .367159
   8.88674   8.88674      1.00  2.230084   .366339
   8.88663   8.88663      1.00  2.230204   .365699
   8.88653   8.88653      1.00  2.228524   .366179
   8.88643   8.88643      1.00  2.229804   .366029
   8.88632   8.88632      1.00  2.233854   .366989
   8.88622   8.88622      1.00  2.230784   .368839
   8.88612   8.88612      1.00  2.233804   .366929
   8.88602   8.88602      1.00  2.235584   .369659
   8.88591   8.88591      1.00  2.229194   .368949
   8.88580   8.88580      1.00  2.229914   .367169
   8.88570   8.88570      1.00  2.229294   .366479
   8.88560   8.88560      1.00  2.216544   .362839
   8.88550   8.88550      1.00  2.226894   .367029
   8.88540   8.88540      1.00  2.231034   .369669
   8.88530   8.88530      1.00  2.234244   .369399
   8.88519   8.88519      1.00  2.230934   .373249
   8.88509   8.88509      1.00  2.232314   .367879
   8.88498   8.88498      1.00  2.234234   .364439
   8.88488   8.88488      1.00  2.231944   .364389
   8.88477   8.88477      1.00  2.231144   .363869
   8.88467   8.88467      1.00  2.232554   .364009
   8.88455   8.88455      1.00  2.229814   .362239
   8.88445   8.88445      1.00  2.225544   .364839
   8.88434   8.88434      1.00  2.231324   .363389
   8.88423   8.88423      1.00  2.227634   .364029
   8.88411   8.88411      1.00  2.228494   .363249
   8.88400   8.88400      1.00  2.220394   .361839
   8.88389   8.88389      1.00  2.229404   .362419
   8.88377   8.88377      1.00  2.235224   .365669
   8.88366   8.88366      1.00  2.234754   .365489
   8.88354   8.88354      1.00  2.230474   .367519
   8.88343   8.88343      1.00  2.231354   .366029
   8.88331   8.88331      1.00  2.229664   .365709
   8.88320   8.88320      1.00  2.227684   .364799
   8.88309   8.88309      1.00  2.229354   .363239
   8.88297   8.88297      1.00  2.230914   .362939
   8.88285   8.88285      1.00  2.231974   .363279
   8.88274   8.88274      1.00  2.236024   .365249
   8.88263   8.88263      1.00  2.231194   .365439
   8.88252   8.88252      1.00  2.231684   .361689
   8.88241   8.88241      1.00  2.215394   .358509
   8.88229   8.88229      1.00  2.228844   .359599
   8.88219   8.88219      1.00  2.229744   .360689
   8.88208   8.88208      1.00  2.226884   .362189
   8.88197   8.88197      1.00  2.229914   .361249
   8.88186   8.88186      1.00  2.225734   .360189
   8.88176   8.88176      1.00  2.229334   .361299
   8.88165   8.88165      1.00  2.230094   .360979
   8.88153   8.88153      1.00  2.229014   .360209
   8.88142   8.88142      1.00  2.232004   .362889
   8.88131   8.88131      1.00  2.230154   .364569
   8.88121   8.88121      1.00  2.229254   .364429
   8.88109   8.88109      1.00  2.227214   .361069
   8.88097   8.88097      1.00  2.227754   .359839
   8.88086   8.88086      1.00  2.224074   .359309
   8.88075   8.88075      1.00  2.212124   .356069
   8.88063   8.88063      1.00  2.224744   .358499
   8.88051   8.88051      1.00  2.229114   .359169
   8.88041   8.88041      1.00  2.231124   .358639
   8.88029   8.88029      1.00  2.229734   .358329
   8.88016   8.88016      1.00  2.228374   .358379
   8.88004   8.88004      1.00  2.227014   .358849
   8.87993   8.87993      1.00  2.225764   .358259
   8.87982   8.87982      1.00  2.225804   .358539
   8.87970   8.87970      1.00  2.225044   .358149
   8.87958   8.87958      1.00  2.224004   .359149
   8.87947   8.87947      1.00  2.222954   .358539
   8.87936   8.87936      1.00  2.227784   .360409
   8.87924   8.87924      1.00  2.221904   .357219
   8.87913   8.87913      1.00  2.214174   .356299
   8.87901   8.87901      1.00  2.229984   .360199
   8.87890   8.87890      1.00  2.226054   .358719
   8.87879   8.87879      1.00  2.222524   .358639
   8.87868   8.87868      1.00  2.222484   .358239
   8.87857   8.87857      1.00  2.222784   .358419
   8.87846   8.87846      1.00  2.218754   .357189
   8.87835   8.87835      1.00  2.223594   .358889
   8.87824   8.87824      1.00  2.223204   .357319
   8.87813   8.87813      1.00  2.221514   .359279
   8.87802   8.87802      1.00  2.225314   .359149
   8.87790   8.87790      1.00  2.225224   .359279
   8.87779   8.87779      1.00  2.223654   .357429
   8.87769   8.87769      1.00  2.221674   .358989
   8.87758   8.87758      1.00  2.208684   .355889
   8.87747   8.87747      1.00  2.221334   .357179
   8.87735   8.87735      1.00  2.220544   .357849
   8.87725   8.87725      1.00  2.220294   .358989
   8.87714   8.87714      1.00  2.223584   .359779
   8.87703   8.87703      1.00  2.220754   .360769
   8.87692   8.87692      1.00  2.225014   .360229
   8.87681   8.87681      1.00  2.224294   .358869
   8.87670   8.87670      1.00  2.223484   .360399
   8.87659   8.87659      1.00  2.223044   .360779
   8.87649   8.87649      1.00  2.224344   .361329
   8.87639   8.87639      1.00  2.223334   .359749
   8.87628   8.87628      1.00  2.217164   .358129
   8.87618   8.87618      1.00  2.214804   .360049
   8.87607   8.87607      1.00  2.211924   .361349
   8.87597   8.87597      1.00  2.219124   .361359
   8.87587   8.87587      1.00  2.224524   .361309
   8.87576   8.87576      1.00  2.221514   .361679
   8.87566   8.87566      1.00  2.221314   .361129
   8.87556   8.87556      1.00  2.224864   .360449
   8.87546   8.87546      1.00  2.222374   .360129
   8.87535   8.87535      1.00  2.218254   .360189
   8.87524   8.87524      1.00  2.216144   .360209
   8.87514   8.87514      1.00  2.215624   .361209
   8.87504   8.87504      1.00  2.217644   .362679
   8.87493   8.87493      1.00  2.217394   .361249
   8.87483   8.87483      1.00  2.220434   .361519
   8.87472   8.87472      1.00  2.216424   .360029
   8.87462   8.87462      1.00  2.205384   .360609
   8.87450   8.87450      1.00  2.220344   .362789
   8.87439   8.87439      1.00  2.219784   .362799
   8.87428   8.87428      1.00  2.218664   .363659
   8.87418   8.87418      1.00  2.217494   .362639
   8.87406   8.87406      1.00  2.215194   .364539
   8.87394   8.87394      1.00  2.212524   .363629
   8.87382   8.87382      1.00  2.211874   .362659
   8.87371   8.87371      1.00  2.216954   .364739
   8.87360   8.87360      1.00  2.215274   .363489
   8.87348   8.87348      1.00  2.219414   .363709
   8.87336   8.87336      1.00  2.216294   .362799
   8.87325   8.87325      1.00  2.219064   .362259
   8.87314   8.87314      1.00  2.217504   .366159
   8.87302   8.87302      1.00  2.204994   .364959
   8.87291   8.87291      1.00  2.216744   .367859
   8.87279   8.87279      1.00  2.209704   .365679
   8.87267   8.87267      1.00  2.215044   .363709
   8.87256   8.87256      1.00  2.214544   .363619
   8.87245   8.87245      1.00  2.220014   .367709
   8.87233   8.87233      1.00  2.218874   .365709
   8.87222   8.87222      1.00  2.214404   .368209
   8.87211   8.87211      1.00  2.216404   .368889
   8.87201   8.87201      1.00  2.215454   .370319
   8.87190   8.87190      1.00  2.219774   .369259
   8.87178   8.87178      1.00  2.214284   .367989
   8.87167   8.87167      1.00  2.212484   .367469
   8.87156   8.87156      1.00  2.211204   .368559
   8.87146   8.87146      1.00  2.201964   .364659
   8.87134   8.87134      1.00  2.209444   .365379
   8.87122   8.87122      1.00  2.215294   .368129
   8.87111   8.87111      1.00  2.216594   .367389
   8.87100   8.87100      1.00  2.219594   .371469
   8.87089   8.87089      1.00  2.217784   .368879
   8.87077   8.87077      1.00  2.215574   .368849
   8.87066   8.87066      1.00  2.214754   .368919
   8.87054   8.87054      1.00  2.211394   .368409
   8.87042   8.87042      1.00  2.211064   .369999
   8.87030   8.87030      1.00  2.212164   .368379
   8.87018   8.87018      1.00  2.216544   .372829
   8.87006   8.87006      1.00  2.216854   .372359
   8.86994   8.86994      1.00  2.199924   .368749
   8.86983   8.86983      1.00  2.215184   .371119
   8.86971   8.86971      1.00  2.216634   .372699
   8.86960   8.86960      1.00  2.217304   .370939
   8.86948   8.86948      1.00  2.214194   .372689
   8.86936   8.86936      1.00  2.215094   .372529
   8.86926   8.86926      1.00  2.213704   .374149
   8.86914   8.86914      1.00  2.213694   .373129
   8.86902   8.86902      1.00  2.211964   .376819
   8.86891   8.86891      1.00  2.212564   .377109
   8.86881   8.86881      1.00  2.213354   .377219
   8.86870   8.86870      1.00  2.217224   .376549
   8.86859   8.86859      1.00  2.215904   .375539
   8.86847   8.86847      1.00  2.216834   .375129
   8.86836   8.86836      1.00  2.201924   .373919
   8.86826   8.86826      1.00  2.213494   .375059
   8.86815   8.86815      1.00  2.210064   .376179
   8.86804   8.86804      1.00  2.210474   .375669
   8.86793   8.86793      1.00  2.210334   .375919
   8.86782   8.86782      1.00  2.212394   .376469
   8.86770   8.86770      1.00  2.213944   .374669
   8.86758   8.86758      1.00  2.215554   .377069
   8.86748   8.86748      1.00  2.212714   .376179
   8.86738   8.86738      1.00  2.210854   .377149
   8.86727   8.86727      1.00  2.215774   .377949
   8.86715   8.86715      1.00  2.213074   .377839
   8.86705   8.86705      1.00  2.210634   .376449
   8.86694   8.86694      1.00  2.208514   .377779
   8.86682   8.86682      1.00  2.190514   .376089
   8.86672   8.86672      1.00  2.206994   .379269
   8.86661   8.86661      1.00  2.208364   .379039
   8.86651   8.86651      1.00  2.213244   .380869
   8.86640   8.86640      1.00  2.209394   .381319
   8.86629   8.86629      1.00  2.212284   .381879
   8.86619   8.86619      1.00  2.215014   .381289
   8.86609   8.86609      1.00  2.210104   .380549
   8.86599   8.86599      1.00  2.211684   .380799
   8.86588   8.86588      1.00  2.204614   .381529
   8.86578   8.86578      1.00  2.205414   .381729
   8.86568   8.86568      1.00  2.205524   .381829
   8.86557   8.86557      1.00  2.203344   .381549
   8.86547   8.86547      1.00  2.206834   .383389
   8.86537   8.86537      1.00  2.196694   .380629
   8.86527   8.86527      1.00  2.212814   .381049
   8.86516   8.86516      1.00  2.211244   .382079
   8.86505   8.86505      1.00  2.208364   .380669
   8.86495   8.86495      1.00  2.205534   .381549
   8.86485   8.86485      1.00  2.202904   .380639
   8.86473   8.86473      1.00  2.205504   .381459
   8.86462   8.86462      1.00  2.204614   .380219
   8.86452   8.86452      1.00  2.203624   .382559
   8.86441   8.86441      1.00  2.207874   .382119
   8.86430   8.86430      1.00  2.203034   .384469
   8.86419   8.86419      1.00  2.206154   .386379
   8.86408   8.86408      1.00  2.212364   .388429
   8.86396   8.86396      1.00  2.207894   .388119
   8.86385   8.86385      1.00  2.204494   .389739
   8.86373   8.86373      1.00  2.189544   .385169
   8.86362   8.86362      1.00  2.205254   .388509
   8.86350   8.86350      1.00  2.202234   .387529
   8.86338   8.86338      1.00  2.198954   .386499
   8.86327   8.86327      1.00  2.201324   .387989
   8.86315   8.86315      1.00  2.200854   .382899
   8.86304   8.86304      1.00  2.206684   .385029
   8.86292   8.86292      1.00  2.206614   .384759
   8.86280   8.86280      1.00  2.205304   .384879
   8.86269   8.86269      1.00  2.205544   .384789
   8.86258   8.86258      1.00  2.203334   .384019
   8.86246   8.86246      1.00  2.198914   .382309
   8.86234   8.86234      1.00  2.200894   .383199
   8.86224   8.86224      1.00  2.203074   .385999
   8.86213   8.86213      1.00  2.186174   .385049
   8.86202   8.86202      1.00  2.198374   .385559
   8.86191   8.86191      1.00  2.202344   .387549
   8.86180   8.86180      1.00  2.205904   .385009
   8.86170   8.86170      1.00  2.204814   .385599
   8.86158   8.86158      1.00  2.203234   .386029
   8.86147   8.86147      1.00  2.200424   .384979
   8.86136   8.86136      1.00  2.201434   .386339
   8.86125   8.86125      1.00  2.198734   .385889
   8.86113   8.86113      1.00  2.195824   .387679
   8.86101   8.86101      1.00  2.191804   .386809
   8.86091   8.86091      1.00  2.198884   .386659
   8.86080   8.86080      1.00  2.197984   .387159
   8.86067   8.86067      1.00  2.196594   .388439
   8.86055   8.86055      1.00  2.199604   .391719
   8.86044   8.86044      1.00  2.192854   .392099
   8.86033   8.86033      1.00  2.202154   .393169
   8.86020   8.86020      1.00  2.198624   .393459
   8.86008   8.86008      1.00  2.198814   .393949
   8.85997   8.85997      1.00  2.196654   .392619
   8.85986   8.85986      1.00  2.193474   .392719
   8.85974   8.85974      1.00  2.197324   .393529
   8.85962   8.85962      1.00  2.194674   .391979
   8.85951   8.85951      1.00  2.198224   .392649
   8.85939   8.85939      1.00  2.197104   .392229
   8.85927   8.85927      1.00  2.198214   .390259
   8.85916   8.85916      1.00  2.199254   .390969
   8.85905   8.85905      1.00  2.197904   .388539
   8.85894   8.85894      1.00  2.195334   .387919
   8.85883   8.85883      1.00  2.181264   .386519
   8.85871   8.85871      1.00  2.196004   .393049
   8.85860   8.85860      1.00  2.194924   .394499
   8.85849   8.85849      1.00  2.193844   .392399
   8.85838   8.85838      1.00  2.191304   .388119
   8.85827   8.85827      1.00  2.193804   .390739
   8.85817   8.85817      1.00  2.199084   .391049
   8.85807   8.85807      1.00  2.199864   .392839
   8.85795   8.85795      1.00  2.199344   .390819
   8.85783   8.85783      1.00  2.195624   .390249
   8.85773   8.85773      1.00  2.193784   .391769
   8.85762   8.85762      1.00  2.189594   .391599
   8.85750   8.85750      1.00  2.188054   .390529
   8.85739   8.85739      1.00  2.191894   .391589
   8.85729   8.85729      1.00  2.195404   .392949
   8.85718   8.85718      1.00  2.186294   .391599
   8.85706   8.85706      1.00  2.195654   .391989
   8.85695   8.85695      1.00  2.195134   .393709
   8.85685   8.85685      1.00  2.193244   .392359
   8.85674   8.85674      1.00  2.194374   .391669
   8.85663   8.85663      1.00  2.193184   .394069
   8.85652   8.85652      1.00  2.191574   .393479
   8.85642   8.85642      1.00  2.190324   .394319
   8.85632   8.85632      1.00  2.189834   .393039
   8.85622   8.85622      1.00  2.186234   .394129
   8.85611   8.85611      1.00  2.191424   .394989
   8.85601   8.85601      1.00  2.194424   .395199
   8.85591   8.85591      1.00  2.193944   .394479
   8.85580   8.85580      1.00  2.181074   .388819
   8.85570   8.85570      1.00  2.193314   .391999
   8.85560   8.85560      1.00  2.193204   .393579
   8.85550   8.85550      1.00  2.188954   .396239
   8.85539   8.85539      1.00  2.187094   .396619
   8.85529   8.85529      1.00  2.188944   .391929
   8.85518   8.85518      1.00  2.184824   .392359
   8.85508   8.85508      1.00  2.187744   .394819
   8.85498   8.85498      1.00  2.187584   .396189
   8.85487   8.85487      1.00  2.189934   .393889
   8.85476   8.85476      1.00  2.190984   .395219
   8.85466   8.85466      1.00  2.186274   .394049
   8.85455   8.85455      1.00  2.187404   .394539
   8.85444   8.85444      1.00  2.187544   .395869
   8.85433   8.85433      1.00  2.181684   .395269
   8.85422   8.85422      1.00  2.180164   .395249
   8.85411   8.85411      1.00  2.179944   .395019
   8.85399   8.85399      1.00  2.184264   .395599
   8.85388   8.85388      1.00  2.187324   .395119
   8.85377   8.85377      1.00  2.185574   .397209
   8.85365   8.85365      1.00  2.185484   .395279
   8.85353   8.85353      1.00  2.191774   .394509
   8.85342   8.85342      1.00  2.191764   .393039
   8.85330   8.85330      1.00  2.184364   .390629
   8.85319   8.85319      1.00  2.182944   .389849
   8.85307   8.85307      1.00  2.179844   .390919
   8.85296   8.85296      1.00  2.180094   .391169
   8.85284   8.85284      1.00  2.182744   .390099
   8.85272   8.85272      1.00  2.166184   .385729
   8.85261   8.85261      1.00  2.183994   .392559
   8.85250   8.85250      1.00  2.187594   .391549
   8.85239   8.85239      1.00  2.186574   .390639
   8.85227   8.85227      1.00  2.181264   .391659
   8.85216   8.85216      1.00  2.182454   .391369
   8.85205   8.85205      1.00  2.184354   .387799
   8.85195   8.85195      1.00  2.180744   .390069
   8.85183   8.85183      1.00  2.178984   .387789
   8.85172   8.85172      1.00  2.184754   .391639
   8.85161   8.85161      1.00  2.180384   .389999
   8.85150   8.85150      1.00  2.182874   .390519
   8.85139   8.85139      1.00  2.180214   .391559
   8.85127   8.85127      1.00  2.167184   .391049
   8.85116   8.85116      1.00  2.181114   .393669
   8.85106   8.85106      1.00  2.188504   .394399
   8.85094   8.85094      1.00  2.183984   .394839
   8.85082   8.85082      1.00  2.180094   .392019
   8.85071   8.85071      1.00  2.181444   .391919
   8.85060   8.85060      1.00  2.171234   .389049
   8.85047   8.85047      1.00  2.176034   .391809
   8.85035   8.85035      1.00  2.179664   .396879
   8.85023   8.85023      1.00  2.178904   .393859
   8.85013   8.85013      1.00  2.179924   .392299
   8.85000   8.85000      1.00  2.181574   .389729
   8.84988   8.84988      1.00  2.185084   .389779
   8.84976   8.84976      1.00  2.175724   .391279
   8.84965   8.84965      1.00  2.171984   .388309
   8.84953   8.84953      1.00  2.177604   .389829
   8.84941   8.84941      1.00  2.173174   .389029
   8.84930   8.84930      1.00  2.177914   .393349
   8.84919   8.84919      1.00  2.176254   .389939
   8.84907   8.84907      1.00  2.176824   .389159
   8.84896   8.84896      1.00  2.181974   .388659
   8.84886   8.84886      1.00  2.182974   .390259
   8.84875   8.84875      1.00  2.182534   .391219
   8.84864   8.84864      1.00  2.174114   .387789
   8.84852   8.84852      1.00  2.182194   .389739
   8.84841   8.84841      1.00  2.180084   .387689
   8.84831   8.84831      1.00  2.174404   .387219
   8.84820   8.84820      1.00  2.161914   .386389
   8.84808   8.84808      1.00  2.174444   .387709
   8.84797   8.84797      1.00  2.176674   .387979
   8.84786   8.84786      1.00  2.179994   .387739
   8.84774   8.84774      1.00  2.182084   .390419
   8.84763   8.84763      1.00  2.183924   .389489
   8.84752   8.84752      1.00  2.184054   .392709
   8.84742   8.84742      1.00  2.179244   .392199
   8.84730   8.84730      1.00  2.177324   .391339
   8.84719   8.84719      1.00  2.178144   .389309
   8.84709   8.84709      1.00  2.177944   .389649
   8.84698   8.84698      1.00  2.179474   .390489
   8.84687   8.84687      1.00  2.176984   .388749
   8.84675   8.84675      1.00  2.178644   .387729
   8.84665   8.84665      1.00  2.166434   .386799
   8.84655   8.84655      1.00  2.180864   .388509
   8.84644   8.84644      1.00  2.184014   .388079
   8.84633   8.84633      1.00  2.185734   .389559
   8.84623   8.84623      1.00  2.182344   .390499
   8.84613   8.84613      1.00  2.175944   .390659
   8.84602   8.84602      1.00  2.176294   .389489
   8.84592   8.84592      1.00  2.178844   .391339
   8.84582   8.84582      1.00  2.175524   .388469
   8.84572   8.84572      1.00  2.179494   .389689
   8.84561   8.84561      1.00  2.180424   .390149
   8.84550   8.84550      1.00  2.182254   .393489
   8.84541   8.84541      1.00  2.185444   .391209
   8.84530   8.84530      1.00  2.186134   .391709
   8.84520   8.84520      1.00  2.166834   .389159
   8.84509   8.84509      1.00  2.175994   .388959
   8.84499   8.84499      1.00  2.182074   .388449
   8.84489   8.84489      1.00  2.173394   .388219
   8.84477   8.84477      1.00  2.178254   .387849
   8.84466   8.84466      1.00  2.182354   .390759
   8.84456   8.84456      1.00  2.179774   .390029
   8.84446   8.84446      1.00  2.180704   .390969
   8.84434   8.84434      1.00  2.181494   .395129
   8.84422   8.84422      1.00  2.185214   .394439
   8.84412   8.84412      1.00  2.180764   .391659
   8.84401   8.84401      1.00  2.184934   .391949
   8.84389   8.84389      1.00  2.177724   .389889
   8.84376   8.84376      1.00  2.178124   .391209
   8.84365   8.84365      1.00  2.161054   .389289
   8.84354   8.84354      1.00  2.177344   .388989
   8.84342   8.84342      1.00  2.178784   .389379
   8.84330   8.84330      1.00  2.182064   .389399
   8.84319   8.84319      1.00  2.186894   .391819
   8.84308   8.84308      1.00  2.182894   .390529
   8.84296   8.84296      1.00  2.184954   .390019
   8.84284   8.84284      1.00  2.184344   .389209
   8.84273   8.84273      1.00  2.179034   .390469
   8.84261   8.84261      1.00  2.177264   .390409
   8.84250   8.84250      1.00  2.174264   .387689
   8.84238   8.84238      1.00  2.180044   .389679
   8.84228   8.84228      1.00  2.177014   .392169
   8.84217   8.84217      1.00  2.177194   .393049
   8.84206   8.84206      1.00  2.176704   .391609
   8.84194   8.84194      1.00  2.183714   .392929
   8.84184   8.84184      1.00  2.184954   .392759
   8.84173   8.84173      1.00  2.181364   .392899
   8.84162   8.84162      1.00  2.184564   .394059
   8.84150   8.84150      1.00  2.181884   .392669
   8.84139   8.84139      1.00  2.178884   .393629
   8.84129   8.84129      1.00  2.177444   .392429
   8.84117   8.84117      1.00  2.177164   .392709
   8.84105   8.84105      1.00  2.179244   .392979
   8.84094   8.84094      1.00  2.179714   .392799
   8.84083   8.84083      1.00  2.184064   .393299
   8.84071   8.84071      1.00  2.185364   .394869
   8.84059   8.84059      1.00  2.168874   .392529
   8.84048   8.84048      1.00  2.180924   .397269
   8.84036   8.84036      1.00  2.178024   .396869
   8.84024   8.84024      1.00  2.176644   .396699
   8.84011   8.84011      1.00  2.177664   .398049
   8.84000   8.84000      1.00  2.180714   .399319
   8.83989   8.83989      1.00  2.176374   .399409
   8.83977   8.83977      1.00  2.182044   .399489
   8.83966   8.83966      1.00  2.185314   .396899
   8.83954   8.83954      1.00  2.180204   .394739
   8.83943   8.83943      1.00  2.182514   .394849
   8.83931   8.83931      1.00  2.182394   .399439
   8.83919   8.83919      1.00  2.180714   .403969
   8.83908   8.83908      1.00  2.163294   .398699
   8.83897   8.83897      1.00  2.178334   .398849
   8.83885   8.83885      1.00  2.179724   .396149
   8.83874   8.83874      1.00  2.178184   .397299
   8.83863   8.83863      1.00  2.181974   .400059
   8.83852   8.83852      1.00  2.181704   .398449
   8.83841   8.83841      1.00  2.182164   .400259
   8.83830   8.83830      1.00  2.180994   .399019
   8.83820   8.83820      1.00  2.185854   .398259
   8.83809   8.83809      1.00  2.182084   .398639
   8.83797   8.83797      1.00  2.179464   .397319
   8.83786   8.83786      1.00  2.179484   .398989
   8.83775   8.83775      1.00  2.175364   .398489
   8.83765   8.83765      1.00  2.172564   .398459
   8.83753   8.83753      1.00  2.170434   .397589
   8.83742   8.83742      1.00  2.180214   .401079
   8.83732   8.83732      1.00  2.183154   .403999
   8.83721   8.83721      1.00  2.186414   .407529
   8.83709   8.83709      1.00  2.183754   .406389
   8.83698   8.83698      1.00  2.185204   .409269
   8.83688   8.83688      1.00  2.177794   .409099
   8.83677   8.83677      1.00  2.181344   .404219
   8.83665   8.83665      1.00  2.177854   .400679
   8.83655   8.83655      1.00  2.181414   .402399
   8.83645   8.83645      1.00  2.179484   .403479
   8.83635   8.83635      1.00  2.180504   .407919
   8.83624   8.83624      1.00  2.184514   .411629
   8.83613   8.83613      1.00  2.168264   .405879
   8.83603   8.83603      1.00  2.182334   .405519
   8.83593   8.83593      1.00  2.184604   .405859
   8.83582   8.83582      1.00  2.182694   .404239
   8.83572   8.83572      1.00  2.178674   .403099
   8.83562   8.83562      1.00  2.176514   .402009
   8.83552   8.83552      1.00  2.174474   .404119
   8.83541   8.83541      1.00  2.177964   .406619
   8.83531   8.83531      1.00  2.180654   .405689
   8.83521   8.83521      1.00  2.176984   .405339
   8.83511   8.83511      1.00  2.178684   .405219
   8.83500   8.83500      1.00  2.182984   .405929
   8.83489   8.83489      1.00  2.186504   .406539
   8.83478   8.83478      1.00  2.176524   .405109
   8.83468   8.83468      1.00  2.165024   .402449
   8.83457   8.83457      1.00  2.174604   .403839
   8.83446   8.83446      1.00  2.174774   .405139
   8.83435   8.83435      1.00  2.176404   .405119
   8.83424   8.83424      1.00  2.179104   .406869
   8.83413   8.83413      1.00  2.176744   .406689
   8.83401   8.83401      1.00  2.175154   .404669
   8.83390   8.83390      1.00  2.181404   .409269
   8.83378   8.83378      1.00  2.178444   .408859
   8.83366   8.83366      1.00  2.178504   .409999
   8.83354   8.83354      1.00  2.182194   .410559
   8.83343   8.83343      1.00  2.174504   .410229
   8.83332   8.83332      1.00  2.171314   .408679
   8.83320   8.83320      1.00  2.170434   .410109
   8.83309   8.83309      1.00  2.158344   .407099
   8.83297   8.83297      1.00  2.171874   .411049
   8.83286   8.83286      1.00  2.178834   .412129
   8.83275   8.83275      1.00  2.175324   .410179
   8.83263   8.83263      1.00  2.181394   .411899
   8.83252   8.83252      1.00  2.179604   .412099
   8.83240   8.83240      1.00  2.179534   .413519
   8.83228   8.83228      1.00  2.172284   .413789
   8.83218   8.83218      1.00  2.171234   .410799
   8.83207   8.83207      1.00  2.169244   .413539
   8.83196   8.83196      1.00  2.169394   .412729
   8.83185   8.83185      1.00  2.172494   .413419
   8.83174   8.83174      1.00  2.175424   .414029
   8.83163   8.83163      1.00  2.174864   .410939
   8.83152   8.83152      1.00  2.161084   .411139
   8.83141   8.83141      1.00  2.176854   .412309
   8.83129   8.83129      1.00  2.174834   .412659
   8.83119   8.83119      1.00  2.172554   .412059
   8.83108   8.83108      1.00  2.174404   .412379
   8.83096   8.83096      1.00  2.172004   .411929
   8.83084   8.83084      1.00  2.168964   .411269
   8.83073   8.83073      1.00  2.169834   .411449
   8.83062   8.83062      1.00  2.171254   .412819
   8.83050   8.83050      1.00  2.170964   .411579
   8.83038   8.83038      1.00  2.175724   .413809
   8.83026   8.83026      1.00  2.177304   .414299
   8.83015   8.83015      1.00  2.176034   .413669
   8.83002   8.83002      1.00  2.175674   .413359
   8.82990   8.82990      1.00  2.169614   .413539
   8.82979   8.82979      1.00  2.168454   .413299
   8.82968   8.82968      1.00  2.167174   .412319
   8.82956   8.82956      1.00  2.172744   .413779
   8.82944   8.82944      1.00  2.171944   .413409
   8.82933   8.82933      1.00  2.172174   .413739
   8.82922   8.82922      1.00  2.174594   .415449
   8.82910   8.82910      1.00  2.175494   .414819
   8.82898   8.82898      1.00  2.174864   .413579
   8.82888   8.82888      1.00  2.175134   .415299
   8.82878   8.82878      1.00  2.176414   .414359
   8.82866   8.82866      1.00  2.171704   .414319
   8.82854   8.82854      1.00  2.170464   .415289
   8.82844   8.82844      1.00  2.173994   .415439
   8.82833   8.82833      1.00  2.166514   .415649
   8.82822   8.82822      1.00  2.156784   .412599
   8.82811   8.82811      1.00  2.174614   .415799
   8.82800   8.82800      1.00  2.174124   .417809
   8.82789   8.82789      1.00  2.176824   .415269
   8.82777   8.82777      1.00  2.178734   .416949
   8.82766   8.82766      1.00  2.174764   .417159
   8.82756   8.82756      1.00  2.170804   .416719
   8.82745   8.82745      1.00  2.170124   .416469
   8.82733   8.82733      1.00  2.168494   .416019
   8.82722   8.82722      1.00  2.166414   .415769
   8.82712   8.82712      1.00  2.171424   .418609
   8.82701   8.82701      1.00  2.174024   .418329
   8.82689   8.82689      1.00  2.175784   .420679
   8.82679   8.82679      1.00  2.174834   .419639
   8.82668   8.82668      1.00  2.172944   .418839
   8.82658   8.82658      1.00  2.159764   .415599
   8.82647   8.82647      1.00  2.171724   .422929
   8.82637   8.82637      1.00  2.172004   .419399
   8.82627   8.82627      1.00  2.169274   .421139
   8.82617   8.82617      1.00  2.170634   .421009
   8.82606   8.82606      1.00  2.172164   .420429
   8.82595   8.82595      1.00  2.168774   .422729
   8.82585   8.82585      1.00  2.169944   .421439
   8.82575   8.82575      1.00  2.174134   .419979
   8.82564   8.82564      1.00  2.176104   .421359
   8.82554   8.82554      1.00  2.174694   .421619
   8.82544   8.82544      1.00  2.173764   .421499
   8.82534   8.82534      1.00  2.174034   .418129
   8.82523   8.82523      1.00  2.165864   .416939
   8.82513   8.82513      1.00  2.154584   .414649
   8.82503   8.82503      1.00  2.166254   .415579
   8.82492   8.82492      1.00  2.163854   .417849
   8.82481   8.82481      1.00  2.169884   .418599
   8.82470   8.82470      1.00  2.174534   .419729
   8.82460   8.82460      1.00  2.172934   .417869
   8.82449   8.82449      1.00  2.172764   .417369
   8.82438   8.82438      1.00  2.174154   .417339
   8.82427   8.82427      1.00  2.167834   .416419
   8.82416   8.82416      1.00  2.165954   .418289
   8.82405   8.82405      1.00  2.167804   .417709
   8.82393   8.82393      1.00  2.169054   .420029
   8.82381   8.82381      1.00  2.163404   .419079
   8.82370   8.82370      1.00  2.159104   .416549
   8.82359   8.82359      1.00  2.169764   .418039
   8.82347   8.82347      1.00  2.167164   .421169
   8.82335   8.82335      1.00  2.178334   .418979
   8.82323   8.82323      1.00  2.172864   .420389
   8.82312   8.82312      1.00  2.168754   .419189
   8.82300   8.82300      1.00  2.167954   .419429
   8.82288   8.82288      1.00  2.171124   .420549
   8.82277   8.82277      1.00  2.164054   .419019
   8.82266   8.82266      1.00  2.166334   .417259
   8.82254   8.82254      1.00  2.170084   .418119
   8.82242   8.82242      1.00  2.166934   .418069
   8.82232   8.82232      1.00  2.175834   .420579
   8.82221   8.82221      1.00  2.160914   .416759
   8.82209   8.82209      1.00  2.171514   .417729
   8.82198   8.82198      1.00  2.173864   .418399
   8.82187   8.82187      1.00  2.173874   .416909
   8.82177   8.82177      1.00  2.170634   .417579
   8.82165   8.82165      1.00  2.166804   .416979
   8.82154   8.82154      1.00  2.176244   .416889
   8.82143   8.82143      1.00  2.170894   .416019
   8.82132   8.82132      1.00  2.170374   .418179
   8.82120   8.82120      1.00  2.172854   .416219
   8.82109   8.82109      1.00  2.173774   .416809
   8.82098   8.82098      1.00  2.172544   .417049
   8.82087   8.82087      1.00  2.177654   .419229
   8.82075   8.82075      1.00  2.176474   .419059
   8.82063   8.82063      1.00  2.160314   .416239
   8.82051   8.82051      1.00  2.173224   .416769
   8.82040   8.82040      1.00  2.170834   .415909
   8.82027   8.82027      1.00  2.166004   .415759
   8.82015   8.82015      1.00  2.174144   .419469
   8.82003   8.82003      1.00  2.178014   .419809
   8.81993   8.81993      1.00  2.179074   .420619
   8.81981   8.81981      1.00  2.177384   .420609
   8.81968   8.81968      1.00  2.182654   .420419
   8.81957   8.81957      1.00  2.173264   .417819
   8.81947   8.81947      1.00  2.174554   .418909
   8.81935   8.81935      1.00  2.176214   .419619
   8.81923   8.81923      1.00  2.173654   .418929
   8.81911   8.81911      1.00  2.170774   .416469
   8.81899   8.81899      1.00  2.165654   .415919
   8.81888   8.81888      1.00  2.181554   .418899
   8.81877   8.81877      1.00  2.178574   .418489
   8.81866   8.81866      1.00  2.181974   .419969
   8.81856   8.81856      1.00  2.180764   .419439
   8.81844   8.81844      1.00  2.181514   .421089
   8.81833   8.81833      1.00  2.178344   .420329
   8.81822   8.81822      1.00  2.180694   .423139
   8.81812   8.81812      1.00  2.178164   .421089
   8.81800   8.81800      1.00  2.177844   .421729
   8.81789   8.81789      1.00  2.178944   .421299
   8.81778   8.81778      1.00  2.178924   .421569
   8.81767   8.81767      1.00  2.183544   .421179
   8.81756   8.81756      1.00  2.178104   .420579
   8.81745   8.81745      1.00  2.183334   .419739
   8.81734   8.81734      1.00  2.187934   .422619
   8.81728   8.81728      1.00  2.185524   .422859
