# Supplementary material for: Direct Observation of Palladium Leaching from Pd/C by a Simple Method: X-ray Absorption Spectroscopy of Heterogeneous Mixtures
Source: ACS Omega. 2023 Jun 7;8(24):21787–92. doi: 10.1021/acsomega.3c01343 (PMC10286095; doi:10.1021/acsomega.3c01343)
Supplement: Supplementary file 2 — ao3c01343_si_002.zip [file ao3c01343_si_002.zip › Figure 7,8/22_RK_AirOx_25C_05N_slow_HCl_30min_15.qd]

  9809     KEK-PF   NW10A
 _slow_HCl_30min 20.12.12 6:54: - 20.12.12 6:55: Serial#KEKPF-NW10A_047935
 22_RK_AirOx_25C_05N_slow_HCl_30min                                              
 Ring :   6.5 GeV    50.0 mA -   50.0 mA
 Mono :   Si(311)       D=  1.63747 A    Initial angle=  9.00022 deg
 NW10A     Transmission( 2)   Repetition= 15     Points= 1654
 Param file : QXAFS(SYNC)     angle axis (*)     Block =    1

 Block      Init-Ang  Final-Ang     Step/deg     Time/s       Num
     1        9.00022   8.81728          ***       1.00      1654
 Ortec(-1)     NDCH = 3
  Angle(c)  Angle(o)    time/s         2         3
      Mode         0         0         1         2
    Offset         0         0    .00492    .00311
   9.00022   9.00022      1.00  2.288394  2.615059
   9.00012   9.00012      1.00  2.294424  2.619009
   9.00000   9.00000      1.00  2.285744  2.611739
   8.99989   8.99989      1.00  2.298774  2.626609
   8.99979   8.99979      1.00  2.299944  2.627569
   8.99968   8.99968      1.00  2.299044  2.627329
   8.99956   8.99956      1.00  2.302414  2.629499
   8.99944   8.99944      1.00  2.303684  2.633569
   8.99933   8.99933      1.00  2.306364  2.638609
   8.99922   8.99922      1.00  2.301864  2.628099
   8.99911   8.99911      1.00  2.303134  2.632769
   8.99901   8.99901      1.00  2.300934  2.630399
   8.99890   8.99890      1.00  2.303144  2.631769
   8.99879   8.99879      1.00  2.301954  2.633199
   8.99868   8.99868      1.00  2.303964  2.634139
   8.99857   8.99857      1.00  2.304154  2.634509
   8.99846   8.99846      1.00  2.286464  2.614949
   8.99835   8.99835      1.00  2.305764  2.636989
   8.99824   8.99824      1.00  2.305154  2.637189
   8.99813   8.99813      1.00  2.304304  2.635849
   8.99803   8.99803      1.00  2.306114  2.636169
   8.99792   8.99792      1.00  2.304064  2.635319
   8.99781   8.99781      1.00  2.302614  2.630229
   8.99770   8.99770      1.00  2.307384  2.640319
   8.99759   8.99759      1.00  2.302964  2.636779
   8.99749   8.99749      1.00  2.302584  2.635969
   8.99737   8.99737      1.00  2.304224  2.639379
   8.99726   8.99726      1.00  2.301194  2.636859
   8.99716   8.99716      1.00  2.303184  2.640769
   8.99705   8.99705      1.00  2.302824  2.638399
   8.99694   8.99694      1.00  2.286904  2.623539
   8.99683   8.99683      1.00  2.299924  2.638239
   8.99673   8.99673      1.00  2.304444  2.642919
   8.99663   8.99663      1.00  2.300224  2.642079
   8.99652   8.99652      1.00  2.304304  2.645959
   8.99641   8.99641      1.00  2.304204  2.651119
   8.99631   8.99631      1.00  2.304224  2.644289
   8.99621   8.99621      1.00  2.307104  2.646159
   8.99610   8.99610      1.00  2.302524  2.641199
   8.99600   8.99600      1.00  2.303964  2.637699
   8.99590   8.99590      1.00  2.302724  2.637819
   8.99580   8.99580      1.00  2.304524  2.642749
   8.99570   8.99570      1.00  2.303714  2.640349
   8.99559   8.99559      1.00  2.287884  2.626099
   8.99549   8.99549      1.00  2.300834  2.642619
   8.99539   8.99539      1.00  2.302334  2.643759
   8.99529   8.99529      1.00  2.304114  2.643719
   8.99518   8.99518      1.00  2.304854  2.644609
   8.99509   8.99509      1.00  2.303094  2.637259
   8.99498   8.99498      1.00  2.302004  2.640599
   8.99488   8.99488      1.00  2.300944  2.639419
   8.99477   8.99477      1.00  2.303344  2.642769
   8.99466   8.99466      1.00  2.299824  2.636269
   8.99456   8.99456      1.00  2.303904  2.643969
   8.99445   8.99445      1.00  2.301354  2.638879
   8.99434   8.99434      1.00  2.301244  2.639759
   8.99423   8.99423      1.00  2.304434  2.644839
   8.99412   8.99412      1.00  2.290184  2.626809
   8.99401   8.99401      1.00  2.301814  2.639509
   8.99389   8.99389      1.00  2.300414  2.640819
   8.99378   8.99378      1.00  2.303484  2.647529
   8.99367   8.99367      1.00  2.302244  2.645229
   8.99355   8.99355      1.00  2.304024  2.649999
   8.99344   8.99344      1.00  2.302034  2.646189
   8.99332   8.99332      1.00  2.300864  2.643099
   8.99321   8.99321      1.00  2.302644  2.647909
   8.99310   8.99310      1.00  2.299984  2.644819
   8.99298   8.99298      1.00  2.302264  2.647769
   8.99287   8.99287      1.00  2.302834  2.647379
   8.99276   8.99276      1.00  2.299954  2.645579
   8.99264   8.99264      1.00  2.296614  2.639299
   8.99253   8.99253      1.00  2.294234  2.638699
   8.99243   8.99243      1.00  2.301054  2.644299
   8.99232   8.99232      1.00  2.298914  2.647779
   8.99220   8.99220      1.00  2.302964  2.646599
   8.99209   8.99209      1.00  2.301504  2.648059
   8.99198   8.99198      1.00  2.303394  2.651139
   8.99187   8.99187      1.00  2.299664  2.648669
   8.99176   8.99176      1.00  2.300144  2.648259
   8.99165   8.99165      1.00  2.300524  2.650829
   8.99155   8.99155      1.00  2.301314  2.650129
   8.99144   8.99144      1.00  2.301344  2.648569
   8.99133   8.99133      1.00  2.298814  2.646259
   8.99121   8.99121      1.00  2.300974  2.652779
   8.99110   8.99110      1.00  2.294854  2.640759
   8.99099   8.99099      1.00  2.291824  2.638869
   8.99088   8.99088      1.00  2.302294  2.651239
   8.99076   8.99076      1.00  2.300264  2.650329
   8.99065   8.99065      1.00  2.301444  2.654969
   8.99054   8.99054      1.00  2.299254  2.649789
   8.99042   8.99042      1.00  2.300784  2.656169
   8.99030   8.99030      1.00  2.301644  2.659569
   8.99019   8.99019      1.00  2.298704  2.656379
   8.99008   8.99008      1.00  2.299894  2.660339
   8.98995   8.98995      1.00  2.298314  2.658829
   8.98983   8.98983      1.00  2.299704  2.659959
   8.98971   8.98971      1.00  2.299324  2.660929
   8.98960   8.98960      1.00  2.299354  2.661529
   8.98948   8.98948      1.00  2.301684  2.661989
   8.98937   8.98937      1.00  2.284904  2.644399
   8.98926   8.98926      1.00  2.300224  2.661859
   8.98915   8.98915      1.00  2.298794  2.655349
   8.98903   8.98903      1.00  2.296724  2.658139
   8.98892   8.98892      1.00  2.299004  2.659559
   8.98882   8.98882      1.00  2.298544  2.653039
   8.98871   8.98871      1.00  2.298144  2.653449
   8.98859   8.98859      1.00  2.299114  2.656669
   8.98847   8.98847      1.00  2.298134  2.657609
   8.98837   8.98837      1.00  2.297194  2.656799
   8.98826   8.98826      1.00  2.296814  2.659499
   8.98815   8.98815      1.00  2.300984  2.659259
   8.98804   8.98804      1.00  2.297384  2.660079
   8.98794   8.98794      1.00  2.299334  2.663449
   8.98783   8.98783      1.00  2.300544  2.667299
   8.98771   8.98771      1.00  2.280624  2.645809
   8.98760   8.98760      1.00  2.298194  2.666099
   8.98749   8.98749      1.00  2.296584  2.656989
   8.98738   8.98738      1.00  2.298174  2.659579
   8.98727   8.98727      1.00  2.300464  2.657809
   8.98716   8.98716      1.00  2.299694  2.660879
   8.98705   8.98705      1.00  2.300834  2.668239
   8.98694   8.98694      1.00  2.297394  2.665769
   8.98683   8.98683      1.00  2.297814  2.666769
   8.98672   8.98672      1.00  2.296904  2.665669
   8.98662   8.98662      1.00  2.295994  2.667529
   8.98652   8.98652      1.00  2.294714  2.668189
   8.98641   8.98641      1.00  2.296684  2.672099
   8.98630   8.98630      1.00  2.294334  2.666169
   8.98620   8.98620      1.00  2.282674  2.651729
   8.98610   8.98610      1.00  2.295744  2.664419
   8.98599   8.98599      1.00  2.299774  2.663119
   8.98589   8.98589      1.00  2.296574  2.663629
   8.98579   8.98579      1.00  2.299104  2.663189
   8.98569   8.98569      1.00  2.299964  2.665479
   8.98559   8.98559      1.00  2.295634  2.661869
   8.98548   8.98548      1.00  2.299984  2.666929
   8.98538   8.98538      1.00  2.296404  2.660929
   8.98528   8.98528      1.00  2.294434  2.662919
   8.98517   8.98517      1.00  2.297104  2.662419
   8.98507   8.98507      1.00  2.297064  2.665029
   8.98496   8.98496      1.00  2.297364  2.665779
   8.98486   8.98486      1.00  2.297154  2.667099
   8.98475   8.98475      1.00  2.281434  2.651089
   8.98464   8.98464      1.00  2.292984  2.660179
   8.98454   8.98454      1.00  2.294214  2.665099
   8.98443   8.98443      1.00  2.293304  2.666459
   8.98432   8.98432      1.00  2.295944  2.667559
   8.98420   8.98420      1.00  2.295914  2.666819
   8.98409   8.98409      1.00  2.296104  2.665979
   8.98399   8.98399      1.00  2.295654  2.665359
   8.98388   8.98388      1.00  2.297094  2.668399
   8.98376   8.98376      1.00  2.297424  2.669299
   8.98364   8.98364      1.00  2.297034  2.667729
   8.98353   8.98353      1.00  2.296394  2.667319
   8.98341   8.98341      1.00  2.296314  2.669339
   8.98329   8.98329      1.00  2.294004  2.665179
   8.98318   8.98318      1.00  2.281694  2.653529
   8.98306   8.98306      1.00  2.295974  2.667349
   8.98295   8.98295      1.00  2.295944  2.668649
   8.98283   8.98283      1.00  2.294714  2.668309
   8.98271   8.98271      1.00  2.296444  2.671009
   8.98261   8.98261      1.00  2.298874  2.670879
   8.98249   8.98249      1.00  2.294484  2.668249
   8.98237   8.98237      1.00  2.294044  2.668049
   8.98226   8.98226      1.00  2.294524  2.665869
   8.98216   8.98216      1.00  2.293074  2.666029
   8.98205   8.98205      1.00  2.291554  2.663779
   8.98193   8.98193      1.00  2.293574  2.666609
   8.98183   8.98183      1.00  2.294554  2.669719
   8.98172   8.98172      1.00  2.297024  2.676489
   8.98160   8.98160      1.00  2.293474  2.670709
   8.98149   8.98149      1.00  2.287064  2.665769
   8.98138   8.98138      1.00  2.297974  2.679649
   8.98127   8.98127      1.00  2.296874  2.679269
   8.98116   8.98116      1.00  2.294504  2.676339
   8.98104   8.98104      1.00  2.294644  2.675819
   8.98093   8.98093      1.00  2.297264  2.680409
   8.98082   8.98082      1.00  2.294944  2.677599
   8.98070   8.98070      1.00  2.293994  2.676689
   8.98058   8.98058      1.00  2.292994  2.674199
   8.98047   8.98047      1.00  2.293424  2.674419
   8.98036   8.98036      1.00  2.293984  2.672549
   8.98023   8.98023      1.00  2.295834  2.678949
   8.98011   8.98011      1.00  2.296234  2.676049
   8.98000   8.98000      1.00  2.283974  2.665809
   8.97988   8.97988      1.00  2.291174  2.672349
   8.97976   8.97976      1.00  2.291884  2.674519
   8.97964   8.97964      1.00  2.297484  2.678659
   8.97954   8.97954      1.00  2.292184  2.673119
   8.97942   8.97942      1.00  2.295144  2.672599
   8.97930   8.97930      1.00  2.293054  2.671949
   8.97919   8.97919      1.00  2.295214  2.671249
   8.97909   8.97909      1.00  2.297494  2.679069
   8.97897   8.97897      1.00  2.291554  2.673879
   8.97886   8.97886      1.00  2.294874  2.674929
   8.97874   8.97874      1.00  2.293074  2.675579
   8.97863   8.97863      1.00  2.295404  2.679879
   8.97853   8.97853      1.00  2.288914  2.675849
   8.97841   8.97841      1.00  2.286814  2.673619
   8.97830   8.97830      1.00  2.296444  2.683999
   8.97819   8.97819      1.00  2.291594  2.680169
   8.97808   8.97808      1.00  2.294554  2.684669
   8.97797   8.97797      1.00  2.290094  2.676839
   8.97786   8.97786      1.00  2.294504  2.685059
   8.97776   8.97776      1.00  2.295014  2.686999
   8.97765   8.97765      1.00  2.291444  2.679999
   8.97753   8.97753      1.00  2.291604  2.683009
   8.97742   8.97742      1.00  2.291904  2.686439
   8.97732   8.97732      1.00  2.289874  2.684819
   8.97721   8.97721      1.00  2.292624  2.690499
   8.97709   8.97709      1.00  2.291814  2.679739
   8.97698   8.97698      1.00  2.278354  2.661719
   8.97688   8.97688      1.00  2.291154  2.678219
   8.97678   8.97678      1.00  2.292754  2.683149
   8.97666   8.97666      1.00  2.293404  2.686599
   8.97655   8.97655      1.00  2.291414  2.680629
   8.97645   8.97645      1.00  2.294224  2.683499
   8.97635   8.97635      1.00  2.290984  2.681149
   8.97624   8.97624      1.00  2.289644  2.678739
   8.97613   8.97613      1.00  2.289994  2.679689
   8.97603   8.97603      1.00  2.287314  2.678869
   8.97593   8.97593      1.00  2.293094  2.683449
   8.97583   8.97583      1.00  2.291254  2.678489
   8.97572   8.97572      1.00  2.290674  2.678749
   8.97562   8.97562      1.00  2.284394  2.672349
   8.97553   8.97553      1.00  2.288464  2.675979
   8.97542   8.97542      1.00  2.293764  2.684099
   8.97531   8.97531      1.00  2.291474  2.687529
   8.97521   8.97521      1.00  2.294854  2.693819
   8.97511   8.97511      1.00  2.288064  2.685529
   8.97501   8.97501      1.00  2.290244  2.686189
   8.97490   8.97490      1.00  2.290054  2.685359
   8.97479   8.97479      1.00  2.291144  2.682279
   8.97469   8.97469      1.00  2.292504  2.683489
   8.97458   8.97458      1.00  2.291884  2.682619
   8.97447   8.97447      1.00  2.290234  2.684169
   8.97435   8.97435      1.00  2.288134  2.682439
   8.97424   8.97424      1.00  2.290734  2.688679
   8.97413   8.97413      1.00  2.271334  2.663249
   8.97402   8.97402      1.00  2.289144  2.681479
   8.97391   8.97391      1.00  2.289044  2.683699
   8.97380   8.97380      1.00  2.286744  2.681409
   8.97367   8.97367      1.00  2.287494  2.682769
   8.97356   8.97356      1.00  2.287934  2.683709
   8.97345   8.97345      1.00  2.291834  2.689429
   8.97334   8.97334      1.00  2.291114  2.686759
   8.97322   8.97322      1.00  2.289204  2.682439
   8.97310   8.97310      1.00  2.290864  2.682109
   8.97298   8.97298      1.00  2.288974  2.683449
   8.97287   8.97287      1.00  2.286084  2.682059
   8.97275   8.97275      1.00  2.288254  2.685639
   8.97264   8.97264      1.00  2.286154  2.678899
   8.97253   8.97253      1.00  2.271094  2.664099
   8.97242   8.97242      1.00  2.286844  2.684659
   8.97230   8.97230      1.00  2.286774  2.681329
   8.97219   8.97219      1.00  2.286574  2.680889
   8.97208   8.97208      1.00  2.289214  2.683299
   8.97197   8.97197      1.00  2.290774  2.688379
   8.97186   8.97186      1.00  2.285714  2.681879
   8.97175   8.97175      1.00  2.287134  2.680749
   8.97164   8.97164      1.00  2.284894  2.679399
   8.97153   8.97153      1.00  2.281894  2.676729
   8.97142   8.97142      1.00  2.287924  2.682769
   8.97131   8.97131      1.00  2.288384  2.684179
   8.97120   8.97120      1.00  2.287794  2.687879
   8.97109   8.97109      1.00  2.284924  2.681189
   8.97097   8.97097      1.00  2.272594  2.664629
   8.97085   8.97085      1.00  2.288474  2.685439
   8.97074   8.97074      1.00  2.286024  2.682109
   8.97063   8.97063      1.00  2.288654  2.688369
   8.97051   8.97051      1.00  2.286154  2.689859
   8.97039   8.97039      1.00  2.285994  2.685809
   8.97028   8.97028      1.00  2.285024  2.685579
   8.97016   8.97016      1.00  2.285504  2.685759
   8.97004   8.97004      1.00  2.285454  2.684799
   8.96992   8.96992      1.00  2.285424  2.686539
   8.96981   8.96981      1.00  2.287104  2.690579
   8.96969   8.96969      1.00  2.284414  2.686549
   8.96957   8.96957      1.00  2.286774  2.690029
   8.96946   8.96946      1.00  2.283934  2.686559
   8.96934   8.96934      1.00  2.266684  2.663629
   8.96923   8.96923      1.00  2.282634  2.680069
   8.96912   8.96912      1.00  2.281844  2.682469
   8.96900   8.96900      1.00  2.283974  2.682069
   8.96889   8.96889      1.00  2.286224  2.686849
   8.96879   8.96879      1.00  2.285304  2.686499
   8.96868   8.96868      1.00  2.286324  2.690799
   8.96856   8.96856      1.00  2.284904  2.689589
   8.96845   8.96845      1.00  2.283624  2.687019
   8.96835   8.96835      1.00  2.283604  2.686909
   8.96824   8.96824      1.00  2.283814  2.683929
   8.96812   8.96812      1.00  2.284304  2.685359
   8.96801   8.96801      1.00  2.282124  2.684419
   8.96791   8.96791      1.00  2.280964  2.680549
   8.96780   8.96780      1.00  2.269364  2.670189
   8.96768   8.96768      1.00  2.281744  2.682899
   8.96758   8.96758      1.00  2.283504  2.685359
   8.96747   8.96747      1.00  2.283374  2.685749
   8.96736   8.96736      1.00  2.283974  2.682439
   8.96724   8.96724      1.00  2.284404  2.685339
   8.96713   8.96713      1.00  2.280764  2.680669
   8.96703   8.96703      1.00  2.285114  2.686019
   8.96692   8.96692      1.00  2.282154  2.685069
   8.96681   8.96681      1.00  2.280954  2.682379
   8.96671   8.96671      1.00  2.280414  2.680509
   8.96660   8.96660      1.00  2.282894  2.682709
   8.96649   8.96649      1.00  2.284544  2.686779
   8.96638   8.96638      1.00  2.276684  2.680309
   8.96628   8.96628      1.00  2.280494  2.681759
   8.96618   8.96618      1.00  2.283454  2.681659
   8.96608   8.96608      1.00  2.282644  2.683869
   8.96597   8.96597      1.00  2.280374  2.685689
   8.96587   8.96587      1.00  2.281004  2.686979
   8.96578   8.96578      1.00  2.281664  2.685239
   8.96567   8.96567      1.00  2.283444  2.686359
   8.96557   8.96557      1.00  2.280524  2.683829
   8.96546   8.96546      1.00  2.282034  2.682479
   8.96536   8.96536      1.00  2.281364  2.679439
   8.96526   8.96526      1.00  2.284564  2.682979
   8.96515   8.96515      1.00  2.282224  2.686239
   8.96505   8.96505      1.00  2.284524  2.694459
   8.96495   8.96495      1.00  2.281404  2.686399
   8.96484   8.96484      1.00  2.266574  2.665509
   8.96473   8.96473      1.00  2.282124  2.671809
   8.96463   8.96463      1.00  2.282274  2.681789
   8.96451   8.96451      1.00  2.282884  2.685549
   8.96440   8.96440      1.00  2.281734  2.689359
   8.96430   8.96430      1.00  2.281324  2.682309
   8.96418   8.96418      1.00  2.284434  2.689889
   8.96407   8.96407      1.00  2.286314  2.686889
   8.96395   8.96395      1.00  2.282614  2.686489
   8.96384   8.96384      1.00  2.284194  2.682529
   8.96374   8.96374      1.00  2.281164  2.686359
   8.96362   8.96362      1.00  2.280094  2.685189
   8.96351   8.96351      1.00  2.279244  2.683599
   8.96338   8.96338      1.00  2.272384  2.671839
   8.96327   8.96327      1.00  2.278804  2.675409
   8.96315   8.96315      1.00  2.283074  2.685549
   8.96303   8.96303      1.00  2.284444  2.685379
   8.96292   8.96292      1.00  2.281114  2.682289
   8.96280   8.96280      1.00  2.286044  2.694229
   8.96269   8.96269      1.00  2.284434  2.689819
   8.96257   8.96257      1.00  2.284054  2.688039
   8.96246   8.96246      1.00  2.285184  2.689539
   8.96236   8.96236      1.00  2.280314  2.683989
   8.96224   8.96224      1.00  2.279754  2.684499
   8.96213   8.96213      1.00  2.277194  2.677389
   8.96202   8.96202      1.00  2.280254  2.686319
   8.96191   8.96191      1.00  2.285164  2.683239
   8.96181   8.96181      1.00  2.273394  2.672209
   8.96169   8.96169      1.00  2.278884  2.678109
   8.96158   8.96158      1.00  2.282454  2.683999
   8.96147   8.96147      1.00  2.281194  2.682919
   8.96137   8.96137      1.00  2.281224  2.680679
   8.96125   8.96125      1.00  2.280334  2.678909
   8.96113   8.96113      1.00  2.279134  2.677899
   8.96102   8.96102      1.00  2.279014  2.681509
   8.96091   8.96091      1.00  2.281134  2.684889
   8.96079   8.96079      1.00  2.281564  2.683689
   8.96067   8.96067      1.00  2.283844  2.684759
   8.96056   8.96056      1.00  2.283774  2.682979
   8.96045   8.96045      1.00  2.280944  2.683419
   8.96033   8.96033      1.00  2.281594  2.683089
   8.96021   8.96021      1.00  2.265294  2.665339
   8.96009   8.96009      1.00  2.280634  2.686719
   8.95998   8.95998      1.00  2.282684  2.687089
   8.95985   8.95985      1.00  2.279454  2.687189
   8.95973   8.95973      1.00  2.279124  2.683079
   8.95962   8.95962      1.00  2.277284  2.683049
   8.95951   8.95951      1.00  2.281644  2.687269
   8.95939   8.95939      1.00  2.280124  2.684629
   8.95928   8.95928      1.00  2.284724  2.690239
   8.95917   8.95917      1.00  2.279384  2.679649
   8.95906   8.95906      1.00  2.276344  2.679559
   8.95894   8.95894      1.00  2.278884  2.684039
   8.95883   8.95883      1.00  2.276384  2.680929
   8.95872   8.95872      1.00  2.278084  2.681989
   8.95861   8.95861      1.00  2.263804  2.664209
   8.95849   8.95849      1.00  2.279144  2.681219
   8.95838   8.95838      1.00  2.279604  2.680209
   8.95827   8.95827      1.00  2.279004  2.682389
   8.95817   8.95817      1.00  2.282374  2.685719
   8.95805   8.95805      1.00  2.280274  2.682319
   8.95794   8.95794      1.00  2.280124  2.684049
   8.95784   8.95784      1.00  2.277754  2.678329
   8.95773   8.95773      1.00  2.278154  2.679479
   8.95761   8.95761      1.00  2.277364  2.676099
   8.95750   8.95750      1.00  2.277904  2.679539
   8.95739   8.95739      1.00  2.276804  2.681509
   8.95729   8.95729      1.00  2.279484  2.678369
   8.95718   8.95718      1.00  2.279084  2.682539
   8.95706   8.95706      1.00  2.261624  2.661419
   8.95696   8.95696      1.00  2.280174  2.686119
   8.95685   8.95685      1.00  2.278394  2.676429
   8.95674   8.95674      1.00  2.279204  2.679159
   8.95663   8.95663      1.00  2.275864  2.675199
   8.95653   8.95653      1.00  2.276134  2.675799
   8.95642   8.95642      1.00  2.278924  2.680649
   8.95632   8.95632      1.00  2.277914  2.677419
   8.95621   8.95621      1.00  2.277464  2.675879
   8.95611   8.95611      1.00  2.279294  2.679949
   8.95601   8.95601      1.00  2.278414  2.678289
   8.95590   8.95590      1.00  2.279994  2.680639
   8.95580   8.95580      1.00  2.278684  2.676339
   8.95570   8.95570      1.00  2.277994  2.666679
   8.95560   8.95560      1.00  2.278294  2.662239
   8.95549   8.95549      1.00  2.261134  2.658449
   8.95538   8.95538      1.00  2.277874  2.677699
   8.95528   8.95528      1.00  2.277614  2.670609
   8.95518   8.95518      1.00  2.277194  2.658409
   8.95508   8.95508      1.00  2.277624  2.658319
   8.95497   8.95497      1.00  2.278524  2.667169
   8.95487   8.95487      1.00  2.276454  2.670819
   8.95477   8.95477      1.00  2.278564  2.676549
   8.95467   8.95467      1.00  2.278494  2.671579
   8.95455   8.95455      1.00  2.276804  2.670509
   8.95444   8.95444      1.00  2.274274  2.665069
   8.95433   8.95433      1.00  2.275414  2.665159
   8.95421   8.95421      1.00  2.275044  2.670569
   8.95410   8.95410      1.00  2.259524  2.651369
   8.95399   8.95399      1.00  2.277624  2.671139
   8.95387   8.95387      1.00  2.279934  2.669249
   8.95375   8.95375      1.00  2.278204  2.669459
   8.95364   8.95364      1.00  2.277914  2.667759
   8.95353   8.95353      1.00  2.276934  2.662129
   8.95342   8.95342      1.00  2.275254  2.663279
   8.95330   8.95330      1.00  2.273034  2.659789
   8.95318   8.95318      1.00  2.277114  2.664359
   8.95307   8.95307      1.00  2.271874  2.659679
   8.95296   8.95296      1.00  2.275024  2.662659
   8.95284   8.95284      1.00  2.275534  2.661969
   8.95272   8.95272      1.00  2.274564  2.664219
   8.95261   8.95261      1.00  2.270534  2.655029
   8.95250   8.95250      1.00  2.271994  2.659039
   8.95239   8.95239      1.00  2.278784  2.665019
   8.95228   8.95228      1.00  2.274794  2.661329
   8.95217   8.95217      1.00  2.276344  2.663249
   8.95206   8.95206      1.00  2.277164  2.660889
   8.95194   8.95194      1.00  2.272554  2.658109
   8.95183   8.95183      1.00  2.273094  2.655789
   8.95172   8.95172      1.00  2.270504  2.653409
   8.95161   8.95161      1.00  2.271314  2.654439
   8.95150   8.95150      1.00  2.274854  2.655619
   8.95139   8.95139      1.00  2.275934  2.661839
   8.95128   8.95128      1.00  2.276204  2.658329
   8.95117   8.95117      1.00  2.273224  2.656979
   8.95105   8.95105      1.00  2.260994  2.643189
   8.95093   8.95093      1.00  2.270044  2.651929
   8.95082   8.95082      1.00  2.271074  2.649489
   8.95071   8.95071      1.00  2.274394  2.654279
   8.95059   8.95059      1.00  2.271774  2.649479
   8.95048   8.95048      1.00  2.270204  2.646979
   8.95036   8.95036      1.00  2.272424  2.651069
   8.95025   8.95025      1.00  2.272584  2.649559
   8.95012   8.95012      1.00  2.273184  2.648639
   8.95000   8.95000      1.00  2.273204  2.649839
   8.94989   8.94989      1.00  2.272874  2.648969
   8.94978   8.94978      1.00  2.272424  2.643169
   8.94965   8.94965      1.00  2.271264  2.639639
   8.94954   8.94954      1.00  2.272074  2.641309
   8.94943   8.94943      1.00  2.253734  2.617559
   8.94931   8.94931      1.00  2.267974  2.635509
   8.94920   8.94920      1.00  2.271924  2.637139
   8.94908   8.94908      1.00  2.271964  2.635859
   8.94897   8.94897      1.00  2.273384  2.638929
   8.94887   8.94887      1.00  2.270964  2.636499
   8.94875   8.94875      1.00  2.269874  2.634089
   8.94863   8.94863      1.00  2.268954  2.630099
   8.94853   8.94853      1.00  2.266434  2.630859
   8.94843   8.94843      1.00  2.267484  2.628229
   8.94831   8.94831      1.00  2.265734  2.627609
   8.94820   8.94820      1.00  2.270154  2.628169
   8.94810   8.94810      1.00  2.269134  2.627289
   8.94799   8.94799      1.00  2.265374  2.623649
   8.94787   8.94787      1.00  2.259244  2.612729
   8.94775   8.94775      1.00  2.268754  2.626099
   8.94765   8.94765      1.00  2.270764  2.625149
   8.94754   8.94754      1.00  2.269444  2.619999
   8.94743   8.94743      1.00  2.268554  2.616099
   8.94732   8.94732      1.00  2.264454  2.612799
   8.94721   8.94721      1.00  2.267214  2.610799
   8.94710   8.94710      1.00  2.265004  2.609829
   8.94699   8.94699      1.00  2.265924  2.609719
   8.94688   8.94688      1.00  2.264614  2.606559
   8.94677   8.94677      1.00  2.264454  2.605909
   8.94667   8.94667      1.00  2.266484  2.601669
   8.94656   8.94656      1.00  2.267144  2.602989
   8.94645   8.94645      1.00  2.265924  2.598399
   8.94635   8.94635      1.00  2.263764  2.596749
   8.94625   8.94625      1.00  2.249334  2.580039
   8.94615   8.94615      1.00  2.258904  2.585599
   8.94604   8.94604      1.00  2.261004  2.584029
   8.94594   8.94594      1.00  2.259744  2.580829
   8.94584   8.94584      1.00  2.263274  2.586419
   8.94573   8.94573      1.00  2.265504  2.585259
   8.94563   8.94563      1.00  2.265774  2.583599
   8.94552   8.94552      1.00  2.263704  2.580679
   8.94543   8.94543      1.00  2.262294  2.574869
   8.94532   8.94532      1.00  2.261334  2.572569
   8.94521   8.94521      1.00  2.260124  2.563779
   8.94511   8.94511      1.00  2.260854  2.564259
   8.94501   8.94501      1.00  2.256574  2.556019
   8.94490   8.94490      1.00  2.244874  2.538349
   8.94480   8.94480      1.00  2.256134  2.552209
   8.94470   8.94470      1.00  2.257334  2.549899
   8.94459   8.94459      1.00  2.262984  2.553679
   8.94447   8.94447      1.00  2.262664  2.548379
   8.94436   8.94436      1.00  2.262984  2.543409
   8.94425   8.94425      1.00  2.257054  2.535049
   8.94414   8.94414      1.00  2.259054  2.534069
   8.94403   8.94403      1.00  2.254414  2.521759
   8.94391   8.94391      1.00  2.255114  2.525919
   8.94380   8.94380      1.00  2.256754  2.521469
   8.94369   8.94369      1.00  2.254994  2.514559
   8.94357   8.94357      1.00  2.257084  2.512549
   8.94345   8.94345      1.00  2.252634  2.504519
   8.94333   8.94333      1.00  2.252704  2.500689
   8.94322   8.94322      1.00  2.258664  2.502219
   8.94310   8.94310      1.00  2.255674  2.493309
   8.94299   8.94299      1.00  2.255894  2.486419
   8.94288   8.94288      1.00  2.252574  2.481629
   8.94277   8.94277      1.00  2.255584  2.479839
   8.94264   8.94264      1.00  2.250724  2.470969
   8.94253   8.94253      1.00  2.253154  2.468779
   8.94242   8.94242      1.00  2.253214  2.460329
   8.94232   8.94232      1.00  2.248944  2.452659
   8.94220   8.94220      1.00  2.250324  2.447239
   8.94209   8.94209      1.00  2.251974  2.443629
   8.94198   8.94198      1.00  2.257624  2.439179
   8.94187   8.94187      1.00  2.239754  2.412809
   8.94176   8.94176      1.00  2.253144  2.419979
   8.94165   8.94165      1.00  2.249934  2.410509
   8.94154   8.94154      1.00  2.248324  2.399589
   8.94144   8.94144      1.00  2.250794  2.392189
   8.94132   8.94132      1.00  2.249174  2.380219
   8.94121   8.94121      1.00  2.253804  2.375609
   8.94110   8.94110      1.00  2.253994  2.365179
   8.94098   8.94098      1.00  2.255624  2.354679
   8.94086   8.94086      1.00  2.251884  2.337859
   8.94074   8.94074      1.00  2.252064  2.331189
   8.94063   8.94063      1.00  2.252174  2.317569
   8.94052   8.94052      1.00  2.247214  2.302899
   8.94040   8.94040      1.00  2.249254  2.284139
   8.94028   8.94028      1.00  2.231074  2.254159
   8.94017   8.94017      1.00  2.248604  2.257789
   8.94005   8.94005      1.00  2.251754  2.242819
   8.93993   8.93993      1.00  2.250934  2.227019
   8.93981   8.93981      1.00  2.250934  2.207019
   8.93969   8.93969      1.00  2.251534  2.181449
   8.93958   8.93958      1.00  2.255344  2.162199
   8.93947   8.93947      1.00  2.252624  2.132789
   8.93935   8.93935      1.00  2.249894  2.107799
   8.93924   8.93924      1.00  2.251394  2.085589
   8.93913   8.93913      1.00  2.246564  2.056399
   8.93901   8.93901      1.00  2.244904  2.030939
   8.93890   8.93890      1.00  2.246564  2.000669
   8.93880   8.93880      1.00  2.245384  1.972539
   8.93869   8.93869      1.00  2.246444  1.941139
   8.93856   8.93856      1.00  2.250354  1.910319
   8.93845   8.93845      1.00  2.254404  1.880579
   8.93835   8.93835      1.00  2.249384  1.848019
   8.93824   8.93824      1.00  2.254124  1.815989
   8.93814   8.93814      1.00  2.249254  1.781929
   8.93802   8.93802      1.00  2.246144  1.739629
   8.93791   8.93791      1.00  2.249444  1.704549
   8.93780   8.93780      1.00  2.246704  1.665389
   8.93768   8.93768      1.00  2.247494  1.622649
   8.93757   8.93757      1.00  2.247814  1.581359
   8.93747   8.93747      1.00  2.253794  1.546219
   8.93736   8.93736      1.00  2.252674  1.505039
   8.93725   8.93725      1.00  2.251284  1.465779
   8.93714   8.93714      1.00  2.252394  1.420289
   8.93703   8.93703      1.00  2.232474  1.373269
   8.93692   8.93692      1.00  2.248704  1.342759
   8.93681   8.93681      1.00  2.244154  1.307019
   8.93670   8.93670      1.00  2.250304  1.269319
   8.93660   8.93660      1.00  2.246464  1.226069
   8.93650   8.93650      1.00  2.248134  1.190309
   8.93639   8.93639      1.00  2.251524  1.151559
   8.93628   8.93628      1.00  2.253494  1.114269
   8.93618   8.93618      1.00  2.252734  1.080159
   8.93607   8.93607      1.00  2.250554  1.046929
   8.93597   8.93597      1.00  2.248244  1.006879
   8.93586   8.93586      1.00  2.244664   .974629
   8.93576   8.93576      1.00  2.249664   .944579
   8.93567   8.93567      1.00  2.231814   .907739
   8.93556   8.93556      1.00  2.245054   .879359
   8.93545   8.93545      1.00  2.251584   .847959
   8.93535   8.93535      1.00  2.250894   .820639
   8.93525   8.93525      1.00  2.252184   .796609
   8.93515   8.93515      1.00  2.250924   .768939
   8.93504   8.93504      1.00  2.254434   .740109
   8.93494   8.93494      1.00  2.253974   .714739
   8.93483   8.93483      1.00  2.250024   .691909
   8.93473   8.93473      1.00  2.249074   .668779
   8.93461   8.93461      1.00  2.246744   .644099
   8.93450   8.93450      1.00  2.248304   .623349
   8.93439   8.93439      1.00  2.247344   .601239
   8.93428   8.93428      1.00  2.243264   .581029
   8.93417   8.93417      1.00  2.241274   .561709
   8.93407   8.93407      1.00  2.255454   .545709
   8.93395   8.93395      1.00  2.254174   .528369
   8.93384   8.93384      1.00  2.251894   .512639
   8.93372   8.93372      1.00  2.247474   .493989
   8.93361   8.93361      1.00  2.250744   .479279
   8.93349   8.93349      1.00  2.245794   .462649
   8.93337   8.93337      1.00  2.248814   .450889
   8.93325   8.93325      1.00  2.247724   .436129
   8.93313   8.93313      1.00  2.249044   .423879
   8.93303   8.93303      1.00  2.251964   .413219
   8.93291   8.93291      1.00  2.251984   .402179
   8.93279   8.93279      1.00  2.252014   .390899
   8.93268   8.93268      1.00  2.239434   .377999
   8.93256   8.93256      1.00  2.253514   .372949
   8.93245   8.93245      1.00  2.249594   .364179
   8.93234   8.93234      1.00  2.243294   .355409
   8.93223   8.93223      1.00  2.248734   .349029
   8.93212   8.93212      1.00  2.246324   .344179
   8.93200   8.93200      1.00  2.248664   .337189
   8.93189   8.93189      1.00  2.248154   .333229
   8.93179   8.93179      1.00  2.251094   .327239
   8.93168   8.93168      1.00  2.250604   .324449
   8.93156   8.93156      1.00  2.250184   .321249
   8.93145   8.93145      1.00  2.252114   .319169
   8.93134   8.93134      1.00  2.251434   .318409
   8.93123   8.93123      1.00  2.249684   .315209
   8.93112   8.93112      1.00  2.228734   .309059
   8.93100   8.93100      1.00  2.244084   .309819
   8.93089   8.93089      1.00  2.248934   .311219
   8.93077   8.93077      1.00  2.252114   .309299
   8.93065   8.93065      1.00  2.249954   .309549
   8.93054   8.93054      1.00  2.250384   .307819
   8.93043   8.93043      1.00  2.251214   .308689
   8.93031   8.93031      1.00  2.250644   .308529
   8.93019   8.93019      1.00  2.249004   .309079
   8.93007   8.93007      1.00  2.247884   .308559
   8.92995   8.92995      1.00  2.248494   .309959
   8.92984   8.92984      1.00  2.243274   .308499
   8.92972   8.92972      1.00  2.245824   .310209
   8.92959   8.92959      1.00  2.232824   .308099
   8.92948   8.92948      1.00  2.246284   .309889
   8.92936   8.92936      1.00  2.249164   .312149
   8.92925   8.92925      1.00  2.247944   .312639
   8.92914   8.92914      1.00  2.252124   .313069
   8.92903   8.92903      1.00  2.249124   .314379
   8.92892   8.92892      1.00  2.248644   .314629
   8.92880   8.92880      1.00  2.247724   .318379
   8.92870   8.92870      1.00  2.244104   .316619
   8.92859   8.92859      1.00  2.244914   .315979
   8.92847   8.92847      1.00  2.246974   .318539
   8.92836   8.92836      1.00  2.245204   .318769
   8.92825   8.92825      1.00  2.253564   .319979
   8.92814   8.92814      1.00  2.252464   .320979
   8.92803   8.92803      1.00  2.252094   .320979
   8.92792   8.92792      1.00  2.245914   .321719
   8.92781   8.92781      1.00  2.244044   .322069
   8.92770   8.92770      1.00  2.242824   .321879
   8.92759   8.92759      1.00  2.250034   .322279
   8.92747   8.92747      1.00  2.247724   .322579
   8.92736   8.92736      1.00  2.245914   .322159
   8.92726   8.92726      1.00  2.249874   .323699
   8.92715   8.92715      1.00  2.249394   .324989
   8.92704   8.92704      1.00  2.251684   .325629
   8.92693   8.92693      1.00  2.254344   .327349
   8.92682   8.92682      1.00  2.252204   .325759
   8.92671   8.92671      1.00  2.254634   .324429
   8.92660   8.92660      1.00  2.250104   .325149
   8.92649   8.92649      1.00  2.250034   .324889
   8.92639   8.92639      1.00  2.249854   .326909
   8.92630   8.92630      1.00  2.233334   .323759
   8.92619   8.92619      1.00  2.251064   .325949
   8.92608   8.92608      1.00  2.249284   .326309
   8.92598   8.92598      1.00  2.251174   .327749
   8.92588   8.92588      1.00  2.254574   .329789
   8.92577   8.92577      1.00  2.257124   .328359
   8.92567   8.92567      1.00  2.253584   .330329
   8.92557   8.92557      1.00  2.252164   .329269
   8.92547   8.92547      1.00  2.249354   .329339
   8.92536   8.92536      1.00  2.248934   .330949
   8.92526   8.92526      1.00  2.252024   .332749
   8.92515   8.92515      1.00  2.252054   .332779
   8.92505   8.92505      1.00  2.252474   .335509
   8.92494   8.92494      1.00  2.251244   .337419
   8.92484   8.92484      1.00  2.246524   .335489
   8.92474   8.92474      1.00  2.252484   .336119
   8.92462   8.92462      1.00  2.255684   .340329
   8.92451   8.92451      1.00  2.254924   .337339
   8.92440   8.92440      1.00  2.251584   .337679
   8.92429   8.92429      1.00  2.252294   .338619
   8.92419   8.92419      1.00  2.248684   .339209
   8.92408   8.92408      1.00  2.251594   .343629
   8.92396   8.92396      1.00  2.252954   .343029
   8.92385   8.92385      1.00  2.253894   .344149
   8.92373   8.92373      1.00  2.255404   .347839
   8.92361   8.92361      1.00  2.256134   .346009
   8.92349   8.92349      1.00  2.255214   .350119
   8.92338   8.92338      1.00  2.253084   .349049
   8.92326   8.92326      1.00  2.238904   .346019
   8.92315   8.92315      1.00  2.247264   .349469
   8.92303   8.92303      1.00  2.254514   .352469
   8.92292   8.92292      1.00  2.250644   .353339
   8.92281   8.92281      1.00  2.252084   .354299
   8.92269   8.92269      1.00  2.252684   .356599
   8.92257   8.92257      1.00  2.253854   .359719
   8.92246   8.92246      1.00  2.256034   .360829
   8.92235   8.92235      1.00  2.254404   .362519
   8.92223   8.92223      1.00  2.253014   .364139
   8.92212   8.92212      1.00  2.254994   .365089
   8.92201   8.92201      1.00  2.254584   .367029
   8.92190   8.92190      1.00  2.255774   .371359
   8.92180   8.92180      1.00  2.249104   .368799
   8.92169   8.92169      1.00  2.251514   .371479
   8.92158   8.92158      1.00  2.235044   .370429
   8.92147   8.92147      1.00  2.253414   .374769
   8.92135   8.92135      1.00  2.252634   .377679
   8.92124   8.92124      1.00  2.254934   .378199
   8.92113   8.92113      1.00  2.254724   .378809
   8.92102   8.92102      1.00  2.254254   .382259
   8.92090   8.92090      1.00  2.254134   .379629
   8.92078   8.92078      1.00  2.254124   .381049
   8.92066   8.92066      1.00  2.252644   .383479
   8.92055   8.92055      1.00  2.250184   .385419
   8.92043   8.92043      1.00  2.251764   .385289
   8.92031   8.92031      1.00  2.251034   .386819
   8.92020   8.92020      1.00  2.256154   .389169
   8.92008   8.92008      1.00  2.240034   .387149
   8.91996   8.91996      1.00  2.252794   .392899
   8.91984   8.91984      1.00  2.255614   .392589
   8.91973   8.91973      1.00  2.254144   .393309
   8.91961   8.91961      1.00  2.252404   .393359
   8.91950   8.91950      1.00  2.251964   .395829
   8.91938   8.91938      1.00  2.252734   .397249
   8.91927   8.91927      1.00  2.252344   .396739
   8.91916   8.91916      1.00  2.250934   .397949
   8.91905   8.91905      1.00  2.249364   .399549
   8.91894   8.91894      1.00  2.252854   .401359
   8.91882   8.91882      1.00  2.251684   .401629
   8.91871   8.91871      1.00  2.253304   .401399
   8.91860   8.91860      1.00  2.254034   .401329
   8.91848   8.91848      1.00  2.233674   .396379
   8.91837   8.91837      1.00  2.252624   .400379
   8.91827   8.91827      1.00  2.250614   .399979
   8.91816   8.91816      1.00  2.249184   .400419
   8.91805   8.91805      1.00  2.251724   .403089
   8.91794   8.91794      1.00  2.253374   .400559
   8.91783   8.91783      1.00  2.250794   .398519
   8.91772   8.91772      1.00  2.253044   .397419
   8.91760   8.91760      1.00  2.256314   .397439
   8.91749   8.91749      1.00  2.251514   .396729
   8.91739   8.91739      1.00  2.252834   .397799
   8.91728   8.91728      1.00  2.252304   .397809
   8.91716   8.91716      1.00  2.250784   .395099
   8.91706   8.91706      1.00  2.246494   .394439
   8.91695   8.91695      1.00  2.240864   .391919
   8.91684   8.91684      1.00  2.248074   .392119
   8.91673   8.91673      1.00  2.248684   .390239
   8.91663   8.91663      1.00  2.253744   .390339
   8.91652   8.91652      1.00  2.250264   .387959
   8.91641   8.91641      1.00  2.254844   .388789
   8.91631   8.91631      1.00  2.252014   .387869
   8.91621   8.91621      1.00  2.254054   .385959
   8.91611   8.91611      1.00  2.252734   .384279
   8.91600   8.91600      1.00  2.248994   .381509
   8.91589   8.91589      1.00  2.252474   .380829
   8.91579   8.91579      1.00  2.250834   .379369
   8.91569   8.91569      1.00  2.252324   .363389
   8.91558   8.91558      1.00  2.235184   .359829
   8.91548   8.91548      1.00  2.253714   .374789
   8.91538   8.91538      1.00  2.251974   .373049
   8.91528   8.91528      1.00  2.251124   .372989
   8.91517   8.91517      1.00  2.251874   .374129
   8.91507   8.91507      1.00  2.250524   .375509
   8.91497   8.91497      1.00  2.252694   .373319
   8.91487   8.91487      1.00  2.253174   .369589
   8.91476   8.91476      1.00  2.244174   .366269
   8.91465   8.91465      1.00  2.252144   .367149
   8.91454   8.91454      1.00  2.249964   .365139
   8.91443   8.91443      1.00  2.252244   .365499
   8.91432   8.91432      1.00  2.253994   .365619
   8.91420   8.91420      1.00  2.253284   .363949
   8.91410   8.91410      1.00  2.238644   .359159
   8.91399   8.91399      1.00  2.248554   .359279
   8.91387   8.91387      1.00  2.250974   .359299
   8.91375   8.91375      1.00  2.250304   .359069
   8.91364   8.91364      1.00  2.250544   .356429
   8.91352   8.91352      1.00  2.251084   .353699
   8.91341   8.91341      1.00  2.248434   .355669
   8.91328   8.91328      1.00  2.249004   .353199
   8.91317   8.91317      1.00  2.252294   .351199
   8.91306   8.91306      1.00  2.253404   .353119
   8.91294   8.91294      1.00  2.251914   .350359
   8.91282   8.91282      1.00  2.250494   .350239
   8.91272   8.91272      1.00  2.249704   .347589
   8.91261   8.91261      1.00  2.248174   .347589
   8.91249   8.91249      1.00  2.232984   .343559
   8.91238   8.91238      1.00  2.251404   .344709
   8.91227   8.91227      1.00  2.248414   .342509
   8.91216   8.91216      1.00  2.252814   .341339
   8.91204   8.91204      1.00  2.251154   .341059
   8.91193   8.91193      1.00  2.249954   .341789
   8.91182   8.91182      1.00  2.253784   .341629
   8.91172   8.91172      1.00  2.253034   .339049
   8.91161   8.91161      1.00  2.251944   .336179
   8.91150   8.91150      1.00  2.247054   .333179
   8.91139   8.91139      1.00  2.249034   .333659
   8.91128   8.91128      1.00  2.251154   .333159
   8.91116   8.91116      1.00  2.247874   .331349
   8.91104   8.91104      1.00  2.250944   .330129
   8.91093   8.91093      1.00  2.251834   .330189
   8.91082   8.91082      1.00  2.235554   .324549
   8.91071   8.91071      1.00  2.247584   .325669
   8.91059   8.91059      1.00  2.250174   .325629
   8.91048   8.91048      1.00  2.250024   .324009
   8.91036   8.91036      1.00  2.248184   .324019
   8.91024   8.91024      1.00  2.248994   .323019
   8.91012   8.91012      1.00  2.248424   .320989
   8.91000   8.91000      1.00  2.250224   .322609
   8.90988   8.90988      1.00  2.251504   .320789
   8.90977   8.90977      1.00  2.248184   .318259
   8.90965   8.90965      1.00  2.249934   .318699
   8.90954   8.90954      1.00  2.252974   .318379
   8.90942   8.90942      1.00  2.251464   .318109
   8.90931   8.90931      1.00  2.251124   .316309
   8.90919   8.90919      1.00  2.238774   .314929
   8.90909   8.90909      1.00  2.252144   .315439
   8.90898   8.90898      1.00  2.248514   .315359
   8.90887   8.90887      1.00  2.248384   .314649
   8.90875   8.90875      1.00  2.249574   .314219
   8.90864   8.90864      1.00  2.246744   .314939
   8.90853   8.90853      1.00  2.254884   .314459
   8.90842   8.90842      1.00  2.249274   .314639
   8.90831   8.90831      1.00  2.251784   .315459
   8.90820   8.90820      1.00  2.246404   .313159
   8.90810   8.90810      1.00  2.247534   .311899
   8.90798   8.90798      1.00  2.250844   .313929
   8.90787   8.90787      1.00  2.245854   .313919
   8.90776   8.90776      1.00  2.234834   .313449
   8.90765   8.90765      1.00  2.245314   .314939
   8.90754   8.90754      1.00  2.249554   .316529
   8.90742   8.90742      1.00  2.252094   .315379
   8.90732   8.90732      1.00  2.247384   .315079
   8.90722   8.90722      1.00  2.251784   .316509
   8.90711   8.90711      1.00  2.246034   .316569
   8.90699   8.90699      1.00  2.249164   .318419
   8.90689   8.90689      1.00  2.246934   .317179
   8.90678   8.90678      1.00  2.246024   .317819
   8.90667   8.90667      1.00  2.245964   .318499
   8.90656   8.90656      1.00  2.242974   .319859
   8.90646   8.90646      1.00  2.245224   .321009
   8.90635   8.90635      1.00  2.233884   .319929
   8.90625   8.90625      1.00  2.244254   .320139
   8.90614   8.90614      1.00  2.247894   .322209
   8.90604   8.90604      1.00  2.248144   .322519
   8.90595   8.90595      1.00  2.249174   .323319
   8.90584   8.90584      1.00  2.246604   .324159
   8.90573   8.90573      1.00  2.244544   .325979
   8.90563   8.90563      1.00  2.243274   .326789
   8.90553   8.90553      1.00  2.245954   .327309
   8.90542   8.90542      1.00  2.245384   .329279
   8.90531   8.90531      1.00  2.245614   .329429
   8.90522   8.90522      1.00  2.246474   .330969
   8.90512   8.90512      1.00  2.244984   .331429
   8.90501   8.90501      1.00  2.248864   .332479
   8.90490   8.90490      1.00  2.231004   .330479
   8.90480   8.90480      1.00  2.241644   .333229
   8.90470   8.90470      1.00  2.249824   .336639
   8.90458   8.90458      1.00  2.245044   .334609
   8.90447   8.90447      1.00  2.241804   .336949
   8.90437   8.90437      1.00  2.241064   .337569
   8.90426   8.90426      1.00  2.241574   .338609
   8.90414   8.90414      1.00  2.245364   .337929
   8.90402   8.90402      1.00  2.245334   .341379
   8.90391   8.90391      1.00  2.245224   .343189
   8.90381   8.90381      1.00  2.244794   .342979
   8.90369   8.90369      1.00  2.243104   .343889
   8.90357   8.90357      1.00  2.244954   .345399
   8.90345   8.90345      1.00  2.238414   .345879
   8.90334   8.90334      1.00  2.224994   .343759
   8.90322   8.90322      1.00  2.236924   .344619
   8.90310   8.90310      1.00  2.242524   .345329
   8.90299   8.90299      1.00  2.239904   .348029
   8.90287   8.90287      1.00  2.243764   .348299
   8.90276   8.90276      1.00  2.244014   .347549
   8.90265   8.90265      1.00  2.243574   .348339
   8.90253   8.90253      1.00  2.243514   .346739
   8.90243   8.90243      1.00  2.238754   .347229
   8.90231   8.90231      1.00  2.239524   .349709
   8.90219   8.90219      1.00  2.236894   .350849
   8.90208   8.90208      1.00  2.237854   .351139
   8.90198   8.90198      1.00  2.237644   .351619
   8.90187   8.90187      1.00  2.237614   .350549
   8.90176   8.90176      1.00  2.238794   .352699
   8.90165   8.90165      1.00  2.226284   .350769
   8.90154   8.90154      1.00  2.238854   .353329
   8.90143   8.90143      1.00  2.242364   .354069
   8.90131   8.90131      1.00  2.242764   .353939
   8.90120   8.90120      1.00  2.239574   .353539
   8.90109   8.90109      1.00  2.243564   .355239
   8.90097   8.90097      1.00  2.236164   .354029
   8.90086   8.90086      1.00  2.234384   .355099
   8.90075   8.90075      1.00  2.238584   .355409
   8.90063   8.90063      1.00  2.237424   .357119
   8.90051   8.90051      1.00  2.238364   .356699
   8.90039   8.90039      1.00  2.239384   .357269
   8.90027   8.90027      1.00  2.241324   .355839
   8.90016   8.90016      1.00  2.240924   .355959
   8.90004   8.90004      1.00  2.228434   .354589
   8.89992   8.89992      1.00  2.238014   .356689
   8.89981   8.89981      1.00  2.233464   .355989
   8.89969   8.89969      1.00  2.243174   .356939
   8.89957   8.89957      1.00  2.239064   .356189
   8.89946   8.89946      1.00  2.240724   .357439
   8.89935   8.89935      1.00  2.237124   .358529
   8.89924   8.89924      1.00  2.240714   .359539
   8.89912   8.89912      1.00  2.239714   .358379
   8.89901   8.89901      1.00  2.238924   .358499
   8.89890   8.89890      1.00  2.242394   .363159
   8.89879   8.89879      1.00  2.240374   .362829
   8.89867   8.89867      1.00  2.239914   .362819
   8.89856   8.89856      1.00  2.222474   .361729
   8.89845   8.89845      1.00  2.232954   .360829
   8.89835   8.89835      1.00  2.237074   .363599
   8.89824   8.89824      1.00  2.239304   .361269
   8.89813   8.89813      1.00  2.242754   .361749
   8.89802   8.89802      1.00  2.239334   .361969
   8.89791   8.89791      1.00  2.240034   .362859
   8.89780   8.89780      1.00  2.240844   .364559
   8.89768   8.89768      1.00  2.237404   .362849
   8.89757   8.89757      1.00  2.238764   .361539
   8.89747   8.89747      1.00  2.240944   .362949
   8.89736   8.89736      1.00  2.235174   .362379
   8.89724   8.89724      1.00  2.235654   .363249
   8.89714   8.89714      1.00  2.226744   .361959
   8.89703   8.89703      1.00  2.239264   .364559
   8.89692   8.89692      1.00  2.240724   .364549
   8.89681   8.89681      1.00  2.240344   .363879
   8.89670   8.89670      1.00  2.241484   .362349
   8.89660   8.89660      1.00  2.238934   .362519
   8.89649   8.89649      1.00  2.242014   .363709
   8.89638   8.89638      1.00  2.240434   .364459
   8.89628   8.89628      1.00  2.232394   .364179
   8.89618   8.89618      1.00  2.234994   .364649
   8.89607   8.89607      1.00  2.233564   .366759
   8.89597   8.89597      1.00  2.235244   .367199
   8.89587   8.89587      1.00  2.237534   .367549
   8.89577   8.89577      1.00  2.242214   .368169
   8.89566   8.89566      1.00  2.228444   .363449
   8.89556   8.89556      1.00  2.235084   .363369
   8.89546   8.89546      1.00  2.239034   .367059
   8.89536   8.89536      1.00  2.238114   .368059
   8.89526   8.89526      1.00  2.236894   .365829
   8.89515   8.89515      1.00  2.233264   .365859
   8.89505   8.89505      1.00  2.237054   .365789
   8.89494   8.89494      1.00  2.235234   .367969
   8.89484   8.89484      1.00  2.238614   .370329
   8.89472   8.89472      1.00  2.237064   .369909
   8.89461   8.89461      1.00  2.235124   .367479
   8.89451   8.89451      1.00  2.237354   .366049
   8.89440   8.89440      1.00  2.238214   .365289
   8.89429   8.89429      1.00  2.233044   .365979
   8.89418   8.89418      1.00  2.220094   .364219
   8.89407   8.89407      1.00  2.237104   .365419
   8.89395   8.89395      1.00  2.231374   .365739
   8.89383   8.89383      1.00  2.230304   .363729
   8.89373   8.89373      1.00  2.232654   .366099
   8.89361   8.89361      1.00  2.236804   .365709
   8.89349   8.89349      1.00  2.236764   .366439
   8.89337   8.89337      1.00  2.235154   .366479
   8.89326   8.89326      1.00  2.237694   .365079
   8.89315   8.89315      1.00  2.233804   .365549
   8.89304   8.89304      1.00  2.233194   .364069
   8.89292   8.89292      1.00  2.235714   .364279
   8.89280   8.89280      1.00  2.229914   .364469
   8.89270   8.89270      1.00  2.232534   .366039
   8.89258   8.89258      1.00  2.228014   .364599
   8.89246   8.89246      1.00  2.226534   .364859
   8.89235   8.89235      1.00  2.231054   .364309
   8.89224   8.89224      1.00  2.238684   .364469
   8.89212   8.89212      1.00  2.233344   .365929
   8.89201   8.89201      1.00  2.234974   .364669
   8.89191   8.89191      1.00  2.234634   .363419
   8.89180   8.89180      1.00  2.235004   .363149
   8.89169   8.89169      1.00  2.229824   .363299
   8.89157   8.89157      1.00  2.226144   .363899
   8.89147   8.89147      1.00  2.228594   .364189
   8.89136   8.89136      1.00  2.230204   .365239
   8.89125   8.89125      1.00  2.235744   .364209
   8.89113   8.89113      1.00  2.234594   .364909
   8.89102   8.89102      1.00  2.223914   .362259
   8.89091   8.89091      1.00  2.232324   .365099
   8.89079   8.89079      1.00  2.231814   .365799
   8.89067   8.89067      1.00  2.231554   .368539
   8.89056   8.89056      1.00  2.226644   .369319
   8.89045   8.89045      1.00  2.232464   .365029
   8.89033   8.89033      1.00  2.228904   .364129
   8.89021   8.89021      1.00  2.231464   .367139
   8.89009   8.89009      1.00  2.234244   .365079
   8.88998   8.88998      1.00  2.233044   .367739
   8.88985   8.88985      1.00  2.231614   .372589
   8.88973   8.88973      1.00  2.229664   .370499
   8.88962   8.88962      1.00  2.230364   .367989
   8.88950   8.88950      1.00  2.229494   .365579
   8.88939   8.88939      1.00  2.230114   .365589
   8.88928   8.88928      1.00  2.221944   .362809
   8.88917   8.88917      1.00  2.230134   .365859
   8.88906   8.88906      1.00  2.227944   .365559
   8.88894   8.88894      1.00  2.232444   .366239
   8.88882   8.88882      1.00  2.230554   .364809
   8.88872   8.88872      1.00  2.233844   .365509
   8.88861   8.88861      1.00  2.235634   .367309
   8.88850   8.88850      1.00  2.234464   .366409
   8.88839   8.88839      1.00  2.228124   .367109
   8.88828   8.88828      1.00  2.228184   .367869
   8.88817   8.88817      1.00  2.232294   .368459
   8.88806   8.88806      1.00  2.226684   .366769
   8.88795   8.88795      1.00  2.228494   .366519
   8.88784   8.88784      1.00  2.219874   .363859
   8.88773   8.88773      1.00  2.229644   .366979
   8.88762   8.88762      1.00  2.233764   .369989
   8.88750   8.88750      1.00  2.232494   .367479
   8.88740   8.88740      1.00  2.230594   .365679
   8.88729   8.88729      1.00  2.231864   .369569
   8.88718   8.88718      1.00  2.230454   .367139
   8.88707   8.88707      1.00  2.225734   .366639
   8.88696   8.88696      1.00  2.228484   .366289
   8.88686   8.88686      1.00  2.230104   .367249
   8.88675   8.88675      1.00  2.227784   .365009
   8.88664   8.88664      1.00  2.226814   .363809
   8.88653   8.88653      1.00  2.229754   .363399
   8.88643   8.88643      1.00  2.228174   .364599
   8.88632   8.88632      1.00  2.224754   .361359
   8.88622   8.88622      1.00  2.235444   .365999
   8.88612   8.88612      1.00  2.225684   .363189
   8.88602   8.88602      1.00  2.228524   .364139
   8.88591   8.88591      1.00  2.226324   .362609
   8.88580   8.88580      1.00  2.225164   .362469
   8.88570   8.88570      1.00  2.226124   .360769
   8.88560   8.88560      1.00  2.228184   .362959
   8.88550   8.88550      1.00  2.228134   .362559
   8.88539   8.88539      1.00  2.230274   .362759
   8.88529   8.88529      1.00  2.230804   .362549
   8.88519   8.88519      1.00  2.233824   .361419
   8.88508   8.88508      1.00  2.227414   .361569
   8.88498   8.88498      1.00  2.216354   .360789
   8.88488   8.88488      1.00  2.230154   .363479
   8.88477   8.88477      1.00  2.228814   .361529
   8.88466   8.88466      1.00  2.232844   .362729
   8.88455   8.88455      1.00  2.228234   .362549
   8.88445   8.88445      1.00  2.233014   .363319
   8.88434   8.88434      1.00  2.233014   .362899
   8.88423   8.88423      1.00  2.232144   .362029
   8.88412   8.88412      1.00  2.232024   .363069
   8.88401   8.88401      1.00  2.231404   .362399
   8.88390   8.88390      1.00  2.234114   .359819
   8.88378   8.88378      1.00  2.232444   .360629
   8.88366   8.88366      1.00  2.229444   .360709
   8.88354   8.88354      1.00  2.227134   .359569
   8.88343   8.88343      1.00  2.211574   .356769
   8.88331   8.88331      1.00  2.228854   .359729
   8.88319   8.88319      1.00  2.227304   .358619
   8.88308   8.88308      1.00  2.234824   .361109
   8.88297   8.88297      1.00  2.235484   .361029
   8.88286   8.88286      1.00  2.234024   .361919
   8.88274   8.88274      1.00  2.231764   .360319
   8.88263   8.88263      1.00  2.229374   .359089
   8.88252   8.88252      1.00  2.231644   .358729
   8.88240   8.88240      1.00  2.228504   .358839
   8.88229   8.88229      1.00  2.228514   .356539
   8.88219   8.88219      1.00  2.232154   .356619
   8.88208   8.88208      1.00  2.230834   .356589
   8.88197   8.88197      1.00  2.216154   .354809
   8.88186   8.88186      1.00  2.227044   .356759
   8.88175   8.88175      1.00  2.234424   .356879
   8.88165   8.88165      1.00  2.232314   .357129
   8.88153   8.88153      1.00  2.227424   .355139
   8.88142   8.88142      1.00  2.229974   .354259
   8.88131   8.88131      1.00  2.227904   .356679
   8.88120   8.88120      1.00  2.223154   .354859
   8.88108   8.88108      1.00  2.229304   .356359
   8.88097   8.88097      1.00  2.226894   .354959
   8.88086   8.88086      1.00  2.227174   .355639
   8.88075   8.88075      1.00  2.230824   .355449
   8.88063   8.88063      1.00  2.228734   .354919
   8.88052   8.88052      1.00  2.231064   .357329
   8.88040   8.88040      1.00  2.228044   .357129
   8.88029   8.88029      1.00  2.214374   .354649
   8.88016   8.88016      1.00  2.224864   .353399
   8.88005   8.88005      1.00  2.220914   .355669
   8.87993   8.87993      1.00  2.227144   .355769
   8.87981   8.87981      1.00  2.228084   .356369
   8.87970   8.87970      1.00  2.225654   .353779
   8.87958   8.87958      1.00  2.227834   .355309
   8.87947   8.87947      1.00  2.229354   .354269
   8.87936   8.87936      1.00  2.226404   .354509
   8.87924   8.87924      1.00  2.223144   .354199
   8.87913   8.87913      1.00  2.225984   .356669
   8.87902   8.87902      1.00  2.226004   .356609
   8.87890   8.87890      1.00  2.225234   .355859
   8.87879   8.87879      1.00  2.220284   .353689
   8.87868   8.87868      1.00  2.204144   .351949
   8.87857   8.87857      1.00  2.220734   .354219
   8.87846   8.87846      1.00  2.227974   .356419
   8.87835   8.87835      1.00  2.227654   .357319
   8.87824   8.87824      1.00  2.228064   .355599
   8.87813   8.87813      1.00  2.226284   .357159
   8.87802   8.87802      1.00  2.224714   .357679
   8.87791   8.87791      1.00  2.222964   .357809
   8.87779   8.87779      1.00  2.221054   .356339
   8.87768   8.87768      1.00  2.222184   .356729
   8.87758   8.87758      1.00  2.222454   .357579
   8.87747   8.87747      1.00  2.223404   .358029
   8.87736   8.87736      1.00  2.225854   .357119
   8.87726   8.87726      1.00  2.223534   .357959
   8.87715   8.87715      1.00  2.212374   .356969
   8.87703   8.87703      1.00  2.224604   .359399
   8.87692   8.87692      1.00  2.224004   .358309
   8.87681   8.87681      1.00  2.220264   .357379
   8.87671   8.87671      1.00  2.222504   .356339
   8.87659   8.87659      1.00  2.222844   .356349
   8.87648   8.87648      1.00  2.221224   .355119
   8.87639   8.87639      1.00  2.223864   .355449
   8.87628   8.87628      1.00  2.220804   .356329
   8.87617   8.87617      1.00  2.218644   .355619
   8.87607   8.87607      1.00  2.225184   .358629
   8.87597   8.87597      1.00  2.224324   .359639
   8.87587   8.87587      1.00  2.225314   .359519
   8.87576   8.87576      1.00  2.209204   .357139
   8.87566   8.87566      1.00  2.220644   .357989
   8.87555   8.87555      1.00  2.219334   .359009
   8.87545   8.87545      1.00  2.218144   .357339
   8.87535   8.87535      1.00  2.219694   .355189
   8.87524   8.87524      1.00  2.215644   .356679
   8.87514   8.87514      1.00  2.223534   .358239
   8.87505   8.87505      1.00  2.222534   .357889
   8.87494   8.87494      1.00  2.220724   .359539
   8.87483   8.87483      1.00  2.220024   .362009
   8.87472   8.87472      1.00  2.218864   .362619
   8.87462   8.87462      1.00  2.223804   .360839
   8.87450   8.87450      1.00  2.220834   .362119
   8.87439   8.87439      1.00  2.210734   .359899
   8.87428   8.87428      1.00  2.213294   .360559
   8.87417   8.87417      1.00  2.217064   .361329
   8.87405   8.87405      1.00  2.220034   .360009
   8.87394   8.87394      1.00  2.222604   .361249
   8.87383   8.87383      1.00  2.223954   .360889
   8.87371   8.87371      1.00  2.221524   .362369
   8.87359   8.87359      1.00  2.223414   .363329
   8.87347   8.87347      1.00  2.218894   .362389
   8.87336   8.87336      1.00  2.217754   .362619
   8.87325   8.87325      1.00  2.216234   .365039
   8.87313   8.87313      1.00  2.217884   .362259
   8.87301   8.87301      1.00  2.215734   .365149
   8.87290   8.87290      1.00  2.213604   .363199
   8.87279   8.87279      1.00  2.204324   .361759
   8.87267   8.87267      1.00  2.217764   .364129
   8.87255   8.87255      1.00  2.221254   .365419
   8.87244   8.87244      1.00  2.220324   .365649
   8.87233   8.87233      1.00  2.218224   .363289
   8.87222   8.87222      1.00  2.219464   .364549
   8.87211   8.87211      1.00  2.217624   .365299
   8.87200   8.87200      1.00  2.217534   .367039
   8.87189   8.87189      1.00  2.215894   .367099
   8.87178   8.87178      1.00  2.215494   .365619
   8.87167   8.87167      1.00  2.214294   .366979
   8.87156   8.87156      1.00  2.215394   .365319
   8.87145   8.87145      1.00  2.217684   .366139
   8.87134   8.87134      1.00  2.218334   .366479
   8.87122   8.87122      1.00  2.204734   .364439
   8.87111   8.87111      1.00  2.217544   .367409
   8.87100   8.87100      1.00  2.217174   .366709
   8.87089   8.87089      1.00  2.213044   .367599
   8.87077   8.87077      1.00  2.211584   .365989
   8.87066   8.87066      1.00  2.212544   .368209
   8.87055   8.87055      1.00  2.216144   .368709
   8.87042   8.87042      1.00  2.215434   .369749
   8.87030   8.87030      1.00  2.216924   .369409
   8.87019   8.87019      1.00  2.217114   .371809
   8.87007   8.87007      1.00  2.219484   .371539
   8.86995   8.86995      1.00  2.216474   .371499
   8.86983   8.86983      1.00  2.214834   .371399
   8.86971   8.86971      1.00  2.212744   .370829
   8.86960   8.86960      1.00  2.202484   .369889
   8.86948   8.86948      1.00  2.212894   .371719
   8.86936   8.86936      1.00  2.213274   .371969
   8.86925   8.86925      1.00  2.216894   .373009
   8.86914   8.86914      1.00  2.217524   .374019
   8.86902   8.86902      1.00  2.216024   .372489
   8.86891   8.86891      1.00  2.219254   .373939
   8.86881   8.86881      1.00  2.217014   .372469
   8.86870   8.86870      1.00  2.216044   .373309
   8.86858   8.86858      1.00  2.212174   .373029
   8.86847   8.86847      1.00  2.211374   .375669
   8.86837   8.86837      1.00  2.210444   .373629
   8.86826   8.86826      1.00  2.211754   .375759
   8.86815   8.86815      1.00  2.212584   .377589
   8.86803   8.86803      1.00  2.197674   .373129
   8.86792   8.86792      1.00  2.215774   .376239
   8.86782   8.86782      1.00  2.220104   .375739
   8.86770   8.86770      1.00  2.217194   .377279
   8.86759   8.86759      1.00  2.215314   .376879
   8.86749   8.86749      1.00  2.215624   .376299
   8.86738   8.86738      1.00  2.212114   .376479
   8.86726   8.86726      1.00  2.210934   .375259
   8.86715   8.86715      1.00  2.211754   .377849
   8.86705   8.86705      1.00  2.210974   .374639
   8.86694   8.86694      1.00  2.214564   .378629
   8.86682   8.86682      1.00  2.211504   .380979
   8.86671   8.86671      1.00  2.212544   .381909
   8.86661   8.86661      1.00  2.199404   .376399
   8.86651   8.86651      1.00  2.215354   .377439
   8.86640   8.86640      1.00  2.214404   .379239
   8.86630   8.86630      1.00  2.209894   .377389
   8.86619   8.86619      1.00  2.211644   .377139
   8.86609   8.86609      1.00  2.207074   .376769
   8.86598   8.86598      1.00  2.209104   .377219
   8.86588   8.86588      1.00  2.210384   .378989
   8.86578   8.86578      1.00  2.210364   .380619
   8.86568   8.86568      1.00  2.212414   .378669
   8.86557   8.86557      1.00  2.214464   .381009
   8.86547   8.86547      1.00  2.211384   .379829
   8.86537   8.86537      1.00  2.208574   .379299
   8.86527   8.86527      1.00  2.211304   .380929
   8.86516   8.86516      1.00  2.196334   .378459
   8.86505   8.86505      1.00  2.203694   .379499
   8.86495   8.86495      1.00  2.205734   .377709
   8.86485   8.86485      1.00  2.205874   .380739
   8.86474   8.86474      1.00  2.210594   .381779
   8.86463   8.86463      1.00  2.211114   .381969
   8.86452   8.86452      1.00  2.210124   .382229
   8.86442   8.86442      1.00  2.208434   .382429
   8.86430   8.86430      1.00  2.205884   .380659
   8.86419   8.86419      1.00  2.206224   .383179
   8.86408   8.86408      1.00  2.206754   .382179
   8.86397   8.86397      1.00  2.207894   .383769
   8.86385   8.86385      1.00  2.202294   .381589
   8.86373   8.86373      1.00  2.202314   .381399
   8.86362   8.86362      1.00  2.202694   .381769
   8.86350   8.86350      1.00  2.190154   .379249
   8.86338   8.86338      1.00  2.204974   .381989
   8.86326   8.86326      1.00  2.207764   .385129
   8.86315   8.86315      1.00  2.207324   .385209
   8.86303   8.86303      1.00  2.207224   .383169
   8.86292   8.86292      1.00  2.202574   .382969
   8.86281   8.86281      1.00  2.200314   .383859
   8.86270   8.86270      1.00  2.201054   .384589
   8.86258   8.86258      1.00  2.199284   .385279
   8.86247   8.86247      1.00  2.201314   .382519
   8.86235   8.86235      1.00  2.200324   .383639
   8.86224   8.86224      1.00  2.201964   .383419
   8.86213   8.86213      1.00  2.207314   .387979
   8.86202   8.86202      1.00  2.203414   .388009
   8.86191   8.86191      1.00  2.192264   .385999
   8.86180   8.86180      1.00  2.201144   .386159
   8.86170   8.86170      1.00  2.202244   .383159
   8.86158   8.86158      1.00  2.201784   .385109
   8.86146   8.86146      1.00  2.197544   .384579
   8.86136   8.86136      1.00  2.195184   .384679
   8.86125   8.86125      1.00  2.201214   .385579
   8.86113   8.86113      1.00  2.199314   .386149
   8.86102   8.86102      1.00  2.200004   .385159
   8.86090   8.86090      1.00  2.203814   .387089
   8.86079   8.86079      1.00  2.205774   .388949
   8.86067   8.86067      1.00  2.198164   .389029
   8.86056   8.86056      1.00  2.197824   .390109
   8.86044   8.86044      1.00  2.196084   .388079
   8.86033   8.86033      1.00  2.179664   .380769
   8.86020   8.86020      1.00  2.198744   .386149
   8.86008   8.86008      1.00  2.197254   .387039
   8.85997   8.85997      1.00  2.196014   .384389
   8.85986   8.85986      1.00  2.200044   .385219
   8.85974   8.85974      1.00  2.203594   .387389
   8.85962   8.85962      1.00  2.198444   .386219
   8.85951   8.85951      1.00  2.199234   .387709
   8.85939   8.85939      1.00  2.203404   .387689
   8.85928   8.85928      1.00  2.192664   .385709
   8.85916   8.85916      1.00  2.193864   .385709
   8.85905   8.85905      1.00  2.197714   .385829
   8.85894   8.85894      1.00  2.192464   .385519
   8.85882   8.85882      1.00  2.187584   .386649
   8.85871   8.85871      1.00  2.191394   .385569
   8.85861   8.85861      1.00  2.197154   .386929
   8.85849   8.85849      1.00  2.197904   .387469
   8.85838   8.85838      1.00  2.202254   .389379
   8.85827   8.85827      1.00  2.201084   .389049
   8.85817   8.85817      1.00  2.193334   .387759
   8.85806   8.85806      1.00  2.193794   .386889
   8.85794   8.85794      1.00  2.186394   .387899
   8.85783   8.85783      1.00  2.185644   .386749
   8.85772   8.85772      1.00  2.192794   .389469
   8.85762   8.85762      1.00  2.199084   .389379
   8.85751   8.85751      1.00  2.197264   .387219
   8.85739   8.85739      1.00  2.192474   .388569
   8.85728   8.85728      1.00  2.188464   .388409
   8.85718   8.85718      1.00  2.196564   .389559
   8.85707   8.85707      1.00  2.194144   .388329
   8.85696   8.85696      1.00  2.192004   .393269
   8.85685   8.85685      1.00  2.191394   .391749
   8.85674   8.85674      1.00  2.189064   .393899
   8.85663   8.85663      1.00  2.190194   .389739
   8.85652   8.85652      1.00  2.192044   .390519
   8.85642   8.85642      1.00  2.191184   .391539
   8.85632   8.85632      1.00  2.195214   .394609
   8.85621   8.85621      1.00  2.192424   .392199
   8.85611   8.85611      1.00  2.190644   .391529
   8.85601   8.85601      1.00  2.189204   .390569
   8.85591   8.85591      1.00  2.176344   .389889
   8.85580   8.85580      1.00  2.188054   .391119
   8.85570   8.85570      1.00  2.182104   .390209
   8.85559   8.85559      1.00  2.184374   .390339
   8.85549   8.85549      1.00  2.187964   .391119
   8.85539   8.85539      1.00  2.186234   .391529
   8.85529   8.85529      1.00  2.193244   .392169
   8.85519   8.85519      1.00  2.189654   .390029
   8.85509   8.85509      1.00  2.190904   .392239
   8.85498   8.85498      1.00  2.185924   .390959
   8.85487   8.85487      1.00  2.184094   .390279
   8.85477   8.85477      1.00  2.182064   .390219
   8.85466   8.85466      1.00  2.184714   .388839
   8.85455   8.85455      1.00  2.183764   .389459
   8.85444   8.85444      1.00  2.164344   .386099
   8.85433   8.85433      1.00  2.181564   .388779
   8.85423   8.85423      1.00  2.183194   .388619
   8.85412   8.85412      1.00  2.182614   .389929
   8.85399   8.85399      1.00  2.187614   .389279
   8.85388   8.85388      1.00  2.183124   .389499
   8.85377   8.85377      1.00  2.186044   .389839
   8.85365   8.85365      1.00  2.181324   .389919
   8.85353   8.85353      1.00  2.177864   .389389
   8.85343   8.85343      1.00  2.174844   .391809
   8.85331   8.85331      1.00  2.178564   .393589
   8.85319   8.85319      1.00  2.180394   .392989
   8.85307   8.85307      1.00  2.180084   .393249
   8.85296   8.85296      1.00  2.177964   .391089
   8.85285   8.85285      1.00  2.177504   .391279
   8.85273   8.85273      1.00  2.184934   .392979
   8.85261   8.85261      1.00  2.182584   .392219
   8.85250   8.85250      1.00  2.177554   .390479
   8.85239   8.85239      1.00  2.175544   .389749
   8.85227   8.85227      1.00  2.176664   .389789
   8.85216   8.85216      1.00  2.175064   .391679
   8.85205   8.85205      1.00  2.176694   .390329
   8.85195   8.85195      1.00  2.182834   .391159
   8.85183   8.85183      1.00  2.180334   .388979
   8.85172   8.85172      1.00  2.176504   .388459
   8.85161   8.85161      1.00  2.180044   .389389
   8.85151   8.85151      1.00  2.179434   .387369
   8.85139   8.85139      1.00  2.179434   .388739
   8.85128   8.85128      1.00  2.174354   .389209
   8.85117   8.85117      1.00  2.161314   .387349
   8.85106   8.85106      1.00  2.172124   .388649
   8.85094   8.85094      1.00  2.171984   .386959
   8.85082   8.85082      1.00  2.174274   .388269
   8.85071   8.85071      1.00  2.174574   .388389
   8.85060   8.85060      1.00  2.179174   .389209
   8.85048   8.85048      1.00  2.178914   .388609
   8.85036   8.85036      1.00  2.180654   .389479
   8.85024   8.85024      1.00  2.175604   .389789
   8.85012   8.85012      1.00  2.173764   .390339
   8.85000   8.85000      1.00  2.175404   .388299
   8.84988   8.84988      1.00  2.171214   .388279
   8.84977   8.84977      1.00  2.169384   .385919
   8.84966   8.84966      1.00  2.157924   .384059
   8.84954   8.84954      1.00  2.174134   .386219
   8.84942   8.84942      1.00  2.174084   .386719
   8.84931   8.84931      1.00  2.178854   .386399
   8.84919   8.84919      1.00  2.180794   .386219
   8.84907   8.84907      1.00  2.174434   .385979
   8.84896   8.84896      1.00  2.174644   .386579
   8.84885   8.84885      1.00  2.174224   .387209
   8.84875   8.84875      1.00  2.172544   .386269
   8.84864   8.84864      1.00  2.171624   .384809
   8.84852   8.84852      1.00  2.172404   .385169
   8.84841   8.84841      1.00  2.168944   .384309
   8.84831   8.84831      1.00  2.174104   .384459
   8.84820   8.84820      1.00  2.179974   .383999
   8.84808   8.84808      1.00  2.181064   .387119
   8.84797   8.84797      1.00  2.163874   .381489
   8.84786   8.84786      1.00  2.173904   .384549
   8.84774   8.84774      1.00  2.176984   .385089
   8.84763   8.84763      1.00  2.171164   .385799
   8.84753   8.84753      1.00  2.170134   .385979
   8.84742   8.84742      1.00  2.175294   .386979
   8.84731   8.84731      1.00  2.175124   .389949
   8.84719   8.84719      1.00  2.180004   .390429
   8.84709   8.84709      1.00  2.177244   .389389
   8.84698   8.84698      1.00  2.177764   .389389
   8.84687   8.84687      1.00  2.180084   .391159
   8.84676   8.84676      1.00  2.182534   .390489
   8.84665   8.84665      1.00  2.178674   .390989
   8.84655   8.84655      1.00  2.177294   .391949
   8.84644   8.84644      1.00  2.162544   .385219
   8.84633   8.84633      1.00  2.173294   .386699
   8.84623   8.84623      1.00  2.175394   .384479
   8.84613   8.84613      1.00  2.176354   .385759
   8.84602   8.84602      1.00  2.180954   .385069
   8.84592   8.84592      1.00  2.178554   .384879
   8.84582   8.84582      1.00  2.181494   .385519
   8.84572   8.84572      1.00  2.181894   .387399
   8.84561   8.84561      1.00  2.182264   .386089
   8.84550   8.84550      1.00  2.179684   .385889
   8.84541   8.84541      1.00  2.175934   .387799
   8.84531   8.84531      1.00  2.171644   .389319
   8.84520   8.84520      1.00  2.173114   .385809
   8.84509   8.84509      1.00  2.180344   .386859
   8.84499   8.84499      1.00  2.164444   .383069
   8.84488   8.84488      1.00  2.183594   .387429
   8.84477   8.84477      1.00  2.187074   .388409
   8.84466   8.84466      1.00  2.183064   .389239
   8.84456   8.84456      1.00  2.181014   .388719
   8.84446   8.84446      1.00  2.183874   .388599
   8.84434   8.84434      1.00  2.183434   .390809
   8.84423   8.84423      1.00  2.179574   .388939
   8.84412   8.84412      1.00  2.186954   .389959
   8.84401   8.84401      1.00  2.183594   .387879
   8.84389   8.84389      1.00  2.184154   .387709
   8.84376   8.84376      1.00  2.185394   .389169
   8.84366   8.84366      1.00  2.188934   .389789
   8.84354   8.84354      1.00  2.189234   .389099
   8.84342   8.84342      1.00  2.172514   .387839
   8.84330   8.84330      1.00  2.185884   .389469
   8.84319   8.84319      1.00  2.183774   .389209
   8.84307   8.84307      1.00  2.186334   .390909
   8.84295   8.84295      1.00  2.183714   .388189
   8.84284   8.84284      1.00  2.182294   .390719
   8.84273   8.84273      1.00  2.186134   .391569
   8.84261   8.84261      1.00  2.186284   .390139
   8.84250   8.84250      1.00  2.190834   .390129
   8.84238   8.84238      1.00  2.186944   .391659
   8.84228   8.84228      1.00  2.191144   .390539
   8.84217   8.84217      1.00  2.187904   .392439
   8.84205   8.84205      1.00  2.186324   .390579
   8.84194   8.84194      1.00  2.185174   .391009
   8.84184   8.84184      1.00  2.168324   .388259
   8.84173   8.84173      1.00  2.186154   .390459
   8.84162   8.84162      1.00  2.186074   .389409
   8.84150   8.84150      1.00  2.185224   .390189
   8.84139   8.84139      1.00  2.182534   .390119
   8.84128   8.84128      1.00  2.188764   .391699
   8.84117   8.84117      1.00  2.188234   .391059
   8.84105   8.84105      1.00  2.188224   .391539
   8.84094   8.84094      1.00  2.186634   .391909
   8.84083   8.84083      1.00  2.184794   .393529
   8.84071   8.84071      1.00  2.184544   .392829
   8.84059   8.84059      1.00  2.180974   .394079
   8.84048   8.84048      1.00  2.180004   .393869
   8.84036   8.84036      1.00  2.183624   .392139
   8.84024   8.84024      1.00  2.169954   .392409
   8.84012   8.84012      1.00  2.190444   .394649
   8.84001   8.84001      1.00  2.191004   .394789
   8.83989   8.83989      1.00  2.185954   .395209
   8.83977   8.83977      1.00  2.188344   .395269
   8.83965   8.83965      1.00  2.182894   .396219
   8.83954   8.83954      1.00  2.182834   .395369
   8.83942   8.83942      1.00  2.182424   .395549
   8.83930   8.83930      1.00  2.185394   .396599
   8.83918   8.83918      1.00  2.184154   .398129
   8.83908   8.83908      1.00  2.180944   .394649
   8.83897   8.83897      1.00  2.187144   .397589
   8.83886   8.83886      1.00  2.185384   .397979
   8.83874   8.83874      1.00  2.174344   .396179
   8.83863   8.83863      1.00  2.186534   .399309
   8.83853   8.83853      1.00  2.187784   .398319
   8.83842   8.83842      1.00  2.186964   .397469
   8.83830   8.83830      1.00  2.183884   .398039
   8.83819   8.83819      1.00  2.184254   .399819
   8.83809   8.83809      1.00  2.184294   .399179
   8.83798   8.83798      1.00  2.181994   .398119
   8.83786   8.83786      1.00  2.185174   .400909
   8.83775   8.83775      1.00  2.189444   .401989
   8.83764   8.83764      1.00  2.190574   .402009
   8.83753   8.83753      1.00  2.191194   .401849
   8.83742   8.83742      1.00  2.190524   .404019
   8.83731   8.83731      1.00  2.182484   .402899
   8.83721   8.83721      1.00  2.171374   .398369
   8.83710   8.83710      1.00  2.182544   .401419
   8.83698   8.83698      1.00  2.182934   .400269
   8.83687   8.83687      1.00  2.184924   .403169
   8.83677   8.83677      1.00  2.186934   .402719
   8.83665   8.83665      1.00  2.191844   .403629
   8.83655   8.83655      1.00  2.188894   .402709
   8.83644   8.83644      1.00  2.192364   .404389
   8.83634   8.83634      1.00  2.192344   .403169
   8.83624   8.83624      1.00  2.189834   .405729
   8.83613   8.83613      1.00  2.188304   .406519
   8.83603   8.83603      1.00  2.187154   .406209
   8.83593   8.83593      1.00  2.186404   .403669
   8.83582   8.83582      1.00  2.179864   .404109
   8.83571   8.83571      1.00  2.173234   .405129
   8.83561   8.83561      1.00  2.186844   .406349
   8.83551   8.83551      1.00  2.189624   .405569
   8.83541   8.83541      1.00  2.195904   .408339
   8.83530   8.83530      1.00  2.191034   .408029
   8.83521   8.83521      1.00  2.186954   .407479
   8.83511   8.83511      1.00  2.182034   .408539
   8.83500   8.83500      1.00  2.187374   .408239
   8.83489   8.83489      1.00  2.181854   .406499
   8.83478   8.83478      1.00  2.182534   .408219
   8.83468   8.83468      1.00  2.184534   .408059
   8.83456   8.83456      1.00  2.188484   .407899
   8.83446   8.83446      1.00  2.190664   .407219
   8.83435   8.83435      1.00  2.185234   .404469
   8.83424   8.83424      1.00  2.178734   .404749
   8.83413   8.83413      1.00  2.189864   .407429
   8.83401   8.83401      1.00  2.186314   .408289
   8.83390   8.83390      1.00  2.184634   .408479
   8.83379   8.83379      1.00  2.186914   .411899
   8.83366   8.83366      1.00  2.183384   .411289
   8.83354   8.83354      1.00  2.183544   .409829
   8.83343   8.83343      1.00  2.179404   .409999
   8.83332   8.83332      1.00  2.183914   .411789
   8.83320   8.83320      1.00  2.185864   .410429
   8.83309   8.83309      1.00  2.184584   .414309
   8.83297   8.83297      1.00  2.190434   .413609
   8.83285   8.83285      1.00  2.183714   .411769
   8.83274   8.83274      1.00  2.169384   .409629
   8.83263   8.83263      1.00  2.179684   .410869
   8.83251   8.83251      1.00  2.180154   .413819
   8.83240   8.83240      1.00  2.176664   .414149
   8.83229   8.83229      1.00  2.185164   .414709
   8.83217   8.83217      1.00  2.187174   .414379
   8.83206   8.83206      1.00  2.181634   .414679
   8.83196   8.83196      1.00  2.187444   .416449
   8.83185   8.83185      1.00  2.186524   .412199
   8.83174   8.83174      1.00  2.183664   .414279
   8.83163   8.83163      1.00  2.182444   .412879
   8.83152   8.83152      1.00  2.184594   .414119
   8.83141   8.83141      1.00  2.179154   .410749
   8.83129   8.83129      1.00  2.180914   .410519
   8.83119   8.83119      1.00  2.165604   .407959
   8.83108   8.83108      1.00  2.178774   .410859
   8.83096   8.83096      1.00  2.184494   .412669
   8.83084   8.83084      1.00  2.182994   .412899
   8.83073   8.83073      1.00  2.185984   .416029
   8.83062   8.83062      1.00  2.180874   .415699
   8.83050   8.83050      1.00  2.184284   .415329
   8.83037   8.83037      1.00  2.179614   .411309
   8.83026   8.83026      1.00  2.176464   .411039
   8.83015   8.83015      1.00  2.180574   .413109
   8.83003   8.83003      1.00  2.177704   .411239
   8.82990   8.82990      1.00  2.181394   .410989
   8.82978   8.82978      1.00  2.179974   .412839
   8.82967   8.82967      1.00  2.185834   .414629
   8.82955   8.82955      1.00  2.176994   .411579
   8.82943   8.82943      1.00  2.182154   .411999
   8.82933   8.82933      1.00  2.184974   .414249
   8.82922   8.82922      1.00  2.179954   .412179
   8.82910   8.82910      1.00  2.184404   .416569
   8.82898   8.82898      1.00  2.178644   .419359
   8.82888   8.82888      1.00  2.180594   .418149
   8.82877   8.82877      1.00  2.180674   .416779
   8.82866   8.82866      1.00  2.181984   .417829
   8.82855   8.82855      1.00  2.178924   .415539
   8.82844   8.82844      1.00  2.182524   .414979
   8.82833   8.82833      1.00  2.184964   .416149
   8.82822   8.82822      1.00  2.183894   .416169
   8.82810   8.82810      1.00  2.186044   .417109
   8.82800   8.82800      1.00  2.179104   .414779
   8.82789   8.82789      1.00  2.161934   .413429
   8.82777   8.82777      1.00  2.173004   .414339
   8.82766   8.82766      1.00  2.181794   .416209
   8.82755   8.82755      1.00  2.178034   .415139
   8.82745   8.82745      1.00  2.184844   .416489
   8.82733   8.82733      1.00  2.184444   .416849
   8.82722   8.82722      1.00  2.184934   .418059
   8.82712   8.82712      1.00  2.184244   .417889
   8.82701   8.82701      1.00  2.183544   .416519
   8.82690   8.82690      1.00  2.179834   .416499
   8.82678   8.82678      1.00  2.179134   .414369
   8.82668   8.82668      1.00  2.177414   .416199
   8.82658   8.82658      1.00  2.178284   .417789
   8.82647   8.82647      1.00  2.172124   .415909
   8.82636   8.82636      1.00  2.177424   .416609
   8.82626   8.82626      1.00  2.181704   .417549
   8.82616   8.82616      1.00  2.182144   .417989
   8.82606   8.82606      1.00  2.182804   .418359
   8.82595   8.82595      1.00  2.185744   .420829
   8.82584   8.82584      1.00  2.185314   .421099
   8.82575   8.82575      1.00  2.181334   .419029
   8.82564   8.82564      1.00  2.179484   .417109
   8.82554   8.82554      1.00  2.178314   .416919
   8.82544   8.82544      1.00  2.177104   .417099
   8.82534   8.82534      1.00  2.179284   .417909
   8.82523   8.82523      1.00  2.186294   .420359
   8.82513   8.82513      1.00  2.182814   .417929
   8.82502   8.82502      1.00  2.184074   .419009
   8.82492   8.82492      1.00  2.168704   .416829
   8.82481   8.82481      1.00  2.183954   .418629
   8.82470   8.82470      1.00  2.179554   .416279
   8.82460   8.82460      1.00  2.175484   .416369
   8.82449   8.82449      1.00  2.179334   .416419
   8.82438   8.82438      1.00  2.180584   .418149
   8.82426   8.82426      1.00  2.179444   .416949
   8.82416   8.82416      1.00  2.178264   .418039
   8.82405   8.82405      1.00  2.184754   .417289
   8.82393   8.82393      1.00  2.184364   .417509
   8.82381   8.82381      1.00  2.186134   .421279
   8.82370   8.82370      1.00  2.183544   .419919
   8.82358   8.82358      1.00  2.185034   .420699
   8.82345   8.82345      1.00  2.167204   .416879
   8.82333   8.82333      1.00  2.180034   .419429
   8.82323   8.82323      1.00  2.183894   .420659
   8.82312   8.82312      1.00  2.179574   .416769
   8.82300   8.82300      1.00  2.185764   .417659
   8.82289   8.82289      1.00  2.186274   .418939
   8.82277   8.82277      1.00  2.187674   .419799
   8.82265   8.82265      1.00  2.191384   .418859
   8.82253   8.82253      1.00  2.191254   .419649
   8.82241   8.82241      1.00  2.186544   .417319
   8.82231   8.82231      1.00  2.185934   .418469
   8.82221   8.82221      1.00  2.182304   .418039
   8.82209   8.82209      1.00  2.187214   .417509
   8.82198   8.82198      1.00  2.183084   .416309
   8.82187   8.82187      1.00  2.186744   .417059
   8.82176   8.82176      1.00  2.172834   .416989
   8.82165   8.82165      1.00  2.190054   .419639
   8.82154   8.82154      1.00  2.190034   .418939
   8.82142   8.82142      1.00  2.191124   .420729
   8.82132   8.82132      1.00  2.190154   .420509
   8.82120   8.82120      1.00  2.188514   .419829
   8.82108   8.82108      1.00  2.191284   .420459
   8.82097   8.82097      1.00  2.189524   .419719
   8.82086   8.82086      1.00  2.187334   .419219
   8.82075   8.82075      1.00  2.183944   .416419
   8.82062   8.82062      1.00  2.184644   .418489
   8.82051   8.82051      1.00  2.186344   .419769
   8.82039   8.82039      1.00  2.189934   .420049
   8.82027   8.82027      1.00  2.190824   .420289
   8.82014   8.82014      1.00  2.176774   .416329
   8.82003   8.82003      1.00  2.190254   .417889
   8.81992   8.81992      1.00  2.190104   .419769
   8.81980   8.81980      1.00  2.187134   .420009
   8.81969   8.81969      1.00  2.186094   .419669
   8.81958   8.81958      1.00  2.186274   .420529
   8.81946   8.81946      1.00  2.190114   .420339
   8.81934   8.81934      1.00  2.190414   .420669
   8.81922   8.81922      1.00  2.190964   .420479
   8.81910   8.81910      1.00  2.192484   .419679
   8.81899   8.81899      1.00  2.191584   .419289
   8.81888   8.81888      1.00  2.189014   .419699
   8.81878   8.81878      1.00  2.190114   .421689
   8.81867   8.81867      1.00  2.178344   .418309
   8.81856   8.81856      1.00  2.190564   .422339
   8.81844   8.81844      1.00  2.189484   .421499
   8.81833   8.81833      1.00  2.186544   .421789
   8.81822   8.81822      1.00  2.189064   .422779
   8.81811   8.81811      1.00  2.192424   .423719
   8.81800   8.81800      1.00  2.191084   .423109
   8.81788   8.81788      1.00  2.191624   .424209
   8.81778   8.81778      1.00  2.190754   .422969
   8.81767   8.81767      1.00  2.192414   .424179
   8.81755   8.81755      1.00  2.192414   .425019
   8.81744   8.81744      1.00  2.192064   .425619
   8.81733   8.81733      1.00  2.185544   .423699
   8.81728   8.81728      1.00  2.172984   .419899
