# Supplementary material for: Direct Observation of Palladium Leaching from Pd/C by a Simple Method: X-ray Absorption Spectroscopy of Heterogeneous Mixtures
Source: ACS Omega. 2023 Jun 7;8(24):21787–92. doi: 10.1021/acsomega.3c01343 (PMC10286095; doi:10.1021/acsomega.3c01343)
Supplement: Supplementary file 2 — ao3c01343_si_002.zip [file ao3c01343_si_002.zip › Figure 7,8/22_RK_AirOx_25C_05N_slow_HCl_30min_16.qd]

  9809     KEK-PF   NW10A
 _slow_HCl_30min 20.12.12 6:55: - 20.12.12 6:55: Serial#KEKPF-NW10A_047936
 22_RK_AirOx_25C_05N_slow_HCl_30min                                              
 Ring :   6.5 GeV    50.0 mA -   49.9 mA
 Mono :   Si(311)       D=  1.63747 A    Initial angle=  9.00022 deg
 NW10A     Transmission( 2)   Repetition= 16     Points= 1654
 Param file : QXAFS(SYNC)     angle axis (*)     Block =    1

 Block      Init-Ang  Final-Ang     Step/deg     Time/s       Num
     1        9.00022   8.81728          ***       1.00      1654
 Ortec(-1)     NDCH = 3
  Angle(c)  Angle(o)    time/s         2         3
      Mode         0         0         1         2
    Offset         0         0    .00492    .00311
   9.00022   9.00022      1.00  2.288244  2.592299
   9.00012   9.00012      1.00  2.294464  2.598679
   9.00001   9.00001      1.00  2.294504  2.600129
   8.99990   8.99990      1.00  2.298584  2.606259
   8.99979   8.99979      1.00  2.300824  2.611279
   8.99967   8.99967      1.00  2.301424  2.606919
   8.99956   8.99956      1.00  2.303634  2.611209
   8.99944   8.99944      1.00  2.304364  2.611659
   8.99934   8.99934      1.00  2.302994  2.608629
   8.99923   8.99923      1.00  2.302974  2.609759
   8.99912   8.99912      1.00  2.300794  2.604159
   8.99901   8.99901      1.00  2.304414  2.612119
   8.99890   8.99890      1.00  2.302054  2.612419
   8.99879   8.99879      1.00  2.287504  2.595909
   8.99868   8.99868      1.00  2.301354  2.608029
   8.99857   8.99857      1.00  2.304544  2.614459
   8.99847   8.99847      1.00  2.304904  2.615419
   8.99836   8.99836      1.00  2.304424  2.615479
   8.99824   8.99824      1.00  2.306274  2.614559
   8.99813   8.99813      1.00  2.302814  2.611879
   8.99803   8.99803      1.00  2.305114  2.618319
   8.99792   8.99792      1.00  2.302344  2.612399
   8.99781   8.99781      1.00  2.306634  2.619159
   8.99770   8.99770      1.00  2.303934  2.614699
   8.99760   8.99760      1.00  2.300494  2.613389
   8.99749   8.99749      1.00  2.303554  2.619009
   8.99737   8.99737      1.00  2.302204  2.616169
   8.99726   8.99726      1.00  2.302994  2.620599
   8.99716   8.99716      1.00  2.285374  2.600219
   8.99705   8.99705      1.00  2.301194  2.619059
   8.99695   8.99695      1.00  2.301084  2.614589
   8.99683   8.99683      1.00  2.304204  2.622469
   8.99673   8.99673      1.00  2.302494  2.621039
   8.99663   8.99663      1.00  2.300534  2.619389
   8.99652   8.99652      1.00  2.303964  2.623889
   8.99642   8.99642      1.00  2.300694  2.618539
   8.99631   8.99631      1.00  2.305214  2.624919
   8.99621   8.99621      1.00  2.303594  2.622979
   8.99610   8.99610      1.00  2.300864  2.620539
   8.99600   8.99600      1.00  2.304774  2.628239
   8.99590   8.99590      1.00  2.300524  2.620089
   8.99580   8.99580      1.00  2.299464  2.619399
   8.99570   8.99570      1.00  2.294094  2.615699
   8.99559   8.99559      1.00  2.302464  2.623049
   8.99550   8.99550      1.00  2.301334  2.625799
   8.99540   8.99540      1.00  2.302134  2.625519
   8.99529   8.99529      1.00  2.302834  2.624839
   8.99518   8.99518      1.00  2.300844  2.620099
   8.99508   8.99508      1.00  2.301734  2.622489
   8.99498   8.99498      1.00  2.301534  2.621999
   8.99487   8.99487      1.00  2.301214  2.621239
   8.99477   8.99477      1.00  2.299794  2.621689
   8.99467   8.99467      1.00  2.298744  2.621009
   8.99456   8.99456      1.00  2.301764  2.627189
   8.99445   8.99445      1.00  2.302754  2.626579
   8.99434   8.99434      1.00  2.299674  2.625409
   8.99423   8.99423      1.00  2.289044  2.609519
   8.99411   8.99411      1.00  2.302464  2.626079
   8.99400   8.99400      1.00  2.299674  2.627279
   8.99389   8.99389      1.00  2.302414  2.627679
   8.99378   8.99378      1.00  2.299574  2.625579
   8.99367   8.99367      1.00  2.302194  2.629969
   8.99355   8.99355      1.00  2.298784  2.622229
   8.99343   8.99343      1.00  2.298584  2.627499
   8.99332   8.99332      1.00  2.299314  2.628459
   8.99321   8.99321      1.00  2.301324  2.629309
   8.99309   8.99309      1.00  2.302454  2.630259
   8.99297   8.99297      1.00  2.298784  2.628199
   8.99287   8.99287      1.00  2.294184  2.626419
   8.99276   8.99276      1.00  2.288854  2.620239
   8.99265   8.99265      1.00  2.299864  2.628499
   8.99253   8.99253      1.00  2.300824  2.633549
   8.99242   8.99242      1.00  2.299724  2.635039
   8.99232   8.99232      1.00  2.299734  2.634179
   8.99220   8.99220      1.00  2.298774  2.629129
   8.99209   8.99209      1.00  2.299804  2.627279
   8.99198   8.99198      1.00  2.301624  2.633219
   8.99188   8.99188      1.00  2.299234  2.634119
   8.99176   8.99176      1.00  2.298814  2.630679
   8.99165   8.99165      1.00  2.298154  2.625419
   8.99155   8.99155      1.00  2.295754  2.623159
   8.99144   8.99144      1.00  2.298364  2.627109
   8.99133   8.99133      1.00  2.286064  2.614929
   8.99122   8.99122      1.00  2.293534  2.626029
   8.99111   8.99111      1.00  2.297344  2.632589
   8.99100   8.99100      1.00  2.296364  2.628469
   8.99088   8.99088      1.00  2.299134  2.631849
   8.99076   8.99076      1.00  2.296914  2.626159
   8.99065   8.99065      1.00  2.298744  2.631719
   8.99054   8.99054      1.00  2.299254  2.633059
   8.99042   8.99042      1.00  2.298634  2.634219
   8.99030   8.99030      1.00  2.296534  2.628539
   8.99018   8.99018      1.00  2.299944  2.637579
   8.99007   8.99007      1.00  2.297364  2.630949
   8.98995   8.98995      1.00  2.296454  2.631469
   8.98982   8.98982      1.00  2.295974  2.634009
   8.98971   8.98971      1.00  2.278864  2.611249
   8.98960   8.98960      1.00  2.294644  2.629319
   8.98948   8.98948      1.00  2.298074  2.633679
   8.98936   8.98936      1.00  2.298494  2.634919
   8.98925   8.98925      1.00  2.297824  2.633909
   8.98915   8.98915      1.00  2.297404  2.630839
   8.98903   8.98903      1.00  2.297404  2.634079
   8.98892   8.98892      1.00  2.295224  2.632779
   8.98881   8.98881      1.00  2.297684  2.632799
   8.98870   8.98870      1.00  2.295374  2.633529
   8.98859   8.98859      1.00  2.295494  2.633749
   8.98848   8.98848      1.00  2.295514  2.635399
   8.98837   8.98837      1.00  2.296994  2.634359
   8.98826   8.98826      1.00  2.297094  2.636529
   8.98815   8.98815      1.00  2.298854  2.640559
   8.98804   8.98804      1.00  2.281494  2.620379
   8.98794   8.98794      1.00  2.296534  2.630829
   8.98783   8.98783      1.00  2.299334  2.638549
   8.98772   8.98772      1.00  2.295714  2.636929
   8.98760   8.98760      1.00  2.295324  2.637509
   8.98749   8.98749      1.00  2.295524  2.636959
   8.98738   8.98738      1.00  2.295684  2.639269
   8.98727   8.98727      1.00  2.296574  2.638039
   8.98716   8.98716      1.00  2.298264  2.640139
   8.98705   8.98705      1.00  2.294064  2.640329
   8.98695   8.98695      1.00  2.295314  2.641149
   8.98684   8.98684      1.00  2.294134  2.635519
   8.98673   8.98673      1.00  2.293034  2.639269
   8.98662   8.98662      1.00  2.289074  2.633969
   8.98652   8.98652      1.00  2.289194  2.632839
   8.98641   8.98641      1.00  2.294944  2.642569
   8.98630   8.98630      1.00  2.294364  2.641669
   8.98620   8.98620      1.00  2.294934  2.642989
   8.98610   8.98610      1.00  2.298944  2.648019
   8.98600   8.98600      1.00  2.296484  2.641119
   8.98589   8.98589      1.00  2.297154  2.648189
   8.98579   8.98579      1.00  2.295784  2.638069
   8.98570   8.98570      1.00  2.295474  2.640359
   8.98559   8.98559      1.00  2.292824  2.639009
   8.98549   8.98549      1.00  2.293234  2.639289
   8.98538   8.98538      1.00  2.293804  2.642379
   8.98528   8.98528      1.00  2.293204  2.641329
   8.98517   8.98517      1.00  2.295394  2.647469
   8.98507   8.98507      1.00  2.282584  2.633759
   8.98497   8.98497      1.00  2.292514  2.644229
   8.98487   8.98487      1.00  2.294104  2.643119
   8.98475   8.98475      1.00  2.294434  2.644449
   8.98464   8.98464      1.00  2.295404  2.646919
   8.98454   8.98454      1.00  2.290124  2.643969
   8.98443   8.98443      1.00  2.291724  2.643439
   8.98433   8.98433      1.00  2.289024  2.640999
   8.98421   8.98421      1.00  2.291824  2.642759
   8.98409   8.98409      1.00  2.293264  2.647069
   8.98398   8.98398      1.00  2.296604  2.648159
   8.98387   8.98387      1.00  2.295874  2.649349
   8.98376   8.98376      1.00  2.290224  2.643379
   8.98364   8.98364      1.00  2.284934  2.634679
   8.98353   8.98353      1.00  2.289094  2.639169
   8.98341   8.98341      1.00  2.293974  2.647759
   8.98329   8.98329      1.00  2.296104  2.649999
   8.98317   8.98317      1.00  2.291854  2.644179
   8.98307   8.98307      1.00  2.290704  2.639419
   8.98294   8.98294      1.00  2.291244  2.642089
   8.98283   8.98283      1.00  2.293414  2.647179
   8.98272   8.98272      1.00  2.293054  2.650329
   8.98261   8.98261      1.00  2.292194  2.642029
   8.98249   8.98249      1.00  2.294094  2.645259
   8.98238   8.98238      1.00  2.291754  2.642679
   8.98227   8.98227      1.00  2.291074  2.644319
   8.98216   8.98216      1.00  2.291324  2.645829
   8.98204   8.98204      1.00  2.280114  2.634219
   8.98193   8.98193      1.00  2.289654  2.644959
   8.98183   8.98183      1.00  2.290364  2.642799
   8.98172   8.98172      1.00  2.292104  2.647099
   8.98161   8.98161      1.00  2.292114  2.645639
   8.98149   8.98149      1.00  2.295334  2.651559
   8.98139   8.98139      1.00  2.292854  2.646339
   8.98128   8.98128      1.00  2.291804  2.649899
   8.98116   8.98116      1.00  2.292034  2.650519
   8.98105   8.98105      1.00  2.292034  2.648419
   8.98094   8.98094      1.00  2.291154  2.654109
   8.98082   8.98082      1.00  2.290124  2.648679
   8.98070   8.98070      1.00  2.291844  2.655019
   8.98058   8.98058      1.00  2.275564  2.633229
   8.98047   8.98047      1.00  2.288844  2.645879
   8.98036   8.98036      1.00  2.290324  2.647089
   8.98024   8.98024      1.00  2.291134  2.650519
   8.98012   8.98012      1.00  2.293274  2.650549
   8.98000   8.98000      1.00  2.290424  2.651209
   8.97988   8.97988      1.00  2.291744  2.653569
   8.97976   8.97976      1.00  2.293744  2.640419
   8.97965   8.97965      1.00  2.288564  2.646119
   8.97953   8.97953      1.00  2.292884  2.642409
   8.97943   8.97943      1.00  2.288794  2.638929
   8.97931   8.97931      1.00  2.289504  2.642659
   8.97919   8.97919      1.00  2.292814  2.648449
   8.97908   8.97908      1.00  2.291384  2.642649
   8.97898   8.97898      1.00  2.276034  2.613289
   8.97886   8.97886      1.00  2.289054  2.644119
   8.97875   8.97875      1.00  2.292064  2.645529
   8.97865   8.97865      1.00  2.287784  2.632539
   8.97854   8.97854      1.00  2.291844  2.652279
   8.97842   8.97842      1.00  2.287464  2.645509
   8.97830   8.97830      1.00  2.289134  2.648019
   8.97819   8.97819      1.00  2.291404  2.646919
   8.97809   8.97809      1.00  2.289204  2.631729
   8.97798   8.97798      1.00  2.289834  2.630469
   8.97786   8.97786      1.00  2.291384  2.645329
   8.97775   8.97775      1.00  2.292244  2.650599
   8.97765   8.97765      1.00  2.291634  2.648479
   8.97754   8.97754      1.00  2.284434  2.639159
   8.97742   8.97742      1.00  2.283794  2.641829
   8.97731   8.97731      1.00  2.287884  2.644319
   8.97721   8.97721      1.00  2.288774  2.651639
   8.97710   8.97710      1.00  2.287484  2.644029
   8.97699   8.97699      1.00  2.288944  2.634329
   8.97688   8.97688      1.00  2.287624  2.647909
   8.97678   8.97678      1.00  2.291474  2.657549
   8.97666   8.97666      1.00  2.291244  2.659269
   8.97655   8.97655      1.00  2.289604  2.657909
   8.97645   8.97645      1.00  2.289314  2.653899
   8.97635   8.97635      1.00  2.286434  2.654069
   8.97624   8.97624      1.00  2.286074  2.654499
   8.97614   8.97614      1.00  2.283994  2.647379
   8.97604   8.97604      1.00  2.288124  2.656899
   8.97594   8.97594      1.00  2.287014  2.654119
   8.97583   8.97583      1.00  2.285124  2.651849
   8.97573   8.97573      1.00  2.277614  2.634939
   8.97563   8.97563      1.00  2.288814  2.653559
   8.97553   8.97553      1.00  2.292194  2.658599
   8.97542   8.97542      1.00  2.289824  2.651389
   8.97531   8.97531      1.00  2.289604  2.653729
   8.97521   8.97521      1.00  2.287184  2.651829
   8.97511   8.97511      1.00  2.283894  2.639889
   8.97501   8.97501      1.00  2.284264  2.639649
   8.97489   8.97489      1.00  2.287634  2.653619
   8.97480   8.97480      1.00  2.287754  2.656529
   8.97469   8.97469      1.00  2.286524  2.657169
   8.97458   8.97458      1.00  2.287514  2.658869
   8.97447   8.97447      1.00  2.281514  2.648829
   8.97436   8.97436      1.00  2.279484  2.649089
   8.97426   8.97426      1.00  2.288524  2.657489
   8.97414   8.97414      1.00  2.285324  2.653089
   8.97402   8.97402      1.00  2.283544  2.649629
   8.97390   8.97390      1.00  2.284344  2.654119
   8.97379   8.97379      1.00  2.282834  2.655899
   8.97368   8.97368      1.00  2.285634  2.650859
   8.97357   8.97357      1.00  2.289084  2.651809
   8.97345   8.97345      1.00  2.286774  2.655469
   8.97333   8.97333      1.00  2.285144  2.657699
   8.97321   8.97321      1.00  2.281964  2.652949
   8.97310   8.97310      1.00  2.286304  2.656769
   8.97298   8.97298      1.00  2.286044  2.655359
   8.97288   8.97288      1.00  2.284114  2.653139
   8.97276   8.97276      1.00  2.268794  2.637979
   8.97264   8.97264      1.00  2.279874  2.646179
   8.97254   8.97254      1.00  2.283004  2.653769
   8.97243   8.97243      1.00  2.280444  2.647209
   8.97231   8.97231      1.00  2.281984  2.651189
   8.97219   8.97219      1.00  2.284844  2.649599
   8.97208   8.97208      1.00  2.285774  2.647989
   8.97197   8.97197      1.00  2.281754  2.649279
   8.97186   8.97186      1.00  2.284394  2.659929
   8.97175   8.97175      1.00  2.281034  2.659139
   8.97165   8.97165      1.00  2.280644  2.651019
   8.97154   8.97154      1.00  2.280074  2.649859
   8.97142   8.97142      1.00  2.280134  2.653329
   8.97131   8.97131      1.00  2.279354  2.649139
   8.97120   8.97120      1.00  2.265144  2.634159
   8.97110   8.97110      1.00  2.286974  2.657989
   8.97098   8.97098      1.00  2.281844  2.653239
   8.97086   8.97086      1.00  2.283004  2.656349
   8.97074   8.97074      1.00  2.281484  2.649999
   8.97063   8.97063      1.00  2.278024  2.646829
   8.97052   8.97052      1.00  2.280544  2.650629
   8.97039   8.97039      1.00  2.279884  2.652759
   8.97028   8.97028      1.00  2.278574  2.644329
   8.97016   8.97016      1.00  2.277464  2.649159
   8.97004   8.97004      1.00  2.277234  2.650119
   8.96992   8.96992      1.00  2.278164  2.651059
   8.96981   8.96981      1.00  2.277844  2.652129
   8.96970   8.96970      1.00  2.280264  2.653969
   8.96957   8.96957      1.00  2.269754  2.644209
   8.96946   8.96946      1.00  2.277474  2.651339
   8.96935   8.96935      1.00  2.277854  2.654789
   8.96924   8.96924      1.00  2.276774  2.644349
   8.96912   8.96912      1.00  2.276454  2.627269
   8.96900   8.96900      1.00  2.278014  2.652819
   8.96890   8.96890      1.00  2.277814  2.650999
   8.96879   8.96879      1.00  2.278674  2.655919
   8.96867   8.96867      1.00  2.280974  2.652719
   8.96856   8.96856      1.00  2.278614  2.653749
   8.96846   8.96846      1.00  2.279574  2.655589
   8.96835   8.96835      1.00  2.277024  2.652809
   8.96824   8.96824      1.00  2.276614  2.655429
   8.96812   8.96812      1.00  2.276384  2.649909
   8.96802   8.96802      1.00  2.261824  2.635179
   8.96792   8.96792      1.00  2.273264  2.646279
   8.96780   8.96780      1.00  2.274884  2.652199
   8.96768   8.96768      1.00  2.276284  2.655699
   8.96758   8.96758      1.00  2.275234  2.655209
   8.96747   8.96747      1.00  2.277604  2.654019
   8.96735   8.96735      1.00  2.275014  2.653819
   8.96724   8.96724      1.00  2.278914  2.657709
   8.96714   8.96714      1.00  2.279644  2.659079
   8.96703   8.96703      1.00  2.271464  2.648689
   8.96692   8.96692      1.00  2.276484  2.652409
   8.96681   8.96681      1.00  2.273274  2.648709
   8.96671   8.96671      1.00  2.271624  2.646149
   8.96660   8.96660      1.00  2.274014  2.644099
   8.96649   8.96649      1.00  2.261434  2.635559
   8.96639   8.96639      1.00  2.277984  2.655279
   8.96629   8.96629      1.00  2.279624  2.658519
   8.96618   8.96618      1.00  2.277164  2.658569
   8.96608   8.96608      1.00  2.272314  2.653589
   8.96597   8.96597      1.00  2.271594  2.652889
   8.96588   8.96588      1.00  2.275714  2.658029
   8.96578   8.96578      1.00  2.271844  2.657829
   8.96567   8.96567      1.00  2.273134  2.656699
   8.96557   8.96557      1.00  2.272384  2.653819
   8.96547   8.96547      1.00  2.271704  2.647019
   8.96537   8.96537      1.00  2.275344  2.657099
   8.96526   8.96526      1.00  2.274504  2.655179
   8.96515   8.96515      1.00  2.266674  2.650199
   8.96505   8.96505      1.00  2.273164  2.656579
   8.96495   8.96495      1.00  2.271704  2.653769
   8.96485   8.96485      1.00  2.272714  2.656249
   8.96474   8.96474      1.00  2.274234  2.659199
   8.96463   8.96463      1.00  2.271624  2.653429
   8.96452   8.96452      1.00  2.272494  2.651759
   8.96441   8.96441      1.00  2.270664  2.652649
   8.96430   8.96430      1.00  2.272434  2.654359
   8.96419   8.96419      1.00  2.273934  2.656339
   8.96407   8.96407      1.00  2.275284  2.658729
   8.96397   8.96397      1.00  2.273754  2.655489
   8.96385   8.96385      1.00  2.276334  2.664059
   8.96374   8.96374      1.00  2.271754  2.652379
   8.96363   8.96363      1.00  2.253984  2.633539
   8.96351   8.96351      1.00  2.268954  2.651099
   8.96339   8.96339      1.00  2.273054  2.656269
   8.96327   8.96327      1.00  2.273634  2.659989
   8.96316   8.96316      1.00  2.274074  2.655869
   8.96304   8.96304      1.00  2.273374  2.660989
   8.96292   8.96292      1.00  2.272814  2.658069
   8.96281   8.96281      1.00  2.277164  2.658549
   8.96270   8.96270      1.00  2.275254  2.659729
   8.96259   8.96259      1.00  2.273334  2.659529
   8.96247   8.96247      1.00  2.270964  2.655669
   8.96236   8.96236      1.00  2.269184  2.656009
   8.96225   8.96225      1.00  2.272334  2.655089
   8.96214   8.96214      1.00  2.268034  2.651279
   8.96202   8.96202      1.00  2.255864  2.641279
   8.96191   8.96191      1.00  2.272424  2.657849
   8.96181   8.96181      1.00  2.274604  2.661749
   8.96170   8.96170      1.00  2.273154  2.657719
   8.96159   8.96159      1.00  2.273434  2.659369
   8.96148   8.96148      1.00  2.271144  2.658779
   8.96137   8.96137      1.00  2.271944  2.655779
   8.96126   8.96126      1.00  2.269394  2.652199
   8.96114   8.96114      1.00  2.268034  2.650999
   8.96103   8.96103      1.00  2.269454  2.655029
   8.96092   8.96092      1.00  2.271484  2.656229
   8.96079   8.96079      1.00  2.270814  2.653629
   8.96067   8.96067      1.00  2.272204  2.656369
   8.96056   8.96056      1.00  2.269614  2.654029
   8.96045   8.96045      1.00  2.267934  2.653119
   8.96033   8.96033      1.00  2.270694  2.656169
   8.96021   8.96021      1.00  2.273144  2.656859
   8.96009   8.96009      1.00  2.274164  2.657379
   8.95998   8.95998      1.00  2.267714  2.655899
   8.95986   8.95986      1.00  2.271114  2.655959
   8.95974   8.95974      1.00  2.270234  2.651299
   8.95962   8.95962      1.00  2.266684  2.650349
   8.95951   8.95951      1.00  2.270564  2.658379
   8.95940   8.95940      1.00  2.271074  2.656479
   8.95928   8.95928      1.00  2.273484  2.659889
   8.95917   8.95917      1.00  2.269884  2.649909
   8.95906   8.95906      1.00  2.273134  2.662799
   8.95894   8.95894      1.00  2.269064  2.653289
   8.95883   8.95883      1.00  2.251834  2.637049
   8.95872   8.95872      1.00  2.268824  2.653749
   8.95862   8.95862      1.00  2.266124  2.646519
   8.95850   8.95850      1.00  2.268864  2.653539
   8.95839   8.95839      1.00  2.271974  2.657369
   8.95828   8.95828      1.00  2.271854  2.659759
   8.95817   8.95817      1.00  2.269764  2.656149
   8.95807   8.95807      1.00  2.270614  2.658109
   8.95795   8.95795      1.00  2.269224  2.653369
   8.95784   8.95784      1.00  2.268144  2.649339
   8.95773   8.95773      1.00  2.270424  2.656229
   8.95761   8.95761      1.00  2.265794  2.649459
   8.95750   8.95750      1.00  2.267944  2.651879
   8.95740   8.95740      1.00  2.263554  2.649229
   8.95729   8.95729      1.00  2.255044  2.639979
   8.95718   8.95718      1.00  2.268084  2.654019
   8.95707   8.95707      1.00  2.268964  2.654989
   8.95696   8.95696      1.00  2.274514  2.662339
   8.95686   8.95686      1.00  2.270684  2.657179
   8.95675   8.95675      1.00  2.267544  2.654539
   8.95664   8.95664      1.00  2.270104  2.657209
   8.95653   8.95653      1.00  2.268254  2.651869
   8.95643   8.95643      1.00  2.267004  2.649889
   8.95632   8.95632      1.00  2.266394  2.651779
   8.95621   8.95621      1.00  2.268394  2.653769
   8.95611   8.95611      1.00  2.267094  2.649449
   8.95601   8.95601      1.00  2.270704  2.649989
   8.95591   8.95591      1.00  2.269934  2.651509
   8.95580   8.95580      1.00  2.252854  2.631709
   8.95570   8.95570      1.00  2.266444  2.647519
   8.95560   8.95560      1.00  2.269654  2.649699
   8.95549   8.95549      1.00  2.265474  2.644439
   8.95539   8.95539      1.00  2.265274  2.646639
   8.95529   8.95529      1.00  2.266784  2.645059
   8.95519   8.95519      1.00  2.265114  2.638319
   8.95508   8.95508      1.00  2.264104  2.644309
   8.95497   8.95497      1.00  2.267964  2.643589
   8.95487   8.95487      1.00  2.266334  2.643279
   8.95477   8.95477      1.00  2.269004  2.645789
   8.95466   8.95466      1.00  2.272384  2.646689
   8.95455   8.95455      1.00  2.268334  2.642269
   8.95445   8.95445      1.00  2.258234  2.635439
   8.95434   8.95434      1.00  2.260464  2.635069
   8.95422   8.95422      1.00  2.263714  2.640619
   8.95411   8.95411      1.00  2.264074  2.637679
   8.95400   8.95400      1.00  2.265824  2.641299
   8.95389   8.95389      1.00  2.266104  2.641669
   8.95377   8.95377      1.00  2.264134  2.635319
   8.95365   8.95365      1.00  2.269534  2.644469
   8.95354   8.95354      1.00  2.266774  2.639919
   8.95343   8.95343      1.00  2.264314  2.637879
   8.95330   8.95330      1.00  2.264764  2.637599
   8.95318   8.95318      1.00  2.263274  2.636179
   8.95307   8.95307      1.00  2.263424  2.634489
   8.95296   8.95296      1.00  2.264514  2.634329
   8.95285   8.95285      1.00  2.265214  2.634959
   8.95273   8.95273      1.00  2.258334  2.628859
   8.95262   8.95262      1.00  2.254854  2.621819
   8.95251   8.95251      1.00  2.269444  2.637449
   8.95239   8.95239      1.00  2.262804  2.633349
   8.95228   8.95228      1.00  2.265764  2.634579
   8.95217   8.95217      1.00  2.265664  2.636169
   8.95206   8.95206      1.00  2.264904  2.633219
   8.95194   8.95194      1.00  2.259934  2.627919
   8.95183   8.95183      1.00  2.264414  2.633679
   8.95173   8.95173      1.00  2.259104  2.624409
   8.95162   8.95162      1.00  2.257854  2.620459
   8.95150   8.95150      1.00  2.260734  2.624419
   8.95139   8.95139      1.00  2.260974  2.626329
   8.95128   8.95128      1.00  2.265284  2.627389
   8.95118   8.95118      1.00  2.254944  2.617679
   8.95106   8.95106      1.00  2.260964  2.625499
   8.95094   8.95094      1.00  2.258044  2.618259
   8.95083   8.95083      1.00  2.260084  2.620189
   8.95072   8.95072      1.00  2.262244  2.620539
   8.95060   8.95060      1.00  2.259674  2.616889
   8.95048   8.95048      1.00  2.261264  2.619979
   8.95037   8.95037      1.00  2.261514  2.620509
   8.95025   8.95025      1.00  2.257634  2.613289
   8.95013   8.95013      1.00  2.257184  2.614599
   8.95001   8.95001      1.00  2.263424  2.618919
   8.94989   8.94989      1.00  2.261914  2.617719
   8.94978   8.94978      1.00  2.261824  2.618919
   8.94966   8.94966      1.00  2.261714  2.617699
   8.94954   8.94954      1.00  2.253124  2.606959
   8.94943   8.94943      1.00  2.239134  2.586309
   8.94932   8.94932      1.00  2.256074  2.609179
   8.94920   8.94920      1.00  2.256074  2.607119
   8.94908   8.94908      1.00  2.256224  2.604649
   8.94898   8.94898      1.00  2.259324  2.611259
   8.94887   8.94887      1.00  2.259764  2.609099
   8.94875   8.94875      1.00  2.256144  2.603149
   8.94865   8.94865      1.00  2.259454  2.606009
   8.94854   8.94854      1.00  2.258134  2.607339
   8.94843   8.94843      1.00  2.254194  2.596199
   8.94831   8.94831      1.00  2.253354  2.595229
   8.94820   8.94820      1.00  2.252414  2.594869
   8.94809   8.94809      1.00  2.257164  2.596129
   8.94799   8.94799      1.00  2.253934  2.595589
   8.94788   8.94788      1.00  2.241284  2.576569
   8.94776   8.94776      1.00  2.256514  2.596689
   8.94765   8.94765      1.00  2.253574  2.587579
   8.94755   8.94755      1.00  2.259364  2.591789
   8.94743   8.94743      1.00  2.257084  2.588539
   8.94732   8.94732      1.00  2.251324  2.579129
   8.94721   8.94721      1.00  2.255214  2.582289
   8.94711   8.94711      1.00  2.248484  2.572579
   8.94700   8.94700      1.00  2.245724  2.565609
   8.94689   8.94689      1.00  2.244814  2.566939
   8.94678   8.94678      1.00  2.253914  2.578419
   8.94668   8.94668      1.00  2.252154  2.575009
   8.94656   8.94656      1.00  2.251634  2.572419
   8.94645   8.94645      1.00  2.254534  2.568709
   8.94635   8.94635      1.00  2.235174  2.545919
   8.94625   8.94625      1.00  2.251524  2.564889
   8.94615   8.94615      1.00  2.248804  2.557999
   8.94604   8.94604      1.00  2.244674  2.555439
   8.94594   8.94594      1.00  2.249204  2.552829
   8.94584   8.94584      1.00  2.248254  2.554289
   8.94573   8.94573      1.00  2.244884  2.548409
   8.94563   8.94563      1.00  2.243914  2.546819
   8.94553   8.94553      1.00  2.253964  2.555669
   8.94543   8.94543      1.00  2.247544  2.543199
   8.94532   8.94532      1.00  2.246124  2.542009
   8.94521   8.94521      1.00  2.246294  2.538079
   8.94511   8.94511      1.00  2.244494  2.531679
   8.94502   8.94502      1.00  2.241394  2.524959
   8.94491   8.94491      1.00  2.224114  2.505769
   8.94480   8.94480      1.00  2.239264  2.517309
   8.94470   8.94470      1.00  2.242274  2.517099
   8.94459   8.94459      1.00  2.239614  2.510929
   8.94447   8.94447      1.00  2.243714  2.510739
   8.94436   8.94436      1.00  2.243114  2.507899
   8.94425   8.94425      1.00  2.245284  2.508479
   8.94414   8.94414      1.00  2.243194  2.505939
   8.94403   8.94403      1.00  2.240944  2.500179
   8.94392   8.94392      1.00  2.232974  2.481819
   8.94381   8.94381      1.00  2.237734  2.484679
   8.94369   8.94369      1.00  2.235074  2.481839
   8.94357   8.94357      1.00  2.235334  2.476129
   8.94346   8.94346      1.00  2.233914  2.471829
   8.94334   8.94334      1.00  2.228454  2.461029
   8.94322   8.94322      1.00  2.239504  2.471559
   8.94310   8.94310      1.00  2.233354  2.458669
   8.94299   8.94299      1.00  2.241744  2.463479
   8.94289   8.94289      1.00  2.236124  2.445359
   8.94277   8.94277      1.00  2.236064  2.447729
   8.94265   8.94265      1.00  2.233704  2.435289
   8.94253   8.94253      1.00  2.228764  2.427319
   8.94243   8.94243      1.00  2.230344  2.423089
   8.94232   8.94232      1.00  2.230384  2.418279
   8.94220   8.94220      1.00  2.233114  2.412399
   8.94209   8.94209      1.00  2.236474  2.410499
   8.94198   8.94198      1.00  2.238054  2.404089
   8.94188   8.94188      1.00  2.237794  2.394369
   8.94177   8.94177      1.00  2.219724  2.371949
   8.94166   8.94166      1.00  2.232714  2.376499
   8.94155   8.94155      1.00  2.235154  2.370059
   8.94144   8.94144      1.00  2.227594  2.355019
   8.94132   8.94132      1.00  2.227324  2.346759
   8.94121   8.94121      1.00  2.230234  2.340709
   8.94110   8.94110      1.00  2.234114  2.336599
   8.94098   8.94098      1.00  2.236294  2.324119
   8.94087   8.94087      1.00  2.233254  2.309469
   8.94075   8.94075      1.00  2.234074  2.300009
   8.94064   8.94064      1.00  2.231284  2.283469
   8.94052   8.94052      1.00  2.232304  2.270799
   8.94040   8.94040      1.00  2.229204  2.258419
   8.94028   8.94028      1.00  2.229514  2.238059
   8.94017   8.94017      1.00  2.218094  2.210519
   8.94006   8.94006      1.00  2.228684  2.210129
   8.93993   8.93993      1.00  2.227544  2.191319
   8.93981   8.93981      1.00  2.229104  2.170019
   8.93970   8.93970      1.00  2.231264  2.151699
   8.93959   8.93959      1.00  2.235774  2.138549
   8.93947   8.93947      1.00  2.232624  2.113799
   8.93935   8.93935      1.00  2.233124  2.090779
   8.93925   8.93925      1.00  2.230994  2.063959
   8.93913   8.93913      1.00  2.231224  2.043619
   8.93902   8.93902      1.00  2.223504  2.011649
   8.93890   8.93890      1.00  2.222814  1.981969
   8.93879   8.93879      1.00  2.228744  1.958349
   8.93868   8.93868      1.00  2.225594  1.926719
   8.93857   8.93857      1.00  2.212484  1.886629
   8.93845   8.93845      1.00  2.234074  1.867009
   8.93835   8.93835      1.00  2.232674  1.837279
   8.93824   8.93824      1.00  2.231214  1.805579
   8.93813   8.93813      1.00  2.230724  1.767299
   8.93802   8.93802      1.00  2.226654  1.733709
   8.93791   8.93791      1.00  2.230284  1.702299
   8.93780   8.93780      1.00  2.229934  1.672669
   8.93769   8.93769      1.00  2.228524  1.628499
   8.93758   8.93758      1.00  2.225244  1.582449
   8.93747   8.93747      1.00  2.230494  1.546359
   8.93737   8.93737      1.00  2.232844  1.507939
   8.93725   8.93725      1.00  2.226554  1.460899
   8.93714   8.93714      1.00  2.221344  1.415179
   8.93703   8.93703      1.00  2.234274  1.390449
   8.93692   8.93692      1.00  2.232304  1.349029
   8.93681   8.93681      1.00  2.223234  1.304569
   8.93670   8.93670      1.00  2.225664  1.259199
   8.93660   8.93660      1.00  2.225434  1.222999
   8.93650   8.93650      1.00  2.225214  1.187199
   8.93639   8.93639      1.00  2.228374  1.144809
   8.93628   8.93628      1.00  2.226964  1.109809
   8.93618   8.93618      1.00  2.233674  1.073899
   8.93608   8.93608      1.00  2.234664  1.043059
   8.93597   8.93597      1.00  2.227294  1.003049
   8.93587   8.93587      1.00  2.227284   .972549
   8.93577   8.93577      1.00  2.231364   .939799
   8.93567   8.93567      1.00  2.212924   .899909
   8.93556   8.93556      1.00  2.226214   .875919
   8.93546   8.93546      1.00  2.229474   .840289
   8.93536   8.93536      1.00  2.230134   .814419
   8.93526   8.93526      1.00  2.230004   .789739
   8.93515   8.93515      1.00  2.224914   .761079
   8.93504   8.93504      1.00  2.232844   .737149
   8.93495   8.93495      1.00  2.231644   .710829
   8.93484   8.93484      1.00  2.233184   .688789
   8.93473   8.93473      1.00  2.230734   .666899
   8.93462   8.93462      1.00  2.225544   .637769
   8.93451   8.93451      1.00  2.224984   .617589
   8.93441   8.93441      1.00  2.222564   .596449
   8.93429   8.93429      1.00  2.215514   .573839
   8.93417   8.93417      1.00  2.221674   .555679
   8.93406   8.93406      1.00  2.229114   .539899
   8.93396   8.93396      1.00  2.235784   .523699
   8.93384   8.93384      1.00  2.229754   .506519
   8.93372   8.93372      1.00  2.229554   .491679
   8.93361   8.93361      1.00  2.231764   .475099
   8.93349   8.93349      1.00  2.230584   .461149
   8.93337   8.93337      1.00  2.224124   .446989
   8.93325   8.93325      1.00  2.224534   .432049
   8.93314   8.93314      1.00  2.225554   .420049
   8.93303   8.93303      1.00  2.227094   .407899
   8.93291   8.93291      1.00  2.227484   .398849
   8.93279   8.93279      1.00  2.229464   .388839
   8.93269   8.93269      1.00  2.225544   .376549
   8.93258   8.93258      1.00  2.222444   .368319
   8.93246   8.93246      1.00  2.228074   .362479
   8.93234   8.93234      1.00  2.223904   .354639
   8.93223   8.93223      1.00  2.229744   .351369
   8.93212   8.93212      1.00  2.225314   .342269
   8.93201   8.93201      1.00  2.219364   .334109
   8.93190   8.93190      1.00  2.215204   .331119
   8.93179   8.93179      1.00  2.225114   .326989
   8.93168   8.93168      1.00  2.225034   .324189
   8.93157   8.93157      1.00  2.228654   .321179
   8.93145   8.93145      1.00  2.232444   .318409
   8.93135   8.93135      1.00  2.223794   .314129
   8.93123   8.93123      1.00  2.227274   .312959
   8.93112   8.93112      1.00  2.205974   .306179
   8.93101   8.93101      1.00  2.216564   .305969
   8.93089   8.93089      1.00  2.223584   .303439
   8.93078   8.93078      1.00  2.224294   .305829
   8.93066   8.93066      1.00  2.222434   .305469
   8.93054   8.93054      1.00  2.220394   .303329
   8.93043   8.93043      1.00  2.226784   .304819
   8.93032   8.93032      1.00  2.227024   .305559
   8.93019   8.93019      1.00  2.226534   .307519
   8.93007   8.93007      1.00  2.226114   .308179
   8.92996   8.92996      1.00  2.224174   .310829
   8.92985   8.92985      1.00  2.220354   .309579
   8.92972   8.92972      1.00  2.223174   .314239
   8.92960   8.92960      1.00  2.220374   .313649
   8.92948   8.92948      1.00  2.220664   .311419
   8.92937   8.92937      1.00  2.208514   .311259
   8.92926   8.92926      1.00  2.220334   .309419
   8.92914   8.92914      1.00  2.227874   .308079
   8.92903   8.92903      1.00  2.229474   .309549
   8.92893   8.92893      1.00  2.230724   .309689
   8.92881   8.92881      1.00  2.226754   .310269
   8.92870   8.92870      1.00  2.221114   .310089
   8.92858   8.92858      1.00  2.223694   .312469
   8.92848   8.92848      1.00  2.221474   .312749
   8.92837   8.92837      1.00  2.220844   .311379
   8.92826   8.92826      1.00  2.223954   .312549
   8.92815   8.92815      1.00  2.229474   .318859
   8.92804   8.92804      1.00  2.230644   .316549
   8.92792   8.92792      1.00  2.224534   .315819
   8.92781   8.92781      1.00  2.208834   .315319
   8.92770   8.92770      1.00  2.228664   .317079
   8.92759   8.92759      1.00  2.229724   .317439
   8.92748   8.92748      1.00  2.223354   .315989
   8.92737   8.92737      1.00  2.225424   .318159
   8.92726   8.92726      1.00  2.228624   .319469
   8.92715   8.92715      1.00  2.226444   .317639
   8.92704   8.92704      1.00  2.227554   .316119
   8.92693   8.92693      1.00  2.229644   .318299
   8.92683   8.92683      1.00  2.228624   .319629
   8.92672   8.92672      1.00  2.236354   .320579
   8.92661   8.92661      1.00  2.233794   .322069
   8.92650   8.92650      1.00  2.231244   .321389
   8.92640   8.92640      1.00  2.231684   .321729
   8.92630   8.92630      1.00  2.216964   .319759
   8.92619   8.92619      1.00  2.228214   .323769
   8.92609   8.92609      1.00  2.225974   .323939
   8.92599   8.92599      1.00  2.229204   .323679
   8.92589   8.92589      1.00  2.234434   .322539
   8.92578   8.92578      1.00  2.236594   .323949
   8.92567   8.92567      1.00  2.236704   .324719
   8.92557   8.92557      1.00  2.235294   .326029
   8.92547   8.92547      1.00  2.233024   .327219
   8.92536   8.92536      1.00  2.231424   .325429
   8.92526   8.92526      1.00  2.233984   .328099
   8.92516   8.92516      1.00  2.231744   .327329
   8.92506   8.92506      1.00  2.236084   .329609
   8.92495   8.92495      1.00  2.217304   .327709
   8.92484   8.92484      1.00  2.231514   .329159
   8.92474   8.92474      1.00  2.237904   .332829
   8.92464   8.92464      1.00  2.240214   .334069
   8.92452   8.92452      1.00  2.238444   .333869
   8.92441   8.92441      1.00  2.239694   .335649
   8.92430   8.92430      1.00  2.239594   .336819
   8.92419   8.92419      1.00  2.233134   .335739
   8.92407   8.92407      1.00  2.233794   .335809
   8.92396   8.92396      1.00  2.231984   .336149
   8.92385   8.92385      1.00  2.233614   .338759
   8.92374   8.92374      1.00  2.237194   .340729
   8.92362   8.92362      1.00  2.235994   .340529
   8.92350   8.92350      1.00  2.229164   .342429
   8.92339   8.92339      1.00  2.237944   .343599
   8.92327   8.92327      1.00  2.240374   .346099
   8.92315   8.92315      1.00  2.238084   .345289
   8.92303   8.92303      1.00  2.240954   .348069
   8.92292   8.92292      1.00  2.235744   .349369
   8.92281   8.92281      1.00  2.237324   .349639
   8.92268   8.92268      1.00  2.237204   .354149
   8.92257   8.92257      1.00  2.234794   .353479
   8.92247   8.92247      1.00  2.241234   .356769
   8.92236   8.92236      1.00  2.237274   .356769
   8.92224   8.92224      1.00  2.235454   .356609
   8.92212   8.92212      1.00  2.238204   .360219
   8.92201   8.92201      1.00  2.241104   .362209
   8.92191   8.92191      1.00  2.228144   .360219
   8.92180   8.92180      1.00  2.238464   .363329
   8.92169   8.92169      1.00  2.237694   .364959
   8.92158   8.92158      1.00  2.232844   .365689
   8.92147   8.92147      1.00  2.234184   .367249
   8.92136   8.92136      1.00  2.236454   .369019
   8.92124   8.92124      1.00  2.241614   .372709
   8.92113   8.92113      1.00  2.241954   .373389
   8.92102   8.92102      1.00  2.243264   .374969
   8.92090   8.92090      1.00  2.241494   .378339
   8.92078   8.92078      1.00  2.236654   .377199
   8.92067   8.92067      1.00  2.239384   .379889
   8.92056   8.92056      1.00  2.238484   .379879
   8.92044   8.92044      1.00  2.237004   .380359
   8.92032   8.92032      1.00  2.222624   .379809
   8.92021   8.92021      1.00  2.239084   .383309
   8.92009   8.92009      1.00  2.240054   .384089
   8.91996   8.91996      1.00  2.238964   .385559
   8.91985   8.91985      1.00  2.243714   .387939
   8.91974   8.91974      1.00  2.242234   .388509
   8.91963   8.91963      1.00  2.241704   .390089
   8.91950   8.91950      1.00  2.240934   .391319
   8.91939   8.91939      1.00  2.241044   .390539
   8.91928   8.91928      1.00  2.234024   .389449
   8.91916   8.91916      1.00  2.237694   .390209
   8.91904   8.91904      1.00  2.240374   .392629
   8.91893   8.91893      1.00  2.235454   .391819
   8.91883   8.91883      1.00  2.238224   .391029
   8.91872   8.91872      1.00  2.228554   .391009
   8.91860   8.91860      1.00  2.242774   .392929
   8.91849   8.91849      1.00  2.243984   .393349
   8.91839   8.91839      1.00  2.244534   .393569
   8.91828   8.91828      1.00  2.241744   .394219
   8.91817   8.91817      1.00  2.238664   .392489
   8.91805   8.91805      1.00  2.241764   .392439
   8.91794   8.91794      1.00  2.238264   .392019
   8.91783   8.91783      1.00  2.240764   .392659
   8.91772   8.91772      1.00  2.240104   .391379
   8.91761   8.91761      1.00  2.241574   .390709
   8.91750   8.91750      1.00  2.240854   .390649
   8.91739   8.91739      1.00  2.243604   .390069
   8.91728   8.91728      1.00  2.241534   .389679
   8.91717   8.91717      1.00  2.223344   .385679
   8.91707   8.91707      1.00  2.241464   .386589
   8.91696   8.91696      1.00  2.241114   .385419
   8.91685   8.91685      1.00  2.236864   .384979
   8.91674   8.91674      1.00  2.237644   .385219
   8.91663   8.91663      1.00  2.240584   .385719
   8.91653   8.91653      1.00  2.239294   .383149
   8.91642   8.91642      1.00  2.241514   .383459
   8.91631   8.91631      1.00  2.244204   .384149
   8.91621   8.91621      1.00  2.243704   .381799
   8.91611   8.91611      1.00  2.241294   .379229
   8.91600   8.91600      1.00  2.238744   .379309
   8.91590   8.91590      1.00  2.238774   .377579
   8.91580   8.91580      1.00  2.238034   .376649
   8.91570   8.91570      1.00  2.232464   .374399
   8.91559   8.91559      1.00  2.233184   .373469
   8.91548   8.91548      1.00  2.238894   .372989
   8.91538   8.91538      1.00  2.240644   .372169
   8.91528   8.91528      1.00  2.241014   .371429
   8.91518   8.91518      1.00  2.242044   .369849
   8.91508   8.91508      1.00  2.237204   .367239
   8.91498   8.91498      1.00  2.243674   .368989
   8.91487   8.91487      1.00  2.240644   .367949
   8.91476   8.91476      1.00  2.236664   .362739
   8.91464   8.91464      1.00  2.240334   .363729
   8.91455   8.91455      1.00  2.236714   .362039
   8.91443   8.91443      1.00  2.238484   .360659
   8.91432   8.91432      1.00  2.230024   .358849
   8.91421   8.91421      1.00  2.236144   .359609
   8.91409   8.91409      1.00  2.240594   .357569
   8.91399   8.91399      1.00  2.239754   .357649
   8.91387   8.91387      1.00  2.239574   .356799
   8.91375   8.91375      1.00  2.238164   .355609
   8.91364   8.91364      1.00  2.236304   .354879
   8.91352   8.91352      1.00  2.235554   .353409
   8.91341   8.91341      1.00  2.234854   .351859
   8.91329   8.91329      1.00  2.230344   .348959
   8.91318   8.91318      1.00  2.234594   .350019
   8.91307   8.91307      1.00  2.240904   .349169
   8.91295   8.91295      1.00  2.235464   .346959
   8.91283   8.91283      1.00  2.238974   .346119
   8.91272   8.91272      1.00  2.222314   .343029
   8.91261   8.91261      1.00  2.236654   .343109
   8.91250   8.91250      1.00  2.236724   .340409
   8.91238   8.91238      1.00  2.234704   .339599
   8.91227   8.91227      1.00  2.237274   .338539
   8.91216   8.91216      1.00  2.232994   .336719
   8.91204   8.91204      1.00  2.236934   .334769
   8.91194   8.91194      1.00  2.233024   .335969
   8.91183   8.91183      1.00  2.238264   .333969
   8.91172   8.91172      1.00  2.237164   .332759
   8.91161   8.91161      1.00  2.241474   .332919
   8.91150   8.91150      1.00  2.238444   .332099
   8.91139   8.91139      1.00  2.234134   .329009
   8.91128   8.91128      1.00  2.221744   .328659
   8.91117   8.91117      1.00  2.230044   .329109
   8.91105   8.91105      1.00  2.234894   .325699
   8.91094   8.91094      1.00  2.233064   .325829
   8.91083   8.91083      1.00  2.234734   .324769
   8.91071   8.91071      1.00  2.233684   .323239
   8.91059   8.91059      1.00  2.239634   .322389
   8.91048   8.91048      1.00  2.236704   .323209
   8.91037   8.91037      1.00  2.239104   .321999
   8.91024   8.91024      1.00  2.236864   .318589
   8.91012   8.91012      1.00  2.232894   .317249
   8.91001   8.91001      1.00  2.232494   .317419
   8.90989   8.90989      1.00  2.233204   .316669
   8.90977   8.90977      1.00  2.235504   .315519
   8.90965   8.90965      1.00  2.221344   .314309
   8.90954   8.90954      1.00  2.232414   .313029
   8.90944   8.90944      1.00  2.233114   .312969
   8.90932   8.90932      1.00  2.232554   .312429
   8.90920   8.90920      1.00  2.236174   .312279
   8.90910   8.90910      1.00  2.237844   .312099
   8.90899   8.90899      1.00  2.235124   .312679
   8.90887   8.90887      1.00  2.228654   .310609
   8.90876   8.90876      1.00  2.229874   .310929
   8.90864   8.90864      1.00  2.227194   .310769
   8.90854   8.90854      1.00  2.228454   .310789
   8.90843   8.90843      1.00  2.230454   .309859
   8.90832   8.90832      1.00  2.234694   .310249
   8.90821   8.90821      1.00  2.232074   .309349
   8.90810   8.90810      1.00  2.219924   .306839
   8.90799   8.90799      1.00  2.235884   .309009
   8.90788   8.90788      1.00  2.225654   .308309
   8.90777   8.90777      1.00  2.231924   .309599
   8.90766   8.90766      1.00  2.229404   .309399
   8.90754   8.90754      1.00  2.227444   .310229
   8.90743   8.90743      1.00  2.226624   .310889
   8.90733   8.90733      1.00  2.232254   .312919
   8.90722   8.90722      1.00  2.231364   .315479
   8.90711   8.90711      1.00  2.224794   .314339
   8.90700   8.90700      1.00  2.233634   .314679
   8.90689   8.90689      1.00  2.230204   .314959
   8.90678   8.90678      1.00  2.228954   .315599
   8.90667   8.90667      1.00  2.228664   .316659
   8.90656   8.90656      1.00  2.209684   .313469
   8.90646   8.90646      1.00  2.220884   .315219
   8.90636   8.90636      1.00  2.226514   .316789
   8.90626   8.90626      1.00  2.227214   .318959
   8.90615   8.90615      1.00  2.223314   .318129
   8.90605   8.90605      1.00  2.227304   .322029
   8.90595   8.90595      1.00  2.229394   .322169
   8.90585   8.90585      1.00  2.226834   .321059
   8.90574   8.90574      1.00  2.227504   .322289
   8.90563   8.90563      1.00  2.225614   .324659
   8.90553   8.90553      1.00  2.223744   .325279
   8.90543   8.90543      1.00  2.219304   .324099
   8.90532   8.90532      1.00  2.222164   .324239
   8.90522   8.90522      1.00  2.219814   .325539
   8.90512   8.90512      1.00  2.205534   .325999
   8.90502   8.90502      1.00  2.226094   .329819
   8.90491   8.90491      1.00  2.223014   .331379
   8.90481   8.90481      1.00  2.225124   .332529
   8.90470   8.90470      1.00  2.227294   .331429
   8.90458   8.90458      1.00  2.225684   .331249
   8.90447   8.90447      1.00  2.220904   .332069
   8.90437   8.90437      1.00  2.226314   .337199
   8.90427   8.90427      1.00  2.218494   .333699
   8.90415   8.90415      1.00  2.217534   .334159
   8.90404   8.90404      1.00  2.214094   .334959
   8.90393   8.90393      1.00  2.221024   .335959
   8.90381   8.90381      1.00  2.225054   .335579
   8.90370   8.90370      1.00  2.222034   .335559
   8.90358   8.90358      1.00  2.224224   .336099
   8.90347   8.90347      1.00  2.204564   .333229
   8.90335   8.90335      1.00  2.220124   .336309
   8.90322   8.90322      1.00  2.214324   .336929
   8.90311   8.90311      1.00  2.215734   .340729
   8.90300   8.90300      1.00  2.215794   .341959
   8.90289   8.90289      1.00  2.215634   .342669
   8.90276   8.90276      1.00  2.216534   .344209
   8.90265   8.90265      1.00  2.217534   .350829
   8.90254   8.90254      1.00  2.220134   .351139
   8.90244   8.90244      1.00  2.221754   .351279
   8.90232   8.90232      1.00  2.220434   .354499
   8.90220   8.90220      1.00  2.214864   .352179
   8.90209   8.90209      1.00  2.220454   .347509
   8.90198   8.90198      1.00  2.202174   .346149
   8.90187   8.90187      1.00  2.212844   .342749
   8.90176   8.90176      1.00  2.216514   .345019
   8.90166   8.90166      1.00  2.212474   .343899
   8.90155   8.90155      1.00  2.216824   .344629
   8.90144   8.90144      1.00  2.211634   .344449
   8.90132   8.90132      1.00  2.216714   .347289
   8.90121   8.90121      1.00  2.221444   .347169
   8.90110   8.90110      1.00  2.220334   .346799
   8.90098   8.90098      1.00  2.217074   .346969
   8.90086   8.90086      1.00  2.214784   .349229
   8.90075   8.90075      1.00  2.214164   .348539
   8.90064   8.90064      1.00  2.212054   .348259
   8.90052   8.90052      1.00  2.211324   .348519
   8.90040   8.90040      1.00  2.196184   .346839
   8.90029   8.90029      1.00  2.216624   .348089
   8.90017   8.90017      1.00  2.219514   .350679
   8.90004   8.90004      1.00  2.216164   .351109
   8.89992   8.89992      1.00  2.219114   .351989
   8.89981   8.89981      1.00  2.217294   .349749
   8.89971   8.89971      1.00  2.220974   .351959
   8.89958   8.89958      1.00  2.218194   .351779
   8.89946   8.89946      1.00  2.215844   .352449
   8.89935   8.89935      1.00  2.209044   .352849
   8.89924   8.89924      1.00  2.215454   .353589
   8.89913   8.89913      1.00  2.215384   .353009
   8.89901   8.89901      1.00  2.216164   .353839
   8.89890   8.89890      1.00  2.213264   .353729
   8.89880   8.89880      1.00  2.213834   .354969
   8.89868   8.89868      1.00  2.222114   .359219
   8.89857   8.89857      1.00  2.212344   .354619
   8.89846   8.89846      1.00  2.220834   .356179
   8.89836   8.89836      1.00  2.216234   .354929
   8.89824   8.89824      1.00  2.211594   .355899
   8.89813   8.89813      1.00  2.213734   .355239
   8.89802   8.89802      1.00  2.214584   .354409
   8.89791   8.89791      1.00  2.216034   .354549
   8.89780   8.89780      1.00  2.220314   .357629
   8.89769   8.89769      1.00  2.223544   .358659
   8.89758   8.89758      1.00  2.215814   .356259
   8.89747   8.89747      1.00  2.219754   .356409
   8.89736   8.89736      1.00  2.204624   .356529
   8.89725   8.89725      1.00  2.213094   .357349
   8.89714   8.89714      1.00  2.215174   .359509
   8.89704   8.89704      1.00  2.219894   .363379
   8.89692   8.89692      1.00  2.214704   .358649
   8.89681   8.89681      1.00  2.211574   .357799
   8.89671   8.89671      1.00  2.217364   .358009
   8.89660   8.89660      1.00  2.217004   .359659
   8.89649   8.89649      1.00  2.218904   .359139
   8.89639   8.89639      1.00  2.221424   .360989
   8.89628   8.89628      1.00  2.219604   .360929
   8.89618   8.89618      1.00  2.219354   .360889
   8.89608   8.89608      1.00  2.215654   .362269
   8.89597   8.89597      1.00  2.211734   .360809
   8.89587   8.89587      1.00  2.196724   .357939
   8.89578   8.89578      1.00  2.219194   .361849
   8.89567   8.89567      1.00  2.216304   .361929
   8.89556   8.89556      1.00  2.218474   .360739
   8.89546   8.89546      1.00  2.221034   .362009
   8.89536   8.89536      1.00  2.221704   .362089
   8.89526   8.89526      1.00  2.220964   .364579
   8.89515   8.89515      1.00  2.216714   .362089
   8.89505   8.89505      1.00  2.217214   .361919
   8.89495   8.89495      1.00  2.215004   .364489
   8.89484   8.89484      1.00  2.213444   .362139
   8.89473   8.89473      1.00  2.214334   .360779
   8.89462   8.89462      1.00  2.216474   .362939
   8.89452   8.89452      1.00  2.217704   .364189
   8.89441   8.89441      1.00  2.217574   .361709
   8.89430   8.89430      1.00  2.200004   .358939
   8.89418   8.89418      1.00  2.217564   .361409
   8.89407   8.89407      1.00  2.219914   .364219
   8.89396   8.89396      1.00  2.216234   .364469
   8.89384   8.89384      1.00  2.215734   .365419
   8.89373   8.89373      1.00  2.212064   .364259
   8.89361   8.89361      1.00  2.212254   .362299
   8.89350   8.89350      1.00  2.212524   .361439
   8.89338   8.89338      1.00  2.213724   .362229
   8.89327   8.89327      1.00  2.217034   .363139
   8.89316   8.89316      1.00  2.219864   .365279
   8.89304   8.89304      1.00  2.215944   .363619
   8.89292   8.89292      1.00  2.214744   .362919
   8.89281   8.89281      1.00  2.198944   .359659
   8.89270   8.89270      1.00  2.214974   .363319
   8.89258   8.89258      1.00  2.213584   .362009
   8.89247   8.89247      1.00  2.208084   .360179
   8.89235   8.89235      1.00  2.212114   .359199
   8.89225   8.89225      1.00  2.213404   .362019
   8.89213   8.89213      1.00  2.212124   .359949
   8.89202   8.89202      1.00  2.216224   .362129
   8.89192   8.89192      1.00  2.215544   .361819
   8.89181   8.89181      1.00  2.214914   .361499
   8.89169   8.89169      1.00  2.215964   .362079
   8.89158   8.89158      1.00  2.215064   .361669
   8.89147   8.89147      1.00  2.214264   .361319
   8.89136   8.89136      1.00  2.207324   .359639
   8.89125   8.89125      1.00  2.203814   .359089
   8.89114   8.89114      1.00  2.207914   .361889
   8.89103   8.89103      1.00  2.210124   .360819
   8.89092   8.89092      1.00  2.217134   .361839
   8.89080   8.89080      1.00  2.215944   .362849
   8.89068   8.89068      1.00  2.217844   .362439
   8.89057   8.89057      1.00  2.217864   .363699
   8.89045   8.89045      1.00  2.213884   .361349
   8.89033   8.89033      1.00  2.207514   .359309
   8.89022   8.89022      1.00  2.209634   .360919
   8.89010   8.89010      1.00  2.212454   .359779
   8.88998   8.88998      1.00  2.210284   .360649
   8.88986   8.88986      1.00  2.212664   .360129
   8.88974   8.88974      1.00  2.212664   .362029
   8.88963   8.88963      1.00  2.205354   .358779
   8.88952   8.88952      1.00  2.216824   .361329
   8.88939   8.88939      1.00  2.219294   .363869
   8.88927   8.88927      1.00  2.213044   .361279
   8.88917   8.88917      1.00  2.215414   .362319
   8.88906   8.88906      1.00  2.214734   .361759
   8.88894   8.88894      1.00  2.211484   .362709
   8.88883   8.88883      1.00  2.211014   .362569
   8.88872   8.88872      1.00  2.212514   .363109
   8.88861   8.88861      1.00  2.212234   .362629
   8.88850   8.88850      1.00  2.212184   .361219
   8.88839   8.88839      1.00  2.218074   .362749
   8.88829   8.88829      1.00  2.214814   .362129
   8.88818   8.88818      1.00  2.219864   .362249
   8.88807   8.88807      1.00  2.198954   .358569
   8.88795   8.88795      1.00  2.210074   .361199
   8.88785   8.88785      1.00  2.211274   .360579
   8.88774   8.88774      1.00  2.209764   .362279
   8.88761   8.88761      1.00  2.209994   .361719
   8.88750   8.88750      1.00  2.212044   .361359
   8.88740   8.88740      1.00  2.216914   .360569
   8.88730   8.88730      1.00  2.218294   .362449
   8.88718   8.88718      1.00  2.216154   .361429
   8.88707   8.88707      1.00  2.215634   .360779
   8.88696   8.88696      1.00  2.216174   .360569
   8.88686   8.88686      1.00  2.216144   .361539
   8.88675   8.88675      1.00  2.215384   .360579
   8.88664   8.88664      1.00  2.212384   .359699
   8.88654   8.88654      1.00  2.209874   .360089
   8.88644   8.88644      1.00  2.201844   .358509
   8.88633   8.88633      1.00  2.210064   .357859
   8.88622   8.88622      1.00  2.217894   .358159
   8.88612   8.88612      1.00  2.215424   .358899
   8.88602   8.88602      1.00  2.221554   .359289
   8.88591   8.88591      1.00  2.214304   .359539
   8.88581   8.88581      1.00  2.213914   .358619
   8.88571   8.88571      1.00  2.216134   .359449
   8.88561   8.88561      1.00  2.211694   .357819
   8.88550   8.88550      1.00  2.211864   .358199
   8.88540   8.88540      1.00  2.213064   .358749
   8.88530   8.88530      1.00  2.216474   .358869
   8.88520   8.88520      1.00  2.215324   .358429
   8.88509   8.88509      1.00  2.214314   .357359
   8.88498   8.88498      1.00  2.203174   .356909
   8.88488   8.88488      1.00  2.218784   .358489
   8.88477   8.88477      1.00  2.219754   .357259
   8.88466   8.88466      1.00  2.215144   .356549
   8.88455   8.88455      1.00  2.214124   .358659
   8.88445   8.88445      1.00  2.216764   .359219
   8.88434   8.88434      1.00  2.218884   .357079
   8.88423   8.88423      1.00  2.215384   .355729
   8.88412   8.88412      1.00  2.213824   .354499
   8.88401   8.88401      1.00  2.218414   .355099
   8.88390   8.88390      1.00  2.220064   .356229
   8.88378   8.88378      1.00  2.219074   .354109
   8.88366   8.88366      1.00  2.220884   .354919
   8.88354   8.88354      1.00  2.217014   .354489
   8.88344   8.88344      1.00  2.203634   .352179
   8.88331   8.88331      1.00  2.213674   .354149
   8.88319   8.88319      1.00  2.213284   .354619
   8.88308   8.88308      1.00  2.216624   .354469
   8.88298   8.88298      1.00  2.218214   .354539
   8.88286   8.88286      1.00  2.216534   .354309
   8.88274   8.88274      1.00  2.217534   .355659
   8.88264   8.88264      1.00  2.223544   .357669
   8.88253   8.88253      1.00  2.216354   .355279
   8.88241   8.88241      1.00  2.216734   .353939
   8.88229   8.88229      1.00  2.218294   .355409
   8.88219   8.88219      1.00  2.214114   .354949
   8.88209   8.88209      1.00  2.215464   .354599
   8.88197   8.88197      1.00  2.217124   .355119
   8.88186   8.88186      1.00  2.200674   .352199
   8.88176   8.88176      1.00  2.211864   .354249
   8.88165   8.88165      1.00  2.219444   .354239
   8.88154   8.88154      1.00  2.215894   .353079
   8.88142   8.88142      1.00  2.214654   .353689
   8.88132   8.88132      1.00  2.217414   .353919
   8.88121   8.88121      1.00  2.218464   .358149
   8.88109   8.88109      1.00  2.212834   .356549
   8.88097   8.88097      1.00  2.214934   .353109
   8.88087   8.88087      1.00  2.214624   .351479
   8.88076   8.88076      1.00  2.208514   .351609
   8.88064   8.88064      1.00  2.209914   .351599
   8.88052   8.88052      1.00  2.216124   .351489
   8.88040   8.88040      1.00  2.216564   .352239
   8.88029   8.88029      1.00  2.217864   .352169
   8.88017   8.88017      1.00  2.217004   .351389
   8.88005   8.88005      1.00  2.200184   .349249
   8.87993   8.87993      1.00  2.214134   .352609
   8.87982   8.87982      1.00  2.210814   .351459
   8.87971   8.87971      1.00  2.211694   .352299
   8.87959   8.87959      1.00  2.209314   .352249
   8.87948   8.87948      1.00  2.212034   .350199
   8.87936   8.87936      1.00  2.211734   .352309
   8.87924   8.87924      1.00  2.209414   .352439
   8.87913   8.87913      1.00  2.214334   .352699
   8.87903   8.87903      1.00  2.211484   .353229
   8.87891   8.87891      1.00  2.216354   .352089
   8.87879   8.87879      1.00  2.210784   .353109
   8.87868   8.87868      1.00  2.206794   .353939
   8.87858   8.87858      1.00  2.195354   .351249
   8.87846   8.87846      1.00  2.200954   .351409
   8.87835   8.87835      1.00  2.205624   .350609
   8.87824   8.87824      1.00  2.205674   .351789
   8.87813   8.87813      1.00  2.207594   .350799
   8.87803   8.87803      1.00  2.214004   .354489
   8.87791   8.87791      1.00  2.211394   .354279
   8.87780   8.87780      1.00  2.210964   .352699
   8.87769   8.87769      1.00  2.204894   .352279
   8.87759   8.87759      1.00  2.205594   .351529
   8.87747   8.87747      1.00  2.201104   .351719
   8.87736   8.87736      1.00  2.203064   .352509
   8.87725   8.87725      1.00  2.203294   .351819
   8.87715   8.87715      1.00  2.199034   .351299
   8.87703   8.87703      1.00  2.200084   .352399
   8.87692   8.87692      1.00  2.205604   .353789
   8.87681   8.87681      1.00  2.204564   .354299
   8.87671   8.87671      1.00  2.207404   .353669
   8.87660   8.87660      1.00  2.207134   .353639
   8.87649   8.87649      1.00  2.207704   .353659
   8.87639   8.87639      1.00  2.206934   .353329
   8.87629   8.87629      1.00  2.203114   .352739
   8.87618   8.87618      1.00  2.198604   .352859
   8.87607   8.87607      1.00  2.198414   .352469
   8.87597   8.87597      1.00  2.201524   .354229
   8.87587   8.87587      1.00  2.203534   .353909
   8.87576   8.87576      1.00  2.204404   .355959
   8.87566   8.87566      1.00  2.191254   .353999
   8.87556   8.87556      1.00  2.205674   .355669
   8.87546   8.87546      1.00  2.205414   .356499
   8.87535   8.87535      1.00  2.200594   .354499
   8.87525   8.87525      1.00  2.201074   .354839
   8.87515   8.87515      1.00  2.199034   .352859
   8.87505   8.87505      1.00  2.194664   .352599
   8.87494   8.87494      1.00  2.198004   .354079
   8.87483   8.87483      1.00  2.200394   .355839
   8.87472   8.87472      1.00  2.201044   .356439
   8.87462   8.87462      1.00  2.205724   .356449
   8.87450   8.87450      1.00  2.203604   .355699
   8.87439   8.87439      1.00  2.200684   .354659
   8.87429   8.87429      1.00  2.185334   .353589
   8.87418   8.87418      1.00  2.199884   .354769
   8.87406   8.87406      1.00  2.199104   .355159
   8.87394   8.87394      1.00  2.197774   .355169
   8.87383   8.87383      1.00  2.199844   .355269
   8.87372   8.87372      1.00  2.201244   .356089
   8.87360   8.87360      1.00  2.196644   .355719
   8.87348   8.87348      1.00  2.204704   .356479
   8.87337   8.87337      1.00  2.202444   .357239
   8.87326   8.87326      1.00  2.205334   .357969
   8.87314   8.87314      1.00  2.206054   .358349
   8.87302   8.87302      1.00  2.196854   .358479
   8.87290   8.87290      1.00  2.194544   .358339
   8.87280   8.87280      1.00  2.199794   .358089
   8.87268   8.87268      1.00  2.184794   .355769
   8.87256   8.87256      1.00  2.197544   .358799
   8.87245   8.87245      1.00  2.204204   .360549
   8.87234   8.87234      1.00  2.204004   .360819
   8.87223   8.87223      1.00  2.202584   .360919
   8.87211   8.87211      1.00  2.205414   .361399
   8.87200   8.87200      1.00  2.204094   .362939
   8.87189   8.87189      1.00  2.203454   .364709
   8.87178   8.87178      1.00  2.201854   .363229
   8.87167   8.87167      1.00  2.202014   .362539
   8.87157   8.87157      1.00  2.195854   .361649
   8.87146   8.87146      1.00  2.197984   .363139
   8.87134   8.87134      1.00  2.201494   .362829
   8.87122   8.87122      1.00  2.201554   .363609
   8.87111   8.87111      1.00  2.191764   .360899
   8.87101   8.87101      1.00  2.204784   .364799
   8.87089   8.87089      1.00  2.205434   .364509
   8.87077   8.87077      1.00  2.202824   .363929
   8.87066   8.87066      1.00  2.204074   .364949
   8.87054   8.87054      1.00  2.201914   .366409
   8.87042   8.87042      1.00  2.196794   .365459
   8.87030   8.87030      1.00  2.201874   .365829
   8.87019   8.87019      1.00  2.203634   .364949
   8.87007   8.87007      1.00  2.196594   .366039
   8.86995   8.86995      1.00  2.203114   .365689
   8.86982   8.86982      1.00  2.204694   .366489
   8.86971   8.86971      1.00  2.204244   .368149
   8.86960   8.86960      1.00  2.205494   .367179
   8.86948   8.86948      1.00  2.185124   .364979
   8.86937   8.86937      1.00  2.195864   .365499
   8.86926   8.86926      1.00  2.200934   .366159
   8.86915   8.86915      1.00  2.202294   .367089
   8.86903   8.86903      1.00  2.200104   .365959
   8.86891   8.86891      1.00  2.200624   .367029
   8.86881   8.86881      1.00  2.203664   .367669
   8.86870   8.86870      1.00  2.202294   .367959
   8.86859   8.86859      1.00  2.203194   .369899
   8.86847   8.86847      1.00  2.206494   .369449
   8.86837   8.86837      1.00  2.203984   .369079
   8.86826   8.86826      1.00  2.204044   .368809
   8.86815   8.86815      1.00  2.201064   .370179
   8.86803   8.86803      1.00  2.199034   .369399
   8.86793   8.86793      1.00  2.186004   .367899
   8.86782   8.86782      1.00  2.200394   .372619
   8.86770   8.86770      1.00  2.200314   .372669
   8.86759   8.86759      1.00  2.199654   .371919
   8.86749   8.86749      1.00  2.205304   .371269
   8.86738   8.86738      1.00  2.203354   .374459
   8.86726   8.86726      1.00  2.205374   .374029
   8.86715   8.86715      1.00  2.201704   .372319
   8.86705   8.86705      1.00  2.200014   .372439
   8.86694   8.86694      1.00  2.197224   .373879
   8.86683   8.86683      1.00  2.196254   .375059
   8.86672   8.86672      1.00  2.199454   .375759
   8.86661   8.86661      1.00  2.196154   .373699
   8.86651   8.86651      1.00  2.200944   .374759
   8.86640   8.86640      1.00  2.183134   .372079
   8.86630   8.86630      1.00  2.197624   .375059
   8.86620   8.86620      1.00  2.204014   .377719
   8.86609   8.86609      1.00  2.201184   .376399
   8.86599   8.86599      1.00  2.198444   .377449
   8.86588   8.86588      1.00  2.200024   .377709
   8.86579   8.86579      1.00  2.192814   .374429
   8.86568   8.86568      1.00  2.191224   .373999
   8.86557   8.86557      1.00  2.194174   .374229
   8.86547   8.86547      1.00  2.195514   .375579
   8.86537   8.86537      1.00  2.197754   .377449
   8.86527   8.86527      1.00  2.200294   .377529
   8.86516   8.86516      1.00  2.198614   .375469
   8.86505   8.86505      1.00  2.193564   .377269
   8.86495   8.86495      1.00  2.180244   .376199
   8.86485   8.86485      1.00  2.190294   .375579
   8.86474   8.86474      1.00  2.189634   .377039
   8.86463   8.86463      1.00  2.191224   .376449
   8.86453   8.86453      1.00  2.189684   .374869
   8.86442   8.86442      1.00  2.193314   .377519
   8.86430   8.86430      1.00  2.193004   .375289
   8.86419   8.86419      1.00  2.192964   .377169
   8.86408   8.86408      1.00  2.192614   .379069
   8.86397   8.86397      1.00  2.193984   .379349
   8.86386   8.86386      1.00  2.193194   .377759
   8.86373   8.86373      1.00  2.191314   .378859
   8.86362   8.86362      1.00  2.191034   .378729
   8.86351   8.86351      1.00  2.175104   .377089
   8.86339   8.86339      1.00  2.182904   .379639
   8.86326   8.86326      1.00  2.184884   .377909
   8.86315   8.86315      1.00  2.183134   .377839
   8.86304   8.86304      1.00  2.186144   .376369
   8.86293   8.86293      1.00  2.194874   .379069
   8.86281   8.86281      1.00  2.193424   .377919
   8.86269   8.86269      1.00  2.191234   .377789
   8.86258   8.86258      1.00  2.186374   .378059
   8.86247   8.86247      1.00  2.182754   .376569
   8.86236   8.86236      1.00  2.182424   .376559
   8.86225   8.86225      1.00  2.183254   .377259
   8.86214   8.86214      1.00  2.187684   .380059
   8.86202   8.86202      1.00  2.182744   .380099
   8.86191   8.86191      1.00  2.170224   .381199
   8.86181   8.86181      1.00  2.185574   .382359
   8.86170   8.86170      1.00  2.185394   .381689
   8.86159   8.86159      1.00  2.189374   .383019
   8.86147   8.86147      1.00  2.184664   .381799
   8.86136   8.86136      1.00  2.185864   .380719
   8.86125   8.86125      1.00  2.180944   .380239
   8.86113   8.86113      1.00  2.177704   .380889
   8.86102   8.86102      1.00  2.180344   .380599
   8.86091   8.86091      1.00  2.177394   .381319
   8.86079   8.86079      1.00  2.178714   .381159
   8.86068   8.86068      1.00  2.179664   .383229
   8.86056   8.86056      1.00  2.183584   .383469
   8.86045   8.86045      1.00  2.171854   .379839
   8.86033   8.86033      1.00  2.180264   .381159
   8.86021   8.86021      1.00  2.182834   .378049
   8.86009   8.86009      1.00  2.174264   .377449
   8.85997   8.85997      1.00  2.171824   .379789
   8.85986   8.85986      1.00  2.174814   .381529
   8.85974   8.85974      1.00  2.173534   .380999
   8.85962   8.85962      1.00  2.176434   .380619
   8.85951   8.85951      1.00  2.180614   .381989
   8.85939   8.85939      1.00  2.179594   .380029
   8.85928   8.85928      1.00  2.173394   .380089
   8.85916   8.85916      1.00  2.174494   .381829
   8.85905   8.85905      1.00  2.180624   .381949
   8.85894   8.85894      1.00  2.178474   .382959
   8.85883   8.85883      1.00  2.172194   .380689
   8.85872   8.85872      1.00  2.166784   .377959
   8.85861   8.85861      1.00  2.166264   .378399
   8.85850   8.85850      1.00  2.169994   .379669
   8.85839   8.85839      1.00  2.170854   .380259
   8.85827   8.85827      1.00  2.175754   .382319
   8.85817   8.85817      1.00  2.176644   .381679
   8.85806   8.85806      1.00  2.173984   .382609
   8.85795   8.85795      1.00  2.175104   .383009
   8.85783   8.85783      1.00  2.173144   .381669
   8.85772   8.85772      1.00  2.171314   .381969
   8.85762   8.85762      1.00  2.170174   .382419
   8.85751   8.85751      1.00  2.168084   .381359
   8.85740   8.85740      1.00  2.167924   .382099
   8.85729   8.85729      1.00  2.153804   .380079
   8.85718   8.85718      1.00  2.173134   .383969
   8.85707   8.85707      1.00  2.175994   .384519
   8.85696   8.85696      1.00  2.173734   .383739
   8.85685   8.85685      1.00  2.172964   .384269
   8.85675   8.85675      1.00  2.173204   .384549
   8.85663   8.85663      1.00  2.162514   .383309
   8.85653   8.85653      1.00  2.170644   .382459
   8.85643   8.85643      1.00  2.169094   .384229
   8.85633   8.85633      1.00  2.165594   .384899
   8.85622   8.85622      1.00  2.166054   .384869
   8.85611   8.85611      1.00  2.164524   .383389
   8.85601   8.85601      1.00  2.165274   .383999
   8.85591   8.85591      1.00  2.171314   .383469
   8.85580   8.85580      1.00  2.175284   .385599
   8.85570   8.85570      1.00  2.155174   .381679
   8.85560   8.85560      1.00  2.165474   .382839
   8.85550   8.85550      1.00  2.165984   .384699
   8.85540   8.85540      1.00  2.156154   .384929
   8.85529   8.85529      1.00  2.161374   .383709
   8.85520   8.85520      1.00  2.166384   .384589
   8.85509   8.85509      1.00  2.164604   .384329
   8.85499   8.85499      1.00  2.162294   .382109
   8.85488   8.85488      1.00  2.166284   .385749
   8.85477   8.85477      1.00  2.167474   .384099
   8.85467   8.85467      1.00  2.163314   .384389
   8.85455   8.85455      1.00  2.166304   .385879
   8.85444   8.85444      1.00  2.165104   .384979
   8.85434   8.85434      1.00  2.158894   .384209
   8.85423   8.85423      1.00  2.152684   .383569
   8.85411   8.85411      1.00  2.148704   .381589
   8.85399   8.85399      1.00  2.153264   .383789
   8.85388   8.85388      1.00  2.160104   .384069
   8.85378   8.85378      1.00  2.165224   .385189
   8.85366   8.85366      1.00  2.162634   .384649
   8.85354   8.85354      1.00  2.158914   .383969
   8.85342   8.85342      1.00  2.163584   .385239
   8.85331   8.85331      1.00  2.164684   .386789
   8.85319   8.85319      1.00  2.154184   .386019
   8.85307   8.85307      1.00  2.153984   .386799
   8.85296   8.85296      1.00  2.152414   .385449
   8.85285   8.85285      1.00  2.152024   .386119
   8.85273   8.85273      1.00  2.153414   .383549
   8.85261   8.85261      1.00  2.158604   .385759
   8.85250   8.85250      1.00  2.148314   .383519
   8.85239   8.85239      1.00  2.159014   .387509
   8.85228   8.85228      1.00  2.160714   .385019
   8.85216   8.85216      1.00  2.156264   .384999
   8.85206   8.85206      1.00  2.153404   .383859
   8.85195   8.85195      1.00  2.157474   .384289
   8.85184   8.85184      1.00  2.156054   .384659
   8.85172   8.85172      1.00  2.151734   .382429
   8.85162   8.85162      1.00  2.150284   .383459
   8.85151   8.85151      1.00  2.154284   .383829
   8.85139   8.85139      1.00  2.156674   .385719
   8.85128   8.85128      1.00  2.154454   .381059
   8.85117   8.85117      1.00  2.160804   .382789
   8.85106   8.85106      1.00  2.158514   .383899
   8.85094   8.85094      1.00  2.142254   .379729
   8.85082   8.85082      1.00  2.153574   .380779
   8.85071   8.85071      1.00  2.152444   .379949
   8.85061   8.85061      1.00  2.151964   .379889
   8.85049   8.85049      1.00  2.145404   .379369
   8.85036   8.85036      1.00  2.149034   .377989
   8.85025   8.85025      1.00  2.146994   .379779
   8.85013   8.85013      1.00  2.157134   .379739
   8.85000   8.85000      1.00  2.162854   .381059
   8.84988   8.84988      1.00  2.157574   .379239
   8.84977   8.84977      1.00  2.154824   .380539
   8.84966   8.84966      1.00  2.148034   .379309
   8.84953   8.84953      1.00  2.145604   .381189
   8.84942   8.84942      1.00  2.141514   .381239
   8.84931   8.84931      1.00  2.147144   .381009
   8.84920   8.84920      1.00  2.157624   .384809
   8.84908   8.84908      1.00  2.149364   .382299
   8.84897   8.84897      1.00  2.154004   .380689
   8.84886   8.84886      1.00  2.158174   .381169
   8.84875   8.84875      1.00  2.157134   .382609
   8.84864   8.84864      1.00  2.155404   .385189
   8.84853   8.84853      1.00  2.155184   .384369
   8.84842   8.84842      1.00  2.154554   .383779
   8.84831   8.84831      1.00  2.145404   .380599
   8.84820   8.84820      1.00  2.151214   .382479
   8.84809   8.84809      1.00  2.151794   .383159
   8.84798   8.84798      1.00  2.153014   .381809
   8.84787   8.84787      1.00  2.144104   .377089
   8.84775   8.84775      1.00  2.156424   .381029
   8.84764   8.84764      1.00  2.157844   .381569
   8.84753   8.84753      1.00  2.157594   .380489
   8.84742   8.84742      1.00  2.160604   .381219
   8.84731   8.84731      1.00  2.152094   .378079
   8.84720   8.84720      1.00  2.152904   .378639
   8.84709   8.84709      1.00  2.151714   .378189
   8.84698   8.84698      1.00  2.153384   .378239
   8.84687   8.84687      1.00  2.153404   .379369
   8.84676   8.84676      1.00  2.156134   .380479
   8.84666   8.84666      1.00  2.162134   .382579
   8.84655   8.84655      1.00  2.162204   .382699
   8.84644   8.84644      1.00  2.158404   .379539
   8.84634   8.84634      1.00  2.156424   .381109
   8.84624   8.84624      1.00  2.148564   .379599
   8.84613   8.84613      1.00  2.159064   .381359
   8.84603   8.84603      1.00  2.160384   .379999
   8.84592   8.84592      1.00  2.150754   .378519
   8.84582   8.84582      1.00  2.152784   .378399
   8.84572   8.84572      1.00  2.151654   .379039
   8.84561   8.84561      1.00  2.159644   .379769
   8.84550   8.84550      1.00  2.162504   .380819
   8.84541   8.84541      1.00  2.163964   .383069
   8.84531   8.84531      1.00  2.165854   .380999
   8.84520   8.84520      1.00  2.159344   .382329
   8.84509   8.84509      1.00  2.154704   .378689
   8.84499   8.84499      1.00  2.158594   .380649
   8.84489   8.84489      1.00  2.142374   .378939
   8.84478   8.84478      1.00  2.152564   .380939
   8.84467   8.84467      1.00  2.156994   .381049
   8.84456   8.84456      1.00  2.160604   .383659
   8.84446   8.84446      1.00  2.163984   .383689
   8.84434   8.84434      1.00  2.162474   .383849
   8.84423   8.84423      1.00  2.162114   .381899
   8.84412   8.84412      1.00  2.161794   .384069
   8.84401   8.84401      1.00  2.161454   .386609
   8.84389   8.84389      1.00  2.154414   .385789
   8.84377   8.84377      1.00  2.153264   .385709
   8.84366   8.84366      1.00  2.157644   .384399
   8.84355   8.84355      1.00  2.161474   .383359
   8.84343   8.84343      1.00  2.155544   .382539
   8.84331   8.84331      1.00  2.148674   .378719
   8.84320   8.84320      1.00  2.163544   .381749
   8.84308   8.84308      1.00  2.168604   .384839
   8.84296   8.84296      1.00  2.167344   .385369
   8.84284   8.84284      1.00  2.163014   .381549
   8.84274   8.84274      1.00  2.159194   .384269
   8.84263   8.84263      1.00  2.156814   .383439
   8.84251   8.84251      1.00  2.160574   .384599
   8.84239   8.84239      1.00  2.151484   .383189
   8.84228   8.84228      1.00  2.161414   .385279
   8.84217   8.84217      1.00  2.165444   .385689
   8.84206   8.84206      1.00  2.159344   .384859
   8.84195   8.84195      1.00  2.158164   .383979
   8.84184   8.84184      1.00  2.154414   .383409
   8.84174   8.84174      1.00  2.164934   .384759
   8.84162   8.84162      1.00  2.161124   .383739
   8.84151   8.84151      1.00  2.158034   .384619
   8.84140   8.84140      1.00  2.154684   .382049
   8.84129   8.84129      1.00  2.155634   .383089
   8.84117   8.84117      1.00  2.159684   .383649
   8.84105   8.84105      1.00  2.156204   .384039
   8.84095   8.84095      1.00  2.158304   .385509
   8.84083   8.84083      1.00  2.162374   .385479
   8.84071   8.84071      1.00  2.164094   .387649
   8.84060   8.84060      1.00  2.160424   .387799
   8.84048   8.84048      1.00  2.156854   .387179
   8.84036   8.84036      1.00  2.147624   .386449
   8.84024   8.84024      1.00  2.152704   .387749
   8.84012   8.84012      1.00  2.153484   .391569
   8.84001   8.84001      1.00  2.154984   .391249
   8.83989   8.83989      1.00  2.161484   .391089
   8.83978   8.83978      1.00  2.159974   .391439
   8.83966   8.83966      1.00  2.162294   .391019
   8.83955   8.83955      1.00  2.162744   .389839
   8.83943   8.83943      1.00  2.159814   .389269
   8.83931   8.83931      1.00  2.157574   .388889
   8.83919   8.83919      1.00  2.156724   .388509
   8.83908   8.83908      1.00  2.155494   .389159
   8.83897   8.83897      1.00  2.153284   .389699
   8.83886   8.83886      1.00  2.143894   .389599
   8.83875   8.83875      1.00  2.155824   .392849
   8.83864   8.83864      1.00  2.153694   .390209
   8.83853   8.83853      1.00  2.158614   .390199
   8.83842   8.83842      1.00  2.161844   .394089
   8.83830   8.83830      1.00  2.157954   .393289
   8.83820   8.83820      1.00  2.163124   .393579
   8.83809   8.83809      1.00  2.160454   .395189
   8.83798   8.83798      1.00  2.158524   .394179
   8.83787   8.83787      1.00  2.150684   .391239
   8.83776   8.83776      1.00  2.152064   .390999
   8.83765   8.83765      1.00  2.153524   .390839
   8.83754   8.83754      1.00  2.155344   .390119
   8.83742   8.83742      1.00  2.156914   .391519
   8.83732   8.83732      1.00  2.146164   .390809
   8.83721   8.83721      1.00  2.167144   .393179
   8.83709   8.83709      1.00  2.160994   .392489
   8.83698   8.83698      1.00  2.158834   .395049
   8.83688   8.83688      1.00  2.156164   .393519
   8.83677   8.83677      1.00  2.155814   .392629
   8.83666   8.83666      1.00  2.154914   .392549
   8.83655   8.83655      1.00  2.150954   .390999
   8.83645   8.83645      1.00  2.159294   .395309
   8.83635   8.83635      1.00  2.159004   .394979
   8.83624   8.83624      1.00  2.164854   .396039
   8.83613   8.83613      1.00  2.159894   .395109
   8.83603   8.83603      1.00  2.157274   .395009
   8.83593   8.83593      1.00  2.155814   .394659
   8.83582   8.83582      1.00  2.153074   .393989
   8.83572   8.83572      1.00  2.157674   .394779
   8.83562   8.83562      1.00  2.152564   .393459
   8.83552   8.83552      1.00  2.153434   .394099
   8.83542   8.83542      1.00  2.154464   .395469
   8.83531   8.83531      1.00  2.150134   .395309
   8.83521   8.83521      1.00  2.158194   .396519
   8.83511   8.83511      1.00  2.164904   .400489
   8.83500   8.83500      1.00  2.160244   .401959
   8.83489   8.83489      1.00  2.160484   .399119
   8.83479   8.83479      1.00  2.158834   .396949
   8.83469   8.83469      1.00  2.156034   .398399
   8.83457   8.83457      1.00  2.152534   .396649
   8.83446   8.83446      1.00  2.154404   .397359
   8.83436   8.83436      1.00  2.138844   .394309
   8.83425   8.83425      1.00  2.152994   .395829
   8.83413   8.83413      1.00  2.156044   .397969
   8.83402   8.83402      1.00  2.156684   .397549
   8.83390   8.83390      1.00  2.155784   .398419
   8.83379   8.83379      1.00  2.163634   .400469
   8.83367   8.83367      1.00  2.159764   .401279
   8.83355   8.83355      1.00  2.156764   .399609
   8.83344   8.83344      1.00  2.155424   .399969
   8.83332   8.83332      1.00  2.153514   .401329
   8.83321   8.83321      1.00  2.152244   .398679
   8.83309   8.83309      1.00  2.147774   .398479
   8.83298   8.83298      1.00  2.156894   .400389
   8.83287   8.83287      1.00  2.151564   .401189
   8.83274   8.83274      1.00  2.151384   .401979
   8.83263   8.83263      1.00  2.161504   .401849
   8.83252   8.83252      1.00  2.163074   .403859
   8.83240   8.83240      1.00  2.161444   .401939
   8.83229   8.83229      1.00  2.156434   .401979
   8.83218   8.83218      1.00  2.152454   .402009
   8.83208   8.83208      1.00  2.149024   .404309
   8.83197   8.83197      1.00  2.157764   .405219
   8.83185   8.83185      1.00  2.159564   .405279
   8.83174   8.83174      1.00  2.159894   .405889
   8.83164   8.83164      1.00  2.162524   .405319
   8.83153   8.83153      1.00  2.162044   .404959
   8.83141   8.83141      1.00  2.156044   .407099
   8.83130   8.83130      1.00  2.141194   .401839
   8.83119   8.83119      1.00  2.158664   .405409
   8.83108   8.83108      1.00  2.158594   .406939
   8.83096   8.83096      1.00  2.155894   .406509
   8.83085   8.83085      1.00  2.157624   .407029
   8.83073   8.83073      1.00  2.156574   .407099
   8.83062   8.83062      1.00  2.156694   .409779
   8.83050   8.83050      1.00  2.162364   .408859
   8.83038   8.83038      1.00  2.162754   .410749
   8.83026   8.83026      1.00  2.161834   .410419
   8.83015   8.83015      1.00  2.166184   .411109
   8.83003   8.83003      1.00  2.161334   .409459
   8.82991   8.82991      1.00  2.158694   .407739
   8.82979   8.82979      1.00  2.161544   .409729
   8.82968   8.82968      1.00  2.147654   .407779
   8.82956   8.82956      1.00  2.152874   .408059
   8.82945   8.82945      1.00  2.159034   .410059
   8.82933   8.82933      1.00  2.162894   .408999
   8.82922   8.82922      1.00  2.160874   .409499
   8.82911   8.82911      1.00  2.169274   .412199
   8.82898   8.82898      1.00  2.164564   .411779
   8.82888   8.82888      1.00  2.166564   .413899
   8.82877   8.82877      1.00  2.158494   .412929
   8.82866   8.82866      1.00  2.160024   .414069
   8.82854   8.82854      1.00  2.160804   .411849
   8.82844   8.82844      1.00  2.159394   .413009
   8.82833   8.82833      1.00  2.162714   .412289
   8.82822   8.82822      1.00  2.151324   .410939
   8.82811   8.82811      1.00  2.161174   .410869
   8.82800   8.82800      1.00  2.168254   .411129
   8.82789   8.82789      1.00  2.172994   .412559
   8.82777   8.82777      1.00  2.168904   .411539
   8.82767   8.82767      1.00  2.167024   .412399
   8.82756   8.82756      1.00  2.164204   .411629
   8.82745   8.82745      1.00  2.159634   .411029
   8.82734   8.82734      1.00  2.160784   .413069
   8.82723   8.82723      1.00  2.161484   .413149
   8.82712   8.82712      1.00  2.166874   .413019
   8.82701   8.82701      1.00  2.169234   .413779
   8.82690   8.82690      1.00  2.166894   .413889
   8.82679   8.82679      1.00  2.170014   .413759
   8.82669   8.82669      1.00  2.172364   .412929
   8.82658   8.82658      1.00  2.167794   .413339
   8.82648   8.82648      1.00  2.154614   .409369
   8.82637   8.82637      1.00  2.163524   .410519
   8.82627   8.82627      1.00  2.166384   .411919
   8.82617   8.82617      1.00  2.167994   .413969
   8.82606   8.82606      1.00  2.168534   .412799
   8.82595   8.82595      1.00  2.168794   .413239
   8.82585   8.82585      1.00  2.165904   .413649
   8.82575   8.82575      1.00  2.171844   .411149
   8.82564   8.82564      1.00  2.173524   .413139
   8.82554   8.82554      1.00  2.172194   .414329
   8.82544   8.82544      1.00  2.173214   .412779
   8.82534   8.82534      1.00  2.172344   .414429
   8.82523   8.82523      1.00  2.167264   .412739
   8.82512   8.82512      1.00  2.162644   .413539
   8.82502   8.82502      1.00  2.152104   .410939
   8.82492   8.82492      1.00  2.164114   .414179
   8.82481   8.82481      1.00  2.172074   .414019
   8.82470   8.82470      1.00  2.172424   .413259
   8.82459   8.82459      1.00  2.176684   .416069
   8.82449   8.82449      1.00  2.173874   .415159
   8.82438   8.82438      1.00  2.171704   .414289
   8.82427   8.82427      1.00  2.171954   .416819
   8.82417   8.82417      1.00  2.173234   .414769
   8.82405   8.82405      1.00  2.170664   .414169
   8.82393   8.82393      1.00  2.169644   .413329
   8.82381   8.82381      1.00  2.167894   .413479
   8.82369   8.82369      1.00  2.173304   .414709
   8.82358   8.82358      1.00  2.177924   .415089
   8.82346   8.82346      1.00  2.178234   .415279
   8.82335   8.82335      1.00  2.172274   .414959
   8.82323   8.82323      1.00  2.161734   .413039
   8.82312   8.82312      1.00  2.176044   .417109
   8.82300   8.82300      1.00  2.173344   .415719
   8.82288   8.82288      1.00  2.171844   .414809
   8.82277   8.82277      1.00  2.169554   .413639
   8.82266   8.82266      1.00  2.171224   .414099
   8.82254   8.82254      1.00  2.169484   .413319
   8.82242   8.82242      1.00  2.176784   .414109
   8.82231   8.82231      1.00  2.176274   .414529
   8.82221   8.82221      1.00  2.178074   .414629
   8.82209   8.82209      1.00  2.179764   .415279
   8.82198   8.82198      1.00  2.176354   .418799
   8.82187   8.82187      1.00  2.171264   .416339
   8.82177   8.82177      1.00  2.160924   .415319
   8.82165   8.82165      1.00  2.173354   .416879
   8.82154   8.82154      1.00  2.172994   .414769
   8.82143   8.82143      1.00  2.177484   .420099
   8.82132   8.82132      1.00  2.178104   .419539
   8.82120   8.82120      1.00  2.174384   .418169
   8.82109   8.82109      1.00  2.179984   .417079
   8.82098   8.82098      1.00  2.181424   .417629
   8.82087   8.82087      1.00  2.178804   .416799
   8.82075   8.82075      1.00  2.175104   .415649
   8.82062   8.82062      1.00  2.176674   .417059
   8.82051   8.82051      1.00  2.173364   .416169
   8.82040   8.82040      1.00  2.176984   .416739
   8.82027   8.82027      1.00  2.178164   .415289
   8.82015   8.82015      1.00  2.170884   .413269
   8.82004   8.82004      1.00  2.176574   .415469
   8.81993   8.81993      1.00  2.183464   .415349
   8.81981   8.81981      1.00  2.185384   .416809
   8.81969   8.81969      1.00  2.186864   .417369
   8.81957   8.81957      1.00  2.184914   .419019
   8.81946   8.81946      1.00  2.183414   .419809
   8.81934   8.81934      1.00  2.178384   .418589
   8.81922   8.81922      1.00  2.178594   .416759
   8.81911   8.81911      1.00  2.180004   .416059
   8.81899   8.81899      1.00  2.184614   .416359
   8.81888   8.81888      1.00  2.185444   .414959
   8.81877   8.81877      1.00  2.186464   .416249
   8.81866   8.81866      1.00  2.185594   .417869
   8.81855   8.81855      1.00  2.185274   .415699
   8.81844   8.81844      1.00  2.168434   .412859
   8.81833   8.81833      1.00  2.183164   .416169
   8.81822   8.81822      1.00  2.187244   .416009
   8.81811   8.81811      1.00  2.183314   .416659
   8.81799   8.81799      1.00  2.182744   .416209
   8.81788   8.81788      1.00  2.182464   .417589
   8.81778   8.81778      1.00  2.186464   .414919
   8.81767   8.81767      1.00  2.188374   .416329
   8.81756   8.81756      1.00  2.186324   .416709
   8.81744   8.81744      1.00  2.188724   .417329
   8.81734   8.81734      1.00  2.189304   .417229
   8.81728   8.81728      1.00  2.189494   .418949
