# Supplementary material for: Direct Observation of Palladium Leaching from Pd/C by a Simple Method: X-ray Absorption Spectroscopy of Heterogeneous Mixtures
Source: ACS Omega. 2023 Jun 7;8(24):21787–92. doi: 10.1021/acsomega.3c01343 (PMC10286095; doi:10.1021/acsomega.3c01343)
Supplement: Supplementary file 2 — ao3c01343_si_002.zip [file ao3c01343_si_002.zip › Figure 7,8/22_RK_AirOx_25C_05N_slow_HCl_30min_17.qd]

  9809     KEK-PF   NW10A
 _slow_HCl_30min 20.12.12 6:56: - 20.12.12 6:56: Serial#KEKPF-NW10A_047937
 22_RK_AirOx_25C_05N_slow_HCl_30min                                              
 Ring :   6.5 GeV    49.9 mA -   49.9 mA
 Mono :   Si(311)       D=  1.63747 A    Initial angle=  9.00022 deg
 NW10A     Transmission( 2)   Repetition= 17     Points= 1654
 Param file : QXAFS(SYNC)     angle axis (*)     Block =    1

 Block      Init-Ang  Final-Ang     Step/deg     Time/s       Num
     1        9.00022   8.81727          ***       1.00      1654
 Ortec(-1)     NDCH = 3
  Angle(c)  Angle(o)    time/s         2         3
      Mode         0         0         1         2
    Offset         0         0    .00492    .00311
   9.00022   9.00022      1.00  2.281974  2.566939
   9.00013   9.00013      1.00  2.288604  2.575589
   9.00002   9.00002      1.00  2.290294  2.573749
   8.99990   8.99990      1.00  2.296164  2.586609
   8.99979   8.99979      1.00  2.297344  2.585709
   8.99968   8.99968      1.00  2.295504  2.583259
   8.99956   8.99956      1.00  2.297924  2.586039
   8.99944   8.99944      1.00  2.295154  2.581799
   8.99934   8.99934      1.00  2.298894  2.587099
   8.99923   8.99923      1.00  2.298564  2.590529
   8.99912   8.99912      1.00  2.298624  2.587879
   8.99901   8.99901      1.00  2.293704  2.580349
   8.99890   8.99890      1.00  2.292764  2.581569
   8.99879   8.99879      1.00  2.299904  2.592719
   8.99868   8.99868      1.00  2.297574  2.591809
   8.99857   8.99857      1.00  2.299694  2.590139
   8.99846   8.99846      1.00  2.300494  2.595219
   8.99836   8.99836      1.00  2.299884  2.594169
   8.99825   8.99825      1.00  2.299514  2.591229
   8.99814   8.99814      1.00  2.298064  2.592809
   8.99803   8.99803      1.00  2.299584  2.593129
   8.99792   8.99792      1.00  2.297044  2.590409
   8.99781   8.99781      1.00  2.300874  2.596859
   8.99770   8.99770      1.00  2.297734  2.595359
   8.99760   8.99760      1.00  2.297314  2.592209
   8.99749   8.99749      1.00  2.281924  2.576209
   8.99737   8.99737      1.00  2.296214  2.588499
   8.99726   8.99726      1.00  2.299214  2.596289
   8.99716   8.99716      1.00  2.298834  2.591729
   8.99705   8.99705      1.00  2.298774  2.591239
   8.99694   8.99694      1.00  2.297994  2.593929
   8.99684   8.99684      1.00  2.298654  2.591069
   8.99673   8.99673      1.00  2.298204  2.593719
   8.99663   8.99663      1.00  2.296594  2.592379
   8.99652   8.99652      1.00  2.298344  2.597309
   8.99642   8.99642      1.00  2.296924  2.593189
   8.99631   8.99631      1.00  2.297464  2.597289
   8.99621   8.99621      1.00  2.299174  2.593869
   8.99610   8.99610      1.00  2.295214  2.588299
   8.99600   8.99600      1.00  2.281724  2.573659
   8.99590   8.99590      1.00  2.296844  2.592119
   8.99580   8.99580      1.00  2.294814  2.587649
   8.99570   8.99570      1.00  2.297154  2.593899
   8.99560   8.99560      1.00  2.296094  2.595899
   8.99549   8.99549      1.00  2.296344  2.590979
   8.99539   8.99539      1.00  2.297464  2.594539
   8.99529   8.99529      1.00  2.296684  2.596529
   8.99518   8.99518      1.00  2.295934  2.593409
   8.99509   8.99509      1.00  2.296144  2.596039
   8.99499   8.99499      1.00  2.298024  2.596749
   8.99488   8.99488      1.00  2.294864  2.594589
   8.99477   8.99477      1.00  2.298304  2.598719
   8.99467   8.99467      1.00  2.297594  2.597599
   8.99457   8.99457      1.00  2.289184  2.587999
   8.99445   8.99445      1.00  2.293334  2.594669
   8.99434   8.99434      1.00  2.295734  2.598069
   8.99423   8.99423      1.00  2.297994  2.598029
   8.99412   8.99412      1.00  2.294654  2.596769
   8.99401   8.99401      1.00  2.297104  2.598059
   8.99389   8.99389      1.00  2.298564  2.604609
   8.99378   8.99378      1.00  2.296814  2.595039
   8.99367   8.99367      1.00  2.299984  2.597899
   8.99355   8.99355      1.00  2.294944  2.598939
   8.99343   8.99343      1.00  2.296314  2.604839
   8.99332   8.99332      1.00  2.292724  2.598639
   8.99322   8.99322      1.00  2.294514  2.599359
   8.99310   8.99310      1.00  2.292284  2.595989
   8.99298   8.99298      1.00  2.283634  2.588139
   8.99287   8.99287      1.00  2.296514  2.600059
   8.99276   8.99276      1.00  2.295354  2.599759
   8.99265   8.99265      1.00  2.299634  2.608379
   8.99254   8.99254      1.00  2.294124  2.602679
   8.99243   8.99243      1.00  2.295234  2.601279
   8.99232   8.99232      1.00  2.296834  2.606609
   8.99221   8.99221      1.00  2.297234  2.606129
   8.99210   8.99210      1.00  2.296064  2.602949
   8.99199   8.99199      1.00  2.295474  2.603359
   8.99188   8.99188      1.00  2.294524  2.602779
   8.99176   8.99176      1.00  2.294414  2.601409
   8.99165   8.99165      1.00  2.294564  2.601929
   8.99155   8.99155      1.00  2.277774  2.582519
   8.99144   8.99144      1.00  2.295974  2.604719
   8.99133   8.99133      1.00  2.296444  2.600089
   8.99122   8.99122      1.00  2.292964  2.598639
   8.99111   8.99111      1.00  2.294384  2.604209
   8.99100   8.99100      1.00  2.293134  2.603899
   8.99088   8.99088      1.00  2.294584  2.603789
   8.99076   8.99076      1.00  2.294414  2.605879
   8.99065   8.99065      1.00  2.293664  2.605129
   8.99054   8.99054      1.00  2.290594  2.600639
   8.99042   8.99042      1.00  2.294284  2.606519
   8.99030   8.99030      1.00  2.294814  2.608219
   8.99019   8.99019      1.00  2.295134  2.610099
   8.99008   8.99008      1.00  2.291654  2.602479
   8.98995   8.98995      1.00  2.287334  2.601339
   8.98983   8.98983      1.00  2.292884  2.608309
   8.98972   8.98972      1.00  2.294674  2.611699
   8.98960   8.98960      1.00  2.293164  2.605989
   8.98949   8.98949      1.00  2.295764  2.613019
   8.98938   8.98938      1.00  2.292544  2.606219
   8.98927   8.98927      1.00  2.293614  2.606469
   8.98916   8.98916      1.00  2.293554  2.608009
   8.98904   8.98904      1.00  2.291704  2.604539
   8.98892   8.98892      1.00  2.294134  2.611169
   8.98881   8.98881      1.00  2.294444  2.610809
   8.98870   8.98870      1.00  2.291704  2.605779
   8.98859   8.98859      1.00  2.284964  2.602469
   8.98848   8.98848      1.00  2.288024  2.605059
   8.98837   8.98837      1.00  2.290394  2.611349
   8.98827   8.98827      1.00  2.293264  2.613529
   8.98816   8.98816      1.00  2.294404  2.615119
   8.98804   8.98804      1.00  2.294374  2.612609
   8.98794   8.98794      1.00  2.293144  2.613109
   8.98783   8.98783      1.00  2.294434  2.615719
   8.98772   8.98772      1.00  2.292664  2.612779
   8.98760   8.98760      1.00  2.290254  2.609139
   8.98749   8.98749      1.00  2.292034  2.615289
   8.98739   8.98739      1.00  2.291824  2.612959
   8.98727   8.98727      1.00  2.291824  2.613639
   8.98716   8.98716      1.00  2.290034  2.612479
   8.98705   8.98705      1.00  2.275904  2.593949
   8.98695   8.98695      1.00  2.294804  2.617159
   8.98684   8.98684      1.00  2.294484  2.616449
   8.98673   8.98673      1.00  2.291494  2.615329
   8.98662   8.98662      1.00  2.292414  2.616309
   8.98652   8.98652      1.00  2.290814  2.614549
   8.98641   8.98641      1.00  2.290314  2.614839
   8.98630   8.98630      1.00  2.290344  2.615819
   8.98620   8.98620      1.00  2.287524  2.612459
   8.98611   8.98611      1.00  2.292124  2.616519
   8.98600   8.98600      1.00  2.288134  2.610259
   8.98590   8.98590      1.00  2.290424  2.617839
   8.98580   8.98580      1.00  2.294414  2.618599
   8.98570   8.98570      1.00  2.275344  2.597289
   8.98559   8.98559      1.00  2.294084  2.618139
   8.98548   8.98548      1.00  2.288554  2.615099
   8.98538   8.98538      1.00  2.288764  2.612749
   8.98528   8.98528      1.00  2.288304  2.615659
   8.98517   8.98517      1.00  2.290254  2.618519
   8.98507   8.98507      1.00  2.290194  2.619899
   8.98496   8.98496      1.00  2.289474  2.618759
   8.98487   8.98487      1.00  2.290924  2.618879
   8.98476   8.98476      1.00  2.289904  2.616869
   8.98465   8.98465      1.00  2.290584  2.618099
   8.98454   8.98454      1.00  2.291934  2.621369
   8.98444   8.98444      1.00  2.287934  2.617029
   8.98432   8.98432      1.00  2.287284  2.612729
   8.98421   8.98421      1.00  2.282604  2.613369
   8.98410   8.98410      1.00  2.289294  2.618129
   8.98399   8.98399      1.00  2.289614  2.620649
   8.98387   8.98387      1.00  2.289954  2.619099
   8.98376   8.98376      1.00  2.290684  2.616299
   8.98365   8.98365      1.00  2.290734  2.617599
   8.98353   8.98353      1.00  2.290644  2.618599
   8.98341   8.98341      1.00  2.291634  2.623369
   8.98329   8.98329      1.00  2.290134  2.623229
   8.98317   8.98317      1.00  2.290374  2.621789
   8.98306   8.98306      1.00  2.289704  2.625819
   8.98294   8.98294      1.00  2.289184  2.620409
   8.98283   8.98283      1.00  2.286704  2.615639
   8.98272   8.98272      1.00  2.274844  2.604129
   8.98261   8.98261      1.00  2.286834  2.621959
   8.98249   8.98249      1.00  2.289244  2.621769
   8.98238   8.98238      1.00  2.289134  2.623329
   8.98227   8.98227      1.00  2.292244  2.626579
   8.98216   8.98216      1.00  2.289414  2.621979
   8.98205   8.98205      1.00  2.290934  2.625889
   8.98193   8.98193      1.00  2.290034  2.629309
   8.98182   8.98182      1.00  2.291464  2.626209
   8.98172   8.98172      1.00  2.290634  2.624809
   8.98161   8.98161      1.00  2.289274  2.627859
   8.98149   8.98149      1.00  2.291394  2.626129
   8.98139   8.98139      1.00  2.286764  2.621839
   8.98128   8.98128      1.00  2.289804  2.625099
   8.98116   8.98116      1.00  2.273764  2.611409
   8.98105   8.98105      1.00  2.290834  2.629799
   8.98094   8.98094      1.00  2.289524  2.625379
   8.98082   8.98082      1.00  2.285874  2.623289
   8.98070   8.98070      1.00  2.287814  2.625809
   8.98058   8.98058      1.00  2.289464  2.627469
   8.98047   8.98047      1.00  2.288204  2.626689
   8.98035   8.98035      1.00  2.288344  2.625929
   8.98023   8.98023      1.00  2.289984  2.627309
   8.98011   8.98011      1.00  2.286964  2.627499
   8.98000   8.98000      1.00  2.288084  2.627879
   8.97989   8.97989      1.00  2.289464  2.629649
   8.97976   8.97976      1.00  2.289244  2.631139
   8.97965   8.97965      1.00  2.291354  2.632449
   8.97954   8.97954      1.00  2.276484  2.619929
   8.97942   8.97942      1.00  2.288414  2.627799
   8.97930   8.97930      1.00  2.287784  2.628109
   8.97919   8.97919      1.00  2.289004  2.631439
   8.97908   8.97908      1.00  2.290114  2.636079
   8.97898   8.97898      1.00  2.287624  2.635619
   8.97886   8.97886      1.00  2.288784  2.636839
   8.97875   8.97875      1.00  2.287764  2.630669
   8.97864   8.97864      1.00  2.289284  2.629029
   8.97853   8.97853      1.00  2.288744  2.632059
   8.97842   8.97842      1.00  2.286494  2.629869
   8.97831   8.97831      1.00  2.287354  2.630709
   8.97819   8.97819      1.00  2.286404  2.632779
   8.97809   8.97809      1.00  2.287094  2.628909
   8.97797   8.97797      1.00  2.285394  2.630219
   8.97786   8.97786      1.00  2.272764  2.612529
   8.97776   8.97776      1.00  2.286474  2.628459
   8.97766   8.97766      1.00  2.286404  2.630179
   8.97754   8.97754      1.00  2.291554  2.634409
   8.97742   8.97742      1.00  2.287654  2.631659
   8.97732   8.97732      1.00  2.289254  2.635129
   8.97721   8.97721      1.00  2.285674  2.630729
   8.97709   8.97709      1.00  2.286774  2.631619
   8.97699   8.97699      1.00  2.286094  2.635119
   8.97688   8.97688      1.00  2.284204  2.630979
   8.97678   8.97678      1.00  2.289844  2.635269
   8.97667   8.97667      1.00  2.286214  2.635469
   8.97656   8.97656      1.00  2.285554  2.631989
   8.97645   8.97645      1.00  2.279904  2.625729
   8.97635   8.97635      1.00  2.281904  2.627929
   8.97624   8.97624      1.00  2.286234  2.631919
   8.97613   8.97613      1.00  2.288654  2.637419
   8.97603   8.97603      1.00  2.287194  2.633579
   8.97593   8.97593      1.00  2.282134  2.629359
   8.97583   8.97583      1.00  2.282904  2.632359
   8.97572   8.97572      1.00  2.282624  2.628159
   8.97562   8.97562      1.00  2.288494  2.636289
   8.97552   8.97552      1.00  2.284934  2.633229
   8.97542   8.97542      1.00  2.284044  2.632089
   8.97531   8.97531      1.00  2.287014  2.634089
   8.97521   8.97521      1.00  2.286004  2.636959
   8.97511   8.97511      1.00  2.283644  2.628839
   8.97500   8.97500      1.00  2.278974  2.627319
   8.97490   8.97490      1.00  2.285424  2.637559
   8.97480   8.97480      1.00  2.283604  2.635039
   8.97469   8.97469      1.00  2.285244  2.641499
   8.97457   8.97457      1.00  2.282884  2.637249
   8.97446   8.97446      1.00  2.283584  2.637749
   8.97436   8.97436      1.00  2.286884  2.641719
   8.97425   8.97425      1.00  2.284684  2.634699
   8.97414   8.97414      1.00  2.283534  2.636479
   8.97402   8.97402      1.00  2.284124  2.638689
   8.97391   8.97391      1.00  2.283414  2.640119
   8.97380   8.97380      1.00  2.281984  2.634579
   8.97368   8.97368      1.00  2.281184  2.632719
   8.97356   8.97356      1.00  2.283074  2.633229
   8.97345   8.97345      1.00  2.267164  2.615009
   8.97334   8.97334      1.00  2.284394  2.637949
   8.97321   8.97321      1.00  2.282764  2.636289
   8.97309   8.97309      1.00  2.282104  2.635129
   8.97298   8.97298      1.00  2.285414  2.637379
   8.97287   8.97287      1.00  2.284264  2.637859
   8.97275   8.97275      1.00  2.284754  2.634599
   8.97264   8.97264      1.00  2.282924  2.640749
   8.97253   8.97253      1.00  2.279354  2.639199
   8.97242   8.97242      1.00  2.280954  2.640599
   8.97231   8.97231      1.00  2.278754  2.636669
   8.97219   8.97219      1.00  2.284294  2.646029
   8.97208   8.97208      1.00  2.280274  2.637319
   8.97197   8.97197      1.00  2.266694  2.621579
   8.97186   8.97186      1.00  2.280524  2.639389
   8.97175   8.97175      1.00  2.283294  2.641949
   8.97164   8.97164      1.00  2.281274  2.637969
   8.97154   8.97154      1.00  2.282944  2.637229
   8.97142   8.97142      1.00  2.281354  2.639429
   8.97131   8.97131      1.00  2.282934  2.641129
   8.97120   8.97120      1.00  2.280604  2.642859
   8.97109   8.97109      1.00  2.279894  2.639439
   8.97097   8.97097      1.00  2.279334  2.636889
   8.97086   8.97086      1.00  2.280364  2.644859
   8.97074   8.97074      1.00  2.283024  2.643519
   8.97063   8.97063      1.00  2.283134  2.643379
   8.97051   8.97051      1.00  2.281954  2.640129
   8.97039   8.97039      1.00  2.278784  2.637229
   8.97028   8.97028      1.00  2.262204  2.616759
   8.97017   8.97017      1.00  2.278824  2.637209
   8.97004   8.97004      1.00  2.278454  2.637289
   8.96992   8.96992      1.00  2.279594  2.635469
   8.96981   8.96981      1.00  2.278914  2.638029
   8.96970   8.96970      1.00  2.280834  2.639119
   8.96957   8.96957      1.00  2.281944  2.646969
   8.96945   8.96945      1.00  2.279874  2.644389
   8.96934   8.96934      1.00  2.277994  2.641769
   8.96923   8.96923      1.00  2.281384  2.642789
   8.96912   8.96912      1.00  2.278974  2.644159
   8.96901   8.96901      1.00  2.278044  2.645109
   8.96890   8.96890      1.00  2.280744  2.644359
   8.96878   8.96878      1.00  2.276584  2.637929
   8.96867   8.96867      1.00  2.263554  2.626829
   8.96856   8.96856      1.00  2.277604  2.644789
   8.96845   8.96845      1.00  2.280034  2.644379
   8.96835   8.96835      1.00  2.279974  2.643579
   8.96824   8.96824      1.00  2.282254  2.642869
   8.96813   8.96813      1.00  2.280604  2.644079
   8.96802   8.96802      1.00  2.278364  2.641839
   8.96791   8.96791      1.00  2.280014  2.646659
   8.96780   8.96780      1.00  2.275984  2.641339
   8.96768   8.96768      1.00  2.275814  2.634929
   8.96758   8.96758      1.00  2.279254  2.642219
   8.96747   8.96747      1.00  2.277784  2.640819
   8.96735   8.96735      1.00  2.279664  2.644109
   8.96724   8.96724      1.00  2.278584  2.640719
   8.96714   8.96714      1.00  2.267544  2.628279
   8.96703   8.96703      1.00  2.279354  2.640569
   8.96692   8.96692      1.00  2.280764  2.642539
   8.96682   8.96682      1.00  2.281064  2.641849
   8.96671   8.96671      1.00  2.280274  2.645989
   8.96660   8.96660      1.00  2.280104  2.648259
   8.96649   8.96649      1.00  2.277764  2.650029
   8.96638   8.96638      1.00  2.278754  2.644179
   8.96628   8.96628      1.00  2.278314  2.642819
   8.96618   8.96618      1.00  2.278764  2.642029
   8.96608   8.96608      1.00  2.279344  2.643229
   8.96597   8.96597      1.00  2.277484  2.646119
   8.96587   8.96587      1.00  2.279664  2.646069
   8.96578   8.96578      1.00  2.262944  2.623549
   8.96567   8.96567      1.00  2.274774  2.638399
   8.96557   8.96557      1.00  2.275894  2.639869
   8.96546   8.96546      1.00  2.277414  2.641799
   8.96536   8.96536      1.00  2.277534  2.644709
   8.96525   8.96525      1.00  2.275924  2.646379
   8.96515   8.96515      1.00  2.280774  2.652049
   8.96505   8.96505      1.00  2.277974  2.644869
   8.96495   8.96495      1.00  2.280794  2.651749
   8.96484   8.96484      1.00  2.278214  2.644149
   8.96473   8.96473      1.00  2.276424  2.644319
   8.96463   8.96463      1.00  2.279164  2.644829
   8.96452   8.96452      1.00  2.277594  2.640959
   8.96441   8.96441      1.00  2.279344  2.649659
   8.96429   8.96429      1.00  2.277414  2.644189
   8.96419   8.96419      1.00  2.264824  2.625479
   8.96408   8.96408      1.00  2.276634  2.643989
   8.96396   8.96396      1.00  2.277734  2.644199
   8.96384   8.96384      1.00  2.278114  2.640509
   8.96373   8.96373      1.00  2.279984  2.642729
   8.96362   8.96362      1.00  2.276864  2.647449
   8.96350   8.96350      1.00  2.279574  2.645849
   8.96339   8.96339      1.00  2.275794  2.645429
   8.96327   8.96327      1.00  2.275184  2.644279
   8.96315   8.96315      1.00  2.274524  2.640179
   8.96303   8.96303      1.00  2.277284  2.645799
   8.96291   8.96291      1.00  2.275634  2.643049
   8.96281   8.96281      1.00  2.280924  2.647979
   8.96269   8.96269      1.00  2.278914  2.643879
   8.96258   8.96258      1.00  2.264284  2.626749
   8.96246   8.96246      1.00  2.276554  2.640179
   8.96235   8.96235      1.00  2.277054  2.644699
   8.96224   8.96224      1.00  2.280254  2.645619
   8.96213   8.96213      1.00  2.277894  2.645199
   8.96201   8.96201      1.00  2.276144  2.643769
   8.96191   8.96191      1.00  2.277414  2.643019
   8.96181   8.96181      1.00  2.277164  2.643729
   8.96169   8.96169      1.00  2.276164  2.640569
   8.96158   8.96158      1.00  2.275504  2.639929
   8.96148   8.96148      1.00  2.278454  2.644059
   8.96137   8.96137      1.00  2.277864  2.643859
   8.96125   8.96125      1.00  2.277624  2.643139
   8.96113   8.96113      1.00  2.273924  2.640649
   8.96102   8.96102      1.00  2.260914  2.627279
   8.96091   8.96091      1.00  2.276564  2.644439
   8.96079   8.96079      1.00  2.275724  2.646509
   8.96067   8.96067      1.00  2.278454  2.649919
   8.96056   8.96056      1.00  2.274394  2.641999
   8.96045   8.96045      1.00  2.279084  2.647929
   8.96033   8.96033      1.00  2.277184  2.645749
   8.96021   8.96021      1.00  2.278474  2.646809
   8.96010   8.96010      1.00  2.278274  2.650349
   8.95998   8.95998      1.00  2.274644  2.641279
   8.95985   8.95985      1.00  2.275334  2.644979
   8.95973   8.95973      1.00  2.273804  2.642019
   8.95962   8.95962      1.00  2.274964  2.642469
   8.95951   8.95951      1.00  2.274524  2.643689
   8.95939   8.95939      1.00  2.261314  2.622809
   8.95927   8.95927      1.00  2.276334  2.645499
   8.95916   8.95916      1.00  2.276654  2.644349
   8.95906   8.95906      1.00  2.277034  2.646149
   8.95894   8.95894      1.00  2.276084  2.646399
   8.95883   8.95883      1.00  2.277964  2.647869
   8.95872   8.95872      1.00  2.278594  2.650469
   8.95862   8.95862      1.00  2.277504  2.647659
   8.95850   8.95850      1.00  2.273684  2.641999
   8.95838   8.95838      1.00  2.275424  2.644209
   8.95828   8.95828      1.00  2.277374  2.645569
   8.95817   8.95817      1.00  2.272984  2.638789
   8.95805   8.95805      1.00  2.276494  2.642259
   8.95794   8.95794      1.00  2.276004  2.643659
   8.95784   8.95784      1.00  2.261264  2.624859
   8.95773   8.95773      1.00  2.275944  2.642839
   8.95762   8.95762      1.00  2.275494  2.642589
   8.95750   8.95750      1.00  2.275284  2.642769
   8.95740   8.95740      1.00  2.275724  2.643409
   8.95729   8.95729      1.00  2.273084  2.638269
   8.95718   8.95718      1.00  2.275634  2.641169
   8.95706   8.95706      1.00  2.274364  2.639389
   8.95696   8.95696      1.00  2.273944  2.643119
   8.95686   8.95686      1.00  2.273474  2.640479
   8.95674   8.95674      1.00  2.274664  2.639259
   8.95663   8.95663      1.00  2.276474  2.640389
   8.95652   8.95652      1.00  2.276694  2.641359
   8.95642   8.95642      1.00  2.274644  2.638659
   8.95632   8.95632      1.00  2.257574  2.616229
   8.95621   8.95621      1.00  2.276094  2.637689
   8.95611   8.95611      1.00  2.273554  2.635159
   8.95601   8.95601      1.00  2.275134  2.638449
   8.95590   8.95590      1.00  2.273714  2.643549
   8.95580   8.95580      1.00  2.274324  2.646759
   8.95570   8.95570      1.00  2.275714  2.643509
   8.95560   8.95560      1.00  2.277794  2.643779
   8.95549   8.95549      1.00  2.273264  2.641909
   8.95538   8.95538      1.00  2.272914  2.639419
   8.95528   8.95528      1.00  2.273974  2.641459
   8.95519   8.95519      1.00  2.272744  2.637889
   8.95508   8.95508      1.00  2.270514  2.629119
   8.95498   8.95498      1.00  2.261854  2.623369
   8.95487   8.95487      1.00  2.273174  2.635199
   8.95477   8.95477      1.00  2.272154  2.635199
   8.95466   8.95466      1.00  2.276454  2.642539
   8.95454   8.95454      1.00  2.275634  2.640929
   8.95443   8.95443      1.00  2.274004  2.634679
   8.95433   8.95433      1.00  2.273284  2.639479
   8.95422   8.95422      1.00  2.273844  2.631249
   8.95410   8.95410      1.00  2.273594  2.629949
   8.95399   8.95399      1.00  2.274004  2.637149
   8.95388   8.95388      1.00  2.273324  2.636019
   8.95377   8.95377      1.00  2.270654  2.630359
   8.95365   8.95365      1.00  2.273394  2.634449
   8.95354   8.95354      1.00  2.273134  2.630559
   8.95342   8.95342      1.00  2.258694  2.614189
   8.95329   8.95329      1.00  2.272084  2.629609
   8.95318   8.95318      1.00  2.274064  2.632639
   8.95307   8.95307      1.00  2.270844  2.625019
   8.95296   8.95296      1.00  2.273094  2.633079
   8.95284   8.95284      1.00  2.273214  2.628529
   8.95272   8.95272      1.00  2.267304  2.626809
   8.95261   8.95261      1.00  2.270384  2.628539
   8.95250   8.95250      1.00  2.274054  2.634309
   8.95239   8.95239      1.00  2.272054  2.631009
   8.95227   8.95227      1.00  2.272304  2.626989
   8.95216   8.95216      1.00  2.273454  2.632489
   8.95205   8.95205      1.00  2.273764  2.631659
   8.95194   8.95194      1.00  2.271394  2.629059
   8.95183   8.95183      1.00  2.257324  2.612569
   8.95172   8.95172      1.00  2.266804  2.625089
   8.95161   8.95161      1.00  2.272054  2.632119
   8.95150   8.95150      1.00  2.270444  2.631679
   8.95139   8.95139      1.00  2.271314  2.622859
   8.95128   8.95128      1.00  2.270384  2.616419
   8.95117   8.95117      1.00  2.273174  2.582179
   8.95105   8.95105      1.00  2.272164  2.582999
   8.95094   8.95094      1.00  2.273074  2.611149
   8.95082   8.95082      1.00  2.270884  2.616629
   8.95071   8.95071      1.00  2.272224  2.614929
   8.95059   8.95059      1.00  2.268644  2.557149
   8.95048   8.95048      1.00  2.267304  2.584389
   8.95036   8.95036      1.00  2.270364  2.615669
   8.95024   8.95024      1.00  2.254994  2.594709
   8.95012   8.95012      1.00  2.267404  2.608509
   8.95000   8.95000      1.00  2.271574  2.596559
   8.94989   8.94989      1.00  2.269114  2.602229
   8.94977   8.94977      1.00  2.271804  2.601059
   8.94965   8.94965      1.00  2.271274  2.602009
   8.94953   8.94953      1.00  2.269294  2.570289
   8.94942   8.94942      1.00  2.268944  2.589359
   8.94931   8.94931      1.00  2.268174  2.605529
   8.94919   8.94919      1.00  2.268074  2.602689
   8.94908   8.94908      1.00  2.266754  2.597999
   8.94897   8.94897      1.00  2.270114  2.600469
   8.94887   8.94887      1.00  2.267794  2.598719
   8.94875   8.94875      1.00  2.268264  2.596259
   8.94864   8.94864      1.00  2.254694  2.580559
   8.94853   8.94853      1.00  2.265504  2.588429
   8.94843   8.94843      1.00  2.270604  2.590609
   8.94832   8.94832      1.00  2.265574  2.587919
   8.94821   8.94821      1.00  2.266434  2.583069
   8.94810   8.94810      1.00  2.265744  2.577909
   8.94799   8.94799      1.00  2.267074  2.583229
   8.94787   8.94787      1.00  2.266524  2.587119
   8.94775   8.94775      1.00  2.265654  2.585459
   8.94765   8.94765      1.00  2.266274  2.584169
   8.94754   8.94754      1.00  2.268524  2.577559
   8.94743   8.94743      1.00  2.265154  2.578779
   8.94731   8.94731      1.00  2.267004  2.580639
   8.94720   8.94720      1.00  2.267474  2.573009
   8.94710   8.94710      1.00  2.265044  2.570229
   8.94699   8.94699      1.00  2.246154  2.550349
   8.94688   8.94688      1.00  2.262134  2.563219
   8.94677   8.94677      1.00  2.264274  2.568869
   8.94667   8.94667      1.00  2.265074  2.566459
   8.94656   8.94656      1.00  2.265014  2.563229
   8.94645   8.94645      1.00  2.265014  2.563619
   8.94635   8.94635      1.00  2.266134  2.563389
   8.94625   8.94625      1.00  2.267584  2.561729
   8.94614   8.94614      1.00  2.264184  2.555379
   8.94603   8.94603      1.00  2.266934  2.556139
   8.94593   8.94593      1.00  2.263984  2.545669
   8.94583   8.94583      1.00  2.261554  2.542459
   8.94573   8.94573      1.00  2.263334  2.544009
   8.94563   8.94563      1.00  2.256284  2.535809
   8.94553   8.94553      1.00  2.258364  2.537959
   8.94542   8.94542      1.00  2.263694  2.542119
   8.94531   8.94531      1.00  2.263874  2.531839
   8.94521   8.94521      1.00  2.263774  2.528549
   8.94511   8.94511      1.00  2.265314  2.527249
   8.94501   8.94501      1.00  2.260694  2.523119
   8.94490   8.94490      1.00  2.261334  2.517439
   8.94480   8.94480      1.00  2.261974  2.522519
   8.94469   8.94469      1.00  2.259444  2.515999
   8.94459   8.94459      1.00  2.259364  2.514669
   8.94447   8.94447      1.00  2.261504  2.513299
   8.94436   8.94436      1.00  2.265134  2.514429
   8.94425   8.94425      1.00  2.262384  2.506379
   8.94414   8.94414      1.00  2.247164  2.486139
   8.94402   8.94402      1.00  2.263074  2.504179
   8.94391   8.94391      1.00  2.259034  2.494329
   8.94380   8.94380      1.00  2.259994  2.490279
   8.94369   8.94369      1.00  2.260564  2.489529
   8.94357   8.94357      1.00  2.256934  2.482239
   8.94345   8.94345      1.00  2.257374  2.476749
   8.94334   8.94334      1.00  2.257154  2.473569
   8.94322   8.94322      1.00  2.256544  2.468449
   8.94310   8.94310      1.00  2.257884  2.458469
   8.94299   8.94299      1.00  2.263564  2.464799
   8.94287   8.94287      1.00  2.260744  2.457599
   8.94276   8.94276      1.00  2.258014  2.449559
   8.94265   8.94265      1.00  2.241244  2.426029
   8.94253   8.94253      1.00  2.252124  2.427689
   8.94243   8.94243      1.00  2.254054  2.420719
   8.94231   8.94231      1.00  2.253784  2.397269
   8.94219   8.94219      1.00  2.256064  2.391689
   8.94208   8.94208      1.00  2.255584  2.387969
   8.94198   8.94198      1.00  2.256794  2.389229
   8.94187   8.94187      1.00  2.259314  2.392039
   8.94176   8.94176      1.00  2.258644  2.377699
   8.94165   8.94165      1.00  2.259244  2.375419
   8.94154   8.94154      1.00  2.257394  2.376369
   8.94143   8.94143      1.00  2.254424  2.360379
   8.94132   8.94132      1.00  2.253924  2.350949
   8.94120   8.94120      1.00  2.258444  2.348109
   8.94109   8.94109      1.00  2.242584  2.319549
   8.94098   8.94098      1.00  2.252574  2.316819
   8.94086   8.94086      1.00  2.258984  2.311969
   8.94074   8.94074      1.00  2.257524  2.300429
   8.94063   8.94063      1.00  2.255754  2.282759
   8.94052   8.94052      1.00  2.257904  2.275449
   8.94040   8.94040      1.00  2.259734  2.258659
   8.94028   8.94028      1.00  2.253874  2.240939
   8.94016   8.94016      1.00  2.252194  2.222919
   8.94005   8.94005      1.00  2.251974  2.207349
   8.93993   8.93993      1.00  2.252714  2.185929
   8.93981   8.93981      1.00  2.253304  2.167349
   8.93968   8.93968      1.00  2.257584  2.150909
   8.93958   8.93958      1.00  2.257014  2.130669
   8.93946   8.93946      1.00  2.242794  2.098159
   8.93934   8.93934      1.00  2.256084  2.084839
   8.93923   8.93923      1.00  2.255614  2.058609
   8.93912   8.93912      1.00  2.254744  2.034759
   8.93900   8.93900      1.00  2.255134  2.009669
   8.93889   8.93889      1.00  2.255054  1.974549
   8.93879   8.93879      1.00  2.252934  1.951319
   8.93868   8.93868      1.00  2.254734  1.920159
   8.93857   8.93857      1.00  2.255334  1.892099
   8.93846   8.93846      1.00  2.255414  1.857399
   8.93835   8.93835      1.00  2.253944  1.823159
   8.93823   8.93823      1.00  2.255924  1.792159
   8.93812   8.93812      1.00  2.254154  1.752599
   8.93801   8.93801      1.00  2.250964  1.715829
   8.93790   8.93790      1.00  2.253404  1.678919
   8.93779   8.93779      1.00  2.240584  1.634389
   8.93768   8.93768      1.00  2.251584  1.601569
   8.93757   8.93757      1.00  2.254634  1.565589
   8.93747   8.93747      1.00  2.251604  1.523789
   8.93736   8.93736      1.00  2.253694  1.489809
   8.93724   8.93724      1.00  2.258284  1.445799
   8.93713   8.93713      1.00  2.256184  1.401989
   8.93703   8.93703      1.00  2.254424  1.365159
   8.93692   8.93692      1.00  2.256784  1.329789
   8.93681   8.93681      1.00  2.251914  1.286219
   8.93670   8.93670      1.00  2.252574  1.243569
   8.93660   8.93660      1.00  2.253764  1.207449
   8.93649   8.93649      1.00  2.254604  1.168439
   8.93638   8.93638      1.00  2.239094  1.125279
   8.93627   8.93627      1.00  2.251594  1.093649
   8.93617   8.93617      1.00  2.254784  1.057399
   8.93607   8.93607      1.00  2.253214  1.023669
   8.93597   8.93597      1.00  2.257404   .989189
   8.93586   8.93586      1.00  2.256454   .954069
   8.93576   8.93576      1.00  2.256384   .924659
   8.93566   8.93566      1.00  2.255694   .890339
   8.93556   8.93556      1.00  2.254054   .861449
   8.93545   8.93545      1.00  2.252264   .827099
   8.93535   8.93535      1.00  2.250344   .799749
   8.93525   8.93525      1.00  2.257174   .770499
   8.93515   8.93515      1.00  2.250704   .743729
   8.93504   8.93504      1.00  2.255884   .721009
   8.93494   8.93494      1.00  2.241934   .695189
   8.93484   8.93484      1.00  2.255954   .680859
   8.93473   8.93473      1.00  2.255724   .656789
   8.93461   8.93461      1.00  2.251334   .627449
   8.93451   8.93451      1.00  2.252314   .605039
   8.93440   8.93440      1.00  2.248984   .587379
   8.93429   8.93429      1.00  2.254414   .567339
   8.93417   8.93417      1.00  2.255544   .546699
   8.93406   8.93406      1.00  2.257714   .533999
   8.93395   8.93395      1.00  2.253504   .520569
   8.93383   8.93383      1.00  2.252744   .501429
   8.93371   8.93371      1.00  2.255984   .481419
   8.93360   8.93360      1.00  2.252524   .469289
   8.93349   8.93349      1.00  2.243094   .453449
   8.93336   8.93336      1.00  2.250764   .440159
   8.93325   8.93325      1.00  2.255064   .430309
   8.93314   8.93314      1.00  2.246754   .415019
   8.93302   8.93302      1.00  2.253784   .406359
   8.93290   8.93290      1.00  2.249734   .393179
   8.93279   8.93279      1.00  2.253244   .382489
   8.93268   8.93268      1.00  2.257264   .373359
   8.93257   8.93257      1.00  2.252474   .364609
   8.93245   8.93245      1.00  2.254114   .357449
   8.93233   8.93233      1.00  2.252694   .351059
   8.93222   8.93222      1.00  2.252214   .342859
   8.93212   8.93212      1.00  2.248174   .338849
   8.93200   8.93200      1.00  2.249414   .334739
   8.93189   8.93189      1.00  2.230274   .325629
   8.93178   8.93178      1.00  2.250014   .325109
   8.93168   8.93168      1.00  2.249664   .321899
   8.93156   8.93156      1.00  2.252934   .319829
   8.93145   8.93145      1.00  2.252534   .316689
   8.93134   8.93134      1.00  2.249114   .313819
   8.93123   8.93123      1.00  2.254694   .313809
   8.93112   8.93112      1.00  2.250554   .311539
   8.93100   8.93100      1.00  2.249024   .310529
   8.93089   8.93089      1.00  2.246094   .308679
   8.93078   8.93078      1.00  2.248384   .307319
   8.93066   8.93066      1.00  2.249534   .309419
   8.93053   8.93053      1.00  2.247944   .310839
   8.93042   8.93042      1.00  2.235824   .310119
   8.93031   8.93031      1.00  2.246784   .310489
   8.93018   8.93018      1.00  2.253194   .308029
   8.93006   8.93006      1.00  2.250404   .308009
   8.92994   8.92994      1.00  2.248144   .307739
   8.92984   8.92984      1.00  2.246614   .308929
   8.92972   8.92972      1.00  2.246764   .308129
   8.92959   8.92959      1.00  2.247754   .309859
   8.92948   8.92948      1.00  2.246244   .310439
   8.92937   8.92937      1.00  2.250884   .311579
   8.92925   8.92925      1.00  2.250074   .311169
   8.92914   8.92914      1.00  2.252524   .311549
   8.92903   8.92903      1.00  2.251094   .312019
   8.92891   8.92891      1.00  2.234504   .313009
   8.92879   8.92879      1.00  2.249794   .313219
   8.92868   8.92868      1.00  2.250704   .315399
   8.92858   8.92858      1.00  2.252134   .313819
   8.92848   8.92848      1.00  2.248504   .313209
   8.92836   8.92836      1.00  2.250334   .313739
   8.92824   8.92824      1.00  2.249634   .316109
   8.92814   8.92814      1.00  2.249864   .315559
   8.92803   8.92803      1.00  2.251274   .315439
   8.92792   8.92792      1.00  2.251794   .316039
   8.92780   8.92780      1.00  2.252164   .318899
   8.92770   8.92770      1.00  2.250674   .319599
   8.92759   8.92759      1.00  2.252604   .318569
   8.92747   8.92747      1.00  2.244264   .316319
   8.92736   8.92736      1.00  2.240954   .316179
   8.92726   8.92726      1.00  2.250574   .316779
   8.92715   8.92715      1.00  2.247604   .318129
   8.92704   8.92704      1.00  2.251574   .318889
   8.92693   8.92693      1.00  2.251544   .319619
   8.92682   8.92682      1.00  2.255824   .319679
   8.92671   8.92671      1.00  2.254734   .320049
   8.92660   8.92660      1.00  2.252464   .320749
   8.92650   8.92650      1.00  2.252554   .319639
   8.92639   8.92639      1.00  2.250174   .318929
   8.92629   8.92629      1.00  2.250854   .321629
   8.92619   8.92619      1.00  2.255124   .320289
   8.92608   8.92608      1.00  2.250964   .321599
   8.92598   8.92598      1.00  2.235514   .320479
   8.92588   8.92588      1.00  2.254394   .323829
   8.92577   8.92577      1.00  2.251664   .323779
   8.92567   8.92567      1.00  2.252024   .324709
   8.92557   8.92557      1.00  2.256424   .327789
   8.92546   8.92546      1.00  2.254214   .325489
   8.92535   8.92535      1.00  2.250984   .327349
   8.92525   8.92525      1.00  2.252184   .327799
   8.92515   8.92515      1.00  2.250254   .328999
   8.92505   8.92505      1.00  2.250544   .328379
   8.92494   8.92494      1.00  2.253174   .330989
   8.92483   8.92483      1.00  2.251934   .331279
   8.92473   8.92473      1.00  2.253924   .333659
   8.92462   8.92462      1.00  2.238094   .331369
   8.92452   8.92452      1.00  2.254654   .334459
   8.92440   8.92440      1.00  2.253374   .335709
   8.92429   8.92429      1.00  2.253284   .337439
   8.92418   8.92418      1.00  2.253184   .337689
   8.92407   8.92407      1.00  2.250744   .338779
   8.92395   8.92395      1.00  2.250914   .339069
   8.92384   8.92384      1.00  2.251684   .343259
   8.92373   8.92373      1.00  2.252994   .342209
   8.92361   8.92361      1.00  2.253364   .345419
   8.92349   8.92349      1.00  2.251834   .345049
   8.92338   8.92338      1.00  2.251804   .345569
   8.92326   8.92326      1.00  2.253864   .348729
   8.92314   8.92314      1.00  2.252214   .350159
   8.92302   8.92302      1.00  2.237464   .350459
   8.92291   8.92291      1.00  2.250644   .352829
   8.92280   8.92280      1.00  2.252024   .353379
   8.92268   8.92268      1.00  2.253804   .356489
   8.92256   8.92256      1.00  2.249474   .358159
   8.92245   8.92245      1.00  2.251694   .359859
   8.92235   8.92235      1.00  2.253564   .362239
   8.92223   8.92223      1.00  2.253404   .362839
   8.92212   8.92212      1.00  2.252984   .364619
   8.92201   8.92201      1.00  2.251224   .366029
   8.92191   8.92191      1.00  2.250274   .364859
   8.92179   8.92179      1.00  2.252354   .366609
   8.92168   8.92168      1.00  2.248974   .369099
   8.92158   8.92158      1.00  2.249764   .370159
   8.92147   8.92147      1.00  2.234354   .367689
   8.92135   8.92135      1.00  2.248354   .372309
   8.92123   8.92123      1.00  2.252284   .374019
   8.92112   8.92112      1.00  2.252894   .376289
   8.92102   8.92102      1.00  2.250584   .376819
   8.92090   8.92090      1.00  2.251644   .379819
   8.92078   8.92078      1.00  2.251364   .380399
   8.92067   8.92067      1.00  2.251084   .383489
   8.92055   8.92055      1.00  2.252154   .386809
   8.92043   8.92043      1.00  2.248264   .386879
   8.92031   8.92031      1.00  2.250074   .387509
   8.92019   8.92019      1.00  2.248764   .386859
   8.92008   8.92008      1.00  2.248224   .386549
   8.91996   8.91996      1.00  2.248174   .386909
   8.91984   8.91984      1.00  2.236644   .386809
   8.91972   8.91972      1.00  2.253554   .392359
   8.91962   8.91962      1.00  2.248424   .391239
   8.91950   8.91950      1.00  2.252084   .390759
   8.91938   8.91938      1.00  2.245694   .390889
   8.91927   8.91927      1.00  2.248104   .393609
   8.91915   8.91915      1.00  2.249834   .394109
   8.91904   8.91904      1.00  2.247664   .392749
   8.91893   8.91893      1.00  2.247734   .393379
   8.91882   8.91882      1.00  2.249194   .392469
   8.91871   8.91871      1.00  2.250764   .392039
   8.91859   8.91859      1.00  2.250904   .394189
   8.91848   8.91848      1.00  2.249814   .396859
   8.91837   8.91837      1.00  2.236444   .394499
   8.91827   8.91827      1.00  2.249124   .396519
   8.91815   8.91815      1.00  2.248964   .391509
   8.91804   8.91804      1.00  2.249524   .391949
   8.91794   8.91794      1.00  2.248814   .392289
   8.91783   8.91783      1.00  2.248904   .392049
   8.91771   8.91771      1.00  2.251944   .393999
   8.91760   8.91760      1.00  2.248474   .391949
   8.91749   8.91749      1.00  2.249394   .390519
   8.91739   8.91739      1.00  2.248714   .388399
   8.91727   8.91727      1.00  2.245404   .387169
   8.91716   8.91716      1.00  2.245674   .385739
   8.91706   8.91706      1.00  2.248234   .384659
   8.91695   8.91695      1.00  2.245734   .385009
   8.91684   8.91684      1.00  2.233734   .379549
   8.91673   8.91673      1.00  2.243674   .381869
   8.91662   8.91662      1.00  2.249244   .383499
   8.91652   8.91652      1.00  2.248694   .384899
   8.91641   8.91641      1.00  2.250954   .385429
   8.91630   8.91630      1.00  2.250044   .386609
   8.91620   8.91620      1.00  2.247764   .382809
   8.91610   8.91610      1.00  2.248764   .381509
   8.91599   8.91599      1.00  2.247994   .380399
   8.91589   8.91589      1.00  2.248044   .377609
   8.91579   8.91579      1.00  2.249224   .375089
   8.91569   8.91569      1.00  2.246444   .372799
   8.91559   8.91559      1.00  2.246514   .372379
   8.91548   8.91548      1.00  2.246924   .372099
   8.91538   8.91538      1.00  2.232834   .371619
   8.91528   8.91528      1.00  2.245474   .368469
   8.91518   8.91518      1.00  2.250114   .369039
   8.91507   8.91507      1.00  2.246644   .366679
   8.91496   8.91496      1.00  2.248564   .367349
   8.91486   8.91486      1.00  2.244664   .365229
   8.91475   8.91475      1.00  2.243584   .364389
   8.91464   8.91464      1.00  2.247324   .362879
   8.91454   8.91454      1.00  2.244544   .362799
   8.91444   8.91444      1.00  2.250824   .363149
   8.91432   8.91432      1.00  2.247014   .362119
   8.91420   8.91420      1.00  2.248514   .361359
   8.91409   8.91409      1.00  2.245464   .361989
   8.91398   8.91398      1.00  2.249914   .360629
   8.91386   8.91386      1.00  2.232094   .355969
   8.91375   8.91375      1.00  2.247814   .356969
   8.91363   8.91363      1.00  2.247074   .355159
   8.91352   8.91352      1.00  2.243204   .353199
   8.91339   8.91339      1.00  2.248314   .351969
   8.91328   8.91328      1.00  2.246814   .353839
   8.91318   8.91318      1.00  2.245784   .351959
   8.91306   8.91306      1.00  2.249484   .350919
   8.91295   8.91295      1.00  2.244884   .346839
   8.91283   8.91283      1.00  2.246144   .345649
   8.91272   8.91272      1.00  2.243824   .345499
   8.91261   8.91261      1.00  2.244924   .343629
   8.91249   8.91249      1.00  2.247004   .343509
   8.91238   8.91238      1.00  2.244024   .341919
   8.91227   8.91227      1.00  2.245044   .340089
   8.91216   8.91216      1.00  2.230774   .336989
   8.91204   8.91204      1.00  2.242334   .338629
   8.91193   8.91193      1.00  2.245794   .338569
   8.91182   8.91182      1.00  2.246884   .336209
   8.91172   8.91172      1.00  2.246844   .334759
   8.91160   8.91160      1.00  2.245654   .332479
   8.91149   8.91149      1.00  2.245024   .330949
   8.91139   8.91139      1.00  2.242384   .328769
   8.91128   8.91128      1.00  2.245524   .327519
   8.91116   8.91116      1.00  2.244464   .326729
   8.91104   8.91104      1.00  2.243284   .325819
   8.91093   8.91093      1.00  2.245394   .325949
   8.91083   8.91083      1.00  2.245744   .325669
   8.91071   8.91071      1.00  2.237804   .323869
   8.91059   8.91059      1.00  2.241014   .320369
   8.91048   8.91048      1.00  2.244484   .322039
   8.91036   8.91036      1.00  2.244594   .319699
   8.91024   8.91024      1.00  2.243044   .317489
   8.91012   8.91012      1.00  2.244404   .317749
   8.91001   8.91001      1.00  2.243104   .318479
   8.90989   8.90989      1.00  2.240594   .317419
   8.90977   8.90977      1.00  2.244624   .317739
   8.90965   8.90965      1.00  2.244444   .314619
   8.90954   8.90954      1.00  2.242504   .314029
   8.90943   8.90943      1.00  2.246734   .315609
   8.90931   8.90931      1.00  2.246474   .314739
   8.90920   8.90920      1.00  2.243044   .314799
   8.90909   8.90909      1.00  2.240664   .312499
   8.90898   8.90898      1.00  2.229964   .310489
   8.90887   8.90887      1.00  2.240514   .310889
   8.90875   8.90875      1.00  2.241714   .309359
   8.90864   8.90864      1.00  2.243284   .310839
   8.90853   8.90853      1.00  2.241824   .308669
   8.90842   8.90842      1.00  2.243104   .308559
   8.90831   8.90831      1.00  2.243484   .309899
   8.90821   8.90821      1.00  2.244574   .311459
   8.90810   8.90810      1.00  2.243374   .309919
   8.90798   8.90798      1.00  2.243594   .310749
   8.90787   8.90787      1.00  2.240914   .310179
   8.90776   8.90776      1.00  2.242544   .310589
   8.90765   8.90765      1.00  2.240314   .310059
   8.90754   8.90754      1.00  2.225214   .306109
   8.90743   8.90743      1.00  2.237124   .307929
   8.90732   8.90732      1.00  2.238894   .310759
   8.90722   8.90722      1.00  2.245004   .312059
   8.90710   8.90710      1.00  2.243044   .312679
   8.90699   8.90699      1.00  2.243894   .312359
   8.90689   8.90689      1.00  2.243704   .314019
   8.90678   8.90678      1.00  2.241654   .316129
   8.90667   8.90667      1.00  2.238414   .315809
   8.90656   8.90656      1.00  2.237234   .315489
   8.90646   8.90646      1.00  2.239864   .316999
   8.90636   8.90636      1.00  2.241064   .319399
   8.90625   8.90625      1.00  2.241724   .320999
   8.90614   8.90614      1.00  2.230414   .319129
   8.90604   8.90604      1.00  2.237354   .320069
   8.90595   8.90595      1.00  2.242594   .322089
   8.90584   8.90584      1.00  2.243854   .322529
   8.90573   8.90573      1.00  2.239454   .322209
   8.90563   8.90563      1.00  2.240394   .321799
   8.90553   8.90553      1.00  2.241814   .327219
   8.90543   8.90543      1.00  2.237574   .325319
   8.90532   8.90532      1.00  2.240354   .326209
   8.90522   8.90522      1.00  2.237174   .328439
   8.90512   8.90512      1.00  2.239434   .329939
   8.90501   8.90501      1.00  2.242104   .330829
   8.90491   8.90491      1.00  2.242054   .329679
   8.90480   8.90480      1.00  2.242514   .330669
   8.90469   8.90469      1.00  2.222434   .327649
   8.90458   8.90458      1.00  2.239614   .330549
   8.90448   8.90448      1.00  2.239514   .333649
   8.90437   8.90437      1.00  2.233434   .331369
   8.90426   8.90426      1.00  2.237314   .332649
   8.90414   8.90414      1.00  2.241234   .334899
   8.90402   8.90402      1.00  2.238184   .335179
   8.90391   8.90391      1.00  2.238594   .337119
   8.90381   8.90381      1.00  2.240634   .338809
   8.90369   8.90369      1.00  2.238604   .338009
   8.90357   8.90357      1.00  2.238504   .339739
   8.90346   8.90346      1.00  2.236564   .340539
   8.90334   8.90334      1.00  2.237664   .341179
   8.90322   8.90322      1.00  2.236014   .340839
   8.90311   8.90311      1.00  2.221784   .340099
   8.90299   8.90299      1.00  2.234744   .343499
   8.90288   8.90288      1.00  2.237784   .343309
   8.90276   8.90276      1.00  2.235714   .344749
   8.90265   8.90265      1.00  2.236214   .345249
   8.90253   8.90253      1.00  2.238034   .345649
   8.90243   8.90243      1.00  2.237754   .345409
   8.90231   8.90231      1.00  2.239474   .346469
   8.90220   8.90220      1.00  2.231754   .345859
   8.90209   8.90209      1.00  2.228084   .346029
   8.90198   8.90198      1.00  2.233054   .347329
   8.90187   8.90187      1.00  2.234204   .347769
   8.90176   8.90176      1.00  2.233084   .345639
   8.90165   8.90165      1.00  2.235144   .347089
   8.90155   8.90155      1.00  2.227004   .346509
   8.90143   8.90143      1.00  2.239774   .349879
   8.90132   8.90132      1.00  2.236784   .349739
   8.90121   8.90121      1.00  2.233644   .350559
   8.90109   8.90109      1.00  2.234654   .349619
   8.90098   8.90098      1.00  2.235464   .350069
   8.90086   8.90086      1.00  2.232864   .348909
   8.90075   8.90075      1.00  2.229934   .347879
   8.90063   8.90063      1.00  2.233804   .349449
   8.90052   8.90052      1.00  2.233794   .352079
   8.90040   8.90040      1.00  2.233634   .354039
   8.90028   8.90028      1.00  2.236974   .354909
   8.90017   8.90017      1.00  2.233434   .353759
   8.90005   8.90005      1.00  2.236804   .357239
   8.89992   8.89992      1.00  2.217694   .353789
   8.89981   8.89981      1.00  2.229824   .354749
   8.89970   8.89970      1.00  2.233074   .351359
   8.89958   8.89958      1.00  2.231594   .352939
   8.89945   8.89945      1.00  2.234794   .354339
   8.89935   8.89935      1.00  2.230464   .353219
   8.89924   8.89924      1.00  2.235624   .354399
   8.89912   8.89912      1.00  2.235364   .355659
   8.89900   8.89900      1.00  2.235754   .354809
   8.89890   8.89890      1.00  2.233714   .354529
   8.89879   8.89879      1.00  2.235094   .354979
   8.89868   8.89868      1.00  2.232664   .355729
   8.89857   8.89857      1.00  2.232064   .354999
   8.89846   8.89846      1.00  2.232424   .354319
   8.89835   8.89835      1.00  2.216284   .353129
   8.89824   8.89824      1.00  2.226284   .354759
   8.89813   8.89813      1.00  2.234664   .357819
   8.89802   8.89802      1.00  2.235964   .357239
   8.89792   8.89792      1.00  2.233964   .358489
   8.89780   8.89780      1.00  2.234794   .357539
   8.89768   8.89768      1.00  2.232844   .358329
   8.89757   8.89757      1.00  2.234304   .357949
   8.89747   8.89747      1.00  2.232934   .358899
   8.89736   8.89736      1.00  2.233064   .357779
   8.89725   8.89725      1.00  2.232204   .358269
   8.89714   8.89714      1.00  2.229994   .359419
   8.89703   8.89703      1.00  2.231894   .358279
   8.89692   8.89692      1.00  2.215714   .356259
   8.89681   8.89681      1.00  2.234674   .360429
   8.89670   8.89670      1.00  2.233574   .360509
   8.89660   8.89660      1.00  2.238144   .361769
   8.89649   8.89649      1.00  2.233774   .360629
   8.89638   8.89638      1.00  2.230014   .359949
   8.89628   8.89628      1.00  2.230324   .359179
   8.89618   8.89618      1.00  2.230624   .359109
   8.89607   8.89607      1.00  2.231554   .359579
   8.89597   8.89597      1.00  2.232994   .360959
   8.89587   8.89587      1.00  2.231314   .360249
   8.89577   8.89577      1.00  2.230604   .360709
   8.89566   8.89566      1.00  2.234654   .360769
   8.89556   8.89556      1.00  2.225714   .359999
   8.89546   8.89546      1.00  2.233804   .363069
   8.89536   8.89536      1.00  2.233224   .361809
   8.89525   8.89525      1.00  2.230884   .361989
   8.89515   8.89515      1.00  2.231074   .361579
   8.89505   8.89505      1.00  2.228694   .362929
   8.89495   8.89495      1.00  2.230364   .365249
   8.89483   8.89483      1.00  2.232214   .364989
   8.89473   8.89473      1.00  2.230494   .364549
   8.89462   8.89462      1.00  2.230174   .364619
   8.89451   8.89451      1.00  2.230604   .365019
   8.89440   8.89440      1.00  2.233484   .364679
   8.89428   8.89428      1.00  2.231754   .365209
   8.89418   8.89418      1.00  2.228824   .365489
   8.89407   8.89407      1.00  2.214344   .360879
   8.89396   8.89396      1.00  2.226674   .361319
   8.89384   8.89384      1.00  2.224914   .361029
   8.89372   8.89372      1.00  2.228254   .362039
   8.89361   8.89361      1.00  2.231564   .361379
   8.89349   8.89349      1.00  2.229194   .361209
   8.89338   8.89338      1.00  2.231934   .362879
   8.89327   8.89327      1.00  2.230284   .362199
   8.89315   8.89315      1.00  2.228514   .361189
   8.89303   8.89303      1.00  2.229834   .361909
   8.89292   8.89292      1.00  2.227044   .363859
   8.89281   8.89281      1.00  2.225074   .362399
   8.89270   8.89270      1.00  2.227514   .362349
   8.89258   8.89258      1.00  2.219464   .360089
   8.89247   8.89247      1.00  2.222884   .361029
   8.89235   8.89235      1.00  2.226184   .362849
   8.89224   8.89224      1.00  2.230254   .364469
   8.89213   8.89213      1.00  2.229494   .363519
   8.89202   8.89202      1.00  2.230194   .364999
   8.89191   8.89191      1.00  2.228244   .364129
   8.89180   8.89180      1.00  2.225304   .361649
   8.89169   8.89169      1.00  2.226724   .361569
   8.89158   8.89158      1.00  2.223774   .359719
   8.89147   8.89147      1.00  2.223984   .361689
   8.89136   8.89136      1.00  2.224854   .363379
   8.89125   8.89125      1.00  2.230104   .362059
   8.89113   8.89113      1.00  2.227304   .362189
   8.89102   8.89102      1.00  2.214224   .358949
   8.89092   8.89092      1.00  2.231994   .362659
   8.89080   8.89080      1.00  2.226344   .362999
   8.89068   8.89068      1.00  2.229304   .361949
   8.89057   8.89057      1.00  2.226744   .361559
   8.89045   8.89045      1.00  2.227054   .362839
   8.89033   8.89033      1.00  2.224784   .361649
   8.89021   8.89021      1.00  2.228224   .364789
   8.89010   8.89010      1.00  2.225164   .362709
   8.88998   8.88998      1.00  2.224604   .362709
   8.88985   8.88985      1.00  2.228454   .361629
   8.88973   8.88973      1.00  2.228684   .362539
   8.88962   8.88962      1.00  2.229004   .362009
   8.88951   8.88951      1.00  2.211884   .361219
   8.88939   8.88939      1.00  2.222984   .363379
   8.88927   8.88927      1.00  2.221614   .362849
   8.88916   8.88916      1.00  2.223154   .363229
   8.88905   8.88905      1.00  2.227204   .364009
   8.88894   8.88894      1.00  2.226664   .364379
   8.88883   8.88883      1.00  2.227494   .362709
   8.88873   8.88873      1.00  2.230124   .363179
   8.88862   8.88862      1.00  2.229074   .362859
   8.88851   8.88851      1.00  2.225894   .363539
   8.88839   8.88839      1.00  2.225704   .364599
   8.88828   8.88828      1.00  2.226294   .364599
   8.88817   8.88817      1.00  2.228994   .362089
   8.88806   8.88806      1.00  2.216414   .360779
   8.88795   8.88795      1.00  2.221424   .360419
   8.88784   8.88784      1.00  2.229454   .361509
   8.88773   8.88773      1.00  2.224624   .360619
   8.88761   8.88761      1.00  2.231694   .361679
   8.88751   8.88751      1.00  2.227954   .361699
   8.88740   8.88740      1.00  2.228774   .362079
   8.88729   8.88729      1.00  2.227634   .361339
   8.88718   8.88718      1.00  2.226804   .360959
   8.88707   8.88707      1.00  2.227734   .360759
   8.88696   8.88696      1.00  2.222984   .360529
   8.88685   8.88685      1.00  2.226284   .359929
   8.88674   8.88674      1.00  2.224504   .358829
   8.88663   8.88663      1.00  2.226054   .358559
   8.88653   8.88653      1.00  2.228484   .359039
   8.88643   8.88643      1.00  2.213844   .356509
   8.88632   8.88632      1.00  2.229434   .359359
   8.88622   8.88622      1.00  2.227594   .360829
   8.88612   8.88612      1.00  2.229544   .356579
   8.88602   8.88602      1.00  2.225264   .357209
   8.88591   8.88591      1.00  2.225264   .358069
   8.88581   8.88581      1.00  2.222374   .355939
   8.88570   8.88570      1.00  2.227884   .357009
   8.88560   8.88560      1.00  2.222464   .357649
   8.88550   8.88550      1.00  2.224224   .355499
   8.88539   8.88539      1.00  2.225984   .357649
   8.88529   8.88529      1.00  2.225174   .355469
   8.88519   8.88519      1.00  2.229634   .356769
   8.88509   8.88509      1.00  2.212294   .352969
   8.88498   8.88498      1.00  2.227554   .356699
   8.88488   8.88488      1.00  2.224154   .356499
   8.88478   8.88478      1.00  2.225834   .356059
   8.88466   8.88466      1.00  2.222814   .356499
   8.88455   8.88455      1.00  2.224724   .354489
   8.88445   8.88445      1.00  2.224334   .355519
   8.88434   8.88434      1.00  2.225094   .354559
   8.88423   8.88423      1.00  2.229324   .355249
   8.88412   8.88412      1.00  2.228054   .355199
   8.88401   8.88401      1.00  2.227944   .355249
   8.88390   8.88390      1.00  2.225164   .354359
   8.88378   8.88378      1.00  2.221364   .354229
   8.88366   8.88366      1.00  2.222914   .353479
   8.88355   8.88355      1.00  2.206814   .352589
   8.88343   8.88343      1.00  2.221934   .353929
   8.88331   8.88331      1.00  2.224734   .352839
   8.88320   8.88320      1.00  2.227184   .354029
   8.88308   8.88308      1.00  2.223174   .352489
   8.88297   8.88297      1.00  2.227094   .353819
   8.88285   8.88285      1.00  2.225124   .353569
   8.88274   8.88274      1.00  2.229544   .356139
   8.88263   8.88263      1.00  2.225274   .353579
   8.88252   8.88252      1.00  2.224694   .354919
   8.88241   8.88241      1.00  2.224564   .352759
   8.88229   8.88229      1.00  2.221534   .350699
   8.88219   8.88219      1.00  2.222664   .351649
   8.88208   8.88208      1.00  2.221714   .351229
   8.88197   8.88197      1.00  2.211054   .349559
   8.88186   8.88186      1.00  2.224384   .351859
   8.88175   8.88175      1.00  2.229264   .353369
   8.88165   8.88165      1.00  2.223614   .351999
   8.88153   8.88153      1.00  2.225744   .352739
   8.88142   8.88142      1.00  2.220034   .352359
   8.88131   8.88131      1.00  2.218514   .350149
   8.88120   8.88120      1.00  2.220324   .353879
   8.88109   8.88109      1.00  2.221134   .352789
   8.88097   8.88097      1.00  2.220754   .350969
   8.88087   8.88087      1.00  2.223374   .350049
   8.88075   8.88075      1.00  2.224784   .352459
   8.88063   8.88063      1.00  2.228054   .353109
   8.88052   8.88052      1.00  2.220574   .350649
   8.88041   8.88041      1.00  2.209214   .350499
   8.88029   8.88029      1.00  2.222144   .350599
   8.88017   8.88017      1.00  2.221394   .351139
   8.88004   8.88004      1.00  2.220674   .353239
   8.87993   8.87993      1.00  2.219554   .351039
   8.87982   8.87982      1.00  2.218724   .351239
   8.87969   8.87969      1.00  2.220124   .353279
   8.87958   8.87958      1.00  2.221934   .351079
   8.87947   8.87947      1.00  2.223364   .350369
   8.87936   8.87936      1.00  2.223514   .349189
   8.87924   8.87924      1.00  2.222544   .348839
   8.87913   8.87913      1.00  2.221024   .349499
   8.87902   8.87902      1.00  2.213024   .347579
   8.87891   8.87891      1.00  2.203504   .346969
   8.87879   8.87879      1.00  2.218394   .349129
   8.87868   8.87868      1.00  2.215034   .349429
   8.87857   8.87857      1.00  2.219584   .349839
   8.87847   8.87847      1.00  2.220254   .350119
   8.87835   8.87835      1.00  2.221674   .349699
   8.87824   8.87824      1.00  2.218894   .351109
   8.87813   8.87813      1.00  2.223604   .351629
   8.87803   8.87803      1.00  2.217814   .351709
   8.87791   8.87791      1.00  2.216694   .349599
   8.87780   8.87780      1.00  2.216064   .351019
   8.87769   8.87769      1.00  2.216994   .348869
   8.87758   8.87758      1.00  2.216054   .350449
   8.87747   8.87747      1.00  2.213194   .349459
   8.87736   8.87736      1.00  2.200294   .349659
   8.87725   8.87725      1.00  2.214424   .355079
   8.87715   8.87715      1.00  2.217434   .354679
   8.87703   8.87703      1.00  2.219574   .356469
   8.87692   8.87692      1.00  2.218034   .358199
   8.87681   8.87681      1.00  2.217184   .355249
   8.87670   8.87670      1.00  2.211924   .353949
   8.87659   8.87659      1.00  2.213304   .355949
   8.87649   8.87649      1.00  2.209804   .354349
   8.87639   8.87639      1.00  2.211544   .355339
   8.87628   8.87628      1.00  2.216264   .355539
   8.87618   8.87618      1.00  2.215824   .354079
   8.87607   8.87607      1.00  2.215634   .354689
   8.87597   8.87597      1.00  2.215784   .355989
   8.87587   8.87587      1.00  2.205484   .352959
   8.87576   8.87576      1.00  2.212784   .353979
   8.87566   8.87566      1.00  2.213224   .355839
   8.87556   8.87556      1.00  2.209954   .354049
   8.87546   8.87546      1.00  2.217444   .355439
   8.87536   8.87536      1.00  2.211264   .355709
   8.87525   8.87525      1.00  2.213644   .352459
   8.87514   8.87514      1.00  2.210374   .353759
   8.87505   8.87505      1.00  2.214874   .355029
   8.87494   8.87494      1.00  2.219384   .355579
   8.87483   8.87483      1.00  2.212294   .353879
   8.87472   8.87472      1.00  2.217194   .356229
   8.87462   8.87462      1.00  2.213254   .357399
   8.87450   8.87450      1.00  2.218404   .357809
   8.87439   8.87439      1.00  2.205934   .356309
   8.87429   8.87429      1.00  2.206274   .356059
   8.87417   8.87417      1.00  2.211864   .356259
   8.87405   8.87405      1.00  2.214294   .355969
   8.87395   8.87395      1.00  2.213944   .357049
   8.87384   8.87384      1.00  2.215634   .357529
   8.87372   8.87372      1.00  2.219574   .356909
   8.87360   8.87360      1.00  2.212484   .357259
   8.87348   8.87348      1.00  2.216624   .357959
   8.87337   8.87337      1.00  2.212404   .358369
   8.87326   8.87326      1.00  2.209954   .357159
   8.87314   8.87314      1.00  2.213134   .356249
   8.87302   8.87302      1.00  2.212014   .357209
   8.87290   8.87290      1.00  2.208704   .357849
   8.87279   8.87279      1.00  2.202044   .356689
   8.87268   8.87268      1.00  2.211394   .358599
   8.87256   8.87256      1.00  2.211244   .360459
   8.87245   8.87245      1.00  2.214324   .361629
   8.87234   8.87234      1.00  2.214884   .361469
   8.87222   8.87222      1.00  2.210644   .360759
   8.87211   8.87211      1.00  2.208974   .362029
   8.87200   8.87200      1.00  2.208794   .359569
   8.87190   8.87190      1.00  2.208184   .359499
   8.87178   8.87178      1.00  2.207714   .361139
   8.87167   8.87167      1.00  2.207694   .362179
   8.87156   8.87156      1.00  2.210434   .364019
   8.87146   8.87146      1.00  2.212914   .363199
   8.87134   8.87134      1.00  2.213404   .364359
   8.87123   8.87123      1.00  2.195114   .361079
   8.87112   8.87112      1.00  2.206044   .362469
   8.87101   8.87101      1.00  2.208614   .365159
   8.87089   8.87089      1.00  2.207494   .366359
   8.87077   8.87077      1.00  2.204324   .368389
   8.87066   8.87066      1.00  2.209024   .369099
   8.87055   8.87055      1.00  2.209564   .365799
   8.87042   8.87042      1.00  2.209034   .365559
   8.87030   8.87030      1.00  2.209284   .364229
   8.87019   8.87019      1.00  2.209014   .364989
   8.87007   8.87007      1.00  2.211024   .364949
   8.86995   8.86995      1.00  2.211504   .369269
   8.86983   8.86983      1.00  2.212474   .370689
   8.86972   8.86972      1.00  2.205794   .368749
   8.86960   8.86960      1.00  2.195184   .366539
   8.86948   8.86948      1.00  2.206614   .367759
   8.86936   8.86936      1.00  2.206284   .367739
   8.86925   8.86925      1.00  2.205194   .368089
   8.86915   8.86915      1.00  2.211564   .369719
   8.86902   8.86902      1.00  2.212104   .368569
   8.86891   8.86891      1.00  2.209854   .368449
   8.86881   8.86881      1.00  2.211764   .370799
   8.86870   8.86870      1.00  2.205834   .368329
   8.86858   8.86858      1.00  2.206074   .370819
   8.86847   8.86847      1.00  2.206174   .371709
   8.86836   8.86836      1.00  2.202054   .368899
   8.86826   8.86826      1.00  2.207674   .371189
   8.86815   8.86815      1.00  2.207214   .371029
   8.86803   8.86803      1.00  2.194824   .368559
   8.86792   8.86792      1.00  2.207634   .371589
   8.86781   8.86781      1.00  2.210584   .373239
   8.86770   8.86770      1.00  2.211734   .373819
   8.86759   8.86759      1.00  2.208134   .371749
   8.86748   8.86748      1.00  2.207454   .370249
   8.86738   8.86738      1.00  2.205754   .371669
   8.86726   8.86726      1.00  2.205184   .371669
   8.86715   8.86715      1.00  2.202604   .371279
   8.86705   8.86705      1.00  2.203334   .371779
   8.86694   8.86694      1.00  2.204194   .371369
   8.86683   8.86683      1.00  2.206554   .375289
   8.86672   8.86672      1.00  2.207474   .373149
   8.86661   8.86661      1.00  2.207934   .374299
   8.86651   8.86651      1.00  2.205064   .372349
   8.86640   8.86640      1.00  2.198414   .372909
   8.86630   8.86630      1.00  2.203174   .372509
   8.86619   8.86619      1.00  2.199854   .374079
   8.86609   8.86609      1.00  2.204404   .373789
   8.86599   8.86599      1.00  2.201454   .375089
   8.86588   8.86588      1.00  2.203294   .379489
   8.86578   8.86578      1.00  2.206574   .381799
   8.86568   8.86568      1.00  2.206664   .381159
   8.86557   8.86557      1.00  2.205824   .383169
   8.86547   8.86547      1.00  2.202664   .385179
   8.86536   8.86536      1.00  2.206454   .385579
   8.86526   8.86526      1.00  2.204604   .386279
   8.86516   8.86516      1.00  2.203934   .384139
   8.86505   8.86505      1.00  2.200414   .381879
   8.86496   8.86496      1.00  2.186624   .379039
   8.86485   8.86485      1.00  2.200044   .383339
   8.86474   8.86474      1.00  2.200784   .379609
   8.86463   8.86463      1.00  2.199954   .378339
   8.86452   8.86452      1.00  2.200224   .381799
   8.86442   8.86442      1.00  2.208134   .382609
   8.86431   8.86431      1.00  2.206184   .383629
   8.86419   8.86419      1.00  2.199844   .381439
   8.86408   8.86408      1.00  2.196164   .379309
   8.86396   8.86396      1.00  2.196304   .380599
   8.86385   8.86385      1.00  2.194114   .378139
   8.86373   8.86373      1.00  2.197264   .377849
   8.86362   8.86362      1.00  2.200444   .377609
   8.86351   8.86351      1.00  2.187904   .375489
   8.86338   8.86338      1.00  2.202464   .378279
   8.86326   8.86326      1.00  2.199464   .378099
   8.86315   8.86315      1.00  2.200224   .378499
   8.86305   8.86305      1.00  2.198764   .378649
   8.86292   8.86292      1.00  2.198814   .378199
   8.86280   8.86280      1.00  2.196624   .377319
   8.86269   8.86269      1.00  2.194724   .377549
   8.86258   8.86258      1.00  2.197764   .378329
   8.86246   8.86246      1.00  2.195304   .380129
   8.86235   8.86235      1.00  2.193644   .383499
   8.86224   8.86224      1.00  2.198104   .390569
   8.86213   8.86213      1.00  2.204554   .389479
   8.86202   8.86202      1.00  2.195774   .381919
   8.86191   8.86191      1.00  2.181324   .377809
   8.86181   8.86181      1.00  2.197524   .380259
   8.86170   8.86170      1.00  2.195814   .379469
   8.86158   8.86158      1.00  2.193944   .378629
   8.86147   8.86147      1.00  2.194014   .380749
   8.86136   8.86136      1.00  2.191144   .379479
   8.86125   8.86125      1.00  2.195014   .382149
   8.86113   8.86113      1.00  2.195024   .381069
   8.86102   8.86102      1.00  2.198494   .382819
   8.86091   8.86091      1.00  2.196184   .381489
   8.86080   8.86080      1.00  2.196544   .381809
   8.86067   8.86067      1.00  2.193814   .381269
   8.86056   8.86056      1.00  2.193054   .381569
   8.86044   8.86044      1.00  2.191374   .381279
   8.86033   8.86033      1.00  2.179294   .378039
   8.86021   8.86021      1.00  2.190904   .380399
   8.86008   8.86008      1.00  2.191094   .383369
   8.85997   8.85997      1.00  2.190754   .382519
   8.85986   8.85986      1.00  2.193224   .384599
   8.85974   8.85974      1.00  2.193254   .382819
   8.85962   8.85962      1.00  2.193074   .382279
   8.85951   8.85951      1.00  2.193124   .382909
   8.85940   8.85940      1.00  2.191414   .385359
   8.85927   8.85927      1.00  2.189334   .382999
   8.85916   8.85916      1.00  2.183444   .382929
   8.85905   8.85905      1.00  2.185864   .383979
   8.85894   8.85894      1.00  2.186904   .384469
   8.85882   8.85882      1.00  2.181844   .382939
   8.85871   8.85871      1.00  2.183164   .382389
   8.85861   8.85861      1.00  2.191264   .385889
   8.85850   8.85850      1.00  2.193934   .386019
   8.85839   8.85839      1.00  2.191434   .383459
   8.85828   8.85828      1.00  2.189524   .383789
   8.85817   8.85817      1.00  2.183184   .381859
   8.85806   8.85806      1.00  2.186234   .383549
   8.85794   8.85794      1.00  2.185354   .384119
   8.85783   8.85783      1.00  2.185214   .385749
   8.85773   8.85773      1.00  2.186254   .385499
   8.85762   8.85762      1.00  2.190224   .387469
   8.85751   8.85751      1.00  2.187034   .385099
   8.85740   8.85740      1.00  2.187674   .385359
   8.85729   8.85729      1.00  2.176834   .384119
   8.85718   8.85718      1.00  2.187264   .385559
   8.85707   8.85707      1.00  2.186934   .384109
   8.85696   8.85696      1.00  2.186194   .385789
   8.85685   8.85685      1.00  2.185684   .386919
   8.85674   8.85674      1.00  2.183754   .386199
   8.85663   8.85663      1.00  2.181364   .386779
   8.85653   8.85653      1.00  2.185534   .387559
   8.85643   8.85643      1.00  2.181234   .386229
   8.85632   8.85632      1.00  2.188924   .386889
   8.85621   8.85621      1.00  2.188104   .386989
   8.85611   8.85611      1.00  2.187264   .387389
   8.85601   8.85601      1.00  2.187234   .387739
   8.85591   8.85591      1.00  2.179194   .387069
   8.85580   8.85580      1.00  2.173264   .386159
   8.85570   8.85570      1.00  2.174344   .386239
   8.85560   8.85560      1.00  2.182804   .387629
   8.85550   8.85550      1.00  2.184044   .388749
   8.85539   8.85539      1.00  2.182304   .389529
   8.85529   8.85529      1.00  2.185144   .389439
   8.85519   8.85519      1.00  2.185544   .389449
   8.85509   8.85509      1.00  2.188904   .390289
   8.85498   8.85498      1.00  2.184024   .387699
   8.85487   8.85487      1.00  2.181474   .387509
   8.85477   8.85477      1.00  2.177554   .386399
   8.85467   8.85467      1.00  2.182154   .387409
   8.85455   8.85455      1.00  2.176624   .386879
   8.85444   8.85444      1.00  2.177434   .383959
   8.85433   8.85433      1.00  2.175984   .385099
   8.85423   8.85423      1.00  2.168464   .382839
   8.85411   8.85411      1.00  2.183134   .384789
   8.85400   8.85400      1.00  2.181054   .385059
   8.85389   8.85389      1.00  2.181944   .385539
   8.85377   8.85377      1.00  2.180874   .386629
   8.85365   8.85365      1.00  2.174544   .384259
   8.85354   8.85354      1.00  2.174384   .383849
   8.85342   8.85342      1.00  2.171054   .382929
   8.85331   8.85331      1.00  2.177284   .384149
   8.85319   8.85319      1.00  2.178914   .385839
   8.85308   8.85308      1.00  2.177274   .384489
   8.85296   8.85296      1.00  2.179524   .386179
   8.85285   8.85285      1.00  2.179394   .384939
   8.85273   8.85273      1.00  2.178104   .385849
   8.85261   8.85261      1.00  2.164444   .381999
   8.85250   8.85250      1.00  2.174114   .384449
   8.85239   8.85239      1.00  2.174654   .385999
   8.85227   8.85227      1.00  2.170884   .383459
   8.85216   8.85216      1.00  2.168934   .384569
   8.85205   8.85205      1.00  2.169694   .383509
   8.85195   8.85195      1.00  2.173174   .385329
   8.85183   8.85183      1.00  2.174934   .385859
   8.85172   8.85172      1.00  2.174014   .384849
   8.85161   8.85161      1.00  2.177934   .385539
   8.85151   8.85151      1.00  2.176684   .385689
   8.85139   8.85139      1.00  2.175504   .387159
   8.85127   8.85127      1.00  2.172504   .386729
   8.85117   8.85117      1.00  2.171264   .386609
   8.85106   8.85106      1.00  2.155224   .384679
   8.85094   8.85094      1.00  2.164654   .386789
   8.85082   8.85082      1.00  2.174554   .388129
   8.85071   8.85071      1.00  2.175714   .387799
   8.85060   8.85060      1.00  2.178794   .385089
   8.85048   8.85048      1.00  2.175174   .383169
   8.85036   8.85036      1.00  2.175754   .382629
   8.85024   8.85024      1.00  2.178134   .382619
   8.85012   8.85012      1.00  2.169834   .379319
   8.85001   8.85001      1.00  2.172684   .380649
   8.84988   8.84988      1.00  2.169344   .381599
   8.84976   8.84976      1.00  2.172394   .382559
   8.84965   8.84965      1.00  2.171254   .383389
   8.84954   8.84954      1.00  2.153264   .380069
   8.84942   8.84942      1.00  2.171684   .384719
   8.84931   8.84931      1.00  2.178284   .384319
   8.84919   8.84919      1.00  2.175874   .384299
   8.84908   8.84908      1.00  2.176344   .381199
   8.84896   8.84896      1.00  2.176774   .383759
   8.84885   8.84885      1.00  2.174344   .383979
   8.84875   8.84875      1.00  2.176694   .383879
   8.84864   8.84864      1.00  2.169254   .383009
   8.84852   8.84852      1.00  2.168574   .384379
   8.84842   8.84842      1.00  2.172834   .383659
   8.84831   8.84831      1.00  2.174074   .381809
   8.84819   8.84819      1.00  2.176204   .384159
   8.84808   8.84808      1.00  2.178204   .382719
   8.84797   8.84797      1.00  2.162934   .380809
   8.84786   8.84786      1.00  2.173844   .382579
   8.84774   8.84774      1.00  2.171624   .383599
   8.84764   8.84764      1.00  2.173594   .386889
   8.84753   8.84753      1.00  2.175464   .384849
   8.84742   8.84742      1.00  2.177594   .384839
   8.84730   8.84730      1.00  2.170774   .383749
   8.84719   8.84719      1.00  2.171834   .383639
   8.84709   8.84709      1.00  2.177104   .384079
   8.84698   8.84698      1.00  2.178464   .382719
   8.84687   8.84687      1.00  2.182504   .384719
   8.84676   8.84676      1.00  2.180704   .384799
   8.84665   8.84665      1.00  2.177884   .384189
   8.84655   8.84655      1.00  2.172564   .384449
   8.84644   8.84644      1.00  2.164144   .381859
   8.84633   8.84633      1.00  2.172914   .383889
   8.84623   8.84623      1.00  2.173874   .380459
   8.84613   8.84613      1.00  2.179654   .381839
   8.84603   8.84603      1.00  2.178404   .379919
   8.84592   8.84592      1.00  2.180904   .381739
   8.84582   8.84582      1.00  2.179854   .382649
   8.84572   8.84572      1.00  2.183004   .381099
   8.84561   8.84561      1.00  2.178394   .382029
   8.84550   8.84550      1.00  2.171944   .380729
   8.84540   8.84540      1.00  2.176314   .382929
   8.84531   8.84531      1.00  2.174364   .381289
   8.84520   8.84520      1.00  2.175174   .383019
   8.84509   8.84509      1.00  2.176784   .382089
   8.84500   8.84500      1.00  2.172114   .382389
   8.84489   8.84489      1.00  2.180654   .384939
   8.84478   8.84478      1.00  2.180914   .383119
   8.84466   8.84466      1.00  2.183174   .381799
   8.84455   8.84455      1.00  2.182894   .382559
   8.84445   8.84445      1.00  2.182514   .384309
   8.84434   8.84434      1.00  2.182874   .384349
   8.84423   8.84423      1.00  2.175394   .383019
   8.84412   8.84412      1.00  2.175614   .383389
   8.84400   8.84400      1.00  2.177154   .383679
   8.84389   8.84389      1.00  2.178404   .383709
   8.84377   8.84377      1.00  2.183024   .383849
   8.84366   8.84366      1.00  2.183664   .386529
   8.84354   8.84354      1.00  2.184344   .385239
   8.84342   8.84342      1.00  2.165944   .382499
   8.84330   8.84330      1.00  2.182024   .384899
   8.84319   8.84319      1.00  2.184174   .382719
   8.84308   8.84308      1.00  2.179654   .385369
   8.84296   8.84296      1.00  2.180234   .383439
   8.84284   8.84284      1.00  2.180664   .383809
   8.84273   8.84273      1.00  2.181874   .383979
   8.84262   8.84262      1.00  2.186194   .384249
   8.84250   8.84250      1.00  2.184054   .385189
   8.84238   8.84238      1.00  2.185594   .385789
   8.84227   8.84227      1.00  2.185134   .384339
   8.84218   8.84218      1.00  2.189354   .387139
   8.84206   8.84206      1.00  2.181994   .384869
   8.84194   8.84194      1.00  2.183034   .386139
   8.84184   8.84184      1.00  2.169654   .383049
   8.84173   8.84173      1.00  2.176274   .384729
   8.84162   8.84162      1.00  2.181404   .387159
   8.84150   8.84150      1.00  2.183494   .383769
   8.84139   8.84139      1.00  2.188354   .375269
   8.84128   8.84128      1.00  2.187014   .372609
   8.84117   8.84117      1.00  2.186744   .387699
   8.84105   8.84105      1.00  2.182824   .386579
   8.84094   8.84094      1.00  2.184414   .387429
   8.84083   8.84083      1.00  2.185844   .387059
   8.84071   8.84071      1.00  2.184204   .387089
   8.84059   8.84059      1.00  2.181164   .387729
   8.84048   8.84048      1.00  2.183244   .389299
   8.84036   8.84036      1.00  2.171954   .388349
   8.84024   8.84024      1.00  2.182024   .390349
   8.84012   8.84012      1.00  2.185624   .389749
   8.84000   8.84000      1.00  2.188874   .389049
   8.83989   8.83989      1.00  2.189004   .389989
   8.83977   8.83977      1.00  2.183484   .390439
   8.83965   8.83965      1.00  2.187124   .390299
   8.83954   8.83954      1.00  2.182624   .390469
   8.83943   8.83943      1.00  2.182854   .389589
   8.83931   8.83931      1.00  2.182834   .390069
   8.83919   8.83919      1.00  2.180524   .390609
   8.83908   8.83908      1.00  2.183494   .391279
   8.83897   8.83897      1.00  2.184274   .390959
   8.83885   8.83885      1.00  2.182894   .391719
   8.83874   8.83874      1.00  2.172774   .389509
   8.83863   8.83863      1.00  2.188604   .392909
   8.83853   8.83853      1.00  2.187804   .391319
   8.83842   8.83842      1.00  2.184664   .392399
   8.83831   8.83831      1.00  2.181254   .394809
   8.83820   8.83820      1.00  2.183374   .392729
   8.83809   8.83809      1.00  2.182614   .393159
   8.83798   8.83798      1.00  2.182194   .392289
   8.83786   8.83786      1.00  2.187454   .394279
   8.83776   8.83776      1.00  2.190104   .395569
   8.83765   8.83765      1.00  2.186624   .394279
   8.83754   8.83754      1.00  2.187544   .395279
   8.83742   8.83742      1.00  2.187364   .395719
   8.83731   8.83731      1.00  2.172004   .391969
   8.83721   8.83721      1.00  2.183044   .396349
   8.83710   8.83710      1.00  2.181464   .394959
   8.83698   8.83698      1.00  2.182494   .395279
   8.83687   8.83687      1.00  2.184764   .394029
   8.83677   8.83677      1.00  2.188084   .396739
   8.83665   8.83665      1.00  2.185604   .396949
   8.83655   8.83655      1.00  2.183614   .397399
   8.83645   8.83645      1.00  2.190104   .398389
   8.83635   8.83635      1.00  2.189394   .397989
   8.83624   8.83624      1.00  2.185274   .396639
   8.83613   8.83613      1.00  2.188684   .398709
   8.83603   8.83603      1.00  2.186514   .398599
   8.83593   8.83593      1.00  2.180504   .397329
   8.83582   8.83582      1.00  2.168014   .395069
   8.83571   8.83571      1.00  2.182314   .398299
   8.83562   8.83562      1.00  2.189314   .403969
   8.83552   8.83552      1.00  2.187864   .400709
   8.83542   8.83542      1.00  2.191444   .400609
   8.83531   8.83531      1.00  2.185134   .400659
   8.83521   8.83521      1.00  2.185294   .399819
   8.83511   8.83511      1.00  2.186844   .400939
   8.83500   8.83500      1.00  2.182554   .400019
   8.83489   8.83489      1.00  2.183144   .399869
   8.83479   8.83479      1.00  2.184954   .400149
   8.83468   8.83468      1.00  2.181194   .400679
   8.83456   8.83456      1.00  2.183144   .402269
   8.83446   8.83446      1.00  2.184124   .401629
   8.83435   8.83435      1.00  2.175254   .399639
   8.83424   8.83424      1.00  2.189364   .402909
   8.83412   8.83412      1.00  2.187644   .405439
   8.83401   8.83401      1.00  2.189334   .404699
   8.83389   8.83389      1.00  2.185044   .406559
   8.83378   8.83378      1.00  2.184074   .406789
   8.83366   8.83366      1.00  2.182124   .404109
   8.83355   8.83355      1.00  2.182164   .405859
   8.83344   8.83344      1.00  2.185424   .404499
   8.83332   8.83332      1.00  2.184614   .404509
   8.83320   8.83320      1.00  2.188174   .403519
   8.83308   8.83308      1.00  2.187984   .403449
   8.83298   8.83298      1.00  2.189144   .408509
   8.83286   8.83286      1.00  2.187024   .404509
   8.83274   8.83274      1.00  2.184074   .403299
   8.83262   8.83262      1.00  2.169854   .403029
   8.83251   8.83251      1.00  2.180404   .406039
   8.83240   8.83240      1.00  2.184944   .405969
   8.83229   8.83229      1.00  2.185614   .408029
   8.83217   8.83217      1.00  2.188924   .410919
   8.83207   8.83207      1.00  2.187024   .409009
   8.83196   8.83196      1.00  2.184504   .409559
   8.83185   8.83185      1.00  2.189694   .409659
   8.83174   8.83174      1.00  2.188414   .412639
   8.83163   8.83163      1.00  2.186214   .411409
   8.83152   8.83152      1.00  2.185174   .410119
   8.83140   8.83140      1.00  2.182444   .408689
   8.83129   8.83129      1.00  2.180664   .407429
   8.83118   8.83118      1.00  2.181674   .408399
   8.83107   8.83107      1.00  2.167614   .405139
   8.83096   8.83096      1.00  2.184054   .409199
   8.83084   8.83084      1.00  2.187324   .409049
   8.83073   8.83073      1.00  2.188714   .409079
   8.83061   8.83061      1.00  2.187734   .413739
   8.83049   8.83049      1.00  2.182904   .415979
   8.83037   8.83037      1.00  2.187514   .413609
   8.83026   8.83026      1.00  2.180804   .414589
   8.83014   8.83014      1.00  2.185694   .415909
   8.83002   8.83002      1.00  2.181084   .415369
   8.82990   8.82990      1.00  2.184554   .414299
   8.82979   8.82979      1.00  2.185654   .413059
   8.82967   8.82967      1.00  2.188614   .409709
   8.82955   8.82955      1.00  2.188554   .410409
   8.82944   8.82944      1.00  2.186284   .409109
   8.82933   8.82933      1.00  2.175034   .409479
   8.82921   8.82921      1.00  2.186174   .411659
   8.82910   8.82910      1.00  2.187484   .410949
   8.82898   8.82898      1.00  2.187114   .412139
   8.82887   8.82887      1.00  2.184504   .412149
   8.82877   8.82877      1.00  2.181714   .411119
   8.82866   8.82866      1.00  2.186084   .410669
   8.82854   8.82854      1.00  2.186034   .415119
   8.82844   8.82844      1.00  2.190044   .412959
   8.82833   8.82833      1.00  2.191804   .413369
   8.82821   8.82821      1.00  2.188354   .413129
   8.82809   8.82809      1.00  2.187734   .412719
   8.82799   8.82799      1.00  2.185344   .413269
   8.82788   8.82788      1.00  2.175044   .409779
   8.82777   8.82777      1.00  2.186404   .413709
   8.82766   8.82766      1.00  2.186644   .412769
   8.82755   8.82755      1.00  2.189814   .413659
   8.82744   8.82744      1.00  2.188414   .414199
   8.82733   8.82733      1.00  2.191124   .413849
   8.82722   8.82722      1.00  2.190804   .415169
   8.82712   8.82712      1.00  2.190074   .417459
   8.82701   8.82701      1.00  2.189014   .416759
   8.82689   8.82689      1.00  2.191144   .418909
   8.82678   8.82678      1.00  2.188814   .418379
   8.82668   8.82668      1.00  2.186264   .414609
   8.82658   8.82658      1.00  2.186484   .414169
   8.82647   8.82647      1.00  2.170474   .411979
   8.82636   8.82636      1.00  2.181804   .412439
   8.82626   8.82626      1.00  2.188944   .414969
   8.82616   8.82616      1.00  2.190434   .413989
   8.82605   8.82605      1.00  2.191174   .415949
   8.82595   8.82595      1.00  2.191814   .416299
   8.82585   8.82585      1.00  2.194444   .418939
   8.82575   8.82575      1.00  2.184554   .414749
   8.82564   8.82564      1.00  2.183524   .414309
   8.82553   8.82553      1.00  2.186914   .415829
   8.82543   8.82543      1.00  2.185984   .414409
   8.82534   8.82534      1.00  2.186974   .415519
   8.82523   8.82523      1.00  2.189084   .415959
   8.82512   8.82512      1.00  2.182844   .415729
   8.82502   8.82502      1.00  2.183474   .417389
   8.82492   8.82492      1.00  2.191354   .418689
   8.82481   8.82481      1.00  2.191634   .419069
   8.82470   8.82470      1.00  2.185914   .417299
   8.82459   8.82459      1.00  2.187604   .417949
   8.82449   8.82449      1.00  2.185374   .415859
   8.82438   8.82438      1.00  2.183904   .414799
   8.82426   8.82426      1.00  2.187074   .415059
   8.82416   8.82416      1.00  2.188224   .415729
   8.82405   8.82405      1.00  2.186854   .415379
   8.82393   8.82393      1.00  2.189844   .415179
   8.82380   8.82380      1.00  2.190014   .415249
   8.82369   8.82369      1.00  2.189354   .413879
   8.82358   8.82358      1.00  2.175284   .411829
   8.82346   8.82346      1.00  2.188644   .412779
   8.82334   8.82334      1.00  2.188374   .415069
   8.82323   8.82323      1.00  2.182874   .414179
   8.82312   8.82312      1.00  2.190484   .417359
   8.82300   8.82300      1.00  2.185074   .414909
   8.82288   8.82288      1.00  2.186794   .413129
   8.82277   8.82277      1.00  2.191774   .416879
   8.82266   8.82266      1.00  2.193564   .417809
   8.82253   8.82253      1.00  2.187514   .414959
   8.82242   8.82242      1.00  2.190274   .416589
   8.82231   8.82231      1.00  2.189354   .418159
   8.82221   8.82221      1.00  2.185264   .413669
   8.82209   8.82209      1.00  2.187814   .413719
   8.82198   8.82198      1.00  2.173264   .412079
   8.82187   8.82187      1.00  2.186854   .414919
   8.82176   8.82176      1.00  2.189764   .414869
   8.82165   8.82165      1.00  2.191334   .416679
   8.82153   8.82153      1.00  2.190294   .416109
   8.82142   8.82142      1.00  2.192034   .417699
   8.82131   8.82131      1.00  2.193174   .415719
   8.82120   8.82120      1.00  2.188544   .416989
   8.82108   8.82108      1.00  2.189904   .417229
   8.82097   8.82097      1.00  2.185394   .416039
   8.82086   8.82086      1.00  2.187874   .417459
   8.82075   8.82075      1.00  2.183654   .416709
   8.82062   8.82062      1.00  2.190474   .418859
   8.82051   8.82051      1.00  2.190204   .418429
   8.82039   8.82039      1.00  2.191254   .416749
   8.82027   8.82027      1.00  2.193274   .418779
   8.82015   8.82015      1.00  2.175934   .415319
   8.82004   8.82004      1.00  2.188454   .418659
   8.81992   8.81992      1.00  2.187604   .415899
   8.81980   8.81980      1.00  2.189204   .416009
   8.81969   8.81969      1.00  2.187014   .415479
   8.81957   8.81957      1.00  2.189054   .415089
   8.81946   8.81946      1.00  2.191874   .414339
   8.81934   8.81934      1.00  2.188554   .414949
   8.81922   8.81922      1.00  2.192924   .416539
   8.81911   8.81911      1.00  2.191164   .415209
   8.81899   8.81899      1.00  2.192614   .416659
   8.81888   8.81888      1.00  2.192004   .416029
   8.81877   8.81877      1.00  2.191434   .416009
   8.81867   8.81867      1.00  2.188574   .415739
   8.81855   8.81855      1.00  2.184114   .413959
   8.81843   8.81843      1.00  2.187254   .413519
   8.81832   8.81832      1.00  2.190084   .414629
   8.81822   8.81822      1.00  2.188904   .414109
   8.81811   8.81811      1.00  2.188504   .413769
   8.81800   8.81800      1.00  2.193764   .415139
   8.81788   8.81788      1.00  2.192994   .414719
   8.81777   8.81777      1.00  2.194574   .416199
   8.81767   8.81767      1.00  2.192864   .416519
   8.81755   8.81755      1.00  2.188154   .415519
   8.81744   8.81744      1.00  2.190094   .414749
   8.81734   8.81734      1.00  2.189644   .415699
   8.81727   8.81727      1.00  2.194164   .415849
