# Supplementary material for: Direct Observation of Palladium Leaching from Pd/C by a Simple Method: X-ray Absorption Spectroscopy of Heterogeneous Mixtures
Source: ACS Omega. 2023 Jun 7;8(24):21787–92. doi: 10.1021/acsomega.3c01343 (PMC10286095; doi:10.1021/acsomega.3c01343)
Supplement: Supplementary file 2 — ao3c01343_si_002.zip [file ao3c01343_si_002.zip › Figure 7,8/22_RK_AirOx_25C_05N_slow_HCl_30min_18.qd]

  9809     KEK-PF   NW10A
 _slow_HCl_30min 20.12.12 6:56: - 20.12.12 6:57: Serial#KEKPF-NW10A_047938
 22_RK_AirOx_25C_05N_slow_HCl_30min                                              
 Ring :   6.5 GeV    50.1 mA -   50.0 mA
 Mono :   Si(311)       D=  1.63747 A    Initial angle=  9.00022 deg
 NW10A     Transmission( 2)   Repetition= 18     Points= 1654
 Param file : QXAFS(SYNC)     angle axis (*)     Block =    1

 Block      Init-Ang  Final-Ang     Step/deg     Time/s       Num
     1        9.00022   8.81727          ***       1.00      1654
 Ortec(-1)     NDCH = 3
  Angle(c)  Angle(o)    time/s         2         3
      Mode         0         0         1         2
    Offset         0         0    .00492    .00311
   9.00022   9.00022      1.00  2.264684  2.528809
   9.00013   9.00013      1.00  2.285714  2.549619
   9.00001   9.00001      1.00  2.288764  2.557329
   8.99990   8.99990      1.00  2.296774  2.567359
   8.99979   8.99979      1.00  2.298984  2.567469
   8.99968   8.99968      1.00  2.297694  2.570989
   8.99956   8.99956      1.00  2.301644  2.570539
   8.99944   8.99944      1.00  2.301294  2.569969
   8.99933   8.99933      1.00  2.300594  2.572769
   8.99923   8.99923      1.00  2.297204  2.563209
   8.99911   8.99911      1.00  2.300844  2.569449
   8.99900   8.99900      1.00  2.300124  2.573599
   8.99890   8.99890      1.00  2.298874  2.569579
   8.99880   8.99880      1.00  2.285004  2.552879
   8.99869   8.99869      1.00  2.296294  2.568849
   8.99858   8.99858      1.00  2.299974  2.571239
   8.99846   8.99846      1.00  2.304674  2.576199
   8.99836   8.99836      1.00  2.300564  2.572809
   8.99824   8.99824      1.00  2.302874  2.573249
   8.99813   8.99813      1.00  2.302344  2.573699
   8.99803   8.99803      1.00  2.301104  2.570889
   8.99792   8.99792      1.00  2.301424  2.574149
   8.99781   8.99781      1.00  2.301884  2.575769
   8.99770   8.99770      1.00  2.299854  2.575099
   8.99759   8.99759      1.00  2.298534  2.572779
   8.99749   8.99749      1.00  2.301374  2.576819
   8.99738   8.99738      1.00  2.297064  2.572259
   8.99726   8.99726      1.00  2.292894  2.565309
   8.99716   8.99716      1.00  2.301444  2.573269
   8.99706   8.99706      1.00  2.298624  2.577779
   8.99695   8.99695      1.00  2.301194  2.578109
   8.99684   8.99684      1.00  2.299914  2.573889
   8.99673   8.99673      1.00  2.299044  2.577759
   8.99663   8.99663      1.00  2.299924  2.577109
   8.99652   8.99652      1.00  2.301774  2.578059
   8.99641   8.99641      1.00  2.300454  2.574719
   8.99631   8.99631      1.00  2.302624  2.579079
   8.99621   8.99621      1.00  2.301504  2.581239
   8.99610   8.99610      1.00  2.302254  2.578969
   8.99600   8.99600      1.00  2.302464  2.581159
   8.99590   8.99590      1.00  2.287554  2.564949
   8.99580   8.99580      1.00  2.301574  2.580259
   8.99570   8.99570      1.00  2.301174  2.580569
   8.99560   8.99560      1.00  2.301124  2.581849
   8.99550   8.99550      1.00  2.301364  2.579979
   8.99539   8.99539      1.00  2.300734  2.580049
   8.99529   8.99529      1.00  2.298394  2.577959
   8.99518   8.99518      1.00  2.299284  2.579889
   8.99508   8.99508      1.00  2.300624  2.581059
   8.99498   8.99498      1.00  2.298894  2.579209
   8.99487   8.99487      1.00  2.300074  2.583619
   8.99477   8.99477      1.00  2.300094  2.583019
   8.99467   8.99467      1.00  2.299774  2.585849
   8.99457   8.99457      1.00  2.299814  2.581769
   8.99446   8.99446      1.00  2.283544  2.565919
   8.99434   8.99434      1.00  2.301324  2.584359
   8.99423   8.99423      1.00  2.301684  2.586489
   8.99412   8.99412      1.00  2.299544  2.586519
   8.99400   8.99400      1.00  2.300404  2.588339
   8.99390   8.99390      1.00  2.298634  2.587789
   8.99379   8.99379      1.00  2.300374  2.584269
   8.99367   8.99367      1.00  2.300314  2.585859
   8.99356   8.99356      1.00  2.299424  2.585439
   8.99344   8.99344      1.00  2.300984  2.588259
   8.99333   8.99333      1.00  2.298204  2.588679
   8.99321   8.99321      1.00  2.301654  2.589849
   8.99310   8.99310      1.00  2.298734  2.586399
   8.99298   8.99298      1.00  2.299344  2.590599
   8.99287   8.99287      1.00  2.282134  2.571279
   8.99276   8.99276      1.00  2.296994  2.585799
   8.99265   8.99265      1.00  2.296364  2.586309
   8.99253   8.99253      1.00  2.297474  2.583299
   8.99243   8.99243      1.00  2.298444  2.588169
   8.99232   8.99232      1.00  2.300274  2.587609
   8.99220   8.99220      1.00  2.301064  2.589659
   8.99209   8.99209      1.00  2.302384  2.592629
   8.99199   8.99199      1.00  2.297794  2.586539
   8.99188   8.99188      1.00  2.297964  2.589539
   8.99177   8.99177      1.00  2.300334  2.588849
   8.99165   8.99165      1.00  2.298644  2.588549
   8.99155   8.99155      1.00  2.298774  2.587929
   8.99144   8.99144      1.00  2.299664  2.593199
   8.99133   8.99133      1.00  2.297544  2.589649
   8.99121   8.99121      1.00  2.283934  2.574619
   8.99111   8.99111      1.00  2.297984  2.588259
   8.99100   8.99100      1.00  2.298964  2.590469
   8.99088   8.99088      1.00  2.298874  2.595239
   8.99076   8.99076      1.00  2.296814  2.591799
   8.99065   8.99065      1.00  2.296674  2.590789
   8.99054   8.99054      1.00  2.299134  2.595029
   8.99042   8.99042      1.00  2.295044  2.591029
   8.99030   8.99030      1.00  2.297384  2.591139
   8.99019   8.99019      1.00  2.295664  2.588339
   8.99008   8.99008      1.00  2.296224  2.591009
   8.98995   8.98995      1.00  2.295894  2.591829
   8.98983   8.98983      1.00  2.299214  2.594129
   8.98971   8.98971      1.00  2.299274  2.599249
   8.98960   8.98960      1.00  2.295624  2.596239
   8.98948   8.98948      1.00  2.290544  2.586279
   8.98937   8.98937      1.00  2.295564  2.594179
   8.98926   8.98926      1.00  2.297504  2.595409
   8.98915   8.98915      1.00  2.293814  2.594009
   8.98903   8.98903      1.00  2.297094  2.596049
   8.98892   8.98892      1.00  2.299434  2.596609
   8.98881   8.98881      1.00  2.296064  2.596739
   8.98870   8.98870      1.00  2.296884  2.596149
   8.98859   8.98859      1.00  2.295694  2.595489
   8.98848   8.98848      1.00  2.296264  2.596139
   8.98837   8.98837      1.00  2.294214  2.593029
   8.98826   8.98826      1.00  2.295884  2.600609
   8.98816   8.98816      1.00  2.298124  2.601039
   8.98805   8.98805      1.00  2.293884  2.595809
   8.98794   8.98794      1.00  2.290304  2.591759
   8.98783   8.98783      1.00  2.294744  2.596509
   8.98771   8.98771      1.00  2.296494  2.597939
   8.98760   8.98760      1.00  2.297044  2.596039
   8.98749   8.98749      1.00  2.296424  2.599529
   8.98738   8.98738      1.00  2.299184  2.600419
   8.98727   8.98727      1.00  2.295624  2.598759
   8.98716   8.98716      1.00  2.296004  2.601259
   8.98705   8.98705      1.00  2.293664  2.600999
   8.98695   8.98695      1.00  2.294874  2.601919
   8.98684   8.98684      1.00  2.292534  2.597219
   8.98673   8.98673      1.00  2.293254  2.599169
   8.98662   8.98662      1.00  2.296314  2.598689
   8.98652   8.98652      1.00  2.295644  2.602499
   8.98641   8.98641      1.00  2.285784  2.589639
   8.98630   8.98630      1.00  2.292714  2.599089
   8.98620   8.98620      1.00  2.295744  2.602069
   8.98610   8.98610      1.00  2.296154  2.601099
   8.98599   8.98599      1.00  2.294984  2.599029
   8.98589   8.98589      1.00  2.294364  2.599409
   8.98580   8.98580      1.00  2.294634  2.600489
   8.98569   8.98569      1.00  2.294324  2.601399
   8.98559   8.98559      1.00  2.296424  2.604769
   8.98548   8.98548      1.00  2.293494  2.603839
   8.98538   8.98538      1.00  2.292284  2.598759
   8.98528   8.98528      1.00  2.294624  2.603349
   8.98517   8.98517      1.00  2.296284  2.600649
   8.98507   8.98507      1.00  2.296094  2.601229
   8.98497   8.98497      1.00  2.297174  2.606679
   8.98487   8.98487      1.00  2.276394  2.578719
   8.98476   8.98476      1.00  2.289294  2.596699
   8.98465   8.98465      1.00  2.293344  2.599159
   8.98454   8.98454      1.00  2.292494  2.600219
   8.98443   8.98443      1.00  2.292654  2.605219
   8.98432   8.98432      1.00  2.290634  2.601259
   8.98420   8.98420      1.00  2.292464  2.604639
   8.98409   8.98409      1.00  2.294254  2.609209
   8.98398   8.98398      1.00  2.291564  2.604049
   8.98387   8.98387      1.00  2.297094  2.612689
   8.98376   8.98376      1.00  2.293894  2.607139
   8.98365   8.98365      1.00  2.293664  2.609589
   8.98353   8.98353      1.00  2.294364  2.605419
   8.98341   8.98341      1.00  2.291364  2.602919
   8.98329   8.98329      1.00  2.284224  2.597859
   8.98317   8.98317      1.00  2.290724  2.604979
   8.98306   8.98306      1.00  2.292994  2.609309
   8.98294   8.98294      1.00  2.291454  2.607299
   8.98283   8.98283      1.00  2.293354  2.609539
   8.98272   8.98272      1.00  2.294734  2.613669
   8.98261   8.98261      1.00  2.291954  2.606179
   8.98249   8.98249      1.00  2.293884  2.611379
   8.98238   8.98238      1.00  2.292254  2.609239
   8.98227   8.98227      1.00  2.288034  2.607449
   8.98216   8.98216      1.00  2.288934  2.603929
   8.98204   8.98204      1.00  2.288754  2.606389
   8.98193   8.98193      1.00  2.291774  2.610879
   8.98183   8.98183      1.00  2.292304  2.611849
   8.98172   8.98172      1.00  2.277624  2.596059
   8.98161   8.98161      1.00  2.289604  2.609669
   8.98150   8.98150      1.00  2.292534  2.613229
   8.98139   8.98139      1.00  2.295714  2.616909
   8.98128   8.98128      1.00  2.295484  2.617179
   8.98117   8.98117      1.00  2.292574  2.612329
   8.98105   8.98105      1.00  2.288974  2.611639
   8.98093   8.98093      1.00  2.289114  2.613519
   8.98082   8.98082      1.00  2.294174  2.617789
   8.98070   8.98070      1.00  2.291264  2.616049
   8.98058   8.98058      1.00  2.295274  2.620799
   8.98047   8.98047      1.00  2.290734  2.616689
   8.98035   8.98035      1.00  2.290074  2.614029
   8.98023   8.98023      1.00  2.292614  2.620109
   8.98011   8.98011      1.00  2.274664  2.598889
   8.98000   8.98000      1.00  2.293014  2.620459
   8.97989   8.97989      1.00  2.291944  2.618179
   8.97977   8.97977      1.00  2.289494  2.614469
   8.97964   8.97964      1.00  2.290644  2.622629
   8.97953   8.97953      1.00  2.293324  2.617979
   8.97942   8.97942      1.00  2.292944  2.622819
   8.97931   8.97931      1.00  2.292994  2.621579
   8.97919   8.97919      1.00  2.294114  2.625809
   8.97908   8.97908      1.00  2.290974  2.620859
   8.97897   8.97897      1.00  2.291674  2.618799
   8.97886   8.97886      1.00  2.289774  2.613979
   8.97875   8.97875      1.00  2.288764  2.615359
   8.97864   8.97864      1.00  2.290224  2.612959
   8.97853   8.97853      1.00  2.276934  2.601679
   8.97842   8.97842      1.00  2.290184  2.612709
   8.97831   8.97831      1.00  2.292014  2.619799
   8.97820   8.97820      1.00  2.290884  2.623079
   8.97809   8.97809      1.00  2.293134  2.622009
   8.97798   8.97798      1.00  2.289454  2.617129
   8.97787   8.97787      1.00  2.289334  2.617419
   8.97776   8.97776      1.00  2.289244  2.614989
   8.97765   8.97765      1.00  2.289684  2.615719
   8.97754   8.97754      1.00  2.287524  2.609729
   8.97742   8.97742      1.00  2.290074  2.616099
   8.97732   8.97732      1.00  2.287774  2.615009
   8.97721   8.97721      1.00  2.290594  2.615559
   8.97710   8.97710      1.00  2.284194  2.608039
   8.97699   8.97699      1.00  2.285774  2.613259
   8.97688   8.97688      1.00  2.294344  2.620469
   8.97677   8.97677      1.00  2.292764  2.620929
   8.97666   8.97666      1.00  2.289164  2.617439
   8.97655   8.97655      1.00  2.286304  2.615849
   8.97645   8.97645      1.00  2.288584  2.614849
   8.97635   8.97635      1.00  2.285824  2.612629
   8.97624   8.97624      1.00  2.290934  2.618919
   8.97614   8.97614      1.00  2.289534  2.623609
   8.97604   8.97604      1.00  2.290414  2.624399
   8.97594   8.97594      1.00  2.289634  2.625079
   8.97583   8.97583      1.00  2.288664  2.623859
   8.97573   8.97573      1.00  2.290044  2.626529
   8.97563   8.97563      1.00  2.272914  2.612309
   8.97553   8.97553      1.00  2.287114  2.626789
   8.97542   8.97542      1.00  2.288954  2.620259
   8.97531   8.97531      1.00  2.289644  2.621709
   8.97521   8.97521      1.00  2.288674  2.622239
   8.97511   8.97511      1.00  2.287164  2.617309
   8.97500   8.97500      1.00  2.287944  2.620789
   8.97490   8.97490      1.00  2.288854  2.627019
   8.97480   8.97480      1.00  2.290194  2.621489
   8.97470   8.97470      1.00  2.289534  2.623849
   8.97458   8.97458      1.00  2.286204  2.616439
   8.97447   8.97447      1.00  2.288694  2.620779
   8.97436   8.97436      1.00  2.287444  2.620289
   8.97425   8.97425      1.00  2.283454  2.612669
   8.97414   8.97414      1.00  2.279934  2.611749
   8.97402   8.97402      1.00  2.279324  2.614159
   8.97391   8.97391      1.00  2.288154  2.622679
   8.97380   8.97380      1.00  2.286284  2.624739
   8.97368   8.97368      1.00  2.286804  2.631349
   8.97356   8.97356      1.00  2.286424  2.626319
   8.97344   8.97344      1.00  2.286934  2.624189
   8.97333   8.97333      1.00  2.288404  2.633089
   8.97322   8.97322      1.00  2.285604  2.628349
   8.97309   8.97309      1.00  2.284704  2.626449
   8.97299   8.97299      1.00  2.286444  2.626659
   8.97287   8.97287      1.00  2.284654  2.626279
   8.97276   8.97276      1.00  2.285894  2.627399
   8.97264   8.97264      1.00  2.284594  2.625939
   8.97253   8.97253      1.00  2.271034  2.607099
   8.97242   8.97242      1.00  2.283664  2.623649
   8.97231   8.97231      1.00  2.287454  2.628639
   8.97219   8.97219      1.00  2.285374  2.625469
   8.97208   8.97208      1.00  2.283514  2.618769
   8.97197   8.97197      1.00  2.284064  2.621849
   8.97186   8.97186      1.00  2.282624  2.623059
   8.97175   8.97175      1.00  2.283184  2.621589
   8.97164   8.97164      1.00  2.281864  2.620889
   8.97154   8.97154      1.00  2.284004  2.619299
   8.97142   8.97142      1.00  2.285454  2.621809
   8.97131   8.97131      1.00  2.282444  2.621099
   8.97120   8.97120      1.00  2.286624  2.627719
   8.97109   8.97109      1.00  2.285034  2.624929
   8.97097   8.97097      1.00  2.283954  2.618199
   8.97086   8.97086      1.00  2.275134  2.610689
   8.97075   8.97075      1.00  2.282114  2.620419
   8.97063   8.97063      1.00  2.283184  2.624759
   8.97051   8.97051      1.00  2.281354  2.621439
   8.97039   8.97039      1.00  2.283084  2.623979
   8.97028   8.97028      1.00  2.282894  2.622739
   8.97017   8.97017      1.00  2.284034  2.624029
   8.97004   8.97004      1.00  2.284784  2.624469
   8.96992   8.96992      1.00  2.283354  2.623869
   8.96981   8.96981      1.00  2.280954  2.622779
   8.96969   8.96969      1.00  2.283354  2.625979
   8.96957   8.96957      1.00  2.279624  2.624159
   8.96946   8.96946      1.00  2.278594  2.618939
   8.96934   8.96934      1.00  2.280664  2.625239
   8.96924   8.96924      1.00  2.265014  2.608569
   8.96912   8.96912      1.00  2.280324  2.625399
   8.96900   8.96900      1.00  2.279134  2.623699
   8.96890   8.96890      1.00  2.284284  2.629749
   8.96879   8.96879      1.00  2.282904  2.626189
   8.96868   8.96868      1.00  2.284744  2.632319
   8.96856   8.96856      1.00  2.281194  2.630049
   8.96846   8.96846      1.00  2.282264  2.628979
   8.96835   8.96835      1.00  2.283504  2.632209
   8.96824   8.96824      1.00  2.277104  2.620709
   8.96812   8.96812      1.00  2.281154  2.626729
   8.96802   8.96802      1.00  2.278394  2.626389
   8.96791   8.96791      1.00  2.281944  2.631169
   8.96780   8.96780      1.00  2.279704  2.624129
   8.96769   8.96769      1.00  2.264944  2.609639
   8.96758   8.96758      1.00  2.280914  2.625949
   8.96747   8.96747      1.00  2.283684  2.629369
   8.96735   8.96735      1.00  2.282284  2.626889
   8.96724   8.96724      1.00  2.278754  2.625549
   8.96714   8.96714      1.00  2.279064  2.622169
   8.96703   8.96703      1.00  2.276234  2.621959
   8.96692   8.96692      1.00  2.276524  2.622129
   8.96681   8.96681      1.00  2.277154  2.621419
   8.96671   8.96671      1.00  2.281774  2.629409
   8.96660   8.96660      1.00  2.282334  2.630869
   8.96649   8.96649      1.00  2.283024  2.632909
   8.96639   8.96639      1.00  2.279174  2.621319
   8.96628   8.96628      1.00  2.266074  2.610799
   8.96618   8.96618      1.00  2.282434  2.631709
   8.96608   8.96608      1.00  2.277484  2.622849
   8.96598   8.96598      1.00  2.281354  2.628509
   8.96588   8.96588      1.00  2.280324  2.629859
   8.96578   8.96578      1.00  2.276764  2.624429
   8.96567   8.96567      1.00  2.279424  2.627779
   8.96556   8.96556      1.00  2.278024  2.625879
   8.96547   8.96547      1.00  2.280534  2.632019
   8.96536   8.96536      1.00  2.278434  2.626379
   8.96526   8.96526      1.00  2.281464  2.632569
   8.96516   8.96516      1.00  2.279284  2.628219
   8.96505   8.96505      1.00  2.279054  2.628119
   8.96495   8.96495      1.00  2.275294  2.626029
   8.96485   8.96485      1.00  2.275194  2.621699
   8.96474   8.96474      1.00  2.278324  2.622439
   8.96463   8.96463      1.00  2.277364  2.623309
   8.96452   8.96452      1.00  2.280914  2.626429
   8.96441   8.96441      1.00  2.280574  2.630719
   8.96429   8.96429      1.00  2.282634  2.631969
   8.96418   8.96418      1.00  2.282334  2.629219
   8.96408   8.96408      1.00  2.279714  2.627029
   8.96396   8.96396      1.00  2.279844  2.626889
   8.96385   8.96385      1.00  2.280494  2.626559
   8.96374   8.96374      1.00  2.278004  2.624359
   8.96363   8.96363      1.00  2.278874  2.622769
   8.96351   8.96351      1.00  2.278254  2.627999
   8.96338   8.96338      1.00  2.267034  2.614349
   8.96326   8.96326      1.00  2.277004  2.629439
   8.96315   8.96315      1.00  2.281864  2.633119
   8.96304   8.96304      1.00  2.279894  2.630369
   8.96292   8.96292      1.00  2.280984  2.633689
   8.96281   8.96281      1.00  2.283404  2.633179
   8.96270   8.96270      1.00  2.280164  2.631579
   8.96258   8.96258      1.00  2.280284  2.628469
   8.96246   8.96246      1.00  2.278574  2.629449
   8.96236   8.96236      1.00  2.280324  2.632539
   8.96224   8.96224      1.00  2.279314  2.625159
   8.96213   8.96213      1.00  2.277684  2.627569
   8.96202   8.96202      1.00  2.282524  2.634399
   8.96191   8.96191      1.00  2.278664  2.630649
   8.96181   8.96181      1.00  2.267064  2.614849
   8.96169   8.96169      1.00  2.277444  2.628989
   8.96158   8.96158      1.00  2.279384  2.630839
   8.96148   8.96148      1.00  2.280554  2.628489
   8.96137   8.96137      1.00  2.279584  2.634019
   8.96125   8.96125      1.00  2.277474  2.627849
   8.96114   8.96114      1.00  2.276494  2.630749
   8.96103   8.96103      1.00  2.280904  2.632729
   8.96091   8.96091      1.00  2.279474  2.634509
   8.96079   8.96079      1.00  2.278024  2.633009
   8.96067   8.96067      1.00  2.279554  2.632419
   8.96056   8.96056      1.00  2.280314  2.633579
   8.96044   8.96044      1.00  2.281234  2.636569
   8.96032   8.96032      1.00  2.280754  2.638759
   8.96021   8.96021      1.00  2.275024  2.631179
   8.96009   8.96009      1.00  2.267574  2.623499
   8.95998   8.95998      1.00  2.277544  2.628229
   8.95986   8.95986      1.00  2.277974  2.631839
   8.95973   8.95973      1.00  2.279514  2.635949
   8.95962   8.95962      1.00  2.279244  2.636469
   8.95951   8.95951      1.00  2.280434  2.638839
   8.95940   8.95940      1.00  2.280844  2.624189
   8.95928   8.95928      1.00  2.278904  2.624609
   8.95918   8.95918      1.00  2.278334  2.632279
   8.95907   8.95907      1.00  2.277164  2.617219
   8.95895   8.95895      1.00  2.274924  2.620359
   8.95883   8.95883      1.00  2.276904  2.609839
   8.95872   8.95872      1.00  2.278264  2.619199
   8.95861   8.95861      1.00  2.271104  2.597659
   8.95850   8.95850      1.00  2.275804  2.608239
   8.95839   8.95839      1.00  2.280464  2.615369
   8.95828   8.95828      1.00  2.279404  2.625569
   8.95817   8.95817      1.00  2.280714  2.626919
   8.95806   8.95806      1.00  2.279224  2.602489
   8.95794   8.95794      1.00  2.278344  2.590349
   8.95783   8.95783      1.00  2.278474  2.611869
   8.95773   8.95773      1.00  2.276444  2.610279
   8.95762   8.95762      1.00  2.274214  2.613729
   8.95750   8.95750      1.00  2.275614  2.618519
   8.95739   8.95739      1.00  2.275124  2.616929
   8.95729   8.95729      1.00  2.277774  2.626279
   8.95718   8.95718      1.00  2.274044  2.615739
   8.95706   8.95706      1.00  2.270734  2.607709
   8.95696   8.95696      1.00  2.279094  2.620729
   8.95685   8.95685      1.00  2.277564  2.621229
   8.95674   8.95674      1.00  2.274834  2.618549
   8.95663   8.95663      1.00  2.275504  2.618859
   8.95653   8.95653      1.00  2.273804  2.618909
   8.95642   8.95642      1.00  2.277044  2.623169
   8.95632   8.95632      1.00  2.277284  2.623229
   8.95621   8.95621      1.00  2.275084  2.615669
   8.95611   8.95611      1.00  2.278054  2.623529
   8.95601   8.95601      1.00  2.280314  2.621979
   8.95591   8.95591      1.00  2.277174  2.622219
   8.95580   8.95580      1.00  2.277234  2.621999
   8.95570   8.95570      1.00  2.260314  2.605089
   8.95560   8.95560      1.00  2.272104  2.616739
   8.95549   8.95549      1.00  2.274564  2.616229
   8.95538   8.95538      1.00  2.273114  2.614869
   8.95529   8.95529      1.00  2.275084  2.615559
   8.95519   8.95519      1.00  2.276194  2.621019
   8.95508   8.95508      1.00  2.273704  2.617509
   8.95497   8.95497      1.00  2.275514  2.618359
   8.95487   8.95487      1.00  2.275544  2.613589
   8.95477   8.95477      1.00  2.273434  2.614599
   8.95466   8.95466      1.00  2.272214  2.616619
   8.95454   8.95454      1.00  2.275974  2.618119
   8.95444   8.95444      1.00  2.272474  2.616839
   8.95433   8.95433      1.00  2.265394  2.600939
   8.95421   8.95421      1.00  2.268164  2.603609
   8.95410   8.95410      1.00  2.273924  2.613319
   8.95399   8.95399      1.00  2.275104  2.611159
   8.95388   8.95388      1.00  2.273264  2.606639
   8.95377   8.95377      1.00  2.274584  2.606069
   8.95365   8.95365      1.00  2.278214  2.610459
   8.95353   8.95353      1.00  2.275434  2.602069
   8.95342   8.95342      1.00  2.273364  2.605939
   8.95331   8.95331      1.00  2.272804  2.605979
   8.95318   8.95318      1.00  2.269924  2.598659
   8.95306   8.95306      1.00  2.272164  2.595449
   8.95296   8.95296      1.00  2.274714  2.598259
   8.95284   8.95284      1.00  2.270444  2.593669
   8.95272   8.95272      1.00  2.257004  2.580639
   8.95262   8.95262      1.00  2.272234  2.595149
   8.95251   8.95251      1.00  2.272734  2.595619
   8.95239   8.95239      1.00  2.274434  2.606649
   8.95228   8.95228      1.00  2.274644  2.607689
   8.95216   8.95216      1.00  2.272594  2.606349
   8.95206   8.95206      1.00  2.269614  2.600099
   8.95194   8.95194      1.00  2.271274  2.598639
   8.95183   8.95183      1.00  2.270424  2.595149
   8.95172   8.95172      1.00  2.268794  2.596169
   8.95162   8.95162      1.00  2.272044  2.603809
   8.95150   8.95150      1.00  2.271084  2.600819
   8.95139   8.95139      1.00  2.273124  2.601369
   8.95128   8.95128      1.00  2.272554  2.600299
   8.95117   8.95117      1.00  2.255344  2.571959
   8.95105   8.95105      1.00  2.269564  2.588699
   8.95094   8.95094      1.00  2.268744  2.590259
   8.95082   8.95082      1.00  2.268034  2.591589
   8.95071   8.95071      1.00  2.268834  2.586719
   8.95060   8.95060      1.00  2.268354  2.584669
   8.95048   8.95048      1.00  2.269164  2.586589
   8.95036   8.95036      1.00  2.268984  2.585929
   8.95025   8.95025      1.00  2.271114  2.587129
   8.95013   8.95013      1.00  2.268284  2.577129
   8.95001   8.95001      1.00  2.270414  2.580819
   8.94989   8.94989      1.00  2.269824  2.583829
   8.94978   8.94978      1.00  2.268494  2.586139
   8.94966   8.94966      1.00  2.266214  2.584899
   8.94954   8.94954      1.00  2.249724  2.560939
   8.94943   8.94943      1.00  2.263404  2.578989
   8.94932   8.94932      1.00  2.266474  2.575859
   8.94920   8.94920      1.00  2.267564  2.578069
   8.94909   8.94909      1.00  2.267774  2.578559
   8.94897   8.94897      1.00  2.265634  2.575159
   8.94887   8.94887      1.00  2.268524  2.579929
   8.94875   8.94875      1.00  2.265814  2.572739
   8.94864   8.94864      1.00  2.264434  2.572669
   8.94854   8.94854      1.00  2.265594  2.572899
   8.94843   8.94843      1.00  2.259664  2.564209
   8.94832   8.94832      1.00  2.261554  2.566849
   8.94820   8.94820      1.00  2.262444  2.564099
   8.94809   8.94809      1.00  2.258334  2.558649
   8.94799   8.94799      1.00  2.258014  2.555219
   8.94788   8.94788      1.00  2.263154  2.566989
   8.94777   8.94777      1.00  2.264634  2.567249
   8.94765   8.94765      1.00  2.262944  2.559419
   8.94754   8.94754      1.00  2.265924  2.558219
   8.94743   8.94743      1.00  2.259794  2.548489
   8.94731   8.94731      1.00  2.259384  2.551879
   8.94721   8.94721      1.00  2.260424  2.548499
   8.94711   8.94711      1.00  2.255964  2.538939
   8.94699   8.94699      1.00  2.254014  2.538559
   8.94688   8.94688      1.00  2.261404  2.537799
   8.94678   8.94678      1.00  2.259164  2.538989
   8.94667   8.94667      1.00  2.261564  2.540559
   8.94656   8.94656      1.00  2.257594  2.534619
   8.94645   8.94645      1.00  2.248394  2.524429
   8.94635   8.94635      1.00  2.255464  2.526769
   8.94625   8.94625      1.00  2.255814  2.526879
   8.94614   8.94614      1.00  2.255744  2.522029
   8.94604   8.94604      1.00  2.255444  2.515179
   8.94594   8.94594      1.00  2.256224  2.521069
   8.94584   8.94584      1.00  2.256914  2.522299
   8.94573   8.94573      1.00  2.254644  2.518559
   8.94563   8.94563      1.00  2.254234  2.516059
   8.94553   8.94553      1.00  2.259594  2.514579
   8.94543   8.94543      1.00  2.256224  2.513869
   8.94532   8.94532      1.00  2.252744  2.504629
   8.94521   8.94521      1.00  2.257124  2.504519
   8.94511   8.94511      1.00  2.248944  2.499159
   8.94502   8.94502      1.00  2.238644  2.484379
   8.94491   8.94491      1.00  2.251354  2.496399
   8.94480   8.94480      1.00  2.250364  2.493049
   8.94469   8.94469      1.00  2.248494  2.488549
   8.94459   8.94459      1.00  2.253214  2.491169
   8.94448   8.94448      1.00  2.250044  2.482699
   8.94436   8.94436      1.00  2.252764  2.486909
   8.94425   8.94425      1.00  2.256634  2.486459
   8.94414   8.94414      1.00  2.251414  2.474879
   8.94404   8.94404      1.00  2.246494  2.467449
   8.94392   8.94392      1.00  2.243294  2.459599
   8.94381   8.94381      1.00  2.246204  2.459159
   8.94369   8.94369      1.00  2.242964  2.452089
   8.94358   8.94358      1.00  2.244674  2.450939
   8.94346   8.94346      1.00  2.244574  2.446659
   8.94334   8.94334      1.00  2.246964  2.446069
   8.94323   8.94323      1.00  2.249014  2.443889
   8.94311   8.94311      1.00  2.250194  2.441429
   8.94299   8.94299      1.00  2.249544  2.433089
   8.94288   8.94288      1.00  2.244174  2.424799
   8.94276   8.94276      1.00  2.249274  2.424939
   8.94265   8.94265      1.00  2.239564  2.411089
   8.94254   8.94254      1.00  2.239714  2.403519
   8.94242   8.94242      1.00  2.245634  2.404019
   8.94232   8.94232      1.00  2.244684  2.393609
   8.94220   8.94220      1.00  2.242714  2.388629
   8.94209   8.94209      1.00  2.246874  2.385199
   8.94198   8.94198      1.00  2.247984  2.379299
   8.94188   8.94188      1.00  2.228784  2.353129
   8.94177   8.94177      1.00  2.246394  2.363209
   8.94165   8.94165      1.00  2.247014  2.356919
   8.94154   8.94154      1.00  2.243924  2.345539
   8.94144   8.94144      1.00  2.240524  2.334779
   8.94132   8.94132      1.00  2.237254  2.322909
   8.94121   8.94121      1.00  2.241164  2.312689
   8.94110   8.94110      1.00  2.243114  2.306929
   8.94099   8.94099      1.00  2.248494  2.304569
   8.94087   8.94087      1.00  2.243274  2.289809
   8.94075   8.94075      1.00  2.241914  2.270479
   8.94063   8.94063      1.00  2.243394  2.264849
   8.94052   8.94052      1.00  2.243734  2.249999
   8.94040   8.94040      1.00  2.241664  2.236379
   8.94028   8.94028      1.00  2.233954  2.208649
   8.94017   8.94017      1.00  2.234204  2.199109
   8.94005   8.94005      1.00  2.234974  2.182629
   8.93992   8.93992      1.00  2.235084  2.169469
   8.93980   8.93980      1.00  2.235944  2.148509
   8.93970   8.93970      1.00  2.244164  2.137989
   8.93959   8.93959      1.00  2.247804  2.119409
   8.93947   8.93947      1.00  2.242574  2.093099
   8.93935   8.93935      1.00  2.244154  2.073589
   8.93924   8.93924      1.00  2.238804  2.044939
   8.93913   8.93913      1.00  2.237604  2.019629
   8.93902   8.93902      1.00  2.236154  1.997889
   8.93891   8.93891      1.00  2.237674  1.969659
   8.93879   8.93879      1.00  2.235144  1.943559
   8.93868   8.93868      1.00  2.228414  1.904049
   8.93857   8.93857      1.00  2.240764  1.887109
   8.93846   8.93846      1.00  2.238534  1.850039
   8.93835   8.93835      1.00  2.243684  1.825019
   8.93825   8.93825      1.00  2.243794  1.790309
   8.93813   8.93813      1.00  2.239064  1.758439
   8.93802   8.93802      1.00  2.237514  1.722289
   8.93792   8.93792      1.00  2.240314  1.683979
   8.93780   8.93780      1.00  2.234644  1.645689
   8.93769   8.93769      1.00  2.237444  1.607279
   8.93757   8.93757      1.00  2.239164  1.567949
   8.93747   8.93747      1.00  2.235914  1.527089
   8.93737   8.93737      1.00  2.244864  1.492759
   8.93726   8.93726      1.00  2.240914  1.450049
   8.93714   8.93714      1.00  2.229074  1.399629
   8.93703   8.93703      1.00  2.241034  1.373029
   8.93693   8.93693      1.00  2.242674  1.332909
   8.93682   8.93682      1.00  2.236864  1.293749
   8.93670   8.93670      1.00  2.235524  1.252419
   8.93660   8.93660      1.00  2.238124  1.211619
   8.93649   8.93649      1.00  2.238944  1.174589
   8.93639   8.93639      1.00  2.236324  1.137079
   8.93628   8.93628      1.00  2.240424  1.098559
   8.93618   8.93618      1.00  2.242254  1.063829
   8.93608   8.93608      1.00  2.238924  1.029459
   8.93597   8.93597      1.00  2.238104   .989309
   8.93587   8.93587      1.00  2.239974   .956119
   8.93577   8.93577      1.00  2.223354   .915879
   8.93567   8.93567      1.00  2.236664   .894589
   8.93556   8.93556      1.00  2.236204   .862989
   8.93546   8.93546      1.00  2.237514   .828049
   8.93536   8.93536      1.00  2.238054   .797949
   8.93525   8.93525      1.00  2.242724   .776829
   8.93515   8.93515      1.00  2.241604   .746679
   8.93505   8.93505      1.00  2.241134   .723459
   8.93495   8.93495      1.00  2.248204   .700119
   8.93484   8.93484      1.00  2.236914   .679119
   8.93473   8.93473      1.00  2.238784   .652669
   8.93461   8.93461      1.00  2.238114   .627969
   8.93452   8.93452      1.00  2.241964   .604529
   8.93440   8.93440      1.00  2.228714   .585869
   8.93429   8.93429      1.00  2.229594   .569759
   8.93417   8.93417      1.00  2.238824   .552809
   8.93406   8.93406      1.00  2.240474   .535219
   8.93395   8.93395      1.00  2.246384   .517379
   8.93384   8.93384      1.00  2.239374   .498969
   8.93372   8.93372      1.00  2.241514   .482849
   8.93361   8.93361      1.00  2.237364   .468339
   8.93349   8.93349      1.00  2.238404   .453589
   8.93337   8.93337      1.00  2.234284   .440239
   8.93325   8.93325      1.00  2.235414   .428439
   8.93314   8.93314      1.00  2.239874   .415959
   8.93303   8.93303      1.00  2.238944   .404739
   8.93291   8.93291      1.00  2.237374   .392769
   8.93280   8.93280      1.00  2.224684   .381319
   8.93269   8.93269      1.00  2.243654   .374929
   8.93257   8.93257      1.00  2.242884   .367249
   8.93246   8.93246      1.00  2.241004   .360589
   8.93234   8.93234      1.00  2.239264   .352099
   8.93223   8.93223      1.00  2.235294   .344059
   8.93212   8.93212      1.00  2.236614   .340479
   8.93200   8.93200      1.00  2.233654   .334189
   8.93189   8.93189      1.00  2.233404   .329979
   8.93179   8.93179      1.00  2.231294   .326089
   8.93168   8.93168      1.00  2.234214   .324369
   8.93157   8.93157      1.00  2.236384   .317459
   8.93145   8.93145      1.00  2.242054   .316959
   8.93134   8.93134      1.00  2.242784   .314359
   8.93124   8.93124      1.00  2.222654   .312519
   8.93112   8.93112      1.00  2.234264   .312509
   8.93100   8.93100      1.00  2.233124   .308509
   8.93089   8.93089      1.00  2.236684   .307739
   8.93078   8.93078      1.00  2.235014   .309169
   8.93066   8.93066      1.00  2.237564   .308479
   8.93054   8.93054      1.00  2.239554   .307279
   8.93043   8.93043      1.00  2.236024   .308369
   8.93031   8.93031      1.00  2.235934   .308029
   8.93019   8.93019      1.00  2.240144   .308689
   8.93007   8.93007      1.00  2.238134   .309549
   8.92995   8.92995      1.00  2.237064   .311029
   8.92984   8.92984      1.00  2.236114   .308819
   8.92972   8.92972      1.00  2.226284   .307669
   8.92960   8.92960      1.00  2.222494   .309769
   8.92949   8.92949      1.00  2.232874   .309589
   8.92937   8.92937      1.00  2.232264   .309269
   8.92926   8.92926      1.00  2.237604   .308589
   8.92913   8.92913      1.00  2.235524   .309529
   8.92903   8.92903      1.00  2.240794   .310359
   8.92892   8.92892      1.00  2.237744   .308379
   8.92880   8.92880      1.00  2.239374   .312079
   8.92869   8.92869      1.00  2.237584   .314219
   8.92859   8.92859      1.00  2.233894   .312759
   8.92848   8.92848      1.00  2.234134   .311749
   8.92836   8.92836      1.00  2.231434   .310359
   8.92825   8.92825      1.00  2.237654   .312199
   8.92815   8.92815      1.00  2.238994   .312079
   8.92804   8.92804      1.00  2.237524   .312479
   8.92793   8.92793      1.00  2.224414   .309649
   8.92781   8.92781      1.00  2.239364   .312069
   8.92770   8.92770      1.00  2.241414   .313069
   8.92760   8.92760      1.00  2.239704   .313209
   8.92748   8.92748      1.00  2.240794   .313509
   8.92737   8.92737      1.00  2.235324   .313729
   8.92726   8.92726      1.00  2.236744   .314179
   8.92716   8.92716      1.00  2.232084   .313729
   8.92704   8.92704      1.00  2.236974   .313339
   8.92693   8.92693      1.00  2.241994   .314849
   8.92683   8.92683      1.00  2.243524   .314899
   8.92672   8.92672      1.00  2.244424   .316429
   8.92661   8.92661      1.00  2.241664   .316779
   8.92650   8.92650      1.00  2.236814   .314309
   8.92640   8.92640      1.00  2.237604   .317759
   8.92630   8.92630      1.00  2.237614   .315959
   8.92619   8.92619      1.00  2.239064   .317859
   8.92608   8.92608      1.00  2.237864   .319689
   8.92598   8.92598      1.00  2.237934   .317479
   8.92588   8.92588      1.00  2.241934   .318889
   8.92578   8.92578      1.00  2.244674   .318039
   8.92567   8.92567      1.00  2.245684   .320679
   8.92557   8.92557      1.00  2.244294   .320759
   8.92547   8.92547      1.00  2.242324   .322719
   8.92536   8.92536      1.00  2.241294   .323049
   8.92525   8.92525      1.00  2.243754   .323919
   8.92515   8.92515      1.00  2.243384   .324049
   8.92506   8.92506      1.00  2.229174   .322589
   8.92495   8.92495      1.00  2.238834   .325749
   8.92484   8.92484      1.00  2.242114   .330609
   8.92474   8.92474      1.00  2.242184   .332039
   8.92463   8.92463      1.00  2.246154   .331699
   8.92452   8.92452      1.00  2.247644   .332919
   8.92440   8.92440      1.00  2.247894   .331369
   8.92429   8.92429      1.00  2.248384   .333099
   8.92419   8.92419      1.00  2.244104   .332599
   8.92408   8.92408      1.00  2.243154   .333329
   8.92396   8.92396      1.00  2.243774   .334929
   8.92385   8.92385      1.00  2.244354   .336639
   8.92374   8.92374      1.00  2.244264   .338539
   8.92362   8.92362      1.00  2.242604   .337739
   8.92349   8.92349      1.00  2.236824   .338539
   8.92338   8.92338      1.00  2.246634   .345849
   8.92326   8.92326      1.00  2.250224   .349369
   8.92315   8.92315      1.00  2.247684   .350019
   8.92303   8.92303      1.00  2.247544   .349569
   8.92292   8.92292      1.00  2.249524   .349949
   8.92281   8.92281      1.00  2.247224   .353769
   8.92269   8.92269      1.00  2.247024   .355219
   8.92257   8.92257      1.00  2.248904   .358659
   8.92246   8.92246      1.00  2.245934   .356259
   8.92235   8.92235      1.00  2.246714   .356719
   8.92224   8.92224      1.00  2.249344   .359369
   8.92212   8.92212      1.00  2.249614   .359359
   8.92202   8.92202      1.00  2.252314   .360439
   8.92191   8.92191      1.00  2.250824   .362959
   8.92180   8.92180      1.00  2.234224   .361149
   8.92168   8.92168      1.00  2.245034   .363779
   8.92158   8.92158      1.00  2.246894   .365979
   8.92147   8.92147      1.00  2.243704   .367539
   8.92135   8.92135      1.00  2.246614   .368059
   8.92124   8.92124      1.00  2.249894   .370579
   8.92113   8.92113      1.00  2.246924   .369779
   8.92102   8.92102      1.00  2.247614   .373369
   8.92090   8.92090      1.00  2.249254   .375039
   8.92078   8.92078      1.00  2.251014   .377999
   8.92067   8.92067      1.00  2.250124   .378269
   8.92056   8.92056      1.00  2.248684   .379129
   8.92044   8.92044      1.00  2.249824   .378779
   8.92032   8.92032      1.00  2.246734   .380879
   8.92021   8.92021      1.00  2.245274   .382229
   8.92009   8.92009      1.00  2.238054   .380429
   8.91996   8.91996      1.00  2.249614   .384799
   8.91984   8.91984      1.00  2.250874   .386709
   8.91973   8.91973      1.00  2.249574   .385989
   8.91961   8.91961      1.00  2.250274   .386949
   8.91949   8.91949      1.00  2.248494   .388499
   8.91938   8.91938      1.00  2.250444   .389239
   8.91927   8.91927      1.00  2.251074   .387939
   8.91916   8.91916      1.00  2.243874   .387329
   8.91904   8.91904      1.00  2.246604   .388959
   8.91893   8.91893      1.00  2.248694   .388879
   8.91882   8.91882      1.00  2.243904   .387859
   8.91872   8.91872      1.00  2.247634   .390539
   8.91860   8.91860      1.00  2.233164   .387179
   8.91849   8.91849      1.00  2.252814   .391479
   8.91838   8.91838      1.00  2.249364   .391469
   8.91827   8.91827      1.00  2.248724   .391119
   8.91816   8.91816      1.00  2.249254   .391059
   8.91805   8.91805      1.00  2.247924   .389939
   8.91794   8.91794      1.00  2.250634   .390929
   8.91783   8.91783      1.00  2.247194   .389749
   8.91772   8.91772      1.00  2.246934   .388689
   8.91760   8.91760      1.00  2.248964   .389169
   8.91750   8.91750      1.00  2.246424   .389149
   8.91739   8.91739      1.00  2.251064   .388979
   8.91728   8.91728      1.00  2.251784   .390079
   8.91717   8.91717      1.00  2.251414   .392109
   8.91706   8.91706      1.00  2.232284   .384929
   8.91696   8.91696      1.00  2.245374   .386469
   8.91685   8.91685      1.00  2.246114   .387919
   8.91674   8.91674      1.00  2.246174   .387299
   8.91663   8.91663      1.00  2.250394   .382839
   8.91652   8.91652      1.00  2.247584   .384439
   8.91641   8.91641      1.00  2.249794   .386159
   8.91630   8.91630      1.00  2.251384   .385149
   8.91621   8.91621      1.00  2.252634   .384849
   8.91610   8.91610      1.00  2.250964   .381009
   8.91600   8.91600      1.00  2.251704   .377839
   8.91589   8.91589      1.00  2.249704   .377279
   8.91579   8.91579      1.00  2.247694   .375159
   8.91570   8.91570      1.00  2.245764   .371659
   8.91559   8.91559      1.00  2.233974   .370419
   8.91548   8.91548      1.00  2.244894   .370139
   8.91538   8.91538      1.00  2.250624   .369919
   8.91528   8.91528      1.00  2.249024   .366649
   8.91517   8.91517      1.00  2.250064   .367239
   8.91507   8.91507      1.00  2.250154   .366599
   8.91497   8.91497      1.00  2.250994   .364489
   8.91487   8.91487      1.00  2.249204   .364819
   8.91476   8.91476      1.00  2.252144   .362569
   8.91464   8.91464      1.00  2.246684   .359899
   8.91454   8.91454      1.00  2.244334   .359669
   8.91443   8.91443      1.00  2.249934   .360209
   8.91431   8.91431      1.00  2.246824   .356919
   8.91420   8.91420      1.00  2.250834   .358949
   8.91410   8.91410      1.00  2.234664   .353929
   8.91399   8.91399      1.00  2.247224   .355449
   8.91387   8.91387      1.00  2.251334   .354129
   8.91375   8.91375      1.00  2.252014   .355529
   8.91363   8.91363      1.00  2.250344   .353089
   8.91353   8.91353      1.00  2.247674   .351609
   8.91341   8.91341      1.00  2.248764   .349949
   8.91328   8.91328      1.00  2.247944   .348419
   8.91317   8.91317      1.00  2.249364   .347599
   8.91306   8.91306      1.00  2.249124   .346909
   8.91294   8.91294      1.00  2.248334   .344849
   8.91283   8.91283      1.00  2.249234   .344029
   8.91273   8.91273      1.00  2.250954   .343669
   8.91261   8.91261      1.00  2.246324   .341769
   8.91249   8.91249      1.00  2.245724   .341319
   8.91238   8.91238      1.00  2.242854   .338999
   8.91227   8.91227      1.00  2.252514   .338529
   8.91216   8.91216      1.00  2.248494   .338859
   8.91205   8.91205      1.00  2.249724   .337809
   8.91193   8.91193      1.00  2.246454   .334739
   8.91182   8.91182      1.00  2.246834   .334089
   8.91172   8.91172      1.00  2.248044   .333919
   8.91161   8.91161      1.00  2.250914   .333999
   8.91150   8.91150      1.00  2.251934   .333579
   8.91139   8.91139      1.00  2.248844   .330189
   8.91128   8.91128      1.00  2.249904   .328709
   8.91116   8.91116      1.00  2.247614   .327889
   8.91104   8.91104      1.00  2.245814   .324429
   8.91094   8.91094      1.00  2.236754   .323229
   8.91083   8.91083      1.00  2.244974   .323769
   8.91071   8.91071      1.00  2.248464   .323319
   8.91059   8.91059      1.00  2.246924   .321659
   8.91048   8.91048      1.00  2.249594   .319199
   8.91036   8.91036      1.00  2.250164   .320339
   8.91024   8.91024      1.00  2.250164   .318929
   8.91012   8.91012      1.00  2.252884   .317429
   8.91000   8.91000      1.00  2.248734   .314699
   8.90989   8.90989      1.00  2.246134   .315589
   8.90977   8.90977      1.00  2.247534   .314999
   8.90965   8.90965      1.00  2.248984   .313949
   8.90954   8.90954      1.00  2.247624   .312369
   8.90943   8.90943      1.00  2.233224   .310699
   8.90931   8.90931      1.00  2.244484   .314279
   8.90919   8.90919      1.00  2.248944   .312949
   8.90909   8.90909      1.00  2.250984   .312549
   8.90898   8.90898      1.00  2.251114   .312509
   8.90886   8.90886      1.00  2.247814   .312689
   8.90875   8.90875      1.00  2.248934   .312719
   8.90864   8.90864      1.00  2.244884   .310989
   8.90854   8.90854      1.00  2.244114   .311229
   8.90843   8.90843      1.00  2.248214   .309719
   8.90831   8.90831      1.00  2.245614   .309309
   8.90820   8.90820      1.00  2.247504   .307519
   8.90810   8.90810      1.00  2.248554   .307559
   8.90799   8.90799      1.00  2.247594   .307629
   8.90787   8.90787      1.00  2.238974   .307209
   8.90776   8.90776      1.00  2.248674   .309309
   8.90765   8.90765      1.00  2.249354   .309809
   8.90754   8.90754      1.00  2.246154   .311409
   8.90743   8.90743      1.00  2.247454   .309779
   8.90733   8.90733      1.00  2.246724   .310229
   8.90721   8.90721      1.00  2.245714   .309109
   8.90710   8.90710      1.00  2.246624   .311269
   8.90699   8.90699      1.00  2.245154   .310839
   8.90689   8.90689      1.00  2.246154   .310829
   8.90678   8.90678      1.00  2.249334   .313019
   8.90667   8.90667      1.00  2.248014   .313119
   8.90656   8.90656      1.00  2.245774   .312299
   8.90646   8.90646      1.00  2.240204   .314469
   8.90636   8.90636      1.00  2.240144   .313849
   8.90625   8.90625      1.00  2.242884   .313549
   8.90614   8.90614      1.00  2.246264   .316509
   8.90604   8.90604      1.00  2.245904   .317819
   8.90594   8.90594      1.00  2.248784   .319499
   8.90584   8.90584      1.00  2.247444   .320879
   8.90573   8.90573      1.00  2.247444   .321979
   8.90563   8.90563      1.00  2.248864   .324289
   8.90553   8.90553      1.00  2.246074   .324849
   8.90542   8.90542      1.00  2.246794   .324799
   8.90532   8.90532      1.00  2.246134   .323589
   8.90522   8.90522      1.00  2.248854   .323999
   8.90512   8.90512      1.00  2.242874   .323849
   8.90501   8.90501      1.00  2.246344   .324939
   8.90491   8.90491      1.00  2.233884   .325169
   8.90480   8.90480      1.00  2.247474   .327359
   8.90470   8.90470      1.00  2.246154   .326869
   8.90458   8.90458      1.00  2.249424   .326449
   8.90447   8.90447      1.00  2.247724   .329249
   8.90437   8.90437      1.00  2.246844   .331579
   8.90426   8.90426      1.00  2.246924   .332929
   8.90414   8.90414      1.00  2.242704   .332789
   8.90402   8.90402      1.00  2.246454   .331689
   8.90392   8.90392      1.00  2.243434   .334279
   8.90381   8.90381      1.00  2.243084   .334549
   8.90369   8.90369      1.00  2.245594   .335969
   8.90357   8.90357      1.00  2.248214   .337359
   8.90346   8.90346      1.00  2.241884   .338369
   8.90334   8.90334      1.00  2.243674   .338389
   8.90322   8.90322      1.00  2.246764   .339729
   8.90311   8.90311      1.00  2.244774   .339259
   8.90299   8.90299      1.00  2.245824   .339589
   8.90288   8.90288      1.00  2.246354   .339129
   8.90276   8.90276      1.00  2.243454   .341509
   8.90264   8.90264      1.00  2.245154   .343899
   8.90254   8.90254      1.00  2.243934   .344259
   8.90242   8.90242      1.00  2.242794   .341059
   8.90230   8.90230      1.00  2.243984   .341899
   8.90219   8.90219      1.00  2.244844   .344349
   8.90209   8.90209      1.00  2.245894   .343869
   8.90198   8.90198      1.00  2.246564   .344769
   8.90187   8.90187      1.00  2.243364   .344229
   8.90176   8.90176      1.00  2.236004   .344079
   8.90165   8.90165      1.00  2.243354   .345919
   8.90154   8.90154      1.00  2.241244   .344699
   8.90143   8.90143      1.00  2.240244   .345999
   8.90131   8.90131      1.00  2.243264   .348829
   8.90120   8.90120      1.00  2.242224   .347599
   8.90110   8.90110      1.00  2.246474   .348709
   8.90098   8.90098      1.00  2.248184   .348829
   8.90085   8.90085      1.00  2.243524   .348029
   8.90074   8.90074      1.00  2.243974   .349309
   8.90063   8.90063      1.00  2.242694   .348849
   8.90052   8.90052      1.00  2.239554   .348489
   8.90040   8.90040      1.00  2.244284   .349899
   8.90028   8.90028      1.00  2.241634   .350269
   8.90016   8.90016      1.00  2.228054   .349559
   8.90004   8.90004      1.00  2.241304   .352499
   8.89992   8.89992      1.00  2.244564   .353889
   8.89981   8.89981      1.00  2.243394   .351759
   8.89970   8.89970      1.00  2.246934   .353709
   8.89958   8.89958      1.00  2.245074   .352519
   8.89946   8.89946      1.00  2.243214   .352749
   8.89935   8.89935      1.00  2.242854   .353029
   8.89924   8.89924      1.00  2.242464   .353109
   8.89912   8.89912      1.00  2.239164   .353909
   8.89900   8.89900      1.00  2.240664   .355699
   8.89889   8.89889      1.00  2.241944   .358419
   8.89879   8.89879      1.00  2.242294   .358179
   8.89868   8.89868      1.00  2.242794   .356619
   8.89857   8.89857      1.00  2.237674   .355289
   8.89845   8.89845      1.00  2.240964   .357249
   8.89835   8.89835      1.00  2.242514   .358299
   8.89823   8.89823      1.00  2.243524   .361939
   8.89812   8.89812      1.00  2.241764   .361479
   8.89802   8.89802      1.00  2.240964   .360069
   8.89791   8.89791      1.00  2.241034   .358289
   8.89780   8.89780      1.00  2.239564   .359069
   8.89768   8.89768      1.00  2.241744   .359679
   8.89757   8.89757      1.00  2.241624   .359559
   8.89747   8.89747      1.00  2.246674   .361339
   8.89736   8.89736      1.00  2.244244   .359609
   8.89724   8.89724      1.00  2.245174   .359039
   8.89714   8.89714      1.00  2.239984   .360919
   8.89703   8.89703      1.00  2.227224   .357779
   8.89692   8.89692      1.00  2.241534   .358279
   8.89681   8.89681      1.00  2.238714   .360259
   8.89671   8.89671      1.00  2.240804   .357979
   8.89660   8.89660      1.00  2.240674   .360459
   8.89649   8.89649      1.00  2.240674   .360339
   8.89638   8.89638      1.00  2.243324   .362159
   8.89628   8.89628      1.00  2.245374   .360969
   8.89618   8.89618      1.00  2.242954   .360809
   8.89607   8.89607      1.00  2.243064   .362469
   8.89597   8.89597      1.00  2.240134   .362469
   8.89587   8.89587      1.00  2.239764   .361729
   8.89577   8.89577      1.00  2.244314   .363609
   8.89566   8.89566      1.00  2.223934   .360779
   8.89556   8.89556      1.00  2.239584   .363739
   8.89546   8.89546      1.00  2.244274   .361629
   8.89536   8.89536      1.00  2.240804   .360679
   8.89526   8.89526      1.00  2.241184   .362179
   8.89515   8.89515      1.00  2.243374   .361509
   8.89505   8.89505      1.00  2.244104   .363759
   8.89494   8.89494      1.00  2.241554   .362899
   8.89484   8.89484      1.00  2.244264   .364029
   8.89473   8.89473      1.00  2.238534   .361899
   8.89461   8.89461      1.00  2.238674   .361079
   8.89451   8.89451      1.00  2.239954   .361369
   8.89440   8.89440      1.00  2.236114   .360289
   8.89429   8.89429      1.00  2.228384   .360469
   8.89418   8.89418      1.00  2.238284   .362609
   8.89407   8.89407      1.00  2.243654   .363379
   8.89396   8.89396      1.00  2.240664   .364239
   8.89384   8.89384      1.00  2.242484   .363039
   8.89373   8.89373      1.00  2.241504   .364839
   8.89362   8.89362      1.00  2.236264   .363109
   8.89349   8.89349      1.00  2.237794   .362249
   8.89337   8.89337      1.00  2.238694   .363039
   8.89327   8.89327      1.00  2.239024   .362699
   8.89316   8.89316      1.00  2.239264   .365009
   8.89304   8.89304      1.00  2.239684   .364439
   8.89291   8.89291      1.00  2.240864   .363969
   8.89280   8.89280      1.00  2.239304   .364529
   8.89270   8.89270      1.00  2.231504   .364829
   8.89258   8.89258      1.00  2.235814   .365149
   8.89246   8.89246      1.00  2.237994   .365829
   8.89236   8.89236      1.00  2.239694   .364879
   8.89224   8.89224      1.00  2.239754   .363239
   8.89213   8.89213      1.00  2.233354   .364309
   8.89201   8.89201      1.00  2.236304   .366089
   8.89191   8.89191      1.00  2.238034   .363509
   8.89180   8.89180      1.00  2.238414   .363009
   8.89169   8.89169      1.00  2.236594   .363899
   8.89157   8.89157      1.00  2.237824   .364999
   8.89147   8.89147      1.00  2.235944   .364609
   8.89136   8.89136      1.00  2.238454   .365199
   8.89125   8.89125      1.00  2.237114   .363689
   8.89113   8.89113      1.00  2.219914   .360059
   8.89102   8.89102      1.00  2.234614   .361139
   8.89091   8.89091      1.00  2.232474   .361199
   8.89079   8.89079      1.00  2.238094   .362209
   8.89067   8.89067      1.00  2.237174   .362819
   8.89056   8.89056      1.00  2.239464   .364039
   8.89045   8.89045      1.00  2.237084   .366709
   8.89033   8.89033      1.00  2.237134   .363809
   8.89021   8.89021      1.00  2.239004   .364419
   8.89009   8.89009      1.00  2.236174   .365089
   8.88997   8.88997      1.00  2.235654   .364129
   8.88985   8.88985      1.00  2.236104   .362889
   8.88974   8.88974      1.00  2.234514   .364749
   8.88963   8.88963      1.00  2.231684   .365089
   8.88952   8.88952      1.00  2.236434   .364239
   8.88939   8.88939      1.00  2.221764   .359459
   8.88928   8.88928      1.00  2.234814   .360349
   8.88917   8.88917      1.00  2.240924   .362949
   8.88906   8.88906      1.00  2.239084   .361179
   8.88894   8.88894      1.00  2.237634   .362739
   8.88882   8.88882      1.00  2.236524   .363909
   8.88871   8.88871      1.00  2.236334   .363949
   8.88861   8.88861      1.00  2.235724   .363479
   8.88850   8.88850      1.00  2.235664   .364159
   8.88839   8.88839      1.00  2.235234   .364149
   8.88828   8.88828      1.00  2.234724   .363319
   8.88818   8.88818      1.00  2.240504   .363749
   8.88806   8.88806      1.00  2.241124   .366029
   8.88795   8.88795      1.00  2.224254   .361089
   8.88784   8.88784      1.00  2.233904   .362889
   8.88773   8.88773      1.00  2.234974   .361809
   8.88761   8.88761      1.00  2.237364   .359789
   8.88750   8.88750      1.00  2.232724   .359989
   8.88740   8.88740      1.00  2.238264   .359899
   8.88729   8.88729      1.00  2.237264   .361169
   8.88718   8.88718      1.00  2.235804   .360909
   8.88707   8.88707      1.00  2.235484   .360419
   8.88696   8.88696      1.00  2.238604   .360639
   8.88685   8.88685      1.00  2.239554   .360699
   8.88674   8.88674      1.00  2.241194   .360599
   8.88663   8.88663      1.00  2.239164   .362779
   8.88653   8.88653      1.00  2.235364   .360729
   8.88643   8.88643      1.00  2.220204   .360419
   8.88632   8.88632      1.00  2.233304   .360689
   8.88621   8.88621      1.00  2.233334   .358529
   8.88611   8.88611      1.00  2.236744   .359449
   8.88601   8.88601      1.00  2.236704   .359589
   8.88591   8.88591      1.00  2.233964   .358659
   8.88580   8.88580      1.00  2.237724   .359709
   8.88571   8.88571      1.00  2.238234   .360529
   8.88560   8.88560      1.00  2.239254   .360459
   8.88549   8.88549      1.00  2.237524   .359369
   8.88539   8.88539      1.00  2.234304   .359229
   8.88529   8.88529      1.00  2.232644   .360339
   8.88519   8.88519      1.00  2.234864   .359009
   8.88509   8.88509      1.00  2.226814   .355149
   8.88498   8.88498      1.00  2.235554   .354459
   8.88488   8.88488      1.00  2.238374   .355949
   8.88477   8.88477      1.00  2.239334   .357029
   8.88466   8.88466      1.00  2.237484   .355489
   8.88455   8.88455      1.00  2.235434   .355169
   8.88444   8.88444      1.00  2.237264   .354989
   8.88434   8.88434      1.00  2.236164   .354489
   8.88423   8.88423      1.00  2.236094   .354509
   8.88411   8.88411      1.00  2.233134   .353339
   8.88400   8.88400      1.00  2.234884   .354749
   8.88389   8.88389      1.00  2.234294   .355669
   8.88377   8.88377      1.00  2.235604   .356319
   8.88365   8.88365      1.00  2.238074   .356199
   8.88354   8.88354      1.00  2.226924   .354879
   8.88342   8.88342      1.00  2.234994   .355279
   8.88331   8.88331      1.00  2.234134   .354479
   8.88319   8.88319      1.00  2.234834   .354319
   8.88308   8.88308      1.00  2.235114   .353429
   8.88297   8.88297      1.00  2.235704   .353829
   8.88285   8.88285      1.00  2.232144   .350849
   8.88274   8.88274      1.00  2.234204   .350789
   8.88263   8.88263      1.00  2.235104   .350779
   8.88252   8.88252      1.00  2.233044   .351589
   8.88240   8.88240      1.00  2.235804   .351119
   8.88229   8.88229      1.00  2.238324   .351339
   8.88218   8.88218      1.00  2.236674   .350259
   8.88208   8.88208      1.00  2.238014   .350179
   8.88197   8.88197      1.00  2.218244   .346419
   8.88186   8.88186      1.00  2.231454   .349189
   8.88175   8.88175      1.00  2.233584   .350259
   8.88165   8.88165      1.00  2.230724   .350049
   8.88153   8.88153      1.00  2.228524   .348639
   8.88142   8.88142      1.00  2.230164   .349309
   8.88131   8.88131      1.00  2.233494   .350969
   8.88120   8.88120      1.00  2.232044   .351299
   8.88109   8.88109      1.00  2.236154   .352169
   8.88097   8.88097      1.00  2.235064   .350709
   8.88086   8.88086      1.00  2.236034   .349939
   8.88075   8.88075      1.00  2.230524   .349119
   8.88063   8.88063      1.00  2.228694   .349069
   8.88052   8.88052      1.00  2.232634   .349339
   8.88040   8.88040      1.00  2.228884   .348979
   8.88029   8.88029      1.00  2.216094   .346639
   8.88016   8.88016      1.00  2.227604   .347739
   8.88004   8.88004      1.00  2.230214   .348969
   8.87993   8.87993      1.00  2.232554   .348389
   8.87982   8.87982      1.00  2.228774   .347039
   8.87970   8.87970      1.00  2.230624   .348919
   8.87958   8.87958      1.00  2.230354   .349379
   8.87947   8.87947      1.00  2.228824   .350459
   8.87936   8.87936      1.00  2.225184   .346539
   8.87924   8.87924      1.00  2.220514   .347759
   8.87913   8.87913      1.00  2.225994   .347319
   8.87902   8.87902      1.00  2.223884   .349029
   8.87891   8.87891      1.00  2.225244   .348009
   8.87879   8.87879      1.00  2.219434   .346979
   8.87867   8.87867      1.00  2.225554   .348199
   8.87856   8.87856      1.00  2.230154   .348839
   8.87846   8.87846      1.00  2.228134   .348859
   8.87835   8.87835      1.00  2.227894   .349239
   8.87824   8.87824      1.00  2.227754   .349259
   8.87813   8.87813      1.00  2.224534   .348219
   8.87802   8.87802      1.00  2.227154   .348809
   8.87791   8.87791      1.00  2.225784   .348069
   8.87779   8.87779      1.00  2.225814   .350489
   8.87769   8.87769      1.00  2.228994   .351479
   8.87758   8.87758      1.00  2.225674   .347939
   8.87747   8.87747      1.00  2.226194   .349039
   8.87735   8.87735      1.00  2.225334   .349839
   8.87725   8.87725      1.00  2.227924   .349369
   8.87714   8.87714      1.00  2.212494   .349129
   8.87703   8.87703      1.00  2.222514   .348979
   8.87692   8.87692      1.00  2.222214   .350809
   8.87681   8.87681      1.00  2.220224   .350589
   8.87671   8.87671      1.00  2.222734   .351109
   8.87660   8.87660      1.00  2.221254   .350289
   8.87649   8.87649      1.00  2.227834   .352969
   8.87638   8.87638      1.00  2.226294   .352929
   8.87628   8.87628      1.00  2.227214   .352809
   8.87618   8.87618      1.00  2.223584   .351509
   8.87607   8.87607      1.00  2.219924   .350719
   8.87597   8.87597      1.00  2.220834   .351779
   8.87587   8.87587      1.00  2.220664   .353659
   8.87576   8.87576      1.00  2.205744   .350979
   8.87566   8.87566      1.00  2.219804   .352239
   8.87556   8.87556      1.00  2.218944   .352099
   8.87545   8.87545      1.00  2.221994   .354499
   8.87535   8.87535      1.00  2.223724   .354949
   8.87524   8.87524      1.00  2.222994   .354359
   8.87515   8.87515      1.00  2.222644   .356599
   8.87505   8.87505      1.00  2.222254   .354589
   8.87494   8.87494      1.00  2.218704   .355339
   8.87483   8.87483      1.00  2.216984   .353509
   8.87472   8.87472      1.00  2.221204   .356739
   8.87461   8.87461      1.00  2.218904   .356239
   8.87451   8.87451      1.00  2.215314   .355239
   8.87440   8.87440      1.00  2.210824   .354759
   8.87429   8.87429      1.00  2.217604   .356439
   8.87417   8.87417      1.00  2.220194   .357729
   8.87405   8.87405      1.00  2.222774   .358429
   8.87394   8.87394      1.00  2.220704   .358139
   8.87383   8.87383      1.00  2.219054   .357079
   8.87372   8.87372      1.00  2.215904   .356669
   8.87360   8.87360      1.00  2.213694   .356199
   8.87348   8.87348      1.00  2.212894   .356569
   8.87337   8.87337      1.00  2.212454   .356129
   8.87325   8.87325      1.00  2.217284   .358429
   8.87313   8.87313      1.00  2.215794   .357679
   8.87301   8.87301      1.00  2.218564   .359489
   8.87290   8.87290      1.00  2.217804   .359649
   8.87279   8.87279      1.00  2.203104   .359829
   8.87268   8.87268      1.00  2.216544   .362589
   8.87256   8.87256      1.00  2.213824   .362449
   8.87245   8.87245      1.00  2.216154   .363889
   8.87234   8.87234      1.00  2.208194   .360499
   8.87222   8.87222      1.00  2.214154   .362629
   8.87211   8.87211      1.00  2.213474   .363189
   8.87200   8.87200      1.00  2.214584   .365559
   8.87190   8.87190      1.00  2.215524   .364049
   8.87178   8.87178      1.00  2.215504   .363669
   8.87167   8.87167      1.00  2.218134   .362849
   8.87156   8.87156      1.00  2.218164   .362549
   8.87146   8.87146      1.00  2.216764   .361099
   8.87134   8.87134      1.00  2.207704   .359569
   8.87122   8.87122      1.00  2.195764   .358299
   8.87112   8.87112      1.00  2.212274   .361879
   8.87101   8.87101      1.00  2.211534   .361569
   8.87088   8.87088      1.00  2.213024   .362309
   8.87076   8.87076      1.00  2.217234   .362889
   8.87066   8.87066      1.00  2.214934   .363869
   8.87055   8.87055      1.00  2.212544   .362199
   8.87042   8.87042      1.00  2.217084   .368279
   8.87030   8.87030      1.00  2.215884   .365919
   8.87018   8.87018      1.00  2.208994   .363409
   8.87007   8.87007      1.00  2.214494   .364139
   8.86995   8.86995      1.00  2.208894   .365009
   8.86983   8.86983      1.00  2.211294   .363859
   8.86972   8.86972      1.00  2.209374   .364299
   8.86960   8.86960      1.00  2.204174   .363769
   8.86948   8.86948      1.00  2.214124   .370529
   8.86936   8.86936      1.00  2.214474   .373089
   8.86926   8.86926      1.00  2.216254   .372439
   8.86914   8.86914      1.00  2.214434   .369489
   8.86902   8.86902      1.00  2.214094   .367829
   8.86891   8.86891      1.00  2.213314   .368499
   8.86880   8.86880      1.00  2.212424   .366719
   8.86870   8.86870      1.00  2.207964   .364729
   8.86859   8.86859      1.00  2.208614   .366509
   8.86847   8.86847      1.00  2.210924   .367819
   8.86837   8.86837      1.00  2.209314   .368129
   8.86827   8.86827      1.00  2.215264   .370099
   8.86815   8.86815      1.00  2.219354   .371379
   8.86804   8.86804      1.00  2.216384   .368459
   8.86792   8.86792      1.00  2.208794   .369159
   8.86781   8.86781      1.00  2.204784   .367439
   8.86770   8.86770      1.00  2.212724   .370629
   8.86759   8.86759      1.00  2.209134   .369339
   8.86748   8.86748      1.00  2.212294   .369599
   8.86738   8.86738      1.00  2.214094   .370579
   8.86726   8.86726      1.00  2.208664   .370379
   8.86715   8.86715      1.00  2.215124   .368809
   8.86704   8.86704      1.00  2.215754   .371139
   8.86694   8.86694      1.00  2.213914   .371019
   8.86682   8.86682      1.00  2.216734   .372639
   8.86671   8.86671      1.00  2.212914   .373589
   8.86661   8.86661      1.00  2.210714   .373239
   8.86651   8.86651      1.00  2.203834   .373459
   8.86640   8.86640      1.00  2.205034   .373959
   8.86630   8.86630      1.00  2.209284   .373669
   8.86620   8.86620      1.00  2.209894   .372889
   8.86609   8.86609      1.00  2.213994   .376839
   8.86598   8.86598      1.00  2.209184   .375829
   8.86588   8.86588      1.00  2.213764   .375359
   8.86578   8.86578      1.00  2.216364   .375739
   8.86567   8.86567      1.00  2.214514   .377149
   8.86557   8.86557      1.00  2.211674   .376199
   8.86546   8.86546      1.00  2.208934   .375949
   8.86537   8.86537      1.00  2.210514   .378079
   8.86526   8.86526      1.00  2.205274   .377139
   8.86516   8.86516      1.00  2.211014   .375169
   8.86505   8.86505      1.00  2.194494   .372089
   8.86495   8.86495      1.00  2.209994   .373639
   8.86485   8.86485      1.00  2.212394   .376509
   8.86474   8.86474      1.00  2.215554   .377069
   8.86462   8.86462      1.00  2.213504   .375559
   8.86451   8.86451      1.00  2.211514   .377189
   8.86441   8.86441      1.00  2.212084   .377979
   8.86430   8.86430      1.00  2.204734   .376439
   8.86418   8.86418      1.00  2.206624   .378929
   8.86407   8.86407      1.00  2.207854   .376929
   8.86396   8.86396      1.00  2.206174   .377139
   8.86385   8.86385      1.00  2.205804   .379079
   8.86373   8.86373      1.00  2.211074   .377919
   8.86362   8.86362      1.00  2.211574   .378969
   8.86350   8.86350      1.00  2.209924   .377409
   8.86337   8.86337      1.00  2.197084   .376689
   8.86326   8.86326      1.00  2.210914   .378609
   8.86315   8.86315      1.00  2.207554   .378699
   8.86304   8.86304      1.00  2.202994   .378449
   8.86292   8.86292      1.00  2.207454   .377139
   8.86280   8.86280      1.00  2.205614   .379719
   8.86269   8.86269      1.00  2.207124   .379389
   8.86258   8.86258      1.00  2.211464   .379179
   8.86246   8.86246      1.00  2.210474   .380469
   8.86235   8.86235      1.00  2.208794   .380299
   8.86224   8.86224      1.00  2.207724   .379649
   8.86213   8.86213      1.00  2.208854   .379109
   8.86202   8.86202      1.00  2.206474   .381239
   8.86191   8.86191      1.00  2.210384   .381459
   8.86180   8.86180      1.00  2.208824   .380359
   8.86170   8.86170      1.00  2.183864   .377149
   8.86158   8.86158      1.00  2.201614   .379749
   8.86146   8.86146      1.00  2.208114   .381559
   8.86135   8.86135      1.00  2.204844   .381919
   8.86124   8.86124      1.00  2.207494   .384429
   8.86113   8.86113      1.00  2.209744   .380469
   8.86101   8.86101      1.00  2.209544   .383909
   8.86090   8.86090      1.00  2.205084   .384509
   8.86079   8.86079      1.00  2.205994   .380429
   8.86067   8.86067      1.00  2.207864   .381939
   8.86056   8.86056      1.00  2.198124   .382839
   8.86044   8.86044      1.00  2.203644   .384439
   8.86032   8.86032      1.00  2.203974   .380859
   8.86020   8.86020      1.00  2.202854   .382059
   8.86008   8.86008      1.00  2.205504   .383429
   8.85997   8.85997      1.00  2.192864   .382539
   8.85985   8.85985      1.00  2.204354   .383419
   8.85974   8.85974      1.00  2.205234   .382929
   8.85962   8.85962      1.00  2.206384   .383759
   8.85951   8.85951      1.00  2.205354   .383439
   8.85939   8.85939      1.00  2.203514   .381609
   8.85928   8.85928      1.00  2.202884   .381209
   8.85916   8.85916      1.00  2.200734   .382989
   8.85904   8.85904      1.00  2.200814   .384519
   8.85894   8.85894      1.00  2.202674   .384539
   8.85882   8.85882      1.00  2.205994   .383439
   8.85871   8.85871      1.00  2.203054   .384529
   8.85861   8.85861      1.00  2.206054   .388169
   8.85850   8.85850      1.00  2.205184   .387479
   8.85838   8.85838      1.00  2.186204   .382519
   8.85827   8.85827      1.00  2.198764   .384979
   8.85817   8.85817      1.00  2.199064   .385039
   8.85806   8.85806      1.00  2.199454   .386729
   8.85795   8.85795      1.00  2.198984   .386419
   8.85783   8.85783      1.00  2.202854   .387769
   8.85772   8.85772      1.00  2.205564   .388949
   8.85762   8.85762      1.00  2.201984   .388219
   8.85750   8.85750      1.00  2.205794   .387489
   8.85739   8.85739      1.00  2.205304   .387039
   8.85729   8.85729      1.00  2.201254   .388249
   8.85718   8.85718      1.00  2.202574   .388179
   8.85706   8.85706      1.00  2.203194   .386899
   8.85695   8.85695      1.00  2.194824   .386599
   8.85685   8.85685      1.00  2.191454   .385399
   8.85674   8.85674      1.00  2.198034   .388419
   8.85663   8.85663      1.00  2.197684   .388939
   8.85652   8.85652      1.00  2.202714   .386979
   8.85642   8.85642      1.00  2.203344   .389449
   8.85632   8.85632      1.00  2.204784   .391249
   8.85621   8.85621      1.00  2.200194   .387529
   8.85611   8.85611      1.00  2.200094   .385649
   8.85601   8.85601      1.00  2.198734   .385369
   8.85591   8.85591      1.00  2.191934   .384559
   8.85580   8.85580      1.00  2.193494   .384589
   8.85570   8.85570      1.00  2.194094   .384669
   8.85560   8.85560      1.00  2.197854   .385799
   8.85550   8.85550      1.00  2.202824   .388159
   8.85539   8.85539      1.00  2.187914   .386309
   8.85529   8.85529      1.00  2.197954   .387639
   8.85519   8.85519      1.00  2.195964   .387459
   8.85508   8.85508      1.00  2.200004   .387729
   8.85498   8.85498      1.00  2.193964   .388249
   8.85487   8.85487      1.00  2.190554   .384939
   8.85477   8.85477      1.00  2.193424   .385609
   8.85465   8.85465      1.00  2.195164   .387589
   8.85455   8.85455      1.00  2.189754   .386209
   8.85443   8.85443      1.00  2.191464   .386679
   8.85432   8.85432      1.00  2.196464   .386399
   8.85422   8.85422      1.00  2.196184   .386499
   8.85411   8.85411      1.00  2.194854   .386429
   8.85399   8.85399      1.00  2.195984   .386819
   8.85388   8.85388      1.00  2.194404   .386599
   8.85376   8.85376      1.00  2.175424   .381369
   8.85364   8.85364      1.00  2.190654   .386299
   8.85352   8.85352      1.00  2.189354   .384489
   8.85342   8.85342      1.00  2.187624   .382789
   8.85330   8.85330      1.00  2.193614   .383419
   8.85318   8.85318      1.00  2.192394   .385629
   8.85306   8.85306      1.00  2.190814   .385119
   8.85296   8.85296      1.00  2.194644   .386189
   8.85284   8.85284      1.00  2.196524   .384489
   8.85272   8.85272      1.00  2.188054   .385369
   8.85261   8.85261      1.00  2.189074   .384129
   8.85250   8.85250      1.00  2.190304   .386299
   8.85239   8.85239      1.00  2.185334   .386729
   8.85227   8.85227      1.00  2.185734   .385569
   8.85216   8.85216      1.00  2.172554   .382859
   8.85205   8.85205      1.00  2.184684   .380779
   8.85194   8.85194      1.00  2.188204   .381339
   8.85183   8.85183      1.00  2.189954   .385999
   8.85172   8.85172      1.00  2.189614   .385629
   8.85161   8.85161      1.00  2.191924   .388019
   8.85150   8.85150      1.00  2.191484   .387229
   8.85139   8.85139      1.00  2.188444   .386459
   8.85127   8.85127      1.00  2.181314   .383619
   8.85117   8.85117      1.00  2.183084   .383329
   8.85106   8.85106      1.00  2.182754   .384079
   8.85094   8.85094      1.00  2.184434   .385289
   8.85082   8.85082      1.00  2.186954   .384809
   8.85071   8.85071      1.00  2.175104   .382499
   8.85060   8.85060      1.00  2.189424   .384189
   8.85048   8.85048      1.00  2.187254   .385449
   8.85036   8.85036      1.00  2.187754   .385789
   8.85025   8.85025      1.00  2.184084   .386179
   8.85013   8.85013      1.00  2.184324   .383829
   8.85000   8.85000      1.00  2.184754   .382789
   8.84987   8.84987      1.00  2.179474   .381989
   8.84976   8.84976      1.00  2.183134   .382549
   8.84965   8.84965      1.00  2.185134   .384679
   8.84953   8.84953      1.00  2.181894   .382439
   8.84941   8.84941      1.00  2.185464   .381699
   8.84930   8.84930      1.00  2.186084   .382739
   8.84920   8.84920      1.00  2.177994   .382749
   8.84908   8.84908      1.00  2.183614   .385199
   8.84896   8.84896      1.00  2.182524   .384809
   8.84885   8.84885      1.00  2.184574   .384669
   8.84874   8.84874      1.00  2.181384   .385719
   8.84863   8.84863      1.00  2.183334   .384549
   8.84852   8.84852      1.00  2.177874   .384829
   8.84841   8.84841      1.00  2.184284   .383519
   8.84831   8.84831      1.00  2.188744   .383629
   8.84819   8.84819      1.00  2.187584   .382149
   8.84808   8.84808      1.00  2.189874   .383609
   8.84797   8.84797      1.00  2.187894   .384449
   8.84786   8.84786      1.00  2.185144   .382979
   8.84775   8.84775      1.00  2.180404   .385009
   8.84763   8.84763      1.00  2.169634   .381759
   8.84752   8.84752      1.00  2.182974   .382519
   8.84741   8.84741      1.00  2.185674   .382339
   8.84730   8.84730      1.00  2.187594   .383079
   8.84719   8.84719      1.00  2.187844   .382789
   8.84709   8.84709      1.00  2.185534   .383839
   8.84698   8.84698      1.00  2.194114   .385569
   8.84686   8.84686      1.00  2.192694   .382319
   8.84675   8.84675      1.00  2.185614   .383619
   8.84665   8.84665      1.00  2.189824   .382799
   8.84655   8.84655      1.00  2.189854   .383589
   8.84644   8.84644      1.00  2.178374   .380859
   8.84633   8.84633      1.00  2.186614   .381259
   8.84623   8.84623      1.00  2.186144   .380859
   8.84613   8.84613      1.00  2.170064   .378139
   8.84602   8.84602      1.00  2.190244   .382519
   8.84592   8.84592      1.00  2.193164   .386319
   8.84582   8.84582      1.00  2.189484   .384309
   8.84571   8.84571      1.00  2.191764   .382389
   8.84561   8.84561      1.00  2.192494   .382259
   8.84550   8.84550      1.00  2.184314   .380449
   8.84541   8.84541      1.00  2.184964   .380859
   8.84531   8.84531      1.00  2.189874   .382699
   8.84520   8.84520      1.00  2.188524   .381659
   8.84509   8.84509      1.00  2.188064   .381829
   8.84499   8.84499      1.00  2.193204   .381379
   8.84488   8.84488      1.00  2.195054   .382019
   8.84477   8.84477      1.00  2.191964   .381289
   8.84466   8.84466      1.00  2.177874   .379379
   8.84456   8.84456      1.00  2.191424   .382859
   8.84445   8.84445      1.00  2.193534   .383239
   8.84433   8.84433      1.00  2.193984   .383749
   8.84422   8.84422      1.00  2.189354   .380739
   8.84412   8.84412      1.00  2.184764   .383109
   8.84401   8.84401      1.00  2.185814   .382829
   8.84389   8.84389      1.00  2.189954   .382909
   8.84376   8.84376      1.00  2.190734   .382989
   8.84365   8.84365      1.00  2.196054   .383969
   8.84354   8.84354      1.00  2.195704   .383809
   8.84342   8.84342      1.00  2.194134   .384789
   8.84331   8.84331      1.00  2.189954   .383339
   8.84319   8.84319      1.00  2.188504   .383929
   8.84307   8.84307      1.00  2.188324   .385619
   8.84295   8.84295      1.00  2.179314   .382799
   8.84284   8.84284      1.00  2.189934   .383829
   8.84273   8.84273      1.00  2.192024   .384029
   8.84262   8.84262      1.00  2.192904   .385479
   8.84250   8.84250      1.00  2.196714   .383709
   8.84238   8.84238      1.00  2.193424   .385079
   8.84227   8.84227      1.00  2.194404   .387129
   8.84217   8.84217      1.00  2.193034   .388959
   8.84205   8.84205      1.00  2.194524   .390209
   8.84194   8.84194      1.00  2.189744   .390489
   8.84184   8.84184      1.00  2.191604   .386289
   8.84173   8.84173      1.00  2.189584   .386969
   8.84162   8.84162      1.00  2.188164   .387529
   8.84150   8.84150      1.00  2.181404   .385729
   8.84139   8.84139      1.00  2.191424   .385759
   8.84128   8.84128      1.00  2.192264   .384919
   8.84116   8.84116      1.00  2.196244   .386759
   8.84105   8.84105      1.00  2.198264   .387589
   8.84094   8.84094      1.00  2.193984   .388049
   8.84083   8.84083      1.00  2.194114   .388099
   8.84071   8.84071      1.00  2.193564   .387649
   8.84059   8.84059      1.00  2.190344   .387009
   8.84048   8.84048      1.00  2.189214   .387479
   8.84036   8.84036      1.00  2.193544   .388139
   8.84024   8.84024      1.00  2.188844   .387889
   8.84011   8.84011      1.00  2.192934   .388419
   8.84000   8.84000      1.00  2.196154   .390539
   8.83989   8.83989      1.00  2.180254   .387679
   8.83977   8.83977      1.00  2.193924   .388769
   8.83965   8.83965      1.00  2.193964   .389439
   8.83954   8.83954      1.00  2.190974   .390599
   8.83942   8.83942      1.00  2.190864   .388899
   8.83931   8.83931      1.00  2.189614   .389239
   8.83919   8.83919      1.00  2.189424   .388749
   8.83908   8.83908      1.00  2.191184   .389249
   8.83896   8.83896      1.00  2.192684   .390299
   8.83885   8.83885      1.00  2.189784   .388649
   8.83874   8.83874      1.00  2.194604   .390989
   8.83863   8.83863      1.00  2.195524   .392759
   8.83853   8.83853      1.00  2.197754   .394639
   8.83842   8.83842      1.00  2.195024   .392759
   8.83830   8.83830      1.00  2.175004   .390169
   8.83819   8.83819      1.00  2.186954   .391379
   8.83808   8.83808      1.00  2.190224   .395159
   8.83797   8.83797      1.00  2.192204   .395679
   8.83785   8.83785      1.00  2.193524   .392449
   8.83775   8.83775      1.00  2.194144   .395719
   8.83765   8.83765      1.00  2.194934   .394599
   8.83753   8.83753      1.00  2.192964   .395239
   8.83742   8.83742      1.00  2.192914   .397049
   8.83731   8.83731      1.00  2.194184   .397239
   8.83720   8.83720      1.00  2.192454   .394699
   8.83709   8.83709      1.00  2.191624   .394149
   8.83698   8.83698      1.00  2.190784   .393299
   8.83687   8.83687      1.00  2.174264   .390489
   8.83676   8.83676      1.00  2.189014   .394219
   8.83665   8.83665      1.00  2.196464   .398429
   8.83654   8.83654      1.00  2.193734   .397209
   8.83644   8.83644      1.00  2.195644   .397829
   8.83634   8.83634      1.00  2.197544   .399109
   8.83623   8.83623      1.00  2.194164   .398879
   8.83613   8.83613      1.00  2.191244   .398079
   8.83602   8.83602      1.00  2.193694   .399589
   8.83593   8.83593      1.00  2.192334   .397829
   8.83582   8.83582      1.00  2.183504   .398939
   8.83571   8.83571      1.00  2.192104   .403669
   8.83561   8.83561      1.00  2.188054   .403259
   8.83552   8.83552      1.00  2.190724   .404899
   8.83541   8.83541      1.00  2.188414   .403539
   8.83531   8.83531      1.00  2.193144   .402359
   8.83521   8.83521      1.00  2.195914   .401769
   8.83510   8.83510      1.00  2.191834   .399469
   8.83499   8.83499      1.00  2.188004   .400759
   8.83488   8.83488      1.00  2.188464   .400519
   8.83478   8.83478      1.00  2.188894   .402669
   8.83468   8.83468      1.00  2.191564   .403609
   8.83456   8.83456      1.00  2.190334   .403839
   8.83445   8.83445      1.00  2.184214   .401949
   8.83435   8.83435      1.00  2.194534   .403059
   8.83424   8.83424      1.00  2.194024   .402919
   8.83412   8.83412      1.00  2.194764   .405169
   8.83400   8.83400      1.00  2.195014   .402049
   8.83390   8.83390      1.00  2.181294   .401859
   8.83378   8.83378      1.00  2.188324   .406539
   8.83366   8.83366      1.00  2.188014   .406339
   8.83354   8.83354      1.00  2.187374   .406779
   8.83344   8.83344      1.00  2.187304   .407029
   8.83332   8.83332      1.00  2.191384   .406129
   8.83320   8.83320      1.00  2.195544   .407319
   8.83308   8.83308      1.00  2.190514   .407129
   8.83297   8.83297      1.00  2.191514   .409259
   8.83286   8.83286      1.00  2.196364   .409869
   8.83274   8.83274      1.00  2.191114   .406289
   8.83262   8.83262      1.00  2.188404   .404549
   8.83251   8.83251      1.00  2.189754   .403129
   8.83240   8.83240      1.00  2.191894   .406149
   8.83228   8.83228      1.00  2.187044   .406199
   8.83217   8.83217      1.00  2.179104   .404179
   8.83207   8.83207      1.00  2.188564   .406499
   8.83196   8.83196      1.00  2.194614   .407179
   8.83185   8.83185      1.00  2.192644   .408009
   8.83174   8.83174      1.00  2.194874   .406149
   8.83163   8.83163      1.00  2.190424   .406489
   8.83152   8.83152      1.00  2.193924   .406149
   8.83140   8.83140      1.00  2.197604   .408719
   8.83129   8.83129      1.00  2.187404   .405369
   8.83119   8.83119      1.00  2.184834   .407219
   8.83108   8.83108      1.00  2.189534   .407409
   8.83096   8.83096      1.00  2.189044   .407469
   8.83084   8.83084      1.00  2.188514   .408709
   8.83073   8.83073      1.00  2.177564   .406679
   8.83062   8.83062      1.00  2.194954   .409959
   8.83050   8.83050      1.00  2.195674   .409819
   8.83037   8.83037      1.00  2.193224   .411279
   8.83026   8.83026      1.00  2.193824   .407739
   8.83014   8.83014      1.00  2.190724   .408609
   8.83002   8.83002      1.00  2.189854   .408659
   8.82990   8.82990      1.00  2.191254   .409819
   8.82978   8.82978      1.00  2.188794   .408489
   8.82967   8.82967      1.00  2.192604   .409009
   8.82955   8.82955      1.00  2.192504   .410999
   8.82944   8.82944      1.00  2.196514   .412619
   8.82932   8.82932      1.00  2.196284   .412669
   8.82922   8.82922      1.00  2.194984   .411759
   8.82910   8.82910      1.00  2.179344   .410239
   8.82898   8.82898      1.00  2.187894   .411229
   8.82888   8.82888      1.00  2.194994   .413429
   8.82877   8.82877      1.00  2.195994   .413399
   8.82866   8.82866      1.00  2.189974   .412599
   8.82855   8.82855      1.00  2.190064   .413029
   8.82844   8.82844      1.00  2.191574   .414819
   8.82833   8.82833      1.00  2.197074   .415809
   8.82821   8.82821      1.00  2.197514   .413669
   8.82810   8.82810      1.00  2.197104   .413919
   8.82800   8.82800      1.00  2.198484   .416169
   8.82789   8.82789      1.00  2.194554   .412809
   8.82777   8.82777      1.00  2.195054   .415409
   8.82766   8.82766      1.00  2.186494   .414199
   8.82755   8.82755      1.00  2.187264   .412169
   8.82744   8.82744      1.00  2.195824   .413849
   8.82733   8.82733      1.00  2.196444   .413589
   8.82722   8.82722      1.00  2.194024   .414799
   8.82712   8.82712      1.00  2.196194   .417589
   8.82701   8.82701      1.00  2.202134   .417459
   8.82689   8.82689      1.00  2.197544   .416029
   8.82678   8.82678      1.00  2.195424   .416359
   8.82668   8.82668      1.00  2.198504   .416129
   8.82658   8.82658      1.00  2.193744   .416949
   8.82647   8.82647      1.00  2.194404   .415629
   8.82636   8.82636      1.00  2.194104   .413789
   8.82626   8.82626      1.00  2.189004   .415549
   8.82616   8.82616      1.00  2.181184   .413489
   8.82605   8.82605      1.00  2.194764   .417109
   8.82595   8.82595      1.00  2.198714   .418379
   8.82585   8.82585      1.00  2.198464   .419709
   8.82574   8.82574      1.00  2.202014   .419599
   8.82564   8.82564      1.00  2.198404   .417069
   8.82553   8.82553      1.00  2.190884   .414429
   8.82543   8.82543      1.00  2.196784   .417809
   8.82534   8.82534      1.00  2.194404   .416629
   8.82523   8.82523      1.00  2.192774   .414859
   8.82512   8.82512      1.00  2.194724   .415909
   8.82502   8.82502      1.00  2.198464   .417599
   8.82492   8.82492      1.00  2.195424   .416859
   8.82481   8.82481      1.00  2.193604   .417189
   8.82470   8.82470      1.00  2.194604   .416069
   8.82459   8.82459      1.00  2.194614   .417819
   8.82449   8.82449      1.00  2.197034   .418989
   8.82437   8.82437      1.00  2.196844   .418179
   8.82426   8.82426      1.00  2.192794   .417899
   8.82415   8.82415      1.00  2.194504   .418159
   8.82404   8.82404      1.00  2.196924   .419089
   8.82392   8.82392      1.00  2.194404   .420309
   8.82381   8.82381      1.00  2.195874   .417619
   8.82370   8.82370      1.00  2.198974   .417909
   8.82358   8.82358      1.00  2.197934   .416469
   8.82346   8.82346      1.00  2.196994   .418549
   8.82334   8.82334      1.00  2.199394   .421589
   8.82323   8.82323      1.00  2.196624   .418919
   8.82311   8.82311      1.00  2.196704   .416029
   8.82300   8.82300      1.00  2.182784   .414129
   8.82288   8.82288      1.00  2.193854   .416509
   8.82276   8.82276      1.00  2.194294   .416959
   8.82265   8.82265      1.00  2.198164   .417469
   8.82253   8.82253      1.00  2.197394   .418139
   8.82242   8.82242      1.00  2.198294   .418029
   8.82231   8.82231      1.00  2.197304   .416499
   8.82220   8.82220      1.00  2.197684   .416829
   8.82208   8.82208      1.00  2.199534   .419429
   8.82197   8.82197      1.00  2.194854   .418339
   8.82187   8.82187      1.00  2.197854   .417239
   8.82176   8.82176      1.00  2.196964   .418319
   8.82165   8.82165      1.00  2.199494   .419979
   8.82153   8.82153      1.00  2.190084   .418269
   8.82142   8.82142      1.00  2.193354   .417299
   8.82131   8.82131      1.00  2.201114   .417209
   8.82120   8.82120      1.00  2.201364   .417389
   8.82108   8.82108      1.00  2.202244   .419109
   8.82097   8.82097      1.00  2.199764   .418609
   8.82086   8.82086      1.00  2.199234   .418699
   8.82074   8.82074      1.00  2.197444   .417909
   8.82062   8.82062      1.00  2.197714   .418559
   8.82051   8.82051      1.00  2.197394   .418359
   8.82039   8.82039      1.00  2.194174   .415559
   8.82027   8.82027      1.00  2.199554   .416679
   8.82015   8.82015      1.00  2.197264   .415889
   8.82003   8.82003      1.00  2.201454   .419799
   8.81992   8.81992      1.00  2.201764   .418519
   8.81980   8.81980      1.00  2.184844   .414859
   8.81968   8.81968      1.00  2.196634   .420809
   8.81957   8.81957      1.00  2.199364   .416289
   8.81945   8.81945      1.00  2.199754   .416009
   8.81933   8.81933      1.00  2.198464   .418089
   8.81922   8.81922      1.00  2.200294   .418749
   8.81911   8.81911      1.00  2.199854   .419619
   8.81899   8.81899      1.00  2.199034   .415849
   8.81888   8.81888      1.00  2.199234   .419599
   8.81877   8.81877      1.00  2.198884   .418639
   8.81866   8.81866      1.00  2.202854   .415539
   8.81855   8.81855      1.00  2.203334   .416149
   8.81843   8.81843      1.00  2.200264   .415999
   8.81832   8.81832      1.00  2.182974   .410629
   8.81822   8.81822      1.00  2.198564   .414649
   8.81811   8.81811      1.00  2.198074   .417209
   8.81798   8.81798      1.00  2.197384   .421939
   8.81787   8.81787      1.00  2.199434   .416659
   8.81777   8.81777      1.00  2.198384   .416509
   8.81767   8.81767      1.00  2.202084   .418829
   8.81755   8.81755      1.00  2.204234   .420959
   8.81744   8.81744      1.00  2.199864   .419529
   8.81733   8.81733      1.00  2.200404   .420929
   8.81727   8.81727      1.00  2.202054   .420059
