# Supplementary material for: Direct Observation of Palladium Leaching from Pd/C by a Simple Method: X-ray Absorption Spectroscopy of Heterogeneous Mixtures
Source: ACS Omega. 2023 Jun 7;8(24):21787–92. doi: 10.1021/acsomega.3c01343 (PMC10286095; doi:10.1021/acsomega.3c01343)
Supplement: Supplementary file 2 — ao3c01343_si_002.zip [file ao3c01343_si_002.zip › Figure 7,8/22_RK_AirOx_25C_05N_slow_HCl_30min_19.qd]

  9809     KEK-PF   NW10A
 _slow_HCl_30min 20.12.12 6:57: - 20.12.12 6:57: Serial#KEKPF-NW10A_047939
 22_RK_AirOx_25C_05N_slow_HCl_30min                                              
 Ring :   6.5 GeV    50.0 mA -   50.0 mA
 Mono :   Si(311)       D=  1.63747 A    Initial angle=  9.00022 deg
 NW10A     Transmission( 2)   Repetition= 19     Points= 1654
 Param file : QXAFS(SYNC)     angle axis (*)     Block =    1

 Block      Init-Ang  Final-Ang     Step/deg     Time/s       Num
     1        9.00022   8.81728          ***       1.00      1654
 Ortec(-1)     NDCH = 3
  Angle(c)  Angle(o)    time/s         2         3
      Mode         0         0         1         2
    Offset         0         0    .00492    .00311
   9.00022   9.00022      1.00  2.292484  2.543309
   9.00013   9.00013      1.00  2.282534  2.533539
   9.00001   9.00001      1.00  2.300844  2.550389
   8.99990   8.99990      1.00  2.301704  2.552449
   8.99979   8.99979      1.00  2.303834  2.557869
   8.99968   8.99968      1.00  2.301914  2.554349
   8.99956   8.99956      1.00  2.302584  2.554699
   8.99944   8.99944      1.00  2.305784  2.561019
   8.99934   8.99934      1.00  2.306014  2.562559
   8.99923   8.99923      1.00  2.305774  2.560029
   8.99912   8.99912      1.00  2.303044  2.559229
   8.99900   8.99900      1.00  2.305404  2.563769
   8.99890   8.99890      1.00  2.302464  2.559079
   8.99879   8.99879      1.00  2.304764  2.561589
   8.99868   8.99868      1.00  2.304004  2.562769
   8.99857   8.99857      1.00  2.289494  2.545889
   8.99847   8.99847      1.00  2.302794  2.561579
   8.99835   8.99835      1.00  2.304644  2.563389
   8.99824   8.99824      1.00  2.303794  2.564029
   8.99814   8.99814      1.00  2.305264  2.563949
   8.99803   8.99803      1.00  2.304004  2.562349
   8.99792   8.99792      1.00  2.304464  2.565369
   8.99781   8.99781      1.00  2.305414  2.562649
   8.99770   8.99770      1.00  2.304724  2.563589
   8.99760   8.99760      1.00  2.304174  2.563129
   8.99749   8.99749      1.00  2.302284  2.561089
   8.99738   8.99738      1.00  2.307324  2.568289
   8.99726   8.99726      1.00  2.304464  2.564569
   8.99716   8.99716      1.00  2.302784  2.564739
   8.99705   8.99705      1.00  2.296934  2.559119
   8.99694   8.99694      1.00  2.299474  2.563429
   8.99683   8.99683      1.00  2.303174  2.568869
   8.99673   8.99673      1.00  2.303644  2.569419
   8.99663   8.99663      1.00  2.303934  2.567219
   8.99652   8.99652      1.00  2.304554  2.566369
   8.99641   8.99641      1.00  2.304384  2.572139
   8.99631   8.99631      1.00  2.302604  2.564849
   8.99621   8.99621      1.00  2.304704  2.567119
   8.99610   8.99610      1.00  2.302014  2.564629
   8.99600   8.99600      1.00  2.302574  2.566059
   8.99590   8.99590      1.00  2.304354  2.568329
   8.99580   8.99580      1.00  2.304844  2.569389
   8.99570   8.99570      1.00  2.302714  2.567439
   8.99559   8.99559      1.00  2.290604  2.558769
   8.99549   8.99549      1.00  2.299814  2.565489
   8.99539   8.99539      1.00  2.301774  2.568769
   8.99528   8.99528      1.00  2.305194  2.573779
   8.99518   8.99518      1.00  2.302014  2.566619
   8.99508   8.99508      1.00  2.305454  2.572109
   8.99499   8.99499      1.00  2.304524  2.570609
   8.99488   8.99488      1.00  2.300734  2.568299
   8.99477   8.99477      1.00  2.302484  2.568869
   8.99467   8.99467      1.00  2.298504  2.565829
   8.99456   8.99456      1.00  2.300134  2.571699
   8.99445   8.99445      1.00  2.300694  2.569769
   8.99434   8.99434      1.00  2.301804  2.570869
   8.99423   8.99423      1.00  2.295034  2.564329
   8.99411   8.99411      1.00  2.298284  2.568409
   8.99400   8.99400      1.00  2.303854  2.573029
   8.99389   8.99389      1.00  2.301964  2.573039
   8.99378   8.99378      1.00  2.304434  2.572959
   8.99367   8.99367      1.00  2.301204  2.573699
   8.99355   8.99355      1.00  2.302624  2.575019
   8.99344   8.99344      1.00  2.300624  2.570829
   8.99332   8.99332      1.00  2.300334  2.570479
   8.99321   8.99321      1.00  2.299864  2.573399
   8.99309   8.99309      1.00  2.296304  2.568209
   8.99298   8.99298      1.00  2.303224  2.573959
   8.99287   8.99287      1.00  2.301754  2.575299
   8.99276   8.99276      1.00  2.300544  2.577029
   8.99265   8.99265      1.00  2.286424  2.560079
   8.99253   8.99253      1.00  2.296964  2.571969
   8.99242   8.99242      1.00  2.301904  2.576279
   8.99232   8.99232      1.00  2.297924  2.576299
   8.99220   8.99220      1.00  2.299584  2.573249
   8.99209   8.99209      1.00  2.298394  2.575359
   8.99198   8.99198      1.00  2.301514  2.579389
   8.99188   8.99188      1.00  2.299784  2.580649
   8.99177   8.99177      1.00  2.297404  2.579379
   8.99166   8.99166      1.00  2.303954  2.580959
   8.99155   8.99155      1.00  2.298264  2.580269
   8.99144   8.99144      1.00  2.302104  2.581069
   8.99133   8.99133      1.00  2.299534  2.575529
   8.99121   8.99121      1.00  2.300324  2.579919
   8.99111   8.99111      1.00  2.298494  2.577549
   8.99100   8.99100      1.00  2.285064  2.561899
   8.99088   8.99088      1.00  2.298134  2.581109
   8.99076   8.99076      1.00  2.296084  2.575879
   8.99065   8.99065      1.00  2.297624  2.577869
   8.99054   8.99054      1.00  2.298124  2.579369
   8.99042   8.99042      1.00  2.301734  2.585129
   8.99030   8.99030      1.00  2.297094  2.577999
   8.99018   8.99018      1.00  2.298104  2.579819
   8.99007   8.99007      1.00  2.297734  2.575989
   8.98995   8.98995      1.00  2.293484  2.575589
   8.98983   8.98983      1.00  2.297404  2.577639
   8.98972   8.98972      1.00  2.299534  2.580609
   8.98960   8.98960      1.00  2.299724  2.578699
   8.98948   8.98948      1.00  2.295334  2.574189
   8.98937   8.98937      1.00  2.283504  2.560899
   8.98926   8.98926      1.00  2.297404  2.582339
   8.98915   8.98915      1.00  2.299194  2.581979
   8.98904   8.98904      1.00  2.298884  2.581049
   8.98892   8.98892      1.00  2.297904  2.580889
   8.98882   8.98882      1.00  2.299954  2.583179
   8.98871   8.98871      1.00  2.292364  2.578679
   8.98859   8.98859      1.00  2.295124  2.578719
   8.98848   8.98848      1.00  2.294624  2.578839
   8.98837   8.98837      1.00  2.297714  2.581239
   8.98826   8.98826      1.00  2.297834  2.581229
   8.98815   8.98815      1.00  2.295734  2.578699
   8.98804   8.98804      1.00  2.296304  2.582559
   8.98793   8.98793      1.00  2.295144  2.577469
   8.98783   8.98783      1.00  2.282774  2.568569
   8.98772   8.98772      1.00  2.298534  2.584619
   8.98760   8.98760      1.00  2.297434  2.583159
   8.98749   8.98749      1.00  2.297274  2.584819
   8.98739   8.98739      1.00  2.294574  2.578629
   8.98727   8.98727      1.00  2.291244  2.574489
   8.98716   8.98716      1.00  2.298384  2.586319
   8.98705   8.98705      1.00  2.294214  2.584679
   8.98694   8.98694      1.00  2.297304  2.586269
   8.98683   8.98683      1.00  2.297954  2.590949
   8.98673   8.98673      1.00  2.294704  2.583159
   8.98662   8.98662      1.00  2.296544  2.586609
   8.98652   8.98652      1.00  2.294014  2.584179
   8.98641   8.98641      1.00  2.281374  2.569499
   8.98630   8.98630      1.00  2.288444  2.577449
   8.98620   8.98620      1.00  2.294304  2.584549
   8.98611   8.98611      1.00  2.293034  2.583519
   8.98600   8.98600      1.00  2.294594  2.584699
   8.98589   8.98589      1.00  2.293504  2.585579
   8.98580   8.98580      1.00  2.296304  2.588789
   8.98570   8.98570      1.00  2.296894  2.588529
   8.98559   8.98559      1.00  2.294564  2.587979
   8.98548   8.98548      1.00  2.295444  2.586889
   8.98538   8.98538      1.00  2.290614  2.584929
   8.98528   8.98528      1.00  2.293594  2.584589
   8.98517   8.98517      1.00  2.293674  2.581099
   8.98507   8.98507      1.00  2.289554  2.578509
   8.98497   8.98497      1.00  2.283704  2.576719
   8.98487   8.98487      1.00  2.289064  2.578949
   8.98475   8.98475      1.00  2.293074  2.583679
   8.98464   8.98464      1.00  2.297454  2.592059
   8.98454   8.98454      1.00  2.296474  2.591209
   8.98443   8.98443      1.00  2.293314  2.589139
   8.98432   8.98432      1.00  2.292494  2.586809
   8.98421   8.98421      1.00  2.290124  2.585759
   8.98410   8.98410      1.00  2.289514  2.582519
   8.98399   8.98399      1.00  2.292044  2.586549
   8.98387   8.98387      1.00  2.290554  2.584139
   8.98375   8.98375      1.00  2.293334  2.588769
   8.98364   8.98364      1.00  2.292914  2.591379
   8.98353   8.98353      1.00  2.290524  2.593579
   8.98341   8.98341      1.00  2.279364  2.582719
   8.98329   8.98329      1.00  2.296334  2.596159
   8.98318   8.98318      1.00  2.295204  2.598419
   8.98307   8.98307      1.00  2.296574  2.596789
   8.98295   8.98295      1.00  2.289904  2.587879
   8.98283   8.98283      1.00  2.291594  2.590299
   8.98272   8.98272      1.00  2.291684  2.588909
   8.98261   8.98261      1.00  2.292234  2.596039
   8.98250   8.98250      1.00  2.290334  2.592069
   8.98238   8.98238      1.00  2.293304  2.592569
   8.98227   8.98227      1.00  2.292724  2.595799
   8.98216   8.98216      1.00  2.292904  2.595809
   8.98205   8.98205      1.00  2.293844  2.598319
   8.98193   8.98193      1.00  2.276164  2.574519
   8.98182   8.98182      1.00  2.293594  2.593049
   8.98172   8.98172      1.00  2.290954  2.591749
   8.98161   8.98161      1.00  2.293374  2.595759
   8.98150   8.98150      1.00  2.291434  2.596949
   8.98139   8.98139      1.00  2.295284  2.604189
   8.98128   8.98128      1.00  2.292554  2.600049
   8.98116   8.98116      1.00  2.293314  2.595429
   8.98105   8.98105      1.00  2.294994  2.596349
   8.98093   8.98093      1.00  2.293434  2.596549
   8.98082   8.98082      1.00  2.292444  2.599149
   8.98070   8.98070      1.00  2.292114  2.598349
   8.98058   8.98058      1.00  2.294414  2.603669
   8.98047   8.98047      1.00  2.289494  2.599309
   8.98035   8.98035      1.00  2.286754  2.603139
   8.98023   8.98023      1.00  2.283284  2.589089
   8.98012   8.98012      1.00  2.291574  2.598759
   8.98000   8.98000      1.00  2.293864  2.600809
   8.97989   8.97989      1.00  2.292594  2.601069
   8.97976   8.97976      1.00  2.292444  2.598899
   8.97964   8.97964      1.00  2.293604  2.601289
   8.97953   8.97953      1.00  2.290674  2.597029
   8.97943   8.97943      1.00  2.292164  2.600829
   8.97930   8.97930      1.00  2.291434  2.597529
   8.97918   8.97918      1.00  2.292254  2.603079
   8.97908   8.97908      1.00  2.292514  2.599599
   8.97898   8.97898      1.00  2.289434  2.594699
   8.97887   8.97887      1.00  2.293694  2.601279
   8.97875   8.97875      1.00  2.291824  2.599249
   8.97864   8.97864      1.00  2.279124  2.584819
   8.97853   8.97853      1.00  2.293264  2.599079
   8.97842   8.97842      1.00  2.292674  2.599349
   8.97830   8.97830      1.00  2.290574  2.594569
   8.97819   8.97819      1.00  2.293834  2.601549
   8.97809   8.97809      1.00  2.290274  2.599959
   8.97798   8.97798      1.00  2.288944  2.593849
   8.97786   8.97786      1.00  2.290104  2.599379
   8.97775   8.97775      1.00  2.287364  2.598289
   8.97764   8.97764      1.00  2.285614  2.593869
   8.97753   8.97753      1.00  2.290364  2.596649
   8.97742   8.97742      1.00  2.291364  2.601569
   8.97732   8.97732      1.00  2.291954  2.602209
   8.97721   8.97721      1.00  2.275104  2.579619
   8.97710   8.97710      1.00  2.285124  2.591849
   8.97699   8.97699      1.00  2.288234  2.594749
   8.97688   8.97688      1.00  2.289404  2.599439
   8.97678   8.97678      1.00  2.290854  2.601529
   8.97666   8.97666      1.00  2.287474  2.597209
   8.97656   8.97656      1.00  2.288474  2.601889
   8.97645   8.97645      1.00  2.286294  2.596919
   8.97635   8.97635      1.00  2.291494  2.602439
   8.97624   8.97624      1.00  2.288124  2.601079
   8.97613   8.97613      1.00  2.291424  2.608939
   8.97603   8.97603      1.00  2.289484  2.605349
   8.97594   8.97594      1.00  2.285034  2.604339
   8.97583   8.97583      1.00  2.272204  2.582939
   8.97573   8.97573      1.00  2.283474  2.594639
   8.97563   8.97563      1.00  2.287184  2.601709
   8.97553   8.97553      1.00  2.284574  2.599779
   8.97542   8.97542      1.00  2.287314  2.606589
   8.97531   8.97531      1.00  2.286654  2.605459
   8.97521   8.97521      1.00  2.286024  2.608409
   8.97511   8.97511      1.00  2.290474  2.612189
   8.97501   8.97501      1.00  2.290504  2.609199
   8.97490   8.97490      1.00  2.285274  2.605289
   8.97480   8.97480      1.00  2.285424  2.603699
   8.97469   8.97469      1.00  2.285114  2.600039
   8.97458   8.97458      1.00  2.282474  2.599699
   8.97447   8.97447      1.00  2.284514  2.607599
   8.97436   8.97436      1.00  2.269474  2.588909
   8.97425   8.97425      1.00  2.285274  2.609989
   8.97413   8.97413      1.00  2.284104  2.605699
   8.97402   8.97402      1.00  2.288154  2.614129
   8.97391   8.97391      1.00  2.284964  2.605319
   8.97380   8.97380      1.00  2.285074  2.608349
   8.97368   8.97368      1.00  2.288654  2.611379
   8.97356   8.97356      1.00  2.281864  2.607929
   8.97345   8.97345      1.00  2.279494  2.602809
   8.97334   8.97334      1.00  2.280194  2.599599
   8.97322   8.97322      1.00  2.281654  2.603509
   8.97310   8.97310      1.00  2.282444  2.604749
   8.97299   8.97299      1.00  2.284044  2.611899
   8.97287   8.97287      1.00  2.269634  2.597059
   8.97276   8.97276      1.00  2.280554  2.602429
   8.97264   8.97264      1.00  2.288834  2.614349
   8.97253   8.97253      1.00  2.284874  2.605149
   8.97242   8.97242      1.00  2.282714  2.600529
   8.97231   8.97231      1.00  2.282834  2.605759
   8.97219   8.97219      1.00  2.278384  2.599939
   8.97209   8.97209      1.00  2.281634  2.603579
   8.97198   8.97198      1.00  2.280634  2.599869
   8.97186   8.97186      1.00  2.282264  2.602189
   8.97175   8.97175      1.00  2.283884  2.605099
   8.97165   8.97165      1.00  2.281044  2.602329
   8.97154   8.97154      1.00  2.281724  2.607869
   8.97142   8.97142      1.00  2.268294  2.590869
   8.97131   8.97131      1.00  2.277744  2.602239
   8.97120   8.97120      1.00  2.280424  2.605589
   8.97109   8.97109      1.00  2.280864  2.602009
   8.97098   8.97098      1.00  2.276504  2.595909
   8.97085   8.97085      1.00  2.279674  2.605079
   8.97074   8.97074      1.00  2.280924  2.601939
   8.97063   8.97063      1.00  2.281484  2.603239
   8.97052   8.97052      1.00  2.281524  2.611539
   8.97039   8.97039      1.00  2.279364  2.602999
   8.97028   8.97028      1.00  2.282484  2.604179
   8.97016   8.97016      1.00  2.283004  2.608429
   8.97004   8.97004      1.00  2.279264  2.602479
   8.96992   8.96992      1.00  2.276794  2.596819
   8.96980   8.96980      1.00  2.261294  2.584379
   8.96969   8.96969      1.00  2.277754  2.602669
   8.96958   8.96958      1.00  2.277494  2.602429
   8.96946   8.96946      1.00  2.276354  2.599559
   8.96934   8.96934      1.00  2.276854  2.605959
   8.96923   8.96923      1.00  2.282884  2.614129
   8.96912   8.96912      1.00  2.279544  2.610669
   8.96901   8.96901      1.00  2.280594  2.607349
   8.96891   8.96891      1.00  2.277684  2.607029
   8.96879   8.96879      1.00  2.275424  2.599799
   8.96867   8.96867      1.00  2.277184  2.602609
   8.96856   8.96856      1.00  2.277554  2.605069
   8.96845   8.96845      1.00  2.275874  2.603709
   8.96835   8.96835      1.00  2.261894  2.587459
   8.96824   8.96824      1.00  2.274154  2.608359
   8.96812   8.96812      1.00  2.275944  2.604459
   8.96802   8.96802      1.00  2.277714  2.606769
   8.96792   8.96792      1.00  2.278914  2.604989
   8.96779   8.96779      1.00  2.279674  2.607199
   8.96768   8.96768      1.00  2.278174  2.609339
   8.96758   8.96758      1.00  2.277114  2.608009
   8.96747   8.96747      1.00  2.271804  2.602009
   8.96736   8.96736      1.00  2.267204  2.597169
   8.96725   8.96725      1.00  2.272864  2.598289
   8.96714   8.96714      1.00  2.277364  2.604199
   8.96703   8.96703      1.00  2.274704  2.601229
   8.96693   8.96693      1.00  2.273704  2.598759
   8.96682   8.96682      1.00  2.263594  2.589869
   8.96671   8.96671      1.00  2.278444  2.604909
   8.96661   8.96661      1.00  2.277754  2.605989
   8.96649   8.96649      1.00  2.278124  2.608469
   8.96639   8.96639      1.00  2.276844  2.607729
   8.96629   8.96629      1.00  2.274254  2.602829
   8.96619   8.96619      1.00  2.275074  2.604469
   8.96608   8.96608      1.00  2.273434  2.601579
   8.96598   8.96598      1.00  2.272404  2.601879
   8.96588   8.96588      1.00  2.275804  2.603779
   8.96577   8.96577      1.00  2.277904  2.610499
   8.96567   8.96567      1.00  2.273824  2.605749
   8.96557   8.96557      1.00  2.278754  2.610629
   8.96547   8.96547      1.00  2.263014  2.594989
   8.96537   8.96537      1.00  2.274514  2.602039
   8.96526   8.96526      1.00  2.274924  2.606849
   8.96515   8.96515      1.00  2.272894  2.604449
   8.96505   8.96505      1.00  2.273154  2.606499
   8.96495   8.96495      1.00  2.273434  2.602509
   8.96484   8.96484      1.00  2.274144  2.606409
   8.96474   8.96474      1.00  2.277874  2.612269
   8.96463   8.96463      1.00  2.277644  2.609269
   8.96453   8.96453      1.00  2.278654  2.613409
   8.96441   8.96441      1.00  2.278244  2.613269
   8.96429   8.96429      1.00  2.276484  2.611479
   8.96419   8.96419      1.00  2.276194  2.609429
   8.96408   8.96408      1.00  2.274334  2.610259
   8.96396   8.96396      1.00  2.274984  2.610899
   8.96385   8.96385      1.00  2.273044  2.605779
   8.96374   8.96374      1.00  2.260474  2.578979
   8.96362   8.96362      1.00  2.276004  2.583179
   8.96350   8.96350      1.00  2.277704  2.599989
   8.96339   8.96339      1.00  2.281254  2.607219
   8.96327   8.96327      1.00  2.277134  2.600529
   8.96316   8.96316      1.00  2.279564  2.611889
   8.96304   8.96304      1.00  2.276884  2.614539
   8.96292   8.96292      1.00  2.275824  2.611579
   8.96280   8.96280      1.00  2.274024  2.606589
   8.96269   8.96269      1.00  2.271094  2.603509
   8.96258   8.96258      1.00  2.275084  2.608569
   8.96246   8.96246      1.00  2.275104  2.602489
   8.96236   8.96236      1.00  2.278124  2.603159
   8.96225   8.96225      1.00  2.262584  2.592409
   8.96214   8.96214      1.00  2.280244  2.619649
   8.96202   8.96202      1.00  2.277874  2.595399
   8.96191   8.96191      1.00  2.277654  2.606749
   8.96181   8.96181      1.00  2.277854  2.596359
   8.96169   8.96169      1.00  2.275344  2.593269
   8.96158   8.96158      1.00  2.274754  2.596499
   8.96147   8.96147      1.00  2.275084  2.609599
   8.96137   8.96137      1.00  2.274954  2.603729
   8.96125   8.96125      1.00  2.272824  2.596029
   8.96114   8.96114      1.00  2.273204  2.596139
   8.96102   8.96102      1.00  2.277444  2.607659
   8.96091   8.96091      1.00  2.278614  2.609579
   8.96079   8.96079      1.00  2.269614  2.597309
   8.96067   8.96067      1.00  2.272264  2.597719
   8.96056   8.96056      1.00  2.276754  2.605459
   8.96045   8.96045      1.00  2.274954  2.605019
   8.96033   8.96033      1.00  2.275294  2.607109
   8.96021   8.96021      1.00  2.274404  2.605739
   8.96009   8.96009      1.00  2.271144  2.599809
   8.95998   8.95998      1.00  2.275544  2.602579
   8.95986   8.95986      1.00  2.275214  2.607929
   8.95974   8.95974      1.00  2.275484  2.603909
   8.95962   8.95962      1.00  2.281444  2.609299
   8.95952   8.95952      1.00  2.278334  2.611879
   8.95940   8.95940      1.00  2.274034  2.604369
   8.95928   8.95928      1.00  2.273394  2.602669
   8.95917   8.95917      1.00  2.257194  2.583019
   8.95906   8.95906      1.00  2.271854  2.601929
   8.95894   8.95894      1.00  2.272844  2.604489
   8.95883   8.95883      1.00  2.275814  2.604349
   8.95873   8.95873      1.00  2.274354  2.603859
   8.95861   8.95861      1.00  2.274454  2.600939
   8.95850   8.95850      1.00  2.275524  2.604079
   8.95839   8.95839      1.00  2.274354  2.605989
   8.95828   8.95828      1.00  2.276704  2.607629
   8.95817   8.95817      1.00  2.279464  2.606869
   8.95806   8.95806      1.00  2.272494  2.600839
   8.95795   8.95795      1.00  2.272774  2.601219
   8.95784   8.95784      1.00  2.271644  2.601899
   8.95773   8.95773      1.00  2.272584  2.603219
   8.95762   8.95762      1.00  2.268784  2.595149
   8.95750   8.95750      1.00  2.258174  2.579419
   8.95740   8.95740      1.00  2.273354  2.602799
   8.95729   8.95729      1.00  2.275504  2.602739
   8.95717   8.95717      1.00  2.273934  2.602849
   8.95706   8.95706      1.00  2.274444  2.600999
   8.95696   8.95696      1.00  2.272664  2.599659
   8.95686   8.95686      1.00  2.269614  2.591369
   8.95675   8.95675      1.00  2.271594  2.595339
   8.95664   8.95664      1.00  2.266694  2.592339
   8.95653   8.95653      1.00  2.270354  2.598129
   8.95643   8.95643      1.00  2.272064  2.598709
   8.95632   8.95632      1.00  2.271534  2.598309
   8.95621   8.95621      1.00  2.273864  2.601329
   8.95611   8.95611      1.00  2.259344  2.586689
   8.95601   8.95601      1.00  2.270004  2.595049
   8.95590   8.95590      1.00  2.269754  2.596159
   8.95580   8.95580      1.00  2.273384  2.596019
   8.95570   8.95570      1.00  2.270824  2.596459
   8.95560   8.95560      1.00  2.270794  2.594539
   8.95549   8.95549      1.00  2.269774  2.592759
   8.95539   8.95539      1.00  2.269974  2.598529
   8.95529   8.95529      1.00  2.268224  2.592049
   8.95519   8.95519      1.00  2.272544  2.601369
   8.95509   8.95509      1.00  2.271764  2.595469
   8.95498   8.95498      1.00  2.271464  2.593789
   8.95488   8.95488      1.00  2.270654  2.597719
   8.95477   8.95477      1.00  2.269714  2.594509
   8.95466   8.95466      1.00  2.267124  2.588659
   8.95456   8.95456      1.00  2.250344  2.570579
   8.95445   8.95445      1.00  2.269934  2.589049
   8.95434   8.95434      1.00  2.269474  2.583649
   8.95422   8.95422      1.00  2.268314  2.583089
   8.95410   8.95410      1.00  2.273014  2.585699
   8.95400   8.95400      1.00  2.271084  2.592279
   8.95388   8.95388      1.00  2.271334  2.591349
   8.95376   8.95376      1.00  2.272484  2.592719
   8.95365   8.95365      1.00  2.267274  2.590039
   8.95354   8.95354      1.00  2.267724  2.587849
   8.95343   8.95343      1.00  2.268704  2.588679
   8.95331   8.95331      1.00  2.268954  2.586979
   8.95319   8.95319      1.00  2.264954  2.584359
   8.95307   8.95307      1.00  2.251774  2.569399
   8.95295   8.95295      1.00  2.269564  2.589269
   8.95284   8.95284      1.00  2.266794  2.579189
   8.95272   8.95272      1.00  2.270494  2.586739
   8.95261   8.95261      1.00  2.271154  2.587759
   8.95250   8.95250      1.00  2.269804  2.589389
   8.95239   8.95239      1.00  2.267804  2.584879
   8.95228   8.95228      1.00  2.267344  2.585229
   8.95217   8.95217      1.00  2.264164  2.579319
   8.95206   8.95206      1.00  2.263454  2.579159
   8.95194   8.95194      1.00  2.266104  2.582689
   8.95183   8.95183      1.00  2.268314  2.581399
   8.95172   8.95172      1.00  2.265224  2.579289
   8.95162   8.95162      1.00  2.263634  2.577309
   8.95150   8.95150      1.00  2.261874  2.578789
   8.95139   8.95139      1.00  2.269654  2.580399
   8.95129   8.95129      1.00  2.270144  2.582019
   8.95117   8.95117      1.00  2.266324  2.575089
   8.95105   8.95105      1.00  2.264274  2.575039
   8.95094   8.95094      1.00  2.261804  2.569649
   8.95083   8.95083      1.00  2.264874  2.575789
   8.95072   8.95072      1.00  2.260594  2.569149
   8.95060   8.95060      1.00  2.264944  2.572909
   8.95048   8.95048      1.00  2.263814  2.567189
   8.95036   8.95036      1.00  2.263894  2.569479
   8.95025   8.95025      1.00  2.267074  2.570299
   8.95013   8.95013      1.00  2.264504  2.566109
   8.95000   8.95000      1.00  2.254654  2.556449
   8.94989   8.94989      1.00  2.261264  2.561539
   8.94977   8.94977      1.00  2.265014  2.565439
   8.94966   8.94966      1.00  2.260314  2.561079
   8.94954   8.94954      1.00  2.262194  2.560579
   8.94942   8.94942      1.00  2.263264  2.561569
   8.94931   8.94931      1.00  2.266834  2.565739
   8.94919   8.94919      1.00  2.261594  2.560069
   8.94908   8.94908      1.00  2.264554  2.561629
   8.94897   8.94897      1.00  2.265534  2.560569
   8.94886   8.94886      1.00  2.263474  2.557929
   8.94875   8.94875      1.00  2.262484  2.556899
   8.94863   8.94863      1.00  2.258264  2.554509
   8.94853   8.94853      1.00  2.259734  2.547179
   8.94843   8.94843      1.00  2.243304  2.531549
   8.94832   8.94832      1.00  2.257834  2.547509
   8.94820   8.94820      1.00  2.258774  2.545089
   8.94810   8.94810      1.00  2.257354  2.547709
   8.94799   8.94799      1.00  2.259564  2.546599
   8.94788   8.94788      1.00  2.260494  2.544689
   8.94776   8.94776      1.00  2.262384  2.547919
   8.94765   8.94765      1.00  2.257604  2.535099
   8.94754   8.94754      1.00  2.257384  2.535429
   8.94743   8.94743      1.00  2.253654  2.531779
   8.94732   8.94732      1.00  2.255244  2.529579
   8.94721   8.94721      1.00  2.253524  2.529229
   8.94711   8.94711      1.00  2.253124  2.526219
   8.94699   8.94699      1.00  2.249764  2.523299
   8.94688   8.94688      1.00  2.247184  2.520559
   8.94678   8.94678      1.00  2.260244  2.531399
   8.94667   8.94667      1.00  2.257674  2.527659
   8.94656   8.94656      1.00  2.258154  2.523209
   8.94645   8.94645      1.00  2.250414  2.520689
   8.94635   8.94635      1.00  2.252084  2.519769
   8.94625   8.94625      1.00  2.253394  2.516619
   8.94614   8.94614      1.00  2.247584  2.505909
   8.94604   8.94604      1.00  2.253914  2.513969
   8.94594   8.94594      1.00  2.248784  2.505409
   8.94584   8.94584      1.00  2.251524  2.507219
   8.94573   8.94573      1.00  2.251034  2.506009
   8.94563   8.94563      1.00  2.253074  2.501659
   8.94553   8.94553      1.00  2.251374  2.498799
   8.94542   8.94542      1.00  2.236484  2.477579
   8.94532   8.94532      1.00  2.252094  2.493479
   8.94522   8.94522      1.00  2.247294  2.487839
   8.94512   8.94512      1.00  2.248844  2.483459
   8.94502   8.94502      1.00  2.246264  2.479709
   8.94491   8.94491      1.00  2.247984  2.479119
   8.94480   8.94480      1.00  2.243684  2.469929
   8.94469   8.94469      1.00  2.243374  2.468539
   8.94458   8.94458      1.00  2.249034  2.468709
   8.94447   8.94447      1.00  2.247704  2.465059
   8.94436   8.94436      1.00  2.253064  2.470679
   8.94426   8.94426      1.00  2.248554  2.459729
   8.94415   8.94415      1.00  2.245054  2.452959
   8.94403   8.94403      1.00  2.234134  2.441679
   8.94392   8.94392      1.00  2.237494  2.436479
   8.94381   8.94381      1.00  2.238524  2.436289
   8.94369   8.94369      1.00  2.244784  2.441029
   8.94357   8.94357      1.00  2.241654  2.434339
   8.94345   8.94345      1.00  2.243774  2.432629
   8.94334   8.94334      1.00  2.242554  2.431119
   8.94323   8.94323      1.00  2.243474  2.429619
   8.94311   8.94311      1.00  2.243364  2.422539
   8.94299   8.94299      1.00  2.244134  2.417429
   8.94288   8.94288      1.00  2.246234  2.416759
   8.94277   8.94277      1.00  2.235964  2.397839
   8.94265   8.94265      1.00  2.234844  2.390729
   8.94254   8.94254      1.00  2.236244  2.392059
   8.94242   8.94242      1.00  2.219844  2.368399
   8.94231   8.94231      1.00  2.237474  2.375959
   8.94220   8.94220      1.00  2.241744  2.377489
   8.94208   8.94208      1.00  2.240564  2.366679
   8.94198   8.94198      1.00  2.237394  2.362129
   8.94187   8.94187      1.00  2.244404  2.359959
   8.94176   8.94176      1.00  2.237734  2.348029
   8.94165   8.94165      1.00  2.234864  2.337829
   8.94155   8.94155      1.00  2.237424  2.328009
   8.94144   8.94144      1.00  2.232874  2.316229
   8.94132   8.94132      1.00  2.231444  2.308209
   8.94120   8.94120      1.00  2.235984  2.303919
   8.94109   8.94109      1.00  2.239954  2.297549
   8.94099   8.94099      1.00  2.229324  2.282349
   8.94087   8.94087      1.00  2.235744  2.271149
   8.94075   8.94075      1.00  2.238354  2.263409
   8.94063   8.94063      1.00  2.236054  2.248499
   8.94052   8.94052      1.00  2.237424  2.235859
   8.94041   8.94041      1.00  2.236144  2.222809
   8.94028   8.94028      1.00  2.232374  2.202929
   8.94017   8.94017      1.00  2.229414  2.186979
   8.94006   8.94006      1.00  2.230554  2.170849
   8.93994   8.93994      1.00  2.228694  2.152479
   8.93981   8.93981      1.00  2.233534  2.140359
   8.93970   8.93970      1.00  2.239824  2.128149
   8.93959   8.93959      1.00  2.238694  2.107279
   8.93946   8.93946      1.00  2.236634  2.082659
   8.93935   8.93935      1.00  2.234994  2.058029
   8.93925   8.93925      1.00  2.218064  2.023759
   8.93914   8.93914      1.00  2.231904  2.013549
   8.93902   8.93902      1.00  2.232644  1.988139
   8.93890   8.93890      1.00  2.232444  1.963799
   8.93879   8.93879      1.00  2.232824  1.937429
   8.93868   8.93868      1.00  2.232804  1.906239
   8.93857   8.93857      1.00  2.234624  1.874379
   8.93845   8.93845      1.00  2.234854  1.847649
   8.93835   8.93835      1.00  2.236544  1.819369
   8.93824   8.93824      1.00  2.230244  1.782209
   8.93813   8.93813      1.00  2.232424  1.750159
   8.93802   8.93802      1.00  2.230884  1.710159
   8.93791   8.93791      1.00  2.230264  1.677359
   8.93780   8.93780      1.00  2.223844  1.636979
   8.93769   8.93769      1.00  2.223984  1.600099
   8.93757   8.93757      1.00  2.227184  1.562529
   8.93747   8.93747      1.00  2.228204  1.536029
   8.93737   8.93737      1.00  2.232804  1.497579
   8.93725   8.93725      1.00  2.237934  1.450809
   8.93714   8.93714      1.00  2.240264  1.412229
   8.93703   8.93703      1.00  2.235394  1.368159
   8.93693   8.93693      1.00  2.230994  1.335069
   8.93682   8.93682      1.00  2.228524  1.290059
   8.93670   8.93670      1.00  2.224674  1.251589
   8.93660   8.93660      1.00  2.228074  1.212489
   8.93650   8.93650      1.00  2.231704  1.172239
   8.93639   8.93639      1.00  2.228894  1.135799
   8.93628   8.93628      1.00  2.229534  1.097039
   8.93618   8.93618      1.00  2.217194  1.056189
   8.93608   8.93608      1.00  2.232814  1.031869
   8.93597   8.93597      1.00  2.234104   .990899
   8.93587   8.93587      1.00  2.232654   .955999
   8.93577   8.93577      1.00  2.231694   .923039
   8.93567   8.93567      1.00  2.225614   .890679
   8.93556   8.93556      1.00  2.223594   .853849
   8.93545   8.93545      1.00  2.228014   .828529
   8.93536   8.93536      1.00  2.227884   .799739
   8.93526   8.93526      1.00  2.226734   .768169
   8.93515   8.93515      1.00  2.231344   .749309
   8.93505   8.93505      1.00  2.231384   .720129
   8.93495   8.93495      1.00  2.229254   .698359
   8.93484   8.93484      1.00  2.221354   .667289
   8.93473   8.93473      1.00  2.229094   .644909
   8.93462   8.93462      1.00  2.222254   .620639
   8.93451   8.93451      1.00  2.223684   .598279
   8.93441   8.93441      1.00  2.225984   .580089
   8.93429   8.93429      1.00  2.222574   .562039
   8.93418   8.93418      1.00  2.227704   .544949
   8.93406   8.93406      1.00  2.232884   .527939
   8.93395   8.93395      1.00  2.231464   .509919
   8.93384   8.93384      1.00  2.228134   .493459
   8.93372   8.93372      1.00  2.232554   .477879
   8.93361   8.93361      1.00  2.225594   .463079
   8.93349   8.93349      1.00  2.225434   .450209
   8.93336   8.93336      1.00  2.230084   .436749
   8.93325   8.93325      1.00  2.213664   .420269
   8.93314   8.93314      1.00  2.221524   .411389
   8.93303   8.93303      1.00  2.227044   .399539
   8.93292   8.93292      1.00  2.227124   .390569
   8.93280   8.93280      1.00  2.227264   .379819
   8.93268   8.93268      1.00  2.230624   .371659
   8.93257   8.93257      1.00  2.232084   .362779
   8.93246   8.93246      1.00  2.229834   .355459
   8.93234   8.93234      1.00  2.231994   .349439
   8.93223   8.93223      1.00  2.228934   .342229
   8.93212   8.93212      1.00  2.221504   .336669
   8.93201   8.93201      1.00  2.221774   .331089
   8.93190   8.93190      1.00  2.223874   .327319
   8.93179   8.93179      1.00  2.207174   .320499
   8.93168   8.93168      1.00  2.222234   .319559
   8.93157   8.93157      1.00  2.228424   .317629
   8.93146   8.93146      1.00  2.230044   .314409
   8.93135   8.93135      1.00  2.232064   .313309
   8.93124   8.93124      1.00  2.228294   .310419
   8.93112   8.93112      1.00  2.224904   .308229
   8.93100   8.93100      1.00  2.224774   .306419
   8.93089   8.93089      1.00  2.226554   .306849
   8.93078   8.93078      1.00  2.221464   .304869
   8.93066   8.93066      1.00  2.223244   .303659
   8.93055   8.93055      1.00  2.224714   .303889
   8.93043   8.93043      1.00  2.224324   .303499
   8.93032   8.93032      1.00  2.226074   .305219
   8.93019   8.93019      1.00  2.212464   .303209
   8.93007   8.93007      1.00  2.229224   .305139
   8.92996   8.92996      1.00  2.229264   .306319
   8.92984   8.92984      1.00  2.223254   .305279
   8.92972   8.92972      1.00  2.222624   .304809
   8.92960   8.92960      1.00  2.222184   .304799
   8.92949   8.92949      1.00  2.222204   .305489
   8.92938   8.92938      1.00  2.223454   .306959
   8.92925   8.92925      1.00  2.222974   .306829
   8.92914   8.92914      1.00  2.223574   .306719
   8.92903   8.92903      1.00  2.225004   .306439
   8.92892   8.92892      1.00  2.230364   .308639
   8.92880   8.92880      1.00  2.227124   .307019
   8.92869   8.92869      1.00  2.221654   .306069
   8.92859   8.92859      1.00  2.219764   .309269
   8.92849   8.92849      1.00  2.223134   .309869
   8.92837   8.92837      1.00  2.223884   .309899
   8.92825   8.92825      1.00  2.225984   .310699
   8.92814   8.92814      1.00  2.226654   .311089
   8.92804   8.92804      1.00  2.223834   .312499
   8.92792   8.92792      1.00  2.228694   .311869
   8.92781   8.92781      1.00  2.227774   .311429
   8.92770   8.92770      1.00  2.224354   .311579
   8.92759   8.92759      1.00  2.230614   .313629
   8.92748   8.92748      1.00  2.230534   .314339
   8.92737   8.92737      1.00  2.228734   .311759
   8.92726   8.92726      1.00  2.221854   .312929
   8.92715   8.92715      1.00  2.220804   .311619
   8.92704   8.92704      1.00  2.210224   .307489
   8.92693   8.92693      1.00  2.223944   .309289
   8.92683   8.92683      1.00  2.229154   .310869
   8.92672   8.92672      1.00  2.234774   .311959
   8.92661   8.92661      1.00  2.234784   .313629
   8.92650   8.92650      1.00  2.234214   .312749
   8.92640   8.92640      1.00  2.231474   .314129
   8.92630   8.92630      1.00  2.230404   .315059
   8.92619   8.92619      1.00  2.230884   .314809
   8.92609   8.92609      1.00  2.227934   .314219
   8.92599   8.92599      1.00  2.230064   .314109
   8.92588   8.92588      1.00  2.230574   .314559
   8.92578   8.92578      1.00  2.233894   .317129
   8.92567   8.92567      1.00  2.234274   .318359
   8.92557   8.92557      1.00  2.219624   .315389
   8.92547   8.92547      1.00  2.233984   .319819
   8.92537   8.92537      1.00  2.236394   .321389
   8.92526   8.92526      1.00  2.235684   .321239
   8.92516   8.92516      1.00  2.232874   .322779
   8.92505   8.92505      1.00  2.234324   .323629
   8.92495   8.92495      1.00  2.231094   .324209
   8.92484   8.92484      1.00  2.233444   .325329
   8.92473   8.92473      1.00  2.228604   .325179
   8.92463   8.92463      1.00  2.234614   .328079
   8.92452   8.92452      1.00  2.240054   .330819
   8.92441   8.92441      1.00  2.238544   .330839
   8.92429   8.92429      1.00  2.236754   .331759
   8.92419   8.92419      1.00  2.236074   .333969
   8.92407   8.92407      1.00  2.224574   .334569
   8.92396   8.92396      1.00  2.232864   .334459
   8.92385   8.92385      1.00  2.236834   .337879
   8.92374   8.92374      1.00  2.232994   .338379
   8.92362   8.92362      1.00  2.232174   .338039
   8.92349   8.92349      1.00  2.235104   .339849
   8.92338   8.92338      1.00  2.235094   .339919
   8.92327   8.92327      1.00  2.237214   .341249
   8.92315   8.92315      1.00  2.239464   .341729
   8.92303   8.92303      1.00  2.237574   .343969
   8.92292   8.92292      1.00  2.233844   .344949
   8.92280   8.92280      1.00  2.239944   .347699
   8.92269   8.92269      1.00  2.237254   .346569
   8.92257   8.92257      1.00  2.224464   .347469
   8.92247   8.92247      1.00  2.233914   .350779
   8.92236   8.92236      1.00  2.231744   .351129
   8.92224   8.92224      1.00  2.235444   .353459
   8.92213   8.92213      1.00  2.238664   .356009
   8.92202   8.92202      1.00  2.240434   .356259
   8.92191   8.92191      1.00  2.238864   .358579
   8.92180   8.92180      1.00  2.241464   .360289
   8.92169   8.92169      1.00  2.240904   .361859
   8.92158   8.92158      1.00  2.230324   .363509
   8.92147   8.92147      1.00  2.233364   .364119
   8.92136   8.92136      1.00  2.235354   .367489
   8.92125   8.92125      1.00  2.232584   .367899
   8.92113   8.92113      1.00  2.235064   .367919
   8.92102   8.92102      1.00  2.222354   .369289
   8.92090   8.92090      1.00  2.235174   .374609
   8.92079   8.92079      1.00  2.239114   .376969
   8.92067   8.92067      1.00  2.240804   .377759
   8.92056   8.92056      1.00  2.237644   .376239
   8.92044   8.92044      1.00  2.239424   .377399
   8.92032   8.92032      1.00  2.237654   .378439
   8.92021   8.92021      1.00  2.236074   .381089
   8.92009   8.92009      1.00  2.233444   .381419
   8.91997   8.91997      1.00  2.232304   .383519
   8.91985   8.91985      1.00  2.237814   .384159
   8.91974   8.91974      1.00  2.230974   .385049
   8.91962   8.91962      1.00  2.237944   .387909
   8.91950   8.91950      1.00  2.238124   .388749
   8.91938   8.91938      1.00  2.232084   .385329
   8.91928   8.91928      1.00  2.236814   .386319
   8.91916   8.91916      1.00  2.236854   .385399
   8.91904   8.91904      1.00  2.236214   .387759
   8.91893   8.91893      1.00  2.232654   .389889
   8.91883   8.91883      1.00  2.233264   .389909
   8.91871   8.91871      1.00  2.233124   .389709
   8.91860   8.91860      1.00  2.237564   .388389
   8.91850   8.91850      1.00  2.238824   .386849
   8.91838   8.91838      1.00  2.239164   .387559
   8.91827   8.91827      1.00  2.236474   .387019
   8.91816   8.91816      1.00  2.240184   .387749
   8.91805   8.91805      1.00  2.239564   .387209
   8.91794   8.91794      1.00  2.235024   .383549
   8.91784   8.91784      1.00  2.227544   .383729
   8.91772   8.91772      1.00  2.233974   .385499
   8.91761   8.91761      1.00  2.236904   .387379
   8.91750   8.91750      1.00  2.234754   .386239
   8.91740   8.91740      1.00  2.238014   .386369
   8.91729   8.91729      1.00  2.237334   .385109
   8.91717   8.91717      1.00  2.238924   .384289
   8.91706   8.91706      1.00  2.241214   .382559
   8.91696   8.91696      1.00  2.239084   .381319
   8.91685   8.91685      1.00  2.237714   .382319
   8.91673   8.91673      1.00  2.232864   .379929
   8.91663   8.91663      1.00  2.235664   .378679
   8.91653   8.91653      1.00  2.229964   .377619
   8.91642   8.91642      1.00  2.237644   .377169
   8.91631   8.91631      1.00  2.237564   .376849
   8.91621   8.91621      1.00  2.221014   .374259
   8.91611   8.91611      1.00  2.239464   .378059
   8.91600   8.91600      1.00  2.236924   .377329
   8.91590   8.91590      1.00  2.240844   .375779
   8.91580   8.91580      1.00  2.236574   .374519
   8.91569   8.91569      1.00  2.235224   .372019
   8.91559   8.91559      1.00  2.237034   .370619
   8.91548   8.91548      1.00  2.235084   .370919
   8.91539   8.91539      1.00  2.233084   .371539
   8.91529   8.91529      1.00  2.230724   .369039
   8.91518   8.91518      1.00  2.233634   .367429
   8.91508   8.91508      1.00  2.234674   .368409
   8.91498   8.91498      1.00  2.236664   .368329
   8.91487   8.91487      1.00  2.235684   .367629
   8.91476   8.91476      1.00  2.223164   .364789
   8.91465   8.91465      1.00  2.237374   .363039
   8.91454   8.91454      1.00  2.233514   .361349
   8.91444   8.91444      1.00  2.231564   .358969
   8.91432   8.91432      1.00  2.232594   .361499
   8.91420   8.91420      1.00  2.233944   .358149
   8.91410   8.91410      1.00  2.229954   .356859
   8.91399   8.91399      1.00  2.236714   .356829
   8.91387   8.91387      1.00  2.238834   .354259
   8.91376   8.91376      1.00  2.236484   .351649
   8.91365   8.91365      1.00  2.235394   .348869
   8.91352   8.91352      1.00  2.235354   .345809
   8.91340   8.91340      1.00  2.232664   .347579
   8.91329   8.91329      1.00  2.230024   .344279
   8.91318   8.91318      1.00  2.226074   .342339
   8.91306   8.91306      1.00  2.231014   .344159
   8.91294   8.91294      1.00  2.233664   .343619
   8.91283   8.91283      1.00  2.230174   .340599
   8.91272   8.91272      1.00  2.230144   .340969
   8.91261   8.91261      1.00  2.231494   .339589
   8.91250   8.91250      1.00  2.237504   .339279
   8.91238   8.91238      1.00  2.236004   .337509
   8.91227   8.91227      1.00  2.233274   .336899
   8.91216   8.91216      1.00  2.230474   .334189
   8.91205   8.91205      1.00  2.232034   .332789
   8.91194   8.91194      1.00  2.230784   .332819
   8.91183   8.91183      1.00  2.228814   .332339
   8.91173   8.91173      1.00  2.215144   .327669
   8.91161   8.91161      1.00  2.229344   .326399
   8.91150   8.91150      1.00  2.233604   .326089
   8.91139   8.91139      1.00  2.232904   .324029
   8.91128   8.91128      1.00  2.233074   .324999
   8.91117   8.91117      1.00  2.233294   .323019
   8.91105   8.91105      1.00  2.234114   .322689
   8.91094   8.91094      1.00  2.229814   .319849
   8.91083   8.91083      1.00  2.228894   .319269
   8.91071   8.91071      1.00  2.226314   .317879
   8.91059   8.91059      1.00  2.231124   .316739
   8.91048   8.91048      1.00  2.230794   .315529
   8.91037   8.91037      1.00  2.227274   .313329
   8.91025   8.91025      1.00  2.230764   .314089
   8.91013   8.91013      1.00  2.222014   .310809
   8.91001   8.91001      1.00  2.232744   .314019
   8.90990   8.90990      1.00  2.236354   .314599
   8.90977   8.90977      1.00  2.230574   .316989
   8.90966   8.90966      1.00  2.228004   .313949
   8.90955   8.90955      1.00  2.226994   .312899
   8.90944   8.90944      1.00  2.223044   .310589
   8.90931   8.90931      1.00  2.226314   .308129
   8.90920   8.90920      1.00  2.229874   .307899
   8.90909   8.90909      1.00  2.229254   .304689
   8.90898   8.90898      1.00  2.231854   .305369
   8.90887   8.90887      1.00  2.232654   .305629
   8.90876   8.90876      1.00  2.228844   .306239
   8.90865   8.90865      1.00  2.213694   .302679
   8.90854   8.90854      1.00  2.226454   .302469
   8.90843   8.90843      1.00  2.228184   .304719
   8.90832   8.90832      1.00  2.223954   .305379
   8.90822   8.90822      1.00  2.223294   .301619
   8.90811   8.90811      1.00  2.227464   .303449
   8.90799   8.90799      1.00  2.226824   .296999
   8.90788   8.90788      1.00  2.228314   .302129
   8.90777   8.90777      1.00  2.225554   .305109
   8.90766   8.90766      1.00  2.229204   .306099
   8.90754   8.90754      1.00  2.229974   .304219
   8.90743   8.90743      1.00  2.228504   .305029
   8.90733   8.90733      1.00  2.224424   .305189
   8.90722   8.90722      1.00  2.220874   .303939
   8.90711   8.90711      1.00  2.207314   .305649
   8.90700   8.90700      1.00  2.219224   .307469
   8.90689   8.90689      1.00  2.220844   .305609
   8.90679   8.90679      1.00  2.223364   .307179
   8.90667   8.90667      1.00  2.226314   .305599
   8.90656   8.90656      1.00  2.229694   .307999
   8.90646   8.90646      1.00  2.225014   .308709
   8.90636   8.90636      1.00  2.222044   .309059
   8.90626   8.90626      1.00  2.224184   .309229
   8.90615   8.90615      1.00  2.221984   .311929
   8.90605   8.90605      1.00  2.219494   .311629
   8.90595   8.90595      1.00  2.220684   .311689
   8.90585   8.90585      1.00  2.224474   .310449
   8.90574   8.90574      1.00  2.212794   .311429
   8.90564   8.90564      1.00  2.220244   .312819
   8.90554   8.90554      1.00  2.224144   .317159
   8.90543   8.90543      1.00  2.223604   .319869
   8.90532   8.90532      1.00  2.227634   .321839
   8.90523   8.90523      1.00  2.224144   .322849
   8.90513   8.90513      1.00  2.219664   .321449
   8.90502   8.90502      1.00  2.218644   .322819
   8.90491   8.90491      1.00  2.218884   .320279
   8.90481   8.90481      1.00  2.218864   .320229
   8.90471   8.90471      1.00  2.215184   .321139
   8.90459   8.90459      1.00  2.219154   .322889
   8.90447   8.90447      1.00  2.220724   .322639
   8.90437   8.90437      1.00  2.221584   .323789
   8.90426   8.90426      1.00  2.226164   .325419
   8.90415   8.90415      1.00  2.211494   .327899
   8.90404   8.90404      1.00  2.220624   .329979
   8.90392   8.90392      1.00  2.215854   .330739
   8.90381   8.90381      1.00  2.214504   .330049
   8.90369   8.90369      1.00  2.216864   .331249
   8.90358   8.90358      1.00  2.217914   .330669
   8.90346   8.90346      1.00  2.216704   .331909
   8.90335   8.90335      1.00  2.219464   .331219
   8.90323   8.90323      1.00  2.218224   .333279
   8.90311   8.90311      1.00  2.220164   .334519
   8.90299   8.90299      1.00  2.217894   .334799
   8.90288   8.90288      1.00  2.219714   .335059
   8.90277   8.90277      1.00  2.219374   .335279
   8.90265   8.90265      1.00  2.204474   .334299
   8.90254   8.90254      1.00  2.210804   .334859
   8.90243   8.90243      1.00  2.210654   .337279
   8.90232   8.90232      1.00  2.214144   .336629
   8.90220   8.90220      1.00  2.215034   .337929
   8.90210   8.90210      1.00  2.215134   .336839
   8.90199   8.90199      1.00  2.215234   .339009
   8.90187   8.90187      1.00  2.222594   .338669
   8.90176   8.90176      1.00  2.219214   .339549
   8.90166   8.90166      1.00  2.213414   .339119
   8.90155   8.90155      1.00  2.215094   .340399
   8.90144   8.90144      1.00  2.209324   .339919
   8.90132   8.90132      1.00  2.208694   .339979
   8.90121   8.90121      1.00  2.199264   .339999
   8.90110   8.90110      1.00  2.209204   .342459
   8.90098   8.90098      1.00  2.217744   .342889
   8.90086   8.90086      1.00  2.218514   .344159
   8.90075   8.90075      1.00  2.217224   .343599
   8.90064   8.90064      1.00  2.215114   .343019
   8.90052   8.90052      1.00  2.212974   .344959
   8.90040   8.90040      1.00  2.214824   .344919
   8.90029   8.90029      1.00  2.212554   .346149
   8.90017   8.90017      1.00  2.209284   .346169
   8.90005   8.90005      1.00  2.212814   .347849
   8.89992   8.89992      1.00  2.208244   .346149
   8.89981   8.89981      1.00  2.212194   .348309
   8.89970   8.89970      1.00  2.215014   .348719
   8.89958   8.89958      1.00  2.200964   .345409
   8.89946   8.89946      1.00  2.219354   .347699
   8.89935   8.89935      1.00  2.220644   .348299
   8.89924   8.89924      1.00  2.220894   .350599
   8.89913   8.89913      1.00  2.214694   .349869
   8.89901   8.89901      1.00  2.211354   .348349
   8.89891   8.89891      1.00  2.213194   .351399
   8.89880   8.89880      1.00  2.209214   .350969
   8.89868   8.89868      1.00  2.216424   .352229
   8.89857   8.89857      1.00  2.215604   .350359
   8.89846   8.89846      1.00  2.215814   .350829
   8.89836   8.89836      1.00  2.220184   .351869
   8.89824   8.89824      1.00  2.221444   .351579
   8.89813   8.89813      1.00  2.215554   .351409
   8.89802   8.89802      1.00  2.198964   .348529
   8.89791   8.89791      1.00  2.219204   .354909
   8.89779   8.89779      1.00  2.215464   .355299
   8.89768   8.89768      1.00  2.213244   .353929
   8.89758   8.89758      1.00  2.214724   .355319
   8.89748   8.89748      1.00  2.216974   .354969
   8.89736   8.89736      1.00  2.216334   .355859
   8.89725   8.89725      1.00  2.219774   .356409
   8.89714   8.89714      1.00  2.221444   .356359
   8.89703   8.89703      1.00  2.217434   .355069
   8.89692   8.89692      1.00  2.220714   .354769
   8.89682   8.89682      1.00  2.216564   .356519
   8.89671   8.89671      1.00  2.215914   .356079
   8.89660   8.89660      1.00  2.216744   .356519
   8.89649   8.89649      1.00  2.203264   .352319
   8.89638   8.89638      1.00  2.217584   .356899
   8.89629   8.89629      1.00  2.215964   .355139
   8.89619   8.89619      1.00  2.221414   .354699
   8.89608   8.89608      1.00  2.220394   .355329
   8.89597   8.89597      1.00  2.220754   .357059
   8.89587   8.89587      1.00  2.220744   .356599
   8.89577   8.89577      1.00  2.217894   .356279
   8.89567   8.89567      1.00  2.218124   .355799
   8.89556   8.89556      1.00  2.216984   .357149
   8.89546   8.89546      1.00  2.217194   .356279
   8.89536   8.89536      1.00  2.217044   .355949
   8.89526   8.89526      1.00  2.217994   .356109
   8.89515   8.89515      1.00  2.214674   .358799
   8.89505   8.89505      1.00  2.207704   .357379
   8.89495   8.89495      1.00  2.217994   .358989
   8.89484   8.89484      1.00  2.220124   .358209
   8.89473   8.89473      1.00  2.220474   .359989
   8.89463   8.89463      1.00  2.218724   .359259
   8.89452   8.89452      1.00  2.217364   .358809
   8.89441   8.89441      1.00  2.212414   .357869
   8.89429   8.89429      1.00  2.209864   .356759
   8.89418   8.89418      1.00  2.213354   .358349
   8.89408   8.89408      1.00  2.214384   .358739
   8.89396   8.89396      1.00  2.213844   .358389
   8.89384   8.89384      1.00  2.220434   .359029
   8.89373   8.89373      1.00  2.221484   .358899
   8.89362   8.89362      1.00  2.205894   .357149
   8.89350   8.89350      1.00  2.215904   .358819
   8.89338   8.89338      1.00  2.218854   .359649
   8.89326   8.89326      1.00  2.214004   .357859
   8.89315   8.89315      1.00  2.217844   .359429
   8.89304   8.89304      1.00  2.214544   .358839
   8.89292   8.89292      1.00  2.214774   .359409
   8.89281   8.89281      1.00  2.218864   .358959
   8.89270   8.89270      1.00  2.220704   .359379
   8.89258   8.89258      1.00  2.218464   .359809
   8.89246   8.89246      1.00  2.218444   .360629
   8.89235   8.89235      1.00  2.220044   .360269
   8.89225   8.89225      1.00  2.219674   .360979
   8.89213   8.89213      1.00  2.213104   .360379
   8.89202   8.89202      1.00  2.199664   .356079
   8.89191   8.89191      1.00  2.213464   .358979
   8.89180   8.89180      1.00  2.213094   .361489
   8.89169   8.89169      1.00  2.217714   .358699
   8.89158   8.89158      1.00  2.216524   .358799
   8.89148   8.89148      1.00  2.220014   .359169
   8.89137   8.89137      1.00  2.222244   .359799
   8.89125   8.89125      1.00  2.222124   .360299
   8.89113   8.89113      1.00  2.216844   .358609
   8.89102   8.89102      1.00  2.216464   .359569
   8.89092   8.89092      1.00  2.219214   .361659
   8.89080   8.89080      1.00  2.215044   .359719
   8.89068   8.89068      1.00  2.218124   .359249
   8.89057   8.89057      1.00  2.210614   .356509
   8.89045   8.89045      1.00  2.212864   .356459
   8.89033   8.89033      1.00  2.216284   .357969
   8.89021   8.89021      1.00  2.218894   .357629
   8.89010   8.89010      1.00  2.219164   .357559
   8.88998   8.88998      1.00  2.219594   .358359
   8.88986   8.88986      1.00  2.222334   .357789
   8.88974   8.88974      1.00  2.219884   .358789
   8.88963   8.88963      1.00  2.219334   .357409
   8.88952   8.88952      1.00  2.214174   .358449
   8.88940   8.88940      1.00  2.214404   .356459
   8.88928   8.88928      1.00  2.215054   .356779
   8.88917   8.88917      1.00  2.219984   .357959
   8.88906   8.88906      1.00  2.219034   .357609
   8.88894   8.88894      1.00  2.222304   .357099
   8.88883   8.88883      1.00  2.210104   .354939
   8.88872   8.88872      1.00  2.220114   .357029
   8.88862   8.88862      1.00  2.217824   .356739
   8.88851   8.88851      1.00  2.219874   .356979
   8.88839   8.88839      1.00  2.218114   .354799
   8.88828   8.88828      1.00  2.216654   .355929
   8.88818   8.88818      1.00  2.217364   .356079
   8.88807   8.88807      1.00  2.219114   .357399
   8.88795   8.88795      1.00  2.217724   .358889
   8.88784   8.88784      1.00  2.221904   .359679
   8.88773   8.88773      1.00  2.222134   .357689
   8.88762   8.88762      1.00  2.217494   .356239
   8.88751   8.88751      1.00  2.225354   .355139
   8.88740   8.88740      1.00  2.214664   .356629
   8.88729   8.88729      1.00  2.209064   .354849
   8.88718   8.88718      1.00  2.215484   .356529
   8.88707   8.88707      1.00  2.222154   .355039
   8.88696   8.88696      1.00  2.215444   .353139
   8.88686   8.88686      1.00  2.218144   .354089
   8.88674   8.88674      1.00  2.222934   .354619
   8.88664   8.88664      1.00  2.221244   .355259
   8.88653   8.88653      1.00  2.224664   .355219
   8.88643   8.88643      1.00  2.223314   .355769
   8.88633   8.88633      1.00  2.222624   .352269
   8.88622   8.88622      1.00  2.218184   .353679
   8.88612   8.88612      1.00  2.218364   .353759
   8.88602   8.88602      1.00  2.218934   .350529
   8.88591   8.88591      1.00  2.214764   .351529
   8.88580   8.88580      1.00  2.217354   .352349
   8.88570   8.88570      1.00  2.217384   .353049
   8.88560   8.88560      1.00  2.219634   .352969
   8.88550   8.88550      1.00  2.224574   .354669
   8.88540   8.88540      1.00  2.221914   .354729
   8.88529   8.88529      1.00  2.223714   .353789
   8.88519   8.88519      1.00  2.217974   .352829
   8.88509   8.88509      1.00  2.223374   .353049
   8.88498   8.88498      1.00  2.218534   .352719
   8.88488   8.88488      1.00  2.219054   .351379
   8.88477   8.88477      1.00  2.216034   .350459
   8.88466   8.88466      1.00  2.220004   .353149
   8.88455   8.88455      1.00  2.225114   .352539
   8.88445   8.88445      1.00  2.222114   .352969
   8.88434   8.88434      1.00  2.223914   .351859
   8.88423   8.88423      1.00  2.207584   .348239
   8.88411   8.88411      1.00  2.226224   .350619
   8.88401   8.88401      1.00  2.218614   .348339
   8.88390   8.88390      1.00  2.217124   .348559
   8.88378   8.88378      1.00  2.216924   .347609
   8.88366   8.88366      1.00  2.221934   .347389
   8.88355   8.88355      1.00  2.219734   .346739
   8.88343   8.88343      1.00  2.220274   .346739
   8.88332   8.88332      1.00  2.223404   .349249
   8.88320   8.88320      1.00  2.219534   .347109
   8.88308   8.88308      1.00  2.220214   .347989
   8.88297   8.88297      1.00  2.223714   .347969
   8.88286   8.88286      1.00  2.221854   .347829
   8.88274   8.88274      1.00  2.220364   .345759
   8.88263   8.88263      1.00  2.208204   .343749
   8.88252   8.88252      1.00  2.220104   .345389
   8.88241   8.88241      1.00  2.219034   .344499
   8.88229   8.88229      1.00  2.218754   .344579
   8.88219   8.88219      1.00  2.221184   .345589
   8.88208   8.88208      1.00  2.218164   .345239
   8.88197   8.88197      1.00  2.226484   .347559
   8.88186   8.88186      1.00  2.225384   .347469
   8.88175   8.88175      1.00  2.221964   .348599
   8.88165   8.88165      1.00  2.220814   .347439
   8.88153   8.88153      1.00  2.218224   .347799
   8.88142   8.88142      1.00  2.217394   .347469
   8.88131   8.88131      1.00  2.215944   .347669
   8.88120   8.88120      1.00  2.219634   .347069
   8.88109   8.88109      1.00  2.208344   .344349
   8.88098   8.88098      1.00  2.219114   .345539
   8.88087   8.88087      1.00  2.223054   .346799
   8.88075   8.88075      1.00  2.223494   .347489
   8.88064   8.88064      1.00  2.221514   .344569
   8.88052   8.88052      1.00  2.223434   .345939
   8.88040   8.88040      1.00  2.220774   .346009
   8.88029   8.88029      1.00  2.216694   .345449
   8.88017   8.88017      1.00  2.218844   .346939
   8.88004   8.88004      1.00  2.217704   .346599
   8.87993   8.87993      1.00  2.214144   .346909
   8.87982   8.87982      1.00  2.219314   .346209
   8.87970   8.87970      1.00  2.220524   .345429
   8.87958   8.87958      1.00  2.218814   .344909
   8.87947   8.87947      1.00  2.205384   .341989
   8.87937   8.87937      1.00  2.220594   .344859
   8.87924   8.87924      1.00  2.216034   .345589
   8.87912   8.87912      1.00  2.215974   .345899
   8.87901   8.87901      1.00  2.213974   .346209
   8.87890   8.87890      1.00  2.211684   .344179
   8.87879   8.87879      1.00  2.213594   .347009
   8.87868   8.87868      1.00  2.218434   .345119
   8.87858   8.87858      1.00  2.216014   .346489
   8.87847   8.87847      1.00  2.217014   .346069
   8.87835   8.87835      1.00  2.217804   .344889
   8.87824   8.87824      1.00  2.217154   .344339
   8.87814   8.87814      1.00  2.217474   .344909
   8.87803   8.87803      1.00  2.216024   .343829
   8.87790   8.87790      1.00  2.200284   .342719
   8.87779   8.87779      1.00  2.209384   .344609
   8.87769   8.87769      1.00  2.211584   .344689
   8.87758   8.87758      1.00  2.214654   .345779
   8.87747   8.87747      1.00  2.212754   .347219
   8.87736   8.87736      1.00  2.212674   .345939
   8.87725   8.87725      1.00  2.212714   .346699
   8.87714   8.87714      1.00  2.215334   .348899
   8.87703   8.87703      1.00  2.215914   .348589
   8.87692   8.87692      1.00  2.215074   .347459
   8.87681   8.87681      1.00  2.211064   .346539
   8.87671   8.87671      1.00  2.208314   .348719
   8.87659   8.87659      1.00  2.206924   .345409
   8.87649   8.87649      1.00  2.206344   .345799
   8.87639   8.87639      1.00  2.209734   .347839
   8.87628   8.87628      1.00  2.204634   .345929
   8.87618   8.87618      1.00  2.217354   .349619
   8.87607   8.87607      1.00  2.216964   .348899
   8.87597   8.87597      1.00  2.213524   .348949
   8.87587   8.87587      1.00  2.213294   .346639
   8.87576   8.87576      1.00  2.209564   .347739
   8.87566   8.87566      1.00  2.212864   .347689
   8.87556   8.87556      1.00  2.210784   .350249
   8.87546   8.87546      1.00  2.207484   .348439
   8.87535   8.87535      1.00  2.210014   .350119
   8.87524   8.87524      1.00  2.213374   .352409
   8.87515   8.87515      1.00  2.212494   .351219
   8.87505   8.87505      1.00  2.213094   .352379
   8.87494   8.87494      1.00  2.200044   .350049
   8.87483   8.87483      1.00  2.210584   .351879
   8.87472   8.87472      1.00  2.212704   .353489
   8.87462   8.87462      1.00  2.214964   .354259
   8.87450   8.87450      1.00  2.211144   .356379
   8.87439   8.87439      1.00  2.211024   .353509
   8.87428   8.87428      1.00  2.208724   .355429
   8.87417   8.87417      1.00  2.206704   .355269
   8.87406   8.87406      1.00  2.207474   .354089
   8.87394   8.87394      1.00  2.214454   .354019
   8.87383   8.87383      1.00  2.213564   .353649
   8.87372   8.87372      1.00  2.214534   .354559
   8.87360   8.87360      1.00  2.216114   .353929
   8.87348   8.87348      1.00  2.200094   .352699
   8.87337   8.87337      1.00  2.207404   .353059
   8.87326   8.87326      1.00  2.209394   .354269
   8.87313   8.87313      1.00  2.211564   .357259
   8.87302   8.87302      1.00  2.207924   .356049
   8.87291   8.87291      1.00  2.212354   .355789
   8.87279   8.87279      1.00  2.212954   .357889
   8.87268   8.87268      1.00  2.208144   .356669
   8.87256   8.87256      1.00  2.216234   .361949
   8.87245   8.87245      1.00  2.212594   .359439
   8.87233   8.87233      1.00  2.216264   .362919
   8.87222   8.87222      1.00  2.210624   .360769
   8.87211   8.87211      1.00  2.211644   .361429
   8.87200   8.87200      1.00  2.206164   .362199
   8.87189   8.87189      1.00  2.191604   .355739
   8.87178   8.87178      1.00  2.209614   .359039
   8.87167   8.87167      1.00  2.211224   .358199
   8.87156   8.87156      1.00  2.211194   .359469
   8.87145   8.87145      1.00  2.212354   .360499
   8.87134   8.87134      1.00  2.213434   .361329
   8.87122   8.87122      1.00  2.209174   .362259
   8.87111   8.87111      1.00  2.210954   .362029
   8.87101   8.87101      1.00  2.209344   .360339
   8.87089   8.87089      1.00  2.201114   .359579
   8.87077   8.87077      1.00  2.204634   .358539
   8.87066   8.87066      1.00  2.206654   .360939
   8.87055   8.87055      1.00  2.207204   .362359
   8.87042   8.87042      1.00  2.206854   .365089
   8.87030   8.87030      1.00  2.197014   .363019
   8.87019   8.87019      1.00  2.210514   .366939
   8.87007   8.87007      1.00  2.208164   .365409
   8.86995   8.86995      1.00  2.207134   .365999
   8.86982   8.86982      1.00  2.210594   .366309
   8.86972   8.86972      1.00  2.207514   .366199
   8.86961   8.86961      1.00  2.207954   .365699
   8.86948   8.86948      1.00  2.203394   .364459
   8.86937   8.86937      1.00  2.203544   .364829
   8.86926   8.86926      1.00  2.205804   .366249
   8.86914   8.86914      1.00  2.206644   .366609
   8.86902   8.86902      1.00  2.211174   .368389
   8.86891   8.86891      1.00  2.209644   .368909
   8.86880   8.86880      1.00  2.210844   .369389
   8.86869   8.86869      1.00  2.198934   .366739
   8.86858   8.86858      1.00  2.209084   .369049
   8.86847   8.86847      1.00  2.208644   .368969
   8.86836   8.86836      1.00  2.201264   .370169
   8.86826   8.86826      1.00  2.207954   .367469
   8.86814   8.86814      1.00  2.207664   .365089
   8.86803   8.86803      1.00  2.207414   .365999
   8.86792   8.86792      1.00  2.213704   .368859
   8.86781   8.86781      1.00  2.209514   .367639
   8.86770   8.86770      1.00  2.205774   .366549
   8.86759   8.86759      1.00  2.210534   .368619
   8.86748   8.86748      1.00  2.209674   .367569
   8.86738   8.86738      1.00  2.206924   .369639
   8.86726   8.86726      1.00  2.204114   .367239
   8.86715   8.86715      1.00  2.191934   .365139
   8.86704   8.86704      1.00  2.206194   .367019
   8.86694   8.86694      1.00  2.202344   .369499
   8.86683   8.86683      1.00  2.206654   .369589
   8.86671   8.86671      1.00  2.206654   .371819
   8.86661   8.86661      1.00  2.208974   .370099
   8.86651   8.86651      1.00  2.211734   .369939
   8.86640   8.86640      1.00  2.202484   .369999
   8.86629   8.86629      1.00  2.204974   .369779
   8.86620   8.86620      1.00  2.204474   .371759
   8.86610   8.86610      1.00  2.202934   .371229
   8.86599   8.86599      1.00  2.197454   .369269
   8.86588   8.86588      1.00  2.205724   .370559
   8.86578   8.86578      1.00  2.209424   .371419
   8.86568   8.86568      1.00  2.202394   .371019
   8.86557   8.86557      1.00  2.193074   .370629
   8.86547   8.86547      1.00  2.205694   .374419
   8.86536   8.86536      1.00  2.208604   .374699
   8.86527   8.86527      1.00  2.207354   .373339
   8.86517   8.86517      1.00  2.205704   .373449
   8.86506   8.86506      1.00  2.203814   .374759
   8.86496   8.86496      1.00  2.198814   .372829
   8.86485   8.86485      1.00  2.202994   .375409
   8.86473   8.86473      1.00  2.196594   .371919
   8.86463   8.86463      1.00  2.197984   .372409
   8.86452   8.86452      1.00  2.205404   .374179
   8.86442   8.86442      1.00  2.205394   .374339
   8.86430   8.86430      1.00  2.204234   .375079
   8.86419   8.86419      1.00  2.194904   .374619
   8.86408   8.86408      1.00  2.198704   .373789
   8.86397   8.86397      1.00  2.200264   .373499
   8.86385   8.86385      1.00  2.197584   .373759
   8.86373   8.86373      1.00  2.200784   .376429
   8.86362   8.86362      1.00  2.198744   .375709
   8.86350   8.86350      1.00  2.202224   .376139
   8.86337   8.86337      1.00  2.203064   .376899
   8.86326   8.86326      1.00  2.201544   .376529
   8.86315   8.86315      1.00  2.206164   .375799
   8.86304   8.86304      1.00  2.202034   .376099
   8.86292   8.86292      1.00  2.198494   .376299
   8.86280   8.86280      1.00  2.202604   .376779
   8.86269   8.86269      1.00  2.201874   .377139
   8.86259   8.86259      1.00  2.180944   .372789
   8.86247   8.86247      1.00  2.196094   .376599
   8.86235   8.86235      1.00  2.200544   .377159
   8.86225   8.86225      1.00  2.198124   .375689
   8.86214   8.86214      1.00  2.200504   .374619
   8.86202   8.86202      1.00  2.203184   .376619
   8.86191   8.86191      1.00  2.200434   .376579
   8.86180   8.86180      1.00  2.203644   .376919
   8.86170   8.86170      1.00  2.202884   .378059
   8.86158   8.86158      1.00  2.197874   .376349
   8.86147   8.86147      1.00  2.197694   .376849
   8.86136   8.86136      1.00  2.199814   .380759
   8.86125   8.86125      1.00  2.195154   .378649
   8.86113   8.86113      1.00  2.178984   .374639
   8.86102   8.86102      1.00  2.199654   .379129
   8.86091   8.86091      1.00  2.204984   .379719
   8.86079   8.86079      1.00  2.200704   .378449
   8.86067   8.86067      1.00  2.200844   .378049
   8.86056   8.86056      1.00  2.200444   .379779
   8.86044   8.86044      1.00  2.195634   .379649
   8.86033   8.86033      1.00  2.198434   .378699
   8.86020   8.86020      1.00  2.199034   .380499
   8.86008   8.86008      1.00  2.188984   .378249
   8.85997   8.85997      1.00  2.192864   .378609
   8.85985   8.85985      1.00  2.198574   .379389
   8.85974   8.85974      1.00  2.196054   .379739
   8.85962   8.85962      1.00  2.197794   .380899
   8.85950   8.85950      1.00  2.191114   .380769
   8.85939   8.85939      1.00  2.198604   .384219
   8.85927   8.85927      1.00  2.197714   .382519
   8.85916   8.85916      1.00  2.201014   .382229
   8.85906   8.85906      1.00  2.195014   .381099
   8.85894   8.85894      1.00  2.191664   .382139
   8.85882   8.85882      1.00  2.196474   .383859
   8.85871   8.85871      1.00  2.193394   .381639
   8.85861   8.85861      1.00  2.196584   .383279
   8.85850   8.85850      1.00  2.198944   .383159
   8.85838   8.85838      1.00  2.201934   .384599
   8.85827   8.85827      1.00  2.199164   .384349
   8.85817   8.85817      1.00  2.198724   .384459
   8.85806   8.85806      1.00  2.193604   .382689
   8.85794   8.85794      1.00  2.185974   .381709
   8.85783   8.85783      1.00  2.195954   .383479
   8.85773   8.85773      1.00  2.198634   .384019
   8.85761   8.85761      1.00  2.196304   .382599
   8.85750   8.85750      1.00  2.193684   .382789
   8.85739   8.85739      1.00  2.192804   .382979
   8.85729   8.85729      1.00  2.199054   .383939
   8.85718   8.85718      1.00  2.198914   .383269
   8.85707   8.85707      1.00  2.199774   .382369
   8.85695   8.85695      1.00  2.199294   .382019
   8.85685   8.85685      1.00  2.196344   .383999
   8.85674   8.85674      1.00  2.194894   .383529
   8.85663   8.85663      1.00  2.186564   .380579
   8.85652   8.85652      1.00  2.192824   .383399
   8.85642   8.85642      1.00  2.176754   .378689
   8.85632   8.85632      1.00  2.192054   .385729
   8.85621   8.85621      1.00  2.193904   .383769
   8.85611   8.85611      1.00  2.194404   .385549
   8.85601   8.85601      1.00  2.201964   .386049
   8.85590   8.85590      1.00  2.195734   .386489
   8.85580   8.85580      1.00  2.191414   .385949
   8.85570   8.85570      1.00  2.187814   .383849
   8.85560   8.85560      1.00  2.191264   .384169
   8.85550   8.85550      1.00  2.186954   .381499
   8.85539   8.85539      1.00  2.187714   .383359
   8.85528   8.85528      1.00  2.194444   .384629
   8.85519   8.85519      1.00  2.190524   .381439
   8.85509   8.85509      1.00  2.189814   .379319
   8.85498   8.85498      1.00  2.177824   .379619
   8.85487   8.85487      1.00  2.191864   .383009
   8.85477   8.85477      1.00  2.193384   .384819
   8.85466   8.85466      1.00  2.191434   .381289
   8.85455   8.85455      1.00  2.185624   .381559
   8.85444   8.85444      1.00  2.186184   .381279
   8.85432   8.85432      1.00  2.184174   .384029
   8.85422   8.85422      1.00  2.184934   .381799
   8.85410   8.85410      1.00  2.182584   .381479
   8.85399   8.85399      1.00  2.186364   .381879
   8.85388   8.85388      1.00  2.190474   .384869
   8.85376   8.85376      1.00  2.190614   .380979
   8.85365   8.85365      1.00  2.186064   .379049
   8.85353   8.85353      1.00  2.184614   .379429
   8.85341   8.85341      1.00  2.186434   .380609
   8.85330   8.85330      1.00  2.166694   .380369
   8.85318   8.85318      1.00  2.179214   .381149
   8.85307   8.85307      1.00  2.184744   .383529
   8.85296   8.85296      1.00  2.181304   .383119
   8.85285   8.85285      1.00  2.184464   .385379
   8.85273   8.85273      1.00  2.184434   .384239
   8.85261   8.85261      1.00  2.183364   .384919
   8.85250   8.85250      1.00  2.183974   .382519
   8.85238   8.85238      1.00  2.182804   .382239
   8.85227   8.85227      1.00  2.185194   .379749
   8.85216   8.85216      1.00  2.178464   .382999
   8.85205   8.85205      1.00  2.184054   .385059
   8.85195   8.85195      1.00  2.175894   .385889
   8.85183   8.85183      1.00  2.160134   .381209
   8.85172   8.85172      1.00  2.178114   .384669
   8.85162   8.85162      1.00  2.179474   .384429
   8.85151   8.85151      1.00  2.177974   .380979
   8.85139   8.85139      1.00  2.183024   .380129
   8.85127   8.85127      1.00  2.185364   .381729
   8.85116   8.85116      1.00  2.180154   .378899
   8.85106   8.85106      1.00  2.179224   .375599
   8.85094   8.85094      1.00  2.176674   .377389
   8.85082   8.85082      1.00  2.172804   .376989
   8.85071   8.85071      1.00  2.175654   .376879
   8.85060   8.85060      1.00  2.178634   .379169
   8.85047   8.85047      1.00  2.177424   .376939
   8.85036   8.85036      1.00  2.169204   .375219
   8.85024   8.85024      1.00  2.177844   .377339
   8.85012   8.85012      1.00  2.178934   .378939
   8.85000   8.85000      1.00  2.180214   .376299
   8.84988   8.84988      1.00  2.179284   .376909
   8.84977   8.84977      1.00  2.177854   .376759
   8.84966   8.84966      1.00  2.175064   .378639
   8.84954   8.84954      1.00  2.173374   .376099
   8.84942   8.84942      1.00  2.172584   .378079
   8.84930   8.84930      1.00  2.173854   .377089
   8.84919   8.84919      1.00  2.178504   .375679
   8.84908   8.84908      1.00  2.177744   .379149
   8.84896   8.84896      1.00  2.180834   .376929
   8.84886   8.84886      1.00  2.182484   .378739
   8.84874   8.84874      1.00  2.167854   .375479
   8.84863   8.84863      1.00  2.176774   .375599
   8.84852   8.84852      1.00  2.175494   .376629
   8.84841   8.84841      1.00  2.174524   .376059
   8.84831   8.84831      1.00  2.173494   .376289
   8.84819   8.84819      1.00  2.175494   .377229
   8.84808   8.84808      1.00  2.174754   .377819
   8.84797   8.84797      1.00  2.180354   .379859
   8.84786   8.84786      1.00  2.180164   .377839
   8.84775   8.84775      1.00  2.181214   .376889
   8.84763   8.84763      1.00  2.181384   .376849
   8.84753   8.84753      1.00  2.176874   .377299
   8.84742   8.84742      1.00  2.181334   .378329
   8.84730   8.84730      1.00  2.162564   .374579
   8.84719   8.84719      1.00  2.175724   .376159
   8.84709   8.84709      1.00  2.175914   .376159
   8.84698   8.84698      1.00  2.176134   .376429
   8.84686   8.84686      1.00  2.177854   .378639
   8.84675   8.84675      1.00  2.179544   .376419
   8.84665   8.84665      1.00  2.184284   .376779
   8.84655   8.84655      1.00  2.180034   .377789
   8.84644   8.84644      1.00  2.181044   .377329
   8.84633   8.84633      1.00  2.181854   .377919
   8.84623   8.84623      1.00  2.179494   .377189
   8.84613   8.84613      1.00  2.178344   .378899
   8.84602   8.84602      1.00  2.171634   .376409
   8.84592   8.84592      1.00  2.178304   .376469
   8.84582   8.84582      1.00  2.163464   .373159
   8.84572   8.84572      1.00  2.184864   .379189
   8.84561   8.84561      1.00  2.182504   .376499
   8.84550   8.84550      1.00  2.183344   .378049
   8.84540   8.84540      1.00  2.185124   .379909
   8.84531   8.84531      1.00  2.185404   .379359
   8.84520   8.84520      1.00  2.181684   .378189
   8.84509   8.84509      1.00  2.180134   .378439
   8.84499   8.84499      1.00  2.185584   .379559
   8.84488   8.84488      1.00  2.181164   .377499
   8.84477   8.84477      1.00  2.182494   .378239
   8.84466   8.84466      1.00  2.180854   .378699
   8.84456   8.84456      1.00  2.184604   .378849
   8.84445   8.84445      1.00  2.185624   .379929
   8.84434   8.84434      1.00  2.184324   .380049
   8.84423   8.84423      1.00  2.182544   .380349
   8.84412   8.84412      1.00  2.186094   .379479
   8.84401   8.84401      1.00  2.188324   .381739
   8.84388   8.84388      1.00  2.183564   .383329
   8.84376   8.84376      1.00  2.180684   .384879
   8.84365   8.84365      1.00  2.179844   .383339
   8.84354   8.84354      1.00  2.183744   .380469
   8.84342   8.84342      1.00  2.183064   .380959
   8.84330   8.84330      1.00  2.187194   .382489
   8.84319   8.84319      1.00  2.190864   .381699
   8.84308   8.84308      1.00  2.185824   .379049
   8.84295   8.84295      1.00  2.188354   .382609
   8.84284   8.84284      1.00  2.187644   .383179
   8.84273   8.84273      1.00  2.182674   .382259
   8.84261   8.84261      1.00  2.182604   .385689
   8.84250   8.84250      1.00  2.186814   .382359
   8.84238   8.84238      1.00  2.183224   .382519
   8.84227   8.84227      1.00  2.183654   .382719
   8.84217   8.84217      1.00  2.191104   .384909
   8.84205   8.84205      1.00  2.187544   .387999
   8.84194   8.84194      1.00  2.190784   .388859
   8.84184   8.84184      1.00  2.191724   .387329
   8.84173   8.84173      1.00  2.189754   .386069
   8.84162   8.84162      1.00  2.183034   .382589
   8.84150   8.84150      1.00  2.184354   .385439
   8.84139   8.84139      1.00  2.182884   .383929
   8.84128   8.84128      1.00  2.184894   .383649
   8.84116   8.84116      1.00  2.177314   .387929
   8.84104   8.84104      1.00  2.185974   .386549
   8.84094   8.84094      1.00  2.187914   .385699
   8.84083   8.84083      1.00  2.190974   .388369
   8.84071   8.84071      1.00  2.194034   .389829
   8.84059   8.84059      1.00  2.186604   .387589
   8.84047   8.84047      1.00  2.190244   .387529
   8.84036   8.84036      1.00  2.189824   .387079
   8.84024   8.84024      1.00  2.181794   .385319
   8.84012   8.84012      1.00  2.182384   .386099
   8.84000   8.84000      1.00  2.189724   .387299
   8.83989   8.83989      1.00  2.186964   .384549
   8.83977   8.83977      1.00  2.181344   .386049
   8.83965   8.83965      1.00  2.183424   .389809
   8.83954   8.83954      1.00  2.187134   .390469
   8.83943   8.83943      1.00  2.189544   .386829
   8.83931   8.83931      1.00  2.192834   .388759
   8.83919   8.83919      1.00  2.186534   .387669
   8.83908   8.83908      1.00  2.185864   .386529
   8.83897   8.83897      1.00  2.186374   .387989
   8.83886   8.83886      1.00  2.182094   .390099
   8.83874   8.83874      1.00  2.180224   .389429
   8.83863   8.83863      1.00  2.185414   .390799
   8.83852   8.83852      1.00  2.190774   .393199
   8.83841   8.83841      1.00  2.189254   .392659
   8.83830   8.83830      1.00  2.191924   .391109
   8.83819   8.83819      1.00  2.191194   .393059
   8.83808   8.83808      1.00  2.172554   .391439
   8.83797   8.83797      1.00  2.183584   .389389
   8.83785   8.83785      1.00  2.182614   .391319
   8.83775   8.83775      1.00  2.187354   .391819
   8.83764   8.83764      1.00  2.183824   .390249
   8.83753   8.83753      1.00  2.185534   .390279
   8.83742   8.83742      1.00  2.185854   .391359
   8.83732   8.83732      1.00  2.185864   .390619
   8.83721   8.83721      1.00  2.189094   .393489
   8.83709   8.83709      1.00  2.188054   .392359
   8.83698   8.83698      1.00  2.187214   .393679
   8.83687   8.83687      1.00  2.188584   .391799
   8.83677   8.83677      1.00  2.189034   .392639
   8.83665   8.83665      1.00  2.172864   .391259
   8.83654   8.83654      1.00  2.181534   .391919
   8.83645   8.83645      1.00  2.186604   .393099
   8.83634   8.83634      1.00  2.184434   .393339
   8.83624   8.83624      1.00  2.181234   .392399
   8.83613   8.83613      1.00  2.186884   .392599
   8.83603   8.83603      1.00  2.191954   .396709
   8.83593   8.83593      1.00  2.189824   .398239
   8.83582   8.83582      1.00  2.189334   .397229
   8.83572   8.83572      1.00  2.186114   .396559
   8.83562   8.83562      1.00  2.180454   .394629
   8.83552   8.83552      1.00  2.185804   .398459
   8.83541   8.83541      1.00  2.181544   .396249
   8.83530   8.83530      1.00  2.181174   .397059
   8.83521   8.83521      1.00  2.178734   .396089
   8.83511   8.83511      1.00  2.185564   .397669
   8.83499   8.83499      1.00  2.187454   .399149
   8.83488   8.83488      1.00  2.184644   .399279
   8.83478   8.83478      1.00  2.191374   .399429
   8.83467   8.83467      1.00  2.187164   .401509
   8.83456   8.83456      1.00  2.185414   .397719
   8.83445   8.83445      1.00  2.184164   .398049
   8.83434   8.83434      1.00  2.181434   .396979
   8.83423   8.83423      1.00  2.185504   .398739
   8.83412   8.83412      1.00  2.181714   .400199
   8.83401   8.83401      1.00  2.183574   .402129
   8.83390   8.83390      1.00  2.184804   .401719
   8.83379   8.83379      1.00  2.192174   .403919
   8.83366   8.83366      1.00  2.176864   .400059
   8.83354   8.83354      1.00  2.184914   .401199
   8.83343   8.83343      1.00  2.190124   .401719
   8.83332   8.83332      1.00  2.181344   .398229
   8.83321   8.83321      1.00  2.181014   .400709
   8.83308   8.83308      1.00  2.180304   .398669
   8.83297   8.83297      1.00  2.184004   .400949
   8.83286   8.83286      1.00  2.188274   .400259
   8.83274   8.83274      1.00  2.184974   .401679
   8.83262   8.83262      1.00  2.190084   .402899
   8.83251   8.83251      1.00  2.186894   .400669
   8.83240   8.83240      1.00  2.186654   .403859
   8.83229   8.83229      1.00  2.185144   .402359
   8.83217   8.83217      1.00  2.186414   .402859
   8.83206   8.83206      1.00  2.186784   .403819
   8.83196   8.83196      1.00  2.184834   .404229
   8.83185   8.83185      1.00  2.171664   .399639
   8.83173   8.83173      1.00  2.180884   .402989
   8.83162   8.83162      1.00  2.188484   .404709
   8.83152   8.83152      1.00  2.187584   .405919
   8.83140   8.83140      1.00  2.190364   .404169
   8.83129   8.83129      1.00  2.190834   .404099
   8.83118   8.83118      1.00  2.188744   .405619
   8.83107   8.83107      1.00  2.190884   .407079
   8.83095   8.83095      1.00  2.185704   .406209
   8.83084   8.83084      1.00  2.187444   .406019
   8.83073   8.83073      1.00  2.185244   .405529
   8.83062   8.83062      1.00  2.188104   .406109
   8.83050   8.83050      1.00  2.184214   .407079
   8.83037   8.83037      1.00  2.173724   .404679
   8.83025   8.83025      1.00  2.189364   .408059
   8.83014   8.83014      1.00  2.195264   .410719
   8.83002   8.83002      1.00  2.192654   .408539
   8.82990   8.82990      1.00  2.191204   .407329
   8.82978   8.82978      1.00  2.191494   .408579
   8.82967   8.82967      1.00  2.185154   .406569
   8.82955   8.82955      1.00  2.188594   .408849
   8.82944   8.82944      1.00  2.188594   .408089
   8.82932   8.82932      1.00  2.188704   .408639
   8.82921   8.82921      1.00  2.191944   .409729
   8.82909   8.82909      1.00  2.187534   .409249
   8.82898   8.82898      1.00  2.191704   .411409
   8.82888   8.82888      1.00  2.192294   .410379
   8.82877   8.82877      1.00  2.182524   .408569
   8.82866   8.82866      1.00  2.192214   .411969
   8.82854   8.82854      1.00  2.188084   .411189
   8.82843   8.82843      1.00  2.188904   .410879
   8.82833   8.82833      1.00  2.188014   .411119
   8.82821   8.82821      1.00  2.188374   .410639
   8.82810   8.82810      1.00  2.190674   .413029
   8.82799   8.82799      1.00  2.196394   .412889
   8.82788   8.82788      1.00  2.193354   .410289
   8.82777   8.82777      1.00  2.192364   .410189
   8.82766   8.82766      1.00  2.191464   .410199
   8.82755   8.82755      1.00  2.197704   .412939
   8.82744   8.82744      1.00  2.192274   .414439
   8.82733   8.82733      1.00  2.177564   .410739
   8.82722   8.82722      1.00  2.190924   .413589
   8.82711   8.82711      1.00  2.191114   .413139
   8.82700   8.82700      1.00  2.189324   .409679
   8.82689   8.82689      1.00  2.189024   .413149
   8.82678   8.82678      1.00  2.191674   .414469
   8.82668   8.82668      1.00  2.193194   .414409
   8.82658   8.82658      1.00  2.200924   .413959
   8.82647   8.82647      1.00  2.191784   .411979
   8.82636   8.82636      1.00  2.195224   .412279
   8.82626   8.82626      1.00  2.192124   .413309
   8.82616   8.82616      1.00  2.192024   .413909
   8.82605   8.82605      1.00  2.190154   .412009
   8.82595   8.82595      1.00  2.188134   .413169
   8.82584   8.82584      1.00  2.176824   .410359
   8.82574   8.82574      1.00  2.191454   .413899
   8.82564   8.82564      1.00  2.193624   .413999
   8.82554   8.82554      1.00  2.195904   .412839
   8.82543   8.82543      1.00  2.197104   .412379
   8.82533   8.82533      1.00  2.197394   .413009
   8.82523   8.82523      1.00  2.191824   .411639
   8.82512   8.82512      1.00  2.193024   .410809
   8.82502   8.82502      1.00  2.189514   .409559
   8.82492   8.82492      1.00  2.188224   .411369
   8.82481   8.82481      1.00  2.191684   .410519
   8.82469   8.82469      1.00  2.192104   .412879
   8.82459   8.82459      1.00  2.194174   .413819
   8.82449   8.82449      1.00  2.192874   .413729
   8.82438   8.82438      1.00  2.181614   .408269
   8.82426   8.82426      1.00  2.192434   .411289
   8.82415   8.82415      1.00  2.195654   .412129
   8.82404   8.82404      1.00  2.196224   .413879
   8.82392   8.82392      1.00  2.194144   .412529
   8.82381   8.82381      1.00  2.194284   .410969
   8.82369   8.82369      1.00  2.190554   .414409
   8.82357   8.82357      1.00  2.192244   .415219
   8.82346   8.82346      1.00  2.191184   .412489
   8.82334   8.82334      1.00  2.194574   .414169
   8.82323   8.82323      1.00  2.196114   .413059
   8.82311   8.82311      1.00  2.196034   .414069
   8.82299   8.82299      1.00  2.192454   .413259
   8.82288   8.82288      1.00  2.192774   .413129
   8.82277   8.82277      1.00  2.194624   .412249
   8.82265   8.82265      1.00  2.180064   .409899
   8.82253   8.82253      1.00  2.192764   .412929
   8.82242   8.82242      1.00  2.191294   .415479
   8.82231   8.82231      1.00  2.194274   .413399
   8.82220   8.82220      1.00  2.193854   .414359
   8.82209   8.82209      1.00  2.193834   .413519
   8.82197   8.82197      1.00  2.197624   .414749
   8.82187   8.82187      1.00  2.198834   .415149
   8.82176   8.82176      1.00  2.198914   .416139
   8.82165   8.82165      1.00  2.194314   .413569
   8.82153   8.82153      1.00  2.192584   .411619
   8.82142   8.82142      1.00  2.198034   .414969
   8.82131   8.82131      1.00  2.195064   .414479
   8.82120   8.82120      1.00  2.177414   .413929
   8.82108   8.82108      1.00  2.190164   .415459
   8.82098   8.82098      1.00  2.195874   .414759
   8.82086   8.82086      1.00  2.195194   .414729
   8.82074   8.82074      1.00  2.201844   .415839
   8.82062   8.82062      1.00  2.201374   .417769
   8.82051   8.82051      1.00  2.197294   .415479
   8.82039   8.82039      1.00  2.195724   .416619
   8.82027   8.82027      1.00  2.193714   .415639
   8.82015   8.82015      1.00  2.195174   .415559
   8.82004   8.82004      1.00  2.195094   .414159
   8.81992   8.81992      1.00  2.197484   .414669
   8.81980   8.81980      1.00  2.194624   .415259
   8.81968   8.81968      1.00  2.197494   .413139
   8.81957   8.81957      1.00  2.186224   .415589
   8.81945   8.81945      1.00  2.199434   .418719
   8.81933   8.81933      1.00  2.201564   .418909
   8.81921   8.81921      1.00  2.198374   .419259
   8.81910   8.81910      1.00  2.197654   .417559
   8.81900   8.81900      1.00  2.197574   .414819
   8.81888   8.81888      1.00  2.194094   .413229
   8.81876   8.81876      1.00  2.198724   .413809
   8.81866   8.81866      1.00  2.195494   .412389
   8.81855   8.81855      1.00  2.194754   .414219
   8.81844   8.81844      1.00  2.194994   .411359
   8.81833   8.81833      1.00  2.198124   .412279
   8.81822   8.81822      1.00  2.202584   .412879
   8.81811   8.81811      1.00  2.198914   .413379
   8.81799   8.81799      1.00  2.184644   .410369
   8.81788   8.81788      1.00  2.192814   .412049
   8.81777   8.81777      1.00  2.196624   .413499
   8.81767   8.81767      1.00  2.197604   .413049
   8.81756   8.81756      1.00  2.197294   .412249
   8.81744   8.81744      1.00  2.198874   .411899
   8.81733   8.81733      1.00  2.199034   .412449
   8.81728   8.81728      1.00  2.198794   .413439
