# Supplementary material for: Direct Observation of Palladium Leaching from Pd/C by a Simple Method: X-ray Absorption Spectroscopy of Heterogeneous Mixtures
Source: ACS Omega. 2023 Jun 7;8(24):21787–92. doi: 10.1021/acsomega.3c01343 (PMC10286095; doi:10.1021/acsomega.3c01343)
Supplement: Supplementary file 2 — ao3c01343_si_002.zip [file ao3c01343_si_002.zip › Figure 7,8/22_RK_AirOx_25C_05N_slow_HCl_30min_2.qd]

  9809     KEK-PF   NW10A
 _slow_HCl_30min 20.12.12 6:46: - 20.12.12 6:47: Serial#KEKPF-NW10A_047922
 22_RK_AirOx_25C_05N_slow_HCl_30min                                              
 Ring :   6.5 GeV    50.0 mA -   50.0 mA
 Mono :   Si(311)       D=  1.63747 A    Initial angle=  9.00024 deg
 NW10A     Transmission( 2)   Repetition=  2     Points= 1654
 Param file : QXAFS(SYNC)     angle axis (*)     Block =    1

 Block      Init-Ang  Final-Ang     Step/deg     Time/s       Num
     1        9.00024   8.81729          ***       1.00      1654
 Ortec(-1)     NDCH = 3
  Angle(c)  Angle(o)    time/s         2         3
      Mode         0         0         1         2
    Offset         0         0    .00492    .00311
   9.00024   9.00024      1.00  2.312394  2.868429
   9.00015   9.00015      1.00  2.311134  2.865889
   9.00004   9.00004      1.00  2.311694  2.870729
   8.99992   8.99992      1.00  2.312664  2.870389
   8.99982   8.99982      1.00  2.313074  2.873419
   8.99970   8.99970      1.00  2.311854  2.869169
   8.99958   8.99958      1.00  2.310754  2.869839
   8.99946   8.99946      1.00  2.313244  2.871849
   8.99935   8.99935      1.00  2.311664  2.872229
   8.99925   8.99925      1.00  2.311394  2.871709
   8.99914   8.99914      1.00  2.296624  2.853179
   8.99903   8.99903      1.00  2.310384  2.871359
   8.99892   8.99892      1.00  2.312474  2.870409
   8.99882   8.99882      1.00  2.310284  2.868969
   8.99870   8.99870      1.00  2.311874  2.870459
   8.99859   8.99859      1.00  2.310364  2.865329
   8.99849   8.99849      1.00  2.310614  2.869609
   8.99838   8.99838      1.00  2.309824  2.870059
   8.99827   8.99827      1.00  2.308554  2.872389
   8.99816   8.99816      1.00  2.309864  2.870969
   8.99805   8.99805      1.00  2.310394  2.873549
   8.99794   8.99794      1.00  2.312004  2.873859
   8.99783   8.99783      1.00  2.309804  2.871629
   8.99772   8.99772      1.00  2.311424  2.874719
   8.99761   8.99761      1.00  2.308564  2.872259
   8.99751   8.99751      1.00  2.295034  2.854829
   8.99740   8.99740      1.00  2.307374  2.870959
   8.99729   8.99729      1.00  2.305224  2.871579
   8.99718   8.99718      1.00  2.307444  2.871319
   8.99708   8.99708      1.00  2.308804  2.874309
   8.99696   8.99696      1.00  2.307384  2.873059
   8.99686   8.99686      1.00  2.306954  2.873509
   8.99675   8.99675      1.00  2.311134  2.873929
   8.99665   8.99665      1.00  2.309314  2.878239
   8.99654   8.99654      1.00  2.305974  2.871409
   8.99643   8.99643      1.00  2.306314  2.873679
   8.99633   8.99633      1.00  2.309424  2.879909
   8.99623   8.99623      1.00  2.303524  2.871869
   8.99612   8.99612      1.00  2.292594  2.863809
   8.99602   8.99602      1.00  2.302734  2.872019
   8.99592   8.99592      1.00  2.306484  2.874569
   8.99582   8.99582      1.00  2.308704  2.878029
   8.99572   8.99572      1.00  2.306724  2.878439
   8.99561   8.99561      1.00  2.306644  2.876229
   8.99551   8.99551      1.00  2.307594  2.875459
   8.99541   8.99541      1.00  2.308604  2.878019
   8.99531   8.99531      1.00  2.303204  2.867269
   8.99520   8.99520      1.00  2.304864  2.872289
   8.99510   8.99510      1.00  2.300774  2.873719
   8.99500   8.99500      1.00  2.303394  2.874399
   8.99490   8.99490      1.00  2.301894  2.871599
   8.99479   8.99479      1.00  2.304364  2.873969
   8.99469   8.99469      1.00  2.293414  2.862989
   8.99459   8.99459      1.00  2.305704  2.879429
   8.99448   8.99448      1.00  2.305714  2.879649
   8.99436   8.99436      1.00  2.305834  2.878969
   8.99424   8.99424      1.00  2.306384  2.875939
   8.99414   8.99414      1.00  2.301724  2.876199
   8.99402   8.99402      1.00  2.302664  2.879149
   8.99391   8.99391      1.00  2.300574  2.875139
   8.99380   8.99380      1.00  2.307734  2.888779
   8.99369   8.99369      1.00  2.301554  2.879569
   8.99357   8.99357      1.00  2.304074  2.884499
   8.99346   8.99346      1.00  2.303664  2.880009
   8.99335   8.99335      1.00  2.303284  2.885899
   8.99324   8.99324      1.00  2.292794  2.869439
   8.99312   8.99312      1.00  2.300424  2.876549
   8.99300   8.99300      1.00  2.303164  2.882359
   8.99289   8.99289      1.00  2.300084  2.876279
   8.99277   8.99277      1.00  2.301574  2.879489
   8.99266   8.99266      1.00  2.301264  2.881429
   8.99255   8.99255      1.00  2.303074  2.882399
   8.99244   8.99244      1.00  2.303014  2.886039
   8.99234   8.99234      1.00  2.302734  2.881559
   8.99223   8.99223      1.00  2.304784  2.887089
   8.99211   8.99211      1.00  2.302204  2.882609
   8.99200   8.99200      1.00  2.304074  2.884609
   8.99189   8.99189      1.00  2.303444  2.882889
   8.99178   8.99178      1.00  2.297504  2.874839
   8.99167   8.99167      1.00  2.288364  2.864029
   8.99157   8.99157      1.00  2.298034  2.877669
   8.99146   8.99146      1.00  2.301544  2.882729
   8.99135   8.99135      1.00  2.304084  2.886589
   8.99123   8.99123      1.00  2.300604  2.884159
   8.99113   8.99113      1.00  2.302654  2.886339
   8.99101   8.99101      1.00  2.302864  2.884579
   8.99090   8.99090      1.00  2.301024  2.879679
   8.99078   8.99078      1.00  2.297844  2.879879
   8.99067   8.99067      1.00  2.300574  2.879109
   8.99056   8.99056      1.00  2.297804  2.879049
   8.99044   8.99044      1.00  2.299394  2.880589
   8.99032   8.99032      1.00  2.299934  2.885529
   8.99021   8.99021      1.00  2.293774  2.875779
   8.99009   8.99009      1.00  2.297244  2.883159
   8.98998   8.98998      1.00  2.302014  2.885559
   8.98985   8.98985      1.00  2.302374  2.884889
   8.98973   8.98973      1.00  2.299364  2.884029
   8.98962   8.98962      1.00  2.303574  2.886899
   8.98950   8.98950      1.00  2.299114  2.884209
   8.98938   8.98938      1.00  2.297784  2.888049
   8.98928   8.98928      1.00  2.299114  2.886399
   8.98917   8.98917      1.00  2.298694  2.888169
   8.98905   8.98905      1.00  2.296654  2.882279
   8.98894   8.98894      1.00  2.299444  2.886919
   8.98883   8.98883      1.00  2.302474  2.891469
   8.98873   8.98873      1.00  2.298894  2.886339
   8.98861   8.98861      1.00  2.298594  2.886639
   8.98850   8.98850      1.00  2.288524  2.879559
   8.98839   8.98839      1.00  2.299234  2.888349
   8.98828   8.98828      1.00  2.299994  2.893729
   8.98817   8.98817      1.00  2.301064  2.891999
   8.98806   8.98806      1.00  2.296884  2.886389
   8.98795   8.98795      1.00  2.299044  2.891859
   8.98784   8.98784      1.00  2.299694  2.893049
   8.98773   8.98773      1.00  2.298314  2.889109
   8.98762   8.98762      1.00  2.299364  2.889789
   8.98751   8.98751      1.00  2.300924  2.890589
   8.98740   8.98740      1.00  2.301544  2.894729
   8.98729   8.98729      1.00  2.298994  2.891039
   8.98718   8.98718      1.00  2.296524  2.890389
   8.98707   8.98707      1.00  2.285694  2.877099
   8.98696   8.98696      1.00  2.294684  2.890749
   8.98685   8.98685      1.00  2.297014  2.891239
   8.98675   8.98675      1.00  2.295484  2.888759
   8.98664   8.98664      1.00  2.299204  2.892059
   8.98654   8.98654      1.00  2.300294  2.891899
   8.98643   8.98643      1.00  2.298084  2.891209
   8.98632   8.98632      1.00  2.298594  2.891869
   8.98622   8.98622      1.00  2.300884  2.895279
   8.98612   8.98612      1.00  2.301654  2.895169
   8.98601   8.98601      1.00  2.295934  2.890159
   8.98591   8.98591      1.00  2.296544  2.888879
   8.98581   8.98581      1.00  2.296264  2.891319
   8.98571   8.98571      1.00  2.297164  2.888019
   8.98561   8.98561      1.00  2.297174  2.894369
   8.98550   8.98550      1.00  2.279144  2.872319
   8.98540   8.98540      1.00  2.298054  2.898569
   8.98530   8.98530      1.00  2.301214  2.902119
   8.98519   8.98519      1.00  2.298664  2.897759
   8.98508   8.98508      1.00  2.298004  2.898189
   8.98498   8.98498      1.00  2.296094  2.893199
   8.98488   8.98488      1.00  2.296934  2.897829
   8.98477   8.98477      1.00  2.295134  2.893679
   8.98466   8.98466      1.00  2.294214  2.889809
   8.98456   8.98456      1.00  2.297594  2.895639
   8.98445   8.98445      1.00  2.296244  2.897429
   8.98433   8.98433      1.00  2.297434  2.898919
   8.98422   8.98422      1.00  2.299304  2.895899
   8.98411   8.98411      1.00  2.282894  2.879459
   8.98400   8.98400      1.00  2.299864  2.896809
   8.98388   8.98388      1.00  2.297464  2.897999
   8.98377   8.98377      1.00  2.294624  2.898289
   8.98366   8.98366      1.00  2.297434  2.898019
   8.98355   8.98355      1.00  2.295344  2.896679
   8.98343   8.98343      1.00  2.299254  2.901359
   8.98331   8.98331      1.00  2.297474  2.901059
   8.98319   8.98319      1.00  2.298644  2.898739
   8.98308   8.98308      1.00  2.297734  2.899939
   8.98296   8.98296      1.00  2.298684  2.903889
   8.98285   8.98285      1.00  2.301334  2.909189
   8.98274   8.98274      1.00  2.298094  2.903009
   8.98263   8.98263      1.00  2.296594  2.900749
   8.98251   8.98251      1.00  2.279244  2.877709
   8.98240   8.98240      1.00  2.293884  2.897549
   8.98229   8.98229      1.00  2.293214  2.895969
   8.98217   8.98217      1.00  2.295414  2.901499
   8.98206   8.98206      1.00  2.299054  2.903539
   8.98195   8.98195      1.00  2.296774  2.904779
   8.98184   8.98184      1.00  2.301354  2.909379
   8.98174   8.98174      1.00  2.301374  2.907969
   8.98162   8.98162      1.00  2.298124  2.902399
   8.98151   8.98151      1.00  2.294184  2.897759
   8.98140   8.98140      1.00  2.294824  2.901039
   8.98130   8.98130      1.00  2.294714  2.902339
   8.98118   8.98118      1.00  2.295224  2.903099
   8.98107   8.98107      1.00  2.297274  2.907669
   8.98095   8.98095      1.00  2.285084  2.891289
   8.98084   8.98084      1.00  2.299514  2.909849
   8.98072   8.98072      1.00  2.297944  2.910599
   8.98060   8.98060      1.00  2.300404  2.913469
   8.98048   8.98048      1.00  2.298104  2.910739
   8.98037   8.98037      1.00  2.298224  2.912739
   8.98025   8.98025      1.00  2.296944  2.911669
   8.98013   8.98013      1.00  2.296294  2.911889
   8.98001   8.98001      1.00  2.295824  2.909119
   8.97990   8.97990      1.00  2.295844  2.909469
   8.97978   8.97978      1.00  2.295494  2.902759
   8.97966   8.97966      1.00  2.296374  2.907819
   8.97954   8.97954      1.00  2.300334  2.913959
   8.97944   8.97944      1.00  2.299094  2.908339
   8.97932   8.97932      1.00  2.300224  2.914619
   8.97920   8.97920      1.00  2.291344  2.905719
   8.97910   8.97910      1.00  2.300334  2.915339
   8.97899   8.97899      1.00  2.295974  2.912559
   8.97887   8.97887      1.00  2.296864  2.909569
   8.97876   8.97876      1.00  2.296444  2.911059
   8.97865   8.97865      1.00  2.296734  2.911079
   8.97854   8.97854      1.00  2.297664  2.911799
   8.97843   8.97843      1.00  2.298684  2.915309
   8.97832   8.97832      1.00  2.295654  2.912669
   8.97821   8.97821      1.00  2.299774  2.919579
   8.97811   8.97811      1.00  2.298924  2.913909
   8.97799   8.97799      1.00  2.297264  2.913209
   8.97788   8.97788      1.00  2.296504  2.914309
   8.97777   8.97777      1.00  2.286924  2.905769
   8.97766   8.97766      1.00  2.297624  2.916189
   8.97755   8.97755      1.00  2.295294  2.917799
   8.97744   8.97744      1.00  2.297064  2.922399
   8.97733   8.97733      1.00  2.296554  2.918259
   8.97722   8.97722      1.00  2.297574  2.920549
   8.97712   8.97712      1.00  2.301164  2.923069
   8.97700   8.97700      1.00  2.295534  2.918389
   8.97690   8.97690      1.00  2.297154  2.916529
   8.97679   8.97679      1.00  2.294024  2.915389
   8.97668   8.97668      1.00  2.294154  2.911929
   8.97657   8.97657      1.00  2.293564  2.913609
   8.97647   8.97647      1.00  2.296444  2.919049
   8.97636   8.97636      1.00  2.288214  2.909999
   8.97625   8.97625      1.00  2.289204  2.908779
   8.97615   8.97615      1.00  2.297784  2.918009
   8.97605   8.97605      1.00  2.295944  2.914249
   8.97595   8.97595      1.00  2.294004  2.913279
   8.97584   8.97584      1.00  2.297904  2.917389
   8.97574   8.97574      1.00  2.297774  2.921399
   8.97564   8.97564      1.00  2.295484  2.915199
   8.97554   8.97554      1.00  2.293754  2.916719
   8.97543   8.97543      1.00  2.296554  2.919899
   8.97532   8.97532      1.00  2.292534  2.915909
   8.97523   8.97523      1.00  2.292294  2.914939
   8.97513   8.97513      1.00  2.296124  2.921559
   8.97502   8.97502      1.00  2.291854  2.910849
   8.97492   8.97492      1.00  2.280974  2.900549
   8.97481   8.97481      1.00  2.296374  2.921069
   8.97470   8.97470      1.00  2.294954  2.916239
   8.97459   8.97459      1.00  2.294484  2.916459
   8.97449   8.97449      1.00  2.292724  2.916929
   8.97438   8.97438      1.00  2.291744  2.911149
   8.97426   8.97426      1.00  2.291414  2.911789
   8.97415   8.97415      1.00  2.293114  2.914009
   8.97404   8.97404      1.00  2.292594  2.915689
   8.97392   8.97392      1.00  2.293544  2.919999
   8.97382   8.97382      1.00  2.295074  2.919899
   8.97369   8.97369      1.00  2.293604  2.919239
   8.97357   8.97357      1.00  2.294544  2.919289
   8.97347   8.97347      1.00  2.294524  2.919419
   8.97336   8.97336      1.00  2.292564  2.920029
   8.97324   8.97324      1.00  2.273704  2.897169
   8.97311   8.97311      1.00  2.290344  2.918389
   8.97300   8.97300      1.00  2.293064  2.918189
   8.97289   8.97289      1.00  2.289534  2.916939
   8.97277   8.97277      1.00  2.292504  2.917469
   8.97266   8.97266      1.00  2.293924  2.921479
   8.97255   8.97255      1.00  2.292714  2.919779
   8.97244   8.97244      1.00  2.295584  2.922539
   8.97232   8.97232      1.00  2.292424  2.919729
   8.97220   8.97220      1.00  2.287774  2.918059
   8.97209   8.97209      1.00  2.290674  2.916009
   8.97199   8.97199      1.00  2.290644  2.921369
   8.97188   8.97188      1.00  2.288654  2.916049
   8.97177   8.97177      1.00  2.285064  2.915499
   8.97166   8.97166      1.00  2.274294  2.896109
   8.97155   8.97155      1.00  2.292194  2.923979
   8.97144   8.97144      1.00  2.294054  2.924689
   8.97133   8.97133      1.00  2.291924  2.923309
   8.97122   8.97122      1.00  2.293384  2.923959
   8.97110   8.97110      1.00  2.292084  2.923579
   8.97099   8.97099      1.00  2.289724  2.919459
   8.97087   8.97087      1.00  2.291454  2.924219
   8.97076   8.97076      1.00  2.289334  2.920209
   8.97064   8.97064      1.00  2.287784  2.916919
   8.97053   8.97053      1.00  2.288114  2.918619
   8.97041   8.97041      1.00  2.290784  2.922219
   8.97030   8.97030      1.00  2.290564  2.920409
   8.97018   8.97018      1.00  2.279294  2.909059
   8.97006   8.97006      1.00  2.290964  2.922209
   8.96993   8.96993      1.00  2.288414  2.920639
   8.96982   8.96982      1.00  2.292314  2.926669
   8.96971   8.96971      1.00  2.288084  2.919649
   8.96959   8.96959      1.00  2.285554  2.916329
   8.96947   8.96947      1.00  2.287114  2.917449
   8.96936   8.96936      1.00  2.287074  2.917229
   8.96925   8.96925      1.00  2.289484  2.923989
   8.96913   8.96913      1.00  2.288724  2.920369
   8.96902   8.96902      1.00  2.291164  2.920949
   8.96892   8.96892      1.00  2.291654  2.925759
   8.96880   8.96880      1.00  2.291704  2.929599
   8.96869   8.96869      1.00  2.287534  2.920579
   8.96858   8.96858      1.00  2.271884  2.900709
   8.96847   8.96847      1.00  2.284304  2.913839
   8.96836   8.96836      1.00  2.288944  2.922399
   8.96825   8.96825      1.00  2.291484  2.925359
   8.96814   8.96814      1.00  2.286124  2.918679
   8.96804   8.96804      1.00  2.289704  2.926129
   8.96793   8.96793      1.00  2.289514  2.924159
   8.96781   8.96781      1.00  2.287034  2.923129
   8.96770   8.96770      1.00  2.287494  2.922189
   8.96759   8.96759      1.00  2.287094  2.920849
   8.96748   8.96748      1.00  2.285754  2.921189
   8.96737   8.96737      1.00  2.285794  2.921319
   8.96726   8.96726      1.00  2.287464  2.921779
   8.96715   8.96715      1.00  2.284124  2.918779
   8.96705   8.96705      1.00  2.270004  2.896989
   8.96694   8.96694      1.00  2.284844  2.918529
   8.96682   8.96682      1.00  2.287914  2.925079
   8.96672   8.96672      1.00  2.287234  2.922069
   8.96662   8.96662      1.00  2.288444  2.923999
   8.96651   8.96651      1.00  2.286454  2.923339
   8.96640   8.96640      1.00  2.287894  2.924259
   8.96630   8.96630      1.00  2.283574  2.916719
   8.96620   8.96620      1.00  2.285654  2.921649
   8.96610   8.96610      1.00  2.282054  2.916939
   8.96599   8.96599      1.00  2.283804  2.919309
   8.96589   8.96589      1.00  2.286264  2.925019
   8.96579   8.96579      1.00  2.283524  2.919209
   8.96568   8.96568      1.00  2.280674  2.916839
   8.96558   8.96558      1.00  2.283644  2.927279
   8.96548   8.96548      1.00  2.286984  2.927079
   8.96538   8.96538      1.00  2.287284  2.922829
   8.96527   8.96527      1.00  2.287834  2.924799
   8.96516   8.96516      1.00  2.285024  2.920489
   8.96506   8.96506      1.00  2.283144  2.924909
   8.96496   8.96496      1.00  2.284574  2.924919
   8.96485   8.96485      1.00  2.284504  2.926689
   8.96474   8.96474      1.00  2.285644  2.926779
   8.96464   8.96464      1.00  2.285644  2.925889
   8.96454   8.96454      1.00  2.287624  2.928869
   8.96442   8.96442      1.00  2.289854  2.932039
   8.96431   8.96431      1.00  2.286914  2.927419
   8.96420   8.96420      1.00  2.287244  2.924069
   8.96409   8.96409      1.00  2.268614  2.903549
   8.96398   8.96398      1.00  2.281794  2.917389
   8.96387   8.96387      1.00  2.284074  2.922819
   8.96375   8.96375      1.00  2.286874  2.926409
   8.96363   8.96363      1.00  2.287144  2.926449
   8.96351   8.96351      1.00  2.287914  2.926879
   8.96340   8.96340      1.00  2.284934  2.924269
   8.96329   8.96329      1.00  2.287094  2.924329
   8.96317   8.96317      1.00  2.287294  2.924929
   8.96305   8.96305      1.00  2.287894  2.925199
   8.96293   8.96293      1.00  2.287064  2.933499
   8.96282   8.96282      1.00  2.287314  2.930549
   8.96271   8.96271      1.00  2.286894  2.931449
   8.96260   8.96260      1.00  2.285224  2.927559
   8.96248   8.96248      1.00  2.269004  2.908819
   8.96237   8.96237      1.00  2.285894  2.930529
   8.96226   8.96226      1.00  2.286294  2.929099
   8.96215   8.96215      1.00  2.287584  2.935179
   8.96203   8.96203      1.00  2.287004  2.932159
   8.96192   8.96192      1.00  2.287204  2.931979
   8.96182   8.96182      1.00  2.288184  2.928799
   8.96171   8.96171      1.00  2.284674  2.923129
   8.96160   8.96160      1.00  2.284734  2.923449
   8.96149   8.96149      1.00  2.281714  2.919729
   8.96138   8.96138      1.00  2.281344  2.924179
   8.96126   8.96126      1.00  2.283454  2.921649
   8.96115   8.96115      1.00  2.284734  2.926629
   8.96103   8.96103      1.00  2.287624  2.930269
   8.96092   8.96092      1.00  2.277354  2.915939
   8.96081   8.96081      1.00  2.285774  2.928659
   8.96069   8.96069      1.00  2.285174  2.927199
   8.96057   8.96057      1.00  2.285674  2.927979
   8.96046   8.96046      1.00  2.285524  2.926479
   8.96034   8.96034      1.00  2.286474  2.924869
   8.96022   8.96022      1.00  2.282464  2.920669
   8.96011   8.96011      1.00  2.284444  2.922419
   8.95999   8.95999      1.00  2.282514  2.921929
   8.95987   8.95987      1.00  2.286994  2.927299
   8.95975   8.95975      1.00  2.285574  2.923619
   8.95963   8.95963      1.00  2.288244  2.926779
   8.95952   8.95952      1.00  2.288434  2.924309
   8.95940   8.95940      1.00  2.265544  2.900789
   8.95929   8.95929      1.00  2.283104  2.921829
   8.95918   8.95918      1.00  2.283194  2.922079
   8.95907   8.95907      1.00  2.285434  2.925959
   8.95896   8.95896      1.00  2.284084  2.926189
   8.95884   8.95884      1.00  2.284674  2.926829
   8.95873   8.95873      1.00  2.285634  2.926059
   8.95862   8.95862      1.00  2.286614  2.931359
   8.95851   8.95851      1.00  2.286954  2.928779
   8.95840   8.95840      1.00  2.283864  2.930099
   8.95829   8.95829      1.00  2.287024  2.928619
   8.95818   8.95818      1.00  2.285524  2.926179
   8.95807   8.95807      1.00  2.283924  2.925989
   8.95796   8.95796      1.00  2.268864  2.906449
   8.95785   8.95785      1.00  2.281744  2.922369
   8.95774   8.95774      1.00  2.283994  2.920549
   8.95763   8.95763      1.00  2.280494  2.919639
   8.95752   8.95752      1.00  2.284514  2.921249
   8.95741   8.95741      1.00  2.286464  2.924969
   8.95730   8.95730      1.00  2.284734  2.924959
   8.95719   8.95719      1.00  2.287584  2.924819
   8.95708   8.95708      1.00  2.284964  2.924769
   8.95697   8.95697      1.00  2.279174  2.919699
   8.95687   8.95687      1.00  2.280614  2.919289
   8.95675   8.95675      1.00  2.284974  2.924869
   8.95664   8.95664      1.00  2.280774  2.921709
   8.95654   8.95654      1.00  2.283584  2.915869
   8.95644   8.95644      1.00  2.275914  2.912919
   8.95633   8.95633      1.00  2.284534  2.919299
   8.95622   8.95622      1.00  2.286854  2.924109
   8.95612   8.95612      1.00  2.286894  2.926279
   8.95602   8.95602      1.00  2.286304  2.926719
   8.95591   8.95591      1.00  2.281924  2.923319
   8.95581   8.95581      1.00  2.282924  2.918309
   8.95571   8.95571      1.00  2.281064  2.917909
   8.95561   8.95561      1.00  2.283794  2.923319
   8.95550   8.95550      1.00  2.281884  2.918069
   8.95540   8.95540      1.00  2.283194  2.924059
   8.95530   8.95530      1.00  2.284314  2.917269
   8.95520   8.95520      1.00  2.283764  2.917639
   8.95509   8.95509      1.00  2.282304  2.916769
   8.95498   8.95498      1.00  2.267304  2.893989
   8.95488   8.95488      1.00  2.283204  2.915289
   8.95478   8.95478      1.00  2.285874  2.918279
   8.95467   8.95467      1.00  2.282404  2.915739
   8.95456   8.95456      1.00  2.279554  2.909509
   8.95446   8.95446      1.00  2.280664  2.914279
   8.95435   8.95435      1.00  2.279614  2.915399
   8.95423   8.95423      1.00  2.280054  2.911489
   8.95412   8.95412      1.00  2.286384  2.923919
   8.95400   8.95400      1.00  2.283374  2.916209
   8.95390   8.95390      1.00  2.284374  2.915769
   8.95378   8.95378      1.00  2.279664  2.909879
   8.95366   8.95366      1.00  2.276584  2.904429
   8.95354   8.95354      1.00  2.274024  2.900339
   8.95343   8.95343      1.00  2.275164  2.904679
   8.95332   8.95332      1.00  2.281534  2.909219
   8.95319   8.95319      1.00  2.278864  2.902429
   8.95308   8.95308      1.00  2.279104  2.905549
   8.95297   8.95297      1.00  2.279564  2.903849
   8.95286   8.95286      1.00  2.279504  2.905469
   8.95274   8.95274      1.00  2.280934  2.902189
   8.95263   8.95263      1.00  2.281774  2.905029
   8.95252   8.95252      1.00  2.284734  2.909339
   8.95240   8.95240      1.00  2.276914  2.899479
   8.95229   8.95229      1.00  2.274584  2.896519
   8.95218   8.95218      1.00  2.278894  2.900909
   8.95207   8.95207      1.00  2.275204  2.897329
   8.95195   8.95195      1.00  2.278064  2.899599
   8.95184   8.95184      1.00  2.270954  2.886649
   8.95173   8.95173      1.00  2.276744  2.893809
   8.95163   8.95163      1.00  2.281054  2.896739
   8.95151   8.95151      1.00  2.278464  2.894309
   8.95140   8.95140      1.00  2.277174  2.896849
   8.95129   8.95129      1.00  2.273394  2.890319
   8.95118   8.95118      1.00  2.277794  2.896199
   8.95106   8.95106      1.00  2.273244  2.891879
   8.95095   8.95095      1.00  2.273794  2.887359
   8.95084   8.95084      1.00  2.273354  2.888289
   8.95073   8.95073      1.00  2.278934  2.892069
   8.95061   8.95061      1.00  2.275174  2.890369
   8.95049   8.95049      1.00  2.274294  2.888799
   8.95038   8.95038      1.00  2.277424  2.890099
   8.95026   8.95026      1.00  2.262084  2.870859
   8.95014   8.95014      1.00  2.273504  2.887239
   8.95002   8.95002      1.00  2.278214  2.882539
   8.94991   8.94991      1.00  2.273714  2.884919
   8.94979   8.94979      1.00  2.271034  2.878539
   8.94967   8.94967      1.00  2.273764  2.880999
   8.94955   8.94955      1.00  2.270734  2.875459
   8.94944   8.94944      1.00  2.268644  2.873799
   8.94933   8.94933      1.00  2.275564  2.880149
   8.94921   8.94921      1.00  2.274544  2.877269
   8.94909   8.94909      1.00  2.272454  2.874059
   8.94899   8.94899      1.00  2.274134  2.871389
   8.94888   8.94888      1.00  2.272904  2.868589
   8.94877   8.94877      1.00  2.266384  2.864429
   8.94865   8.94865      1.00  2.251544  2.841879
   8.94855   8.94855      1.00  2.271334  2.862819
   8.94844   8.94844      1.00  2.268814  2.860899
   8.94832   8.94832      1.00  2.271824  2.863349
   8.94821   8.94821      1.00  2.274334  2.864389
   8.94811   8.94811      1.00  2.272574  2.859739
   8.94800   8.94800      1.00  2.271974  2.856609
   8.94789   8.94789      1.00  2.274324  2.859239
   8.94777   8.94777      1.00  2.267424  2.850949
   8.94766   8.94766      1.00  2.265574  2.848269
   8.94756   8.94756      1.00  2.270104  2.850559
   8.94744   8.94744      1.00  2.265774  2.846189
   8.94733   8.94733      1.00  2.263144  2.841299
   8.94723   8.94723      1.00  2.252784  2.824129
   8.94712   8.94712      1.00  2.270714  2.842699
   8.94700   8.94700      1.00  2.267644  2.836499
   8.94689   8.94689      1.00  2.268704  2.838829
   8.94679   8.94679      1.00  2.270264  2.838539
   8.94668   8.94668      1.00  2.264284  2.831289
   8.94657   8.94657      1.00  2.264124  2.826679
   8.94646   8.94646      1.00  2.265054  2.824409
   8.94636   8.94636      1.00  2.263064  2.819949
   8.94626   8.94626      1.00  2.261284  2.820369
   8.94615   8.94615      1.00  2.265924  2.821009
   8.94605   8.94605      1.00  2.263054  2.817859
   8.94595   8.94595      1.00  2.266224  2.823499
   8.94585   8.94585      1.00  2.269454  2.819339
   8.94574   8.94574      1.00  2.249354  2.789039
   8.94564   8.94564      1.00  2.264484  2.808059
   8.94553   8.94553      1.00  2.265854  2.804039
   8.94543   8.94543      1.00  2.265144  2.805169
   8.94533   8.94533      1.00  2.259404  2.796619
   8.94522   8.94522      1.00  2.263984  2.798379
   8.94512   8.94512      1.00  2.260894  2.794979
   8.94503   8.94503      1.00  2.259114  2.788119
   8.94492   8.94492      1.00  2.262904  2.792059
   8.94481   8.94481      1.00  2.260334  2.784129
   8.94470   8.94470      1.00  2.263634  2.790399
   8.94460   8.94460      1.00  2.264704  2.788079
   8.94449   8.94449      1.00  2.263264  2.780859
   8.94437   8.94437      1.00  2.238604  2.748959
   8.94426   8.94426      1.00  2.253304  2.757379
   8.94416   8.94416      1.00  2.259384  2.759259
   8.94404   8.94404      1.00  2.253734  2.752529
   8.94393   8.94393      1.00  2.260884  2.752869
   8.94381   8.94381      1.00  2.260974  2.753709
   8.94369   8.94369      1.00  2.260204  2.747279
   8.94358   8.94358      1.00  2.255064  2.737419
   8.94346   8.94346      1.00  2.261944  2.743399
   8.94335   8.94335      1.00  2.256744  2.733839
   8.94324   8.94324      1.00  2.251934  2.717449
   8.94312   8.94312      1.00  2.253894  2.715809
   8.94300   8.94300      1.00  2.252054  2.705959
   8.94289   8.94289      1.00  2.248874  2.692819
   8.94277   8.94277      1.00  2.238814  2.678399
   8.94266   8.94266      1.00  2.253084  2.686769
   8.94254   8.94254      1.00  2.251764  2.681469
   8.94244   8.94244      1.00  2.254244  2.680059
   8.94233   8.94233      1.00  2.259994  2.678149
   8.94221   8.94221      1.00  2.249384  2.658319
   8.94210   8.94210      1.00  2.254244  2.654269
   8.94199   8.94199      1.00  2.254874  2.649679
   8.94189   8.94189      1.00  2.251214  2.636109
   8.94177   8.94177      1.00  2.244564  2.625399
   8.94166   8.94166      1.00  2.246514  2.613609
   8.94156   8.94156      1.00  2.250514  2.611599
   8.94145   8.94145      1.00  2.250394  2.596529
   8.94133   8.94133      1.00  2.257464  2.596679
   8.94122   8.94122      1.00  2.253584  2.581199
   8.94111   8.94111      1.00  2.236484  2.550109
   8.94099   8.94099      1.00  2.252384  2.554169
   8.94087   8.94087      1.00  2.249914  2.538249
   8.94076   8.94076      1.00  2.245924  2.523469
   8.94065   8.94065      1.00  2.249144  2.509069
   8.94054   8.94054      1.00  2.246824  2.497099
   8.94041   8.94041      1.00  2.242314  2.474659
   8.94029   8.94029      1.00  2.245424  2.456429
   8.94018   8.94018      1.00  2.250134  2.445709
   8.94006   8.94006      1.00  2.249204  2.429119
   8.93994   8.93994      1.00  2.250954  2.407059
   8.93982   8.93982      1.00  2.252804  2.384569
   8.93971   8.93971      1.00  2.246284  2.360419
   8.93960   8.93960      1.00  2.247684  2.337189
   8.93948   8.93948      1.00  2.244864  2.310959
   8.93936   8.93936      1.00  2.227924  2.266339
   8.93925   8.93925      1.00  2.238184  2.247129
   8.93914   8.93914      1.00  2.246014  2.228519
   8.93903   8.93903      1.00  2.245594  2.197729
   8.93892   8.93892      1.00  2.245744  2.164929
   8.93881   8.93881      1.00  2.252094  2.138819
   8.93870   8.93870      1.00  2.249714  2.109229
   8.93858   8.93858      1.00  2.244984  2.071589
   8.93847   8.93847      1.00  2.241994  2.028839
   8.93836   8.93836      1.00  2.241064  1.986859
   8.93826   8.93826      1.00  2.238904  1.947799
   8.93814   8.93814      1.00  2.240944  1.909069
   8.93803   8.93803      1.00  2.243024  1.872559
   8.93793   8.93793      1.00  2.239964  1.835209
   8.93782   8.93782      1.00  2.235244  1.791569
   8.93770   8.93770      1.00  2.246934  1.754109
   8.93758   8.93758      1.00  2.244284  1.714879
   8.93748   8.93748      1.00  2.246254  1.674029
   8.93737   8.93737      1.00  2.246084  1.628829
   8.93726   8.93726      1.00  2.244164  1.596559
   8.93715   8.93715      1.00  2.242574  1.546629
   8.93705   8.93705      1.00  2.241564  1.507129
   8.93694   8.93694      1.00  2.239674  1.464779
   8.93683   8.93683      1.00  2.233934  1.423139
   8.93671   8.93671      1.00  2.244434  1.385189
   8.93661   8.93661      1.00  2.243404  1.343959
   8.93651   8.93651      1.00  2.248384  1.308029
   8.93640   8.93640      1.00  2.235754  1.261249
   8.93629   8.93629      1.00  2.241544  1.226439
   8.93619   8.93619      1.00  2.238714  1.188929
   8.93609   8.93609      1.00  2.242184  1.152109
   8.93598   8.93598      1.00  2.240644  1.118879
   8.93588   8.93588      1.00  2.240544  1.086929
   8.93578   8.93578      1.00  2.241114  1.054559
   8.93568   8.93568      1.00  2.243014  1.024139
   8.93557   8.93557      1.00  2.242704   .987789
   8.93547   8.93547      1.00  2.242634   .960009
   8.93537   8.93537      1.00  2.246634   .927359
   8.93527   8.93527      1.00  2.244174   .900549
   8.93516   8.93516      1.00  2.242334   .869929
   8.93505   8.93505      1.00  2.240164   .838299
   8.93495   8.93495      1.00  2.226344   .810469
   8.93485   8.93485      1.00  2.238494   .787649
   8.93474   8.93474      1.00  2.240814   .768189
   8.93463   8.93463      1.00  2.240464   .734639
   8.93453   8.93453      1.00  2.238944   .714849
   8.93441   8.93441      1.00  2.242454   .692719
   8.93430   8.93430      1.00  2.243984   .670659
   8.93419   8.93419      1.00  2.246454   .646959
   8.93408   8.93408      1.00  2.242834   .624569
   8.93397   8.93397      1.00  2.242544   .606639
   8.93385   8.93385      1.00  2.234064   .586519
   8.93373   8.93373      1.00  2.233514   .564759
   8.93362   8.93362      1.00  2.237864   .548449
   8.93350   8.93350      1.00  2.242104   .531329
   8.93339   8.93339      1.00  2.224164   .509459
   8.93327   8.93327      1.00  2.243324   .493649
   8.93316   8.93316      1.00  2.242634   .477099
   8.93304   8.93304      1.00  2.241264   .464129
   8.93292   8.93292      1.00  2.243354   .449029
   8.93281   8.93281      1.00  2.238074   .435389
   8.93270   8.93270      1.00  2.243264   .421409
   8.93259   8.93259      1.00  2.238344   .411039
   8.93246   8.93246      1.00  2.236704   .398349
   8.93235   8.93235      1.00  2.230804   .384909
   8.93224   8.93224      1.00  2.235864   .375979
   8.93213   8.93213      1.00  2.240034   .366779
   8.93202   8.93202      1.00  2.239784   .359189
   8.93190   8.93190      1.00  2.239694   .352359
   8.93180   8.93180      1.00  2.227534   .344709
   8.93169   8.93169      1.00  2.239914   .340459
   8.93157   8.93157      1.00  2.237454   .333099
   8.93146   8.93146      1.00  2.236454   .329789
   8.93136   8.93136      1.00  2.234674   .324689
   8.93125   8.93125      1.00  2.235174   .322859
   8.93113   8.93113      1.00  2.236754   .320009
   8.93101   8.93101      1.00  2.235494   .316929
   8.93090   8.93090      1.00  2.242864   .317239
   8.93080   8.93080      1.00  2.242664   .315789
   8.93068   8.93068      1.00  2.238694   .314429
   8.93056   8.93056      1.00  2.233924   .312729
   8.93044   8.93044      1.00  2.237134   .311879
   8.93033   8.93033      1.00  2.236274   .316229
   8.93021   8.93021      1.00  2.219414   .313379
   8.93008   8.93008      1.00  2.231584   .314369
   8.92996   8.92996      1.00  2.232604   .314349
   8.92985   8.92985      1.00  2.234774   .315469
   8.92973   8.92973      1.00  2.238334   .315759
   8.92962   8.92962      1.00  2.235704   .314889
   8.92950   8.92950      1.00  2.240434   .316719
   8.92938   8.92938      1.00  2.244414   .319369
   8.92927   8.92927      1.00  2.236914   .320749
   8.92915   8.92915      1.00  2.234864   .322029
   8.92904   8.92904      1.00  2.232874   .320859
   8.92893   8.92893      1.00  2.239874   .324339
   8.92882   8.92882      1.00  2.234334   .325259
   8.92871   8.92871      1.00  2.228284   .324259
   8.92860   8.92860      1.00  2.228554   .329129
   8.92849   8.92849      1.00  2.236774   .330899
   8.92837   8.92837      1.00  2.244464   .332199
   8.92826   8.92826      1.00  2.240984   .333009
   8.92816   8.92816      1.00  2.242004   .335179
   8.92805   8.92805      1.00  2.240374   .334049
   8.92794   8.92794      1.00  2.236344   .336079
   8.92782   8.92782      1.00  2.236114   .334599
   8.92771   8.92771      1.00  2.232514   .336929
   8.92760   8.92760      1.00  2.240284   .337819
   8.92749   8.92749      1.00  2.235654   .338919
   8.92738   8.92738      1.00  2.238544   .338749
   8.92728   8.92728      1.00  2.233434   .338599
   8.92717   8.92717      1.00  2.241694   .342009
   8.92705   8.92705      1.00  2.245414   .340709
   8.92694   8.92694      1.00  2.242074   .344249
   8.92684   8.92684      1.00  2.242624   .344039
   8.92674   8.92674      1.00  2.236894   .343829
   8.92662   8.92662      1.00  2.237634   .345029
   8.92651   8.92651      1.00  2.235304   .345429
   8.92641   8.92641      1.00  2.240434   .348279
   8.92630   8.92630      1.00  2.244374   .350179
   8.92620   8.92620      1.00  2.243294   .351619
   8.92610   8.92610      1.00  2.245074   .352609
   8.92600   8.92600      1.00  2.243564   .351789
   8.92589   8.92589      1.00  2.243544   .352889
   8.92579   8.92579      1.00  2.225474   .350259
   8.92568   8.92568      1.00  2.237754   .351769
   8.92558   8.92558      1.00  2.241924   .355869
   8.92548   8.92548      1.00  2.242174   .357319
   8.92537   8.92537      1.00  2.242314   .357759
   8.92527   8.92527      1.00  2.241414   .357429
   8.92517   8.92517      1.00  2.244884   .357279
   8.92506   8.92506      1.00  2.245844   .361799
   8.92496   8.92496      1.00  2.241534   .359249
   8.92485   8.92485      1.00  2.244624   .360559
   8.92475   8.92475      1.00  2.243734   .362139
   8.92464   8.92464      1.00  2.247144   .364489
   8.92453   8.92453      1.00  2.241804   .364869
   8.92442   8.92442      1.00  2.224064   .362209
   8.92432   8.92432      1.00  2.237504   .366129
   8.92420   8.92420      1.00  2.242584   .368799
   8.92408   8.92408      1.00  2.242754   .369309
   8.92396   8.92396      1.00  2.242904   .369769
   8.92385   8.92385      1.00  2.249124   .372339
   8.92375   8.92375      1.00  2.246564   .370559
   8.92363   8.92363      1.00  2.245424   .372339
   8.92350   8.92350      1.00  2.243724   .372589
   8.92339   8.92339      1.00  2.241374   .373519
   8.92328   8.92328      1.00  2.241064   .374869
   8.92316   8.92316      1.00  2.242754   .377429
   8.92305   8.92305      1.00  2.243324   .377739
   8.92294   8.92294      1.00  2.240814   .380179
   8.92282   8.92282      1.00  2.239294   .380849
   8.92270   8.92270      1.00  2.245714   .382929
   8.92259   8.92259      1.00  2.246484   .385259
   8.92248   8.92248      1.00  2.242954   .383449
   8.92237   8.92237      1.00  2.248794   .384249
   8.92225   8.92225      1.00  2.246854   .387219
   8.92214   8.92214      1.00  2.241034   .388329
   8.92203   8.92203      1.00  2.241964   .387099
   8.92192   8.92192      1.00  2.243264   .388609
   8.92181   8.92181      1.00  2.241474   .388969
   8.92170   8.92170      1.00  2.246864   .391709
   8.92159   8.92159      1.00  2.244314   .392439
   8.92148   8.92148      1.00  2.249064   .394019
   8.92137   8.92137      1.00  2.243634   .394719
   8.92125   8.92125      1.00  2.238754   .394469
   8.92114   8.92114      1.00  2.244184   .397379
   8.92103   8.92103      1.00  2.245824   .401229
   8.92092   8.92092      1.00  2.245174   .402229
   8.92080   8.92080      1.00  2.244274   .404009
   8.92068   8.92068      1.00  2.245794   .407139
   8.92057   8.92057      1.00  2.247494   .407019
   8.92045   8.92045      1.00  2.245344   .410129
   8.92033   8.92033      1.00  2.246294   .409959
   8.92022   8.92022      1.00  2.245774   .414869
   8.92010   8.92010      1.00  2.247344   .413229
   8.91998   8.91998      1.00  2.245274   .412319
   8.91986   8.91986      1.00  2.245284   .414949
   8.91975   8.91975      1.00  2.244834   .417459
   8.91963   8.91963      1.00  2.230144   .414719
   8.91951   8.91951      1.00  2.242044   .419689
   8.91940   8.91940      1.00  2.242774   .419759
   8.91929   8.91929      1.00  2.243874   .419669
   8.91918   8.91918      1.00  2.248254   .421259
   8.91906   8.91906      1.00  2.246814   .422009
   8.91895   8.91895      1.00  2.246284   .422799
   8.91884   8.91884      1.00  2.246904   .422469
   8.91873   8.91873      1.00  2.247194   .421929
   8.91862   8.91862      1.00  2.242734   .422659
   8.91850   8.91850      1.00  2.242344   .423789
   8.91839   8.91839      1.00  2.241264   .425259
   8.91828   8.91828      1.00  2.244964   .428659
   8.91817   8.91817      1.00  2.230814   .426309
   8.91806   8.91806      1.00  2.242534   .427409
   8.91795   8.91795      1.00  2.251094   .428199
   8.91785   8.91785      1.00  2.246724   .425759
   8.91773   8.91773      1.00  2.246164   .427409
   8.91761   8.91761      1.00  2.242874   .423329
   8.91751   8.91751      1.00  2.247374   .422859
   8.91741   8.91741      1.00  2.245604   .421619
   8.91729   8.91729      1.00  2.242274   .418419
   8.91718   8.91718      1.00  2.242244   .416609
   8.91707   8.91707      1.00  2.245264   .415119
   8.91697   8.91697      1.00  2.245884   .417869
   8.91686   8.91686      1.00  2.244764   .416319
   8.91675   8.91675      1.00  2.247694   .420599
   8.91664   8.91664      1.00  2.235734   .415319
   8.91653   8.91653      1.00  2.247634   .415239
   8.91642   8.91642      1.00  2.246504   .412529
   8.91632   8.91632      1.00  2.243924   .409819
   8.91622   8.91622      1.00  2.243724   .408209
   8.91612   8.91612      1.00  2.244584   .407079
   8.91601   8.91601      1.00  2.243874   .404829
   8.91591   8.91591      1.00  2.246114   .403759
   8.91580   8.91580      1.00  2.247034   .404279
   8.91570   8.91570      1.00  2.247014   .403359
   8.91560   8.91560      1.00  2.248154   .401349
   8.91550   8.91550      1.00  2.245494   .400309
   8.91539   8.91539      1.00  2.248344   .397019
   8.91529   8.91529      1.00  2.244544   .396599
   8.91519   8.91519      1.00  2.228264   .393369
   8.91508   8.91508      1.00  2.241634   .394429
   8.91499   8.91499      1.00  2.243054   .393099
   8.91488   8.91488      1.00  2.244534   .393699
   8.91477   8.91477      1.00  2.243974   .389819
   8.91466   8.91466      1.00  2.248224   .390619
   8.91456   8.91456      1.00  2.247804   .388589
   8.91445   8.91445      1.00  2.248744   .387009
   8.91433   8.91433      1.00  2.249914   .386209
   8.91422   8.91422      1.00  2.244144   .382259
   8.91411   8.91411      1.00  2.241444   .381749
   8.91400   8.91400      1.00  2.244634   .381499
   8.91388   8.91388      1.00  2.242794   .381509
   8.91376   8.91376      1.00  2.242254   .379449
   8.91365   8.91365      1.00  2.229884   .376909
   8.91355   8.91355      1.00  2.249884   .379359
   8.91343   8.91343      1.00  2.247414   .379199
   8.91330   8.91330      1.00  2.246364   .376119
   8.91319   8.91319      1.00  2.245784   .375289
   8.91308   8.91308      1.00  2.244044   .374919
   8.91296   8.91296      1.00  2.244704   .370429
   8.91284   8.91284      1.00  2.245104   .369859
   8.91273   8.91273      1.00  2.242594   .368949
   8.91262   8.91262      1.00  2.243164   .368249
   8.91251   8.91251      1.00  2.242104   .368419
   8.91239   8.91239      1.00  2.248574   .365729
   8.91228   8.91228      1.00  2.244784   .364889
   8.91217   8.91217      1.00  2.247694   .363989
   8.91206   8.91206      1.00  2.230244   .360279
   8.91194   8.91194      1.00  2.246344   .360549
   8.91184   8.91184      1.00  2.250104   .360779
   8.91174   8.91174      1.00  2.246234   .358019
   8.91162   8.91162      1.00  2.240644   .355979
   8.91151   8.91151      1.00  2.241914   .354799
   8.91140   8.91140      1.00  2.239634   .353539
   8.91129   8.91129      1.00  2.244304   .353679
   8.91118   8.91118      1.00  2.247104   .352819
   8.91106   8.91106      1.00  2.244564   .350679
   8.91095   8.91095      1.00  2.246124   .347959
   8.91084   8.91084      1.00  2.247034   .348899
   8.91072   8.91072      1.00  2.240774   .349129
   8.91061   8.91061      1.00  2.241654   .348189
   8.91050   8.91050      1.00  2.244364   .347249
   8.91038   8.91038      1.00  2.226084   .343919
   8.91026   8.91026      1.00  2.242884   .343169
   8.91014   8.91014      1.00  2.247584   .342609
   8.91002   8.91002      1.00  2.246884   .340979
   8.90990   8.90990      1.00  2.245544   .340579
   8.90978   8.90978      1.00  2.246824   .340089
   8.90967   8.90967      1.00  2.246074   .340429
   8.90955   8.90955      1.00  2.244404   .338539
   8.90944   8.90944      1.00  2.244604   .336659
   8.90932   8.90932      1.00  2.241044   .337219
   8.90921   8.90921      1.00  2.242034   .336279
   8.90910   8.90910      1.00  2.244154   .335619
   8.90900   8.90900      1.00  2.244214   .335459
   8.90888   8.90888      1.00  2.239774   .335389
   8.90876   8.90876      1.00  2.226044   .333699
   8.90866   8.90866      1.00  2.247084   .335889
   8.90855   8.90855      1.00  2.246064   .336869
   8.90844   8.90844      1.00  2.245604   .335069
   8.90833   8.90833      1.00  2.242294   .333899
   8.90821   8.90821      1.00  2.239254   .333589
   8.90811   8.90811      1.00  2.242094   .334949
   8.90800   8.90800      1.00  2.240514   .332879
   8.90788   8.90788      1.00  2.240094   .334109
   8.90778   8.90778      1.00  2.240584   .335639
   8.90767   8.90767      1.00  2.245274   .335549
   8.90755   8.90755      1.00  2.238514   .335509
   8.90744   8.90744      1.00  2.241714   .337259
   8.90733   8.90733      1.00  2.244134   .337139
   8.90723   8.90723      1.00  2.226974   .335989
   8.90711   8.90711      1.00  2.238464   .339489
   8.90700   8.90700      1.00  2.240444   .339349
   8.90690   8.90690      1.00  2.238364   .341159
   8.90680   8.90680      1.00  2.235064   .339999
   8.90668   8.90668      1.00  2.238104   .342309
   8.90657   8.90657      1.00  2.237604   .342889
   8.90647   8.90647      1.00  2.239154   .344429
   8.90637   8.90637      1.00  2.243124   .347689
   8.90626   8.90626      1.00  2.242354   .349209
   8.90616   8.90616      1.00  2.238024   .346039
   8.90606   8.90606      1.00  2.241414   .347179
   8.90596   8.90596      1.00  2.240974   .349429
   8.90585   8.90585      1.00  2.234584   .349369
   8.90575   8.90575      1.00  2.230164   .349089
   8.90564   8.90564      1.00  2.231544   .349199
   8.90554   8.90554      1.00  2.240924   .351459
   8.90544   8.90544      1.00  2.241684   .351719
   8.90533   8.90533      1.00  2.241864   .354009
   8.90523   8.90523      1.00  2.241104   .355939
   8.90513   8.90513      1.00  2.239924   .355809
   8.90502   8.90502      1.00  2.238874   .356309
   8.90492   8.90492      1.00  2.238994   .358049
   8.90481   8.90481      1.00  2.233214   .358409
   8.90471   8.90471      1.00  2.238334   .358069
   8.90460   8.90460      1.00  2.234244   .359169
   8.90449   8.90449      1.00  2.233574   .359799
   8.90438   8.90438      1.00  2.239984   .361459
   8.90427   8.90427      1.00  2.221314   .359549
   8.90415   8.90415      1.00  2.241444   .363739
   8.90404   8.90404      1.00  2.241464   .364679
   8.90393   8.90393      1.00  2.240364   .362739
   8.90383   8.90383      1.00  2.238624   .365009
   8.90371   8.90371      1.00  2.232424   .364209
   8.90358   8.90358      1.00  2.232684   .365069
   8.90346   8.90346      1.00  2.231434   .365199
   8.90335   8.90335      1.00  2.236634   .364699
   8.90323   8.90323      1.00  2.232174   .364219
   8.90311   8.90311      1.00  2.238284   .368409
   8.90300   8.90300      1.00  2.240544   .369749
   8.90289   8.90289      1.00  2.235464   .368799
   8.90277   8.90277      1.00  2.229984   .367209
   8.90265   8.90265      1.00  2.233654   .368219
   8.90255   8.90255      1.00  2.234674   .368489
   8.90244   8.90244      1.00  2.235414   .369929
   8.90232   8.90232      1.00  2.230904   .370449
   8.90221   8.90221      1.00  2.231954   .370639
   8.90210   8.90210      1.00  2.233914   .371119
   8.90199   8.90199      1.00  2.237124   .372499
   8.90188   8.90188      1.00  2.237414   .372409
   8.90177   8.90177      1.00  2.237694   .371809
   8.90166   8.90166      1.00  2.239444   .373809
   8.90155   8.90155      1.00  2.235594   .374259
   8.90144   8.90144      1.00  2.234644   .372429
   8.90133   8.90133      1.00  2.234884   .373939
   8.90122   8.90122      1.00  2.218944   .371179
   8.90111   8.90111      1.00  2.229794   .373049
   8.90099   8.90099      1.00  2.229764   .373229
   8.90087   8.90087      1.00  2.234404   .375559
   8.90076   8.90076      1.00  2.236664   .374929
   8.90065   8.90065      1.00  2.237984   .377459
   8.90053   8.90053      1.00  2.238274   .375689
   8.90041   8.90041      1.00  2.232594   .373949
   8.90029   8.90029      1.00  2.235494   .374569
   8.90018   8.90018      1.00  2.234404   .375029
   8.90006   8.90006      1.00  2.233224   .377469
   8.89993   8.89993      1.00  2.234984   .378309
   8.89982   8.89982      1.00  2.234624   .378349
   8.89971   8.89971      1.00  2.235354   .377829
   8.89959   8.89959      1.00  2.221264   .374759
   8.89948   8.89948      1.00  2.235224   .377489
   8.89937   8.89937      1.00  2.238894   .377669
   8.89925   8.89925      1.00  2.242044   .380539
   8.89913   8.89913      1.00  2.234954   .379649
   8.89902   8.89902      1.00  2.235374   .380419
   8.89891   8.89891      1.00  2.233034   .380079
   8.89880   8.89880      1.00  2.230614   .378359
   8.89869   8.89869      1.00  2.229354   .380089
   8.89857   8.89857      1.00  2.235974   .380279
   8.89847   8.89847      1.00  2.232654   .380259
   8.89836   8.89836      1.00  2.233044   .381079
   8.89825   8.89825      1.00  2.236614   .383389
   8.89814   8.89814      1.00  2.234924   .381589
   8.89804   8.89804      1.00  2.237354   .381939
   8.89792   8.89792      1.00  2.219174   .378569
   8.89781   8.89781      1.00  2.229494   .380059
   8.89769   8.89769      1.00  2.231904   .379549
   8.89759   8.89759      1.00  2.230254   .379219
   8.89748   8.89748      1.00  2.235494   .381589
   8.89737   8.89737      1.00  2.232754   .380839
   8.89725   8.89725      1.00  2.236534   .381599
   8.89715   8.89715      1.00  2.237244   .380539
   8.89705   8.89705      1.00  2.234544   .379039
   8.89693   8.89693      1.00  2.234224   .380409
   8.89682   8.89682      1.00  2.238314   .380279
   8.89671   8.89671      1.00  2.235764   .381439
   8.89661   8.89661      1.00  2.230904   .381359
   8.89650   8.89650      1.00  2.232674   .380029
   8.89639   8.89639      1.00  2.215424   .378989
   8.89629   8.89629      1.00  2.233694   .382249
   8.89619   8.89619      1.00  2.236824   .382909
   8.89609   8.89609      1.00  2.233164   .381409
   8.89598   8.89598      1.00  2.239484   .383429
   8.89588   8.89588      1.00  2.236164   .384639
   8.89578   8.89578      1.00  2.236754   .385889
   8.89567   8.89567      1.00  2.234444   .383269
   8.89556   8.89556      1.00  2.234984   .385099
   8.89547   8.89547      1.00  2.233764   .383729
   8.89537   8.89537      1.00  2.231884   .384879
   8.89526   8.89526      1.00  2.235464   .385159
   8.89516   8.89516      1.00  2.231424   .383999
   8.89506   8.89506      1.00  2.235454   .384739
   8.89496   8.89496      1.00  2.223174   .383359
   8.89485   8.89485      1.00  2.237454   .384449
   8.89474   8.89474      1.00  2.236704   .384819
   8.89464   8.89464      1.00  2.237754   .384479
   8.89453   8.89453      1.00  2.235094   .382469
   8.89441   8.89441      1.00  2.230124   .382149
   8.89430   8.89430      1.00  2.232804   .382019
   8.89420   8.89420      1.00  2.231014   .382359
   8.89409   8.89409      1.00  2.228734   .380289
   8.89397   8.89397      1.00  2.231954   .382239
   8.89385   8.89385      1.00  2.237984   .384609
   8.89373   8.89373      1.00  2.236664   .384919
   8.89362   8.89362      1.00  2.236944   .386239
   8.89350   8.89350      1.00  2.222134   .383259
   8.89339   8.89339      1.00  2.232254   .386029
   8.89328   8.89328      1.00  2.233814   .387939
   8.89317   8.89317      1.00  2.228874   .385289
   8.89305   8.89305      1.00  2.231844   .386719
   8.89293   8.89293      1.00  2.233934   .390979
   8.89282   8.89282      1.00  2.236174   .390729
   8.89271   8.89271      1.00  2.237004   .387439
   8.89259   8.89259      1.00  2.233914   .386599
   8.89247   8.89247      1.00  2.237604   .383889
   8.89236   8.89236      1.00  2.234724   .383869
   8.89225   8.89225      1.00  2.237274   .384619
   8.89214   8.89214      1.00  2.236724   .384329
   8.89203   8.89203      1.00  2.233444   .385519
   8.89192   8.89192      1.00  2.218594   .381319
   8.89181   8.89181      1.00  2.233134   .383949
   8.89170   8.89170      1.00  2.230374   .384309
   8.89159   8.89159      1.00  2.237374   .386289
   8.89148   8.89148      1.00  2.242604   .384419
   8.89137   8.89137      1.00  2.236804   .386399
   8.89125   8.89125      1.00  2.238214   .386709
   8.89114   8.89114      1.00  2.238324   .387469
   8.89103   8.89103      1.00  2.238144   .388029
   8.89092   8.89092      1.00  2.233044   .388719
   8.89081   8.89081      1.00  2.235074   .389949
   8.89069   8.89069      1.00  2.235804   .389959
   8.89057   8.89057      1.00  2.234834   .389829
   8.89046   8.89046      1.00  2.224004   .390459
   8.89034   8.89034      1.00  2.234374   .389589
   8.89022   8.89022      1.00  2.238614   .390659
   8.89011   8.89011      1.00  2.238884   .389769
   8.88998   8.88998      1.00  2.239514   .389739
   8.88986   8.88986      1.00  2.237004   .388069
   8.88974   8.88974      1.00  2.235544   .387589
   8.88963   8.88963      1.00  2.236764   .388979
   8.88952   8.88952      1.00  2.233924   .387339
   8.88941   8.88941      1.00  2.234594   .386419
   8.88929   8.88929      1.00  2.233194   .388459
   8.88918   8.88918      1.00  2.238564   .389529
   8.88907   8.88907      1.00  2.237374   .389049
   8.88895   8.88895      1.00  2.238124   .390309
   8.88884   8.88884      1.00  2.229814   .390169
   8.88873   8.88873      1.00  2.238244   .391989
   8.88863   8.88863      1.00  2.236434   .395609
   8.88852   8.88852      1.00  2.231964   .393609
   8.88840   8.88840      1.00  2.235444   .396489
   8.88830   8.88830      1.00  2.236214   .397449
   8.88819   8.88819      1.00  2.233264   .398369
   8.88807   8.88807      1.00  2.240394   .397919
   8.88796   8.88796      1.00  2.236954   .397279
   8.88785   8.88785      1.00  2.242534   .397249
   8.88774   8.88774      1.00  2.236254   .395759
   8.88762   8.88762      1.00  2.237164   .393049
   8.88751   8.88751      1.00  2.237114   .394929
   8.88740   8.88740      1.00  2.237764   .396109
   8.88730   8.88730      1.00  2.237944   .393929
   8.88719   8.88719      1.00  2.219284   .391589
   8.88708   8.88708      1.00  2.237704   .392469
   8.88697   8.88697      1.00  2.238164   .392409
   8.88686   8.88686      1.00  2.238044   .394709
   8.88675   8.88675      1.00  2.237254   .394109
   8.88664   8.88664      1.00  2.240794   .392339
   8.88654   8.88654      1.00  2.243824   .393679
   8.88644   8.88644      1.00  2.239564   .393519
   8.88633   8.88633      1.00  2.236854   .392879
   8.88623   8.88623      1.00  2.238464   .394089
   8.88612   8.88612      1.00  2.236324   .392989
   8.88603   8.88603      1.00  2.236294   .393629
   8.88592   8.88592      1.00  2.236664   .392129
   8.88581   8.88581      1.00  2.232654   .391799
   8.88572   8.88572      1.00  2.228844   .393209
   8.88562   8.88562      1.00  2.241504   .391569
   8.88550   8.88550      1.00  2.239024   .392859
   8.88540   8.88540      1.00  2.236954   .394369
   8.88530   8.88530      1.00  2.239294   .393769
   8.88520   8.88520      1.00  2.236414   .394579
   8.88509   8.88509      1.00  2.232394   .393409
   8.88499   8.88499      1.00  2.236424   .393849
   8.88489   8.88489      1.00  2.234464   .392889
   8.88478   8.88478      1.00  2.237484   .392939
   8.88468   8.88468      1.00  2.237304   .395129
   8.88456   8.88456      1.00  2.239334   .392649
   8.88446   8.88446      1.00  2.236644   .393809
   8.88435   8.88435      1.00  2.223054   .391589
   8.88424   8.88424      1.00  2.240884   .391829
   8.88413   8.88413      1.00  2.237914   .392349
   8.88402   8.88402      1.00  2.234354   .390999
   8.88390   8.88390      1.00  2.235014   .393369
   8.88378   8.88378      1.00  2.231514   .391549
   8.88366   8.88366      1.00  2.235214   .390229
   8.88355   8.88355      1.00  2.237514   .393149
   8.88344   8.88344      1.00  2.236364   .393059
   8.88332   8.88332      1.00  2.235134   .390479
   8.88320   8.88320      1.00  2.240434   .392229
   8.88310   8.88310      1.00  2.237814   .390919
   8.88298   8.88298      1.00  2.235224   .390839
   8.88286   8.88286      1.00  2.217984   .388689
   8.88275   8.88275      1.00  2.232684   .390059
   8.88264   8.88264      1.00  2.232454   .391309
   8.88253   8.88253      1.00  2.232884   .392979
   8.88242   8.88242      1.00  2.234574   .390899
   8.88230   8.88230      1.00  2.235394   .390619
   8.88219   8.88219      1.00  2.234604   .392239
   8.88209   8.88209      1.00  2.237214   .390499
   8.88198   8.88198      1.00  2.235734   .391369
   8.88187   8.88187      1.00  2.231834   .387709
   8.88176   8.88176      1.00  2.232924   .387409
   8.88166   8.88166      1.00  2.230374   .385419
   8.88154   8.88154      1.00  2.226984   .386539
   8.88143   8.88143      1.00  2.223694   .385589
   8.88133   8.88133      1.00  2.219654   .385219
   8.88121   8.88121      1.00  2.228494   .386509
   8.88110   8.88110      1.00  2.232714   .387169
   8.88099   8.88099      1.00  2.235154   .389249
   8.88088   8.88088      1.00  2.232924   .388549
   8.88076   8.88076      1.00  2.230204   .385849
   8.88064   8.88064      1.00  2.228084   .386159
   8.88052   8.88052      1.00  2.227994   .385319
   8.88041   8.88041      1.00  2.222074   .383749
   8.88030   8.88030      1.00  2.227164   .385219
   8.88017   8.88017      1.00  2.225254   .386749
   8.88006   8.88006      1.00  2.227954   .386709
   8.87994   8.87994      1.00  2.228914   .383619
   8.87984   8.87984      1.00  2.221534   .383099
   8.87972   8.87972      1.00  2.229124   .384479
   8.87959   8.87959      1.00  2.226444   .385349
   8.87949   8.87949      1.00  2.229024   .383529
   8.87937   8.87937      1.00  2.224424   .382069
   8.87926   8.87926      1.00  2.223364   .381479
   8.87914   8.87914      1.00  2.220714   .380889
   8.87902   8.87902      1.00  2.227084   .382239
   8.87892   8.87892      1.00  2.224934   .382379
   8.87880   8.87880      1.00  2.221534   .382169
   8.87869   8.87869      1.00  2.224814   .382529
   8.87858   8.87858      1.00  2.227304   .382749
   8.87847   8.87847      1.00  2.229644   .382649
   8.87836   8.87836      1.00  2.224104   .383419
   8.87825   8.87825      1.00  2.212974   .379749
   8.87814   8.87814      1.00  2.217024   .380209
   8.87803   8.87803      1.00  2.220434   .382889
   8.87792   8.87792      1.00  2.220244   .383069
   8.87781   8.87781      1.00  2.219824   .384379
   8.87770   8.87770      1.00  2.224694   .382089
   8.87759   8.87759      1.00  2.219954   .381769
   8.87748   8.87748      1.00  2.222714   .382309
   8.87737   8.87737      1.00  2.221434   .382999
   8.87726   8.87726      1.00  2.223334   .382299
   8.87715   8.87715      1.00  2.222784   .381619
   8.87705   8.87705      1.00  2.217654   .380159
   8.87693   8.87693      1.00  2.218744   .382349
   8.87682   8.87682      1.00  2.213414   .381189
   8.87672   8.87672      1.00  2.206364   .379929
   8.87661   8.87661      1.00  2.217644   .382319
   8.87650   8.87650      1.00  2.221734   .381509
   8.87640   8.87640      1.00  2.219574   .382179
   8.87629   8.87629      1.00  2.223644   .381619
   8.87619   8.87619      1.00  2.221834   .379299
   8.87608   8.87608      1.00  2.224504   .382429
   8.87598   8.87598      1.00  2.221494   .379519
   8.87588   8.87588      1.00  2.217134   .381049
   8.87577   8.87577      1.00  2.215204   .378499
   8.87566   8.87566      1.00  2.216464   .378189
   8.87556   8.87556      1.00  2.221084   .382169
   8.87546   8.87546      1.00  2.219994   .382229
   8.87536   8.87536      1.00  2.221234   .382669
   8.87526   8.87526      1.00  2.212994   .380239
   8.87515   8.87515      1.00  2.222384   .385619
   8.87505   8.87505      1.00  2.218214   .382559
   8.87494   8.87494      1.00  2.217064   .380549
   8.87484   8.87484      1.00  2.222364   .384279
   8.87474   8.87474      1.00  2.218714   .382589
   8.87463   8.87463      1.00  2.218794   .380469
   8.87451   8.87451      1.00  2.216814   .380079
   8.87440   8.87440      1.00  2.214134   .380089
   8.87430   8.87430      1.00  2.220614   .380789
   8.87419   8.87419      1.00  2.223794   .382769
   8.87407   8.87407      1.00  2.218444   .384599
   8.87395   8.87395      1.00  2.219764   .383069
   8.87384   8.87384      1.00  2.205544   .380869
   8.87372   8.87372      1.00  2.218294   .384089
   8.87360   8.87360      1.00  2.214734   .381939
   8.87348   8.87348      1.00  2.216014   .383579
   8.87337   8.87337      1.00  2.214434   .383139
   8.87326   8.87326      1.00  2.210984   .383109
   8.87314   8.87314      1.00  2.219694   .385279
   8.87303   8.87303      1.00  2.220084   .383869
   8.87292   8.87292      1.00  2.221134   .385719
   8.87281   8.87281      1.00  2.219914   .386519
   8.87269   8.87269      1.00  2.216984   .384699
   8.87257   8.87257      1.00  2.214034   .385999
   8.87246   8.87246      1.00  2.215954   .386639
   8.87235   8.87235      1.00  2.208904   .384739
   8.87223   8.87223      1.00  2.209024   .386569
   8.87211   8.87211      1.00  2.214584   .386459
   8.87201   8.87201      1.00  2.219494   .385929
   8.87191   8.87191      1.00  2.212744   .386609
   8.87179   8.87179      1.00  2.218284   .387199
   8.87168   8.87168      1.00  2.219724   .387369
   8.87157   8.87157      1.00  2.216894   .388299
   8.87147   8.87147      1.00  2.217534   .389059
   8.87135   8.87135      1.00  2.214444   .388799
   8.87123   8.87123      1.00  2.207854   .390979
   8.87113   8.87113      1.00  2.211814   .389879
   8.87102   8.87102      1.00  2.211114   .389969
   8.87090   8.87090      1.00  2.209244   .390139
   8.87078   8.87078      1.00  2.199424   .384989
   8.87067   8.87067      1.00  2.217894   .390499
   8.87055   8.87055      1.00  2.217634   .390979
   8.87043   8.87043      1.00  2.214834   .390439
   8.87031   8.87031      1.00  2.218094   .391149
   8.87020   8.87020      1.00  2.214954   .390199
   8.87008   8.87008      1.00  2.213834   .387959
   8.86995   8.86995      1.00  2.207424   .387249
   8.86983   8.86983      1.00  2.211744   .388339
   8.86972   8.86972      1.00  2.212794   .389129
   8.86962   8.86962      1.00  2.216144   .389999
   8.86950   8.86950      1.00  2.212094   .391079
   8.86938   8.86938      1.00  2.215594   .392629
   8.86926   8.86926      1.00  2.216274   .392909
   8.86915   8.86915      1.00  2.205404   .391429
   8.86904   8.86904      1.00  2.213574   .391659
   8.86892   8.86892      1.00  2.211254   .392579
   8.86882   8.86882      1.00  2.215314   .393179
   8.86872   8.86872      1.00  2.211494   .392659
   8.86860   8.86860      1.00  2.206084   .389839
   8.86848   8.86848      1.00  2.205024   .391169
   8.86838   8.86838      1.00  2.212784   .394449
   8.86827   8.86827      1.00  2.219694   .391779
   8.86815   8.86815      1.00  2.215754   .392489
   8.86804   8.86804      1.00  2.214894   .394309
   8.86794   8.86794      1.00  2.211424   .393279
   8.86783   8.86783      1.00  2.210364   .392039
   8.86771   8.86771      1.00  2.199654   .391779
   8.86760   8.86760      1.00  2.208334   .395169
   8.86749   8.86749      1.00  2.208254   .398709
   8.86739   8.86739      1.00  2.209294   .396199
   8.86727   8.86727      1.00  2.209974   .398249
   8.86717   8.86717      1.00  2.213924   .398809
   8.86706   8.86706      1.00  2.214454   .397589
   8.86695   8.86695      1.00  2.215264   .396709
   8.86683   8.86683      1.00  2.208554   .396039
   8.86672   8.86672      1.00  2.209184   .398549
   8.86662   8.86662      1.00  2.207234   .396429
   8.86652   8.86652      1.00  2.209574   .398609
   8.86641   8.86641      1.00  2.207524   .399669
   8.86631   8.86631      1.00  2.206904   .397409
   8.86621   8.86621      1.00  2.192194   .394619
   8.86611   8.86611      1.00  2.206044   .397679
   8.86600   8.86600      1.00  2.211004   .399689
   8.86590   8.86590      1.00  2.213094   .398729
   8.86579   8.86579      1.00  2.213974   .401859
   8.86569   8.86569      1.00  2.209754   .403319
   8.86558   8.86558      1.00  2.206534   .401319
   8.86548   8.86548      1.00  2.200944   .400419
   8.86538   8.86538      1.00  2.206364   .400729
   8.86527   8.86527      1.00  2.203444   .401959
   8.86517   8.86517      1.00  2.204084   .401339
   8.86506   8.86506      1.00  2.203334   .402289
   8.86496   8.86496      1.00  2.206234   .401719
   8.86486   8.86486      1.00  2.196674   .400079
   8.86475   8.86475      1.00  2.200874   .402459
   8.86464   8.86464      1.00  2.208574   .402909
   8.86453   8.86453      1.00  2.203544   .406319
   8.86442   8.86442      1.00  2.202034   .403349
   8.86431   8.86431      1.00  2.199204   .403379
   8.86419   8.86419      1.00  2.196584   .403569
   8.86409   8.86409      1.00  2.198624   .404059
   8.86398   8.86398      1.00  2.202174   .404299
   8.86386   8.86386      1.00  2.200474   .401859
   8.86375   8.86375      1.00  2.196364   .400549
   8.86364   8.86364      1.00  2.203984   .402979
   8.86352   8.86352      1.00  2.202184   .404179
   8.86339   8.86339      1.00  2.200244   .403689
   8.86328   8.86328      1.00  2.194824   .402379
   8.86316   8.86316      1.00  2.185244   .399939
   8.86305   8.86305      1.00  2.192484   .403529
   8.86294   8.86294      1.00  2.190674   .404489
   8.86282   8.86282      1.00  2.191804   .404799
   8.86271   8.86271      1.00  2.198444   .405209
   8.86260   8.86260      1.00  2.203554   .406409
   8.86248   8.86248      1.00  2.196884   .404969
   8.86236   8.86236      1.00  2.196604   .406459
   8.86226   8.86226      1.00  2.192834   .410889
   8.86215   8.86215      1.00  2.196434   .407649
   8.86203   8.86203      1.00  2.194994   .408879
   8.86192   8.86192      1.00  2.193654   .407159
   8.86182   8.86182      1.00  2.194374   .407159
   8.86171   8.86171      1.00  2.173324   .403509
   8.86160   8.86160      1.00  2.187854   .405239
   8.86148   8.86148      1.00  2.187154   .404529
   8.86137   8.86137      1.00  2.196884   .406869
   8.86126   8.86126      1.00  2.200784   .408119
   8.86114   8.86114      1.00  2.191984   .406879
   8.86103   8.86103      1.00  2.192074   .407569
   8.86092   8.86092      1.00  2.187204   .404809
   8.86081   8.86081      1.00  2.188184   .406109
   8.86069   8.86069      1.00  2.181244   .404119
   8.86057   8.86057      1.00  2.184294   .404889
   8.86046   8.86046      1.00  2.185534   .405109
   8.86034   8.86034      1.00  2.187544   .405969
   8.86021   8.86021      1.00  2.189324   .406609
   8.86010   8.86010      1.00  2.189344   .407659
   8.85998   8.85998      1.00  2.193024   .408319
   8.85987   8.85987      1.00  2.177804   .405299
   8.85975   8.85975      1.00  2.183484   .409579
   8.85963   8.85963      1.00  2.180664   .409299
   8.85953   8.85953      1.00  2.183754   .410089
   8.85941   8.85941      1.00  2.184884   .408609
   8.85929   8.85929      1.00  2.183384   .409849
   8.85918   8.85918      1.00  2.184894   .410199
   8.85907   8.85907      1.00  2.184654   .408569
   8.85896   8.85896      1.00  2.188284   .410329
   8.85884   8.85884      1.00  2.183144   .408649
   8.85872   8.85872      1.00  2.184714   .410679
   8.85862   8.85862      1.00  2.189214   .411769
   8.85851   8.85851      1.00  2.184554   .411309
   8.85841   8.85841      1.00  2.171354   .411609
   8.85829   8.85829      1.00  2.171084   .412079
   8.85818   8.85818      1.00  2.178944   .412309
   8.85808   8.85808      1.00  2.179104   .411829
   8.85796   8.85796      1.00  2.187184   .413399
   8.85785   8.85785      1.00  2.184434   .411049
   8.85774   8.85774      1.00  2.185654   .412639
   8.85763   8.85763      1.00  2.186634   .411149
   8.85752   8.85752      1.00  2.180254   .410599
   8.85741   8.85741      1.00  2.178574   .410439
   8.85730   8.85730      1.00  2.182744   .411379
   8.85720   8.85720      1.00  2.175944   .408529
   8.85708   8.85708      1.00  2.176854   .411859
   8.85697   8.85697      1.00  2.175494   .410809
   8.85686   8.85686      1.00  2.176224   .410799
   8.85676   8.85676      1.00  2.163744   .408279
   8.85664   8.85664      1.00  2.179264   .411579
   8.85654   8.85654      1.00  2.178284   .413979
   8.85644   8.85644      1.00  2.177254   .413849
   8.85634   8.85634      1.00  2.180024   .414649
   8.85623   8.85623      1.00  2.174694   .413449
   8.85612   8.85612      1.00  2.168734   .412009
   8.85602   8.85602      1.00  2.170724   .412199
   8.85592   8.85592      1.00  2.168414   .410499
   8.85581   8.85581      1.00  2.163674   .409039
   8.85571   8.85571      1.00  2.175814   .414349
   8.85561   8.85561      1.00  2.179604   .414809
   8.85551   8.85551      1.00  2.179044   .412909
   8.85541   8.85541      1.00  2.174114   .415399
   8.85530   8.85530      1.00  2.158274   .411769
   8.85520   8.85520      1.00  2.162564   .416019
   8.85510   8.85510      1.00  2.165564   .417349
   8.85499   8.85499      1.00  2.168464   .414789
   8.85489   8.85489      1.00  2.167264   .414789
   8.85479   8.85479      1.00  2.169534   .416459
   8.85468   8.85468      1.00  2.171774   .419479
   8.85457   8.85457      1.00  2.165184   .415349
   8.85445   8.85445      1.00  2.164524   .415449
   8.85434   8.85434      1.00  2.176004   .417049
   8.85424   8.85424      1.00  2.165344   .415609
   8.85412   8.85412      1.00  2.164374   .413589
   8.85401   8.85401      1.00  2.159354   .412389
   8.85390   8.85390      1.00  2.164044   .413029
   8.85379   8.85379      1.00  2.159024   .410899
   8.85366   8.85366      1.00  2.140154   .407419
   8.85355   8.85355      1.00  2.163194   .410569
   8.85344   8.85344      1.00  2.161384   .411549
   8.85333   8.85333      1.00  2.166574   .412379
   8.85321   8.85321      1.00  2.162284   .411329
   8.85309   8.85309      1.00  2.166134   .414539
   8.85298   8.85298      1.00  2.160824   .414179
   8.85287   8.85287      1.00  2.163424   .414859
   8.85274   8.85274      1.00  2.153284   .410749
   8.85262   8.85262      1.00  2.145254   .409159
   8.85251   8.85251      1.00  2.157484   .411849
   8.85241   8.85241      1.00  2.158734   .411189
   8.85229   8.85229      1.00  2.153394   .411599
   8.85217   8.85217      1.00  2.142974   .410659
   8.85207   8.85207      1.00  2.159584   .413529
   8.85196   8.85196      1.00  2.154174   .412559
   8.85185   8.85185      1.00  2.155604   .412219
   8.85173   8.85173      1.00  2.159154   .413079
   8.85163   8.85163      1.00  2.153244   .412209
   8.85152   8.85152      1.00  2.153234   .410619
   8.85141   8.85141      1.00  2.146764   .410569
   8.85129   8.85129      1.00  2.146404   .408709
   8.85118   8.85118      1.00  2.149484   .413089
   8.85107   8.85107      1.00  2.158194   .414979
   8.85096   8.85096      1.00  2.156094   .417119
   8.85084   8.85084      1.00  2.154824   .416289
   8.85073   8.85073      1.00  2.157834   .417989
   8.85062   8.85062      1.00  2.144144   .416009
   8.85050   8.85050      1.00  2.144824   .414749
   8.85037   8.85037      1.00  2.143224   .413329
   8.85026   8.85026      1.00  2.147784   .413209
   8.85014   8.85014      1.00  2.143414   .410999
   8.85002   8.85002      1.00  2.146324   .410669
   8.84990   8.84990      1.00  2.154514   .413409
   8.84978   8.84978      1.00  2.152994   .411309
   8.84967   8.84967      1.00  2.153834   .411249
   8.84955   8.84955      1.00  2.148264   .411999
   8.84943   8.84943      1.00  2.150714   .412399
   8.84933   8.84933      1.00  2.145234   .410899
   8.84922   8.84922      1.00  2.152194   .411279
   8.84909   8.84909      1.00  2.140974   .408979
   8.84898   8.84898      1.00  2.141094   .410629
   8.84888   8.84888      1.00  2.148024   .411029
   8.84877   8.84877      1.00  2.148794   .412429
   8.84866   8.84866      1.00  2.147554   .412589
   8.84854   8.84854      1.00  2.152374   .414309
   8.84843   8.84843      1.00  2.160764   .414859
   8.84832   8.84832      1.00  2.158004   .414819
   8.84821   8.84821      1.00  2.149224   .412639
   8.84809   8.84809      1.00  2.148704   .413929
   8.84799   8.84799      1.00  2.143954   .411369
   8.84788   8.84788      1.00  2.143184   .410419
   8.84776   8.84776      1.00  2.144994   .409419
   8.84765   8.84765      1.00  2.150964   .408359
   8.84754   8.84754      1.00  2.149924   .410279
   8.84743   8.84743      1.00  2.140494   .408879
   8.84732   8.84732      1.00  2.156424   .410009
   8.84721   8.84721      1.00  2.149594   .411359
   8.84710   8.84710      1.00  2.154724   .408949
   8.84700   8.84700      1.00  2.153054   .408889
   8.84688   8.84688      1.00  2.143394   .407979
   8.84677   8.84677      1.00  2.144664   .407609
   8.84667   8.84667      1.00  2.154874   .410219
   8.84657   8.84657      1.00  2.146544   .408379
   8.84646   8.84646      1.00  2.150274   .409259
   8.84635   8.84635      1.00  2.152224   .408739
   8.84625   8.84625      1.00  2.155424   .410059
   8.84615   8.84615      1.00  2.156294   .409869
   8.84604   8.84604      1.00  2.153684   .411329
   8.84593   8.84593      1.00  2.151774   .408339
   8.84583   8.84583      1.00  2.128924   .404609
   8.84573   8.84573      1.00  2.150424   .409569
   8.84563   8.84563      1.00  2.142864   .407329
   8.84552   8.84552      1.00  2.148014   .407649
   8.84542   8.84542      1.00  2.155774   .408549
   8.84532   8.84532      1.00  2.157054   .411349
   8.84522   8.84522      1.00  2.154634   .409659
   8.84511   8.84511      1.00  2.155694   .411549
   8.84501   8.84501      1.00  2.158604   .411449
   8.84490   8.84490      1.00  2.151044   .408309
   8.84479   8.84479      1.00  2.149484   .409529
   8.84468   8.84468      1.00  2.150534   .411909
   8.84458   8.84458      1.00  2.149104   .410779
   8.84447   8.84447      1.00  2.148474   .410099
   8.84436   8.84436      1.00  2.145604   .408559
   8.84424   8.84424      1.00  2.142824   .406229
   8.84413   8.84413      1.00  2.152664   .406749
   8.84403   8.84403      1.00  2.155504   .408959
   8.84390   8.84390      1.00  2.155554   .408849
   8.84379   8.84379      1.00  2.152484   .408889
   8.84367   8.84367      1.00  2.156124   .410929
   8.84356   8.84356      1.00  2.148474   .407259
   8.84344   8.84344      1.00  2.142014   .405949
   8.84332   8.84332      1.00  2.144254   .407149
   8.84321   8.84321      1.00  2.149324   .409159
   8.84310   8.84310      1.00  2.149944   .408579
   8.84297   8.84297      1.00  2.156494   .409429
   8.84286   8.84286      1.00  2.162614   .413259
   8.84275   8.84275      1.00  2.155494   .411589
   8.84264   8.84264      1.00  2.140244   .408199
   8.84252   8.84252      1.00  2.147884   .410309
   8.84240   8.84240      1.00  2.147704   .412779
   8.84230   8.84230      1.00  2.146984   .411809
   8.84219   8.84219      1.00  2.149834   .411629
   8.84207   8.84207      1.00  2.150164   .410129
   8.84196   8.84196      1.00  2.148694   .410589
   8.84186   8.84186      1.00  2.153814   .408529
   8.84175   8.84175      1.00  2.157964   .409799
   8.84164   8.84164      1.00  2.151114   .409509
   8.84152   8.84152      1.00  2.155894   .412029
   8.84141   8.84141      1.00  2.152544   .411189
   8.84130   8.84130      1.00  2.148594   .410099
   8.84119   8.84119      1.00  2.151264   .411159
   8.84107   8.84107      1.00  2.149524   .410199
   8.84096   8.84096      1.00  2.135434   .409059
   8.84085   8.84085      1.00  2.146014   .410869
   8.84073   8.84073      1.00  2.151504   .411769
   8.84061   8.84061      1.00  2.150054   .415409
   8.84050   8.84050      1.00  2.159174   .419819
   8.84039   8.84039      1.00  2.156104   .417429
   8.84026   8.84026      1.00  2.154754   .418069
   8.84014   8.84014      1.00  2.149994   .418199
   8.84002   8.84002      1.00  2.148984   .417469
   8.83991   8.83991      1.00  2.147104   .416119
   8.83979   8.83979      1.00  2.139864   .410439
   8.83967   8.83967      1.00  2.151264   .412309
   8.83956   8.83956      1.00  2.150514   .413439
   8.83945   8.83945      1.00  2.151174   .414389
   8.83933   8.83933      1.00  2.140744   .413489
   8.83921   8.83921      1.00  2.151574   .414739
   8.83910   8.83910      1.00  2.152734   .415289
   8.83899   8.83899      1.00  2.146734   .417039
   8.83887   8.83887      1.00  2.149614   .414859
   8.83876   8.83876      1.00  2.143914   .413939
   8.83866   8.83866      1.00  2.140014   .413149
   8.83855   8.83855      1.00  2.140874   .410659
   8.83844   8.83844      1.00  2.142114   .414129
   8.83832   8.83832      1.00  2.149604   .416099
   8.83821   8.83821      1.00  2.148594   .417529
   8.83810   8.83810      1.00  2.152834   .417129
   8.83799   8.83799      1.00  2.144994   .418029
   8.83788   8.83788      1.00  2.147824   .417519
   8.83777   8.83777      1.00  2.130914   .414559
   8.83767   8.83767      1.00  2.137504   .414219
   8.83755   8.83755      1.00  2.136544   .418329
   8.83744   8.83744      1.00  2.141074   .417429
   8.83734   8.83734      1.00  2.145264   .419719
   8.83723   8.83723      1.00  2.145844   .422069
   8.83711   8.83711      1.00  2.146954   .421949
   8.83700   8.83700      1.00  2.147574   .421499
   8.83690   8.83690      1.00  2.150824   .428909
   8.83679   8.83679      1.00  2.147994   .427739
   8.83668   8.83668      1.00  2.145334   .426639
   8.83657   8.83657      1.00  2.146404   .425289
   8.83647   8.83647      1.00  2.143524   .423349
   8.83637   8.83637      1.00  2.144044   .422819
   8.83625   8.83625      1.00  2.132254   .420799
   8.83615   8.83615      1.00  2.141364   .421709
   8.83605   8.83605      1.00  2.140994   .420789
   8.83595   8.83595      1.00  2.145644   .421699
   8.83584   8.83584      1.00  2.151764   .423319
   8.83573   8.83573      1.00  2.149024   .422029
   8.83564   8.83564      1.00  2.145084   .421179
   8.83554   8.83554      1.00  2.149274   .422699
   8.83543   8.83543      1.00  2.134984   .417709
   8.83532   8.83532      1.00  2.135494   .419589
   8.83522   8.83522      1.00  2.140794   .421929
   8.83512   8.83512      1.00  2.139304   .419489
   8.83502   8.83502      1.00  2.138964   .420469
   8.83491   8.83491      1.00  2.147564   .421999
   8.83481   8.83481      1.00  2.133454   .419359
   8.83470   8.83470      1.00  2.139424   .422849
   8.83459   8.83459      1.00  2.147174   .422809
   8.83448   8.83448      1.00  2.145784   .422569
   8.83438   8.83438      1.00  2.137084   .420339
   8.83426   8.83426      1.00  2.138684   .422069
   8.83414   8.83414      1.00  2.138564   .421709
   8.83403   8.83403      1.00  2.137064   .422659
   8.83392   8.83392      1.00  2.139614   .422349
   8.83380   8.83380      1.00  2.147134   .425949
   8.83368   8.83368      1.00  2.143704   .426449
   8.83356   8.83356      1.00  2.142694   .426709
   8.83345   8.83345      1.00  2.148634   .427489
   8.83334   8.83334      1.00  2.134764   .425409
   8.83322   8.83322      1.00  2.136454   .424819
   8.83311   8.83311      1.00  2.134824   .424399
   8.83300   8.83300      1.00  2.136304   .424969
   8.83288   8.83288      1.00  2.135704   .423949
   8.83276   8.83276      1.00  2.135864   .424349
   8.83265   8.83265      1.00  2.146004   .425469
   8.83253   8.83253      1.00  2.146944   .426779
   8.83242   8.83242      1.00  2.143914   .423809
   8.83230   8.83230      1.00  2.140424   .424469
   8.83219   8.83219      1.00  2.141134   .424329
   8.83209   8.83209      1.00  2.139104   .425049
   8.83198   8.83198      1.00  2.145144   .427489
   8.83187   8.83187      1.00  2.138854   .426229
   8.83176   8.83176      1.00  2.120854   .424679
   8.83165   8.83165      1.00  2.136024   .425789
   8.83154   8.83154      1.00  2.140324   .426509
   8.83143   8.83143      1.00  2.137014   .427799
   8.83131   8.83131      1.00  2.141574   .430119
   8.83120   8.83120      1.00  2.148094   .430099
   8.83109   8.83109      1.00  2.144814   .430209
   8.83098   8.83098      1.00  2.142484   .430599
   8.83086   8.83086      1.00  2.135514   .427819
   8.83075   8.83075      1.00  2.132714   .428479
   8.83064   8.83064      1.00  2.137174   .430899
   8.83052   8.83052      1.00  2.135344   .430539
   8.83040   8.83040      1.00  2.138854   .430289
   8.83028   8.83028      1.00  2.141324   .430819
   8.83017   8.83017      1.00  2.133364   .428919
   8.83005   8.83005      1.00  2.150434   .434459
   8.82992   8.82992      1.00  2.142954   .432369
   8.82981   8.82981      1.00  2.138354   .431139
   8.82970   8.82970      1.00  2.134234   .431149
   8.82957   8.82957      1.00  2.139414   .430459
   8.82946   8.82946      1.00  2.136944   .428659
   8.82934   8.82934      1.00  2.139394   .429909
   8.82923   8.82923      1.00  2.140154   .430119
   8.82912   8.82912      1.00  2.141034   .432569
   8.82900   8.82900      1.00  2.141744   .432129
   8.82889   8.82889      1.00  2.143724   .435279
   8.82879   8.82879      1.00  2.146784   .433019
   8.82867   8.82867      1.00  2.146244   .435599
   8.82857   8.82857      1.00  2.126464   .430639
   8.82846   8.82846      1.00  2.136254   .433189
   8.82835   8.82835      1.00  2.135554   .431789
   8.82823   8.82823      1.00  2.138514   .432329
   8.82812   8.82812      1.00  2.139944   .431639
   8.82802   8.82802      1.00  2.140044   .430769
   8.82791   8.82791      1.00  2.144314   .433439
   8.82779   8.82779      1.00  2.148814   .434019
   8.82768   8.82768      1.00  2.145994   .433769
   8.82757   8.82757      1.00  2.146094   .434459
   8.82746   8.82746      1.00  2.149074   .435439
   8.82735   8.82735      1.00  2.144094   .433699
   8.82725   8.82725      1.00  2.140634   .432879
   8.82714   8.82714      1.00  2.139334   .432839
   8.82703   8.82703      1.00  2.128144   .430929
   8.82691   8.82691      1.00  2.138854   .433429
   8.82680   8.82680      1.00  2.152314   .435679
   8.82670   8.82670      1.00  2.150754   .436309
   8.82660   8.82660      1.00  2.150104   .435969
   8.82649   8.82649      1.00  2.148824   .435399
   8.82639   8.82639      1.00  2.149094   .436399
   8.82629   8.82629      1.00  2.152984   .437269
   8.82618   8.82618      1.00  2.149924   .434749
   8.82607   8.82607      1.00  2.147384   .437099
   8.82597   8.82597      1.00  2.141994   .435089
   8.82586   8.82586      1.00  2.144684   .434869
   8.82576   8.82576      1.00  2.152274   .436189
   8.82566   8.82566      1.00  2.149804   .436369
   8.82556   8.82556      1.00  2.144324   .435369
   8.82546   8.82546      1.00  2.156144   .437259
   8.82536   8.82536      1.00  2.157364   .438469
   8.82525   8.82525      1.00  2.148094   .437239
   8.82514   8.82514      1.00  2.151894   .437119
   8.82504   8.82504      1.00  2.148504   .436459
   8.82494   8.82494      1.00  2.149384   .436429
   8.82483   8.82483      1.00  2.153754   .436369
   8.82472   8.82472      1.00  2.154734   .438899
   8.82461   8.82461      1.00  2.156074   .438809
   8.82451   8.82451      1.00  2.155304   .438009
   8.82440   8.82440      1.00  2.162864   .440599
   8.82428   8.82428      1.00  2.155664   .438449
   8.82417   8.82417      1.00  2.161034   .438299
   8.82406   8.82406      1.00  2.159954   .439079
   8.82394   8.82394      1.00  2.143344   .435459
   8.82383   8.82383      1.00  2.153384   .436979
   8.82372   8.82372      1.00  2.156984   .438459
   8.82360   8.82360      1.00  2.156754   .437789
   8.82348   8.82348      1.00  2.151754   .436069
   8.82336   8.82336      1.00  2.164114   .443059
   8.82325   8.82325      1.00  2.165584   .438229
   8.82313   8.82313      1.00  2.165554   .439209
   8.82301   8.82301      1.00  2.164394   .438029
   8.82290   8.82290      1.00  2.161914   .436399
   8.82279   8.82279      1.00  2.156944   .437379
   8.82268   8.82268      1.00  2.157394   .437429
   8.82255   8.82255      1.00  2.157084   .437399
   8.82243   8.82243      1.00  2.150004   .435209
   8.82233   8.82233      1.00  2.160694   .440159
   8.82222   8.82222      1.00  2.171704   .440559
   8.82211   8.82211      1.00  2.163804   .439449
   8.82200   8.82200      1.00  2.168114   .441619
   8.82189   8.82189      1.00  2.170244   .440259
   8.82178   8.82178      1.00  2.164214   .439729
   8.82167   8.82167      1.00  2.163614   .441929
   8.82155   8.82155      1.00  2.161134   .439089
   8.82144   8.82144      1.00  2.163234   .439559
   8.82133   8.82133      1.00  2.157474   .437979
   8.82122   8.82122      1.00  2.163654   .439869
   8.82110   8.82110      1.00  2.161824   .440759
   8.82100   8.82100      1.00  2.167154   .439539
   8.82088   8.82088      1.00  2.171214   .441869
   8.82076   8.82076      1.00  2.162124   .438459
   8.82064   8.82064      1.00  2.167184   .439449
   8.82053   8.82053      1.00  2.164174   .439229
   8.82042   8.82042      1.00  2.164754   .438809
   8.82029   8.82029      1.00  2.160064   .438009
   8.82017   8.82017      1.00  2.157944   .439899
   8.82006   8.82006      1.00  2.166494   .440709
   8.81995   8.81995      1.00  2.170164   .441439
   8.81983   8.81983      1.00  2.168024   .440649
   8.81971   8.81971      1.00  2.168154   .440489
   8.81959   8.81959      1.00  2.170094   .441159
   8.81947   8.81947      1.00  2.174674   .441579
   8.81936   8.81936      1.00  2.165364   .441469
   8.81924   8.81924      1.00  2.150764   .438749
   8.81914   8.81914      1.00  2.164274   .442739
   8.81902   8.81902      1.00  2.166094   .441319
   8.81890   8.81890      1.00  2.159884   .440579
   8.81878   8.81878      1.00  2.164034   .445039
   8.81868   8.81868      1.00  2.167324   .443679
   8.81858   8.81858      1.00  2.165934   .442469
   8.81846   8.81846      1.00  2.172444   .444629
   8.81835   8.81835      1.00  2.170184   .441899
   8.81824   8.81824      1.00  2.165074   .441269
   8.81813   8.81813      1.00  2.167544   .441109
   8.81802   8.81802      1.00  2.165994   .442839
   8.81790   8.81790      1.00  2.160174   .439939
   8.81780   8.81780      1.00  2.155894   .438719
   8.81769   8.81769      1.00  2.156174   .439979
   8.81758   8.81758      1.00  2.168834   .442689
   8.81746   8.81746      1.00  2.171644   .445569
   8.81736   8.81736      1.00  2.176974   .447469
   8.81729   8.81729      1.00  2.172734   .446959
