# Supplementary material for: Direct Observation of Palladium Leaching from Pd/C by a Simple Method: X-ray Absorption Spectroscopy of Heterogeneous Mixtures
Source: ACS Omega. 2023 Jun 7;8(24):21787–92. doi: 10.1021/acsomega.3c01343 (PMC10286095; doi:10.1021/acsomega.3c01343)
Supplement: Supplementary file 2 — ao3c01343_si_002.zip [file ao3c01343_si_002.zip › Figure 7,8/22_RK_AirOx_25C_05N_slow_HCl_30min_20.qd]

  9809     KEK-PF   NW10A
 _slow_HCl_30min 20.12.12 6:57: - 20.12.12 6:58: Serial#KEKPF-NW10A_047940
 22_RK_AirOx_25C_05N_slow_HCl_30min                                              
 Ring :   6.5 GeV    50.0 mA -   50.0 mA
 Mono :   Si(311)       D=  1.63747 A    Initial angle=  9.00022 deg
 NW10A     Transmission( 2)   Repetition= 20     Points= 1654
 Param file : QXAFS(SYNC)     angle axis (*)     Block =    1

 Block      Init-Ang  Final-Ang     Step/deg     Time/s       Num
     1        9.00022   8.81728          ***       1.00      1654
 Ortec(-1)     NDCH = 3
  Angle(c)  Angle(o)    time/s         2         3
      Mode         0         0         1         2
    Offset         0         0    .00492    .00311
   9.00022   9.00022      1.00  2.293834  2.529209
   9.00013   9.00013      1.00  2.299554  2.532709
   9.00001   9.00001      1.00  2.297794  2.530799
   8.99990   8.99990      1.00  2.299604  2.533089
   8.99979   8.99979      1.00  2.303744  2.533129
   8.99967   8.99967      1.00  2.304814  2.537399
   8.99956   8.99956      1.00  2.304874  2.537909
   8.99945   8.99945      1.00  2.304254  2.539519
   8.99933   8.99933      1.00  2.303054  2.540709
   8.99923   8.99923      1.00  2.289194  2.525799
   8.99913   8.99913      1.00  2.304174  2.540509
   8.99901   8.99901      1.00  2.305304  2.544349
   8.99890   8.99890      1.00  2.307644  2.549489
   8.99879   8.99879      1.00  2.306534  2.545809
   8.99869   8.99869      1.00  2.304604  2.547609
   8.99858   8.99858      1.00  2.306074  2.543429
   8.99847   8.99847      1.00  2.303284  2.543859
   8.99836   8.99836      1.00  2.304384  2.541639
   8.99825   8.99825      1.00  2.302954  2.541629
   8.99813   8.99813      1.00  2.302584  2.544379
   8.99803   8.99803      1.00  2.302314  2.547299
   8.99793   8.99793      1.00  2.303574  2.540599
   8.99782   8.99782      1.00  2.287854  2.526439
   8.99770   8.99770      1.00  2.302924  2.542969
   8.99760   8.99760      1.00  2.302984  2.551939
   8.99749   8.99749      1.00  2.304314  2.541389
   8.99738   8.99738      1.00  2.306104  2.548559
   8.99727   8.99727      1.00  2.304784  2.547279
   8.99716   8.99716      1.00  2.304474  2.548239
   8.99705   8.99705      1.00  2.301604  2.541899
   8.99695   8.99695      1.00  2.302864  2.546609
   8.99684   8.99684      1.00  2.299044  2.544519
   8.99673   8.99673      1.00  2.303994  2.548579
   8.99663   8.99663      1.00  2.300514  2.541469
   8.99652   8.99652      1.00  2.301364  2.545029
   8.99642   8.99642      1.00  2.302784  2.541419
   8.99632   8.99632      1.00  2.289604  2.531149
   8.99621   8.99621      1.00  2.303774  2.547629
   8.99610   8.99610      1.00  2.302384  2.546189
   8.99600   8.99600      1.00  2.304184  2.547919
   8.99590   8.99590      1.00  2.299814  2.544049
   8.99580   8.99580      1.00  2.301294  2.544829
   8.99570   8.99570      1.00  2.299654  2.540469
   8.99559   8.99559      1.00  2.302304  2.544659
   8.99549   8.99549      1.00  2.303464  2.547569
   8.99540   8.99540      1.00  2.301334  2.544509
   8.99529   8.99529      1.00  2.302434  2.547779
   8.99518   8.99518      1.00  2.300644  2.549149
   8.99508   8.99508      1.00  2.302614  2.552529
   8.99498   8.99498      1.00  2.303274  2.553329
   8.99488   8.99488      1.00  2.287194  2.532489
   8.99477   8.99477      1.00  2.300604  2.549059
   8.99467   8.99467      1.00  2.296674  2.546679
   8.99457   8.99457      1.00  2.298854  2.547789
   8.99446   8.99446      1.00  2.298684  2.546029
   8.99434   8.99434      1.00  2.300504  2.549119
   8.99423   8.99423      1.00  2.298834  2.548549
   8.99412   8.99412      1.00  2.301714  2.549139
   8.99401   8.99401      1.00  2.300734  2.550819
   8.99389   8.99389      1.00  2.297284  2.548919
   8.99378   8.99378      1.00  2.301044  2.549519
   8.99367   8.99367      1.00  2.298934  2.549879
   8.99355   8.99355      1.00  2.299314  2.548869
   8.99344   8.99344      1.00  2.294024  2.545729
   8.99332   8.99332      1.00  2.287724  2.538749
   8.99321   8.99321      1.00  2.299244  2.549719
   8.99310   8.99310      1.00  2.300074  2.550429
   8.99298   8.99298      1.00  2.301634  2.556789
   8.99287   8.99287      1.00  2.300494  2.553689
   8.99276   8.99276      1.00  2.300754  2.553189
   8.99265   8.99265      1.00  2.296384  2.549899
   8.99253   8.99253      1.00  2.298594  2.554189
   8.99243   8.99243      1.00  2.300114  2.557079
   8.99232   8.99232      1.00  2.297714  2.558179
   8.99220   8.99220      1.00  2.298184  2.555099
   8.99209   8.99209      1.00  2.294514  2.549739
   8.99198   8.99198      1.00  2.296334  2.551939
   8.99187   8.99187      1.00  2.300634  2.555899
   8.99176   8.99176      1.00  2.292444  2.549279
   8.99165   8.99165      1.00  2.291324  2.545769
   8.99155   8.99155      1.00  2.298384  2.556909
   8.99144   8.99144      1.00  2.298634  2.562279
   8.99133   8.99133      1.00  2.298474  2.563949
   8.99122   8.99122      1.00  2.296924  2.560829
   8.99111   8.99111      1.00  2.297454  2.560759
   8.99100   8.99100      1.00  2.295864  2.557969
   8.99088   8.99088      1.00  2.297734  2.566539
   8.99076   8.99076      1.00  2.299354  2.569539
   8.99065   8.99065      1.00  2.297504  2.566599
   8.99054   8.99054      1.00  2.298194  2.567959
   8.99042   8.99042      1.00  2.294744  2.562479
   8.99030   8.99030      1.00  2.299984  2.567479
   8.99019   8.99019      1.00  2.284804  2.549899
   8.99007   8.99007      1.00  2.291464  2.556959
   8.98995   8.98995      1.00  2.296634  2.564759
   8.98983   8.98983      1.00  2.291074  2.560129
   8.98972   8.98972      1.00  2.296754  2.560479
   8.98961   8.98961      1.00  2.296024  2.558969
   8.98949   8.98949      1.00  2.294604  2.557069
   8.98936   8.98936      1.00  2.297374  2.561719
   8.98926   8.98926      1.00  2.298084  2.561819
   8.98914   8.98914      1.00  2.298834  2.562239
   8.98903   8.98903      1.00  2.294194  2.557589
   8.98892   8.98892      1.00  2.296494  2.559319
   8.98882   8.98882      1.00  2.294504  2.555959
   8.98871   8.98871      1.00  2.295214  2.560079
   8.98859   8.98859      1.00  2.283604  2.545039
   8.98848   8.98848      1.00  2.292644  2.554559
   8.98837   8.98837      1.00  2.294044  2.556929
   8.98827   8.98827      1.00  2.296864  2.560549
   8.98816   8.98816      1.00  2.297524  2.564969
   8.98805   8.98805      1.00  2.296094  2.560349
   8.98794   8.98794      1.00  2.296764  2.562839
   8.98783   8.98783      1.00  2.294454  2.558889
   8.98772   8.98772      1.00  2.293654  2.561759
   8.98760   8.98760      1.00  2.291354  2.560129
   8.98749   8.98749      1.00  2.295244  2.565119
   8.98738   8.98738      1.00  2.291894  2.562479
   8.98727   8.98727      1.00  2.292724  2.563069
   8.98716   8.98716      1.00  2.294114  2.565739
   8.98705   8.98705      1.00  2.279484  2.554029
   8.98695   8.98695      1.00  2.297464  2.570399
   8.98684   8.98684      1.00  2.295144  2.570809
   8.98673   8.98673      1.00  2.295044  2.569339
   8.98662   8.98662      1.00  2.295584  2.568609
   8.98652   8.98652      1.00  2.292704  2.565219
   8.98641   8.98641      1.00  2.291294  2.564319
   8.98630   8.98630      1.00  2.291524  2.563599
   8.98620   8.98620      1.00  2.292414  2.562689
   8.98610   8.98610      1.00  2.292534  2.562119
   8.98600   8.98600      1.00  2.293644  2.567359
   8.98589   8.98589      1.00  2.293654  2.570449
   8.98579   8.98579      1.00  2.293744  2.566809
   8.98569   8.98569      1.00  2.275284  2.546179
   8.98559   8.98559      1.00  2.291204  2.566819
   8.98549   8.98549      1.00  2.291484  2.567019
   8.98539   8.98539      1.00  2.291124  2.568709
   8.98528   8.98528      1.00  2.291064  2.566269
   8.98517   8.98517      1.00  2.289744  2.571019
   8.98507   8.98507      1.00  2.291654  2.565549
   8.98497   8.98497      1.00  2.295144  2.568449
   8.98486   8.98486      1.00  2.294244  2.567219
   8.98476   8.98476      1.00  2.294074  2.568109
   8.98465   8.98465      1.00  2.290744  2.565819
   8.98454   8.98454      1.00  2.291744  2.565489
   8.98443   8.98443      1.00  2.290794  2.565699
   8.98432   8.98432      1.00  2.290724  2.565289
   8.98421   8.98421      1.00  2.286424  2.562129
   8.98410   8.98410      1.00  2.284274  2.560729
   8.98399   8.98399      1.00  2.288624  2.565909
   8.98387   8.98387      1.00  2.289324  2.566199
   8.98376   8.98376      1.00  2.292804  2.568829
   8.98365   8.98365      1.00  2.294764  2.569689
   8.98353   8.98353      1.00  2.294034  2.571579
   8.98341   8.98341      1.00  2.292774  2.568729
   8.98329   8.98329      1.00  2.286634  2.565459
   8.98318   8.98318      1.00  2.290594  2.568629
   8.98306   8.98306      1.00  2.291054  2.564119
   8.98294   8.98294      1.00  2.291184  2.567389
   8.98283   8.98283      1.00  2.292544  2.577349
   8.98271   8.98271      1.00  2.290594  2.569899
   8.98261   8.98261      1.00  2.290474  2.569029
   8.98249   8.98249      1.00  2.277874  2.553209
   8.98238   8.98238      1.00  2.292994  2.572459
   8.98227   8.98227      1.00  2.294814  2.577649
   8.98216   8.98216      1.00  2.292554  2.572349
   8.98205   8.98205      1.00  2.292034  2.574889
   8.98193   8.98193      1.00  2.290304  2.574029
   8.98183   8.98183      1.00  2.287654  2.573759
   8.98172   8.98172      1.00  2.288814  2.573299
   8.98161   8.98161      1.00  2.288624  2.574679
   8.98149   8.98149      1.00  2.290514  2.578029
   8.98139   8.98139      1.00  2.288914  2.575539
   8.98128   8.98128      1.00  2.291514  2.573459
   8.98116   8.98116      1.00  2.289104  2.570999
   8.98105   8.98105      1.00  2.276834  2.557339
   8.98094   8.98094      1.00  2.289994  2.571999
   8.98083   8.98083      1.00  2.291364  2.573889
   8.98071   8.98071      1.00  2.289984  2.573719
   8.98058   8.98058      1.00  2.285654  2.572009
   8.98047   8.98047      1.00  2.291034  2.578459
   8.98035   8.98035      1.00  2.289644  2.572379
   8.98023   8.98023      1.00  2.294444  2.579449
   8.98012   8.98012      1.00  2.290394  2.575249
   8.98000   8.98000      1.00  2.291044  2.576319
   8.97988   8.97988      1.00  2.289714  2.577799
   8.97976   8.97976      1.00  2.290334  2.575399
   8.97964   8.97964      1.00  2.291844  2.581859
   8.97953   8.97953      1.00  2.277104  2.566889
   8.97943   8.97943      1.00  2.288654  2.575819
   8.97930   8.97930      1.00  2.287104  2.575539
   8.97919   8.97919      1.00  2.287104  2.578639
   8.97908   8.97908      1.00  2.289434  2.580749
   8.97897   8.97897      1.00  2.289434  2.579659
   8.97886   8.97886      1.00  2.290994  2.579849
   8.97875   8.97875      1.00  2.289894  2.579119
   8.97863   8.97863      1.00  2.292364  2.583999
   8.97853   8.97853      1.00  2.288314  2.581169
   8.97842   8.97842      1.00  2.288864  2.579879
   8.97830   8.97830      1.00  2.287234  2.578739
   8.97819   8.97819      1.00  2.290744  2.581439
   8.97809   8.97809      1.00  2.288304  2.577329
   8.97798   8.97798      1.00  2.273724  2.562079
   8.97787   8.97787      1.00  2.290734  2.584719
   8.97776   8.97776      1.00  2.286374  2.578539
   8.97765   8.97765      1.00  2.288484  2.582509
   8.97754   8.97754      1.00  2.290464  2.584769
   8.97742   8.97742      1.00  2.292094  2.586729
   8.97732   8.97732      1.00  2.291014  2.583409
   8.97721   8.97721      1.00  2.289014  2.578529
   8.97710   8.97710      1.00  2.284584  2.573129
   8.97699   8.97699      1.00  2.280524  2.569919
   8.97688   8.97688      1.00  2.288864  2.581959
   8.97678   8.97678      1.00  2.287864  2.581029
   8.97667   8.97667      1.00  2.288844  2.582879
   8.97656   8.97656      1.00  2.289554  2.582369
   8.97645   8.97645      1.00  2.275194  2.572159
   8.97635   8.97635      1.00  2.290164  2.585569
   8.97624   8.97624      1.00  2.287644  2.588489
   8.97613   8.97613      1.00  2.288244  2.595699
   8.97603   8.97603      1.00  2.285274  2.591819
   8.97593   8.97593      1.00  2.282844  2.581729
   8.97583   8.97583      1.00  2.285594  2.579309
   8.97572   8.97572      1.00  2.284304  2.580769
   8.97562   8.97562      1.00  2.286984  2.583769
   8.97553   8.97553      1.00  2.288164  2.587989
   8.97542   8.97542      1.00  2.289164  2.591919
   8.97531   8.97531      1.00  2.285894  2.585859
   8.97520   8.97520      1.00  2.286274  2.581519
   8.97511   8.97511      1.00  2.282764  2.581489
   8.97501   8.97501      1.00  2.274564  2.574969
   8.97490   8.97490      1.00  2.288784  2.588859
   8.97480   8.97480      1.00  2.285224  2.584859
   8.97469   8.97469      1.00  2.284094  2.584339
   8.97458   8.97458      1.00  2.283834  2.583969
   8.97447   8.97447      1.00  2.285624  2.591239
   8.97436   8.97436      1.00  2.285504  2.587019
   8.97425   8.97425      1.00  2.287574  2.589809
   8.97413   8.97413      1.00  2.289514  2.595409
   8.97402   8.97402      1.00  2.286154  2.588319
   8.97390   8.97390      1.00  2.280634  2.580689
   8.97380   8.97380      1.00  2.284514  2.581809
   8.97368   8.97368      1.00  2.281244  2.579599
   8.97356   8.97356      1.00  2.283734  2.580839
   8.97344   8.97344      1.00  2.266044  2.562589
   8.97333   8.97333      1.00  2.281474  2.582869
   8.97321   8.97321      1.00  2.282044  2.585569
   8.97310   8.97310      1.00  2.284374  2.587969
   8.97299   8.97299      1.00  2.286274  2.593209
   8.97287   8.97287      1.00  2.282774  2.560989
   8.97276   8.97276      1.00  2.284724  2.574449
   8.97264   8.97264      1.00  2.283064  2.579149
   8.97253   8.97253      1.00  2.282294  2.572299
   8.97243   8.97243      1.00  2.280964  2.572359
   8.97231   8.97231      1.00  2.281524  2.571329
   8.97219   8.97219      1.00  2.285694  2.584539
   8.97208   8.97208      1.00  2.282534  2.582239
   8.97197   8.97197      1.00  2.276924  2.575899
   8.97186   8.97186      1.00  2.276864  2.573039
   8.97175   8.97175      1.00  2.283454  2.584829
   8.97164   8.97164      1.00  2.282074  2.570649
   8.97154   8.97154      1.00  2.283264  2.585059
   8.97142   8.97142      1.00  2.283184  2.581199
   8.97131   8.97131      1.00  2.279354  2.580209
   8.97120   8.97120      1.00  2.279734  2.579369
   8.97109   8.97109      1.00  2.279814  2.582559
   8.97097   8.97097      1.00  2.282164  2.582389
   8.97086   8.97086      1.00  2.284064  2.586699
   8.97075   8.97075      1.00  2.282164  2.571989
   8.97063   8.97063      1.00  2.281674  2.579709
   8.97051   8.97051      1.00  2.280954  2.579479
   8.97039   8.97039      1.00  2.265364  2.565219
   8.97028   8.97028      1.00  2.280204  2.582529
   8.97017   8.97017      1.00  2.281814  2.580079
   8.97004   8.97004      1.00  2.282204  2.582019
   8.96992   8.96992      1.00  2.277884  2.578599
   8.96981   8.96981      1.00  2.282254  2.584939
   8.96969   8.96969      1.00  2.279394  2.580599
   8.96957   8.96957      1.00  2.281154  2.581299
   8.96945   8.96945      1.00  2.282354  2.585299
   8.96934   8.96934      1.00  2.282794  2.586709
   8.96923   8.96923      1.00  2.277624  2.581349
   8.96912   8.96912      1.00  2.279484  2.583329
   8.96901   8.96901      1.00  2.280014  2.580319
   8.96890   8.96890      1.00  2.273664  2.579789
   8.96879   8.96879      1.00  2.262004  2.561489
   8.96868   8.96868      1.00  2.278694  2.585739
   8.96856   8.96856      1.00  2.276264  2.579959
   8.96846   8.96846      1.00  2.280464  2.587839
   8.96836   8.96836      1.00  2.280774  2.584009
   8.96824   8.96824      1.00  2.282434  2.586099
   8.96812   8.96812      1.00  2.280354  2.586329
   8.96802   8.96802      1.00  2.282664  2.588759
   8.96791   8.96791      1.00  2.280044  2.588439
   8.96780   8.96780      1.00  2.275814  2.582509
   8.96768   8.96768      1.00  2.280824  2.586719
   8.96758   8.96758      1.00  2.280224  2.584219
   8.96747   8.96747      1.00  2.279274  2.583579
   8.96736   8.96736      1.00  2.267204  2.568779
   8.96724   8.96724      1.00  2.280254  2.585199
   8.96713   8.96713      1.00  2.280204  2.587589
   8.96703   8.96703      1.00  2.280384  2.588679
   8.96692   8.96692      1.00  2.282984  2.590919
   8.96681   8.96681      1.00  2.280194  2.589119
   8.96670   8.96670      1.00  2.282134  2.587999
   8.96660   8.96660      1.00  2.277894  2.585679
   8.96649   8.96649      1.00  2.276874  2.582189
   8.96638   8.96638      1.00  2.276474  2.580369
   8.96628   8.96628      1.00  2.283614  2.588709
   8.96618   8.96618      1.00  2.281574  2.589629
   8.96608   8.96608      1.00  2.280104  2.588289
   8.96597   8.96597      1.00  2.281864  2.591889
   8.96587   8.96587      1.00  2.267494  2.573429
   8.96578   8.96578      1.00  2.280794  2.590519
   8.96567   8.96567      1.00  2.276384  2.582519
   8.96556   8.96556      1.00  2.280434  2.588089
   8.96546   8.96546      1.00  2.277064  2.584699
   8.96536   8.96536      1.00  2.281004  2.584489
   8.96526   8.96526      1.00  2.280804  2.576139
   8.96515   8.96515      1.00  2.279574  2.576919
   8.96505   8.96505      1.00  2.281174  2.574849
   8.96495   8.96495      1.00  2.280084  2.579739
   8.96484   8.96484      1.00  2.279784  2.581919
   8.96473   8.96473      1.00  2.281184  2.587969
   8.96463   8.96463      1.00  2.283744  2.581829
   8.96452   8.96452      1.00  2.277704  2.582409
   8.96440   8.96440      1.00  2.260254  2.563539
   8.96429   8.96429      1.00  2.280394  2.587189
   8.96418   8.96418      1.00  2.281034  2.587949
   8.96407   8.96407      1.00  2.280624  2.584789
   8.96396   8.96396      1.00  2.280584  2.589729
   8.96385   8.96385      1.00  2.281534  2.590709
   8.96373   8.96373      1.00  2.281304  2.591779
   8.96362   8.96362      1.00  2.283134  2.591449
   8.96350   8.96350      1.00  2.282264  2.586639
   8.96339   8.96339      1.00  2.279814  2.588799
   8.96327   8.96327      1.00  2.280484  2.584669
   8.96315   8.96315      1.00  2.277694  2.585769
   8.96303   8.96303      1.00  2.278244  2.591229
   8.96292   8.96292      1.00  2.278964  2.584539
   8.96281   8.96281      1.00  2.266974  2.571159
   8.96270   8.96270      1.00  2.279894  2.582679
   8.96258   8.96258      1.00  2.280974  2.585949
   8.96246   8.96246      1.00  2.279174  2.583259
   8.96236   8.96236      1.00  2.280504  2.584819
   8.96225   8.96225      1.00  2.279764  2.584909
   8.96213   8.96213      1.00  2.280044  2.585429
   8.96201   8.96201      1.00  2.280264  2.589059
   8.96191   8.96191      1.00  2.277524  2.584869
   8.96180   8.96180      1.00  2.280024  2.586219
   8.96169   8.96169      1.00  2.274474  2.580289
   8.96158   8.96158      1.00  2.280484  2.588789
   8.96147   8.96147      1.00  2.283024  2.584579
   8.96136   8.96136      1.00  2.282074  2.580779
   8.96125   8.96125      1.00  2.280124  2.583499
   8.96113   8.96113      1.00  2.262824  2.571459
   8.96102   8.96102      1.00  2.276444  2.583509
   8.96091   8.96091      1.00  2.276744  2.583859
   8.96079   8.96079      1.00  2.277954  2.591099
   8.96067   8.96067      1.00  2.279064  2.590919
   8.96056   8.96056      1.00  2.279214  2.585699
   8.96045   8.96045      1.00  2.276734  2.586119
   8.96033   8.96033      1.00  2.276884  2.582809
   8.96021   8.96021      1.00  2.276754  2.585859
   8.96009   8.96009      1.00  2.281174  2.583699
   8.95998   8.95998      1.00  2.280374  2.589249
   8.95985   8.95985      1.00  2.282224  2.591219
   8.95973   8.95973      1.00  2.277454  2.591289
   8.95963   8.95963      1.00  2.263594  2.574569
   8.95951   8.95951      1.00  2.278564  2.589849
   8.95940   8.95940      1.00  2.278624  2.589209
   8.95928   8.95928      1.00  2.277114  2.590979
   8.95917   8.95917      1.00  2.280104  2.591039
   8.95906   8.95906      1.00  2.279204  2.583119
   8.95894   8.95894      1.00  2.277684  2.587859
   8.95883   8.95883      1.00  2.279064  2.591059
   8.95872   8.95872      1.00  2.280074  2.591189
   8.95861   8.95861      1.00  2.275574  2.585399
   8.95849   8.95849      1.00  2.277464  2.583589
   8.95838   8.95838      1.00  2.274534  2.582009
   8.95828   8.95828      1.00  2.276344  2.587909
   8.95817   8.95817      1.00  2.276694  2.584899
   8.95806   8.95806      1.00  2.261854  2.569459
   8.95794   8.95794      1.00  2.278854  2.589819
   8.95783   8.95783      1.00  2.278254  2.581089
   8.95773   8.95773      1.00  2.278744  2.588259
   8.95762   8.95762      1.00  2.275414  2.585359
   8.95750   8.95750      1.00  2.278014  2.584809
   8.95739   8.95739      1.00  2.278544  2.584029
   8.95729   8.95729      1.00  2.277924  2.586709
   8.95718   8.95718      1.00  2.276964  2.586239
   8.95707   8.95707      1.00  2.273004  2.582269
   8.95696   8.95696      1.00  2.274054  2.581919
   8.95685   8.95685      1.00  2.275904  2.584739
   8.95674   8.95674      1.00  2.276454  2.587339
   8.95664   8.95664      1.00  2.264774  2.572489
   8.95653   8.95653      1.00  2.274174  2.583609
   8.95642   8.95642      1.00  2.275324  2.584289
   8.95631   8.95631      1.00  2.272354  2.579769
   8.95621   8.95621      1.00  2.273624  2.579479
   8.95611   8.95611      1.00  2.274774  2.582079
   8.95601   8.95601      1.00  2.273234  2.577999
   8.95590   8.95590      1.00  2.272814  2.577549
   8.95580   8.95580      1.00  2.273404  2.577439
   8.95570   8.95570      1.00  2.275074  2.580919
   8.95560   8.95560      1.00  2.276764  2.584779
   8.95549   8.95549      1.00  2.279894  2.584949
   8.95539   8.95539      1.00  2.273364  2.576939
   8.95529   8.95529      1.00  2.277204  2.580829
   8.95519   8.95519      1.00  2.261114  2.563709
   8.95508   8.95508      1.00  2.268424  2.571179
   8.95497   8.95497      1.00  2.275194  2.580459
   8.95487   8.95487      1.00  2.274934  2.580079
   8.95477   8.95477      1.00  2.274834  2.580409
   8.95466   8.95466      1.00  2.273824  2.574539
   8.95455   8.95455      1.00  2.275864  2.579259
   8.95444   8.95444      1.00  2.275714  2.577559
   8.95433   8.95433      1.00  2.275394  2.575429
   8.95421   8.95421      1.00  2.274444  2.578349
   8.95410   8.95410      1.00  2.269494  2.566989
   8.95399   8.95399      1.00  2.270084  2.567949
   8.95388   8.95388      1.00  2.267864  2.566669
   8.95376   8.95376      1.00  2.272584  2.570589
   8.95365   8.95365      1.00  2.268944  2.567689
   8.95353   8.95353      1.00  2.257574  2.553639
   8.95342   8.95342      1.00  2.276464  2.574279
   8.95330   8.95330      1.00  2.271754  2.566589
   8.95318   8.95318      1.00  2.277274  2.575889
   8.95307   8.95307      1.00  2.274254  2.574469
   8.95296   8.95296      1.00  2.270524  2.567599
   8.95284   8.95284      1.00  2.269954  2.567789
   8.95272   8.95272      1.00  2.271094  2.566739
   8.95261   8.95261      1.00  2.270884  2.564859
   8.95250   8.95250      1.00  2.271624  2.564739
   8.95239   8.95239      1.00  2.272614  2.570449
   8.95227   8.95227      1.00  2.266564  2.559759
   8.95216   8.95216      1.00  2.273704  2.568289
   8.95205   8.95205      1.00  2.272984  2.568979
   8.95194   8.95194      1.00  2.269314  2.564049
   8.95183   8.95183      1.00  2.257894  2.547179
   8.95172   8.95172      1.00  2.268294  2.564739
   8.95162   8.95162      1.00  2.267324  2.560549
   8.95150   8.95150      1.00  2.267244  2.553819
   8.95139   8.95139      1.00  2.267314  2.556939
   8.95128   8.95128      1.00  2.268274  2.560209
   8.95117   8.95117      1.00  2.271384  2.562119
   8.95105   8.95105      1.00  2.267564  2.558179
   8.95093   8.95093      1.00  2.270414  2.557799
   8.95082   8.95082      1.00  2.270374  2.556509
   8.95072   8.95072      1.00  2.270754  2.557239
   8.95060   8.95060      1.00  2.269724  2.552879
   8.95048   8.95048      1.00  2.266874  2.550399
   8.95036   8.95036      1.00  2.263454  2.547759
   8.95025   8.95025      1.00  2.251754  2.535179
   8.95013   8.95013      1.00  2.263044  2.546719
   8.95001   8.95001      1.00  2.267234  2.547879
   8.94989   8.94989      1.00  2.269524  2.555229
   8.94977   8.94977      1.00  2.267354  2.547869
   8.94965   8.94965      1.00  2.266354  2.545669
   8.94954   8.94954      1.00  2.266184  2.543079
   8.94943   8.94943      1.00  2.263054  2.540799
   8.94931   8.94931      1.00  2.266604  2.543979
   8.94920   8.94920      1.00  2.262484  2.540299
   8.94908   8.94908      1.00  2.264854  2.540349
   8.94898   8.94898      1.00  2.256494  2.529809
   8.94887   8.94887      1.00  2.263014  2.537289
   8.94876   8.94876      1.00  2.261544  2.533179
   8.94864   8.94864      1.00  2.262484  2.531569
   8.94854   8.94854      1.00  2.250824  2.517879
   8.94843   8.94843      1.00  2.260534  2.530669
   8.94832   8.94832      1.00  2.263784  2.528929
   8.94821   8.94821      1.00  2.258384  2.524299
   8.94810   8.94810      1.00  2.262894  2.527469
   8.94799   8.94799      1.00  2.258044  2.521449
   8.94787   8.94787      1.00  2.258324  2.520669
   8.94776   8.94776      1.00  2.259304  2.519259
   8.94765   8.94765      1.00  2.254584  2.513339
   8.94754   8.94754      1.00  2.256534  2.514159
   8.94743   8.94743      1.00  2.260534  2.517179
   8.94731   8.94731      1.00  2.261914  2.522209
   8.94721   8.94721      1.00  2.258294  2.513129
   8.94710   8.94710      1.00  2.261234  2.510649
   8.94699   8.94699      1.00  2.238594  2.488949
   8.94688   8.94688      1.00  2.254374  2.506609
   8.94678   8.94678      1.00  2.255494  2.502459
   8.94667   8.94667      1.00  2.254204  2.498089
   8.94656   8.94656      1.00  2.256694  2.502279
   8.94645   8.94645      1.00  2.254174  2.499289
   8.94635   8.94635      1.00  2.257804  2.497519
   8.94625   8.94625      1.00  2.256274  2.498469
   8.94614   8.94614      1.00  2.255624  2.493219
   8.94604   8.94604      1.00  2.256244  2.487799
   8.94594   8.94594      1.00  2.252214  2.480669
   8.94584   8.94584      1.00  2.250464  2.480459
   8.94573   8.94573      1.00  2.246484  2.474469
   8.94562   8.94562      1.00  2.242664  2.468089
   8.94552   8.94552      1.00  2.237044  2.460689
   8.94542   8.94542      1.00  2.250474  2.471339
   8.94531   8.94531      1.00  2.251744  2.475529
   8.94522   8.94522      1.00  2.249964  2.463929
   8.94512   8.94512      1.00  2.250314  2.465209
   8.94502   8.94502      1.00  2.251974  2.469259
   8.94491   8.94491      1.00  2.246674  2.457819
   8.94480   8.94480      1.00  2.247364  2.456069
   8.94469   8.94469      1.00  2.244174  2.452189
   8.94459   8.94459      1.00  2.242194  2.447789
   8.94448   8.94448      1.00  2.243174  2.446449
   8.94436   8.94436      1.00  2.242924  2.439639
   8.94425   8.94425      1.00  2.240894  2.435099
   8.94414   8.94414      1.00  2.231674  2.422739
   8.94404   8.94404      1.00  2.245604  2.434519
   8.94392   8.94392      1.00  2.248894  2.429679
   8.94380   8.94380      1.00  2.247834  2.428099
   8.94369   8.94369      1.00  2.244984  2.420289
   8.94358   8.94358      1.00  2.240024  2.413879
   8.94346   8.94346      1.00  2.238774  2.407889
   8.94334   8.94334      1.00  2.236834  2.404089
   8.94322   8.94322      1.00  2.237164  2.395779
   8.94310   8.94310      1.00  2.239904  2.398199
   8.94299   8.94299      1.00  2.243184  2.392469
   8.94288   8.94288      1.00  2.241394  2.387119
   8.94277   8.94277      1.00  2.244324  2.386829
   8.94265   8.94265      1.00  2.239154  2.377589
   8.94253   8.94253      1.00  2.227664  2.357849
   8.94243   8.94243      1.00  2.237984  2.363949
   8.94232   8.94232      1.00  2.235184  2.354929
   8.94220   8.94220      1.00  2.236664  2.352429
   8.94208   8.94208      1.00  2.235544  2.342009
   8.94198   8.94198      1.00  2.238564  2.342419
   8.94188   8.94188      1.00  2.236944  2.332569
   8.94177   8.94177      1.00  2.237614  2.325719
   8.94165   8.94165      1.00  2.240414  2.318729
   8.94155   8.94155      1.00  2.236284  2.311709
   8.94144   8.94144      1.00  2.241654  2.309039
   8.94132   8.94132      1.00  2.231904  2.289159
   8.94121   8.94121      1.00  2.232704  2.280549
   8.94109   8.94109      1.00  2.216334  2.251759
   8.94098   8.94098      1.00  2.229954  2.257489
   8.94086   8.94086      1.00  2.227724  2.245619
   8.94075   8.94075      1.00  2.235934  2.245899
   8.94064   8.94064      1.00  2.238134  2.233599
   8.94052   8.94052      1.00  2.236144  2.220229
   8.94040   8.94040      1.00  2.240854  2.213269
   8.94028   8.94028      1.00  2.233924  2.192479
   8.94017   8.94017      1.00  2.232754  2.175579
   8.94005   8.94005      1.00  2.234214  2.161889
   8.93993   8.93993      1.00  2.232254  2.141349
   8.93981   8.93981      1.00  2.233424  2.126699
   8.93970   8.93970      1.00  2.233234  2.111819
   8.93959   8.93959      1.00  2.229454  2.088029
   8.93947   8.93947      1.00  2.228994  2.065269
   8.93935   8.93935      1.00  2.220324  2.037549
   8.93925   8.93925      1.00  2.234664  2.025999
   8.93913   8.93913      1.00  2.241194  2.009559
   8.93901   8.93901      1.00  2.234184  1.976189
   8.93890   8.93890      1.00  2.230494  1.950269
   8.93880   8.93880      1.00  2.234194  1.924679
   8.93868   8.93868      1.00  2.229144  1.896429
   8.93857   8.93857      1.00  2.229324  1.862249
   8.93846   8.93846      1.00  2.232334  1.834729
   8.93834   8.93834      1.00  2.235274  1.803699
   8.93824   8.93824      1.00  2.231514  1.769869
   8.93813   8.93813      1.00  2.237114  1.740969
   8.93802   8.93802      1.00  2.236224  1.699539
   8.93791   8.93791      1.00  2.237584  1.672709
   8.93781   8.93781      1.00  2.222744  1.620639
   8.93769   8.93769      1.00  2.228984  1.594119
   8.93758   8.93758      1.00  2.228654  1.548989
   8.93747   8.93747      1.00  2.226554  1.512489
   8.93736   8.93736      1.00  2.234584  1.477849
   8.93725   8.93725      1.00  2.231174  1.438879
   8.93714   8.93714      1.00  2.233964  1.397979
   8.93703   8.93703      1.00  2.235674  1.361829
   8.93693   8.93693      1.00  2.233214  1.325629
   8.93681   8.93681      1.00  2.227054  1.279869
   8.93670   8.93670      1.00  2.234554  1.242719
   8.93660   8.93660      1.00  2.237034  1.204679
   8.93650   8.93650      1.00  2.231504  1.165739
   8.93639   8.93639      1.00  2.228644  1.126249
   8.93628   8.93628      1.00  2.217104  1.092549
   8.93618   8.93618      1.00  2.225904  1.060219
   8.93608   8.93608      1.00  2.230014  1.021999
   8.93598   8.93598      1.00  2.236204   .985019
   8.93587   8.93587      1.00  2.233814   .950789
   8.93577   8.93577      1.00  2.236604   .917449
   8.93567   8.93567      1.00  2.236494   .882199
   8.93556   8.93556      1.00  2.231154   .847709
   8.93546   8.93546      1.00  2.231604   .819179
   8.93535   8.93535      1.00  2.231594   .789889
   8.93525   8.93525      1.00  2.232684   .762599
   8.93515   8.93515      1.00  2.226384   .736559
   8.93505   8.93505      1.00  2.228894   .707689
   8.93494   8.93494      1.00  2.222304   .678979
   8.93484   8.93484      1.00  2.234364   .660659
   8.93473   8.93473      1.00  2.235924   .637199
   8.93462   8.93462      1.00  2.237174   .615039
   8.93451   8.93451      1.00  2.237714   .593649
   8.93441   8.93441      1.00  2.233504   .575079
   8.93429   8.93429      1.00  2.230984   .554489
   8.93417   8.93417      1.00  2.231934   .535899
   8.93406   8.93406      1.00  2.231354   .519919
   8.93395   8.93395      1.00  2.230054   .504669
   8.93384   8.93384      1.00  2.229404   .488629
   8.93372   8.93372      1.00  2.232474   .470789
   8.93361   8.93361      1.00  2.237014   .458149
   8.93349   8.93349      1.00  2.227684   .442669
   8.93337   8.93337      1.00  2.230904   .430989
   8.93325   8.93325      1.00  2.232994   .419759
   8.93314   8.93314      1.00  2.231764   .407599
   8.93303   8.93303      1.00  2.227994   .396019
   8.93292   8.93292      1.00  2.227284   .385359
   8.93280   8.93280      1.00  2.231734   .377149
   8.93269   8.93269      1.00  2.230734   .366699
   8.93258   8.93258      1.00  2.233644   .360559
   8.93246   8.93246      1.00  2.234204   .351649
   8.93234   8.93234      1.00  2.233514   .346559
   8.93223   8.93223      1.00  2.232264   .337899
   8.93212   8.93212      1.00  2.236444   .334639
   8.93201   8.93201      1.00  2.228994   .328239
   8.93189   8.93189      1.00  2.222414   .324999
   8.93179   8.93179      1.00  2.229684   .324789
   8.93168   8.93168      1.00  2.227864   .323419
   8.93157   8.93157      1.00  2.227124   .319209
   8.93145   8.93145      1.00  2.229954   .319379
   8.93135   8.93135      1.00  2.230754   .313359
   8.93123   8.93123      1.00  2.232114   .310709
   8.93112   8.93112      1.00  2.234874   .308679
   8.93100   8.93100      1.00  2.232484   .304739
   8.93089   8.93089      1.00  2.236264   .304889
   8.93079   8.93079      1.00  2.231024   .306439
   8.93066   8.93066      1.00  2.228184   .303189
   8.93054   8.93054      1.00  2.219184   .303769
   8.93043   8.93043      1.00  2.223784   .303509
   8.93032   8.93032      1.00  2.230924   .303869
   8.93019   8.93019      1.00  2.230534   .304169
   8.93007   8.93007      1.00  2.235984   .305889
   8.92995   8.92995      1.00  2.232654   .304039
   8.92984   8.92984      1.00  2.233614   .304379
   8.92972   8.92972      1.00  2.229434   .305949
   8.92960   8.92960      1.00  2.232064   .307449
   8.92948   8.92948      1.00  2.229264   .309549
   8.92937   8.92937      1.00  2.227874   .308959
   8.92926   8.92926      1.00  2.224164   .307819
   8.92914   8.92914      1.00  2.227554   .306779
   8.92903   8.92903      1.00  2.230274   .304939
   8.92892   8.92892      1.00  2.214024   .304829
   8.92881   8.92881      1.00  2.229754   .305679
   8.92869   8.92869      1.00  2.232014   .306979
   8.92858   8.92858      1.00  2.234394   .307589
   8.92848   8.92848      1.00  2.233214   .306969
   8.92837   8.92837      1.00  2.227774   .307059
   8.92826   8.92826      1.00  2.227954   .307739
   8.92815   8.92815      1.00  2.226974   .307279
   8.92804   8.92804      1.00  2.227024   .307569
   8.92792   8.92792      1.00  2.227414   .307179
   8.92781   8.92781      1.00  2.233234   .307179
   8.92770   8.92770      1.00  2.237674   .309489
   8.92759   8.92759      1.00  2.235444   .309809
   8.92748   8.92748      1.00  2.219464   .308409
   8.92737   8.92737      1.00  2.230334   .310639
   8.92727   8.92727      1.00  2.238484   .310219
   8.92716   8.92716      1.00  2.235144   .311169
   8.92704   8.92704      1.00  2.232734   .310469
   8.92693   8.92693      1.00  2.235354   .312449
   8.92682   8.92682      1.00  2.232364   .313169
   8.92672   8.92672      1.00  2.230584   .312049
   8.92661   8.92661      1.00  2.235514   .311699
   8.92650   8.92650      1.00  2.239314   .312409
   8.92640   8.92640      1.00  2.241314   .313429
   8.92630   8.92630      1.00  2.242084   .313489
   8.92619   8.92619      1.00  2.238444   .311799
   8.92609   8.92609      1.00  2.234244   .311569
   8.92599   8.92599      1.00  2.221164   .311379
   8.92588   8.92588      1.00  2.237704   .312519
   8.92578   8.92578      1.00  2.234924   .314219
   8.92567   8.92567      1.00  2.236994   .314329
   8.92557   8.92557      1.00  2.242364   .315879
   8.92547   8.92547      1.00  2.238314   .315859
   8.92537   8.92537      1.00  2.244544   .316409
   8.92526   8.92526      1.00  2.243784   .318909
   8.92516   8.92516      1.00  2.243554   .318939
   8.92506   8.92506      1.00  2.234904   .318799
   8.92495   8.92495      1.00  2.234194   .320399
   8.92484   8.92484      1.00  2.238104   .321689
   8.92473   8.92473      1.00  2.239724   .322839
   8.92463   8.92463      1.00  2.230564   .323099
   8.92452   8.92452      1.00  2.237094   .325499
   8.92440   8.92440      1.00  2.240094   .328039
   8.92429   8.92429      1.00  2.241794   .330219
   8.92419   8.92419      1.00  2.241694   .330369
   8.92407   8.92407      1.00  2.246034   .329959
   8.92396   8.92396      1.00  2.244684   .332999
   8.92384   8.92384      1.00  2.247434   .334369
   8.92373   8.92373      1.00  2.239284   .334009
   8.92361   8.92361      1.00  2.237664   .335429
   8.92350   8.92350      1.00  2.239294   .337069
   8.92338   8.92338      1.00  2.241454   .337809
   8.92326   8.92326      1.00  2.245314   .341139
   8.92314   8.92314      1.00  2.243834   .341819
   8.92303   8.92303      1.00  2.237784   .341339
   8.92292   8.92292      1.00  2.239494   .343089
   8.92280   8.92280      1.00  2.246014   .345979
   8.92269   8.92269      1.00  2.247094   .348479
   8.92257   8.92257      1.00  2.242414   .348529
   8.92246   8.92246      1.00  2.242144   .350039
   8.92235   8.92235      1.00  2.242524   .351489
   8.92223   8.92223      1.00  2.240004   .350919
   8.92212   8.92212      1.00  2.242334   .352759
   8.92201   8.92201      1.00  2.249834   .357699
   8.92191   8.92191      1.00  2.246174   .358099
   8.92180   8.92180      1.00  2.246284   .361589
   8.92169   8.92169      1.00  2.248184   .362539
   8.92158   8.92158      1.00  2.243494   .362519
   8.92147   8.92147      1.00  2.230154   .362259
   8.92136   8.92136      1.00  2.244444   .365339
   8.92124   8.92124      1.00  2.244364   .368129
   8.92113   8.92113      1.00  2.239934   .369569
   8.92102   8.92102      1.00  2.243824   .371719
   8.92090   8.92090      1.00  2.245984   .373729
   8.92078   8.92078      1.00  2.245964   .374869
   8.92067   8.92067      1.00  2.251634   .378999
   8.92056   8.92056      1.00  2.248264   .377499
   8.92044   8.92044      1.00  2.240314   .376859
   8.92032   8.92032      1.00  2.242344   .377269
   8.92020   8.92020      1.00  2.241884   .376819
   8.92009   8.92009      1.00  2.240634   .377959
   8.91997   8.91997      1.00  2.241434   .378939
   8.91985   8.91985      1.00  2.228144   .377519
   8.91973   8.91973      1.00  2.239524   .382129
   8.91962   8.91962      1.00  2.246044   .382029
   8.91950   8.91950      1.00  2.241124   .383519
   8.91938   8.91938      1.00  2.246344   .383899
   8.91927   8.91927      1.00  2.244904   .384509
   8.91917   8.91917      1.00  2.246344   .385399
   8.91905   8.91905      1.00  2.242004   .384849
   8.91893   8.91893      1.00  2.241564   .386429
   8.91882   8.91882      1.00  2.237944   .385399
   8.91871   8.91871      1.00  2.241254   .385979
   8.91860   8.91860      1.00  2.236744   .386309
   8.91849   8.91849      1.00  2.240404   .384769
   8.91838   8.91838      1.00  2.241934   .385919
   8.91827   8.91827      1.00  2.228814   .384639
   8.91816   8.91816      1.00  2.246814   .387879
   8.91805   8.91805      1.00  2.241824   .384859
   8.91794   8.91794      1.00  2.244014   .384869
   8.91783   8.91783      1.00  2.240244   .385609
   8.91772   8.91772      1.00  2.237924   .384449
   8.91761   8.91761      1.00  2.237354   .382849
   8.91750   8.91750      1.00  2.241864   .384139
   8.91740   8.91740      1.00  2.241834   .383899
   8.91728   8.91728      1.00  2.241954   .383459
   8.91716   8.91716      1.00  2.240404   .381899
   8.91706   8.91706      1.00  2.241524   .381719
   8.91696   8.91696      1.00  2.242744   .379999
   8.91684   8.91684      1.00  2.240764   .379429
   8.91673   8.91673      1.00  2.237294   .374179
   8.91663   8.91663      1.00  2.228134   .371869
   8.91652   8.91652      1.00  2.238894   .376019
   8.91642   8.91642      1.00  2.238084   .375549
   8.91631   8.91631      1.00  2.237654   .377049
   8.91621   8.91621      1.00  2.238774   .373889
   8.91611   8.91611      1.00  2.238874   .372189
   8.91600   8.91600      1.00  2.241954   .373109
   8.91589   8.91589      1.00  2.239384   .372619
   8.91579   8.91579      1.00  2.241384   .371209
   8.91570   8.91570      1.00  2.236414   .369409
   8.91559   8.91559      1.00  2.237874   .368069
   8.91548   8.91548      1.00  2.235544   .366559
   8.91538   8.91538      1.00  2.236494   .365989
   8.91529   8.91529      1.00  2.236164   .364749
   8.91518   8.91518      1.00  2.222134   .360979
   8.91508   8.91508      1.00  2.237194   .360569
   8.91497   8.91497      1.00  2.240514   .360699
   8.91487   8.91487      1.00  2.239404   .360959
   8.91476   8.91476      1.00  2.239214   .356969
   8.91465   8.91465      1.00  2.239054   .355679
   8.91455   8.91455      1.00  2.236744   .355089
   8.91444   8.91444      1.00  2.235014   .354219
   8.91432   8.91432      1.00  2.234514   .352699
   8.91421   8.91421      1.00  2.234344   .352859
   8.91410   8.91410      1.00  2.231864   .351629
   8.91399   8.91399      1.00  2.235144   .349669
   8.91386   8.91386      1.00  2.235354   .348079
   8.91375   8.91375      1.00  2.238064   .348389
   8.91364   8.91364      1.00  2.239744   .346369
   8.91353   8.91353      1.00  2.225654   .342279
   8.91341   8.91341      1.00  2.234824   .344299
   8.91329   8.91329      1.00  2.232374   .341009
   8.91318   8.91318      1.00  2.231524   .340859
   8.91306   8.91306      1.00  2.233824   .342079
   8.91295   8.91295      1.00  2.232144   .340939
   8.91283   8.91283      1.00  2.233974   .339729
   8.91273   8.91273      1.00  2.236174   .338979
   8.91262   8.91262      1.00  2.235984   .336419
   8.91249   8.91249      1.00  2.235004   .335719
   8.91238   8.91238      1.00  2.232924   .336109
   8.91227   8.91227      1.00  2.231604   .333129
   8.91216   8.91216      1.00  2.231694   .332049
   8.91205   8.91205      1.00  2.229434   .330789
   8.91194   8.91194      1.00  2.216754   .327149
   8.91183   8.91183      1.00  2.228244   .327199
   8.91172   8.91172      1.00  2.233794   .327319
   8.91161   8.91161      1.00  2.229954   .324539
   8.91150   8.91150      1.00  2.228904   .324669
   8.91139   8.91139      1.00  2.232464   .323009
   8.91128   8.91128      1.00  2.235354   .322579
   8.91116   8.91116      1.00  2.233134   .320149
   8.91105   8.91105      1.00  2.234854   .320949
   8.91094   8.91094      1.00  2.230464   .318309
   8.91083   8.91083      1.00  2.224254   .317509
   8.91071   8.91071      1.00  2.226944   .316439
   8.91059   8.91059      1.00  2.225254   .314429
   8.91048   8.91048      1.00  2.228804   .314699
   8.91037   8.91037      1.00  2.230874   .313479
   8.91025   8.91025      1.00  2.218924   .309669
   8.91013   8.91013      1.00  2.230174   .310689
   8.91001   8.91001      1.00  2.226894   .310259
   8.90990   8.90990      1.00  2.234384   .309259
   8.90977   8.90977      1.00  2.228284   .308399
   8.90965   8.90965      1.00  2.228204   .308809
   8.90954   8.90954      1.00  2.225034   .307369
   8.90944   8.90944      1.00  2.225994   .306159
   8.90932   8.90932      1.00  2.224504   .304499
   8.90920   8.90920      1.00  2.226714   .306199
   8.90909   8.90909      1.00  2.234024   .306069
   8.90898   8.90898      1.00  2.227244   .304249
   8.90887   8.90887      1.00  2.226674   .301969
   8.90875   8.90875      1.00  2.223924   .301449
   8.90864   8.90864      1.00  2.217114   .301479
   8.90854   8.90854      1.00  2.225164   .301709
   8.90843   8.90843      1.00  2.226104   .301709
   8.90832   8.90832      1.00  2.221264   .300569
   8.90821   8.90821      1.00  2.218874   .300919
   8.90811   8.90811      1.00  2.223034   .301589
   8.90799   8.90799      1.00  2.224224   .301459
   8.90788   8.90788      1.00  2.226454   .300609
   8.90777   8.90777      1.00  2.227884   .301029
   8.90766   8.90766      1.00  2.226634   .301629
   8.90754   8.90754      1.00  2.216104   .300119
   8.90744   8.90744      1.00  2.215564   .300469
   8.90733   8.90733      1.00  2.223024   .301249
   8.90723   8.90723      1.00  2.203454   .298369
   8.90711   8.90711      1.00  2.220834   .302289
   8.90700   8.90700      1.00  2.220824   .302819
   8.90689   8.90689      1.00  2.218174   .302369
   8.90679   8.90679      1.00  2.219764   .304119
   8.90668   8.90668      1.00  2.219904   .303899
   8.90657   8.90657      1.00  2.224864   .307789
   8.90646   8.90646      1.00  2.219904   .307319
   8.90636   8.90636      1.00  2.221964   .306559
   8.90626   8.90626      1.00  2.214274   .307669
   8.90615   8.90615      1.00  2.211134   .307549
   8.90605   8.90605      1.00  2.214354   .309549
   8.90595   8.90595      1.00  2.213794   .310049
   8.90584   8.90584      1.00  2.213584   .310789
   8.90574   8.90574      1.00  2.201174   .308059
   8.90564   8.90564      1.00  2.214904   .311699
   8.90554   8.90554      1.00  2.217614   .314469
   8.90543   8.90543      1.00  2.217374   .315409
   8.90533   8.90533      1.00  2.215214   .316479
   8.90523   8.90523      1.00  2.211634   .314429
   8.90512   8.90512      1.00  2.211334   .317289
   8.90502   8.90502      1.00  2.205784   .317159
   8.90491   8.90491      1.00  2.207614   .318839
   8.90481   8.90481      1.00  2.208884   .319259
   8.90471   8.90471      1.00  2.215734   .320359
   8.90459   8.90459      1.00  2.215364   .322399
   8.90448   8.90448      1.00  2.214474   .323109
   8.90437   8.90437      1.00  2.211864   .323239
   8.90427   8.90427      1.00  2.198034   .320439
   8.90415   8.90415      1.00  2.212534   .323599
   8.90404   8.90404      1.00  2.209654   .323199
   8.90393   8.90393      1.00  2.205914   .322829
   8.90382   8.90382      1.00  2.204954   .323769
   8.90369   8.90369      1.00  2.207404   .324799
   8.90357   8.90357      1.00  2.206884   .327219
   8.90346   8.90346      1.00  2.208404   .327929
   8.90335   8.90335      1.00  2.210424   .327809
   8.90323   8.90323      1.00  2.211254   .329139
   8.90311   8.90311      1.00  2.215584   .329069
   8.90300   8.90300      1.00  2.212374   .330479
   8.90289   8.90289      1.00  2.206884   .329589
   8.90277   8.90277      1.00  2.189444   .328029
   8.90265   8.90265      1.00  2.207544   .330749
   8.90254   8.90254      1.00  2.204344   .331929
   8.90244   8.90244      1.00  2.211354   .333379
   8.90232   8.90232      1.00  2.211114   .333129
   8.90220   8.90220      1.00  2.211234   .333909
   8.90210   8.90210      1.00  2.212194   .334299
   8.90199   8.90199      1.00  2.209324   .334339
   8.90187   8.90187      1.00  2.214074   .336289
   8.90177   8.90177      1.00  2.209274   .335339
   8.90166   8.90166      1.00  2.207224   .334619
   8.90155   8.90155      1.00  2.208774   .335909
   8.90144   8.90144      1.00  2.201484   .337289
   8.90132   8.90132      1.00  2.202294   .336559
   8.90121   8.90121      1.00  2.192194   .336569
   8.90110   8.90110      1.00  2.205674   .338129
   8.90098   8.90098      1.00  2.206134   .337759
   8.90087   8.90087      1.00  2.212904   .339029
   8.90075   8.90075      1.00  2.211764   .342119
   8.90064   8.90064      1.00  2.204424   .341439
   8.90052   8.90052      1.00  2.209234   .343359
   8.90040   8.90040      1.00  2.203124   .342749
   8.90029   8.90029      1.00  2.198484   .340939
   8.90017   8.90017      1.00  2.204454   .345109
   8.90005   8.90005      1.00  2.210464   .346139
   8.89993   8.89993      1.00  2.205674   .342359
   8.89982   8.89982      1.00  2.211724   .343679
   8.89970   8.89970      1.00  2.214794   .345539
   8.89958   8.89958      1.00  2.194564   .341719
   8.89947   8.89947      1.00  2.205224   .344769
   8.89935   8.89935      1.00  2.206904   .343969
   8.89924   8.89924      1.00  2.203744   .345539
   8.89913   8.89913      1.00  2.207244   .348329
   8.89902   8.89902      1.00  2.207264   .347829
   8.89891   8.89891      1.00  2.205294   .347899
   8.89880   8.89880      1.00  2.202624   .347919
   8.89868   8.89868      1.00  2.212034   .350119
   8.89857   8.89857      1.00  2.214114   .349839
   8.89846   8.89846      1.00  2.209154   .346919
   8.89836   8.89836      1.00  2.215394   .349189
   8.89824   8.89824      1.00  2.215164   .351329
   8.89813   8.89813      1.00  2.194024   .346329
   8.89802   8.89802      1.00  2.205854   .351609
   8.89791   8.89791      1.00  2.210304   .352599
   8.89780   8.89780      1.00  2.205094   .351829
   8.89768   8.89768      1.00  2.213724   .354179
   8.89758   8.89758      1.00  2.212544   .352739
   8.89747   8.89747      1.00  2.211354   .351809
   8.89736   8.89736      1.00  2.214154   .351379
   8.89725   8.89725      1.00  2.217844   .353069
   8.89715   8.89715      1.00  2.211674   .352679
   8.89704   8.89704      1.00  2.208914   .353049
   8.89693   8.89693      1.00  2.213714   .353509
   8.89682   8.89682      1.00  2.209384   .350669
   8.89671   8.89671      1.00  2.203464   .351359
   8.89660   8.89660      1.00  2.203444   .351279
   8.89649   8.89649      1.00  2.211494   .353759
   8.89639   8.89639      1.00  2.213224   .352039
   8.89629   8.89629      1.00  2.218384   .353099
   8.89618   8.89618      1.00  2.217534   .351019
   8.89608   8.89608      1.00  2.214464   .353049
   8.89597   8.89597      1.00  2.214984   .352899
   8.89588   8.89588      1.00  2.215424   .354459
   8.89578   8.89578      1.00  2.207134   .354199
   8.89567   8.89567      1.00  2.207194   .353199
   8.89556   8.89556      1.00  2.214824   .353719
   8.89546   8.89546      1.00  2.205864   .352009
   8.89536   8.89536      1.00  2.212694   .353689
   8.89527   8.89527      1.00  2.205134   .353869
   8.89516   8.89516      1.00  2.213504   .355039
   8.89506   8.89506      1.00  2.209514   .355829
   8.89495   8.89495      1.00  2.215814   .354839
   8.89485   8.89485      1.00  2.209434   .354739
   8.89473   8.89473      1.00  2.207374   .353119
   8.89463   8.89463      1.00  2.210364   .355409
   8.89453   8.89453      1.00  2.208624   .353639
   8.89441   8.89441      1.00  2.206364   .353899
   8.89429   8.89429      1.00  2.213344   .355709
   8.89419   8.89419      1.00  2.212954   .354129
   8.89408   8.89408      1.00  2.213524   .356319
   8.89396   8.89396      1.00  2.215354   .355459
   8.89385   8.89385      1.00  2.216834   .356449
   8.89373   8.89373      1.00  2.194924   .353369
   8.89362   8.89362      1.00  2.209554   .355019
   8.89350   8.89350      1.00  2.211864   .353679
   8.89338   8.89338      1.00  2.208324   .355469
   8.89327   8.89327      1.00  2.203864   .355539
   8.89316   8.89316      1.00  2.206774   .355289
   8.89304   8.89304      1.00  2.212194   .355999
   8.89291   8.89291      1.00  2.215444   .356179
   8.89280   8.89280      1.00  2.216704   .356639
   8.89270   8.89270      1.00  2.208114   .354519
   8.89258   8.89258      1.00  2.211004   .354459
   8.89247   8.89247      1.00  2.210264   .355499
   8.89236   8.89236      1.00  2.208694   .355289
   8.89224   8.89224      1.00  2.202984   .356359
   8.89213   8.89213      1.00  2.202094   .356969
   8.89202   8.89202      1.00  2.210574   .359509
   8.89191   8.89191      1.00  2.211194   .358319
   8.89181   8.89181      1.00  2.213864   .356639
   8.89170   8.89170      1.00  2.213334   .356729
   8.89158   8.89158      1.00  2.214614   .357479
   8.89147   8.89147      1.00  2.214394   .356509
   8.89137   8.89137      1.00  2.211614   .355869
   8.89125   8.89125      1.00  2.209754   .357209
   8.89113   8.89113      1.00  2.205344   .355169
   8.89103   8.89103      1.00  2.207594   .355449
   8.89092   8.89092      1.00  2.207024   .356599
   8.89080   8.89080      1.00  2.208734   .355359
   8.89068   8.89068      1.00  2.201154   .355499
   8.89057   8.89057      1.00  2.205524   .354009
   8.89045   8.89045      1.00  2.215634   .355549
   8.89033   8.89033      1.00  2.214194   .354999
   8.89021   8.89021      1.00  2.213054   .353639
   8.89010   8.89010      1.00  2.212304   .355559
   8.88998   8.88998      1.00  2.212064   .355979
   8.88986   8.88986      1.00  2.209744   .357139
   8.88974   8.88974      1.00  2.208984   .356199
   8.88963   8.88963      1.00  2.213534   .356509
   8.88952   8.88952      1.00  2.210644   .353929
   8.88939   8.88939      1.00  2.217944   .356089
   8.88928   8.88928      1.00  2.216924   .357879
   8.88917   8.88917      1.00  2.215534   .356929
   8.88906   8.88906      1.00  2.201034   .354529
   8.88894   8.88894      1.00  2.209844   .355109
   8.88883   8.88883      1.00  2.214924   .357399
   8.88873   8.88873      1.00  2.212054   .353309
   8.88862   8.88862      1.00  2.210744   .354309
   8.88851   8.88851      1.00  2.209394   .353959
   8.88839   8.88839      1.00  2.213304   .351969
   8.88828   8.88828      1.00  2.211764   .352369
   8.88818   8.88818      1.00  2.214624   .352489
   8.88807   8.88807      1.00  2.220104   .355429
   8.88795   8.88795      1.00  2.219874   .354649
   8.88784   8.88784      1.00  2.215354   .354459
   8.88773   8.88773      1.00  2.211974   .356849
   8.88762   8.88762      1.00  2.207514   .352689
   8.88751   8.88751      1.00  2.210474   .352999
   8.88740   8.88740      1.00  2.208664   .353869
   8.88729   8.88729      1.00  2.208914   .353939
   8.88718   8.88718      1.00  2.215154   .351549
   8.88707   8.88707      1.00  2.219824   .351829
   8.88697   8.88697      1.00  2.218044   .351089
   8.88686   8.88686      1.00  2.216374   .350629
   8.88675   8.88675      1.00  2.217944   .350729
   8.88664   8.88664      1.00  2.212954   .350389
   8.88654   8.88654      1.00  2.212454   .349669
   8.88643   8.88643      1.00  2.208994   .351449
   8.88632   8.88632      1.00  2.214634   .348939
   8.88622   8.88622      1.00  2.213534   .350179
   8.88612   8.88612      1.00  2.216044   .352179
   8.88602   8.88602      1.00  2.214514   .349899
   8.88591   8.88591      1.00  2.206184   .349229
   8.88581   8.88581      1.00  2.216584   .348969
   8.88571   8.88571      1.00  2.219904   .350359
   8.88561   8.88561      1.00  2.221244   .350489
   8.88550   8.88550      1.00  2.214744   .346959
   8.88539   8.88539      1.00  2.215614   .347659
   8.88530   8.88530      1.00  2.211314   .347919
   8.88520   8.88520      1.00  2.213744   .350079
   8.88509   8.88509      1.00  2.214124   .348469
   8.88498   8.88498      1.00  2.218114   .349569
   8.88488   8.88488      1.00  2.216024   .348069
   8.88477   8.88477      1.00  2.221004   .348659
   8.88466   8.88466      1.00  2.218624   .346589
   8.88455   8.88455      1.00  2.213264   .347709
   8.88445   8.88445      1.00  2.216114   .346409
   8.88435   8.88435      1.00  2.205784   .344369
   8.88423   8.88423      1.00  2.213114   .345809
   8.88411   8.88411      1.00  2.214084   .345759
   8.88400   8.88400      1.00  2.213924   .346519
   8.88389   8.88389      1.00  2.216464   .346679
   8.88378   8.88378      1.00  2.216604   .344589
   8.88366   8.88366      1.00  2.219164   .346559
   8.88355   8.88355      1.00  2.220094   .346259
   8.88344   8.88344      1.00  2.217164   .346089
   8.88331   8.88331      1.00  2.218544   .345029
   8.88320   8.88320      1.00  2.219224   .346529
   8.88308   8.88308      1.00  2.208344   .343089
   8.88297   8.88297      1.00  2.213714   .343369
   8.88285   8.88285      1.00  2.201024   .342269
   8.88274   8.88274      1.00  2.212594   .343399
   8.88263   8.88263      1.00  2.216214   .343999
   8.88253   8.88253      1.00  2.219884   .345699
   8.88241   8.88241      1.00  2.219284   .345659
   8.88229   8.88229      1.00  2.216654   .343919
   8.88219   8.88219      1.00  2.212064   .343429
   8.88208   8.88208      1.00  2.215404   .345789
   8.88197   8.88197      1.00  2.217974   .344609
   8.88186   8.88186      1.00  2.213954   .344679
   8.88175   8.88175      1.00  2.216194   .344699
   8.88165   8.88165      1.00  2.215114   .342959
   8.88154   8.88154      1.00  2.214174   .343319
   8.88143   8.88143      1.00  2.216914   .345259
   8.88132   8.88132      1.00  2.202704   .342939
   8.88121   8.88121      1.00  2.220834   .343829
   8.88109   8.88109      1.00  2.217454   .342439
   8.88098   8.88098      1.00  2.216784   .341999
   8.88087   8.88087      1.00  2.212694   .339669
   8.88075   8.88075      1.00  2.213004   .341159
   8.88063   8.88063      1.00  2.210174   .340819
   8.88052   8.88052      1.00  2.207404   .341689
   8.88041   8.88041      1.00  2.210604   .343619
   8.88028   8.88028      1.00  2.211094   .344499
   8.88017   8.88017      1.00  2.214834   .342139
   8.88005   8.88005      1.00  2.211174   .341729
   8.87993   8.87993      1.00  2.214334   .343899
   8.87982   8.87982      1.00  2.197244   .341979
   8.87970   8.87970      1.00  2.208724   .342149
   8.87958   8.87958      1.00  2.208394   .341939
   8.87947   8.87947      1.00  2.204074   .339989
   8.87937   8.87937      1.00  2.209354   .342499
   8.87924   8.87924      1.00  2.207444   .343049
   8.87912   8.87912      1.00  2.209084   .341939
   8.87901   8.87901      1.00  2.211954   .344829
   8.87891   8.87891      1.00  2.211804   .345949
   8.87880   8.87880      1.00  2.211744   .343409
   8.87868   8.87868      1.00  2.206884   .341909
   8.87858   8.87858      1.00  2.210864   .343019
   8.87847   8.87847      1.00  2.211794   .343009
   8.87835   8.87835      1.00  2.204544   .340279
   8.87824   8.87824      1.00  2.199954   .340509
   8.87813   8.87813      1.00  2.187184   .337639
   8.87803   8.87803      1.00  2.205124   .341839
   8.87791   8.87791      1.00  2.209164   .344329
   8.87780   8.87780      1.00  2.205864   .344229
   8.87769   8.87769      1.00  2.210604   .345309
   8.87758   8.87758      1.00  2.212014   .344709
   8.87747   8.87747      1.00  2.211194   .345389
   8.87736   8.87736      1.00  2.208194   .345329
   8.87725   8.87725      1.00  2.201354   .345839
   8.87715   8.87715      1.00  2.207594   .345759
   8.87703   8.87703      1.00  2.202324   .344179
   8.87692   8.87692      1.00  2.203344   .344619
   8.87682   8.87682      1.00  2.210044   .344949
   8.87671   8.87671      1.00  2.209304   .345219
   8.87659   8.87659      1.00  2.199524   .342899
   8.87649   8.87649      1.00  2.206884   .344829
   8.87639   8.87639      1.00  2.207064   .345399
   8.87629   8.87629      1.00  2.209234   .348189
   8.87618   8.87618      1.00  2.208394   .347899
   8.87607   8.87607      1.00  2.203984   .345749
   8.87597   8.87597      1.00  2.201674   .347179
   8.87587   8.87587      1.00  2.201104   .346519
   8.87576   8.87576      1.00  2.204794   .348839
   8.87566   8.87566      1.00  2.204794   .349719
   8.87556   8.87556      1.00  2.203364   .348279
   8.87546   8.87546      1.00  2.213044   .347739
   8.87535   8.87535      1.00  2.211504   .349829
   8.87525   8.87525      1.00  2.203914   .348689
   8.87515   8.87515      1.00  2.187174   .345249
   8.87505   8.87505      1.00  2.202324   .347609
   8.87494   8.87494      1.00  2.195874   .344979
   8.87483   8.87483      1.00  2.201434   .347859
   8.87473   8.87473      1.00  2.204444   .348789
   8.87462   8.87462      1.00  2.205794   .349899
   8.87451   8.87451      1.00  2.207294   .349769
   8.87440   8.87440      1.00  2.204504   .350669
   8.87429   8.87429      1.00  2.204044   .350639
   8.87418   8.87418      1.00  2.206254   .348119
   8.87406   8.87406      1.00  2.205364   .351059
   8.87394   8.87394      1.00  2.200964   .351649
   8.87384   8.87384      1.00  2.199034   .350939
   8.87372   8.87372      1.00  2.187314   .351529
   8.87360   8.87360      1.00  2.203644   .353329
   8.87348   8.87348      1.00  2.202944   .352019
   8.87337   8.87337      1.00  2.203104   .350229
   8.87326   8.87326      1.00  2.210994   .355289
   8.87314   8.87314      1.00  2.204054   .352389
   8.87302   8.87302      1.00  2.205494   .354559
   8.87290   8.87290      1.00  2.204954   .353229
   8.87279   8.87279      1.00  2.205344   .355729
   8.87268   8.87268      1.00  2.204624   .355499
   8.87256   8.87256      1.00  2.198504   .355599
   8.87245   8.87245      1.00  2.195484   .353789
   8.87234   8.87234      1.00  2.201654   .355699
   8.87222   8.87222      1.00  2.205504   .356449
   8.87211   8.87211      1.00  2.192204   .352619
   8.87201   8.87201      1.00  2.210984   .353919
   8.87190   8.87190      1.00  2.207154   .355479
   8.87178   8.87178      1.00  2.203354   .354319
   8.87167   8.87167      1.00  2.201284   .354799
   8.87156   8.87156      1.00  2.202034   .355239
   8.87146   8.87146      1.00  2.205934   .356979
   8.87134   8.87134      1.00  2.203834   .357399
   8.87122   8.87122      1.00  2.199154   .355999
   8.87111   8.87111      1.00  2.199144   .356559
   8.87101   8.87101      1.00  2.206494   .356599
   8.87089   8.87089      1.00  2.207844   .357039
   8.87077   8.87077      1.00  2.208324   .358239
   8.87066   8.87066      1.00  2.189954   .358309
   8.87055   8.87055      1.00  2.201704   .360579
   8.87042   8.87042      1.00  2.202364   .359539
   8.87030   8.87030      1.00  2.200274   .361979
   8.87018   8.87018      1.00  2.198724   .363229
   8.87007   8.87007      1.00  2.204984   .362559
   8.86994   8.86994      1.00  2.204524   .364109
   8.86983   8.86983      1.00  2.201594   .363759
   8.86972   8.86972      1.00  2.204004   .365269
   8.86961   8.86961      1.00  2.209644   .364769
   8.86949   8.86949      1.00  2.208594   .361369
   8.86936   8.86936      1.00  2.203984   .361179
   8.86925   8.86925      1.00  2.202174   .362109
   8.86914   8.86914      1.00  2.198154   .360239
   8.86903   8.86903      1.00  2.194754   .361389
   8.86891   8.86891      1.00  2.203004   .361099
   8.86881   8.86881      1.00  2.204854   .362449
   8.86870   8.86870      1.00  2.203294   .364789
   8.86859   8.86859      1.00  2.204864   .365339
   8.86847   8.86847      1.00  2.203954   .364029
   8.86836   8.86836      1.00  2.206274   .364009
   8.86826   8.86826      1.00  2.211774   .363989
   8.86814   8.86814      1.00  2.207504   .364819
   8.86803   8.86803      1.00  2.202214   .365989
   8.86793   8.86793      1.00  2.199094   .364609
   8.86782   8.86782      1.00  2.203744   .364749
   8.86771   8.86771      1.00  2.201044   .367659
   8.86759   8.86759      1.00  2.189594   .365889
   8.86749   8.86749      1.00  2.202104   .367279
   8.86738   8.86738      1.00  2.207304   .367779
   8.86727   8.86727      1.00  2.210334   .367579
   8.86716   8.86716      1.00  2.209004   .367549
   8.86705   8.86705      1.00  2.206694   .365229
   8.86694   8.86694      1.00  2.203194   .365989
   8.86683   8.86683      1.00  2.202654   .367329
   8.86672   8.86672      1.00  2.202324   .368029
   8.86661   8.86661      1.00  2.197604   .368089
   8.86651   8.86651      1.00  2.203564   .368609
   8.86640   8.86640      1.00  2.205194   .369399
   8.86630   8.86630      1.00  2.202374   .370709
   8.86619   8.86619      1.00  2.205204   .370409
   8.86609   8.86609      1.00  2.206244   .369909
   8.86599   8.86599      1.00  2.194944   .369969
   8.86588   8.86588      1.00  2.201334   .371739
   8.86578   8.86578      1.00  2.202584   .371029
   8.86568   8.86568      1.00  2.202104   .370909
   8.86557   8.86557      1.00  2.198174   .371089
   8.86547   8.86547      1.00  2.198904   .370379
   8.86537   8.86537      1.00  2.199234   .372019
   8.86527   8.86527      1.00  2.209004   .374449
   8.86516   8.86516      1.00  2.203854   .373629
   8.86505   8.86505      1.00  2.203744   .372239
   8.86495   8.86495      1.00  2.204364   .372279
   8.86485   8.86485      1.00  2.203074   .372939
   8.86474   8.86474      1.00  2.203924   .371559
   8.86463   8.86463      1.00  2.186954   .369729
   8.86452   8.86452      1.00  2.197544   .372619
   8.86442   8.86442      1.00  2.198874   .374759
   8.86430   8.86430      1.00  2.201954   .373969
   8.86419   8.86419      1.00  2.200304   .372929
   8.86409   8.86409      1.00  2.201104   .373999
   8.86398   8.86398      1.00  2.203084   .373539
   8.86385   8.86385      1.00  2.205494   .373689
   8.86373   8.86373      1.00  2.201024   .372749
   8.86362   8.86362      1.00  2.199224   .372539
   8.86350   8.86350      1.00  2.197754   .371959
   8.86338   8.86338      1.00  2.200374   .374689
   8.86326   8.86326      1.00  2.195774   .375009
   8.86315   8.86315      1.00  2.195664   .373619
   8.86303   8.86303      1.00  2.184234   .368379
   8.86292   8.86292      1.00  2.197554   .371689
   8.86280   8.86280      1.00  2.204884   .373509
   8.86269   8.86269      1.00  2.204184   .375569
   8.86258   8.86258      1.00  2.205704   .375609
   8.86246   8.86246      1.00  2.200134   .372749
   8.86235   8.86235      1.00  2.196354   .374019
   8.86224   8.86224      1.00  2.195354   .372359
   8.86213   8.86213      1.00  2.194034   .372459
   8.86203   8.86203      1.00  2.198624   .373299
   8.86191   8.86191      1.00  2.195484   .376229
   8.86180   8.86180      1.00  2.200114   .375889
   8.86169   8.86169      1.00  2.203234   .376059
   8.86158   8.86158      1.00  2.201264   .377399
   8.86147   8.86147      1.00  2.186094   .373959
   8.86136   8.86136      1.00  2.199204   .375009
   8.86124   8.86124      1.00  2.198834   .376619
   8.86113   8.86113      1.00  2.195494   .374849
   8.86101   8.86101      1.00  2.196844   .376479
   8.86090   8.86090      1.00  2.194544   .375709
   8.86079   8.86079      1.00  2.199814   .376509
   8.86067   8.86067      1.00  2.197294   .376389
   8.86055   8.86055      1.00  2.195014   .376699
   8.86044   8.86044      1.00  2.196454   .376309
   8.86032   8.86032      1.00  2.201884   .378129
   8.86020   8.86020      1.00  2.201604   .378869
   8.86008   8.86008      1.00  2.201304   .376039
   8.85997   8.85997      1.00  2.197874   .377289
   8.85985   8.85985      1.00  2.179544   .374149
   8.85974   8.85974      1.00  2.192134   .376059
   8.85962   8.85962      1.00  2.192244   .377439
   8.85951   8.85951      1.00  2.198134   .379379
   8.85939   8.85939      1.00  2.199864   .379979
   8.85927   8.85927      1.00  2.201014   .378249
   8.85916   8.85916      1.00  2.198944   .377649
   8.85904   8.85904      1.00  2.194444   .376969
   8.85893   8.85893      1.00  2.198834   .377279
   8.85882   8.85882      1.00  2.197224   .375279
   8.85871   8.85871      1.00  2.193514   .377019
   8.85861   8.85861      1.00  2.196294   .376039
   8.85850   8.85850      1.00  2.195834   .378949
   8.85838   8.85838      1.00  2.176884   .373139
   8.85828   8.85828      1.00  2.192784   .376309
   8.85817   8.85817      1.00  2.198914   .376939
   8.85805   8.85805      1.00  2.201184   .378159
   8.85794   8.85794      1.00  2.201344   .379789
   8.85782   8.85782      1.00  2.199414   .379969
   8.85772   8.85772      1.00  2.192494   .380079
   8.85762   8.85762      1.00  2.196894   .379179
   8.85751   8.85751      1.00  2.191994   .377119
   8.85739   8.85739      1.00  2.189094   .377439
   8.85728   8.85728      1.00  2.192004   .379029
   8.85718   8.85718      1.00  2.198134   .378429
   8.85707   8.85707      1.00  2.197384   .378839
   8.85696   8.85696      1.00  2.196434   .379719
   8.85685   8.85685      1.00  2.200474   .379349
   8.85674   8.85674      1.00  2.198044   .379539
   8.85663   8.85663      1.00  2.179954   .375909
   8.85652   8.85652      1.00  2.192544   .379759
   8.85642   8.85642      1.00  2.193184   .379239
   8.85632   8.85632      1.00  2.194164   .379279
   8.85621   8.85621      1.00  2.195134   .380899
   8.85611   8.85611      1.00  2.192354   .379259
   8.85601   8.85601      1.00  2.190924   .379469
   8.85590   8.85590      1.00  2.193804   .379029
   8.85580   8.85580      1.00  2.197134   .379929
   8.85570   8.85570      1.00  2.195154   .379929
   8.85560   8.85560      1.00  2.197654   .380829
   8.85549   8.85549      1.00  2.197264   .380299
   8.85539   8.85539      1.00  2.191024   .380239
   8.85529   8.85529      1.00  2.187234   .377929
   8.85519   8.85519      1.00  2.178544   .376839
   8.85509   8.85509      1.00  2.191074   .381439
   8.85498   8.85498      1.00  2.187954   .379119
   8.85487   8.85487      1.00  2.194234   .380539
   8.85477   8.85477      1.00  2.197364   .381489
   8.85466   8.85466      1.00  2.196844   .380969
   8.85455   8.85455      1.00  2.194804   .380959
   8.85444   8.85444      1.00  2.194514   .379689
   8.85433   8.85433      1.00  2.193184   .380359
   8.85423   8.85423      1.00  2.188134   .381079
   8.85411   8.85411      1.00  2.189034   .380679
   8.85399   8.85399      1.00  2.190964   .383209
   8.85388   8.85388      1.00  2.191384   .383359
   8.85377   8.85377      1.00  2.194044   .381719
   8.85365   8.85365      1.00  2.178754   .378839
   8.85353   8.85353      1.00  2.190874   .379349
   8.85342   8.85342      1.00  2.192954   .381149
   8.85330   8.85330      1.00  2.197414   .382849
   8.85318   8.85318      1.00  2.190614   .379879
   8.85306   8.85306      1.00  2.190764   .379909
   8.85295   8.85295      1.00  2.186264   .380719
   8.85284   8.85284      1.00  2.189244   .381019
   8.85273   8.85273      1.00  2.189104   .377709
   8.85261   8.85261      1.00  2.185434   .377409
   8.85250   8.85250      1.00  2.191484   .380509
   8.85238   8.85238      1.00  2.191694   .379629
   8.85227   8.85227      1.00  2.192824   .379729
   8.85216   8.85216      1.00  2.188204   .379329
   8.85205   8.85205      1.00  2.184934   .378889
   8.85194   8.85194      1.00  2.186934   .380559
   8.85183   8.85183      1.00  2.185004   .379469
   8.85172   8.85172      1.00  2.184754   .377849
   8.85161   8.85161      1.00  2.186564   .377049
   8.85150   8.85150      1.00  2.190434   .377699
   8.85138   8.85138      1.00  2.191334   .379349
   8.85127   8.85127      1.00  2.188264   .377489
   8.85116   8.85116      1.00  2.186244   .376979
   8.85106   8.85106      1.00  2.193104   .380429
   8.85094   8.85094      1.00  2.187654   .376879
   8.85082   8.85082      1.00  2.188044   .379069
   8.85071   8.85071      1.00  2.184214   .378949
   8.85059   8.85059      1.00  2.186724   .381569
   8.85048   8.85048      1.00  2.182744   .381769
   8.85036   8.85036      1.00  2.167824   .377199
   8.85024   8.85024      1.00  2.186764   .379459
   8.85012   8.85012      1.00  2.190134   .379549
   8.85000   8.85000      1.00  2.193454   .377419
   8.84987   8.84987      1.00  2.188474   .377719
   8.84976   8.84976      1.00  2.188884   .376969
   8.84965   8.84965      1.00  2.183304   .376049
   8.84953   8.84953      1.00  2.181344   .377119
   8.84942   8.84942      1.00  2.183384   .376579
   8.84930   8.84930      1.00  2.180174   .376439
   8.84919   8.84919      1.00  2.183484   .377249
   8.84907   8.84907      1.00  2.187674   .378379
   8.84896   8.84896      1.00  2.184854   .379049
   8.84886   8.84886      1.00  2.173324   .375809
   8.84875   8.84875      1.00  2.190264   .377319
   8.84864   8.84864      1.00  2.188714   .377539
   8.84852   8.84852      1.00  2.184564   .375899
   8.84841   8.84841      1.00  2.187404   .377849
   8.84830   8.84830      1.00  2.188524   .378309
   8.84819   8.84819      1.00  2.185144   .379019
   8.84808   8.84808      1.00  2.184894   .380439
   8.84797   8.84797      1.00  2.184434   .380389
   8.84786   8.84786      1.00  2.185064   .378839
   8.84775   8.84775      1.00  2.184824   .377839
   8.84763   8.84763      1.00  2.193304   .378229
   8.84752   8.84752      1.00  2.190954   .376689
   8.84742   8.84742      1.00  2.190564   .377659
   8.84730   8.84730      1.00  2.176374   .375149
   8.84719   8.84719      1.00  2.183254   .377029
   8.84708   8.84708      1.00  2.183984   .375729
   8.84698   8.84698      1.00  2.184324   .377939
   8.84686   8.84686      1.00  2.187154   .377349
   8.84675   8.84675      1.00  2.185274   .376699
   8.84665   8.84665      1.00  2.186254   .377139
   8.84655   8.84655      1.00  2.193204   .379909
   8.84644   8.84644      1.00  2.191894   .377799
   8.84633   8.84633      1.00  2.184924   .378099
   8.84623   8.84623      1.00  2.192414   .380559
   8.84613   8.84613      1.00  2.188614   .379689
   8.84602   8.84602      1.00  2.185764   .376929
   8.84592   8.84592      1.00  2.180944   .375979
   8.84581   8.84581      1.00  2.181764   .377239
   8.84571   8.84571      1.00  2.186354   .377649
   8.84561   8.84561      1.00  2.190374   .378959
   8.84550   8.84550      1.00  2.191684   .377099
   8.84540   8.84540      1.00  2.186284   .375839
   8.84530   8.84530      1.00  2.194684   .379009
   8.84520   8.84520      1.00  2.192824   .376229
   8.84509   8.84509      1.00  2.184154   .377919
   8.84498   8.84498      1.00  2.189094   .377219
   8.84488   8.84488      1.00  2.185614   .374589
   8.84477   8.84477      1.00  2.180344   .375999
   8.84467   8.84467      1.00  2.185194   .376389
   8.84456   8.84456      1.00  2.188824   .376609
   8.84445   8.84445      1.00  2.191494   .379009
   8.84434   8.84434      1.00  2.190654   .379709
   8.84422   8.84422      1.00  2.182744   .376899
   8.84411   8.84411      1.00  2.188484   .379279
   8.84401   8.84401      1.00  2.189804   .379049
   8.84389   8.84389      1.00  2.189614   .379849
   8.84377   8.84377      1.00  2.190394   .378909
   8.84366   8.84366      1.00  2.186864   .377929
   8.84354   8.84354      1.00  2.190944   .379389
   8.84342   8.84342      1.00  2.187754   .379089
   8.84330   8.84330      1.00  2.185554   .380149
   8.84319   8.84319      1.00  2.194224   .379929
   8.84307   8.84307      1.00  2.193904   .379379
   8.84296   8.84296      1.00  2.194414   .379049
   8.84284   8.84284      1.00  2.195264   .380419
   8.84273   8.84273      1.00  2.175484   .376869
   8.84261   8.84261      1.00  2.189994   .380419
   8.84250   8.84250      1.00  2.189444   .380679
   8.84238   8.84238      1.00  2.186294   .382569
   8.84227   8.84227      1.00  2.186674   .382839
   8.84217   8.84217      1.00  2.192254   .383479
   8.84205   8.84205      1.00  2.193314   .384879
   8.84194   8.84194      1.00  2.193914   .383659
   8.84183   8.84183      1.00  2.196444   .383389
   8.84172   8.84172      1.00  2.195894   .385729
   8.84161   8.84161      1.00  2.189854   .384049
   8.84150   8.84150      1.00  2.186054   .382919
   8.84139   8.84139      1.00  2.188314   .385579
   8.84128   8.84128      1.00  2.193884   .387049
   8.84116   8.84116      1.00  2.191104   .386009
   8.84105   8.84105      1.00  2.177884   .384759
   8.84094   8.84094      1.00  2.193494   .388849
   8.84083   8.84083      1.00  2.192914   .386429
   8.84071   8.84071      1.00  2.195094   .387159
   8.84059   8.84059      1.00  2.195164   .386229
   8.84047   8.84047      1.00  2.195004   .382329
   8.84036   8.84036      1.00  2.192454   .384169
   8.84024   8.84024      1.00  2.191794   .383099
   8.84011   8.84011      1.00  2.187184   .385299
   8.84000   8.84000      1.00  2.185484   .385509
   8.83989   8.83989      1.00  2.193154   .386889
   8.83977   8.83977      1.00  2.191134   .386309
   8.83965   8.83965      1.00  2.192474   .388789
   8.83954   8.83954      1.00  2.181224   .388329
   8.83942   8.83942      1.00  2.195474   .386119
   8.83930   8.83930      1.00  2.193044   .386259
   8.83919   8.83919      1.00  2.193214   .387809
   8.83907   8.83907      1.00  2.191084   .386699
   8.83896   8.83896      1.00  2.187454   .385769
   8.83884   8.83884      1.00  2.191214   .386619
   8.83874   8.83874      1.00  2.190534   .385309
   8.83863   8.83863      1.00  2.188664   .385599
   8.83852   8.83852      1.00  2.192004   .386489
   8.83841   8.83841      1.00  2.194194   .387839
   8.83830   8.83830      1.00  2.194514   .388289
   8.83819   8.83819      1.00  2.193274   .388409
   8.83809   8.83809      1.00  2.190654   .387309
   8.83797   8.83797      1.00  2.179684   .384949
   8.83786   8.83786      1.00  2.191874   .386759
   8.83775   8.83775      1.00  2.187494   .387999
   8.83765   8.83765      1.00  2.187494   .386969
   8.83753   8.83753      1.00  2.189424   .388389
   8.83741   8.83741      1.00  2.190324   .388519
   8.83731   8.83731      1.00  2.195774   .389769
   8.83721   8.83721      1.00  2.197374   .393389
   8.83709   8.83709      1.00  2.195484   .392659
   8.83698   8.83698      1.00  2.190324   .391259
   8.83687   8.83687      1.00  2.188654   .391429
   8.83676   8.83676      1.00  2.189964   .391309
   8.83665   8.83665      1.00  2.186444   .391549
   8.83655   8.83655      1.00  2.187914   .391619
   8.83644   8.83644      1.00  2.183484   .389699
   8.83634   8.83634      1.00  2.193004   .391589
   8.83623   8.83623      1.00  2.194104   .391189
   8.83613   8.83613      1.00  2.196234   .392589
   8.83603   8.83603      1.00  2.193114   .392289
   8.83592   8.83592      1.00  2.195024   .392469
   8.83582   8.83582      1.00  2.191304   .395619
   8.83571   8.83571      1.00  2.188494   .395099
   8.83561   8.83561      1.00  2.188644   .396669
   8.83551   8.83551      1.00  2.190114   .396539
   8.83541   8.83541      1.00  2.190084   .398489
   8.83531   8.83531      1.00  2.187224   .398749
   8.83521   8.83521      1.00  2.193444   .399889
   8.83510   8.83510      1.00  2.174424   .397299
   8.83499   8.83499      1.00  2.196464   .399709
   8.83488   8.83488      1.00  2.196884   .398779
   8.83478   8.83478      1.00  2.192884   .396629
   8.83468   8.83468      1.00  2.193374   .397879
   8.83456   8.83456      1.00  2.188404   .395689
   8.83445   8.83445      1.00  2.189864   .397399
   8.83435   8.83435      1.00  2.188654   .399909
   8.83424   8.83424      1.00  2.191444   .400349
   8.83412   8.83412      1.00  2.191404   .399049
   8.83401   8.83401      1.00  2.192494   .394999
   8.83389   8.83389      1.00  2.192564   .398009
   8.83378   8.83378      1.00  2.196744   .399529
   8.83366   8.83366      1.00  2.190524   .399249
   8.83354   8.83354      1.00  2.181804   .397669
   8.83343   8.83343      1.00  2.196234   .398469
   8.83332   8.83332      1.00  2.189574   .397819
   8.83320   8.83320      1.00  2.187754   .397669
   8.83308   8.83308      1.00  2.188784   .399659
   8.83297   8.83297      1.00  2.194794   .398639
   8.83286   8.83286      1.00  2.194134   .400609
   8.83274   8.83274      1.00  2.192374   .399489
   8.83262   8.83262      1.00  2.195654   .401519
   8.83251   8.83251      1.00  2.195014   .401219
   8.83239   8.83239      1.00  2.193384   .401279
   8.83228   8.83228      1.00  2.191424   .401499
   8.83217   8.83217      1.00  2.189514   .401459
   8.83206   8.83206      1.00  2.187654   .400619
   8.83196   8.83196      1.00  2.189014   .402039
   8.83184   8.83184      1.00  2.180394   .399709
   8.83173   8.83173      1.00  2.192074   .401579
   8.83163   8.83163      1.00  2.198374   .404079
   8.83152   8.83152      1.00  2.192834   .401569
   8.83140   8.83140      1.00  2.194984   .402769
   8.83129   8.83129      1.00  2.196944   .402219
   8.83118   8.83118      1.00  2.194144   .402879
   8.83107   8.83107      1.00  2.193084   .403179
   8.83096   8.83096      1.00  2.193914   .404889
   8.83084   8.83084      1.00  2.191204   .403289
   8.83073   8.83073      1.00  2.190694   .403269
   8.83061   8.83061      1.00  2.191494   .403099
   8.83049   8.83049      1.00  2.194824   .404419
   8.83037   8.83037      1.00  2.187164   .403909
   8.83025   8.83025      1.00  2.195514   .407159
   8.83014   8.83014      1.00  2.197204   .406159
   8.83001   8.83001      1.00  2.194424   .405969
   8.82990   8.82990      1.00  2.197154   .406549
   8.82979   8.82979      1.00  2.192304   .406179
   8.82967   8.82967      1.00  2.194734   .406769
   8.82955   8.82955      1.00  2.190374   .406539
   8.82943   8.82943      1.00  2.191774   .404909
   8.82933   8.82933      1.00  2.197124   .407209
   8.82922   8.82922      1.00  2.195694   .407039
   8.82909   8.82909      1.00  2.199354   .406399
   8.82898   8.82898      1.00  2.197604   .408399
   8.82887   8.82887      1.00  2.197774   .407299
   8.82876   8.82876      1.00  2.196914   .406339
   8.82866   8.82866      1.00  2.179354   .402839
   8.82855   8.82855      1.00  2.192704   .406289
   8.82843   8.82843      1.00  2.194434   .408519
   8.82833   8.82833      1.00  2.196704   .408979
   8.82821   8.82821      1.00  2.196484   .407739
   8.82810   8.82810      1.00  2.198734   .408999
   8.82800   8.82800      1.00  2.199534   .410209
   8.82788   8.82788      1.00  2.199804   .410119
   8.82777   8.82777      1.00  2.197664   .410359
   8.82765   8.82765      1.00  2.195434   .410349
   8.82755   8.82755      1.00  2.198394   .411729
   8.82744   8.82744      1.00  2.195364   .410619
   8.82733   8.82733      1.00  2.191534   .407849
   8.82722   8.82722      1.00  2.191734   .408489
   8.82711   8.82711      1.00  2.185084   .407889
   8.82700   8.82700      1.00  2.198574   .411639
   8.82689   8.82689      1.00  2.199524   .411669
   8.82678   8.82678      1.00  2.202094   .412759
   8.82668   8.82668      1.00  2.200064   .411519
   8.82657   8.82657      1.00  2.195774   .411569
   8.82647   8.82647      1.00  2.197024   .412819
   8.82636   8.82636      1.00  2.196234   .411709
   8.82626   8.82626      1.00  2.197604   .413869
   8.82616   8.82616      1.00  2.195564   .412869
   8.82605   8.82605      1.00  2.196664   .412629
   8.82594   8.82594      1.00  2.194434   .412449
   8.82584   8.82584      1.00  2.196794   .413779
   8.82574   8.82574      1.00  2.200654   .413369
   8.82564   8.82564      1.00  2.193404   .411319
   8.82553   8.82553      1.00  2.195734   .412279
   8.82543   8.82543      1.00  2.198174   .414229
   8.82533   8.82533      1.00  2.196744   .412059
   8.82522   8.82522      1.00  2.193764   .413009
   8.82512   8.82512      1.00  2.199044   .412169
   8.82502   8.82502      1.00  2.198094   .411169
   8.82492   8.82492      1.00  2.195104   .412109
   8.82480   8.82480      1.00  2.198244   .417579
   8.82470   8.82470      1.00  2.199534   .417039
   8.82459   8.82459      1.00  2.200434   .415209
   8.82449   8.82449      1.00  2.201934   .412159
   8.82437   8.82437      1.00  2.200664   .413659
   8.82426   8.82426      1.00  2.196174   .415029
   8.82415   8.82415      1.00  2.179884   .410759
   8.82404   8.82404      1.00  2.196154   .415309
   8.82392   8.82392      1.00  2.195224   .412429
   8.82380   8.82380      1.00  2.202314   .413799
   8.82369   8.82369      1.00  2.200614   .411289
   8.82357   8.82357      1.00  2.200604   .411009
   8.82344   8.82344      1.00  2.200234   .413749
   8.82333   8.82333      1.00  2.197384   .412139
   8.82322   8.82322      1.00  2.201554   .414579
   8.82311   8.82311      1.00  2.199964   .412229
   8.82299   8.82299      1.00  2.195184   .408759
   8.82288   8.82288      1.00  2.198114   .409849
   8.82277   8.82277      1.00  2.197604   .410809
   8.82266   8.82266      1.00  2.188124   .409539
   8.82254   8.82254      1.00  2.196494   .410379
   8.82241   8.82241      1.00  2.199574   .410889
   8.82231   8.82231      1.00  2.199974   .410859
   8.82220   8.82220      1.00  2.203114   .408919
   8.82208   8.82208      1.00  2.200804   .410429
   8.82197   8.82197      1.00  2.202104   .410829
   8.82187   8.82187      1.00  2.200424   .412139
   8.82176   8.82176      1.00  2.195764   .414789
   8.82165   8.82165      1.00  2.195484   .410929
   8.82153   8.82153      1.00  2.193784   .410919
   8.82142   8.82142      1.00  2.199834   .414689
   8.82131   8.82131      1.00  2.200364   .418099
   8.82119   8.82119      1.00  2.202524   .419409
   8.82108   8.82108      1.00  2.196224   .414979
   8.82097   8.82097      1.00  2.185404   .411239
   8.82086   8.82086      1.00  2.202774   .414599
   8.82074   8.82074      1.00  2.200414   .416689
   8.82062   8.82062      1.00  2.200714   .411739
   8.82051   8.82051      1.00  2.199024   .411069
   8.82039   8.82039      1.00  2.198084   .413089
   8.82027   8.82027      1.00  2.197024   .410949
   8.82015   8.82015      1.00  2.201714   .412969
   8.82003   8.82003      1.00  2.200054   .410019
   8.81992   8.81992      1.00  2.201634   .412739
   8.81980   8.81980      1.00  2.202524   .412629
   8.81967   8.81967      1.00  2.202154   .410789
   8.81956   8.81956      1.00  2.201494   .411859
   8.81945   8.81945      1.00  2.186584   .408779
   8.81933   8.81933      1.00  2.201144   .411609
   8.81921   8.81921      1.00  2.200374   .411269
   8.81910   8.81910      1.00  2.197344   .412019
   8.81899   8.81899      1.00  2.199594   .412289
   8.81888   8.81888      1.00  2.201894   .412669
   8.81876   8.81876      1.00  2.204274   .412659
   8.81866   8.81866      1.00  2.205064   .413549
   8.81855   8.81855      1.00  2.201624   .412779
   8.81843   8.81843      1.00  2.199864   .412859
   8.81832   8.81832      1.00  2.202434   .412849
   8.81822   8.81822      1.00  2.201694   .411899
   8.81811   8.81811      1.00  2.201774   .413379
   8.81799   8.81799      1.00  2.195094   .411909
   8.81788   8.81788      1.00  2.193474   .412049
   8.81777   8.81777      1.00  2.200564   .411289
   8.81766   8.81766      1.00  2.201194   .412199
   8.81755   8.81755      1.00  2.202564   .413849
   8.81743   8.81743      1.00  2.201874   .416649
   8.81734   8.81734      1.00  2.205864   .414419
   8.81728   8.81728      1.00  2.198584   .410859
