# Supplementary material for: Direct Observation of Palladium Leaching from Pd/C by a Simple Method: X-ray Absorption Spectroscopy of Heterogeneous Mixtures
Source: ACS Omega. 2023 Jun 7;8(24):21787–92. doi: 10.1021/acsomega.3c01343 (PMC10286095; doi:10.1021/acsomega.3c01343)
Supplement: Supplementary file 2 — ao3c01343_si_002.zip [file ao3c01343_si_002.zip › Figure 7,8/22_RK_AirOx_25C_05N_slow_HCl_30min_21.qd]

  9809     KEK-PF   NW10A
 _slow_HCl_30min 20.12.12 6:58: - 20.12.12 6:59: Serial#KEKPF-NW10A_047941
 22_RK_AirOx_25C_05N_slow_HCl_30min                                              
 Ring :   6.5 GeV    50.0 mA -   50.0 mA
 Mono :   Si(311)       D=  1.63747 A    Initial angle=  9.00023 deg
 NW10A     Transmission( 2)   Repetition= 21     Points= 1654
 Param file : QXAFS(SYNC)     angle axis (*)     Block =    1

 Block      Init-Ang  Final-Ang     Step/deg     Time/s       Num
     1        9.00023   8.81727          ***       1.00      1654
 Ortec(-1)     NDCH = 3
  Angle(c)  Angle(o)    time/s         2         3
      Mode         0         0         1         2
    Offset         0         0    .00492    .00311
   9.00023   9.00023      1.00  2.288354  2.506979
   9.00013   9.00013      1.00  2.294294  2.515269
   9.00001   9.00001      1.00  2.297254  2.515319
   8.99990   8.99990      1.00  2.288484  2.504869
   8.99979   8.99979      1.00  2.304184  2.522459
   8.99967   8.99967      1.00  2.303934  2.522019
   8.99956   8.99956      1.00  2.300944  2.516349
   8.99945   8.99945      1.00  2.303994  2.521289
   8.99934   8.99934      1.00  2.301894  2.520529
   8.99924   8.99924      1.00  2.305304  2.522429
   8.99912   8.99912      1.00  2.304304  2.520549
   8.99901   8.99901      1.00  2.303354  2.518909
   8.99891   8.99891      1.00  2.300194  2.518039
   8.99879   8.99879      1.00  2.301354  2.519489
   8.99868   8.99868      1.00  2.304254  2.524349
   8.99858   8.99858      1.00  2.305734  2.526659
   8.99847   8.99847      1.00  2.305894  2.525509
   8.99835   8.99835      1.00  2.287754  2.506829
   8.99824   8.99824      1.00  2.303014  2.524749
   8.99814   8.99814      1.00  2.300204  2.523969
   8.99804   8.99804      1.00  2.305124  2.526059
   8.99793   8.99793      1.00  2.306704  2.526519
   8.99781   8.99781      1.00  2.302334  2.523039
   8.99770   8.99770      1.00  2.304794  2.525849
   8.99760   8.99760      1.00  2.299454  2.520949
   8.99749   8.99749      1.00  2.301574  2.525619
   8.99737   8.99737      1.00  2.300224  2.526169
   8.99727   8.99727      1.00  2.304164  2.527699
   8.99716   8.99716      1.00  2.301444  2.524859
   8.99705   8.99705      1.00  2.299394  2.525289
   8.99695   8.99695      1.00  2.287304  2.510759
   8.99684   8.99684      1.00  2.298954  2.522479
   8.99673   8.99673      1.00  2.303884  2.529889
   8.99663   8.99663      1.00  2.304164  2.531699
   8.99652   8.99652      1.00  2.302424  2.530199
   8.99641   8.99641      1.00  2.301174  2.527269
   8.99631   8.99631      1.00  2.300924  2.525029
   8.99621   8.99621      1.00  2.300664  2.522989
   8.99610   8.99610      1.00  2.299894  2.522869
   8.99600   8.99600      1.00  2.302714  2.530539
   8.99590   8.99590      1.00  2.304034  2.530769
   8.99580   8.99580      1.00  2.297884  2.524629
   8.99570   8.99570      1.00  2.301824  2.526389
   8.99559   8.99559      1.00  2.301734  2.530369
   8.99549   8.99549      1.00  2.301754  2.528209
   8.99539   8.99539      1.00  2.300114  2.526639
   8.99529   8.99529      1.00  2.284484  2.513199
   8.99518   8.99518      1.00  2.297334  2.525289
   8.99508   8.99508      1.00  2.300134  2.527229
   8.99498   8.99498      1.00  2.301214  2.526139
   8.99488   8.99488      1.00  2.297294  2.526169
   8.99477   8.99477      1.00  2.301454  2.537329
   8.99466   8.99466      1.00  2.301964  2.535839
   8.99457   8.99457      1.00  2.301634  2.532569
   8.99446   8.99446      1.00  2.297664  2.531689
   8.99434   8.99434      1.00  2.299574  2.530689
   8.99423   8.99423      1.00  2.299694  2.537919
   8.99412   8.99412      1.00  2.297094  2.529989
   8.99400   8.99400      1.00  2.300264  2.535859
   8.99389   8.99389      1.00  2.284314  2.516739
   8.99378   8.99378      1.00  2.294684  2.526279
   8.99367   8.99367      1.00  2.298714  2.533869
   8.99356   8.99356      1.00  2.298854  2.531219
   8.99344   8.99344      1.00  2.299514  2.534249
   8.99333   8.99333      1.00  2.301004  2.535849
   8.99321   8.99321      1.00  2.298904  2.531689
   8.99310   8.99310      1.00  2.297454  2.529589
   8.99298   8.99298      1.00  2.292664  2.523879
   8.99287   8.99287      1.00  2.295374  2.529929
   8.99276   8.99276      1.00  2.292404  2.531999
   8.99264   8.99264      1.00  2.296414  2.538699
   8.99253   8.99253      1.00  2.298534  2.538259
   8.99243   8.99243      1.00  2.293554  2.532599
   8.99232   8.99232      1.00  2.289644  2.527019
   8.99221   8.99221      1.00  2.296694  2.531269
   8.99209   8.99209      1.00  2.297404  2.534919
   8.99199   8.99199      1.00  2.297414  2.536309
   8.99188   8.99188      1.00  2.296754  2.538099
   8.99177   8.99177      1.00  2.294324  2.533529
   8.99165   8.99165      1.00  2.293194  2.530769
   8.99155   8.99155      1.00  2.298524  2.533539
   8.99144   8.99144      1.00  2.299434  2.533839
   8.99133   8.99133      1.00  2.294744  2.534249
   8.99122   8.99122      1.00  2.295064  2.531239
   8.99111   8.99111      1.00  2.294184  2.530329
   8.99100   8.99100      1.00  2.295724  2.532109
   8.99088   8.99088      1.00  2.292244  2.526879
   8.99076   8.99076      1.00  2.285504  2.524419
   8.99065   8.99065      1.00  2.297214  2.534159
   8.99054   8.99054      1.00  2.293384  2.533289
   8.99042   8.99042      1.00  2.293614  2.535929
   8.99030   8.99030      1.00  2.290184  2.533759
   8.99019   8.99019      1.00  2.296164  2.539989
   8.99007   8.99007      1.00  2.300384  2.538419
   8.98995   8.98995      1.00  2.296624  2.539909
   8.98983   8.98983      1.00  2.294104  2.540179
   8.98972   8.98972      1.00  2.293374  2.540639
   8.98961   8.98961      1.00  2.293244  2.539619
   8.98948   8.98948      1.00  2.292804  2.538019
   8.98937   8.98937      1.00  2.291544  2.536729
   8.98926   8.98926      1.00  2.288934  2.531379
   8.98915   8.98915      1.00  2.290854  2.535949
   8.98904   8.98904      1.00  2.291714  2.535529
   8.98893   8.98893      1.00  2.295444  2.546399
   8.98882   8.98882      1.00  2.294544  2.544969
   8.98871   8.98871      1.00  2.296904  2.544149
   8.98860   8.98860      1.00  2.293184  2.544029
   8.98848   8.98848      1.00  2.288994  2.538429
   8.98837   8.98837      1.00  2.294374  2.543109
   8.98827   8.98827      1.00  2.291964  2.538369
   8.98815   8.98815      1.00  2.290344  2.540849
   8.98804   8.98804      1.00  2.292814  2.542409
   8.98794   8.98794      1.00  2.293004  2.544439
   8.98783   8.98783      1.00  2.289904  2.538699
   8.98771   8.98771      1.00  2.276614  2.523969
   8.98760   8.98760      1.00  2.297064  2.546709
   8.98750   8.98750      1.00  2.294734  2.549869
   8.98738   8.98738      1.00  2.294654  2.549929
   8.98727   8.98727      1.00  2.291954  2.546899
   8.98716   8.98716      1.00  2.288354  2.540229
   8.98706   8.98706      1.00  2.290024  2.540249
   8.98695   8.98695      1.00  2.290754  2.545999
   8.98684   8.98684      1.00  2.289144  2.550589
   8.98673   8.98673      1.00  2.288134  2.541949
   8.98663   8.98663      1.00  2.291204  2.547349
   8.98652   8.98652      1.00  2.288674  2.543679
   8.98641   8.98641      1.00  2.291614  2.548509
   8.98631   8.98631      1.00  2.287834  2.545429
   8.98621   8.98621      1.00  2.287574  2.538599
   8.98611   8.98611      1.00  2.293034  2.547939
   8.98600   8.98600      1.00  2.290374  2.544679
   8.98589   8.98589      1.00  2.290034  2.543809
   8.98579   8.98579      1.00  2.289004  2.540469
   8.98569   8.98569      1.00  2.290384  2.545459
   8.98559   8.98559      1.00  2.287124  2.540949
   8.98548   8.98548      1.00  2.289174  2.544489
   8.98539   8.98539      1.00  2.291344  2.547289
   8.98528   8.98528      1.00  2.291454  2.547089
   8.98518   8.98518      1.00  2.292064  2.548209
   8.98507   8.98507      1.00  2.289884  2.543369
   8.98497   8.98497      1.00  2.290174  2.540059
   8.98487   8.98487      1.00  2.285924  2.538969
   8.98476   8.98476      1.00  2.281574  2.535769
   8.98465   8.98465      1.00  2.286374  2.539639
   8.98454   8.98454      1.00  2.291084  2.546849
   8.98443   8.98443      1.00  2.289604  2.546699
   8.98432   8.98432      1.00  2.288984  2.546469
   8.98421   8.98421      1.00  2.292374  2.549129
   8.98410   8.98410      1.00  2.289724  2.547289
   8.98399   8.98399      1.00  2.290754  2.551499
   8.98387   8.98387      1.00  2.289384  2.552279
   8.98375   8.98375      1.00  2.288844  2.550479
   8.98364   8.98364      1.00  2.286064  2.544919
   8.98353   8.98353      1.00  2.289524  2.543279
   8.98341   8.98341      1.00  2.289194  2.548669
   8.98329   8.98329      1.00  2.281654  2.536449
   8.98317   8.98317      1.00  2.288414  2.547139
   8.98306   8.98306      1.00  2.291324  2.548179
   8.98295   8.98295      1.00  2.289834  2.555679
   8.98283   8.98283      1.00  2.290214  2.547669
   8.98271   8.98271      1.00  2.287454  2.550589
   8.98261   8.98261      1.00  2.285024  2.543129
   8.98249   8.98249      1.00  2.285334  2.544529
   8.98238   8.98238      1.00  2.286164  2.543419
   8.98227   8.98227      1.00  2.287834  2.547369
   8.98216   8.98216      1.00  2.290044  2.548319
   8.98205   8.98205      1.00  2.292174  2.552539
   8.98194   8.98194      1.00  2.288394  2.549119
   8.98182   8.98182      1.00  2.284604  2.542719
   8.98172   8.98172      1.00  2.289694  2.550629
   8.98161   8.98161      1.00  2.289684  2.552669
   8.98150   8.98150      1.00  2.289924  2.550369
   8.98139   8.98139      1.00  2.288544  2.551059
   8.98128   8.98128      1.00  2.290494  2.551109
   8.98116   8.98116      1.00  2.285004  2.542899
   8.98105   8.98105      1.00  2.287814  2.546469
   8.98093   8.98093      1.00  2.292574  2.556969
   8.98082   8.98082      1.00  2.288054  2.555489
   8.98070   8.98070      1.00  2.291394  2.533159
   8.98058   8.98058      1.00  2.288464  2.539979
   8.98047   8.98047      1.00  2.287334  2.524019
   8.98036   8.98036      1.00  2.292794  2.535129
   8.98023   8.98023      1.00  2.275204  2.517799
   8.98011   8.98011      1.00  2.286534  2.541479
   8.98000   8.98000      1.00  2.286334  2.533069
   8.97989   8.97989      1.00  2.289244  2.535389
   8.97976   8.97976      1.00  2.288584  2.539279
   8.97965   8.97965      1.00  2.294484  2.550709
   8.97953   8.97953      1.00  2.292144  2.547949
   8.97942   8.97942      1.00  2.291604  2.558259
   8.97930   8.97930      1.00  2.288534  2.547459
   8.97919   8.97919      1.00  2.288614  2.542149
   8.97908   8.97908      1.00  2.289494  2.551119
   8.97898   8.97898      1.00  2.290014  2.549209
   8.97887   8.97887      1.00  2.287584  2.552879
   8.97875   8.97875      1.00  2.274944  2.542469
   8.97864   8.97864      1.00  2.285624  2.552559
   8.97853   8.97853      1.00  2.287524  2.553639
   8.97841   8.97841      1.00  2.289914  2.559789
   8.97830   8.97830      1.00  2.289844  2.559419
   8.97819   8.97819      1.00  2.290544  2.561119
   8.97809   8.97809      1.00  2.290134  2.561369
   8.97798   8.97798      1.00  2.287864  2.555829
   8.97787   8.97787      1.00  2.286954  2.556569
   8.97775   8.97775      1.00  2.286084  2.556049
   8.97764   8.97764      1.00  2.288834  2.561939
   8.97753   8.97753      1.00  2.286034  2.554829
   8.97742   8.97742      1.00  2.287024  2.560079
   8.97732   8.97732      1.00  2.276554  2.548579
   8.97721   8.97721      1.00  2.285064  2.554699
   8.97710   8.97710      1.00  2.291874  2.560819
   8.97699   8.97699      1.00  2.287804  2.558239
   8.97688   8.97688      1.00  2.290054  2.562379
   8.97678   8.97678      1.00  2.288684  2.557759
   8.97666   8.97666      1.00  2.286224  2.555309
   8.97656   8.97656      1.00  2.286864  2.555599
   8.97645   8.97645      1.00  2.286284  2.557769
   8.97635   8.97635      1.00  2.284574  2.555749
   8.97624   8.97624      1.00  2.286424  2.559379
   8.97613   8.97613      1.00  2.289454  2.564689
   8.97603   8.97603      1.00  2.288054  2.565859
   8.97593   8.97593      1.00  2.285744  2.558439
   8.97583   8.97583      1.00  2.277164  2.548719
   8.97573   8.97573      1.00  2.286594  2.560329
   8.97562   8.97562      1.00  2.289854  2.563879
   8.97552   8.97552      1.00  2.286774  2.558449
   8.97542   8.97542      1.00  2.285634  2.559929
   8.97531   8.97531      1.00  2.288254  2.566459
   8.97521   8.97521      1.00  2.286354  2.562259
   8.97511   8.97511      1.00  2.287014  2.562459
   8.97500   8.97500      1.00  2.284604  2.558649
   8.97490   8.97490      1.00  2.286424  2.562089
   8.97479   8.97479      1.00  2.290264  2.569649
   8.97469   8.97469      1.00  2.284494  2.564789
   8.97458   8.97458      1.00  2.282824  2.560439
   8.97447   8.97447      1.00  2.267574  2.542519
   8.97436   8.97436      1.00  2.282054  2.558679
   8.97425   8.97425      1.00  2.284414  2.561929
   8.97414   8.97414      1.00  2.285104  2.565299
   8.97402   8.97402      1.00  2.287504  2.564789
   8.97391   8.97391      1.00  2.283984  2.559689
   8.97380   8.97380      1.00  2.287844  2.563559
   8.97368   8.97368      1.00  2.284274  2.563019
   8.97356   8.97356      1.00  2.285864  2.561139
   8.97345   8.97345      1.00  2.284574  2.561379
   8.97333   8.97333      1.00  2.283044  2.557159
   8.97321   8.97321      1.00  2.282904  2.558359
   8.97309   8.97309      1.00  2.284074  2.556409
   8.97299   8.97299      1.00  2.268754  2.545659
   8.97288   8.97288      1.00  2.279984  2.549399
   8.97276   8.97276      1.00  2.283874  2.564509
   8.97264   8.97264      1.00  2.285464  2.565259
   8.97253   8.97253      1.00  2.284174  2.565399
   8.97242   8.97242      1.00  2.286224  2.564819
   8.97231   8.97231      1.00  2.284314  2.563299
   8.97219   8.97219      1.00  2.281304  2.560109
   8.97209   8.97209      1.00  2.279454  2.554889
   8.97198   8.97198      1.00  2.278564  2.557579
   8.97186   8.97186      1.00  2.278084  2.552869
   8.97175   8.97175      1.00  2.282104  2.557619
   8.97164   8.97164      1.00  2.285494  2.563739
   8.97154   8.97154      1.00  2.283214  2.564599
   8.97142   8.97142      1.00  2.268894  2.548199
   8.97131   8.97131      1.00  2.282664  2.560059
   8.97120   8.97120      1.00  2.285234  2.561219
   8.97109   8.97109      1.00  2.285674  2.560309
   8.97097   8.97097      1.00  2.283264  2.561619
   8.97085   8.97085      1.00  2.279424  2.560229
   8.97074   8.97074      1.00  2.282164  2.557749
   8.97063   8.97063      1.00  2.281804  2.562499
   8.97051   8.97051      1.00  2.282814  2.567229
   8.97039   8.97039      1.00  2.281804  2.564199
   8.97028   8.97028      1.00  2.282194  2.564409
   8.97016   8.97016      1.00  2.286174  2.566089
   8.97004   8.97004      1.00  2.280324  2.562539
   8.96992   8.96992      1.00  2.281434  2.563839
   8.96981   8.96981      1.00  2.266764  2.548769
   8.96969   8.96969      1.00  2.278554  2.564189
   8.96957   8.96957      1.00  2.279444  2.563269
   8.96945   8.96945      1.00  2.281874  2.564639
   8.96934   8.96934      1.00  2.279584  2.563359
   8.96923   8.96923      1.00  2.281334  2.562959
   8.96911   8.96911      1.00  2.281934  2.561979
   8.96900   8.96900      1.00  2.285494  2.567239
   8.96889   8.96889      1.00  2.283134  2.564889
   8.96879   8.96879      1.00  2.279544  2.562929
   8.96868   8.96868      1.00  2.282714  2.562309
   8.96856   8.96856      1.00  2.280724  2.560639
   8.96845   8.96845      1.00  2.280014  2.569549
   8.96835   8.96835      1.00  2.276634  2.561939
   8.96824   8.96824      1.00  2.272504  2.558039
   8.96812   8.96812      1.00  2.278804  2.563609
   8.96802   8.96802      1.00  2.281314  2.571329
   8.96791   8.96791      1.00  2.278034  2.565589
   8.96779   8.96779      1.00  2.279794  2.564189
   8.96768   8.96768      1.00  2.281654  2.567709
   8.96757   8.96757      1.00  2.283444  2.569189
   8.96747   8.96747      1.00  2.277814  2.565549
   8.96736   8.96736      1.00  2.277534  2.563559
   8.96724   8.96724      1.00  2.279674  2.569669
   8.96713   8.96713      1.00  2.278334  2.562709
   8.96703   8.96703      1.00  2.279414  2.570049
   8.96692   8.96692      1.00  2.282154  2.570179
   8.96681   8.96681      1.00  2.267994  2.555529
   8.96671   8.96671      1.00  2.279124  2.565779
   8.96660   8.96660      1.00  2.281084  2.572419
   8.96649   8.96649      1.00  2.278264  2.569399
   8.96638   8.96638      1.00  2.278394  2.568259
   8.96628   8.96628      1.00  2.282014  2.569239
   8.96618   8.96618      1.00  2.279444  2.569079
   8.96608   8.96608      1.00  2.277954  2.569459
   8.96597   8.96597      1.00  2.277114  2.565259
   8.96587   8.96587      1.00  2.282744  2.568149
   8.96577   8.96577      1.00  2.277784  2.562269
   8.96567   8.96567      1.00  2.278714  2.571429
   8.96556   8.96556      1.00  2.281914  2.575249
   8.96546   8.96546      1.00  2.262694  2.550999
   8.96536   8.96536      1.00  2.278074  2.571309
   8.96525   8.96525      1.00  2.278404  2.568889
   8.96515   8.96515      1.00  2.279264  2.568899
   8.96505   8.96505      1.00  2.276754  2.570009
   8.96494   8.96494      1.00  2.281434  2.571979
   8.96484   8.96484      1.00  2.277534  2.564009
   8.96473   8.96473      1.00  2.278544  2.567589
   8.96463   8.96463      1.00  2.283604  2.575449
   8.96452   8.96452      1.00  2.280124  2.567979
   8.96441   8.96441      1.00  2.280014  2.572629
   8.96429   8.96429      1.00  2.278464  2.567699
   8.96418   8.96418      1.00  2.281434  2.572019
   8.96408   8.96408      1.00  2.276314  2.567919
   8.96396   8.96396      1.00  2.266684  2.553629
   8.96385   8.96385      1.00  2.278704  2.571629
   8.96373   8.96373      1.00  2.278984  2.567789
   8.96362   8.96362      1.00  2.280014  2.569429
   8.96350   8.96350      1.00  2.276834  2.567999
   8.96338   8.96338      1.00  2.282674  2.576699
   8.96327   8.96327      1.00  2.280514  2.574099
   8.96315   8.96315      1.00  2.283284  2.575949
   8.96304   8.96304      1.00  2.279874  2.570019
   8.96292   8.96292      1.00  2.278874  2.569959
   8.96280   8.96280      1.00  2.277494  2.566359
   8.96269   8.96269      1.00  2.278664  2.570189
   8.96257   8.96257      1.00  2.276534  2.566589
   8.96246   8.96246      1.00  2.277104  2.566369
   8.96235   8.96235      1.00  2.271994  2.561849
   8.96224   8.96224      1.00  2.275674  2.565729
   8.96213   8.96213      1.00  2.280864  2.572019
   8.96202   8.96202      1.00  2.281054  2.574809
   8.96191   8.96191      1.00  2.280934  2.574019
   8.96180   8.96180      1.00  2.276404  2.571189
   8.96169   8.96169      1.00  2.275634  2.566819
   8.96158   8.96158      1.00  2.276094  2.568299
   8.96147   8.96147      1.00  2.278994  2.571189
   8.96137   8.96137      1.00  2.278274  2.570079
   8.96125   8.96125      1.00  2.274364  2.564109
   8.96113   8.96113      1.00  2.275364  2.569719
   8.96102   8.96102      1.00  2.281494  2.572059
   8.96091   8.96091      1.00  2.278394  2.569329
   8.96079   8.96079      1.00  2.279354  2.569619
   8.96067   8.96067      1.00  2.266134  2.551849
   8.96056   8.96056      1.00  2.278864  2.566889
   8.96045   8.96045      1.00  2.276124  2.565939
   8.96033   8.96033      1.00  2.275334  2.564369
   8.96021   8.96021      1.00  2.274694  2.562959
   8.96009   8.96009      1.00  2.278114  2.568889
   8.95998   8.95998      1.00  2.274454  2.565309
   8.95985   8.95985      1.00  2.275804  2.571649
   8.95974   8.95974      1.00  2.278664  2.571169
   8.95962   8.95962      1.00  2.277464  2.566539
   8.95951   8.95951      1.00  2.280234  2.572739
   8.95939   8.95939      1.00  2.274914  2.567559
   8.95927   8.95927      1.00  2.273464  2.567259
   8.95917   8.95917      1.00  2.275634  2.569059
   8.95906   8.95906      1.00  2.273684  2.561529
   8.95894   8.95894      1.00  2.259364  2.548629
   8.95882   8.95882      1.00  2.276304  2.568279
   8.95872   8.95872      1.00  2.278724  2.571499
   8.95861   8.95861      1.00  2.276844  2.566349
   8.95850   8.95850      1.00  2.277504  2.567089
   8.95839   8.95839      1.00  2.275164  2.567869
   8.95828   8.95828      1.00  2.276784  2.569629
   8.95818   8.95818      1.00  2.274134  2.566289
   8.95806   8.95806      1.00  2.276234  2.566189
   8.95795   8.95795      1.00  2.273424  2.561999
   8.95784   8.95784      1.00  2.272644  2.561589
   8.95773   8.95773      1.00  2.273634  2.566099
   8.95761   8.95761      1.00  2.273674  2.562669
   8.95750   8.95750      1.00  2.268184  2.560779
   8.95740   8.95740      1.00  2.272704  2.564469
   8.95729   8.95729      1.00  2.276134  2.567589
   8.95718   8.95718      1.00  2.272374  2.560859
   8.95706   8.95706      1.00  2.275184  2.564959
   8.95696   8.95696      1.00  2.271584  2.564559
   8.95685   8.95685      1.00  2.270654  2.561029
   8.95674   8.95674      1.00  2.271704  2.559519
   8.95663   8.95663      1.00  2.271844  2.563459
   8.95653   8.95653      1.00  2.270364  2.561119
   8.95642   8.95642      1.00  2.273724  2.562409
   8.95631   8.95631      1.00  2.274244  2.565429
   8.95621   8.95621      1.00  2.272934  2.567469
   8.95611   8.95611      1.00  2.269964  2.560539
   8.95601   8.95601      1.00  2.266564  2.559179
   8.95590   8.95590      1.00  2.269424  2.560539
   8.95580   8.95580      1.00  2.272504  2.559839
   8.95570   8.95570      1.00  2.274574  2.563869
   8.95560   8.95560      1.00  2.269984  2.554849
   8.95550   8.95550      1.00  2.268384  2.554459
   8.95539   8.95539      1.00  2.272814  2.557209
   8.95529   8.95529      1.00  2.271564  2.559659
   8.95519   8.95519      1.00  2.269054  2.559279
   8.95508   8.95508      1.00  2.272084  2.558929
   8.95498   8.95498      1.00  2.273324  2.559919
   8.95487   8.95487      1.00  2.268924  2.550939
   8.95477   8.95477      1.00  2.270084  2.559809
   8.95466   8.95466      1.00  2.253154  2.541729
   8.95454   8.95454      1.00  2.266784  2.555619
   8.95444   8.95444      1.00  2.266634  2.552019
   8.95434   8.95434      1.00  2.272124  2.557229
   8.95422   8.95422      1.00  2.270994  2.557809
   8.95411   8.95411      1.00  2.271804  2.556789
   8.95399   8.95399      1.00  2.272964  2.558979
   8.95388   8.95388      1.00  2.269804  2.554079
   8.95376   8.95376      1.00  2.268974  2.551589
   8.95365   8.95365      1.00  2.266654  2.551459
   8.95353   8.95353      1.00  2.267214  2.549919
   8.95342   8.95342      1.00  2.265294  2.544229
   8.95330   8.95330      1.00  2.268574  2.551039
   8.95318   8.95318      1.00  2.265104  2.544589
   8.95307   8.95307      1.00  2.249244  2.527429
   8.95296   8.95296      1.00  2.270584  2.548929
   8.95284   8.95284      1.00  2.270974  2.552669
   8.95273   8.95273      1.00  2.269794  2.547999
   8.95262   8.95262      1.00  2.267724  2.544519
   8.95250   8.95250      1.00  2.267644  2.545939
   8.95239   8.95239      1.00  2.267654  2.542909
   8.95227   8.95227      1.00  2.265124  2.540999
   8.95217   8.95217      1.00  2.266234  2.543489
   8.95206   8.95206      1.00  2.262494  2.538169
   8.95194   8.95194      1.00  2.258894  2.535599
   8.95183   8.95183      1.00  2.269694  2.545919
   8.95172   8.95172      1.00  2.266784  2.538339
   8.95162   8.95162      1.00  2.263814  2.542339
   8.95150   8.95150      1.00  2.262734  2.534739
   8.95139   8.95139      1.00  2.264794  2.538359
   8.95128   8.95128      1.00  2.263004  2.536939
   8.95117   8.95117      1.00  2.261134  2.534519
   8.95105   8.95105      1.00  2.258524  2.530629
   8.95094   8.95094      1.00  2.261894  2.533739
   8.95083   8.95083      1.00  2.264224  2.533639
   8.95072   8.95072      1.00  2.260694  2.530489
   8.95060   8.95060      1.00  2.257674  2.525169
   8.95048   8.95048      1.00  2.263624  2.531109
   8.95036   8.95036      1.00  2.266134  2.532179
   8.95025   8.95025      1.00  2.265214  2.534209
   8.95013   8.95013      1.00  2.266324  2.529409
   8.95000   8.95000      1.00  2.256834  2.516599
   8.94989   8.94989      1.00  2.245344  2.506989
   8.94978   8.94978      1.00  2.256684  2.520579
   8.94966   8.94966      1.00  2.257144  2.516609
   8.94954   8.94954      1.00  2.260894  2.522299
   8.94942   8.94942      1.00  2.260364  2.522549
   8.94931   8.94931      1.00  2.260474  2.521299
   8.94919   8.94919      1.00  2.260154  2.520659
   8.94908   8.94908      1.00  2.261414  2.520879
   8.94898   8.94898      1.00  2.260794  2.521619
   8.94887   8.94887      1.00  2.255174  2.516669
   8.94876   8.94876      1.00  2.251924  2.513679
   8.94864   8.94864      1.00  2.255394  2.513609
   8.94853   8.94853      1.00  2.256084  2.512359
   8.94843   8.94843      1.00  2.257364  2.517069
   8.94832   8.94832      1.00  2.245884  2.500589
   8.94821   8.94821      1.00  2.256334  2.509619
   8.94810   8.94810      1.00  2.257114  2.506789
   8.94799   8.94799      1.00  2.254624  2.500509
   8.94787   8.94787      1.00  2.259074  2.505709
   8.94776   8.94776      1.00  2.258794  2.503069
   8.94765   8.94765      1.00  2.257344  2.503049
   8.94754   8.94754      1.00  2.252304  2.491499
   8.94743   8.94743      1.00  2.248824  2.490299
   8.94732   8.94732      1.00  2.248264  2.488019
   8.94721   8.94721      1.00  2.252664  2.488749
   8.94710   8.94710      1.00  2.251444  2.488479
   8.94699   8.94699      1.00  2.252604  2.483859
   8.94688   8.94688      1.00  2.239434  2.474369
   8.94678   8.94678      1.00  2.251884  2.483749
   8.94667   8.94667      1.00  2.253414  2.483409
   8.94656   8.94656      1.00  2.251204  2.481449
   8.94645   8.94645      1.00  2.247184  2.471799
   8.94635   8.94635      1.00  2.246404  2.469389
   8.94625   8.94625      1.00  2.243064  2.463279
   8.94614   8.94614      1.00  2.246624  2.464599
   8.94604   8.94604      1.00  2.250804  2.471479
   8.94594   8.94594      1.00  2.249304  2.462299
   8.94584   8.94584      1.00  2.250144  2.465789
   8.94573   8.94573      1.00  2.246634  2.462219
   8.94563   8.94563      1.00  2.247804  2.457759
   8.94553   8.94553      1.00  2.245534  2.453939
   8.94543   8.94543      1.00  2.236984  2.440369
   8.94532   8.94532      1.00  2.243754  2.446389
   8.94521   8.94521      1.00  2.241314  2.441479
   8.94511   8.94511      1.00  2.240814  2.440429
   8.94501   8.94501      1.00  2.239994  2.435529
   8.94491   8.94491      1.00  2.244384  2.439349
   8.94481   8.94481      1.00  2.241644  2.432929
   8.94470   8.94470      1.00  2.246444  2.436879
   8.94459   8.94459      1.00  2.247024  2.432639
   8.94448   8.94448      1.00  2.235814  2.419059
   8.94437   8.94437      1.00  2.241724  2.424659
   8.94426   8.94426      1.00  2.235284  2.409569
   8.94415   8.94415      1.00  2.240134  2.411249
   8.94403   8.94403      1.00  2.219094  2.389059
   8.94392   8.94392      1.00  2.235794  2.407249
   8.94381   8.94381      1.00  2.235734  2.401979
   8.94370   8.94370      1.00  2.239964  2.404039
   8.94357   8.94357      1.00  2.241994  2.400539
   8.94345   8.94345      1.00  2.238064  2.391019
   8.94334   8.94334      1.00  2.239974  2.389599
   8.94323   8.94323      1.00  2.236164  2.383649
   8.94311   8.94311      1.00  2.233824  2.377509
   8.94299   8.94299      1.00  2.230464  2.366949
   8.94288   8.94288      1.00  2.233754  2.362129
   8.94277   8.94277      1.00  2.228584  2.356319
   8.94265   8.94265      1.00  2.230044  2.354659
   8.94254   8.94254      1.00  2.217494  2.335759
   8.94243   8.94243      1.00  2.226584  2.342739
   8.94232   8.94232      1.00  2.231504  2.340029
   8.94220   8.94220      1.00  2.233444  2.339129
   8.94208   8.94208      1.00  2.238404  2.331359
   8.94198   8.94198      1.00  2.230174  2.320069
   8.94188   8.94188      1.00  2.227784  2.310329
   8.94177   8.94177      1.00  2.224334  2.299059
   8.94165   8.94165      1.00  2.222624  2.292749
   8.94154   8.94154      1.00  2.227554  2.292869
   8.94144   8.94144      1.00  2.228234  2.284179
   8.94132   8.94132      1.00  2.227554  2.271869
   8.94121   8.94121      1.00  2.232424  2.266299
   8.94110   8.94110      1.00  2.230054  2.257509
   8.94099   8.94099      1.00  2.213944  2.232479
   8.94087   8.94087      1.00  2.224474  2.230709
   8.94074   8.94074      1.00  2.225864  2.218779
   8.94063   8.94063      1.00  2.227244  2.208359
   8.94052   8.94052      1.00  2.222204  2.196369
   8.94040   8.94040      1.00  2.220314  2.182829
   8.94028   8.94028      1.00  2.221654  2.168529
   8.94017   8.94017      1.00  2.224094  2.154789
   8.94006   8.94006      1.00  2.227914  2.142839
   8.93993   8.93993      1.00  2.226534  2.128639
   8.93981   8.93981      1.00  2.229354  2.113629
   8.93970   8.93970      1.00  2.230174  2.088559
   8.93959   8.93959      1.00  2.226434  2.073849
   8.93947   8.93947      1.00  2.207974  2.039819
   8.93935   8.93935      1.00  2.220274  2.019579
   8.93925   8.93925      1.00  2.224504  2.004929
   8.93914   8.93914      1.00  2.220514  1.980249
   8.93901   8.93901      1.00  2.220764  1.954839
   8.93890   8.93890      1.00  2.223364  1.932309
   8.93879   8.93879      1.00  2.228384  1.912429
   8.93868   8.93868      1.00  2.228524  1.882579
   8.93857   8.93857      1.00  2.228174  1.852859
   8.93846   8.93846      1.00  2.217974  1.814809
   8.93836   8.93836      1.00  2.222864  1.792439
   8.93825   8.93825      1.00  2.225754  1.759589
   8.93813   8.93813      1.00  2.223034  1.726469
   8.93801   8.93801      1.00  2.220324  1.683739
   8.93791   8.93791      1.00  2.207594  1.643629
   8.93780   8.93780      1.00  2.222424  1.619639
   8.93769   8.93769      1.00  2.221414  1.587509
   8.93757   8.93757      1.00  2.227474  1.543719
   8.93747   8.93747      1.00  2.232414  1.512409
   8.93736   8.93736      1.00  2.228484  1.473959
   8.93725   8.93725      1.00  2.226244  1.433299
   8.93714   8.93714      1.00  2.221134  1.392079
   8.93703   8.93703      1.00  2.221144  1.351649
   8.93693   8.93693      1.00  2.221094  1.315529
   8.93681   8.93681      1.00  2.223234  1.274109
   8.93670   8.93670      1.00  2.224794  1.228919
   8.93660   8.93660      1.00  2.219914  1.193049
   8.93649   8.93649      1.00  2.216144  1.148639
   8.93638   8.93638      1.00  2.225094  1.118999
   8.93628   8.93628      1.00  2.229164  1.082139
   8.93618   8.93618      1.00  2.229874  1.047349
   8.93608   8.93608      1.00  2.224744  1.009999
   8.93597   8.93597      1.00  2.220024   .974659
   8.93587   8.93587      1.00  2.218794   .937219
   8.93577   8.93577      1.00  2.224544   .905149
   8.93566   8.93566      1.00  2.223864   .874129
   8.93556   8.93556      1.00  2.226854   .842999
   8.93546   8.93546      1.00  2.222564   .808129
   8.93536   8.93536      1.00  2.227984   .784899
   8.93526   8.93526      1.00  2.227994   .756589
   8.93515   8.93515      1.00  2.225844   .728919
   8.93504   8.93504      1.00  2.231374   .703229
   8.93494   8.93494      1.00  2.228434   .679369
   8.93484   8.93484      1.00  2.208624   .650849
   8.93473   8.93473      1.00  2.217834   .632859
   8.93462   8.93462      1.00  2.221344   .609039
   8.93451   8.93451      1.00  2.222714   .587969
   8.93440   8.93440      1.00  2.227304   .570149
   8.93429   8.93429      1.00  2.225534   .551099
   8.93417   8.93417      1.00  2.227704   .533129
   8.93407   8.93407      1.00  2.228484   .519819
   8.93396   8.93396      1.00  2.229574   .500619
   8.93384   8.93384      1.00  2.222044   .483049
   8.93372   8.93372      1.00  2.220084   .467169
   8.93361   8.93361      1.00  2.229274   .453969
   8.93349   8.93349      1.00  2.221774   .441469
   8.93337   8.93337      1.00  2.208474   .425659
   8.93325   8.93325      1.00  2.225814   .415329
   8.93313   8.93313      1.00  2.227714   .403879
   8.93303   8.93303      1.00  2.227754   .394479
   8.93291   8.93291      1.00  2.231074   .386089
   8.93279   8.93279      1.00  2.228594   .376589
   8.93269   8.93269      1.00  2.223924   .366739
   8.93257   8.93257      1.00  2.228304   .359489
   8.93246   8.93246      1.00  2.222224   .349229
   8.93234   8.93234      1.00  2.222374   .343819
   8.93223   8.93223      1.00  2.221814   .336469
   8.93212   8.93212      1.00  2.221334   .332069
   8.93200   8.93200      1.00  2.220894   .326409
   8.93189   8.93189      1.00  2.211004   .320549
   8.93179   8.93179      1.00  2.229634   .320389
   8.93168   8.93168      1.00  2.226484   .318109
   8.93157   8.93157      1.00  2.225704   .315539
   8.93146   8.93146      1.00  2.224774   .312019
   8.93135   8.93135      1.00  2.220814   .308599
   8.93124   8.93124      1.00  2.219354   .307399
   8.93112   8.93112      1.00  2.220754   .306009
   8.93100   8.93100      1.00  2.220894   .304459
   8.93089   8.93089      1.00  2.224464   .302149
   8.93078   8.93078      1.00  2.225084   .303399
   8.93066   8.93066      1.00  2.223674   .300839
   8.93054   8.93054      1.00  2.224764   .299679
   8.93042   8.93042      1.00  2.210564   .298669
   8.93031   8.93031      1.00  2.226494   .301129
   8.93019   8.93019      1.00  2.225074   .301279
   8.93007   8.93007      1.00  2.221704   .300499
   8.92996   8.92996      1.00  2.220774   .301399
   8.92984   8.92984      1.00  2.215554   .301619
   8.92971   8.92971      1.00  2.221014   .303459
   8.92959   8.92959      1.00  2.223284   .304019
   8.92948   8.92948      1.00  2.225924   .304919
   8.92938   8.92938      1.00  2.226054   .303839
   8.92926   8.92926      1.00  2.226804   .303499
   8.92914   8.92914      1.00  2.224414   .303019
   8.92904   8.92904      1.00  2.225144   .303619
   8.92893   8.92893      1.00  2.223084   .304579
   8.92881   8.92881      1.00  2.206644   .302869
   8.92869   8.92869      1.00  2.219674   .305729
   8.92859   8.92859      1.00  2.220474   .305159
   8.92848   8.92848      1.00  2.225194   .306349
   8.92836   8.92836      1.00  2.227414   .305779
   8.92825   8.92825      1.00  2.230294   .306899
   8.92815   8.92815      1.00  2.228074   .307359
   8.92804   8.92804      1.00  2.227064   .306399
   8.92793   8.92793      1.00  2.225954   .309029
   8.92781   8.92781      1.00  2.224094   .307699
   8.92770   8.92770      1.00  2.224634   .310319
   8.92759   8.92759      1.00  2.225554   .309299
   8.92748   8.92748      1.00  2.223244   .307099
   8.92737   8.92737      1.00  2.223964   .303279
   8.92726   8.92726      1.00  2.210264   .302899
   8.92716   8.92716      1.00  2.228124   .307319
   8.92704   8.92704      1.00  2.232234   .309809
   8.92693   8.92693      1.00  2.232154   .309359
   8.92682   8.92682      1.00  2.236004   .310639
   8.92672   8.92672      1.00  2.228904   .308729
   8.92661   8.92661      1.00  2.226944   .309669
   8.92650   8.92650      1.00  2.231684   .310129
   8.92640   8.92640      1.00  2.225864   .310699
   8.92629   8.92629      1.00  2.229744   .309969
   8.92619   8.92619      1.00  2.228134   .308569
   8.92609   8.92609      1.00  2.233824   .310319
   8.92599   8.92599      1.00  2.235424   .313029
   8.92589   8.92589      1.00  2.236384   .314129
   8.92578   8.92578      1.00  2.235784   .313349
   8.92567   8.92567      1.00  2.218264   .308979
   8.92557   8.92557      1.00  2.233854   .313349
   8.92547   8.92547      1.00  2.230154   .312099
   8.92536   8.92536      1.00  2.231714   .313759
   8.92526   8.92526      1.00  2.236554   .315889
   8.92516   8.92516      1.00  2.234644   .316149
   8.92506   8.92506      1.00  2.234164   .316889
   8.92495   8.92495      1.00  2.234114   .318999
   8.92484   8.92484      1.00  2.238304   .320819
   8.92474   8.92474      1.00  2.238934   .321129
   8.92463   8.92463      1.00  2.237914   .322549
   8.92452   8.92452      1.00  2.239314   .322819
   8.92440   8.92440      1.00  2.233604   .325879
   8.92429   8.92429      1.00  2.221144   .326319
   8.92419   8.92419      1.00  2.231714   .328999
   8.92407   8.92407      1.00  2.234354   .330389
   8.92395   8.92395      1.00  2.234944   .330929
   8.92385   8.92385      1.00  2.238964   .331069
   8.92374   8.92374      1.00  2.241104   .332409
   8.92362   8.92362      1.00  2.238784   .334009
   8.92350   8.92350      1.00  2.240634   .334339
   8.92338   8.92338      1.00  2.239904   .336749
   8.92327   8.92327      1.00  2.236304   .337339
   8.92315   8.92315      1.00  2.233054   .339859
   8.92303   8.92303      1.00  2.237024   .339379
   8.92291   8.92291      1.00  2.240684   .341769
   8.92280   8.92280      1.00  2.235764   .342889
   8.92269   8.92269      1.00  2.237034   .341419
   8.92257   8.92257      1.00  2.224784   .342029
   8.92246   8.92246      1.00  2.239774   .346539
   8.92235   8.92235      1.00  2.242014   .348409
   8.92224   8.92224      1.00  2.242094   .351279
   8.92213   8.92213      1.00  2.240844   .352449
   8.92202   8.92202      1.00  2.238744   .352389
   8.92191   8.92191      1.00  2.237474   .355659
   8.92180   8.92180      1.00  2.236894   .360899
   8.92169   8.92169      1.00  2.234504   .359859
   8.92158   8.92158      1.00  2.235454   .362549
   8.92147   8.92147      1.00  2.238264   .361669
   8.92136   8.92136      1.00  2.237454   .362179
   8.92124   8.92124      1.00  2.245124   .365239
   8.92113   8.92113      1.00  2.226734   .361899
   8.92102   8.92102      1.00  2.238674   .366679
   8.92090   8.92090      1.00  2.240634   .369699
   8.92078   8.92078      1.00  2.237004   .370369
   8.92067   8.92067      1.00  2.239194   .370639
   8.92056   8.92056      1.00  2.237964   .372119
   8.92044   8.92044      1.00  2.237214   .376709
   8.92032   8.92032      1.00  2.239884   .375679
   8.92020   8.92020      1.00  2.240614   .377319
   8.92009   8.92009      1.00  2.238874   .376849
   8.91997   8.91997      1.00  2.239544   .378829
   8.91985   8.91985      1.00  2.241814   .380749
   8.91973   8.91973      1.00  2.241474   .379629
   8.91962   8.91962      1.00  2.237504   .381409
   8.91950   8.91950      1.00  2.218414   .379259
   8.91938   8.91938      1.00  2.237544   .385389
   8.91927   8.91927      1.00  2.235304   .383479
   8.91916   8.91916      1.00  2.238764   .386269
   8.91905   8.91905      1.00  2.240154   .385629
   8.91893   8.91893      1.00  2.237424   .384899
   8.91883   8.91883      1.00  2.237864   .383039
   8.91872   8.91872      1.00  2.242024   .381989
   8.91860   8.91860      1.00  2.241254   .381699
   8.91849   8.91849      1.00  2.234444   .381519
   8.91838   8.91838      1.00  2.236964   .380409
   8.91827   8.91827      1.00  2.234354   .381559
   8.91816   8.91816      1.00  2.231724   .379339
   8.91805   8.91805      1.00  2.237774   .379389
   8.91794   8.91794      1.00  2.221444   .378279
   8.91783   8.91783      1.00  2.238884   .380819
   8.91772   8.91772      1.00  2.236514   .382909
   8.91761   8.91761      1.00  2.239014   .385489
   8.91750   8.91750      1.00  2.240564   .380329
   8.91739   8.91739      1.00  2.237484   .377959
   8.91728   8.91728      1.00  2.239034   .380479
   8.91717   8.91717      1.00  2.235024   .381549
   8.91706   8.91706      1.00  2.233024   .377849
   8.91696   8.91696      1.00  2.228524   .377369
   8.91685   8.91685      1.00  2.235764   .375519
   8.91673   8.91673      1.00  2.234034   .375029
   8.91663   8.91663      1.00  2.236234   .373379
   8.91653   8.91653      1.00  2.237454   .370509
   8.91642   8.91642      1.00  2.222804   .367749
   8.91631   8.91631      1.00  2.242054   .369409
   8.91621   8.91621      1.00  2.236414   .369719
   8.91611   8.91611      1.00  2.233264   .368239
   8.91600   8.91600      1.00  2.230234   .368429
   8.91590   8.91590      1.00  2.232744   .369049
   8.91580   8.91580      1.00  2.232534   .369799
   8.91570   8.91570      1.00  2.235444   .369139
   8.91559   8.91559      1.00  2.235214   .367069
   8.91548   8.91548      1.00  2.236884   .365969
   8.91538   8.91538      1.00  2.236434   .363479
   8.91528   8.91528      1.00  2.232784   .364559
   8.91518   8.91518      1.00  2.232134   .365469
   8.91508   8.91508      1.00  2.221324   .364389
   8.91498   8.91498      1.00  2.232534   .367299
   8.91488   8.91488      1.00  2.230804   .362929
   8.91476   8.91476      1.00  2.227624   .356869
   8.91464   8.91464      1.00  2.231764   .354999
   8.91454   8.91454      1.00  2.234584   .354049
   8.91444   8.91444      1.00  2.233024   .352439
   8.91432   8.91432      1.00  2.232754   .352539
   8.91421   8.91421      1.00  2.235474   .350569
   8.91410   8.91410      1.00  2.234154   .349069
   8.91398   8.91398      1.00  2.233004   .349669
   8.91387   8.91387      1.00  2.230684   .349349
   8.91376   8.91376      1.00  2.231114   .346139
   8.91364   8.91364      1.00  2.229764   .343719
   8.91353   8.91353      1.00  2.213604   .339129
   8.91341   8.91341      1.00  2.229084   .341459
   8.91329   8.91329      1.00  2.231844   .340189
   8.91318   8.91318      1.00  2.232824   .341249
   8.91307   8.91307      1.00  2.234114   .338779
   8.91295   8.91295      1.00  2.230054   .338219
   8.91283   8.91283      1.00  2.230684   .337289
   8.91272   8.91272      1.00  2.228764   .337699
   8.91262   8.91262      1.00  2.230084   .334869
   8.91250   8.91250      1.00  2.227604   .333429
   8.91238   8.91238      1.00  2.223654   .330989
   8.91227   8.91227      1.00  2.225994   .331929
   8.91216   8.91216      1.00  2.228534   .330259
   8.91205   8.91205      1.00  2.211084   .324719
   8.91194   8.91194      1.00  2.228504   .326299
   8.91183   8.91183      1.00  2.234984   .326789
   8.91172   8.91172      1.00  2.228954   .324719
   8.91161   8.91161      1.00  2.225414   .323249
   8.91150   8.91150      1.00  2.228364   .321889
   8.91139   8.91139      1.00  2.222174   .322269
   8.91128   8.91128      1.00  2.221564   .319109
   8.91117   8.91117      1.00  2.226104   .319729
   8.91105   8.91105      1.00  2.225384   .317009
   8.91094   8.91094      1.00  2.223974   .316679
   8.91083   8.91083      1.00  2.226734   .315399
   8.91071   8.91071      1.00  2.229324   .314029
   8.91059   8.91059      1.00  2.224884   .313299
   8.91048   8.91048      1.00  2.227904   .312729
   8.91037   8.91037      1.00  2.212514   .310889
   8.91025   8.91025      1.00  2.221364   .308319
   8.91013   8.91013      1.00  2.228454   .307759
   8.91001   8.91001      1.00  2.224404   .306959
   8.90989   8.90989      1.00  2.222724   .304539
   8.90977   8.90977      1.00  2.220024   .305379
   8.90966   8.90966      1.00  2.226504   .305829
   8.90955   8.90955      1.00  2.226754   .304689
   8.90944   8.90944      1.00  2.221264   .304809
   8.90932   8.90932      1.00  2.226594   .306439
   8.90920   8.90920      1.00  2.222284   .303469
   8.90910   8.90910      1.00  2.222434   .301699
   8.90899   8.90899      1.00  2.220094   .299399
   8.90887   8.90887      1.00  2.200574   .297339
   8.90875   8.90875      1.00  2.217804   .299119
   8.90865   8.90865      1.00  2.221394   .299539
   8.90854   8.90854      1.00  2.219564   .300169
   8.90843   8.90843      1.00  2.215784   .298559
   8.90832   8.90832      1.00  2.221214   .298759
   8.90821   8.90821      1.00  2.224824   .299499
   8.90811   8.90811      1.00  2.219814   .298289
   8.90799   8.90799      1.00  2.217654   .298549
   8.90788   8.90788      1.00  2.213894   .298209
   8.90777   8.90777      1.00  2.213394   .300529
   8.90766   8.90766      1.00  2.213674   .297189
   8.90755   8.90755      1.00  2.215764   .299169
   8.90744   8.90744      1.00  2.202204   .296169
   8.90733   8.90733      1.00  2.211844   .298209
   8.90722   8.90722      1.00  2.218754   .299229
   8.90711   8.90711      1.00  2.214834   .300189
   8.90700   8.90700      1.00  2.215754   .299269
   8.90689   8.90689      1.00  2.216014   .300219
   8.90679   8.90679      1.00  2.211504   .300499
   8.90668   8.90668      1.00  2.208964   .301429
   8.90657   8.90657      1.00  2.204964   .300979
   8.90646   8.90646      1.00  2.202654   .300429
   8.90636   8.90636      1.00  2.209324   .303469
   8.90626   8.90626      1.00  2.212964   .304069
   8.90615   8.90615      1.00  2.211234   .302139
   8.90605   8.90605      1.00  2.210664   .304459
   8.90595   8.90595      1.00  2.199314   .304059
   8.90584   8.90584      1.00  2.212704   .306379
   8.90574   8.90574      1.00  2.210804   .308109
   8.90564   8.90564      1.00  2.207114   .307539
   8.90554   8.90554      1.00  2.206654   .310049
   8.90543   8.90543      1.00  2.206384   .309979
   8.90533   8.90533      1.00  2.206144   .311379
   8.90523   8.90523      1.00  2.206694   .311209
   8.90513   8.90513      1.00  2.204484   .312109
   8.90502   8.90502      1.00  2.205524   .312459
   8.90491   8.90491      1.00  2.210364   .313339
   8.90481   8.90481      1.00  2.209244   .315379
   8.90470   8.90470      1.00  2.205434   .315459
   8.90460   8.90460      1.00  2.196114   .315579
   8.90448   8.90448      1.00  2.201534   .317149
   8.90438   8.90438      1.00  2.199314   .315909
   8.90427   8.90427      1.00  2.203494   .318059
   8.90416   8.90416      1.00  2.199424   .317769
   8.90404   8.90404      1.00  2.206244   .321449
   8.90393   8.90393      1.00  2.209364   .322329
   8.90381   8.90381      1.00  2.204324   .322959
   8.90370   8.90370      1.00  2.208844   .324809
   8.90358   8.90358      1.00  2.206554   .325349
   8.90346   8.90346      1.00  2.201784   .324679
   8.90335   8.90335      1.00  2.196994   .324529
   8.90323   8.90323      1.00  2.200344   .326029
   8.90311   8.90311      1.00  2.181674   .325019
   8.90300   8.90300      1.00  2.199004   .326329
   8.90289   8.90289      1.00  2.203834   .326869
   8.90277   8.90277      1.00  2.201614   .330149
   8.90265   8.90265      1.00  2.201964   .328009
   8.90255   8.90255      1.00  2.197914   .328379
   8.90243   8.90243      1.00  2.206844   .330629
   8.90231   8.90231      1.00  2.198384   .329889
   8.90220   8.90220      1.00  2.201204   .330379
   8.90209   8.90209      1.00  2.198224   .332359
   8.90199   8.90199      1.00  2.194664   .331329
   8.90188   8.90188      1.00  2.192054   .330219
   8.90176   8.90176      1.00  2.195704   .331589
   8.90166   8.90166      1.00  2.185794   .329329
   8.90155   8.90155      1.00  2.195284   .332029
   8.90143   8.90143      1.00  2.204184   .333019
   8.90132   8.90132      1.00  2.201184   .331729
   8.90121   8.90121      1.00  2.198544   .333749
   8.90110   8.90110      1.00  2.202824   .334419
   8.90098   8.90098      1.00  2.200524   .335749
   8.90087   8.90087      1.00  2.195064   .335989
   8.90075   8.90075      1.00  2.190994   .334519
   8.90064   8.90064      1.00  2.196184   .336249
   8.90052   8.90052      1.00  2.194884   .337039
   8.90040   8.90040      1.00  2.197114   .337459
   8.90029   8.90029      1.00  2.203664   .338179
   8.90017   8.90017      1.00  2.199184   .340359
   8.90005   8.90005      1.00  2.183364   .338579
   8.89993   8.89993      1.00  2.199524   .343179
   8.89982   8.89982      1.00  2.201924   .345099
   8.89970   8.89970      1.00  2.199384   .342319
   8.89958   8.89958      1.00  2.198134   .341519
   8.89947   8.89947      1.00  2.198674   .341649
   8.89937   8.89937      1.00  2.192154   .339919
   8.89925   8.89925      1.00  2.196674   .340169
   8.89913   8.89913      1.00  2.205464   .342729
   8.89902   8.89902      1.00  2.202194   .341899
   8.89890   8.89890      1.00  2.204684   .343499
   8.89880   8.89880      1.00  2.205004   .343299
   8.89868   8.89868      1.00  2.198084   .342689
   8.89857   8.89857      1.00  2.199174   .345159
   8.89846   8.89846      1.00  2.186484   .340769
   8.89835   8.89835      1.00  2.202454   .343269
   8.89823   8.89823      1.00  2.195544   .343949
   8.89812   8.89812      1.00  2.201994   .346139
   8.89802   8.89802      1.00  2.203194   .346049
   8.89792   8.89792      1.00  2.203634   .346159
   8.89780   8.89780      1.00  2.207434   .346589
   8.89768   8.89768      1.00  2.206004   .347519
   8.89758   8.89758      1.00  2.204394   .348709
   8.89747   8.89747      1.00  2.203664   .349809
   8.89736   8.89736      1.00  2.203974   .349759
   8.89725   8.89725      1.00  2.200274   .348729
   8.89715   8.89715      1.00  2.200284   .350579
   8.89704   8.89704      1.00  2.205294   .350259
   8.89693   8.89693      1.00  2.195804   .350459
   8.89681   8.89681      1.00  2.190464   .347729
   8.89671   8.89671      1.00  2.207144   .352729
   8.89660   8.89660      1.00  2.211284   .354689
   8.89649   8.89649      1.00  2.208934   .354699
   8.89639   8.89639      1.00  2.209704   .352319
   8.89629   8.89629      1.00  2.207154   .352909
   8.89619   8.89619      1.00  2.200154   .349829
   8.89608   8.89608      1.00  2.203774   .350749
   8.89598   8.89598      1.00  2.198744   .350449
   8.89587   8.89587      1.00  2.205834   .351239
   8.89577   8.89577      1.00  2.208664   .352279
   8.89567   8.89567      1.00  2.209964   .353869
   8.89557   8.89557      1.00  2.212964   .354719
   8.89546   8.89546      1.00  2.196784   .350719
   8.89536   8.89536      1.00  2.207864   .351359
   8.89526   8.89526      1.00  2.202144   .351629
   8.89515   8.89515      1.00  2.211434   .353339
   8.89506   8.89506      1.00  2.202444   .352289
   8.89495   8.89495      1.00  2.205444   .351939
   8.89484   8.89484      1.00  2.205464   .352709
   8.89473   8.89473      1.00  2.201994   .351529
   8.89462   8.89462      1.00  2.207244   .354249
   8.89452   8.89452      1.00  2.207054   .352259
   8.89441   8.89441      1.00  2.210594   .352809
   8.89429   8.89429      1.00  2.208074   .356339
   8.89419   8.89419      1.00  2.211504   .359999
   8.89408   8.89408      1.00  2.190864   .356469
   8.89396   8.89396      1.00  2.196194   .354229
   8.89385   8.89385      1.00  2.203304   .355189
   8.89373   8.89373      1.00  2.205964   .356839
   8.89362   8.89362      1.00  2.206824   .355149
   8.89350   8.89350      1.00  2.202884   .352499
   8.89338   8.89338      1.00  2.209134   .353329
   8.89326   8.89326      1.00  2.210174   .353649
   8.89316   8.89316      1.00  2.208334   .353179
   8.89304   8.89304      1.00  2.208554   .354829
   8.89292   8.89292      1.00  2.207144   .353779
   8.89281   8.89281      1.00  2.202614   .352449
   8.89269   8.89269      1.00  2.208784   .354719
   8.89258   8.89258      1.00  2.200064   .351079
   8.89247   8.89247      1.00  2.188074   .349169
   8.89236   8.89236      1.00  2.202684   .352419
   8.89225   8.89225      1.00  2.206304   .354109
   8.89213   8.89213      1.00  2.204164   .355119
   8.89202   8.89202      1.00  2.205994   .353099
   8.89192   8.89192      1.00  2.212244   .355759
   8.89181   8.89181      1.00  2.206494   .353829
   8.89169   8.89169      1.00  2.206784   .355149
   8.89158   8.89158      1.00  2.199394   .353389
   8.89148   8.89148      1.00  2.199164   .355459
   8.89137   8.89137      1.00  2.203154   .355549
   8.89126   8.89126      1.00  2.204654   .353669
   8.89114   8.89114      1.00  2.203114   .354349
   8.89103   8.89103      1.00  2.194444   .352089
   8.89092   8.89092      1.00  2.207824   .353429
   8.89080   8.89080      1.00  2.206584   .351449
   8.89068   8.89068      1.00  2.207634   .353629
   8.89057   8.89057      1.00  2.206864   .354489
   8.89045   8.89045      1.00  2.202454   .353959
   8.89033   8.89033      1.00  2.201224   .352219
   8.89021   8.89021      1.00  2.204714   .352759
   8.89010   8.89010      1.00  2.203134   .353019
   8.88998   8.88998      1.00  2.201524   .352639
   8.88986   8.88986      1.00  2.209764   .354129
   8.88974   8.88974      1.00  2.204554   .351649
   8.88963   8.88963      1.00  2.206504   .353199
   8.88952   8.88952      1.00  2.212344   .352429
   8.88940   8.88940      1.00  2.198764   .351299
   8.88928   8.88928      1.00  2.206174   .352889
   8.88918   8.88918      1.00  2.204034   .353019
   8.88906   8.88906      1.00  2.206004   .352899
   8.88894   8.88894      1.00  2.199224   .352699
   8.88883   8.88883      1.00  2.204814   .352289
   8.88873   8.88873      1.00  2.208754   .352939
   8.88862   8.88862      1.00  2.209704   .352429
   8.88850   8.88850      1.00  2.207424   .352089
   8.88839   8.88839      1.00  2.207594   .351949
   8.88829   8.88829      1.00  2.210684   .352069
   8.88818   8.88818      1.00  2.210204   .351289
   8.88807   8.88807      1.00  2.206244   .350459
   8.88795   8.88795      1.00  2.203504   .352269
   8.88784   8.88784      1.00  2.190404   .349599
   8.88774   8.88774      1.00  2.202574   .349549
   8.88763   8.88763      1.00  2.208084   .352419
   8.88751   8.88751      1.00  2.208694   .351339
   8.88740   8.88740      1.00  2.207654   .352289
   8.88729   8.88729      1.00  2.210824   .351589
   8.88718   8.88718      1.00  2.210824   .352259
   8.88707   8.88707      1.00  2.209094   .352969
   8.88697   8.88697      1.00  2.211974   .351909
   8.88686   8.88686      1.00  2.213264   .355089
   8.88675   8.88675      1.00  2.202464   .351129
   8.88664   8.88664      1.00  2.202304   .350099
   8.88653   8.88653      1.00  2.205574   .348399
   8.88643   8.88643      1.00  2.207124   .348549
   8.88633   8.88633      1.00  2.198634   .348439
   8.88622   8.88622      1.00  2.210884   .349099
   8.88612   8.88612      1.00  2.212044   .349999
   8.88602   8.88602      1.00  2.211894   .348429
   8.88591   8.88591      1.00  2.209564   .346649
   8.88581   8.88581      1.00  2.208484   .346639
   8.88570   8.88570      1.00  2.208524   .347989
   8.88560   8.88560      1.00  2.206944   .346629
   8.88550   8.88550      1.00  2.206204   .347639
   8.88540   8.88540      1.00  2.205524   .348229
   8.88530   8.88530      1.00  2.211644   .347409
   8.88520   8.88520      1.00  2.211394   .347469
   8.88509   8.88509      1.00  2.213404   .346269
   8.88498   8.88498      1.00  2.214434   .347119
   8.88488   8.88488      1.00  2.207354   .347529
   8.88478   8.88478      1.00  2.195334   .344979
   8.88466   8.88466      1.00  2.212254   .346669
   8.88455   8.88455      1.00  2.209754   .345429
   8.88445   8.88445      1.00  2.206194   .345299
   8.88434   8.88434      1.00  2.207344   .344899
   8.88423   8.88423      1.00  2.205404   .342629
   8.88411   8.88411      1.00  2.206394   .342589
   8.88401   8.88401      1.00  2.214434   .342209
   8.88390   8.88390      1.00  2.217864   .343289
   8.88378   8.88378      1.00  2.207844   .343329
   8.88367   8.88367      1.00  2.210324   .343189
   8.88355   8.88355      1.00  2.208304   .343059
   8.88344   8.88344      1.00  2.204494   .344499
   8.88331   8.88331      1.00  2.205604   .345459
   8.88319   8.88319      1.00  2.196214   .342499
   8.88309   8.88309      1.00  2.205484   .340139
   8.88297   8.88297      1.00  2.208294   .342479
   8.88286   8.88286      1.00  2.212344   .344499
   8.88275   8.88275      1.00  2.211184   .343419
   8.88263   8.88263      1.00  2.214434   .344229
   8.88253   8.88253      1.00  2.212954   .340929
   8.88241   8.88241      1.00  2.205794   .340719
   8.88230   8.88230      1.00  2.204974   .342019
   8.88219   8.88219      1.00  2.207214   .341479
   8.88208   8.88208      1.00  2.206104   .339709
   8.88197   8.88197      1.00  2.202254   .338939
   8.88186   8.88186      1.00  2.209004   .343089
   8.88176   8.88176      1.00  2.208024   .342379
   8.88165   8.88165      1.00  2.207634   .341049
   8.88154   8.88154      1.00  2.196774   .338429
   8.88143   8.88143      1.00  2.211304   .340439
   8.88132   8.88132      1.00  2.208594   .339019
   8.88121   8.88121      1.00  2.208564   .339859
   8.88109   8.88109      1.00  2.204044   .339949
   8.88097   8.88097      1.00  2.201034   .338009
   8.88087   8.88087      1.00  2.205394   .339199
   8.88076   8.88076      1.00  2.204974   .339359
   8.88064   8.88064      1.00  2.205184   .337789
   8.88052   8.88052      1.00  2.208094   .343139
   8.88041   8.88041      1.00  2.207714   .343249
   8.88029   8.88029      1.00  2.206304   .345069
   8.88017   8.88017      1.00  2.203204   .344159
   8.88004   8.88004      1.00  2.208724   .347559
   8.87994   8.87994      1.00  2.188594   .345509
   8.87983   8.87983      1.00  2.199914   .344409
   8.87970   8.87970      1.00  2.202494   .342129
   8.87958   8.87958      1.00  2.199324   .343039
   8.87948   8.87948      1.00  2.198444   .339139
   8.87937   8.87937      1.00  2.202314   .336819
   8.87925   8.87925      1.00  2.203014   .337269
   8.87914   8.87914      1.00  2.200374   .337009
   8.87902   8.87902      1.00  2.207624   .337929
   8.87891   8.87891      1.00  2.202894   .338599
   8.87879   8.87879      1.00  2.195604   .336279
   8.87868   8.87868      1.00  2.198094   .338069
   8.87857   8.87857      1.00  2.195484   .337039
   8.87846   8.87846      1.00  2.192834   .337519
   8.87835   8.87835      1.00  2.195504   .340479
   8.87824   8.87824      1.00  2.187044   .341689
   8.87813   8.87813      1.00  2.195034   .343669
   8.87802   8.87802      1.00  2.203134   .345139
   8.87791   8.87791      1.00  2.203894   .343899
   8.87780   8.87780      1.00  2.197864   .341139
   8.87769   8.87769      1.00  2.196414   .342459
   8.87759   8.87759      1.00  2.193204   .337689
   8.87748   8.87748      1.00  2.198254   .338679
   8.87737   8.87737      1.00  2.195544   .339609
   8.87726   8.87726      1.00  2.196924   .342469
   8.87714   8.87714      1.00  2.197094   .342579
   8.87703   8.87703      1.00  2.195414   .341359
   8.87692   8.87692      1.00  2.197884   .341289
   8.87681   8.87681      1.00  2.201114   .340179
   8.87671   8.87671      1.00  2.183734   .339819
   8.87660   8.87660      1.00  2.201734   .342029
   8.87649   8.87649      1.00  2.201734   .344789
   8.87639   8.87639      1.00  2.194264   .343839
   8.87629   8.87629      1.00  2.190344   .342579
   8.87618   8.87618      1.00  2.194764   .346199
   8.87607   8.87607      1.00  2.195284   .346019
   8.87598   8.87598      1.00  2.195284   .344459
   8.87587   8.87587      1.00  2.200054   .342989
   8.87577   8.87577      1.00  2.195284   .342549
   8.87566   8.87566      1.00  2.198204   .344459
   8.87556   8.87556      1.00  2.198714   .345979
   8.87546   8.87546      1.00  2.197184   .347249
   8.87535   8.87535      1.00  2.191664   .349829
   8.87525   8.87525      1.00  2.177724   .342869
   8.87515   8.87515      1.00  2.192904   .346499
   8.87505   8.87505      1.00  2.190214   .343959
   8.87494   8.87494      1.00  2.194264   .344009
   8.87483   8.87483      1.00  2.197314   .344249
   8.87473   8.87473      1.00  2.192314   .343729
   8.87462   8.87462      1.00  2.198574   .343799
   8.87451   8.87451      1.00  2.198584   .345619
   8.87440   8.87440      1.00  2.197954   .345979
   8.87429   8.87429      1.00  2.195164   .345899
   8.87417   8.87417      1.00  2.195204   .345109
   8.87405   8.87405      1.00  2.189814   .344589
   8.87394   8.87394      1.00  2.187634   .346999
   8.87383   8.87383      1.00  2.176594   .345059
   8.87372   8.87372      1.00  2.193464   .347979
   8.87360   8.87360      1.00  2.195504   .349689
   8.87348   8.87348      1.00  2.199834   .350059
   8.87337   8.87337      1.00  2.196674   .350919
   8.87326   8.87326      1.00  2.193384   .348779
   8.87314   8.87314      1.00  2.196354   .352119
   8.87302   8.87302      1.00  2.193724   .350109
   8.87290   8.87290      1.00  2.190384   .353419
   8.87279   8.87279      1.00  2.188714   .353249
   8.87268   8.87268      1.00  2.187914   .352449
   8.87257   8.87257      1.00  2.193314   .355849
   8.87245   8.87245      1.00  2.192564   .355399
   8.87234   8.87234      1.00  2.196874   .355879
   8.87222   8.87222      1.00  2.177224   .350029
   8.87211   8.87211      1.00  2.195474   .351949
   8.87200   8.87200      1.00  2.195404   .351679
   8.87190   8.87190      1.00  2.193314   .351469
   8.87179   8.87179      1.00  2.190564   .350249
   8.87167   8.87167      1.00  2.191404   .351019
   8.87156   8.87156      1.00  2.185624   .352329
   8.87146   8.87146      1.00  2.184054   .350599
   8.87134   8.87134      1.00  2.185354   .351859
   8.87122   8.87122      1.00  2.188894   .353399
   8.87112   8.87112      1.00  2.191584   .353299
   8.87101   8.87101      1.00  2.196064   .354229
   8.87089   8.87089      1.00  2.192734   .359339
   8.87077   8.87077      1.00  2.171484   .354249
   8.87066   8.87066      1.00  2.189654   .355809
   8.87054   8.87054      1.00  2.193044   .358939
   8.87042   8.87042      1.00  2.185184   .357959
   8.87030   8.87030      1.00  2.189014   .358949
   8.87019   8.87019      1.00  2.190124   .358739
   8.87007   8.87007      1.00  2.193344   .358279
   8.86995   8.86995      1.00  2.189024   .359019
   8.86984   8.86984      1.00  2.197374   .360399
   8.86972   8.86972      1.00  2.192404   .359579
   8.86960   8.86960      1.00  2.192404   .357369
   8.86948   8.86948      1.00  2.192664   .357889
   8.86936   8.86936      1.00  2.191074   .359179
   8.86925   8.86925      1.00  2.190534   .358509
   8.86914   8.86914      1.00  2.173614   .355589
   8.86903   8.86903      1.00  2.190854   .358799
   8.86891   8.86891      1.00  2.185104   .357019
   8.86881   8.86881      1.00  2.191894   .358889
   8.86870   8.86870      1.00  2.198504   .363109
   8.86859   8.86859      1.00  2.192724   .358569
   8.86848   8.86848      1.00  2.195974   .358639
   8.86837   8.86837      1.00  2.190024   .358789
   8.86826   8.86826      1.00  2.194474   .361849
   8.86815   8.86815      1.00  2.189004   .362099
   8.86803   8.86803      1.00  2.187464   .361769
   8.86793   8.86793      1.00  2.191234   .365179
   8.86782   8.86782      1.00  2.190084   .365159
   8.86770   8.86770      1.00  2.193714   .367409
   8.86759   8.86759      1.00  2.183974   .361129
   8.86748   8.86748      1.00  2.193524   .363709
   8.86738   8.86738      1.00  2.189974   .362519
   8.86727   8.86727      1.00  2.197504   .364129
   8.86715   8.86715      1.00  2.192574   .362549
   8.86705   8.86705      1.00  2.187744   .361159
   8.86694   8.86694      1.00  2.194054   .362939
   8.86683   8.86683      1.00  2.187484   .361589
   8.86672   8.86672      1.00  2.187444   .364549
   8.86661   8.86661      1.00  2.185034   .364019
   8.86651   8.86651      1.00  2.191544   .364049
   8.86640   8.86640      1.00  2.190444   .365209
   8.86630   8.86630      1.00  2.193984   .365129
   8.86620   8.86620      1.00  2.199874   .367099
   8.86609   8.86609      1.00  2.178434   .363639
   8.86598   8.86598      1.00  2.188134   .366039
   8.86588   8.86588      1.00  2.189404   .366069
   8.86578   8.86578      1.00  2.185254   .366979
   8.86567   8.86567      1.00  2.188664   .366739
   8.86557   8.86557      1.00  2.187934   .369699
   8.86547   8.86547      1.00  2.189144   .371899
   8.86537   8.86537      1.00  2.192604   .372149
   8.86527   8.86527      1.00  2.198054   .370299
   8.86516   8.86516      1.00  2.189714   .367069
   8.86506   8.86506      1.00  2.190704   .367259
   8.86496   8.86496      1.00  2.188744   .365739
   8.86485   8.86485      1.00  2.190074   .366259
   8.86473   8.86473      1.00  2.175594   .363839
   8.86462   8.86462      1.00  2.179764   .365789
   8.86452   8.86452      1.00  2.185874   .367749
   8.86442   8.86442      1.00  2.187724   .367529
   8.86431   8.86431      1.00  2.185274   .367599
   8.86419   8.86419      1.00  2.187764   .366689
   8.86408   8.86408      1.00  2.193224   .370289
   8.86397   8.86397      1.00  2.192324   .369059
   8.86385   8.86385      1.00  2.191614   .369509
   8.86373   8.86373      1.00  2.184644   .367999
   8.86362   8.86362      1.00  2.182294   .368579
   8.86350   8.86350      1.00  2.184564   .368659
   8.86338   8.86338      1.00  2.182484   .369089
   8.86326   8.86326      1.00  2.180424   .368119
   8.86315   8.86315      1.00  2.166444   .368649
   8.86304   8.86304      1.00  2.190524   .372829
   8.86292   8.86292      1.00  2.190364   .372799
   8.86281   8.86281      1.00  2.193324   .371059
   8.86269   8.86269      1.00  2.186394   .370639
   8.86258   8.86258      1.00  2.187824   .371539
   8.86246   8.86246      1.00  2.184244   .371009
   8.86235   8.86235      1.00  2.178194   .370569
   8.86224   8.86224      1.00  2.186084   .370659
   8.86213   8.86213      1.00  2.182334   .370289
   8.86202   8.86202      1.00  2.182974   .370419
   8.86191   8.86191      1.00  2.180024   .369489
   8.86180   8.86180      1.00  2.185204   .368939
   8.86169   8.86169      1.00  2.174514   .371649
   8.86158   8.86158      1.00  2.186034   .372389
   8.86147   8.86147      1.00  2.186524   .373089
   8.86136   8.86136      1.00  2.181544   .373239
   8.86125   8.86125      1.00  2.180244   .372369
   8.86113   8.86113      1.00  2.180234   .373349
   8.86102   8.86102      1.00  2.179614   .372669
   8.86091   8.86091      1.00  2.173664   .371159
   8.86079   8.86079      1.00  2.184084   .372609
   8.86067   8.86067      1.00  2.186944   .374829
   8.86056   8.86056      1.00  2.179844   .373209
   8.86044   8.86044      1.00  2.185384   .374519
   8.86032   8.86032      1.00  2.187494   .375299
   8.86020   8.86020      1.00  2.168634   .374429
   8.86008   8.86008      1.00  2.180224   .375479
   8.85997   8.85997      1.00  2.181444   .374539
   8.85986   8.85986      1.00  2.180414   .373899
   8.85974   8.85974      1.00  2.182354   .373459
   8.85962   8.85962      1.00  2.186524   .371859
   8.85951   8.85951      1.00  2.182734   .372919
   8.85940   8.85940      1.00  2.179884   .373589
   8.85928   8.85928      1.00  2.182824   .372819
   8.85916   8.85916      1.00  2.186804   .374529
   8.85905   8.85905      1.00  2.187034   .374969
   8.85894   8.85894      1.00  2.188264   .375909
   8.85883   8.85883      1.00  2.179484   .375099
   8.85871   8.85871      1.00  2.178514   .376539
   8.85860   8.85860      1.00  2.167564   .373189
   8.85850   8.85850      1.00  2.179814   .374169
   8.85839   8.85839      1.00  2.180694   .373529
   8.85827   8.85827      1.00  2.183874   .374079
   8.85816   8.85816      1.00  2.188234   .375619
   8.85805   8.85805      1.00  2.184424   .375399
   8.85794   8.85794      1.00  2.184664   .376269
   8.85783   8.85783      1.00  2.184854   .377269
   8.85772   8.85772      1.00  2.187124   .376929
   8.85762   8.85762      1.00  2.179434   .377719
   8.85750   8.85750      1.00  2.180774   .377739
   8.85740   8.85740      1.00  2.179424   .375619
   8.85729   8.85729      1.00  2.179374   .374679
   8.85718   8.85718      1.00  2.173154   .374239
   8.85707   8.85707      1.00  2.185934   .376149
   8.85696   8.85696      1.00  2.184164   .374609
   8.85685   8.85685      1.00  2.183014   .374059
   8.85674   8.85674      1.00  2.191474   .376419
   8.85663   8.85663      1.00  2.183444   .373839
   8.85652   8.85652      1.00  2.183434   .374129
   8.85642   8.85642      1.00  2.184324   .374639
   8.85632   8.85632      1.00  2.179974   .375269
   8.85621   8.85621      1.00  2.174254   .373349
   8.85611   8.85611      1.00  2.182534   .376169
   8.85601   8.85601      1.00  2.184274   .375409
   8.85591   8.85591      1.00  2.187084   .376499
   8.85580   8.85580      1.00  2.177434   .376169
   8.85569   8.85569      1.00  2.185114   .379409
   8.85560   8.85560      1.00  2.179394   .375089
   8.85550   8.85550      1.00  2.184364   .377339
   8.85539   8.85539      1.00  2.184184   .376809
   8.85529   8.85529      1.00  2.180114   .376489
   8.85519   8.85519      1.00  2.179064   .376549
   8.85509   8.85509      1.00  2.182934   .377279
   8.85498   8.85498      1.00  2.182784   .379139
   8.85487   8.85487      1.00  2.179774   .376979
   8.85476   8.85476      1.00  2.183904   .377739
   8.85466   8.85466      1.00  2.186484   .376049
   8.85455   8.85455      1.00  2.184404   .377309
   8.85443   8.85443      1.00  2.180314   .375509
   8.85433   8.85433      1.00  2.174974   .375869
   8.85422   8.85422      1.00  2.176584   .374099
   8.85410   8.85410      1.00  2.179414   .374289
   8.85399   8.85399      1.00  2.179244   .376429
   8.85388   8.85388      1.00  2.173544   .375129
   8.85377   8.85377      1.00  2.178114   .374899
   8.85364   8.85364      1.00  2.184924   .376399
   8.85353   8.85353      1.00  2.183184   .379579
   8.85342   8.85342      1.00  2.182684   .380869
   8.85330   8.85330      1.00  2.187104   .380929
   8.85318   8.85318      1.00  2.179744   .379239
   8.85307   8.85307      1.00  2.171174   .379119
   8.85296   8.85296      1.00  2.175754   .379409
   8.85285   8.85285      1.00  2.176294   .377259
   8.85272   8.85272      1.00  2.173164   .375979
   8.85260   8.85260      1.00  2.178944   .375449
   8.85250   8.85250      1.00  2.167974   .372619
   8.85238   8.85238      1.00  2.178974   .374829
   8.85227   8.85227      1.00  2.182494   .376619
   8.85215   8.85215      1.00  2.178624   .373679
   8.85205   8.85205      1.00  2.175464   .375119
   8.85195   8.85195      1.00  2.179744   .375889
   8.85183   8.85183      1.00  2.178634   .374929
   8.85172   8.85172      1.00  2.176334   .375259
   8.85161   8.85161      1.00  2.175304   .374529
   8.85150   8.85150      1.00  2.176374   .371339
   8.85139   8.85139      1.00  2.177824   .374559
   8.85127   8.85127      1.00  2.180244   .374339
   8.85116   8.85116      1.00  2.183764   .375319
   8.85105   8.85105      1.00  2.169034   .371639
   8.85094   8.85094      1.00  2.183394   .375229
   8.85082   8.85082      1.00  2.184144   .375819
   8.85071   8.85071      1.00  2.175604   .371079
   8.85060   8.85060      1.00  2.177604   .374579
   8.85047   8.85047      1.00  2.178104   .372449
   8.85035   8.85035      1.00  2.178594   .373619
   8.85023   8.85023      1.00  2.176374   .372669
   8.85012   8.85012      1.00  2.178394   .374099
   8.84999   8.84999      1.00  2.180784   .375849
   8.84988   8.84988      1.00  2.179554   .376579
   8.84976   8.84976      1.00  2.183574   .374869
   8.84965   8.84965      1.00  2.179594   .375339
   8.84953   8.84953      1.00  2.163894   .374399
   8.84942   8.84942      1.00  2.174944   .374399
   8.84930   8.84930      1.00  2.176174   .374969
   8.84919   8.84919      1.00  2.177194   .374329
   8.84907   8.84907      1.00  2.178574   .376559
   8.84896   8.84896      1.00  2.177894   .375939
   8.84885   8.84885      1.00  2.179714   .377219
   8.84874   8.84874      1.00  2.185354   .376449
   8.84863   8.84863      1.00  2.184024   .374869
   8.84852   8.84852      1.00  2.179954   .372779
   8.84841   8.84841      1.00  2.180424   .374639
   8.84831   8.84831      1.00  2.176784   .377669
   8.84819   8.84819      1.00  2.177764   .379549
   8.84807   8.84807      1.00  2.173104   .376419
   8.84797   8.84797      1.00  2.169864   .374869
   8.84786   8.84786      1.00  2.180804   .376929
   8.84774   8.84774      1.00  2.182524   .378069
   8.84763   8.84763      1.00  2.185214   .379769
   8.84752   8.84752      1.00  2.183174   .376419
   8.84742   8.84742      1.00  2.183924   .375689
   8.84730   8.84730      1.00  2.179704   .378349
   8.84719   8.84719      1.00  2.179224   .376669
   8.84708   8.84708      1.00  2.181414   .378389
   8.84698   8.84698      1.00  2.175964   .374769
   8.84686   8.84686      1.00  2.182484   .375209
   8.84675   8.84675      1.00  2.177584   .373459
   8.84665   8.84665      1.00  2.179624   .374139
   8.84655   8.84655      1.00  2.178304   .374389
   8.84644   8.84644      1.00  2.175684   .373459
   8.84633   8.84633      1.00  2.187044   .377659
   8.84623   8.84623      1.00  2.184884   .375299
   8.84613   8.84613      1.00  2.185464   .373809
   8.84602   8.84602      1.00  2.182244   .373209
   8.84591   8.84591      1.00  2.177964   .371629
   8.84581   8.84581      1.00  2.182814   .373549
   8.84572   8.84572      1.00  2.181294   .373279
   8.84561   8.84561      1.00  2.177024   .372699
   8.84550   8.84550      1.00  2.183324   .375099
   8.84540   8.84540      1.00  2.185254   .374249
   8.84530   8.84530      1.00  2.189754   .374759
   8.84519   8.84519      1.00  2.188644   .375759
   8.84508   8.84508      1.00  2.172804   .372909
   8.84498   8.84498      1.00  2.181014   .376539
   8.84488   8.84488      1.00  2.182914   .374789
   8.84477   8.84477      1.00  2.182694   .377399
   8.84466   8.84466      1.00  2.182184   .377289
   8.84456   8.84456      1.00  2.186364   .376689
   8.84445   8.84445      1.00  2.186974   .377859
   8.84434   8.84434      1.00  2.185214   .376849
   8.84422   8.84422      1.00  2.184034   .375949
   8.84411   8.84411      1.00  2.190294   .376199
   8.84400   8.84400      1.00  2.188514   .376079
   8.84389   8.84389      1.00  2.189664   .375969
   8.84377   8.84377      1.00  2.185834   .378579
   8.84365   8.84365      1.00  2.182504   .377929
   8.84353   8.84353      1.00  2.181674   .377009
   8.84341   8.84341      1.00  2.169474   .373089
   8.84330   8.84330      1.00  2.188544   .376059
   8.84319   8.84319      1.00  2.185804   .379499
   8.84307   8.84307      1.00  2.192574   .376779
   8.84295   8.84295      1.00  2.189284   .378019
   8.84284   8.84284      1.00  2.189614   .378229
   8.84273   8.84273      1.00  2.193604   .377919
   8.84262   8.84262      1.00  2.192464   .378609
   8.84250   8.84250      1.00  2.186364   .377419
   8.84238   8.84238      1.00  2.184204   .377619
   8.84227   8.84227      1.00  2.186594   .377419
   8.84217   8.84217      1.00  2.186584   .377789
   8.84205   8.84205      1.00  2.189064   .377379
   8.84194   8.84194      1.00  2.193424   .377299
   8.84183   8.84183      1.00  2.187684   .378799
   8.84173   8.84173      1.00  2.174184   .377139
   8.84162   8.84162      1.00  2.191804   .379629
   8.84150   8.84150      1.00  2.189934   .378849
   8.84139   8.84139      1.00  2.189154   .378049
   8.84128   8.84128      1.00  2.191684   .379149
   8.84116   8.84116      1.00  2.181404   .377209
   8.84104   8.84104      1.00  2.181424   .377159
   8.84093   8.84093      1.00  2.189154   .379849
   8.84082   8.84082      1.00  2.194344   .379579
   8.84071   8.84071      1.00  2.186734   .379549
   8.84059   8.84059      1.00  2.188674   .380219
   8.84047   8.84047      1.00  2.195014   .380269
   8.84036   8.84036      1.00  2.186254   .380979
   8.84023   8.84023      1.00  2.188144   .381699
   8.84011   8.84011      1.00  2.175734   .379219
   8.84000   8.84000      1.00  2.181904   .381539
   8.83989   8.83989      1.00  2.187684   .380449
   8.83976   8.83976      1.00  2.185894   .381809
   8.83964   8.83964      1.00  2.187714   .383179
   8.83953   8.83953      1.00  2.187414   .382259
   8.83942   8.83942      1.00  2.194224   .383719
   8.83930   8.83930      1.00  2.189574   .381699
   8.83918   8.83918      1.00  2.182944   .381479
   8.83908   8.83908      1.00  2.190004   .382459
   8.83897   8.83897      1.00  2.188024   .382099
   8.83886   8.83886      1.00  2.185724   .383609
   8.83874   8.83874      1.00  2.188154   .384149
   8.83863   8.83863      1.00  2.186734   .383379
   8.83852   8.83852      1.00  2.185494   .382879
   8.83840   8.83840      1.00  2.170204   .381289
   8.83830   8.83830      1.00  2.189004   .385179
   8.83820   8.83820      1.00  2.190954   .384569
   8.83809   8.83809      1.00  2.192094   .386619
   8.83796   8.83796      1.00  2.194234   .385359
   8.83785   8.83785      1.00  2.186024   .386499
   8.83775   8.83775      1.00  2.186934   .387179
   8.83765   8.83765      1.00  2.187944   .387899
   8.83753   8.83753      1.00  2.187274   .389259
   8.83742   8.83742      1.00  2.181114   .387569
   8.83731   8.83731      1.00  2.188114   .387349
   8.83721   8.83721      1.00  2.190924   .389599
   8.83709   8.83709      1.00  2.188474   .389379
   8.83697   8.83697      1.00  2.191624   .388469
   8.83687   8.83687      1.00  2.189384   .387609
   8.83676   8.83676      1.00  2.172874   .387269
   8.83665   8.83665      1.00  2.189984   .389919
   8.83655   8.83655      1.00  2.188724   .390399
   8.83644   8.83644      1.00  2.186184   .389289
   8.83634   8.83634      1.00  2.186424   .391279
   8.83623   8.83623      1.00  2.187194   .390909
   8.83613   8.83613      1.00  2.186214   .390039
   8.83603   8.83603      1.00  2.187344   .389219
   8.83592   8.83592      1.00  2.193974   .393259
   8.83582   8.83582      1.00  2.191124   .391939
   8.83571   8.83571      1.00  2.187734   .392149
   8.83561   8.83561      1.00  2.190504   .392819
   8.83551   8.83551      1.00  2.187314   .390499
   8.83541   8.83541      1.00  2.181414   .392079
   8.83530   8.83530      1.00  2.171764   .387529
   8.83520   8.83520      1.00  2.183434   .391619
   8.83510   8.83510      1.00  2.183874   .392169
   8.83500   8.83500      1.00  2.189574   .393489
   8.83488   8.83488      1.00  2.189904   .391839
   8.83478   8.83478      1.00  2.191634   .393999
   8.83467   8.83467      1.00  2.192454   .392659
   8.83456   8.83456      1.00  2.186444   .393559
   8.83445   8.83445      1.00  2.190274   .395959
   8.83434   8.83434      1.00  2.186964   .395079
   8.83423   8.83423      1.00  2.191324   .395519
   8.83412   8.83412      1.00  2.186654   .393759
   8.83401   8.83401      1.00  2.183354   .393969
   8.83390   8.83390      1.00  2.188204   .393189
   8.83378   8.83378      1.00  2.167544   .392069
   8.83366   8.83366      1.00  2.186894   .396709
   8.83354   8.83354      1.00  2.190044   .396539
   8.83342   8.83342      1.00  2.194414   .397879
   8.83331   8.83331      1.00  2.189654   .396479
   8.83319   8.83319      1.00  2.184114   .395639
   8.83308   8.83308      1.00  2.185954   .399269
   8.83297   8.83297      1.00  2.181024   .398579
   8.83286   8.83286      1.00  2.187464   .397069
   8.83273   8.83273      1.00  2.182324   .397389
   8.83262   8.83262      1.00  2.185644   .398149
   8.83251   8.83251      1.00  2.187494   .397229
   8.83240   8.83240      1.00  2.192884   .402109
   8.83228   8.83228      1.00  2.189574   .401529
   8.83217   8.83217      1.00  2.172564   .398899
   8.83207   8.83207      1.00  2.191544   .401619
   8.83196   8.83196      1.00  2.184794   .400499
   8.83184   8.83184      1.00  2.186364   .400189
   8.83173   8.83173      1.00  2.187774   .400609
   8.83163   8.83163      1.00  2.186344   .398079
   8.83152   8.83152      1.00  2.186024   .402439
   8.83140   8.83140      1.00  2.192854   .404149
   8.83129   8.83129      1.00  2.187574   .403269
   8.83118   8.83118      1.00  2.190824   .403499
   8.83107   8.83107      1.00  2.193054   .404539
   8.83095   8.83095      1.00  2.188774   .403079
   8.83084   8.83084      1.00  2.186454   .402289
   8.83073   8.83073      1.00  2.182694   .402899
   8.83062   8.83062      1.00  2.175764   .401879
   8.83049   8.83049      1.00  2.184714   .403719
   8.83037   8.83037      1.00  2.188244   .405289
   8.83025   8.83025      1.00  2.193084   .406449
   8.83014   8.83014      1.00  2.189004   .403439
   8.83001   8.83001      1.00  2.190904   .404109
   8.82990   8.82990      1.00  2.196124   .405079
   8.82978   8.82978      1.00  2.193874   .405419
   8.82967   8.82967      1.00  2.190424   .406249
   8.82955   8.82955      1.00  2.188404   .410559
   8.82943   8.82943      1.00  2.189314   .409539
   8.82933   8.82933      1.00  2.186674   .405849
   8.82922   8.82922      1.00  2.192264   .408389
   8.82910   8.82910      1.00  2.185024   .404739
   8.82898   8.82898      1.00  2.176154   .400809
   8.82888   8.82888      1.00  2.191184   .407869
   8.82877   8.82877      1.00  2.191074   .408619
   8.82865   8.82865      1.00  2.194294   .408219
   8.82854   8.82854      1.00  2.193914   .407609
   8.82844   8.82844      1.00  2.192534   .406979
   8.82833   8.82833      1.00  2.189654   .409669
   8.82821   8.82821      1.00  2.187804   .405289
   8.82810   8.82810      1.00  2.188074   .407929
   8.82799   8.82799      1.00  2.190854   .405539
   8.82788   8.82788      1.00  2.190034   .405459
   8.82777   8.82777      1.00  2.192014   .406269
   8.82766   8.82766      1.00  2.193934   .407719
   8.82755   8.82755      1.00  2.196914   .410189
   8.82744   8.82744      1.00  2.181064   .406649
   8.82733   8.82733      1.00  2.190044   .407359
   8.82722   8.82722      1.00  2.191814   .407029
   8.82711   8.82711      1.00  2.187454   .407959
   8.82701   8.82701      1.00  2.192614   .407749
   8.82689   8.82689      1.00  2.189244   .405599
   8.82678   8.82678      1.00  2.194044   .407209
   8.82668   8.82668      1.00  2.192544   .406729
   8.82658   8.82658      1.00  2.193714   .406809
   8.82647   8.82647      1.00  2.188094   .405679
   8.82636   8.82636      1.00  2.197324   .405909
   8.82626   8.82626      1.00  2.196584   .408729
   8.82616   8.82616      1.00  2.192784   .408019
   8.82605   8.82605      1.00  2.184814   .408359
   8.82594   8.82594      1.00  2.187104   .407789
   8.82585   8.82585      1.00  2.192624   .407509
   8.82574   8.82574      1.00  2.188044   .405689
   8.82564   8.82564      1.00  2.192084   .405089
   8.82553   8.82553      1.00  2.194744   .407109
   8.82543   8.82543      1.00  2.194024   .408949
   8.82533   8.82533      1.00  2.197524   .408059
   8.82522   8.82522      1.00  2.196124   .407949
   8.82512   8.82512      1.00  2.191464   .406819
   8.82502   8.82502      1.00  2.193014   .408099
   8.82492   8.82492      1.00  2.189534   .406329
   8.82481   8.82481      1.00  2.185034   .404889
   8.82469   8.82469      1.00  2.192024   .409649
   8.82459   8.82459      1.00  2.179474   .406099
   8.82449   8.82449      1.00  2.192204   .408099
   8.82437   8.82437      1.00  2.194354   .408209
   8.82426   8.82426      1.00  2.195424   .409479
   8.82416   8.82416      1.00  2.193884   .411609
   8.82404   8.82404      1.00  2.196694   .409109
   8.82392   8.82392      1.00  2.194764   .412359
   8.82381   8.82381      1.00  2.190854   .409549
   8.82369   8.82369      1.00  2.192464   .409519
   8.82357   8.82357      1.00  2.189204   .408369
   8.82346   8.82346      1.00  2.188114   .409619
   8.82334   8.82334      1.00  2.195734   .408669
   8.82323   8.82323      1.00  2.197374   .409469
   8.82312   8.82312      1.00  2.183914   .406549
   8.82299   8.82299      1.00  2.194014   .408829
   8.82287   8.82287      1.00  2.194564   .408239
   8.82276   8.82276      1.00  2.195174   .409769
   8.82264   8.82264      1.00  2.191874   .408259
   8.82253   8.82253      1.00  2.191194   .407729
   8.82242   8.82242      1.00  2.191264   .408709
   8.82231   8.82231      1.00  2.189464   .409279
   8.82220   8.82220      1.00  2.193684   .408079
   8.82208   8.82208      1.00  2.195764   .409459
   8.82197   8.82197      1.00  2.199874   .408039
   8.82187   8.82187      1.00  2.197164   .409879
   8.82176   8.82176      1.00  2.195924   .409279
   8.82165   8.82165      1.00  2.181914   .406839
   8.82153   8.82153      1.00  2.196064   .410489
   8.82142   8.82142      1.00  2.199774   .408639
   8.82131   8.82131      1.00  2.194704   .408189
   8.82120   8.82120      1.00  2.192304   .408109
   8.82108   8.82108      1.00  2.193424   .411109
   8.82097   8.82097      1.00  2.193994   .408199
   8.82086   8.82086      1.00  2.196534   .410349
   8.82074   8.82074      1.00  2.197784   .410139
   8.82062   8.82062      1.00  2.198104   .409319
   8.82051   8.82051      1.00  2.198484   .409809
   8.82039   8.82039      1.00  2.197104   .410569
   8.82027   8.82027      1.00  2.195154   .411239
   8.82014   8.82014      1.00  2.193424   .409799
   8.82003   8.82003      1.00  2.182684   .407159
   8.81992   8.81992      1.00  2.194384   .409779
   8.81980   8.81980      1.00  2.193994   .408409
   8.81968   8.81968      1.00  2.198394   .407769
   8.81956   8.81956      1.00  2.201304   .408539
   8.81945   8.81945      1.00  2.201814   .410319
   8.81933   8.81933      1.00  2.199444   .409489
   8.81922   8.81922      1.00  2.199654   .411129
   8.81910   8.81910      1.00  2.194534   .409479
   8.81899   8.81899      1.00  2.196604   .411249
   8.81888   8.81888      1.00  2.197944   .412649
   8.81877   8.81877      1.00  2.199074   .410799
   8.81865   8.81865      1.00  2.196674   .411619
   8.81855   8.81855      1.00  2.181924   .410459
   8.81843   8.81843      1.00  2.196904   .413809
   8.81832   8.81832      1.00  2.199554   .411809
   8.81821   8.81821      1.00  2.200944   .408979
   8.81811   8.81811      1.00  2.200074   .409799
   8.81799   8.81799      1.00  2.198194   .407529
   8.81787   8.81787      1.00  2.200104   .409399
   8.81777   8.81777      1.00  2.199204   .410179
   8.81766   8.81766      1.00  2.197984   .409009
   8.81755   8.81755      1.00  2.195624   .409439
   8.81743   8.81743      1.00  2.199554   .411669
   8.81733   8.81733      1.00  2.198234   .410969
   8.81727   8.81727      1.00  2.199404   .409919
