# Supplementary material for: Direct Observation of Palladium Leaching from Pd/C by a Simple Method: X-ray Absorption Spectroscopy of Heterogeneous Mixtures
Source: ACS Omega. 2023 Jun 7;8(24):21787–92. doi: 10.1021/acsomega.3c01343 (PMC10286095; doi:10.1021/acsomega.3c01343)
Supplement: Supplementary file 2 — ao3c01343_si_002.zip [file ao3c01343_si_002.zip › Figure 7,8/22_RK_AirOx_25C_05N_slow_HCl_30min_22.qd]

  9809     KEK-PF   NW10A
 _slow_HCl_30min 20.12.12 6:59: - 20.12.12 6:59: Serial#KEKPF-NW10A_047942
 22_RK_AirOx_25C_05N_slow_HCl_30min                                              
 Ring :   6.5 GeV    49.9 mA -   49.9 mA
 Mono :   Si(311)       D=  1.63747 A    Initial angle=  9.00022 deg
 NW10A     Transmission( 2)   Repetition= 22     Points= 1654
 Param file : QXAFS(SYNC)     angle axis (*)     Block =    1

 Block      Init-Ang  Final-Ang     Step/deg     Time/s       Num
     1        9.00022   8.81727          ***       1.00      1654
 Ortec(-1)     NDCH = 3
  Angle(c)  Angle(o)    time/s         2         3
      Mode         0         0         1         2
    Offset         0         0    .00492    .00311
   9.00022   9.00022      1.00  2.305084  2.502669
   9.00013   9.00013      1.00  2.307034  2.506369
   9.00001   9.00001      1.00  2.306034  2.508339
   8.99990   8.99990      1.00  2.307794  2.506809
   8.99979   8.99979      1.00  2.308124  2.506209
   8.99969   8.99969      1.00  2.310094  2.506699
   8.99956   8.99956      1.00  2.305104  2.505539
   8.99944   8.99944      1.00  2.308254  2.512329
   8.99933   8.99933      1.00  2.305724  2.507159
   8.99923   8.99923      1.00  2.306984  2.506349
   8.99911   8.99911      1.00  2.305864  2.509079
   8.99901   8.99901      1.00  2.292934  2.492869
   8.99890   8.99890      1.00  2.310164  2.509929
   8.99880   8.99880      1.00  2.308104  2.508499
   8.99868   8.99868      1.00  2.309764  2.510519
   8.99857   8.99857      1.00  2.308714  2.509559
   8.99847   8.99847      1.00  2.308364  2.512469
   8.99836   8.99836      1.00  2.310314  2.515369
   8.99824   8.99824      1.00  2.304894  2.505849
   8.99813   8.99813      1.00  2.305294  2.509009
   8.99803   8.99803      1.00  2.303554  2.506929
   8.99793   8.99793      1.00  2.307614  2.515189
   8.99782   8.99782      1.00  2.306114  2.510599
   8.99771   8.99771      1.00  2.305404  2.510699
   8.99760   8.99760      1.00  2.298514  2.503019
   8.99749   8.99749      1.00  2.300314  2.501939
   8.99738   8.99738      1.00  2.304794  2.510079
   8.99726   8.99726      1.00  2.306714  2.507959
   8.99716   8.99716      1.00  2.308184  2.509999
   8.99706   8.99706      1.00  2.302824  2.502839
   8.99695   8.99695      1.00  2.304834  2.511179
   8.99684   8.99684      1.00  2.302144  2.504609
   8.99673   8.99673      1.00  2.303334  2.499379
   8.99663   8.99663      1.00  2.306604  2.505139
   8.99652   8.99652      1.00  2.302494  2.481349
   8.99641   8.99641      1.00  2.303674  2.493799
   8.99631   8.99631      1.00  2.305194  2.509849
   8.99621   8.99621      1.00  2.302854  2.514529
   8.99611   8.99611      1.00  2.305274  2.515819
   8.99600   8.99600      1.00  2.290124  2.494159
   8.99590   8.99590      1.00  2.303604  2.496989
   8.99580   8.99580      1.00  2.300504  2.510889
   8.99570   8.99570      1.00  2.302404  2.509419
   8.99559   8.99559      1.00  2.303214  2.510169
   8.99550   8.99550      1.00  2.299404  2.506179
   8.99540   8.99540      1.00  2.301924  2.513759
   8.99529   8.99529      1.00  2.301384  2.509859
   8.99518   8.99518      1.00  2.303314  2.517449
   8.99509   8.99509      1.00  2.298734  2.507679
   8.99499   8.99499      1.00  2.303754  2.515769
   8.99488   8.99488      1.00  2.300774  2.508839
   8.99477   8.99477      1.00  2.297734  2.503389
   8.99467   8.99467      1.00  2.290474  2.499689
   8.99457   8.99457      1.00  2.295444  2.504379
   8.99446   8.99446      1.00  2.300324  2.509259
   8.99434   8.99434      1.00  2.302304  2.507939
   8.99424   8.99424      1.00  2.301684  2.516009
   8.99412   8.99412      1.00  2.302244  2.520779
   8.99401   8.99401      1.00  2.302004  2.516169
   8.99390   8.99390      1.00  2.299574  2.510399
   8.99379   8.99379      1.00  2.297534  2.516069
   8.99367   8.99367      1.00  2.296924  2.514749
   8.99355   8.99355      1.00  2.298064  2.513519
   8.99343   8.99343      1.00  2.293434  2.509259
   8.99333   8.99333      1.00  2.297424  2.515569
   8.99322   8.99322      1.00  2.301024  2.513759
   8.99310   8.99310      1.00  2.297934  2.519429
   8.99298   8.99298      1.00  2.285904  2.497859
   8.99287   8.99287      1.00  2.296214  2.503209
   8.99277   8.99277      1.00  2.300404  2.512479
   8.99265   8.99265      1.00  2.301694  2.516959
   8.99253   8.99253      1.00  2.300014  2.512039
   8.99243   8.99243      1.00  2.297794  2.511649
   8.99232   8.99232      1.00  2.293094  2.505609
   8.99221   8.99221      1.00  2.293394  2.501369
   8.99210   8.99210      1.00  2.296714  2.508939
   8.99199   8.99199      1.00  2.293974  2.510159
   8.99188   8.99188      1.00  2.300134  2.515179
   8.99177   8.99177      1.00  2.299814  2.515179
   8.99166   8.99166      1.00  2.295494  2.505829
   8.99155   8.99155      1.00  2.295114  2.508089
   8.99145   8.99145      1.00  2.280164  2.487019
   8.99133   8.99133      1.00  2.292994  2.503209
   8.99122   8.99122      1.00  2.293434  2.508179
   8.99111   8.99111      1.00  2.293904  2.509839
   8.99100   8.99100      1.00  2.293504  2.507709
   8.99088   8.99088      1.00  2.291754  2.507069
   8.99076   8.99076      1.00  2.297884  2.511829
   8.99065   8.99065      1.00  2.298654  2.517629
   8.99054   8.99054      1.00  2.297084  2.521749
   8.99042   8.99042      1.00  2.295614  2.513339
   8.99030   8.99030      1.00  2.291024  2.506649
   8.99019   8.99019      1.00  2.293934  2.518449
   8.99008   8.99008      1.00  2.293854  2.514669
   8.98995   8.98995      1.00  2.294104  2.511899
   8.98983   8.98983      1.00  2.277174  2.500489
   8.98972   8.98972      1.00  2.289734  2.507889
   8.98961   8.98961      1.00  2.293364  2.508789
   8.98949   8.98949      1.00  2.293184  2.505799
   8.98937   8.98937      1.00  2.295684  2.520239
   8.98926   8.98926      1.00  2.295734  2.519699
   8.98914   8.98914      1.00  2.295744  2.521369
   8.98904   8.98904      1.00  2.288304  2.510549
   8.98893   8.98893      1.00  2.290744  2.511459
   8.98881   8.98881      1.00  2.288054  2.513059
   8.98871   8.98871      1.00  2.294184  2.521169
   8.98859   8.98859      1.00  2.291454  2.516369
   8.98848   8.98848      1.00  2.290114  2.517429
   8.98837   8.98837      1.00  2.291264  2.518489
   8.98827   8.98827      1.00  2.283404  2.510499
   8.98816   8.98816      1.00  2.294604  2.520989
   8.98805   8.98805      1.00  2.293644  2.515559
   8.98794   8.98794      1.00  2.293074  2.516979
   8.98783   8.98783      1.00  2.290324  2.523479
   8.98772   8.98772      1.00  2.291254  2.526699
   8.98761   8.98761      1.00  2.290104  2.520449
   8.98750   8.98750      1.00  2.289204  2.518609
   8.98739   8.98739      1.00  2.288064  2.513649
   8.98727   8.98727      1.00  2.287944  2.513759
   8.98716   8.98716      1.00  2.290294  2.518979
   8.98706   8.98706      1.00  2.290234  2.515689
   8.98695   8.98695      1.00  2.290994  2.519879
   8.98684   8.98684      1.00  2.277184  2.506649
   8.98673   8.98673      1.00  2.289014  2.516419
   8.98663   8.98663      1.00  2.287174  2.515579
   8.98652   8.98652      1.00  2.287004  2.517349
   8.98641   8.98641      1.00  2.286744  2.515159
   8.98630   8.98630      1.00  2.290324  2.523159
   8.98620   8.98620      1.00  2.290904  2.524199
   8.98610   8.98610      1.00  2.289414  2.519989
   8.98600   8.98600      1.00  2.291314  2.523449
   8.98590   8.98590      1.00  2.290624  2.522109
   8.98580   8.98580      1.00  2.292934  2.526609
   8.98570   8.98570      1.00  2.289044  2.524449
   8.98559   8.98559      1.00  2.286684  2.521939
   8.98549   8.98549      1.00  2.283174  2.516759
   8.98538   8.98538      1.00  2.276774  2.508869
   8.98528   8.98528      1.00  2.285964  2.518089
   8.98517   8.98517      1.00  2.287134  2.523469
   8.98507   8.98507      1.00  2.288724  2.523079
   8.98497   8.98497      1.00  2.287414  2.521499
   8.98487   8.98487      1.00  2.290074  2.526799
   8.98476   8.98476      1.00  2.289244  2.524269
   8.98465   8.98465      1.00  2.291134  2.527489
   8.98454   8.98454      1.00  2.290684  2.529529
   8.98443   8.98443      1.00  2.286384  2.523159
   8.98432   8.98432      1.00  2.286844  2.520249
   8.98421   8.98421      1.00  2.283024  2.522029
   8.98410   8.98410      1.00  2.287854  2.525089
   8.98399   8.98399      1.00  2.287514  2.525129
   8.98386   8.98386      1.00  2.273584  2.511969
   8.98375   8.98375      1.00  2.291174  2.529769
   8.98364   8.98364      1.00  2.289054  2.527219
   8.98353   8.98353      1.00  2.292364  2.528199
   8.98341   8.98341      1.00  2.291254  2.530799
   8.98329   8.98329      1.00  2.288114  2.523109
   8.98318   8.98318      1.00  2.290494  2.529929
   8.98306   8.98306      1.00  2.288534  2.529779
   8.98295   8.98295      1.00  2.287484  2.526919
   8.98283   8.98283      1.00  2.286344  2.529649
   8.98272   8.98272      1.00  2.289774  2.529859
   8.98260   8.98260      1.00  2.288574  2.527619
   8.98248   8.98248      1.00  2.290594  2.530439
   8.98237   8.98237      1.00  2.282504  2.523069
   8.98227   8.98227      1.00  2.291304  2.532979
   8.98216   8.98216      1.00  2.290214  2.531379
   8.98205   8.98205      1.00  2.292494  2.536209
   8.98193   8.98193      1.00  2.289884  2.530219
   8.98182   8.98182      1.00  2.289134  2.533019
   8.98172   8.98172      1.00  2.290054  2.531309
   8.98161   8.98161      1.00  2.289574  2.536729
   8.98149   8.98149      1.00  2.290204  2.532519
   8.98139   8.98139      1.00  2.292374  2.533329
   8.98128   8.98128      1.00  2.292894  2.531809
   8.98116   8.98116      1.00  2.293284  2.533849
   8.98105   8.98105      1.00  2.292184  2.533459
   8.98094   8.98094      1.00  2.290614  2.536609
   8.98082   8.98082      1.00  2.286954  2.532869
   8.98070   8.98070      1.00  2.273464  2.520209
   8.98058   8.98058      1.00  2.289124  2.535329
   8.98047   8.98047      1.00  2.291654  2.537279
   8.98036   8.98036      1.00  2.291384  2.537779
   8.98023   8.98023      1.00  2.292544  2.537979
   8.98012   8.98012      1.00  2.290404  2.538909
   8.98000   8.98000      1.00  2.294824  2.543629
   8.97989   8.97989      1.00  2.293984  2.542589
   8.97976   8.97976      1.00  2.294524  2.543289
   8.97964   8.97964      1.00  2.288674  2.537629
   8.97954   8.97954      1.00  2.290464  2.538919
   8.97943   8.97943      1.00  2.289734  2.539439
   8.97930   8.97930      1.00  2.290034  2.538749
   8.97919   8.97919      1.00  2.288384  2.537929
   8.97909   8.97909      1.00  2.284144  2.533389
   8.97897   8.97897      1.00  2.293154  2.540489
   8.97886   8.97886      1.00  2.292874  2.542459
   8.97875   8.97875      1.00  2.296644  2.548699
   8.97863   8.97863      1.00  2.294194  2.545639
   8.97852   8.97852      1.00  2.291024  2.542959
   8.97841   8.97841      1.00  2.290514  2.543909
   8.97830   8.97830      1.00  2.286004  2.535949
   8.97819   8.97819      1.00  2.287534  2.537889
   8.97808   8.97808      1.00  2.289834  2.541679
   8.97797   8.97797      1.00  2.296034  2.550919
   8.97786   8.97786      1.00  2.292114  2.546389
   8.97775   8.97775      1.00  2.293684  2.548849
   8.97764   8.97764      1.00  2.276384  2.532599
   8.97754   8.97754      1.00  2.291524  2.545719
   8.97742   8.97742      1.00  2.293294  2.550129
   8.97731   8.97731      1.00  2.293424  2.549619
   8.97721   8.97721      1.00  2.290774  2.541059
   8.97709   8.97709      1.00  2.287244  2.541269
   8.97698   8.97698      1.00  2.288754  2.543639
   8.97688   8.97688      1.00  2.288064  2.544169
   8.97677   8.97677      1.00  2.291174  2.544509
   8.97666   8.97666      1.00  2.292864  2.546089
   8.97656   8.97656      1.00  2.288024  2.540889
   8.97645   8.97645      1.00  2.291214  2.545939
   8.97635   8.97635      1.00  2.288674  2.542259
   8.97624   8.97624      1.00  2.275554  2.525749
   8.97613   8.97613      1.00  2.289654  2.542619
   8.97603   8.97603      1.00  2.289834  2.543609
   8.97594   8.97594      1.00  2.290834  2.544219
   8.97583   8.97583      1.00  2.288864  2.543719
   8.97572   8.97572      1.00  2.291974  2.547999
   8.97563   8.97563      1.00  2.290654  2.546149
   8.97553   8.97553      1.00  2.291064  2.551859
   8.97542   8.97542      1.00  2.291424  2.550899
   8.97531   8.97531      1.00  2.289154  2.549259
   8.97521   8.97521      1.00  2.289834  2.549399
   8.97511   8.97511      1.00  2.291284  2.553629
   8.97500   8.97500      1.00  2.288834  2.545509
   8.97490   8.97490      1.00  2.285654  2.545469
   8.97480   8.97480      1.00  2.274344  2.531579
   8.97469   8.97469      1.00  2.284434  2.543509
   8.97458   8.97458      1.00  2.285684  2.546829
   8.97447   8.97447      1.00  2.285434  2.543639
   8.97436   8.97436      1.00  2.291464  2.546579
   8.97425   8.97425      1.00  2.290704  2.549969
   8.97413   8.97413      1.00  2.286004  2.545099
   8.97402   8.97402      1.00  2.287214  2.543589
   8.97391   8.97391      1.00  2.284444  2.542609
   8.97380   8.97380      1.00  2.284974  2.547749
   8.97368   8.97368      1.00  2.283064  2.543759
   8.97356   8.97356      1.00  2.287824  2.549749
   8.97345   8.97345      1.00  2.281734  2.543729
   8.97334   8.97334      1.00  2.277624  2.538999
   8.97322   8.97322      1.00  2.289354  2.553069
   8.97309   8.97309      1.00  2.284924  2.548699
   8.97298   8.97298      1.00  2.287094  2.549179
   8.97287   8.97287      1.00  2.286454  2.550159
   8.97275   8.97275      1.00  2.284134  2.547619
   8.97264   8.97264      1.00  2.284884  2.547209
   8.97253   8.97253      1.00  2.284924  2.544779
   8.97242   8.97242      1.00  2.281404  2.543619
   8.97230   8.97230      1.00  2.281794  2.544129
   8.97219   8.97219      1.00  2.284204  2.550259
   8.97208   8.97208      1.00  2.281654  2.542389
   8.97197   8.97197      1.00  2.287354  2.552419
   8.97186   8.97186      1.00  2.270954  2.534029
   8.97175   8.97175      1.00  2.283984  2.548839
   8.97164   8.97164      1.00  2.285324  2.550659
   8.97153   8.97153      1.00  2.282014  2.545669
   8.97142   8.97142      1.00  2.281864  2.547579
   8.97131   8.97131      1.00  2.279924  2.545189
   8.97120   8.97120      1.00  2.281494  2.547239
   8.97109   8.97109      1.00  2.282564  2.550389
   8.97097   8.97097      1.00  2.280504  2.547179
   8.97085   8.97085      1.00  2.283484  2.552129
   8.97074   8.97074      1.00  2.282814  2.551879
   8.97063   8.97063      1.00  2.283244  2.550419
   8.97051   8.97051      1.00  2.283184  2.550649
   8.97039   8.97039      1.00  2.269124  2.534049
   8.97028   8.97028      1.00  2.279984  2.547449
   8.97016   8.97016      1.00  2.282634  2.548079
   8.97004   8.97004      1.00  2.278164  2.545439
   8.96992   8.96992      1.00  2.278894  2.547739
   8.96980   8.96980      1.00  2.275864  2.545759
   8.96969   8.96969      1.00  2.280584  2.550129
   8.96957   8.96957      1.00  2.286054  2.558109
   8.96945   8.96945      1.00  2.285114  2.553439
   8.96934   8.96934      1.00  2.281824  2.548709
   8.96923   8.96923      1.00  2.277434  2.543429
   8.96911   8.96911      1.00  2.279384  2.547519
   8.96901   8.96901      1.00  2.275314  2.544359
   8.96890   8.96890      1.00  2.277404  2.546379
   8.96879   8.96879      1.00  2.273884  2.542209
   8.96867   8.96867      1.00  2.269504  2.537899
   8.96855   8.96855      1.00  2.278394  2.544579
   8.96845   8.96845      1.00  2.281574  2.551359
   8.96835   8.96835      1.00  2.280394  2.551269
   8.96824   8.96824      1.00  2.282964  2.553149
   8.96812   8.96812      1.00  2.278214  2.544719
   8.96802   8.96802      1.00  2.275794  2.543059
   8.96791   8.96791      1.00  2.276754  2.542129
   8.96780   8.96780      1.00  2.276554  2.543269
   8.96769   8.96769      1.00  2.274564  2.537899
   8.96758   8.96758      1.00  2.277674  2.544529
   8.96747   8.96747      1.00  2.277874  2.547479
   8.96736   8.96736      1.00  2.274224  2.543899
   8.96725   8.96725      1.00  2.263754  2.534389
   8.96714   8.96714      1.00  2.279144  2.549459
   8.96703   8.96703      1.00  2.280194  2.547629
   8.96692   8.96692      1.00  2.279654  2.553229
   8.96681   8.96681      1.00  2.277464  2.552159
   8.96671   8.96671      1.00  2.275074  2.551309
   8.96661   8.96661      1.00  2.273874  2.552049
   8.96649   8.96649      1.00  2.273204  2.548939
   8.96638   8.96638      1.00  2.275834  2.551049
   8.96629   8.96629      1.00  2.271054  2.545069
   8.96619   8.96619      1.00  2.275584  2.551479
   8.96608   8.96608      1.00  2.277414  2.555369
   8.96597   8.96597      1.00  2.277734  2.557839
   8.96588   8.96588      1.00  2.269204  2.546089
   8.96578   8.96578      1.00  2.271274  2.547379
   8.96567   8.96567      1.00  2.274044  2.547949
   8.96556   8.96556      1.00  2.272724  2.545479
   8.96546   8.96546      1.00  2.275084  2.551049
   8.96536   8.96536      1.00  2.273364  2.547539
   8.96525   8.96525      1.00  2.275504  2.555619
   8.96515   8.96515      1.00  2.273904  2.550509
   8.96505   8.96505      1.00  2.276604  2.556809
   8.96495   8.96495      1.00  2.274144  2.549849
   8.96484   8.96484      1.00  2.277064  2.557399
   8.96474   8.96474      1.00  2.276294  2.551179
   8.96463   8.96463      1.00  2.272054  2.548179
   8.96453   8.96453      1.00  2.271704  2.545489
   8.96441   8.96441      1.00  2.269604  2.540519
   8.96428   8.96428      1.00  2.265854  2.539789
   8.96418   8.96418      1.00  2.268024  2.542879
   8.96408   8.96408      1.00  2.274074  2.551359
   8.96396   8.96396      1.00  2.274504  2.551069
   8.96385   8.96385      1.00  2.272214  2.549519
   8.96373   8.96373      1.00  2.277624  2.553949
   8.96362   8.96362      1.00  2.273784  2.549349
   8.96350   8.96350      1.00  2.275184  2.553299
   8.96339   8.96339      1.00  2.274254  2.546669
   8.96327   8.96327      1.00  2.267864  2.544099
   8.96316   8.96316      1.00  2.271504  2.548779
   8.96303   8.96303      1.00  2.271724  2.547689
   8.96292   8.96292      1.00  2.273614  2.550649
   8.96282   8.96282      1.00  2.271524  2.548359
   8.96270   8.96270      1.00  2.256694  2.535059
   8.96258   8.96258      1.00  2.275884  2.553119
   8.96247   8.96247      1.00  2.275684  2.551379
   8.96236   8.96236      1.00  2.275964  2.552909
   8.96225   8.96225      1.00  2.274114  2.550669
   8.96213   8.96213      1.00  2.269144  2.541549
   8.96202   8.96202      1.00  2.268404  2.544719
   8.96191   8.96191      1.00  2.268504  2.538019
   8.96180   8.96180      1.00  2.268394  2.543779
   8.96169   8.96169      1.00  2.269294  2.544049
   8.96158   8.96158      1.00  2.270714  2.549249
   8.96148   8.96148      1.00  2.273484  2.557099
   8.96137   8.96137      1.00  2.271134  2.551169
   8.96125   8.96125      1.00  2.274394  2.551669
   8.96113   8.96113      1.00  2.272334  2.548429
   8.96102   8.96102      1.00  2.255144  2.529619
   8.96091   8.96091      1.00  2.266364  2.538199
   8.96079   8.96079      1.00  2.269314  2.545209
   8.96068   8.96068      1.00  2.270094  2.544229
   8.96056   8.96056      1.00  2.268684  2.543079
   8.96045   8.96045      1.00  2.273664  2.550449
   8.96033   8.96033      1.00  2.270524  2.543299
   8.96021   8.96021      1.00  2.269224  2.542909
   8.96010   8.96010      1.00  2.272684  2.549909
   8.95998   8.95998      1.00  2.267254  2.538409
   8.95986   8.95986      1.00  2.269784  2.544949
   8.95973   8.95973      1.00  2.268194  2.546859
   8.95962   8.95962      1.00  2.271904  2.541509
   8.95951   8.95951      1.00  2.265324  2.541059
   8.95939   8.95939      1.00  2.254424  2.523759
   8.95928   8.95928      1.00  2.267754  2.540519
   8.95917   8.95917      1.00  2.267564  2.544639
   8.95906   8.95906      1.00  2.271674  2.544909
   8.95894   8.95894      1.00  2.271624  2.544349
   8.95883   8.95883      1.00  2.272724  2.548189
   8.95873   8.95873      1.00  2.270744  2.546289
   8.95861   8.95861      1.00  2.269354  2.546189
   8.95850   8.95850      1.00  2.264644  2.537889
   8.95838   8.95838      1.00  2.263104  2.539909
   8.95828   8.95828      1.00  2.264474  2.545899
   8.95817   8.95817      1.00  2.270664  2.550889
   8.95806   8.95806      1.00  2.264004  2.545009
   8.95794   8.95794      1.00  2.271004  2.549379
   8.95784   8.95784      1.00  2.255504  2.529729
   8.95773   8.95773      1.00  2.262044  2.538879
   8.95761   8.95761      1.00  2.270874  2.548789
   8.95750   8.95750      1.00  2.269874  2.543179
   8.95740   8.95740      1.00  2.268474  2.542249
   8.95729   8.95729      1.00  2.263674  2.535679
   8.95718   8.95718      1.00  2.263184  2.534829
   8.95707   8.95707      1.00  2.264014  2.536499
   8.95696   8.95696      1.00  2.260944  2.536899
   8.95686   8.95686      1.00  2.269664  2.543319
   8.95675   8.95675      1.00  2.264794  2.539679
   8.95663   8.95663      1.00  2.267944  2.541409
   8.95653   8.95653      1.00  2.268354  2.540779
   8.95643   8.95643      1.00  2.270454  2.545749
   8.95631   8.95631      1.00  2.248614  2.517149
   8.95621   8.95621      1.00  2.264294  2.537449
   8.95611   8.95611      1.00  2.265424  2.537499
   8.95601   8.95601      1.00  2.257804  2.527109
   8.95591   8.95591      1.00  2.265644  2.534679
   8.95580   8.95580      1.00  2.266324  2.538089
   8.95570   8.95570      1.00  2.263864  2.535069
   8.95560   8.95560      1.00  2.270904  2.543849
   8.95549   8.95549      1.00  2.263044  2.535599
   8.95539   8.95539      1.00  2.264204  2.536629
   8.95529   8.95529      1.00  2.260244  2.534299
   8.95519   8.95519      1.00  2.267754  2.541619
   8.95509   8.95509      1.00  2.266144  2.534989
   8.95498   8.95498      1.00  2.260234  2.530619
   8.95487   8.95487      1.00  2.250134  2.520569
   8.95476   8.95476      1.00  2.260374  2.526729
   8.95466   8.95466      1.00  2.264484  2.530329
   8.95455   8.95455      1.00  2.265034  2.539339
   8.95445   8.95445      1.00  2.262444  2.536299
   8.95434   8.95434      1.00  2.265764  2.535639
   8.95422   8.95422      1.00  2.265004  2.535149
   8.95411   8.95411      1.00  2.263434  2.530559
   8.95400   8.95400      1.00  2.262814  2.532739
   8.95388   8.95388      1.00  2.258254  2.528619
   8.95376   8.95376      1.00  2.258274  2.524969
   8.95364   8.95364      1.00  2.258244  2.527669
   8.95353   8.95353      1.00  2.257874  2.522689
   8.95342   8.95342      1.00  2.262434  2.530899
   8.95330   8.95330      1.00  2.247424  2.509749
   8.95318   8.95318      1.00  2.261914  2.531479
   8.95307   8.95307      1.00  2.262164  2.527539
   8.95296   8.95296      1.00  2.261814  2.527619
   8.95284   8.95284      1.00  2.259614  2.524969
   8.95273   8.95273      1.00  2.260444  2.525859
   8.95262   8.95262      1.00  2.258974  2.522739
   8.95251   8.95251      1.00  2.258054  2.523509
   8.95239   8.95239      1.00  2.255824  2.519159
   8.95228   8.95228      1.00  2.260034  2.524639
   8.95217   8.95217      1.00  2.258764  2.524449
   8.95205   8.95205      1.00  2.260814  2.525259
   8.95194   8.95194      1.00  2.259934  2.523079
   8.95183   8.95183      1.00  2.262134  2.523399
   8.95173   8.95173      1.00  2.246624  2.505219
   8.95162   8.95162      1.00  2.251724  2.512469
   8.95150   8.95150      1.00  2.259554  2.516099
   8.95139   8.95139      1.00  2.254514  2.512209
   8.95128   8.95128      1.00  2.251374  2.510989
   8.95117   8.95117      1.00  2.256644  2.513309
   8.95106   8.95106      1.00  2.257824  2.514689
   8.95094   8.95094      1.00  2.261194  2.519879
   8.95083   8.95083      1.00  2.259494  2.513879
   8.95072   8.95072      1.00  2.258044  2.514819
   8.95060   8.95060      1.00  2.254864  2.504789
   8.95048   8.95048      1.00  2.255894  2.508539
   8.95037   8.95037      1.00  2.257594  2.503329
   8.95025   8.95025      1.00  2.254214  2.501319
   8.95013   8.95013      1.00  2.241694  2.486509
   8.95001   8.95001      1.00  2.248594  2.493699
   8.94990   8.94990      1.00  2.249474  2.500229
   8.94978   8.94978      1.00  2.253764  2.502509
   8.94966   8.94966      1.00  2.255264  2.505269
   8.94954   8.94954      1.00  2.257304  2.503579
   8.94943   8.94943      1.00  2.250954  2.496809
   8.94931   8.94931      1.00  2.253484  2.498819
   8.94920   8.94920      1.00  2.249984  2.494549
   8.94909   8.94909      1.00  2.248494  2.490619
   8.94899   8.94899      1.00  2.246414  2.487159
   8.94887   8.94887      1.00  2.243944  2.487829
   8.94875   8.94875      1.00  2.243904  2.482519
   8.94864   8.94864      1.00  2.246024  2.483679
   8.94853   8.94853      1.00  2.235834  2.474589
   8.94843   8.94843      1.00  2.251674  2.490949
   8.94832   8.94832      1.00  2.252574  2.492019
   8.94821   8.94821      1.00  2.249054  2.488529
   8.94810   8.94810      1.00  2.243374  2.478909
   8.94799   8.94799      1.00  2.239244  2.472799
   8.94788   8.94788      1.00  2.241674  2.474359
   8.94776   8.94776      1.00  2.247144  2.480819
   8.94765   8.94765      1.00  2.236694  2.467049
   8.94755   8.94755      1.00  2.241244  2.466249
   8.94743   8.94743      1.00  2.245394  2.472559
   8.94732   8.94732      1.00  2.244454  2.470469
   8.94721   8.94721      1.00  2.244084  2.466839
   8.94711   8.94711      1.00  2.231034  2.453099
   8.94700   8.94700      1.00  2.241844  2.460059
   8.94688   8.94688      1.00  2.238534  2.454989
   8.94678   8.94678      1.00  2.240234  2.457799
   8.94667   8.94667      1.00  2.234884  2.455009
   8.94656   8.94656      1.00  2.233104  2.454179
   8.94645   8.94645      1.00  2.240544  2.458529
   8.94635   8.94635      1.00  2.234804  2.452389
   8.94625   8.94625      1.00  2.235714  2.453269
   8.94615   8.94615      1.00  2.243254  2.459969
   8.94604   8.94604      1.00  2.242514  2.451349
   8.94594   8.94594      1.00  2.238024  2.438639
   8.94584   8.94584      1.00  2.235984  2.432509
   8.94574   8.94574      1.00  2.233534  2.426639
   8.94563   8.94563      1.00  2.215014  2.409009
   8.94553   8.94553      1.00  2.226864  2.419639
   8.94543   8.94543      1.00  2.232124  2.422219
   8.94532   8.94532      1.00  2.229374  2.417659
   8.94522   8.94522      1.00  2.234604  2.421039
   8.94511   8.94511      1.00  2.233964  2.413569
   8.94501   8.94501      1.00  2.230144  2.408109
   8.94491   8.94491      1.00  2.230664  2.407949
   8.94480   8.94480      1.00  2.235024  2.374249
   8.94469   8.94469      1.00  2.228494  2.376979
   8.94459   8.94459      1.00  2.220144  2.368629
   8.94448   8.94448      1.00  2.228464  2.360109
   8.94436   8.94436      1.00  2.223064  2.358309
   8.94425   8.94425      1.00  2.217474  2.353469
   8.94414   8.94414      1.00  2.219774  2.365979
   8.94403   8.94403      1.00  2.230754  2.382469
   8.94391   8.94391      1.00  2.229454  2.378029
   8.94381   8.94381      1.00  2.227614  2.374639
   8.94370   8.94370      1.00  2.231334  2.374939
   8.94358   8.94358      1.00  2.220164  2.356639
   8.94345   8.94345      1.00  2.225744  2.359819
   8.94334   8.94334      1.00  2.219194  2.345039
   8.94323   8.94323      1.00  2.216524  2.341909
   8.94311   8.94311      1.00  2.219024  2.340929
   8.94299   8.94299      1.00  2.227404  2.345529
   8.94288   8.94288      1.00  2.222924  2.338349
   8.94277   8.94277      1.00  2.215164  2.326599
   8.94265   8.94265      1.00  2.214104  2.319859
   8.94254   8.94254      1.00  2.220134  2.319329
   8.94243   8.94243      1.00  2.220904  2.320529
   8.94232   8.94232      1.00  2.220594  2.316669
   8.94220   8.94220      1.00  2.222054  2.308839
   8.94209   8.94209      1.00  2.214654  2.295399
   8.94198   8.94198      1.00  2.216434  2.294399
   8.94188   8.94188      1.00  2.217304  2.287059
   8.94176   8.94176      1.00  2.210084  2.270189
   8.94165   8.94165      1.00  2.219734  2.275959
   8.94155   8.94155      1.00  2.221124  2.270889
   8.94144   8.94144      1.00  2.219174  2.261499
   8.94132   8.94132      1.00  2.221874  2.259429
   8.94121   8.94121      1.00  2.227074  2.257929
   8.94110   8.94110      1.00  2.201684  2.219819
   8.94099   8.94099      1.00  2.205374  2.208579
   8.94087   8.94087      1.00  2.218104  2.207139
   8.94075   8.94075      1.00  2.213394  2.190029
   8.94064   8.94064      1.00  2.210054  2.180009
   8.94052   8.94052      1.00  2.220594  2.177489
   8.94040   8.94040      1.00  2.218874  2.163919
   8.94028   8.94028      1.00  2.218674  2.150359
   8.94017   8.94017      1.00  2.223124  2.139949
   8.94006   8.94006      1.00  2.220704  2.124819
   8.93993   8.93993      1.00  2.213874  2.099789
   8.93981   8.93981      1.00  2.217334  2.084569
   8.93970   8.93970      1.00  2.214084  2.063069
   8.93959   8.93959      1.00  2.209974  2.043939
   8.93947   8.93947      1.00  2.216854  2.028059
   8.93936   8.93936      1.00  2.207044  2.000579
   8.93925   8.93925      1.00  2.213794  1.987749
   8.93914   8.93914      1.00  2.216614  1.967759
   8.93902   8.93902      1.00  2.226644  1.948949
   8.93890   8.93890      1.00  2.223064  1.921089
   8.93880   8.93880      1.00  2.218174  1.895499
   8.93869   8.93869      1.00  2.216034  1.862799
   8.93857   8.93857      1.00  2.212674  1.835999
   8.93846   8.93846      1.00  2.209194  1.803569
   8.93835   8.93835      1.00  2.211434  1.772599
   8.93825   8.93825      1.00  2.215834  1.744649
   8.93813   8.93813      1.00  2.220994  1.713529
   8.93802   8.93802      1.00  2.223124  1.685479
   8.93791   8.93791      1.00  2.219344  1.652029
   8.93780   8.93780      1.00  2.205044  1.601989
   8.93769   8.93769      1.00  2.222294  1.576569
   8.93758   8.93758      1.00  2.225134  1.537329
   8.93747   8.93747      1.00  2.214944  1.498669
   8.93736   8.93736      1.00  2.216474  1.464559
   8.93725   8.93725      1.00  2.218904  1.424059
   8.93714   8.93714      1.00  2.214064  1.383419
   8.93703   8.93703      1.00  2.213814  1.345159
   8.93693   8.93693      1.00  2.215614  1.311859
   8.93681   8.93681      1.00  2.218404  1.268159
   8.93670   8.93670      1.00  2.220934  1.235169
   8.93660   8.93660      1.00  2.224394  1.190179
   8.93650   8.93650      1.00  2.219054  1.153719
   8.93639   8.93639      1.00  2.217074  1.111239
   8.93628   8.93628      1.00  2.205994  1.067299
   8.93618   8.93618      1.00  2.211944  1.037539
   8.93608   8.93608      1.00  2.209094  1.004689
   8.93597   8.93597      1.00  2.217214   .970919
   8.93587   8.93587      1.00  2.220054   .934439
   8.93577   8.93577      1.00  2.216764   .904649
   8.93567   8.93567      1.00  2.225264   .871889
   8.93556   8.93556      1.00  2.225394   .838869
   8.93546   8.93546      1.00  2.217354   .807339
   8.93535   8.93535      1.00  2.221724   .781019
   8.93526   8.93526      1.00  2.215144   .752079
   8.93515   8.93515      1.00  2.215284   .726319
   8.93504   8.93504      1.00  2.216294   .700559
   8.93494   8.93494      1.00  2.200564   .670379
   8.93484   8.93484      1.00  2.214474   .653159
   8.93473   8.93473      1.00  2.218874   .633189
   8.93461   8.93461      1.00  2.226364   .606129
   8.93451   8.93451      1.00  2.220074   .587149
   8.93440   8.93440      1.00  2.223294   .566909
   8.93429   8.93429      1.00  2.221584   .548059
   8.93418   8.93418      1.00  2.221394   .530369
   8.93407   8.93407      1.00  2.219214   .512839
   8.93396   8.93396      1.00  2.215724   .498829
   8.93384   8.93384      1.00  2.216564   .479289
   8.93372   8.93372      1.00  2.218004   .465029
   8.93360   8.93360      1.00  2.219394   .453809
   8.93349   8.93349      1.00  2.211634   .438029
   8.93337   8.93337      1.00  2.219634   .426699
   8.93325   8.93325      1.00  2.229104   .415169
   8.93314   8.93314      1.00  2.222194   .401959
   8.93303   8.93303      1.00  2.216994   .389969
   8.93292   8.93292      1.00  2.222994   .379199
   8.93279   8.93279      1.00  2.219354   .372289
   8.93268   8.93268      1.00  2.216994   .363119
   8.93257   8.93257      1.00  2.216504   .356359
   8.93246   8.93246      1.00  2.215804   .349239
   8.93234   8.93234      1.00  2.214984   .343909
   8.93223   8.93223      1.00  2.221494   .337819
   8.93212   8.93212      1.00  2.220024   .331349
   8.93200   8.93200      1.00  2.219934   .328069
   8.93189   8.93189      1.00  2.213034   .319809
   8.93179   8.93179      1.00  2.220664   .317649
   8.93168   8.93168      1.00  2.217424   .314069
   8.93157   8.93157      1.00  2.213084   .312429
   8.93145   8.93145      1.00  2.217044   .307739
   8.93135   8.93135      1.00  2.211694   .306919
   8.93124   8.93124      1.00  2.212464   .303829
   8.93112   8.93112      1.00  2.223794   .304429
   8.93100   8.93100      1.00  2.222894   .302149
   8.93089   8.93089      1.00  2.221474   .302259
   8.93078   8.93078      1.00  2.222474   .299869
   8.93066   8.93066      1.00  2.217254   .299649
   8.93054   8.93054      1.00  2.216134   .299379
   8.93043   8.93043      1.00  2.213174   .298209
   8.93031   8.93031      1.00  2.203314   .297929
   8.93019   8.93019      1.00  2.211674   .297559
   8.93007   8.93007      1.00  2.218474   .299219
   8.92996   8.92996      1.00  2.218084   .298039
   8.92984   8.92984      1.00  2.219794   .299319
   8.92972   8.92972      1.00  2.223704   .300759
   8.92960   8.92960      1.00  2.223984   .300429
   8.92949   8.92949      1.00  2.220974   .299489
   8.92937   8.92937      1.00  2.218164   .300189
   8.92925   8.92925      1.00  2.224454   .302799
   8.92914   8.92914      1.00  2.216424   .301869
   8.92903   8.92903      1.00  2.217104   .301019
   8.92893   8.92893      1.00  2.213914   .301449
   8.92880   8.92880      1.00  2.212484   .301259
   8.92869   8.92869      1.00  2.216584   .300819
   8.92859   8.92859      1.00  2.223644   .302499
   8.92848   8.92848      1.00  2.226874   .303449
   8.92837   8.92837      1.00  2.223314   .302099
   8.92826   8.92826      1.00  2.223864   .303519
   8.92815   8.92815      1.00  2.220314   .302409
   8.92803   8.92803      1.00  2.216014   .301789
   8.92792   8.92792      1.00  2.218574   .301889
   8.92781   8.92781      1.00  2.219604   .303069
   8.92771   8.92771      1.00  2.220114   .303639
   8.92760   8.92760      1.00  2.216854   .303699
   8.92748   8.92748      1.00  2.222114   .304649
   8.92737   8.92737      1.00  2.227284   .303779
   8.92726   8.92726      1.00  2.228074   .303339
   8.92715   8.92715      1.00  2.218624   .304069
   8.92704   8.92704      1.00  2.218904   .304259
   8.92693   8.92693      1.00  2.222754   .304229
   8.92683   8.92683      1.00  2.223154   .303099
   8.92672   8.92672      1.00  2.220694   .305259
   8.92661   8.92661      1.00  2.220934   .304219
   8.92650   8.92650      1.00  2.223244   .304629
   8.92640   8.92640      1.00  2.223974   .304529
   8.92630   8.92630      1.00  2.226624   .304749
   8.92619   8.92619      1.00  2.228814   .305759
   8.92608   8.92608      1.00  2.227604   .307679
   8.92599   8.92599      1.00  2.230204   .310059
   8.92588   8.92588      1.00  2.228564   .311219
   8.92578   8.92578      1.00  2.221504   .307759
   8.92567   8.92567      1.00  2.208694   .306559
   8.92557   8.92557      1.00  2.223404   .308519
   8.92547   8.92547      1.00  2.226654   .309649
   8.92535   8.92535      1.00  2.228054   .311079
   8.92525   8.92525      1.00  2.228774   .312969
   8.92516   8.92516      1.00  2.228414   .312059
   8.92506   8.92506      1.00  2.233724   .313839
   8.92495   8.92495      1.00  2.233874   .315149
   8.92484   8.92484      1.00  2.231434   .314779
   8.92474   8.92474      1.00  2.229384   .316619
   8.92464   8.92464      1.00  2.229374   .317219
   8.92452   8.92452      1.00  2.227354   .318629
   8.92440   8.92440      1.00  2.227024   .319129
   8.92430   8.92430      1.00  2.211824   .319429
   8.92419   8.92419      1.00  2.225614   .323289
   8.92408   8.92408      1.00  2.230294   .323029
   8.92396   8.92396      1.00  2.232684   .326809
   8.92385   8.92385      1.00  2.234584   .327709
   8.92373   8.92373      1.00  2.230234   .328929
   8.92362   8.92362      1.00  2.233694   .330869
   8.92350   8.92350      1.00  2.228454   .331539
   8.92338   8.92338      1.00  2.227594   .333419
   8.92326   8.92326      1.00  2.224324   .333519
   8.92314   8.92314      1.00  2.227654   .334459
   8.92303   8.92303      1.00  2.231004   .335639
   8.92292   8.92292      1.00  2.230834   .338709
   8.92281   8.92281      1.00  2.234524   .340199
   8.92268   8.92268      1.00  2.220484   .338589
   8.92257   8.92257      1.00  2.237364   .344899
   8.92246   8.92246      1.00  2.234414   .344739
   8.92235   8.92235      1.00  2.227164   .346249
   8.92224   8.92224      1.00  2.229234   .348589
   8.92212   8.92212      1.00  2.231654   .349449
   8.92202   8.92202      1.00  2.230114   .352719
   8.92191   8.92191      1.00  2.231074   .353729
   8.92180   8.92180      1.00  2.230514   .354079
   8.92169   8.92169      1.00  2.228754   .354709
   8.92158   8.92158      1.00  2.234244   .357069
   8.92147   8.92147      1.00  2.236544   .360109
   8.92135   8.92135      1.00  2.237574   .360499
   8.92124   8.92124      1.00  2.218854   .359639
   8.92113   8.92113      1.00  2.234514   .362119
   8.92102   8.92102      1.00  2.232464   .363999
   8.92090   8.92090      1.00  2.226804   .365539
   8.92078   8.92078      1.00  2.231474   .366489
   8.92067   8.92067      1.00  2.232304   .369669
   8.92056   8.92056      1.00  2.233874   .370779
   8.92044   8.92044      1.00  2.233044   .369849
   8.92032   8.92032      1.00  2.236254   .371739
   8.92021   8.92021      1.00  2.233354   .371399
   8.92009   8.92009      1.00  2.238284   .375829
   8.91996   8.91996      1.00  2.230884   .372819
   8.91985   8.91985      1.00  2.230974   .374619
   8.91974   8.91974      1.00  2.214274   .374149
   8.91962   8.91962      1.00  2.228054   .377569
   8.91950   8.91950      1.00  2.229054   .379989
   8.91939   8.91939      1.00  2.230554   .380599
   8.91928   8.91928      1.00  2.231824   .381859
   8.91917   8.91917      1.00  2.231904   .381519
   8.91905   8.91905      1.00  2.235374   .381429
   8.91893   8.91893      1.00  2.235844   .385099
   8.91883   8.91883      1.00  2.232254   .381999
   8.91872   8.91872      1.00  2.230074   .381959
   8.91860   8.91860      1.00  2.233754   .384419
   8.91849   8.91849      1.00  2.227264   .383539
   8.91838   8.91838      1.00  2.224994   .382679
   8.91827   8.91827      1.00  2.218264   .382889
   8.91816   8.91816      1.00  2.230534   .384159
   8.91805   8.91805      1.00  2.235324   .383679
   8.91794   8.91794      1.00  2.231114   .382009
   8.91783   8.91783      1.00  2.235924   .383409
   8.91772   8.91772      1.00  2.229984   .380849
   8.91761   8.91761      1.00  2.229734   .378649
   8.91750   8.91750      1.00  2.231804   .378409
   8.91739   8.91739      1.00  2.225094   .376959
   8.91728   8.91728      1.00  2.224534   .377169
   8.91717   8.91717      1.00  2.230144   .376779
   8.91706   8.91706      1.00  2.228064   .374769
   8.91696   8.91696      1.00  2.227454   .375129
   8.91685   8.91685      1.00  2.229574   .375199
   8.91674   8.91674      1.00  2.221044   .371589
   8.91663   8.91663      1.00  2.229514   .371549
   8.91653   8.91653      1.00  2.233144   .373349
   8.91642   8.91642      1.00  2.229934   .369679
   8.91631   8.91631      1.00  2.227004   .367579
   8.91621   8.91621      1.00  2.226814   .366469
   8.91611   8.91611      1.00  2.227734   .367529
   8.91600   8.91600      1.00  2.220834   .366339
   8.91590   8.91590      1.00  2.224044   .364739
   8.91580   8.91580      1.00  2.224254   .361389
   8.91570   8.91570      1.00  2.228194   .364389
   8.91559   8.91559      1.00  2.230974   .362529
   8.91548   8.91548      1.00  2.231494   .359069
   8.91538   8.91538      1.00  2.226734   .358819
   8.91529   8.91529      1.00  2.206764   .354959
   8.91518   8.91518      1.00  2.220424   .355399
   8.91508   8.91508      1.00  2.224824   .355899
   8.91497   8.91497      1.00  2.224064   .354649
   8.91487   8.91487      1.00  2.228964   .353459
   8.91476   8.91476      1.00  2.222404   .353269
   8.91465   8.91465      1.00  2.223444   .349649
   8.91454   8.91454      1.00  2.228684   .352349
   8.91443   8.91443      1.00  2.224504   .349569
   8.91432   8.91432      1.00  2.226914   .350629
   8.91421   8.91421      1.00  2.225084   .349089
   8.91410   8.91410      1.00  2.220694   .345689
   8.91399   8.91399      1.00  2.219884   .349009
   8.91387   8.91387      1.00  2.219964   .346669
   8.91376   8.91376      1.00  2.204264   .341479
   8.91365   8.91365      1.00  2.222654   .342339
   8.91353   8.91353      1.00  2.223504   .340969
   8.91341   8.91341      1.00  2.224864   .340479
   8.91329   8.91329      1.00  2.225624   .340939
   8.91318   8.91318      1.00  2.223694   .337779
   8.91307   8.91307      1.00  2.224624   .337379
   8.91295   8.91295      1.00  2.226044   .335829
   8.91284   8.91284      1.00  2.218344   .333979
   8.91273   8.91273      1.00  2.214274   .333779
   8.91262   8.91262      1.00  2.218284   .331359
   8.91250   8.91250      1.00  2.221714   .331809
   8.91238   8.91238      1.00  2.221564   .329489
   8.91228   8.91228      1.00  2.206864   .327659
   8.91216   8.91216      1.00  2.223104   .329339
   8.91205   8.91205      1.00  2.220284   .327399
   8.91194   8.91194      1.00  2.219694   .328299
   8.91183   8.91183      1.00  2.222394   .327469
   8.91172   8.91172      1.00  2.220324   .325679
   8.91161   8.91161      1.00  2.218274   .323579
   8.91150   8.91150      1.00  2.214914   .317999
   8.91140   8.91140      1.00  2.212004   .317809
   8.91128   8.91128      1.00  2.215844   .316669
   8.91117   8.91117      1.00  2.215544   .315359
   8.91105   8.91105      1.00  2.221754   .314569
   8.91095   8.91095      1.00  2.219864   .314429
   8.91083   8.91083      1.00  2.221774   .313699
   8.91071   8.91071      1.00  2.215034   .312039
   8.91059   8.91059      1.00  2.203144   .310459
   8.91048   8.91048      1.00  2.216844   .311449
   8.91037   8.91037      1.00  2.216364   .311979
   8.91025   8.91025      1.00  2.207284   .310439
   8.91013   8.91013      1.00  2.214054   .307649
   8.91001   8.91001      1.00  2.214004   .308089
   8.90990   8.90990      1.00  2.216054   .306919
   8.90977   8.90977      1.00  2.220154   .306189
   8.90966   8.90966      1.00  2.216544   .302149
   8.90955   8.90955      1.00  2.211774   .300829
   8.90944   8.90944      1.00  2.208714   .300159
   8.90932   8.90932      1.00  2.214744   .302199
   8.90920   8.90920      1.00  2.208864   .300369
   8.90909   8.90909      1.00  2.193244   .296299
   8.90898   8.90898      1.00  2.209444   .297999
   8.90887   8.90887      1.00  2.208754   .298149
   8.90876   8.90876      1.00  2.204184   .298489
   8.90865   8.90865      1.00  2.212184   .297729
   8.90854   8.90854      1.00  2.217084   .298029
   8.90843   8.90843      1.00  2.212454   .296769
   8.90833   8.90833      1.00  2.211604   .297009
   8.90821   8.90821      1.00  2.208984   .300259
   8.90810   8.90810      1.00  2.202354   .298629
   8.90799   8.90799      1.00  2.203454   .298569
   8.90788   8.90788      1.00  2.208224   .299199
   8.90777   8.90777      1.00  2.199994   .297619
   8.90766   8.90766      1.00  2.200444   .294099
   8.90755   8.90755      1.00  2.199674   .295069
   8.90743   8.90743      1.00  2.206804   .294909
   8.90733   8.90733      1.00  2.206274   .296509
   8.90722   8.90722      1.00  2.207934   .296999
   8.90711   8.90711      1.00  2.207074   .295779
   8.90700   8.90700      1.00  2.199114   .296019
   8.90689   8.90689      1.00  2.200274   .296199
   8.90679   8.90679      1.00  2.197934   .296229
   8.90667   8.90667      1.00  2.194094   .296819
   8.90656   8.90656      1.00  2.197904   .297869
   8.90646   8.90646      1.00  2.199744   .299329
   8.90636   8.90636      1.00  2.200084   .299979
   8.90626   8.90626      1.00  2.202164   .299899
   8.90615   8.90615      1.00  2.189874   .299239
   8.90605   8.90605      1.00  2.199614   .302559
   8.90595   8.90595      1.00  2.199494   .303529
   8.90585   8.90585      1.00  2.197374   .301359
   8.90574   8.90574      1.00  2.187084   .304039
   8.90564   8.90564      1.00  2.190014   .302619
   8.90554   8.90554      1.00  2.191064   .302819
   8.90543   8.90543      1.00  2.195794   .306749
   8.90533   8.90533      1.00  2.198094   .306979
   8.90523   8.90523      1.00  2.197174   .308189
   8.90513   8.90513      1.00  2.197004   .307129
   8.90502   8.90502      1.00  2.192404   .308429
   8.90491   8.90491      1.00  2.194174   .311259
   8.90481   8.90481      1.00  2.191924   .309579
   8.90471   8.90471      1.00  2.181244   .309109
   8.90459   8.90459      1.00  2.190904   .310589
   8.90448   8.90448      1.00  2.189894   .313299
   8.90437   8.90437      1.00  2.188934   .313199
   8.90427   8.90427      1.00  2.195754   .314209
   8.90416   8.90416      1.00  2.194244   .316429
   8.90404   8.90404      1.00  2.194924   .317169
   8.90393   8.90393      1.00  2.198994   .319319
   8.90382   8.90382      1.00  2.196614   .319299
   8.90370   8.90370      1.00  2.195354   .317919
   8.90357   8.90357      1.00  2.189304   .319969
   8.90346   8.90346      1.00  2.189234   .319969
   8.90335   8.90335      1.00  2.188174   .321349
   8.90323   8.90323      1.00  2.184034   .324419
   8.90311   8.90311      1.00  2.181434   .327229
   8.90300   8.90300      1.00  2.185424   .326949
   8.90289   8.90289      1.00  2.193984   .327339
   8.90277   8.90277      1.00  2.195674   .327349
   8.90265   8.90265      1.00  2.191594   .326509
   8.90254   8.90254      1.00  2.187554   .325989
   8.90243   8.90243      1.00  2.188054   .326649
   8.90232   8.90232      1.00  2.184454   .325629
   8.90220   8.90220      1.00  2.187844   .327089
   8.90209   8.90209      1.00  2.185764   .329049
   8.90199   8.90199      1.00  2.184744   .329269
   8.90188   8.90188      1.00  2.185534   .328559
   8.90176   8.90176      1.00  2.189834   .329889
   8.90166   8.90166      1.00  2.190674   .330809
   8.90155   8.90155      1.00  2.193064   .331089
   8.90144   8.90144      1.00  2.182314   .331149
   8.90132   8.90132      1.00  2.188214   .331939
   8.90121   8.90121      1.00  2.184054   .335669
   8.90110   8.90110      1.00  2.187954   .333909
   8.90098   8.90098      1.00  2.182384   .334749
   8.90087   8.90087      1.00  2.184204   .335229
   8.90076   8.90076      1.00  2.192554   .336699
   8.90065   8.90065      1.00  2.189094   .335669
   8.90053   8.90053      1.00  2.189004   .334769
   8.90041   8.90041      1.00  2.200704   .339249
   8.90029   8.90029      1.00  2.194174   .339929
   8.90017   8.90017      1.00  2.196414   .340449
   8.90005   8.90005      1.00  2.191594   .340569
   8.89994   8.89994      1.00  2.171034   .336209
   8.89982   8.89982      1.00  2.186544   .338169
   8.89971   8.89971      1.00  2.194754   .339019
   8.89958   8.89958      1.00  2.193014   .337779
   8.89946   8.89946      1.00  2.189664   .339809
   8.89936   8.89936      1.00  2.195734   .339639
   8.89925   8.89925      1.00  2.192404   .339469
   8.89913   8.89913      1.00  2.196394   .339539
   8.89902   8.89902      1.00  2.200004   .340149
   8.89890   8.89890      1.00  2.196904   .340419
   8.89880   8.89880      1.00  2.193954   .341409
   8.89868   8.89868      1.00  2.192104   .340749
   8.89856   8.89856      1.00  2.185094   .338879
   8.89846   8.89846      1.00  2.184604   .341509
   8.89836   8.89836      1.00  2.184124   .342169
   8.89824   8.89824      1.00  2.192794   .343299
   8.89813   8.89813      1.00  2.195424   .343699
   8.89802   8.89802      1.00  2.203484   .344739
   8.89791   8.89791      1.00  2.204984   .345709
   8.89780   8.89780      1.00  2.200704   .343589
   8.89769   8.89769      1.00  2.195564   .343279
   8.89758   8.89758      1.00  2.194904   .344239
   8.89748   8.89748      1.00  2.192944   .345909
   8.89736   8.89736      1.00  2.191714   .344379
   8.89725   8.89725      1.00  2.197544   .346929
   8.89714   8.89714      1.00  2.201614   .345549
   8.89704   8.89704      1.00  2.201914   .348349
   8.89693   8.89693      1.00  2.185404   .345889
   8.89682   8.89682      1.00  2.200704   .350019
   8.89671   8.89671      1.00  2.202944   .349629
   8.89660   8.89660      1.00  2.203364   .350769
   8.89649   8.89649      1.00  2.200044   .350139
   8.89639   8.89639      1.00  2.198384   .348899
   8.89629   8.89629      1.00  2.195694   .349279
   8.89618   8.89618      1.00  2.198674   .349049
   8.89608   8.89608      1.00  2.197054   .349439
   8.89597   8.89597      1.00  2.195904   .350069
   8.89587   8.89587      1.00  2.203494   .350809
   8.89577   8.89577      1.00  2.209674   .351989
   8.89567   8.89567      1.00  2.203414   .351399
   8.89556   8.89556      1.00  2.202434   .350509
   8.89546   8.89546      1.00  2.186894   .350099
   8.89537   8.89537      1.00  2.200804   .353329
   8.89526   8.89526      1.00  2.196794   .351709
   8.89516   8.89516      1.00  2.199754   .352159
   8.89506   8.89506      1.00  2.196064   .349729
   8.89495   8.89495      1.00  2.198884   .351879
   8.89484   8.89484      1.00  2.198884   .352969
   8.89474   8.89474      1.00  2.201004   .354569
   8.89463   8.89463      1.00  2.202894   .354539
   8.89452   8.89452      1.00  2.204014   .353899
   8.89440   8.89440      1.00  2.200944   .355709
   8.89429   8.89429      1.00  2.202644   .354839
   8.89419   8.89419      1.00  2.203554   .353939
   8.89408   8.89408      1.00  2.198274   .354079
   8.89396   8.89396      1.00  2.184254   .349659
   8.89384   8.89384      1.00  2.199854   .351439
   8.89373   8.89373      1.00  2.201044   .347129
   8.89362   8.89362      1.00  2.199014   .347899
   8.89350   8.89350      1.00  2.205594   .349999
   8.89339   8.89339      1.00  2.206444   .350959
   8.89327   8.89327      1.00  2.206184   .352499
   8.89315   8.89315      1.00  2.202864   .352169
   8.89304   8.89304      1.00  2.198084   .348169
   8.89292   8.89292      1.00  2.196674   .346269
   8.89281   8.89281      1.00  2.195934   .345979
   8.89270   8.89270      1.00  2.200924   .349099
   8.89258   8.89258      1.00  2.198594   .349549
   8.89247   8.89247      1.00  2.201764   .350979
   8.89236   8.89236      1.00  2.187084   .349039
   8.89225   8.89225      1.00  2.201784   .351869
   8.89213   8.89213      1.00  2.202024   .352129
   8.89202   8.89202      1.00  2.202614   .350519
   8.89192   8.89192      1.00  2.202684   .351859
   8.89181   8.89181      1.00  2.203234   .351479
   8.89169   8.89169      1.00  2.197604   .351969
   8.89158   8.89158      1.00  2.195254   .351229
   8.89147   8.89147      1.00  2.199974   .353059
   8.89137   8.89137      1.00  2.197814   .352269
   8.89125   8.89125      1.00  2.202264   .354629
   8.89113   8.89113      1.00  2.199854   .352439
   8.89102   8.89102      1.00  2.203264   .352879
   8.89091   8.89091      1.00  2.205894   .353939
   8.89080   8.89080      1.00  2.191134   .352969
   8.89068   8.89068      1.00  2.198904   .354159
   8.89057   8.89057      1.00  2.203134   .354399
   8.89046   8.89046      1.00  2.199784   .353869
   8.89034   8.89034      1.00  2.190474   .351499
   8.89021   8.89021      1.00  2.200244   .352869
   8.89010   8.89010      1.00  2.203974   .352589
   8.88998   8.88998      1.00  2.205944   .354279
   8.88986   8.88986      1.00  2.206904   .357139
   8.88975   8.88975      1.00  2.201644   .355719
   8.88963   8.88963      1.00  2.199064   .353709
   8.88951   8.88951      1.00  2.203794   .351589
   8.88940   8.88940      1.00  2.205304   .351249
   8.88929   8.88929      1.00  2.184784   .346849
   8.88918   8.88918      1.00  2.198404   .349749
   8.88906   8.88906      1.00  2.201484   .347989
   8.88894   8.88894      1.00  2.199774   .348959
   8.88882   8.88882      1.00  2.202924   .349139
   8.88872   8.88872      1.00  2.205534   .349459
   8.88862   8.88862      1.00  2.206394   .348329
   8.88850   8.88850      1.00  2.205284   .348889
   8.88839   8.88839      1.00  2.207214   .347749
   8.88829   8.88829      1.00  2.201424   .347339
   8.88819   8.88819      1.00  2.200984   .348209
   8.88806   8.88806      1.00  2.199474   .348899
   8.88795   8.88795      1.00  2.198634   .350679
   8.88784   8.88784      1.00  2.195914   .350269
   8.88773   8.88773      1.00  2.199104   .349959
   8.88762   8.88762      1.00  2.205514   .351069
   8.88751   8.88751      1.00  2.208864   .350619
   8.88741   8.88741      1.00  2.209134   .349639
   8.88730   8.88730      1.00  2.206404   .346009
   8.88718   8.88718      1.00  2.204034   .346929
   8.88707   8.88707      1.00  2.204514   .345599
   8.88697   8.88697      1.00  2.204274   .345729
   8.88686   8.88686      1.00  2.202814   .345219
   8.88675   8.88675      1.00  2.198614   .343809
   8.88664   8.88664      1.00  2.203394   .343349
   8.88653   8.88653      1.00  2.202004   .343489
   8.88643   8.88643      1.00  2.208134   .345219
   8.88633   8.88633      1.00  2.190184   .342129
   8.88622   8.88622      1.00  2.207634   .343589
   8.88612   8.88612      1.00  2.208894   .345129
   8.88602   8.88602      1.00  2.207174   .346369
   8.88591   8.88591      1.00  2.202214   .346209
   8.88581   8.88581      1.00  2.200094   .346319
   8.88571   8.88571      1.00  2.202374   .346249
   8.88561   8.88561      1.00  2.199054   .343709
   8.88550   8.88550      1.00  2.202524   .343849
   8.88539   8.88539      1.00  2.207794   .344999
   8.88529   8.88529      1.00  2.209834   .343979
   8.88520   8.88520      1.00  2.210714   .344209
   8.88509   8.88509      1.00  2.208414   .342979
   8.88498   8.88498      1.00  2.192744   .340209
   8.88488   8.88488      1.00  2.202614   .343619
   8.88478   8.88478      1.00  2.204234   .345019
   8.88467   8.88467      1.00  2.200904   .342409
   8.88456   8.88456      1.00  2.201084   .342689
   8.88445   8.88445      1.00  2.207794   .341529
   8.88435   8.88435      1.00  2.206004   .341149
   8.88423   8.88423      1.00  2.204434   .341629
   8.88412   8.88412      1.00  2.210994   .343749
   8.88401   8.88401      1.00  2.207064   .344359
   8.88390   8.88390      1.00  2.205344   .342619
   8.88378   8.88378      1.00  2.205684   .338839
   8.88366   8.88366      1.00  2.206604   .339359
   8.88354   8.88354      1.00  2.194344   .336599
   8.88343   8.88343      1.00  2.200134   .336929
   8.88331   8.88331      1.00  2.200404   .337679
   8.88320   8.88320      1.00  2.202114   .336959
   8.88309   8.88309      1.00  2.207454   .338539
   8.88297   8.88297      1.00  2.210074   .338519
   8.88286   8.88286      1.00  2.206154   .339989
   8.88274   8.88274      1.00  2.207844   .342719
   8.88263   8.88263      1.00  2.205144   .339639
   8.88253   8.88253      1.00  2.201334   .339569
   8.88241   8.88241      1.00  2.198764   .337619
   8.88230   8.88230      1.00  2.200364   .337869
   8.88219   8.88219      1.00  2.202314   .337429
   8.88208   8.88208      1.00  2.188114   .334159
   8.88197   8.88197      1.00  2.202324   .335669
   8.88186   8.88186      1.00  2.201924   .337229
   8.88176   8.88176      1.00  2.207914   .339479
   8.88165   8.88165      1.00  2.205164   .339379
   8.88154   8.88154      1.00  2.205454   .337769
   8.88142   8.88142      1.00  2.204634   .336519
   8.88132   8.88132      1.00  2.201874   .337489
   8.88121   8.88121      1.00  2.200054   .338689
   8.88109   8.88109      1.00  2.194034   .337579
   8.88098   8.88098      1.00  2.198904   .339269
   8.88087   8.88087      1.00  2.196804   .338019
   8.88076   8.88076      1.00  2.200544   .338259
   8.88064   8.88064      1.00  2.205604   .336309
   8.88052   8.88052      1.00  2.191034   .334439
   8.88041   8.88041      1.00  2.205134   .337949
   8.88029   8.88029      1.00  2.202684   .337999
   8.88017   8.88017      1.00  2.195474   .335309
   8.88005   8.88005      1.00  2.193204   .334949
   8.87993   8.87993      1.00  2.198694   .335009
   8.87982   8.87982      1.00  2.198294   .335759
   8.87971   8.87971      1.00  2.195804   .333429
   8.87959   8.87959      1.00  2.199064   .334659
   8.87948   8.87948      1.00  2.196844   .335629
   8.87937   8.87937      1.00  2.201934   .337319
   8.87925   8.87925      1.00  2.198894   .338659
   8.87913   8.87913      1.00  2.201264   .336139
   8.87903   8.87903      1.00  2.197204   .337119
   8.87892   8.87892      1.00  2.184174   .335259
   8.87880   8.87880      1.00  2.193574   .336809
   8.87868   8.87868      1.00  2.192944   .336509
   8.87858   8.87858      1.00  2.194574   .337409
   8.87847   8.87847      1.00  2.193364   .335209
   8.87835   8.87835      1.00  2.189754   .334349
   8.87824   8.87824      1.00  2.192804   .336019
   8.87814   8.87814      1.00  2.201644   .337809
   8.87803   8.87803      1.00  2.198994   .337579
   8.87791   8.87791      1.00  2.199574   .336789
   8.87780   8.87780      1.00  2.189924   .335079
   8.87769   8.87769      1.00  2.187584   .336199
   8.87758   8.87758      1.00  2.190724   .336129
   8.87747   8.87747      1.00  2.188004   .336749
   8.87736   8.87736      1.00  2.185554   .337499
   8.87726   8.87726      1.00  2.178704   .336459
   8.87715   8.87715      1.00  2.196424   .340489
   8.87703   8.87703      1.00  2.191574   .338699
   8.87692   8.87692      1.00  2.192904   .339499
   8.87681   8.87681      1.00  2.197004   .340419
   8.87671   8.87671      1.00  2.193314   .339169
   8.87660   8.87660      1.00  2.189804   .339669
   8.87649   8.87649      1.00  2.187904   .339409
   8.87639   8.87639      1.00  2.189034   .339139
   8.87628   8.87628      1.00  2.189244   .338529
   8.87618   8.87618      1.00  2.189034   .341099
   8.87607   8.87607      1.00  2.190984   .341819
   8.87597   8.87597      1.00  2.193324   .342229
   8.87587   8.87587      1.00  2.178524   .340259
   8.87576   8.87576      1.00  2.195634   .342419
   8.87566   8.87566      1.00  2.194924   .342329
   8.87556   8.87556      1.00  2.189074   .340439
   8.87546   8.87546      1.00  2.188654   .342779
   8.87535   8.87535      1.00  2.186924   .342669
   8.87525   8.87525      1.00  2.185014   .343159
   8.87515   8.87515      1.00  2.185844   .345149
   8.87505   8.87505      1.00  2.191134   .347789
   8.87494   8.87494      1.00  2.188714   .346989
   8.87483   8.87483      1.00  2.195264   .347199
   8.87472   8.87472      1.00  2.194244   .344499
   8.87462   8.87462      1.00  2.189604   .346349
   8.87451   8.87451      1.00  2.182884   .343929
   8.87439   8.87439      1.00  2.188304   .345039
   8.87429   8.87429      1.00  2.191664   .345479
   8.87417   8.87417      1.00  2.186124   .344469
   8.87406   8.87406      1.00  2.188244   .344829
   8.87394   8.87394      1.00  2.188254   .347689
   8.87383   8.87383      1.00  2.184994   .346379
   8.87372   8.87372      1.00  2.190534   .345819
   8.87360   8.87360      1.00  2.190524   .345789
   8.87348   8.87348      1.00  2.194524   .347129
   8.87337   8.87337      1.00  2.190784   .345379
   8.87326   8.87326      1.00  2.192194   .347629
   8.87314   8.87314      1.00  2.186334   .347549
   8.87302   8.87302      1.00  2.181904   .346029
   8.87290   8.87290      1.00  2.182674   .345159
   8.87279   8.87279      1.00  2.177454   .344559
   8.87268   8.87268      1.00  2.183094   .346529
   8.87256   8.87256      1.00  2.190314   .348019
   8.87245   8.87245      1.00  2.195554   .349029
   8.87234   8.87234      1.00  2.190504   .348319
   8.87222   8.87222      1.00  2.191544   .347889
   8.87211   8.87211      1.00  2.190774   .350289
   8.87200   8.87200      1.00  2.186844   .348989
   8.87190   8.87190      1.00  2.183324   .347919
   8.87178   8.87178      1.00  2.187764   .349499
   8.87167   8.87167      1.00  2.184734   .351359
   8.87156   8.87156      1.00  2.185494   .350659
   8.87146   8.87146      1.00  2.187424   .354019
   8.87134   8.87134      1.00  2.170644   .348769
   8.87123   8.87123      1.00  2.188954   .351869
   8.87112   8.87112      1.00  2.193894   .352019
   8.87101   8.87101      1.00  2.192314   .351779
   8.87089   8.87089      1.00  2.190154   .350539
   8.87077   8.87077      1.00  2.188094   .352149
   8.87066   8.87066      1.00  2.185244   .352929
   8.87054   8.87054      1.00  2.180944   .352249
   8.87042   8.87042      1.00  2.183284   .354759
   8.87031   8.87031      1.00  2.188024   .355459
   8.87019   8.87019      1.00  2.185974   .353769
   8.87007   8.87007      1.00  2.189524   .353749
   8.86995   8.86995      1.00  2.190624   .354639
   8.86983   8.86983      1.00  2.187864   .353969
   8.86972   8.86972      1.00  2.191034   .355549
   8.86960   8.86960      1.00  2.174944   .350869
   8.86949   8.86949      1.00  2.183954   .354149
   8.86937   8.86937      1.00  2.182134   .355039
   8.86926   8.86926      1.00  2.185604   .355079
   8.86914   8.86914      1.00  2.186454   .355779
   8.86903   8.86903      1.00  2.183914   .353279
   8.86892   8.86892      1.00  2.191484   .356489
   8.86881   8.86881      1.00  2.191764   .355889
   8.86870   8.86870      1.00  2.189564   .356679
   8.86859   8.86859      1.00  2.192614   .357979
   8.86848   8.86848      1.00  2.197034   .357819
   8.86837   8.86837      1.00  2.192384   .358669
   8.86826   8.86826      1.00  2.182574   .357019
   8.86815   8.86815      1.00  2.186944   .359359
   8.86803   8.86803      1.00  2.167784   .357069
   8.86793   8.86793      1.00  2.186164   .358289
   8.86781   8.86781      1.00  2.196504   .361519
   8.86770   8.86770      1.00  2.191354   .361409
   8.86759   8.86759      1.00  2.195504   .362479
   8.86749   8.86749      1.00  2.195584   .361079
   8.86738   8.86738      1.00  2.189364   .362559
   8.86727   8.86727      1.00  2.183694   .364419
   8.86715   8.86715      1.00  2.190184   .365099
   8.86705   8.86705      1.00  2.188724   .364469
   8.86694   8.86694      1.00  2.178814   .363149
   8.86682   8.86682      1.00  2.184124   .364079
   8.86671   8.86671      1.00  2.186604   .365019
   8.86661   8.86661      1.00  2.189954   .366279
   8.86651   8.86651      1.00  2.190224   .367479
   8.86640   8.86640      1.00  2.177634   .366599
   8.86629   8.86629      1.00  2.191274   .368679
   8.86619   8.86619      1.00  2.186404   .368639
   8.86609   8.86609      1.00  2.192494   .370179
   8.86598   8.86598      1.00  2.186844   .367869
   8.86588   8.86588      1.00  2.182194   .367699
   8.86578   8.86578      1.00  2.185314   .368239
   8.86568   8.86568      1.00  2.180884   .367709
   8.86557   8.86557      1.00  2.179664   .367649
   8.86547   8.86547      1.00  2.186764   .368349
   8.86537   8.86537      1.00  2.190084   .370499
   8.86527   8.86527      1.00  2.188604   .367649
   8.86515   8.86515      1.00  2.189334   .367549
   8.86505   8.86505      1.00  2.184174   .368399
   8.86495   8.86495      1.00  2.170144   .365109
   8.86485   8.86485      1.00  2.183504   .365389
   8.86473   8.86473      1.00  2.183884   .365359
   8.86462   8.86462      1.00  2.181104   .365689
   8.86452   8.86452      1.00  2.183394   .365889
   8.86442   8.86442      1.00  2.189154   .369639
   8.86431   8.86431      1.00  2.188094   .369039
   8.86418   8.86418      1.00  2.186894   .368109
   8.86407   8.86407      1.00  2.191604   .369349
   8.86396   8.86396      1.00  2.187204   .367479
   8.86385   8.86385      1.00  2.180824   .364849
   8.86373   8.86373      1.00  2.186404   .365449
   8.86362   8.86362      1.00  2.182494   .364829
   8.86349   8.86349      1.00  2.167104   .362259
   8.86338   8.86338      1.00  2.179384   .365419
   8.86327   8.86327      1.00  2.184924   .365909
   8.86315   8.86315      1.00  2.182604   .365369
   8.86304   8.86304      1.00  2.185504   .366169
   8.86293   8.86293      1.00  2.187424   .368599
   8.86281   8.86281      1.00  2.187234   .366259
   8.86270   8.86270      1.00  2.182404   .365649
   8.86258   8.86258      1.00  2.182244   .369039
   8.86246   8.86246      1.00  2.178694   .368519
   8.86235   8.86235      1.00  2.177624   .369379
   8.86224   8.86224      1.00  2.181734   .370549
   8.86213   8.86213      1.00  2.183564   .371549
   8.86202   8.86202      1.00  2.181634   .368719
   8.86191   8.86191      1.00  2.171134   .369519
   8.86181   8.86181      1.00  2.184234   .370119
   8.86170   8.86170      1.00  2.182134   .370049
   8.86158   8.86158      1.00  2.182674   .370679
   8.86147   8.86147      1.00  2.184804   .371669
   8.86136   8.86136      1.00  2.182824   .370429
   8.86125   8.86125      1.00  2.178364   .369039
   8.86113   8.86113      1.00  2.177004   .368059
   8.86102   8.86102      1.00  2.173454   .366689
   8.86091   8.86091      1.00  2.175054   .368959
   8.86079   8.86079      1.00  2.178414   .369129
   8.86067   8.86067      1.00  2.181974   .369849
   8.86055   8.86055      1.00  2.185334   .369749
   8.86044   8.86044      1.00  2.183194   .369109
   8.86033   8.86033      1.00  2.172414   .368879
   8.86020   8.86020      1.00  2.177004   .369109
   8.86008   8.86008      1.00  2.178024   .370039
   8.85997   8.85997      1.00  2.172974   .368569
   8.85985   8.85985      1.00  2.176444   .367719
   8.85974   8.85974      1.00  2.179204   .368049
   8.85963   8.85963      1.00  2.176254   .372289
   8.85951   8.85951      1.00  2.183064   .375379
   8.85939   8.85939      1.00  2.186774   .374629
   8.85928   8.85928      1.00  2.181334   .373079
   8.85916   8.85916      1.00  2.179874   .373189
   8.85906   8.85906      1.00  2.179834   .372929
   8.85894   8.85894      1.00  2.180404   .373379
   8.85882   8.85882      1.00  2.173964   .372879
   8.85871   8.85871      1.00  2.166644   .368349
   8.85861   8.85861      1.00  2.171954   .368629
   8.85850   8.85850      1.00  2.177454   .370889
   8.85838   8.85838      1.00  2.178634   .370379
   8.85828   8.85828      1.00  2.184314   .371319
   8.85817   8.85817      1.00  2.182484   .371209
   8.85805   8.85805      1.00  2.183744   .372319
   8.85794   8.85794      1.00  2.187414   .373089
   8.85783   8.85783      1.00  2.178274   .371529
   8.85772   8.85772      1.00  2.176864   .370709
   8.85762   8.85762      1.00  2.179934   .372349
   8.85751   8.85751      1.00  2.172854   .370369
   8.85739   8.85739      1.00  2.173724   .371049
   8.85729   8.85729      1.00  2.176984   .372279
   8.85718   8.85718      1.00  2.166504   .372619
   8.85707   8.85707      1.00  2.178874   .372339
   8.85695   8.85695      1.00  2.185084   .371919
   8.85685   8.85685      1.00  2.185034   .372609
   8.85674   8.85674      1.00  2.175724   .371819
   8.85663   8.85663      1.00  2.179944   .373089
   8.85652   8.85652      1.00  2.177214   .373549
   8.85642   8.85642      1.00  2.174794   .374459
   8.85632   8.85632      1.00  2.179134   .372949
   8.85621   8.85621      1.00  2.179084   .373739
   8.85611   8.85611      1.00  2.172774   .372459
   8.85601   8.85601      1.00  2.181444   .375129
   8.85591   8.85591      1.00  2.187864   .374759
   8.85580   8.85580      1.00  2.180804   .374269
   8.85570   8.85570      1.00  2.182264   .375489
   8.85560   8.85560      1.00  2.171014   .374789
   8.85550   8.85550      1.00  2.176674   .376759
   8.85540   8.85540      1.00  2.170434   .372019
   8.85529   8.85529      1.00  2.178054   .374979
   8.85518   8.85518      1.00  2.174204   .373859
   8.85508   8.85508      1.00  2.176764   .374419
   8.85498   8.85498      1.00  2.183594   .374609
   8.85488   8.85488      1.00  2.179554   .372689
   8.85477   8.85477      1.00  2.177864   .374749
   8.85466   8.85466      1.00  2.182944   .374339
   8.85455   8.85455      1.00  2.178644   .374959
   8.85444   8.85444      1.00  2.173384   .372959
   8.85433   8.85433      1.00  2.174994   .374959
   8.85422   8.85422      1.00  2.167864   .372049
   8.85411   8.85411      1.00  2.171754   .372629
   8.85399   8.85399      1.00  2.178284   .373939
   8.85388   8.85388      1.00  2.178344   .374569
   8.85377   8.85377      1.00  2.174284   .373509
   8.85364   8.85364      1.00  2.180224   .374579
   8.85353   8.85353      1.00  2.178284   .373049
   8.85342   8.85342      1.00  2.180274   .375899
   8.85331   8.85331      1.00  2.176984   .375069
   8.85319   8.85319      1.00  2.175924   .373589
   8.85307   8.85307      1.00  2.171054   .374369
   8.85296   8.85296      1.00  2.166204   .371429
   8.85284   8.85284      1.00  2.172104   .371479
   8.85272   8.85272      1.00  2.166434   .372779
   8.85261   8.85261      1.00  2.167684   .375989
   8.85250   8.85250      1.00  2.178754   .375619
   8.85239   8.85239      1.00  2.177174   .372459
   8.85227   8.85227      1.00  2.173944   .371469
   8.85216   8.85216      1.00  2.175294   .373509
   8.85205   8.85205      1.00  2.177754   .373149
   8.85194   8.85194      1.00  2.167474   .371769
   8.85183   8.85183      1.00  2.173784   .373409
   8.85172   8.85172      1.00  2.171134   .373079
   8.85162   8.85162      1.00  2.166524   .374419
   8.85150   8.85150      1.00  2.172764   .373709
   8.85139   8.85139      1.00  2.176074   .373289
   8.85127   8.85127      1.00  2.174804   .372749
   8.85116   8.85116      1.00  2.158664   .368719
   8.85106   8.85106      1.00  2.179764   .373149
   8.85094   8.85094      1.00  2.175404   .371189
   8.85082   8.85082      1.00  2.169044   .372139
   8.85071   8.85071      1.00  2.169734   .369859
   8.85059   8.85059      1.00  2.168934   .371429
   8.85048   8.85048      1.00  2.169794   .372299
   8.85036   8.85036      1.00  2.172484   .372759
   8.85024   8.85024      1.00  2.174354   .375099
   8.85012   8.85012      1.00  2.169404   .372149
   8.85000   8.85000      1.00  2.178654   .371389
   8.84988   8.84988      1.00  2.180224   .370899
   8.84977   8.84977      1.00  2.175054   .371159
   8.84965   8.84965      1.00  2.169524   .371989
   8.84953   8.84953      1.00  2.166964   .373419
   8.84941   8.84941      1.00  2.167304   .372689
   8.84931   8.84931      1.00  2.171894   .371649
   8.84919   8.84919      1.00  2.175904   .370739
   8.84908   8.84908      1.00  2.174724   .370259
   8.84896   8.84896      1.00  2.176564   .370699
   8.84885   8.84885      1.00  2.175814   .372279
   8.84874   8.84874      1.00  2.173484   .373389
   8.84863   8.84863      1.00  2.180514   .374619
   8.84852   8.84852      1.00  2.182544   .374389
   8.84841   8.84841      1.00  2.175174   .372149
   8.84830   8.84830      1.00  2.172384   .371619
   8.84818   8.84818      1.00  2.172714   .371599
   8.84807   8.84807      1.00  2.157894   .369049
   8.84797   8.84797      1.00  2.169194   .373009
   8.84786   8.84786      1.00  2.176604   .370009
   8.84775   8.84775      1.00  2.179044   .371869
   8.84763   8.84763      1.00  2.183974   .372879
   8.84752   8.84752      1.00  2.183754   .374219
   8.84742   8.84742      1.00  2.180964   .372929
   8.84730   8.84730      1.00  2.177754   .374169
   8.84719   8.84719      1.00  2.176934   .372319
   8.84708   8.84708      1.00  2.173164   .372059
   8.84698   8.84698      1.00  2.173394   .372369
   8.84686   8.84686      1.00  2.178014   .372069
   8.84675   8.84675      1.00  2.180954   .373029
   8.84665   8.84665      1.00  2.182144   .375429
   8.84655   8.84655      1.00  2.167954   .372169
   8.84644   8.84644      1.00  2.179384   .376179
   8.84633   8.84633      1.00  2.179714   .376539
   8.84623   8.84623      1.00  2.182544   .375069
   8.84613   8.84613      1.00  2.179504   .375009
   8.84602   8.84602      1.00  2.180644   .376699
   8.84592   8.84592      1.00  2.176414   .374119
   8.84581   8.84581      1.00  2.180184   .373509
   8.84571   8.84571      1.00  2.178234   .372859
   8.84561   8.84561      1.00  2.176154   .369889
   8.84550   8.84550      1.00  2.186194   .371949
   8.84540   8.84540      1.00  2.182764   .371609
   8.84530   8.84530      1.00  2.189554   .373679
   8.84520   8.84520      1.00  2.184894   .373099
   8.84509   8.84509      1.00  2.173934   .370999
   8.84499   8.84499      1.00  2.180874   .373659
   8.84489   8.84489      1.00  2.183374   .374649
   8.84477   8.84477      1.00  2.179584   .375009
   8.84466   8.84466      1.00  2.178384   .375649
   8.84455   8.84455      1.00  2.183204   .375739
   8.84445   8.84445      1.00  2.185254   .377209
   8.84434   8.84434      1.00  2.183754   .375639
   8.84423   8.84423      1.00  2.189034   .376049
   8.84412   8.84412      1.00  2.186654   .377859
   8.84400   8.84400      1.00  2.187864   .375709
   8.84388   8.84388      1.00  2.184034   .376239
   8.84377   8.84377      1.00  2.184154   .375659
   8.84366   8.84366      1.00  2.174354   .376329
   8.84353   8.84353      1.00  2.179274   .378449
   8.84342   8.84342      1.00  2.186364   .379779
   8.84330   8.84330      1.00  2.182204   .377999
   8.84319   8.84319      1.00  2.186244   .377699
   8.84308   8.84308      1.00  2.190354   .378229
   8.84296   8.84296      1.00  2.190344   .379439
   8.84284   8.84284      1.00  2.187804   .378989
   8.84272   8.84272      1.00  2.187804   .379789
   8.84262   8.84262      1.00  2.182604   .377459
   8.84250   8.84250      1.00  2.179134   .374549
   8.84238   8.84238      1.00  2.184034   .375659
   8.84227   8.84227      1.00  2.182734   .374299
   8.84217   8.84217      1.00  2.182254   .373699
   8.84205   8.84205      1.00  2.188654   .374259
   8.84194   8.84194      1.00  2.175784   .374439
   8.84183   8.84183      1.00  2.189474   .375309
   8.84172   8.84172      1.00  2.188354   .375949
   8.84161   8.84161      1.00  2.190584   .376719
   8.84150   8.84150      1.00  2.188974   .374799
   8.84139   8.84139      1.00  2.186694   .377569
   8.84128   8.84128      1.00  2.189564   .376359
   8.84116   8.84116      1.00  2.183204   .376809
   8.84105   8.84105      1.00  2.186654   .376479
   8.84094   8.84094      1.00  2.188964   .379469
   8.84083   8.84083      1.00  2.190164   .378599
   8.84071   8.84071      1.00  2.184124   .377279
   8.84059   8.84059      1.00  2.190604   .379209
   8.84048   8.84048      1.00  2.192684   .379659
   8.84036   8.84036      1.00  2.188424   .378779
   8.84023   8.84023      1.00  2.172684   .376879
   8.84011   8.84011      1.00  2.189264   .378799
   8.84000   8.84000      1.00  2.183614   .377519
   8.83989   8.83989      1.00  2.180764   .378969
   8.83977   8.83977      1.00  2.182914   .380569
   8.83965   8.83965      1.00  2.185004   .380019
   8.83953   8.83953      1.00  2.185934   .379699
   8.83942   8.83942      1.00  2.192974   .380599
   8.83930   8.83930      1.00  2.189094   .382259
   8.83918   8.83918      1.00  2.188424   .380149
   8.83907   8.83907      1.00  2.190274   .382279
   8.83896   8.83896      1.00  2.188614   .383479
   8.83885   8.83885      1.00  2.183594   .384229
   8.83874   8.83874      1.00  2.170874   .383839
   8.83863   8.83863      1.00  2.186284   .382269
   8.83852   8.83852      1.00  2.186114   .383229
   8.83841   8.83841      1.00  2.189084   .383549
   8.83830   8.83830      1.00  2.194364   .383819
   8.83819   8.83819      1.00  2.191564   .383859
   8.83808   8.83808      1.00  2.191494   .384499
   8.83796   8.83796      1.00  2.189964   .384829
   8.83785   8.83785      1.00  2.189524   .383299
   8.83775   8.83775      1.00  2.183574   .384519
   8.83764   8.83764      1.00  2.189614   .385279
   8.83753   8.83753      1.00  2.183984   .384539
   8.83742   8.83742      1.00  2.184114   .385179
   8.83731   8.83731      1.00  2.186774   .386559
   8.83720   8.83720      1.00  2.185984   .388259
   8.83709   8.83709      1.00  2.191984   .387919
   8.83698   8.83698      1.00  2.195144   .387959
   8.83687   8.83687      1.00  2.194084   .387189
   8.83676   8.83676      1.00  2.187074   .386179
   8.83665   8.83665      1.00  2.187404   .387389
   8.83655   8.83655      1.00  2.190284   .386159
   8.83644   8.83644      1.00  2.188374   .388699
   8.83634   8.83634      1.00  2.188114   .386069
   8.83623   8.83623      1.00  2.186484   .387429
   8.83613   8.83613      1.00  2.190204   .389709
   8.83603   8.83603      1.00  2.187274   .388199
   8.83593   8.83593      1.00  2.192754   .390149
   8.83582   8.83582      1.00  2.178464   .387289
   8.83571   8.83571      1.00  2.190454   .389739
   8.83561   8.83561      1.00  2.193264   .392669
   8.83552   8.83552      1.00  2.189804   .389889
   8.83541   8.83541      1.00  2.183134   .387299
   8.83530   8.83530      1.00  2.183224   .386399
   8.83520   8.83520      1.00  2.191274   .388859
   8.83510   8.83510      1.00  2.186514   .392439
   8.83499   8.83499      1.00  2.189644   .391099
   8.83489   8.83489      1.00  2.195874   .392199
   8.83478   8.83478      1.00  2.190364   .392019
   8.83468   8.83468      1.00  2.195574   .391309
   8.83456   8.83456      1.00  2.192704   .391429
   8.83445   8.83445      1.00  2.185614   .389499
   8.83435   8.83435      1.00  2.186394   .389749
   8.83424   8.83424      1.00  2.183994   .392189
   8.83411   8.83411      1.00  2.187064   .394039
   8.83400   8.83400      1.00  2.189444   .395109
   8.83390   8.83390      1.00  2.192284   .396499
   8.83378   8.83378      1.00  2.192674   .397479
   8.83366   8.83366      1.00  2.190464   .394199
   8.83354   8.83354      1.00  2.194554   .394819
   8.83343   8.83343      1.00  2.191684   .394129
   8.83332   8.83332      1.00  2.189634   .394089
   8.83320   8.83320      1.00  2.190594   .396299
   8.83308   8.83308      1.00  2.188364   .397029
   8.83297   8.83297      1.00  2.189774   .397469
   8.83286   8.83286      1.00  2.190174   .397489
   8.83274   8.83274      1.00  2.187754   .397679
   8.83262   8.83262      1.00  2.174434   .393959
   8.83251   8.83251      1.00  2.193224   .397179
   8.83240   8.83240      1.00  2.198584   .398719
   8.83228   8.83228      1.00  2.194424   .397359
   8.83217   8.83217      1.00  2.195794   .399959
   8.83206   8.83206      1.00  2.189454   .397909
   8.83196   8.83196      1.00  2.191854   .400219
   8.83185   8.83185      1.00  2.190354   .399249
   8.83173   8.83173      1.00  2.188024   .398949
   8.83162   8.83162      1.00  2.190504   .396209
   8.83152   8.83152      1.00  2.190614   .398349
   8.83140   8.83140      1.00  2.191444   .398719
   8.83129   8.83129      1.00  2.191064   .398219
   8.83118   8.83118      1.00  2.182194   .398039
   8.83107   8.83107      1.00  2.195634   .401929
   8.83095   8.83095      1.00  2.192124   .402359
   8.83083   8.83083      1.00  2.193454   .401749
   8.83072   8.83072      1.00  2.189794   .402099
   8.83061   8.83061      1.00  2.195524   .400309
   8.83049   8.83049      1.00  2.192004   .398649
   8.83037   8.83037      1.00  2.192334   .401259
   8.83026   8.83026      1.00  2.190814   .402199
   8.83014   8.83014      1.00  2.195614   .403349
   8.83002   8.83002      1.00  2.198144   .404509
   8.82989   8.82989      1.00  2.197344   .405809
   8.82978   8.82978      1.00  2.200114   .403279
   8.82967   8.82967      1.00  2.190414   .401909
   8.82955   8.82955      1.00  2.178894   .402469
   8.82943   8.82943      1.00  2.187394   .404799
   8.82932   8.82932      1.00  2.191904   .404829
   8.82921   8.82921      1.00  2.196584   .404959
   8.82909   8.82909      1.00  2.193484   .405829
   8.82898   8.82898      1.00  2.198274   .407079
   8.82887   8.82887      1.00  2.196304   .405039
   8.82876   8.82876      1.00  2.198204   .408169
   8.82865   8.82865      1.00  2.198594   .405849
   8.82853   8.82853      1.00  2.196684   .401909
   8.82843   8.82843      1.00  2.196404   .405429
   8.82832   8.82832      1.00  2.194664   .405829
   8.82821   8.82821      1.00  2.193554   .405249
   8.82810   8.82810      1.00  2.183694   .405739
   8.82800   8.82800      1.00  2.191474   .406169
   8.82788   8.82788      1.00  2.195884   .405689
   8.82777   8.82777      1.00  2.196444   .405969
   8.82766   8.82766      1.00  2.199834   .407719
   8.82755   8.82755      1.00  2.201354   .407769
   8.82744   8.82744      1.00  2.199894   .408259
   8.82733   8.82733      1.00  2.197064   .407969
   8.82722   8.82722      1.00  2.196334   .408239
   8.82711   8.82711      1.00  2.190774   .406999
   8.82700   8.82700      1.00  2.193084   .408949
   8.82689   8.82689      1.00  2.192074   .409989
   8.82678   8.82678      1.00  2.199484   .408679
   8.82668   8.82668      1.00  2.197404   .406929
   8.82657   8.82657      1.00  2.182114   .408449
   8.82647   8.82647      1.00  2.201024   .409019
   8.82636   8.82636      1.00  2.199604   .408359
   8.82626   8.82626      1.00  2.201254   .405059
   8.82616   8.82616      1.00  2.199474   .405339
   8.82605   8.82605      1.00  2.196744   .406569
   8.82594   8.82594      1.00  2.194174   .404819
   8.82584   8.82584      1.00  2.193984   .406469
   8.82574   8.82574      1.00  2.196984   .406759
   8.82564   8.82564      1.00  2.193074   .405399
   8.82553   8.82553      1.00  2.195784   .405779
   8.82543   8.82543      1.00  2.199744   .408029
   8.82533   8.82533      1.00  2.202214   .407809
   8.82523   8.82523      1.00  2.198654   .406249
   8.82512   8.82512      1.00  2.190504   .405229
   8.82502   8.82502      1.00  2.197844   .406229
   8.82492   8.82492      1.00  2.194124   .404199
   8.82480   8.82480      1.00  2.196174   .405219
   8.82469   8.82469      1.00  2.197064   .405559
   8.82459   8.82459      1.00  2.196034   .405369
   8.82448   8.82448      1.00  2.200664   .407439
   8.82437   8.82437      1.00  2.201834   .406569
   8.82426   8.82426      1.00  2.197774   .406739
   8.82415   8.82415      1.00  2.197974   .405489
   8.82405   8.82405      1.00  2.199994   .407359
   8.82392   8.82392      1.00  2.200554   .407059
   8.82380   8.82380      1.00  2.197224   .406759
   8.82369   8.82369      1.00  2.198754   .406109
   8.82358   8.82358      1.00  2.185554   .402719
   8.82345   8.82345      1.00  2.197414   .407869
   8.82333   8.82333      1.00  2.198654   .407839
   8.82322   8.82322      1.00  2.196224   .408129
   8.82310   8.82310      1.00  2.200894   .408169
   8.82299   8.82299      1.00  2.200694   .409459
   8.82288   8.82288      1.00  2.200994   .407499
   8.82276   8.82276      1.00  2.200774   .409099
   8.82265   8.82265      1.00  2.197694   .408949
   8.82253   8.82253      1.00  2.198864   .408969
   8.82242   8.82242      1.00  2.195594   .409159
   8.82231   8.82231      1.00  2.199714   .410889
   8.82220   8.82220      1.00  2.197794   .409059
   8.82209   8.82209      1.00  2.198654   .407689
   8.82197   8.82197      1.00  2.189444   .404779
   8.82187   8.82187      1.00  2.202184   .409179
   8.82176   8.82176      1.00  2.202924   .409779
   8.82164   8.82164      1.00  2.200434   .411099
   8.82153   8.82153      1.00  2.202274   .408209
   8.82142   8.82142      1.00  2.199414   .408009
   8.82131   8.82131      1.00  2.198594   .406389
   8.82119   8.82119      1.00  2.199654   .406379
   8.82108   8.82108      1.00  2.200224   .405909
   8.82097   8.82097      1.00  2.200154   .407179
   8.82086   8.82086      1.00  2.201754   .408079
   8.82074   8.82074      1.00  2.200594   .406779
   8.82062   8.82062      1.00  2.199534   .408739
   8.82050   8.82050      1.00  2.206314   .410859
   8.82039   8.82039      1.00  2.189264   .407009
   8.82027   8.82027      1.00  2.200234   .410589
   8.82014   8.82014      1.00  2.200484   .406189
   8.82003   8.82003      1.00  2.201594   .406669
   8.81992   8.81992      1.00  2.199244   .406179
   8.81980   8.81980      1.00  2.199284   .406429
   8.81967   8.81967      1.00  2.200824   .405939
   8.81956   8.81956      1.00  2.205274   .408029
   8.81945   8.81945      1.00  2.202134   .406939
   8.81933   8.81933      1.00  2.205174   .409639
   8.81921   8.81921      1.00  2.204514   .408359
   8.81911   8.81911      1.00  2.203574   .412279
   8.81900   8.81900      1.00  2.204154   .410089
   8.81887   8.81887      1.00  2.190644   .406589
   8.81877   8.81877      1.00  2.197424   .406019
   8.81866   8.81866      1.00  2.203884   .406619
   8.81855   8.81855      1.00  2.201854   .409059
   8.81844   8.81844      1.00  2.202984   .408769
   8.81832   8.81832      1.00  2.202904   .408379
   8.81821   8.81821      1.00  2.203114   .408379
   8.81810   8.81810      1.00  2.206384   .408919
   8.81799   8.81799      1.00  2.204694   .411019
   8.81788   8.81788      1.00  2.200764   .409619
   8.81777   8.81777      1.00  2.202534   .409539
   8.81766   8.81766      1.00  2.201384   .407999
   8.81755   8.81755      1.00  2.199234   .406449
   8.81744   8.81744      1.00  2.202674   .409409
   8.81733   8.81733      1.00  2.188364   .406729
   8.81727   8.81727      1.00  2.203394   .408029
