# Supplementary material for: Direct Observation of Palladium Leaching from Pd/C by a Simple Method: X-ray Absorption Spectroscopy of Heterogeneous Mixtures
Source: ACS Omega. 2023 Jun 7;8(24):21787–92. doi: 10.1021/acsomega.3c01343 (PMC10286095; doi:10.1021/acsomega.3c01343)
Supplement: Supplementary file 2 — ao3c01343_si_002.zip [file ao3c01343_si_002.zip › Figure 7,8/22_RK_AirOx_25C_05N_slow_HCl_30min_23.qd]

  9809     KEK-PF   NW10A
 _slow_HCl_30min 20.12.12 6:59: - 20.12.12 7:00: Serial#KEKPF-NW10A_047943
 22_RK_AirOx_25C_05N_slow_HCl_30min                                              
 Ring :   6.5 GeV    49.9 mA -   50.1 mA
 Mono :   Si(311)       D=  1.63747 A    Initial angle=  9.00023 deg
 NW10A     Transmission( 2)   Repetition= 23     Points= 1654
 Param file : QXAFS(SYNC)     angle axis (*)     Block =    1

 Block      Init-Ang  Final-Ang     Step/deg     Time/s       Num
     1        9.00023   8.81727          ***       1.00      1654
 Ortec(-1)     NDCH = 3
  Angle(c)  Angle(o)    time/s         2         3
      Mode         0         0         1         2
    Offset         0         0    .00492    .00311
   9.00023   9.00023      1.00  2.299984  2.469439
   9.00013   9.00013      1.00  2.303754  2.475649
   9.00001   9.00001      1.00  2.295744  2.470709
   8.99990   8.99990      1.00  2.305954  2.481659
   8.99979   8.99979      1.00  2.304654  2.481089
   8.99968   8.99968      1.00  2.307694  2.483109
   8.99956   8.99956      1.00  2.306914  2.484959
   8.99944   8.99944      1.00  2.309624  2.490789
   8.99934   8.99934      1.00  2.309114  2.489999
   8.99923   8.99923      1.00  2.309104  2.487229
   8.99912   8.99912      1.00  2.307684  2.489609
   8.99901   8.99901      1.00  2.304904  2.485679
   8.99890   8.99890      1.00  2.305124  2.484969
   8.99879   8.99879      1.00  2.305654  2.491609
   8.99868   8.99868      1.00  2.306024  2.489439
   8.99857   8.99857      1.00  2.304474  2.485909
   8.99846   8.99846      1.00  2.296794  2.475999
   8.99835   8.99835      1.00  2.304644  2.486869
   8.99824   8.99824      1.00  2.305824  2.491289
   8.99814   8.99814      1.00  2.307504  2.489539
   8.99803   8.99803      1.00  2.304724  2.487619
   8.99793   8.99793      1.00  2.303924  2.487459
   8.99781   8.99781      1.00  2.302634  2.485519
   8.99770   8.99770      1.00  2.302034  2.483759
   8.99760   8.99760      1.00  2.303214  2.487619
   8.99749   8.99749      1.00  2.307614  2.491889
   8.99737   8.99737      1.00  2.303314  2.489489
   8.99726   8.99726      1.00  2.304514  2.488449
   8.99716   8.99716      1.00  2.304784  2.490359
   8.99705   8.99705      1.00  2.289634  2.472559
   8.99695   8.99695      1.00  2.304514  2.491969
   8.99684   8.99684      1.00  2.305084  2.489329
   8.99673   8.99673      1.00  2.304314  2.489939
   8.99663   8.99663      1.00  2.302654  2.486779
   8.99652   8.99652      1.00  2.302564  2.487759
   8.99641   8.99641      1.00  2.301704  2.486819
   8.99632   8.99632      1.00  2.299764  2.486729
   8.99621   8.99621      1.00  2.302564  2.489109
   8.99611   8.99611      1.00  2.300534  2.485759
   8.99600   8.99600      1.00  2.303594  2.493699
   8.99590   8.99590      1.00  2.301644  2.487359
   8.99580   8.99580      1.00  2.300924  2.489649
   8.99569   8.99569      1.00  2.299494  2.489019
   8.99559   8.99559      1.00  2.295624  2.482269
   8.99550   8.99550      1.00  2.299204  2.490809
   8.99539   8.99539      1.00  2.298144  2.487529
   8.99529   8.99529      1.00  2.301204  2.491919
   8.99519   8.99519      1.00  2.300944  2.494049
   8.99509   8.99509      1.00  2.304054  2.498019
   8.99499   8.99499      1.00  2.302734  2.495729
   8.99488   8.99488      1.00  2.298834  2.493059
   8.99477   8.99477      1.00  2.305584  2.496069
   8.99467   8.99467      1.00  2.298194  2.488899
   8.99457   8.99457      1.00  2.300674  2.490919
   8.99445   8.99445      1.00  2.296914  2.486919
   8.99434   8.99434      1.00  2.299554  2.490619
   8.99423   8.99423      1.00  2.294834  2.487279
   8.99412   8.99412      1.00  2.291764  2.483499
   8.99401   8.99401      1.00  2.299804  2.493659
   8.99389   8.99389      1.00  2.297864  2.491259
   8.99378   8.99378      1.00  2.299484  2.492659
   8.99367   8.99367      1.00  2.299894  2.489429
   8.99355   8.99355      1.00  2.300654  2.491319
   8.99343   8.99343      1.00  2.301744  2.498059
   8.99332   8.99332      1.00  2.298444  2.494399
   8.99322   8.99322      1.00  2.296364  2.485999
   8.99309   8.99309      1.00  2.295014  2.487379
   8.99298   8.99298      1.00  2.298934  2.493089
   8.99287   8.99287      1.00  2.298544  2.496149
   8.99276   8.99276      1.00  2.298594  2.495319
   8.99265   8.99265      1.00  2.290334  2.487179
   8.99253   8.99253      1.00  2.296204  2.497709
   8.99243   8.99243      1.00  2.299044  2.500529
   8.99232   8.99232      1.00  2.299344  2.495889
   8.99220   8.99220      1.00  2.296754  2.494389
   8.99209   8.99209      1.00  2.299274  2.498339
   8.99199   8.99199      1.00  2.295544  2.492339
   8.99188   8.99188      1.00  2.294834  2.492939
   8.99176   8.99176      1.00  2.295364  2.492429
   8.99165   8.99165      1.00  2.296044  2.495899
   8.99155   8.99155      1.00  2.294734  2.493389
   8.99144   8.99144      1.00  2.298254  2.497999
   8.99133   8.99133      1.00  2.297774  2.497779
   8.99122   8.99122      1.00  2.298724  2.499859
   8.99111   8.99111      1.00  2.282114  2.482809
   8.99100   8.99100      1.00  2.292364  2.494009
   8.99088   8.99088      1.00  2.295044  2.498649
   8.99076   8.99076      1.00  2.293364  2.498049
   8.99065   8.99065      1.00  2.294174  2.494319
   8.99054   8.99054      1.00  2.293904  2.495439
   8.99042   8.99042      1.00  2.296704  2.498759
   8.99030   8.99030      1.00  2.299474  2.498909
   8.99018   8.99018      1.00  2.295374  2.496829
   8.99007   8.99007      1.00  2.295424  2.500479
   8.98995   8.98995      1.00  2.295534  2.499019
   8.98984   8.98984      1.00  2.295084  2.497069
   8.98972   8.98972      1.00  2.293134  2.497709
   8.98960   8.98960      1.00  2.292954  2.495819
   8.98948   8.98948      1.00  2.293414  2.495009
   8.98937   8.98937      1.00  2.277554  2.479189
   8.98926   8.98926      1.00  2.294134  2.500119
   8.98915   8.98915      1.00  2.293034  2.500449
   8.98904   8.98904      1.00  2.295444  2.504159
   8.98892   8.98892      1.00  2.300884  2.510369
   8.98881   8.98881      1.00  2.294634  2.501339
   8.98870   8.98870      1.00  2.296524  2.505539
   8.98858   8.98858      1.00  2.294184  2.504249
   8.98848   8.98848      1.00  2.290114  2.496029
   8.98838   8.98838      1.00  2.291104  2.501859
   8.98827   8.98827      1.00  2.291064  2.500769
   8.98815   8.98815      1.00  2.293364  2.502429
   8.98804   8.98804      1.00  2.290374  2.496469
   8.98793   8.98793      1.00  2.279574  2.482999
   8.98783   8.98783      1.00  2.295644  2.504599
   8.98772   8.98772      1.00  2.292944  2.502739
   8.98760   8.98760      1.00  2.293394  2.505779
   8.98750   8.98750      1.00  2.291944  2.502869
   8.98739   8.98739      1.00  2.290364  2.501329
   8.98727   8.98727      1.00  2.288704  2.499429
   8.98716   8.98716      1.00  2.290674  2.504049
   8.98706   8.98706      1.00  2.291144  2.503749
   8.98695   8.98695      1.00  2.288874  2.499169
   8.98684   8.98684      1.00  2.291784  2.506139
   8.98673   8.98673      1.00  2.291144  2.505239
   8.98662   8.98662      1.00  2.292424  2.506629
   8.98652   8.98652      1.00  2.290464  2.505759
   8.98641   8.98641      1.00  2.284914  2.497109
   8.98631   8.98631      1.00  2.288654  2.502549
   8.98620   8.98620      1.00  2.290674  2.506989
   8.98610   8.98610      1.00  2.287944  2.504119
   8.98600   8.98600      1.00  2.288374  2.503799
   8.98589   8.98589      1.00  2.287744  2.499339
   8.98580   8.98580      1.00  2.288134  2.500349
   8.98570   8.98570      1.00  2.288034  2.502089
   8.98559   8.98559      1.00  2.294094  2.507209
   8.98548   8.98548      1.00  2.292124  2.509929
   8.98538   8.98538      1.00  2.287844  2.503969
   8.98528   8.98528      1.00  2.288594  2.506039
   8.98517   8.98517      1.00  2.287134  2.507789
   8.98506   8.98506      1.00  2.276464  2.492259
   8.98497   8.98497      1.00  2.287204  2.504839
   8.98486   8.98486      1.00  2.291054  2.506459
   8.98475   8.98475      1.00  2.290314  2.504579
   8.98464   8.98464      1.00  2.291274  2.510779
   8.98454   8.98454      1.00  2.288964  2.508989
   8.98443   8.98443      1.00  2.293804  2.510709
   8.98431   8.98431      1.00  2.289504  2.510219
   8.98420   8.98420      1.00  2.293314  2.513399
   8.98410   8.98410      1.00  2.293464  2.514499
   8.98399   8.98399      1.00  2.286104  2.504499
   8.98387   8.98387      1.00  2.290084  2.509209
   8.98375   8.98375      1.00  2.290294  2.509559
   8.98364   8.98364      1.00  2.285234  2.503009
   8.98353   8.98353      1.00  2.288484  2.509699
   8.98341   8.98341      1.00  2.275334  2.493539
   8.98329   8.98329      1.00  2.290024  2.510869
   8.98318   8.98318      1.00  2.293044  2.512899
   8.98306   8.98306      1.00  2.293934  2.513149
   8.98294   8.98294      1.00  2.291634  2.511579
   8.98283   8.98283      1.00  2.290364  2.513569
   8.98272   8.98272      1.00  2.288334  2.513869
   8.98261   8.98261      1.00  2.289394  2.510199
   8.98249   8.98249      1.00  2.289794  2.510639
   8.98237   8.98237      1.00  2.288624  2.510939
   8.98227   8.98227      1.00  2.291634  2.518429
   8.98216   8.98216      1.00  2.293364  2.517509
   8.98205   8.98205      1.00  2.290024  2.513169
   8.98193   8.98193      1.00  2.293044  2.518029
   8.98183   8.98183      1.00  2.278844  2.500219
   8.98172   8.98172      1.00  2.290044  2.513819
   8.98161   8.98161      1.00  2.290014  2.513349
   8.98150   8.98150      1.00  2.288054  2.512109
   8.98139   8.98139      1.00  2.287574  2.514379
   8.98128   8.98128      1.00  2.289134  2.511589
   8.98116   8.98116      1.00  2.288494  2.510489
   8.98105   8.98105      1.00  2.289594  2.517869
   8.98094   8.98094      1.00  2.291974  2.519849
   8.98082   8.98082      1.00  2.294984  2.523319
   8.98070   8.98070      1.00  2.290044  2.517429
   8.98058   8.98058      1.00  2.290334  2.517629
   8.98047   8.98047      1.00  2.289054  2.514479
   8.98036   8.98036      1.00  2.290734  2.517439
   8.98024   8.98024      1.00  2.285944  2.513179
   8.98012   8.98012      1.00  2.282504  2.509539
   8.98000   8.98000      1.00  2.289554  2.518559
   8.97988   8.97988      1.00  2.288004  2.517869
   8.97976   8.97976      1.00  2.291164  2.518109
   8.97965   8.97965      1.00  2.293444  2.522749
   8.97954   8.97954      1.00  2.291134  2.517109
   8.97942   8.97942      1.00  2.290994  2.522179
   8.97930   8.97930      1.00  2.289664  2.519639
   8.97919   8.97919      1.00  2.287494  2.515559
   8.97908   8.97908      1.00  2.286384  2.516419
   8.97898   8.97898      1.00  2.290774  2.522659
   8.97886   8.97886      1.00  2.288304  2.521199
   8.97875   8.97875      1.00  2.289344  2.518509
   8.97863   8.97863      1.00  2.274334  2.503909
   8.97853   8.97853      1.00  2.286994  2.523299
   8.97842   8.97842      1.00  2.293274  2.533659
   8.97831   8.97831      1.00  2.293254  2.529429
   8.97820   8.97820      1.00  2.289504  2.527839
   8.97809   8.97809      1.00  2.289044  2.530469
   8.97798   8.97798      1.00  2.287364  2.527059
   8.97787   8.97787      1.00  2.287584  2.521049
   8.97775   8.97775      1.00  2.285224  2.523329
   8.97765   8.97765      1.00  2.290584  2.528469
   8.97753   8.97753      1.00  2.289004  2.523759
   8.97742   8.97742      1.00  2.283604  2.512659
   8.97731   8.97731      1.00  2.289564  2.521059
   8.97721   8.97721      1.00  2.288894  2.523969
   8.97710   8.97710      1.00  2.272914  2.507229
   8.97698   8.97698      1.00  2.285404  2.520769
   8.97688   8.97688      1.00  2.287474  2.523979
   8.97677   8.97677      1.00  2.287624  2.523839
   8.97666   8.97666      1.00  2.283984  2.522409
   8.97655   8.97655      1.00  2.287994  2.526179
   8.97645   8.97645      1.00  2.285034  2.530999
   8.97635   8.97635      1.00  2.287784  2.527589
   8.97624   8.97624      1.00  2.289904  2.529259
   8.97613   8.97613      1.00  2.285564  2.523109
   8.97603   8.97603      1.00  2.287014  2.528449
   8.97593   8.97593      1.00  2.291504  2.531809
   8.97583   8.97583      1.00  2.288734  2.530189
   8.97572   8.97572      1.00  2.282724  2.519819
   8.97563   8.97563      1.00  2.268184  2.508179
   8.97552   8.97552      1.00  2.284484  2.520539
   8.97542   8.97542      1.00  2.283534  2.521169
   8.97531   8.97531      1.00  2.284484  2.524329
   8.97521   8.97521      1.00  2.284174  2.515689
   8.97511   8.97511      1.00  2.287504  2.526709
   8.97500   8.97500      1.00  2.285384  2.522529
   8.97490   8.97490      1.00  2.284494  2.520829
   8.97480   8.97480      1.00  2.280554  2.519559
   8.97470   8.97470      1.00  2.283714  2.521289
   8.97458   8.97458      1.00  2.284594  2.521919
   8.97446   8.97446      1.00  2.281574  2.520879
   8.97436   8.97436      1.00  2.280324  2.521809
   8.97425   8.97425      1.00  2.283424  2.525099
   8.97414   8.97414      1.00  2.266134  2.511879
   8.97403   8.97403      1.00  2.278264  2.523579
   8.97392   8.97392      1.00  2.286094  2.536109
   8.97380   8.97380      1.00  2.284894  2.538519
   8.97368   8.97368      1.00  2.282874  2.530189
   8.97356   8.97356      1.00  2.281124  2.527719
   8.97345   8.97345      1.00  2.278584  2.527149
   8.97334   8.97334      1.00  2.279674  2.528899
   8.97322   8.97322      1.00  2.278174  2.522089
   8.97310   8.97310      1.00  2.278624  2.522829
   8.97299   8.97299      1.00  2.277634  2.524239
   8.97288   8.97288      1.00  2.281844  2.528809
   8.97276   8.97276      1.00  2.281594  2.529689
   8.97264   8.97264      1.00  2.280074  2.522799
   8.97253   8.97253      1.00  2.266134  2.507739
   8.97242   8.97242      1.00  2.280114  2.528479
   8.97230   8.97230      1.00  2.277864  2.525649
   8.97219   8.97219      1.00  2.277524  2.528239
   8.97208   8.97208      1.00  2.280554  2.530599
   8.97197   8.97197      1.00  2.277924  2.525289
   8.97186   8.97186      1.00  2.278054  2.522169
   8.97175   8.97175      1.00  2.277384  2.524589
   8.97164   8.97164      1.00  2.278214  2.528349
   8.97153   8.97153      1.00  2.276064  2.529949
   8.97142   8.97142      1.00  2.280204  2.535939
   8.97131   8.97131      1.00  2.278534  2.526579
   8.97120   8.97120      1.00  2.280584  2.527889
   8.97109   8.97109      1.00  2.273084  2.518959
   8.97097   8.97097      1.00  2.262924  2.503519
   8.97086   8.97086      1.00  2.273934  2.518239
   8.97074   8.97074      1.00  2.269434  2.515389
   8.97063   8.97063      1.00  2.277174  2.520409
   8.97051   8.97051      1.00  2.275304  2.525359
   8.97039   8.97039      1.00  2.276164  2.529389
   8.97028   8.97028      1.00  2.275974  2.530129
   8.97017   8.97017      1.00  2.279174  2.530199
   8.97004   8.97004      1.00  2.277424  2.528889
   8.96992   8.96992      1.00  2.273204  2.525179
   8.96980   8.96980      1.00  2.273514  2.522429
   8.96969   8.96969      1.00  2.272814  2.525399
   8.96957   8.96957      1.00  2.271814  2.522039
   8.96945   8.96945      1.00  2.261704  2.511689
   8.96934   8.96934      1.00  2.273844  2.527919
   8.96924   8.96924      1.00  2.275504  2.525129
   8.96912   8.96912      1.00  2.276004  2.527239
   8.96900   8.96900      1.00  2.275804  2.526459
   8.96889   8.96889      1.00  2.272544  2.522229
   8.96879   8.96879      1.00  2.273254  2.525169
   8.96867   8.96867      1.00  2.273714  2.522189
   8.96856   8.96856      1.00  2.270774  2.522979
   8.96845   8.96845      1.00  2.267854  2.514779
   8.96835   8.96835      1.00  2.270904  2.517679
   8.96824   8.96824      1.00  2.266274  2.517679
   8.96813   8.96813      1.00  2.278014  2.530689
   8.96802   8.96802      1.00  2.274744  2.532209
   8.96791   8.96791      1.00  2.260734  2.512279
   8.96780   8.96780      1.00  2.271394  2.524479
   8.96769   8.96769      1.00  2.272794  2.525779
   8.96758   8.96758      1.00  2.271804  2.525709
   8.96747   8.96747      1.00  2.271314  2.527649
   8.96736   8.96736      1.00  2.271314  2.525189
   8.96725   8.96725      1.00  2.269324  2.527469
   8.96714   8.96714      1.00  2.270074  2.525169
   8.96704   8.96704      1.00  2.268914  2.524379
   8.96692   8.96692      1.00  2.268554  2.524599
   8.96681   8.96681      1.00  2.273824  2.532039
   8.96671   8.96671      1.00  2.273194  2.530259
   8.96661   8.96661      1.00  2.272034  2.528889
   8.96650   8.96650      1.00  2.267514  2.521799
   8.96638   8.96638      1.00  2.255664  2.504809
   8.96628   8.96628      1.00  2.268544  2.524619
   8.96619   8.96619      1.00  2.267834  2.525639
   8.96608   8.96608      1.00  2.263784  2.523279
   8.96597   8.96597      1.00  2.265084  2.518959
   8.96588   8.96588      1.00  2.268394  2.521509
   8.96577   8.96577      1.00  2.269564  2.523209
   8.96567   8.96567      1.00  2.274324  2.528539
   8.96557   8.96557      1.00  2.273504  2.525049
   8.96547   8.96547      1.00  2.267644  2.519689
   8.96537   8.96537      1.00  2.267624  2.520849
   8.96525   8.96525      1.00  2.267524  2.519339
   8.96515   8.96515      1.00  2.263484  2.516539
   8.96505   8.96505      1.00  2.265574  2.518419
   8.96495   8.96495      1.00  2.256404  2.511219
   8.96484   8.96484      1.00  2.267954  2.523609
   8.96473   8.96473      1.00  2.268204  2.520249
   8.96463   8.96463      1.00  2.270274  2.521999
   8.96452   8.96452      1.00  2.270794  2.526309
   8.96441   8.96441      1.00  2.268314  2.524539
   8.96430   8.96430      1.00  2.270944  2.524149
   8.96419   8.96419      1.00  2.269184  2.525769
   8.96408   8.96408      1.00  2.267084  2.520919
   8.96396   8.96396      1.00  2.270504  2.524089
   8.96384   8.96384      1.00  2.267534  2.522869
   8.96373   8.96373      1.00  2.267344  2.521039
   8.96362   8.96362      1.00  2.267784  2.524619
   8.96350   8.96350      1.00  2.271444  2.525989
   8.96339   8.96339      1.00  2.269914  2.527339
   8.96327   8.96327      1.00  2.255294  2.512319
   8.96315   8.96315      1.00  2.268404  2.523749
   8.96304   8.96304      1.00  2.270964  2.526549
   8.96292   8.96292      1.00  2.266204  2.525569
   8.96280   8.96280      1.00  2.267194  2.521219
   8.96269   8.96269      1.00  2.262884  2.521149
   8.96258   8.96258      1.00  2.265434  2.523709
   8.96247   8.96247      1.00  2.266894  2.523869
   8.96235   8.96235      1.00  2.271074  2.528849
   8.96225   8.96225      1.00  2.266104  2.521969
   8.96213   8.96213      1.00  2.266884  2.525719
   8.96202   8.96202      1.00  2.267314  2.528409
   8.96191   8.96191      1.00  2.269944  2.531569
   8.96181   8.96181      1.00  2.267634  2.528319
   8.96170   8.96170      1.00  2.255764  2.515249
   8.96158   8.96158      1.00  2.264874  2.528829
   8.96148   8.96148      1.00  2.265234  2.526829
   8.96137   8.96137      1.00  2.266884  2.526409
   8.96125   8.96125      1.00  2.266824  2.526299
   8.96114   8.96114      1.00  2.268744  2.524739
   8.96103   8.96103      1.00  2.272264  2.531259
   8.96091   8.96091      1.00  2.270694  2.533609
   8.96079   8.96079      1.00  2.267544  2.534919
   8.96068   8.96068      1.00  2.268234  2.537179
   8.96056   8.96056      1.00  2.264844  2.519429
   8.96045   8.96045      1.00  2.265864  2.518549
   8.96033   8.96033      1.00  2.261494  2.513929
   8.96021   8.96021      1.00  2.264204  2.519989
   8.96009   8.96009      1.00  2.264964  2.522289
   8.95997   8.95997      1.00  2.252504  2.507929
   8.95986   8.95986      1.00  2.270364  2.529979
   8.95974   8.95974      1.00  2.268644  2.522959
   8.95962   8.95962      1.00  2.267434  2.520219
   8.95951   8.95951      1.00  2.269414  2.513779
   8.95940   8.95940      1.00  2.264094  2.517429
   8.95928   8.95928      1.00  2.265274  2.517929
   8.95917   8.95917      1.00  2.269874  2.500859
   8.95906   8.95906      1.00  2.264444  2.502859
   8.95894   8.95894      1.00  2.259984  2.511529
   8.95883   8.95883      1.00  2.263664  2.515269
   8.95872   8.95872      1.00  2.263264  2.521309
   8.95861   8.95861      1.00  2.269024  2.526579
   8.95850   8.95850      1.00  2.267294  2.521309
   8.95839   8.95839      1.00  2.259644  2.512609
   8.95828   8.95828      1.00  2.264174  2.517619
   8.95817   8.95817      1.00  2.262984  2.514389
   8.95806   8.95806      1.00  2.260554  2.514619
   8.95795   8.95795      1.00  2.260334  2.523629
   8.95784   8.95784      1.00  2.265134  2.528479
   8.95773   8.95773      1.00  2.261524  2.533649
   8.95761   8.95761      1.00  2.261364  2.522869
   8.95750   8.95750      1.00  2.264274  2.520999
   8.95740   8.95740      1.00  2.267264  2.516429
   8.95729   8.95729      1.00  2.268134  2.521509
   8.95718   8.95718      1.00  2.262744  2.518599
   8.95707   8.95707      1.00  2.260924  2.512249
   8.95696   8.95696      1.00  2.259194  2.515219
   8.95686   8.95686      1.00  2.249604  2.502819
   8.95675   8.95675      1.00  2.259004  2.513699
   8.95663   8.95663      1.00  2.262644  2.519829
   8.95653   8.95653      1.00  2.260464  2.512449
   8.95643   8.95643      1.00  2.260204  2.511069
   8.95632   8.95632      1.00  2.260344  2.510149
   8.95621   8.95621      1.00  2.264764  2.515399
   8.95611   8.95611      1.00  2.265724  2.515769
   8.95601   8.95601      1.00  2.261874  2.512509
   8.95590   8.95590      1.00  2.257074  2.506899
   8.95580   8.95580      1.00  2.257254  2.505469
   8.95570   8.95570      1.00  2.256854  2.503649
   8.95560   8.95560      1.00  2.258104  2.507139
   8.95549   8.95549      1.00  2.250234  2.501489
   8.95539   8.95539      1.00  2.257484  2.510469
   8.95529   8.95529      1.00  2.261784  2.511119
   8.95519   8.95519      1.00  2.261894  2.511159
   8.95508   8.95508      1.00  2.263624  2.514889
   8.95498   8.95498      1.00  2.262124  2.513819
   8.95488   8.95488      1.00  2.259574  2.512149
   8.95477   8.95477      1.00  2.257874  2.508239
   8.95466   8.95466      1.00  2.253964  2.499229
   8.95455   8.95455      1.00  2.257044  2.500219
   8.95444   8.95444      1.00  2.256774  2.505909
   8.95433   8.95433      1.00  2.256184  2.503609
   8.95422   8.95422      1.00  2.257724  2.501759
   8.95411   8.95411      1.00  2.257684  2.500999
   8.95400   8.95400      1.00  2.255474  2.497889
   8.95388   8.95388      1.00  2.252364  2.489449
   8.95376   8.95376      1.00  2.258754  2.494289
   8.95365   8.95365      1.00  2.256534  2.499879
   8.95354   8.95354      1.00  2.255694  2.497079
   8.95343   8.95343      1.00  2.254304  2.495719
   8.95331   8.95331      1.00  2.251004  2.490089
   8.95319   8.95319      1.00  2.254404  2.494149
   8.95307   8.95307      1.00  2.253084  2.493339
   8.95296   8.95296      1.00  2.259654  2.494819
   8.95284   8.95284      1.00  2.256094  2.494609
   8.95273   8.95273      1.00  2.256914  2.492289
   8.95262   8.95262      1.00  2.257064  2.497909
   8.95251   8.95251      1.00  2.249404  2.486199
   8.95239   8.95239      1.00  2.245744  2.480419
   8.95227   8.95227      1.00  2.243504  2.481669
   8.95217   8.95217      1.00  2.251684  2.489699
   8.95206   8.95206      1.00  2.251724  2.490949
   8.95194   8.95194      1.00  2.249594  2.486649
   8.95183   8.95183      1.00  2.253124  2.490589
   8.95173   8.95173      1.00  2.250124  2.489959
   8.95162   8.95162      1.00  2.252684  2.490629
   8.95151   8.95151      1.00  2.249494  2.484469
   8.95139   8.95139      1.00  2.251184  2.479289
   8.95129   8.95129      1.00  2.252124  2.481119
   8.95118   8.95118      1.00  2.251524  2.480629
   8.95106   8.95106      1.00  2.243844  2.473249
   8.95094   8.95094      1.00  2.246124  2.472759
   8.95083   8.95083      1.00  2.232784  2.457939
   8.95072   8.95072      1.00  2.242054  2.467289
   8.95060   8.95060      1.00  2.244544  2.467829
   8.95049   8.95049      1.00  2.251314  2.477669
   8.95037   8.95037      1.00  2.250454  2.478139
   8.95025   8.95025      1.00  2.246704  2.477329
   8.95013   8.95013      1.00  2.247654  2.474809
   8.95002   8.95002      1.00  2.241974  2.465379
   8.94990   8.94990      1.00  2.241454  2.468649
   8.94978   8.94978      1.00  2.235564  2.462669
   8.94966   8.94966      1.00  2.236844  2.462189
   8.94954   8.94954      1.00  2.241084  2.467099
   8.94943   8.94943      1.00  2.241954  2.463509
   8.94932   8.94932      1.00  2.240554  2.459419
   8.94920   8.94920      1.00  2.226654  2.443249
   8.94909   8.94909      1.00  2.243084  2.458369
   8.94898   8.94898      1.00  2.245704  2.456689
   8.94887   8.94887      1.00  2.238344  2.450219
   8.94875   8.94875      1.00  2.231114  2.442479
   8.94864   8.94864      1.00  2.238624  2.447939
   8.94853   8.94853      1.00  2.233284  2.446599
   8.94843   8.94843      1.00  2.234454  2.444309
   8.94831   8.94831      1.00  2.233074  2.445509
   8.94820   8.94820      1.00  2.235404  2.445349
   8.94810   8.94810      1.00  2.238224  2.450189
   8.94799   8.94799      1.00  2.236444  2.442859
   8.94788   8.94788      1.00  2.235994  2.442659
   8.94777   8.94777      1.00  2.230444  2.431439
   8.94766   8.94766      1.00  2.222694  2.425589
   8.94755   8.94755      1.00  2.226974  2.428059
   8.94744   8.94744      1.00  2.225864  2.426179
   8.94732   8.94732      1.00  2.229634  2.430189
   8.94722   8.94722      1.00  2.231904  2.432089
   8.94711   8.94711      1.00  2.229334  2.427969
   8.94700   8.94700      1.00  2.230064  2.428059
   8.94689   8.94689      1.00  2.234584  2.431129
   8.94678   8.94678      1.00  2.231694  2.423689
   8.94668   8.94668      1.00  2.228944  2.420669
   8.94656   8.94656      1.00  2.229764  2.420079
   8.94646   8.94646      1.00  2.225714  2.412619
   8.94635   8.94635      1.00  2.222244  2.409339
   8.94625   8.94625      1.00  2.214134  2.395809
   8.94615   8.94615      1.00  2.217924  2.404869
   8.94604   8.94604      1.00  2.221034  2.403279
   8.94595   8.94595      1.00  2.226164  2.403559
   8.94585   8.94585      1.00  2.224724  2.401239
   8.94574   8.94574      1.00  2.222854  2.398089
   8.94563   8.94563      1.00  2.227624  2.399899
   8.94553   8.94553      1.00  2.224234  2.397369
   8.94543   8.94543      1.00  2.212764  2.381509
   8.94532   8.94532      1.00  2.215264  2.382129
   8.94522   8.94522      1.00  2.213484  2.380219
   8.94512   8.94512      1.00  2.209994  2.373529
   8.94502   8.94502      1.00  2.216314  2.375179
   8.94491   8.94491      1.00  2.218894  2.376239
   8.94481   8.94481      1.00  2.203924  2.357709
   8.94470   8.94470      1.00  2.218284  2.372969
   8.94459   8.94459      1.00  2.217634  2.368909
   8.94448   8.94448      1.00  2.211094  2.360519
   8.94436   8.94436      1.00  2.215724  2.361129
   8.94426   8.94426      1.00  2.215034  2.356509
   8.94415   8.94415      1.00  2.208064  2.349329
   8.94403   8.94403      1.00  2.206134  2.341459
   8.94392   8.94392      1.00  2.210074  2.341899
   8.94381   8.94381      1.00  2.205054  2.335819
   8.94370   8.94370      1.00  2.211054  2.336799
   8.94358   8.94358      1.00  2.210384  2.334599
   8.94346   8.94346      1.00  2.213554  2.336179
   8.94334   8.94334      1.00  2.208854  2.321719
   8.94322   8.94322      1.00  2.195474  2.303039
   8.94311   8.94311      1.00  2.204114  2.310959
   8.94300   8.94300      1.00  2.200314  2.301649
   8.94288   8.94288      1.00  2.206924  2.305579
   8.94277   8.94277      1.00  2.199224  2.291389
   8.94265   8.94265      1.00  2.197094  2.282359
   8.94254   8.94254      1.00  2.207604  2.291239
   8.94243   8.94243      1.00  2.207594  2.289649
   8.94232   8.94232      1.00  2.205754  2.282609
   8.94220   8.94220      1.00  2.204714  2.271479
   8.94209   8.94209      1.00  2.204204  2.265279
   8.94199   8.94199      1.00  2.196404  2.250549
   8.94188   8.94188      1.00  2.200714  2.248559
   8.94177   8.94177      1.00  2.200894  2.242519
   8.94165   8.94165      1.00  2.178144  2.212769
   8.94155   8.94155      1.00  2.201624  2.228089
   8.94144   8.94144      1.00  2.196474  2.218269
   8.94133   8.94133      1.00  2.193004  2.206009
   8.94121   8.94121      1.00  2.203244  2.208029
   8.94110   8.94110      1.00  2.207314  2.203199
   8.94099   8.94099      1.00  2.202804  2.185769
   8.94087   8.94087      1.00  2.197944  2.173829
   8.94075   8.94075      1.00  2.199954  2.166079
   8.94064   8.94064      1.00  2.195504  2.147879
   8.94053   8.94053      1.00  2.190334  2.129549
   8.94040   8.94040      1.00  2.196674  2.130079
   8.94029   8.94029      1.00  2.193154  2.111009
   8.94017   8.94017      1.00  2.196774  2.104169
   8.94005   8.94005      1.00  2.191294  2.083089
   8.93993   8.93993      1.00  2.196044  2.069709
   8.93981   8.93981      1.00  2.205674  2.064439
   8.93970   8.93970      1.00  2.201874  2.044819
   8.93959   8.93959      1.00  2.198144  2.023219
   8.93947   8.93947      1.00  2.188754  1.999849
   8.93936   8.93936      1.00  2.192494  1.976749
   8.93925   8.93925      1.00  2.197224  1.963839
   8.93913   8.93913      1.00  2.189104  1.936339
   8.93902   8.93902      1.00  2.199394  1.921259
   8.93891   8.93891      1.00  2.192874  1.891059
   8.93880   8.93880      1.00  2.197124  1.872399
   8.93870   8.93870      1.00  2.201684  1.849879
   8.93858   8.93858      1.00  2.197644  1.818639
   8.93846   8.93846      1.00  2.184764  1.778779
   8.93835   8.93835      1.00  2.194194  1.752759
   8.93824   8.93824      1.00  2.197874  1.731199
   8.93813   8.93813      1.00  2.189794  1.693949
   8.93802   8.93802      1.00  2.191824  1.660309
   8.93791   8.93791      1.00  2.191514  1.626919
   8.93781   8.93781      1.00  2.192174  1.595419
   8.93769   8.93769      1.00  2.199274  1.558249
   8.93758   8.93758      1.00  2.199494  1.525629
   8.93747   8.93747      1.00  2.202334  1.488639
   8.93737   8.93737      1.00  2.197314  1.450869
   8.93726   8.93726      1.00  2.192884  1.415209
   8.93715   8.93715      1.00  2.196204  1.373079
   8.93704   8.93704      1.00  2.190954  1.336409
   8.93693   8.93693      1.00  2.176444  1.289189
   8.93682   8.93682      1.00  2.190724  1.257519
   8.93671   8.93671      1.00  2.196354  1.215319
   8.93660   8.93660      1.00  2.194054  1.179709
   8.93650   8.93650      1.00  2.203484  1.149539
   8.93639   8.93639      1.00  2.196554  1.108899
   8.93628   8.93628      1.00  2.197614  1.072249
   8.93618   8.93618      1.00  2.202094  1.031899
   8.93608   8.93608      1.00  2.194724  1.000929
   8.93598   8.93598      1.00  2.187394   .964359
   8.93587   8.93587      1.00  2.194264   .932029
   8.93577   8.93577      1.00  2.195314   .894249
   8.93567   8.93567      1.00  2.185404   .859929
   8.93556   8.93556      1.00  2.195314   .832749
   8.93546   8.93546      1.00  2.187234   .799049
   8.93536   8.93536      1.00  2.198774   .775889
   8.93526   8.93526      1.00  2.203934   .748029
   8.93515   8.93515      1.00  2.198144   .719399
   8.93505   8.93505      1.00  2.198974   .693479
   8.93495   8.93495      1.00  2.189634   .668089
   8.93484   8.93484      1.00  2.193394   .643579
   8.93473   8.93473      1.00  2.190684   .622759
   8.93462   8.93462      1.00  2.193544   .600199
   8.93452   8.93452      1.00  2.196864   .577479
   8.93441   8.93441      1.00  2.196084   .560029
   8.93429   8.93429      1.00  2.196974   .539779
   8.93417   8.93417      1.00  2.196674   .523059
   8.93407   8.93407      1.00  2.200224   .509619
   8.93396   8.93396      1.00  2.189844   .490479
   8.93384   8.93384      1.00  2.199604   .474989
   8.93372   8.93372      1.00  2.196844   .462099
   8.93361   8.93361      1.00  2.191504   .448159
   8.93350   8.93350      1.00  2.187954   .433579
   8.93338   8.93338      1.00  2.194014   .421699
   8.93326   8.93326      1.00  2.194264   .409459
   8.93314   8.93314      1.00  2.195544   .398099
   8.93303   8.93303      1.00  2.199174   .388369
   8.93292   8.93292      1.00  2.197794   .378769
   8.93280   8.93280      1.00  2.200944   .370379
   8.93269   8.93269      1.00  2.197924   .360379
   8.93258   8.93258      1.00  2.192774   .351259
   8.93246   8.93246      1.00  2.173004   .341229
   8.93234   8.93234      1.00  2.189504   .337249
   8.93223   8.93223      1.00  2.188864   .333409
   8.93213   8.93213      1.00  2.189984   .329249
   8.93201   8.93201      1.00  2.199774   .324329
   8.93190   8.93190      1.00  2.198904   .318539
   8.93179   8.93179      1.00  2.196544   .314059
   8.93168   8.93168      1.00  2.194614   .310899
   8.93157   8.93157      1.00  2.194984   .307999
   8.93146   8.93146      1.00  2.190644   .304769
   8.93135   8.93135      1.00  2.193684   .302229
   8.93124   8.93124      1.00  2.190724   .299259
   8.93112   8.93112      1.00  2.188034   .299009
   8.93101   8.93101      1.00  2.190344   .297859
   8.93090   8.93090      1.00  2.176944   .294619
   8.93078   8.93078      1.00  2.195694   .294919
   8.93067   8.93067      1.00  2.195984   .295979
   8.93054   8.93054      1.00  2.197264   .296599
   8.93043   8.93043      1.00  2.199234   .295219
   8.93032   8.93032      1.00  2.196434   .293469
   8.93020   8.93020      1.00  2.193064   .294689
   8.93007   8.93007      1.00  2.192854   .293899
   8.92996   8.92996      1.00  2.192194   .294069
   8.92984   8.92984      1.00  2.189614   .294219
   8.92972   8.92972      1.00  2.193894   .295779
   8.92960   8.92960      1.00  2.194594   .294089
   8.92949   8.92949      1.00  2.193554   .293959
   8.92938   8.92938      1.00  2.199014   .297299
   8.92926   8.92926      1.00  2.185664   .295109
   8.92914   8.92914      1.00  2.198304   .297249
   8.92903   8.92903      1.00  2.194794   .295379
   8.92893   8.92893      1.00  2.199334   .295609
   8.92882   8.92882      1.00  2.189034   .295739
   8.92869   8.92869      1.00  2.199594   .297519
   8.92858   8.92858      1.00  2.190844   .297449
   8.92848   8.92848      1.00  2.194984   .300229
   8.92838   8.92838      1.00  2.195364   .298259
   8.92826   8.92826      1.00  2.194614   .298099
   8.92816   8.92816      1.00  2.204954   .301219
   8.92805   8.92805      1.00  2.205624   .300419
   8.92793   8.92793      1.00  2.204614   .300129
   8.92781   8.92781      1.00  2.197644   .298349
   8.92770   8.92770      1.00  2.183494   .298179
   8.92760   8.92760      1.00  2.195534   .298169
   8.92748   8.92748      1.00  2.194644   .298519
   8.92737   8.92737      1.00  2.198914   .298009
   8.92726   8.92726      1.00  2.205534   .299669
   8.92716   8.92716      1.00  2.209584   .299609
   8.92704   8.92704      1.00  2.206264   .300179
   8.92693   8.92693      1.00  2.205034   .301389
   8.92683   8.92683      1.00  2.204224   .298919
   8.92672   8.92672      1.00  2.204824   .300299
   8.92661   8.92661      1.00  2.203754   .300249
   8.92650   8.92650      1.00  2.204624   .300169
   8.92640   8.92640      1.00  2.201354   .298239
   8.92630   8.92630      1.00  2.190574   .300599
   8.92619   8.92619      1.00  2.210064   .302209
   8.92609   8.92609      1.00  2.207224   .301669
   8.92599   8.92599      1.00  2.211904   .304429
   8.92589   8.92589      1.00  2.212764   .303119
   8.92578   8.92578      1.00  2.211324   .304029
   8.92567   8.92567      1.00  2.212624   .304659
   8.92557   8.92557      1.00  2.218154   .307269
   8.92547   8.92547      1.00  2.208894   .308519
   8.92537   8.92537      1.00  2.199314   .306659
   8.92526   8.92526      1.00  2.205754   .307099
   8.92516   8.92516      1.00  2.207124   .308789
   8.92506   8.92506      1.00  2.212704   .311649
   8.92495   8.92495      1.00  2.214664   .312009
   8.92484   8.92484      1.00  2.203074   .311009
   8.92474   8.92474      1.00  2.215234   .312779
   8.92463   8.92463      1.00  2.215284   .313929
   8.92452   8.92452      1.00  2.216854   .315869
   8.92441   8.92441      1.00  2.209174   .315589
   8.92430   8.92430      1.00  2.213204   .315529
   8.92420   8.92420      1.00  2.214324   .318549
   8.92408   8.92408      1.00  2.210224   .318859
   8.92396   8.92396      1.00  2.209174   .320389
   8.92385   8.92385      1.00  2.215604   .321629
   8.92374   8.92374      1.00  2.220284   .324389
   8.92362   8.92362      1.00  2.221344   .326139
   8.92350   8.92350      1.00  2.221504   .326799
   8.92338   8.92338      1.00  2.217404   .328939
   8.92327   8.92327      1.00  2.200764   .327589
   8.92315   8.92315      1.00  2.215454   .331709
   8.92303   8.92303      1.00  2.215634   .332849
   8.92292   8.92292      1.00  2.213194   .332959
   8.92281   8.92281      1.00  2.217434   .334549
   8.92269   8.92269      1.00  2.217434   .335479
   8.92258   8.92258      1.00  2.217864   .338599
   8.92246   8.92246      1.00  2.224574   .340829
   8.92235   8.92235      1.00  2.225624   .341729
   8.92224   8.92224      1.00  2.222094   .344519
   8.92213   8.92213      1.00  2.212394   .344079
   8.92202   8.92202      1.00  2.217334   .344709
   8.92192   8.92192      1.00  2.217614   .347609
   8.92180   8.92180      1.00  2.217334   .348309
   8.92169   8.92169      1.00  2.221454   .350629
   8.92158   8.92158      1.00  2.208784   .351409
   8.92148   8.92148      1.00  2.227404   .356589
   8.92136   8.92136      1.00  2.221824   .356489
   8.92125   8.92125      1.00  2.225754   .358029
   8.92113   8.92113      1.00  2.224574   .361369
   8.92102   8.92102      1.00  2.228354   .366239
   8.92090   8.92090      1.00  2.226054   .367679
   8.92078   8.92078      1.00  2.222004   .369529
   8.92067   8.92067      1.00  2.223774   .371019
   8.92056   8.92056      1.00  2.218394   .368879
   8.92044   8.92044      1.00  2.222214   .369449
   8.92032   8.92032      1.00  2.223004   .369219
   8.92021   8.92021      1.00  2.220884   .370489
   8.92009   8.92009      1.00  2.227504   .372749
   8.91997   8.91997      1.00  2.212614   .369509
   8.91985   8.91985      1.00  2.227034   .370289
   8.91973   8.91973      1.00  2.226394   .372129
   8.91962   8.91962      1.00  2.224884   .373279
   8.91950   8.91950      1.00  2.220044   .373339
   8.91939   8.91939      1.00  2.220384   .373339
   8.91928   8.91928      1.00  2.224844   .376069
   8.91917   8.91917      1.00  2.222734   .376389
   8.91905   8.91905      1.00  2.226324   .377429
   8.91893   8.91893      1.00  2.224344   .378679
   8.91883   8.91883      1.00  2.226114   .377099
   8.91872   8.91872      1.00  2.227454   .375739
   8.91860   8.91860      1.00  2.223964   .376179
   8.91849   8.91849      1.00  2.219304   .374389
   8.91838   8.91838      1.00  2.214244   .372599
   8.91828   8.91828      1.00  2.222824   .375079
   8.91817   8.91817      1.00  2.217554   .375679
   8.91805   8.91805      1.00  2.218594   .374419
   8.91794   8.91794      1.00  2.221844   .376439
   8.91784   8.91784      1.00  2.222024   .373519
   8.91772   8.91772      1.00  2.224344   .372389
   8.91760   8.91760      1.00  2.226014   .373639
   8.91750   8.91750      1.00  2.222354   .373449
   8.91739   8.91739      1.00  2.224364   .371639
   8.91728   8.91728      1.00  2.222214   .371429
   8.91717   8.91717      1.00  2.219524   .371119
   8.91707   8.91707      1.00  2.215384   .369039
   8.91696   8.91696      1.00  2.214214   .368359
   8.91685   8.91685      1.00  2.218544   .367229
   8.91673   8.91673      1.00  2.218024   .367529
   8.91663   8.91663      1.00  2.222974   .366469
   8.91652   8.91652      1.00  2.224934   .365219
   8.91642   8.91642      1.00  2.224264   .364269
   8.91631   8.91631      1.00  2.222824   .362889
   8.91621   8.91621      1.00  2.224754   .363889
   8.91611   8.91611      1.00  2.218304   .362439
   8.91600   8.91600      1.00  2.220404   .360979
   8.91589   8.91589      1.00  2.216534   .357839
   8.91580   8.91580      1.00  2.214504   .358699
   8.91570   8.91570      1.00  2.219324   .359689
   8.91559   8.91559      1.00  2.217344   .356949
   8.91549   8.91549      1.00  2.212684   .357099
   8.91539   8.91539      1.00  2.222574   .356869
   8.91528   8.91528      1.00  2.225744   .356359
   8.91518   8.91518      1.00  2.222324   .355779
   8.91508   8.91508      1.00  2.219514   .353889
   8.91498   8.91498      1.00  2.218664   .350999
   8.91488   8.91488      1.00  2.219224   .350289
   8.91476   8.91476      1.00  2.212474   .348579
   8.91465   8.91465      1.00  2.219104   .347959
   8.91454   8.91454      1.00  2.219304   .347119
   8.91444   8.91444      1.00  2.222844   .347629
   8.91432   8.91432      1.00  2.219444   .345999
   8.91420   8.91420      1.00  2.221004   .345189
   8.91410   8.91410      1.00  2.218974   .343239
   8.91399   8.91399      1.00  2.205384   .340079
   8.91388   8.91388      1.00  2.217764   .342439
   8.91376   8.91376      1.00  2.212924   .339549
   8.91364   8.91364      1.00  2.212804   .337689
   8.91353   8.91353      1.00  2.218884   .338729
   8.91341   8.91341      1.00  2.215914   .336379
   8.91329   8.91329      1.00  2.217244   .336009
   8.91318   8.91318      1.00  2.219364   .334579
   8.91307   8.91307      1.00  2.218964   .335009
   8.91295   8.91295      1.00  2.217864   .332729
   8.91283   8.91283      1.00  2.220184   .333449
   8.91272   8.91272      1.00  2.219784   .333159
   8.91261   8.91261      1.00  2.214744   .328309
   8.91250   8.91250      1.00  2.198564   .325009
   8.91239   8.91239      1.00  2.207514   .326809
   8.91228   8.91228      1.00  2.208364   .325799
   8.91217   8.91217      1.00  2.214714   .325409
   8.91205   8.91205      1.00  2.216494   .324169
   8.91194   8.91194      1.00  2.218294   .324889
   8.91183   8.91183      1.00  2.217634   .322139
   8.91172   8.91172      1.00  2.218344   .319699
   8.91161   8.91161      1.00  2.210164   .316979
   8.91150   8.91150      1.00  2.207314   .315369
   8.91140   8.91140      1.00  2.210224   .316569
   8.91129   8.91129      1.00  2.211974   .316679
   8.91117   8.91117      1.00  2.207834   .314569
   8.91105   8.91105      1.00  2.208184   .316799
   8.91094   8.91094      1.00  2.201134   .314229
   8.91083   8.91083      1.00  2.213464   .314099
   8.91072   8.91072      1.00  2.220004   .312989
   8.91060   8.91060      1.00  2.212504   .312039
   8.91048   8.91048      1.00  2.209264   .307939
   8.91037   8.91037      1.00  2.213224   .308279
   8.91025   8.91025      1.00  2.209564   .305119
   8.91013   8.91013      1.00  2.202694   .302539
   8.91001   8.91001      1.00  2.206134   .301039
   8.90990   8.90990      1.00  2.206924   .301829
   8.90978   8.90978      1.00  2.202584   .298329
   8.90967   8.90967      1.00  2.212824   .301379
   8.90955   8.90955      1.00  2.211954   .300439
   8.90943   8.90943      1.00  2.214264   .299149
   8.90931   8.90931      1.00  2.195364   .295949
   8.90920   8.90920      1.00  2.204274   .297979
   8.90909   8.90909      1.00  2.205484   .297959
   8.90899   8.90899      1.00  2.202454   .298069
   8.90887   8.90887      1.00  2.209144   .298409
   8.90876   8.90876      1.00  2.205974   .296499
   8.90865   8.90865      1.00  2.206914   .294799
   8.90855   8.90855      1.00  2.206544   .294729
   8.90844   8.90844      1.00  2.203994   .295499
   8.90833   8.90833      1.00  2.207594   .294569
   8.90821   8.90821      1.00  2.210084   .294999
   8.90811   8.90811      1.00  2.208714   .293279
   8.90800   8.90800      1.00  2.206244   .293239
   8.90788   8.90788      1.00  2.199744   .294029
   8.90777   8.90777      1.00  2.186374   .291579
   8.90766   8.90766      1.00  2.197434   .290989
   8.90755   8.90755      1.00  2.197934   .290199
   8.90744   8.90744      1.00  2.201744   .291929
   8.90733   8.90733      1.00  2.198344   .291669
   8.90722   8.90722      1.00  2.205794   .295679
   8.90711   8.90711      1.00  2.204584   .295869
   8.90700   8.90700      1.00  2.204594   .295449
   8.90690   8.90690      1.00  2.200934   .294959
   8.90679   8.90679      1.00  2.202954   .294329
   8.90668   8.90668      1.00  2.194714   .293819
   8.90657   8.90657      1.00  2.188994   .294389
   8.90647   8.90647      1.00  2.198954   .297309
   8.90636   8.90636      1.00  2.184504   .294889
   8.90626   8.90626      1.00  2.197924   .296939
   8.90615   8.90615      1.00  2.202564   .299249
   8.90605   8.90605      1.00  2.197474   .298519
   8.90595   8.90595      1.00  2.196204   .299849
   8.90584   8.90584      1.00  2.199244   .300649
   8.90574   8.90574      1.00  2.198774   .301149
   8.90564   8.90564      1.00  2.189104   .299759
   8.90554   8.90554      1.00  2.194754   .303109
   8.90543   8.90543      1.00  2.188074   .303549
   8.90532   8.90532      1.00  2.189624   .302219
   8.90522   8.90522      1.00  2.190914   .304179
   8.90513   8.90513      1.00  2.195944   .306489
   8.90503   8.90503      1.00  2.193654   .307319
   8.90492   8.90492      1.00  2.186344   .306969
   8.90481   8.90481      1.00  2.203874   .308959
   8.90471   8.90471      1.00  2.193204   .309429
   8.90459   8.90459      1.00  2.192404   .310809
   8.90448   8.90448      1.00  2.190394   .312239
   8.90438   8.90438      1.00  2.189614   .312369
   8.90427   8.90427      1.00  2.186774   .312349
   8.90415   8.90415      1.00  2.189414   .309559
   8.90404   8.90404      1.00  2.195244   .314129
   8.90393   8.90393      1.00  2.191664   .313949
   8.90382   8.90382      1.00  2.192694   .315869
   8.90370   8.90370      1.00  2.193384   .317139
   8.90358   8.90358      1.00  2.192874   .316589
   8.90346   8.90346      1.00  2.175414   .314179
   8.90335   8.90335      1.00  2.188934   .317029
   8.90322   8.90322      1.00  2.186454   .319419
   8.90311   8.90311      1.00  2.179944   .317549
   8.90300   8.90300      1.00  2.186214   .320389
   8.90289   8.90289      1.00  2.184254   .319959
   8.90277   8.90277      1.00  2.187314   .319909
   8.90265   8.90265      1.00  2.192604   .321009
   8.90254   8.90254      1.00  2.194744   .322819
   8.90243   8.90243      1.00  2.192494   .322699
   8.90232   8.90232      1.00  2.189474   .322929
   8.90221   8.90221      1.00  2.183234   .323979
   8.90210   8.90210      1.00  2.184764   .325909
   8.90199   8.90199      1.00  2.164204   .322729
   8.90187   8.90187      1.00  2.179184   .323919
   8.90177   8.90177      1.00  2.182114   .326059
   8.90166   8.90166      1.00  2.187464   .327959
   8.90155   8.90155      1.00  2.190204   .329819
   8.90144   8.90144      1.00  2.190854   .330239
   8.90132   8.90132      1.00  2.188094   .329639
   8.90121   8.90121      1.00  2.186954   .332889
   8.90110   8.90110      1.00  2.187644   .334439
   8.90098   8.90098      1.00  2.183864   .332359
   8.90087   8.90087      1.00  2.182524   .332119
   8.90075   8.90075      1.00  2.184054   .333499
   8.90064   8.90064      1.00  2.186704   .333469
   8.90052   8.90052      1.00  2.170184   .330539
   8.90040   8.90040      1.00  2.187324   .333629
   8.90029   8.90029      1.00  2.189324   .335979
   8.90018   8.90018      1.00  2.188254   .334419
   8.90005   8.90005      1.00  2.193644   .334349
   8.89993   8.89993      1.00  2.194904   .335339
   8.89981   8.89981      1.00  2.189494   .336029
   8.89970   8.89970      1.00  2.184654   .339049
   8.89959   8.89959      1.00  2.186374   .338439
   8.89948   8.89948      1.00  2.183484   .337839
   8.89936   8.89936      1.00  2.185894   .338479
   8.89924   8.89924      1.00  2.191824   .339499
   8.89913   8.89913      1.00  2.187774   .340419
   8.89902   8.89902      1.00  2.189974   .343839
   8.89890   8.89890      1.00  2.181454   .341749
   8.89879   8.89879      1.00  2.191764   .341929
   8.89868   8.89868      1.00  2.188304   .341339
   8.89857   8.89857      1.00  2.189794   .338449
   8.89846   8.89846      1.00  2.190354   .339789
   8.89836   8.89836      1.00  2.187314   .340029
   8.89824   8.89824      1.00  2.183844   .338909
   8.89814   8.89814      1.00  2.193374   .339799
   8.89803   8.89803      1.00  2.189284   .340159
   8.89792   8.89792      1.00  2.193754   .340949
   8.89780   8.89780      1.00  2.192034   .341529
   8.89769   8.89769      1.00  2.196564   .341679
   8.89758   8.89758      1.00  2.192014   .342719
   8.89747   8.89747      1.00  2.177404   .340589
   8.89736   8.89736      1.00  2.187674   .341479
   8.89725   8.89725      1.00  2.186554   .341209
   8.89715   8.89715      1.00  2.185794   .343439
   8.89704   8.89704      1.00  2.192444   .344149
   8.89692   8.89692      1.00  2.187724   .345709
   8.89682   8.89682      1.00  2.194814   .346349
   8.89671   8.89671      1.00  2.201524   .346639
   8.89660   8.89660      1.00  2.196184   .344579
   8.89649   8.89649      1.00  2.193424   .344599
   8.89639   8.89639      1.00  2.197504   .346929
   8.89629   8.89629      1.00  2.195334   .345909
   8.89619   8.89619      1.00  2.192094   .345779
   8.89608   8.89608      1.00  2.193234   .345619
   8.89598   8.89598      1.00  2.179574   .345239
   8.89588   8.89588      1.00  2.190354   .345009
   8.89578   8.89578      1.00  2.195894   .346619
   8.89567   8.89567      1.00  2.199054   .347209
   8.89556   8.89556      1.00  2.194074   .346899
   8.89546   8.89546      1.00  2.200094   .350279
   8.89536   8.89536      1.00  2.200444   .351239
   8.89526   8.89526      1.00  2.194764   .347929
   8.89516   8.89516      1.00  2.196384   .346999
   8.89506   8.89506      1.00  2.194564   .346429
   8.89495   8.89495      1.00  2.185614   .345929
   8.89484   8.89484      1.00  2.185864   .346399
   8.89473   8.89473      1.00  2.190924   .347009
   8.89463   8.89463      1.00  2.197514   .348459
   8.89452   8.89452      1.00  2.194484   .347809
   8.89441   8.89441      1.00  2.194864   .347939
   8.89429   8.89429      1.00  2.197334   .347829
   8.89419   8.89419      1.00  2.195194   .349079
   8.89407   8.89407      1.00  2.195554   .348229
   8.89396   8.89396      1.00  2.191884   .348189
   8.89384   8.89384      1.00  2.190014   .347369
   8.89373   8.89373      1.00  2.191424   .348239
   8.89362   8.89362      1.00  2.194704   .351039
   8.89350   8.89350      1.00  2.195824   .350709
   8.89338   8.89338      1.00  2.191704   .349899
   8.89327   8.89327      1.00  2.198654   .351199
   8.89315   8.89315      1.00  2.203264   .353329
   8.89304   8.89304      1.00  2.193774   .348239
   8.89292   8.89292      1.00  2.179374   .345729
   8.89281   8.89281      1.00  2.197564   .347749
   8.89270   8.89270      1.00  2.193394   .346709
   8.89258   8.89258      1.00  2.190354   .347429
   8.89247   8.89247      1.00  2.192254   .348209
   8.89236   8.89236      1.00  2.193214   .347649
   8.89225   8.89225      1.00  2.193854   .347969
   8.89213   8.89213      1.00  2.198824   .350099
   8.89202   8.89202      1.00  2.198784   .350519
   8.89192   8.89192      1.00  2.196414   .348959
   8.89181   8.89181      1.00  2.201394   .348139
   8.89169   8.89169      1.00  2.193304   .346269
   8.89158   8.89158      1.00  2.190654   .346449
   8.89147   8.89147      1.00  2.187914   .346479
   8.89137   8.89137      1.00  2.187654   .345319
   8.89125   8.89125      1.00  2.191334   .346699
   8.89113   8.89113      1.00  2.193254   .347709
   8.89103   8.89103      1.00  2.194754   .347319
   8.89092   8.89092      1.00  2.198504   .349089
   8.89080   8.89080      1.00  2.193804   .348769
   8.89068   8.89068      1.00  2.196494   .348229
   8.89057   8.89057      1.00  2.198294   .348839
   8.89046   8.89046      1.00  2.194924   .349149
   8.89034   8.89034      1.00  2.192244   .347759
   8.89022   8.89022      1.00  2.188894   .347009
   8.89009   8.89009      1.00  2.190884   .347829
   8.88998   8.88998      1.00  2.193634   .350769
   8.88986   8.88986      1.00  2.183024   .348899
   8.88974   8.88974      1.00  2.197454   .353799
   8.88963   8.88963      1.00  2.199384   .356379
   8.88952   8.88952      1.00  2.202344   .353789
   8.88940   8.88940      1.00  2.198534   .348349
   8.88928   8.88928      1.00  2.193884   .349329
   8.88916   8.88916      1.00  2.196434   .349679
   8.88905   8.88905      1.00  2.193304   .348089
   8.88894   8.88894      1.00  2.190294   .349519
   8.88883   8.88883      1.00  2.189974   .348929
   8.88872   8.88872      1.00  2.198904   .351779
   8.88862   8.88862      1.00  2.201564   .351969
   8.88851   8.88851      1.00  2.194754   .352839
   8.88840   8.88840      1.00  2.197304   .349069
   8.88829   8.88829      1.00  2.182804   .342869
   8.88817   8.88817      1.00  2.200174   .346399
   8.88807   8.88807      1.00  2.194954   .347089
   8.88796   8.88796      1.00  2.193894   .345399
   8.88784   8.88784      1.00  2.195614   .347579
   8.88773   8.88773      1.00  2.196334   .346659
   8.88762   8.88762      1.00  2.191914   .345759
   8.88751   8.88751      1.00  2.193734   .344969
   8.88740   8.88740      1.00  2.199734   .346609
   8.88730   8.88730      1.00  2.202344   .349509
   8.88718   8.88718      1.00  2.199644   .347089
   8.88707   8.88707      1.00  2.199404   .346269
   8.88697   8.88697      1.00  2.200004   .346919
   8.88686   8.88686      1.00  2.198684   .345779
   8.88675   8.88675      1.00  2.178444   .340889
   8.88664   8.88664      1.00  2.189924   .340209
   8.88653   8.88653      1.00  2.195404   .342459
   8.88643   8.88643      1.00  2.199624   .343119
   8.88633   8.88633      1.00  2.197984   .341869
   8.88622   8.88622      1.00  2.201914   .345639
   8.88612   8.88612      1.00  2.204034   .348199
   8.88602   8.88602      1.00  2.204374   .343679
   8.88591   8.88591      1.00  2.201254   .341339
   8.88581   8.88581      1.00  2.197754   .339129
   8.88571   8.88571      1.00  2.196494   .340639
   8.88561   8.88561      1.00  2.201954   .341319
   8.88550   8.88550      1.00  2.196924   .340509
   8.88539   8.88539      1.00  2.193074   .340969
   8.88530   8.88530      1.00  2.189164   .338319
   8.88520   8.88520      1.00  2.203054   .339069
   8.88510   8.88510      1.00  2.203214   .339889
   8.88499   8.88499      1.00  2.203084   .339529
   8.88488   8.88488      1.00  2.203854   .339709
   8.88478   8.88478      1.00  2.202314   .338629
   8.88467   8.88467      1.00  2.195204   .336749
   8.88455   8.88455      1.00  2.195434   .336859
   8.88445   8.88445      1.00  2.197144   .338229
   8.88435   8.88435      1.00  2.195464   .336459
   8.88423   8.88423      1.00  2.202364   .336869
   8.88412   8.88412      1.00  2.202214   .336719
   8.88400   8.88400      1.00  2.203324   .334929
   8.88389   8.88389      1.00  2.204074   .334169
   8.88378   8.88378      1.00  2.184684   .333479
   8.88366   8.88366      1.00  2.199484   .334969
   8.88355   8.88355      1.00  2.202374   .335399
   8.88344   8.88344      1.00  2.201224   .335199
   8.88332   8.88332      1.00  2.193604   .336449
   8.88319   8.88319      1.00  2.196484   .336219
   8.88308   8.88308      1.00  2.201044   .336419
   8.88297   8.88297      1.00  2.199514   .334409
   8.88286   8.88286      1.00  2.197624   .333989
   8.88275   8.88275      1.00  2.200564   .332939
   8.88264   8.88264      1.00  2.202824   .333759
   8.88253   8.88253      1.00  2.202944   .334039
   8.88241   8.88241      1.00  2.199964   .334579
   8.88229   8.88229      1.00  2.192014   .331929
   8.88219   8.88219      1.00  2.189384   .331669
   8.88209   8.88209      1.00  2.193474   .332439
   8.88197   8.88197      1.00  2.192294   .336159
   8.88186   8.88186      1.00  2.193024   .335299
   8.88176   8.88176      1.00  2.203634   .337349
   8.88165   8.88165      1.00  2.205224   .336839
   8.88154   8.88154      1.00  2.198854   .333969
   8.88142   8.88142      1.00  2.202864   .332109
   8.88132   8.88132      1.00  2.201544   .332819
   8.88121   8.88121      1.00  2.195574   .330959
   8.88109   8.88109      1.00  2.192974   .330949
   8.88098   8.88098      1.00  2.193194   .331529
   8.88087   8.88087      1.00  2.198684   .332259
   8.88076   8.88076      1.00  2.197964   .332099
   8.88064   8.88064      1.00  2.182804   .329449
   8.88052   8.88052      1.00  2.194334   .331629
   8.88041   8.88041      1.00  2.198794   .331719
   8.88029   8.88029      1.00  2.201164   .332669
   8.88017   8.88017      1.00  2.200504   .333319
   8.88005   8.88005      1.00  2.194514   .332209
   8.87994   8.87994      1.00  2.195224   .331239
   8.87983   8.87983      1.00  2.193584   .330099
   8.87970   8.87970      1.00  2.186654   .329459
   8.87959   8.87959      1.00  2.192004   .333379
   8.87948   8.87948      1.00  2.194734   .332879
   8.87936   8.87936      1.00  2.192134   .331019
   8.87925   8.87925      1.00  2.195814   .335269
   8.87913   8.87913      1.00  2.182234   .334179
   8.87902   8.87902      1.00  2.195334   .335349
   8.87891   8.87891      1.00  2.194814   .336059
   8.87880   8.87880      1.00  2.192294   .336739
   8.87868   8.87868      1.00  2.188684   .337989
   8.87858   8.87858      1.00  2.183714   .337919
   8.87847   8.87847      1.00  2.186334   .337149
   8.87835   8.87835      1.00  2.184024   .336079
   8.87824   8.87824      1.00  2.189074   .334259
   8.87813   8.87813      1.00  2.194204   .334739
   8.87803   8.87803      1.00  2.189794   .331069
   8.87791   8.87791      1.00  2.186094   .333219
   8.87780   8.87780      1.00  2.191294   .334499
   8.87769   8.87769      1.00  2.191444   .334659
   8.87758   8.87758      1.00  2.188004   .333429
   8.87747   8.87747      1.00  2.167884   .331649
   8.87736   8.87736      1.00  2.178954   .332259
   8.87725   8.87725      1.00  2.183254   .337189
   8.87715   8.87715      1.00  2.184084   .335449
   8.87703   8.87703      1.00  2.183904   .335839
   8.87692   8.87692      1.00  2.186894   .333069
   8.87682   8.87682      1.00  2.194354   .335459
   8.87671   8.87671      1.00  2.188604   .335319
   8.87660   8.87660      1.00  2.188324   .333939
   8.87649   8.87649      1.00  2.180644   .334009
   8.87639   8.87639      1.00  2.182184   .335959
   8.87629   8.87629      1.00  2.181794   .334309
   8.87618   8.87618      1.00  2.177174   .336049
   8.87607   8.87607      1.00  2.182504   .335239
   8.87598   8.87598      1.00  2.167514   .333089
   8.87588   8.87588      1.00  2.188414   .336399
   8.87577   8.87577      1.00  2.182644   .335609
   8.87566   8.87566      1.00  2.184194   .339339
   8.87556   8.87556      1.00  2.183934   .339069
   8.87547   8.87547      1.00  2.186324   .338199
   8.87536   8.87536      1.00  2.188934   .338869
   8.87525   8.87525      1.00  2.179344   .338369
   8.87515   8.87515      1.00  2.183444   .338179
   8.87505   8.87505      1.00  2.178784   .338129
   8.87494   8.87494      1.00  2.171924   .339229
   8.87483   8.87483      1.00  2.181954   .340519
   8.87473   8.87473      1.00  2.183054   .340499
   8.87462   8.87462      1.00  2.188774   .342819
   8.87451   8.87451      1.00  2.169854   .337989
   8.87440   8.87440      1.00  2.186394   .342589
   8.87428   8.87428      1.00  2.182694   .342009
   8.87417   8.87417      1.00  2.181834   .341489
   8.87406   8.87406      1.00  2.181064   .341089
   8.87395   8.87395      1.00  2.178254   .340029
   8.87383   8.87383      1.00  2.182334   .342249
   8.87372   8.87372      1.00  2.182204   .342589
   8.87360   8.87360      1.00  2.182744   .346769
   8.87348   8.87348      1.00  2.187324   .346879
   8.87337   8.87337      1.00  2.190244   .346019
   8.87326   8.87326      1.00  2.185364   .342689
   8.87314   8.87314      1.00  2.179704   .343229
   8.87302   8.87302      1.00  2.186924   .345119
   8.87291   8.87291      1.00  2.168704   .342309
   8.87279   8.87279      1.00  2.176704   .344649
   8.87268   8.87268      1.00  2.179174   .344349
   8.87256   8.87256      1.00  2.180054   .344779
   8.87245   8.87245      1.00  2.180224   .345779
   8.87234   8.87234      1.00  2.185494   .346439
   8.87223   8.87223      1.00  2.183524   .347709
   8.87211   8.87211      1.00  2.185284   .347619
   8.87200   8.87200      1.00  2.191004   .347909
   8.87190   8.87190      1.00  2.182704   .346969
   8.87178   8.87178      1.00  2.175444   .346059
   8.87167   8.87167      1.00  2.174884   .345309
   8.87156   8.87156      1.00  2.182394   .345109
   8.87145   8.87145      1.00  2.177554   .346909
   8.87134   8.87134      1.00  2.167014   .344159
   8.87123   8.87123      1.00  2.183804   .347029
   8.87112   8.87112      1.00  2.188754   .351439
   8.87101   8.87101      1.00  2.185254   .349299
   8.87089   8.87089      1.00  2.185664   .351499
   8.87078   8.87078      1.00  2.187384   .350879
   8.87066   8.87066      1.00  2.187344   .350319
   8.87055   8.87055      1.00  2.184374   .351399
   8.87042   8.87042      1.00  2.178404   .350869
   8.87030   8.87030      1.00  2.182274   .350379
   8.87019   8.87019      1.00  2.183154   .352599
   8.87007   8.87007      1.00  2.187654   .352839
   8.86995   8.86995      1.00  2.186214   .352739
   8.86983   8.86983      1.00  2.184624   .353609
   8.86972   8.86972      1.00  2.179464   .352449
   8.86960   8.86960      1.00  2.189724   .354369
   8.86948   8.86948      1.00  2.186814   .355579
   8.86937   8.86937      1.00  2.186734   .353469
   8.86926   8.86926      1.00  2.186494   .355989
   8.86915   8.86915      1.00  2.180044   .356609
   8.86903   8.86903      1.00  2.182054   .357409
   8.86892   8.86892      1.00  2.180794   .354259
   8.86881   8.86881      1.00  2.190264   .356259
   8.86870   8.86870      1.00  2.193994   .359929
   8.86859   8.86859      1.00  2.192884   .359829
   8.86848   8.86848      1.00  2.189524   .359279
   8.86837   8.86837      1.00  2.187724   .360759
   8.86826   8.86826      1.00  2.174154   .355539
   8.86815   8.86815      1.00  2.181464   .357359
   8.86803   8.86803      1.00  2.187454   .360569
   8.86793   8.86793      1.00  2.188954   .362309
   8.86782   8.86782      1.00  2.181244   .358669
   8.86770   8.86770      1.00  2.185324   .362009
   8.86759   8.86759      1.00  2.188254   .360629
   8.86749   8.86749      1.00  2.194134   .361599
   8.86738   8.86738      1.00  2.190254   .361399
   8.86726   8.86726      1.00  2.189324   .360059
   8.86715   8.86715      1.00  2.189994   .360899
   8.86704   8.86704      1.00  2.185154   .361289
   8.86694   8.86694      1.00  2.186524   .360849
   8.86683   8.86683      1.00  2.169174   .359319
   8.86671   8.86671      1.00  2.184434   .363519
   8.86661   8.86661      1.00  2.187404   .363239
   8.86651   8.86651      1.00  2.191704   .361649
   8.86641   8.86641      1.00  2.184714   .360369
   8.86630   8.86630      1.00  2.190934   .360179
   8.86619   8.86619      1.00  2.197514   .361639
   8.86609   8.86609      1.00  2.190574   .360249
   8.86599   8.86599      1.00  2.184444   .360669
   8.86588   8.86588      1.00  2.187114   .363139
   8.86578   8.86578      1.00  2.185774   .364969
   8.86568   8.86568      1.00  2.182274   .363339
   8.86557   8.86557      1.00  2.187014   .363109
   8.86547   8.86547      1.00  2.186234   .364249
   8.86537   8.86537      1.00  2.170384   .363449
   8.86527   8.86527      1.00  2.187804   .364849
   8.86517   8.86517      1.00  2.188434   .364599
   8.86505   8.86505      1.00  2.192684   .364999
   8.86495   8.86495      1.00  2.193784   .366719
   8.86485   8.86485      1.00  2.190744   .364269
   8.86474   8.86474      1.00  2.185034   .361979
   8.86463   8.86463      1.00  2.178224   .363749
   8.86452   8.86452      1.00  2.185834   .362259
   8.86441   8.86441      1.00  2.184064   .363179
   8.86430   8.86430      1.00  2.184934   .363779
   8.86419   8.86419      1.00  2.191934   .367859
   8.86408   8.86408      1.00  2.191014   .367419
   8.86397   8.86397      1.00  2.187304   .365409
   8.86386   8.86386      1.00  2.172974   .363219
   8.86373   8.86373      1.00  2.186344   .366599
   8.86361   8.86361      1.00  2.186014   .364419
   8.86350   8.86350      1.00  2.180764   .363929
   8.86339   8.86339      1.00  2.182304   .364639
   8.86327   8.86327      1.00  2.178984   .363709
   8.86315   8.86315      1.00  2.187214   .366329
   8.86304   8.86304      1.00  2.189894   .364839
   8.86292   8.86292      1.00  2.181184   .365069
   8.86280   8.86280      1.00  2.184914   .366859
   8.86269   8.86269      1.00  2.187914   .366099
   8.86258   8.86258      1.00  2.187224   .367009
   8.86247   8.86247      1.00  2.179654   .365709
   8.86235   8.86235      1.00  2.171784   .362969
   8.86224   8.86224      1.00  2.182744   .365009
   8.86214   8.86214      1.00  2.178404   .364589
   8.86202   8.86202      1.00  2.178304   .366549
   8.86191   8.86191      1.00  2.178694   .367809
   8.86181   8.86181      1.00  2.182234   .368009
   8.86170   8.86170      1.00  2.187204   .367609
   8.86158   8.86158      1.00  2.186004   .369089
   8.86147   8.86147      1.00  2.184804   .368569
   8.86136   8.86136      1.00  2.181974   .367869
   8.86125   8.86125      1.00  2.180604   .370259
   8.86113   8.86113      1.00  2.174634   .367799
   8.86101   8.86101      1.00  2.173744   .370049
   8.86091   8.86091      1.00  2.172884   .368259
   8.86079   8.86079      1.00  2.178694   .368849
   8.86068   8.86068      1.00  2.179064   .369399
   8.86056   8.86056      1.00  2.185404   .369869
   8.86044   8.86044      1.00  2.188404   .372269
   8.86033   8.86033      1.00  2.182034   .369969
   8.86020   8.86020      1.00  2.180294   .370369
   8.86008   8.86008      1.00  2.180354   .373609
   8.85997   8.85997      1.00  2.181114   .373859
   8.85985   8.85985      1.00  2.176684   .373589
   8.85973   8.85973      1.00  2.179374   .372779
   8.85962   8.85962      1.00  2.177454   .371219
   8.85952   8.85952      1.00  2.177604   .370029
   8.85940   8.85940      1.00  2.180854   .369789
   8.85928   8.85928      1.00  2.166574   .366959
   8.85916   8.85916      1.00  2.185934   .373119
   8.85905   8.85905      1.00  2.185494   .371649
   8.85894   8.85894      1.00  2.178634   .369149
   8.85882   8.85882      1.00  2.172884   .368459
   8.85871   8.85871      1.00  2.172464   .368259
   8.85860   8.85860      1.00  2.176774   .367939
   8.85849   8.85849      1.00  2.177854   .369139
   8.85838   8.85838      1.00  2.176274   .370419
   8.85827   8.85827      1.00  2.179384   .369429
   8.85817   8.85817      1.00  2.179774   .369739
   8.85806   8.85806      1.00  2.180004   .369619
   8.85794   8.85794      1.00  2.180824   .372569
   8.85783   8.85783      1.00  2.172054   .371239
   8.85772   8.85772      1.00  2.176114   .369269
   8.85762   8.85762      1.00  2.173774   .370939
   8.85751   8.85751      1.00  2.173114   .371519
   8.85739   8.85739      1.00  2.171734   .369349
   8.85729   8.85729      1.00  2.173414   .369309
   8.85718   8.85718      1.00  2.174304   .369089
   8.85706   8.85706      1.00  2.172304   .370159
   8.85695   8.85695      1.00  2.174924   .369109
   8.85685   8.85685      1.00  2.179074   .370759
   8.85674   8.85674      1.00  2.181314   .370889
   8.85663   8.85663      1.00  2.173934   .370259
   8.85652   8.85652      1.00  2.175824   .370279
   8.85642   8.85642      1.00  2.169734   .369879
   8.85632   8.85632      1.00  2.155234   .367309
   8.85621   8.85621      1.00  2.170604   .371079
   8.85611   8.85611      1.00  2.172604   .372579
   8.85601   8.85601      1.00  2.178774   .373489
   8.85591   8.85591      1.00  2.178794   .372019
   8.85580   8.85580      1.00  2.172104   .370549
   8.85570   8.85570      1.00  2.173544   .369669
   8.85560   8.85560      1.00  2.173424   .370069
   8.85550   8.85550      1.00  2.174094   .370749
   8.85540   8.85540      1.00  2.170064   .371399
   8.85529   8.85529      1.00  2.169674   .371529
   8.85519   8.85519      1.00  2.168804   .370959
   8.85509   8.85509      1.00  2.164624   .370399
   8.85499   8.85499      1.00  2.154484   .369229
   8.85488   8.85488      1.00  2.171144   .370709
   8.85477   8.85477      1.00  2.173874   .372339
   8.85466   8.85466      1.00  2.175974   .375989
   8.85455   8.85455      1.00  2.173154   .376599
   8.85444   8.85444      1.00  2.171624   .373939
   8.85433   8.85433      1.00  2.172094   .373289
   8.85422   8.85422      1.00  2.167374   .373069
   8.85410   8.85410      1.00  2.167384   .372069
   8.85399   8.85399      1.00  2.163264   .370929
   8.85388   8.85388      1.00  2.167584   .372289
   8.85377   8.85377      1.00  2.167284   .372459
   8.85365   8.85365      1.00  2.169904   .370459
   8.85353   8.85353      1.00  2.160664   .369539
   8.85341   8.85341      1.00  2.171604   .374329
   8.85330   8.85330      1.00  2.171344   .374489
   8.85318   8.85318      1.00  2.164564   .370629
   8.85307   8.85307      1.00  2.167494   .371449
   8.85296   8.85296      1.00  2.164664   .370769
   8.85284   8.85284      1.00  2.165514   .370639
   8.85273   8.85273      1.00  2.163654   .368439
   8.85261   8.85261      1.00  2.167034   .368949
   8.85250   8.85250      1.00  2.162854   .368659
   8.85239   8.85239      1.00  2.163104   .372039
   8.85227   8.85227      1.00  2.170424   .371709
   8.85216   8.85216      1.00  2.169824   .369719
   8.85205   8.85205      1.00  2.169504   .368409
   8.85195   8.85195      1.00  2.156894   .366719
   8.85183   8.85183      1.00  2.157364   .368299
   8.85172   8.85172      1.00  2.155134   .367689
   8.85161   8.85161      1.00  2.156604   .366739
   8.85150   8.85150      1.00  2.158424   .366529
   8.85139   8.85139      1.00  2.161174   .368039
   8.85127   8.85127      1.00  2.166834   .367589
   8.85117   8.85117      1.00  2.168144   .366689
   8.85106   8.85106      1.00  2.169394   .368509
   8.85094   8.85094      1.00  2.162634   .365909
   8.85082   8.85082      1.00  2.162904   .367659
   8.85071   8.85071      1.00  2.159854   .365209
   8.85060   8.85060      1.00  2.159364   .366719
   8.85048   8.85048      1.00  2.157014   .366349
   8.85036   8.85036      1.00  2.160624   .367019
   8.85024   8.85024      1.00  2.156994   .364869
   8.85012   8.85012      1.00  2.162994   .364549
   8.85000   8.85000      1.00  2.165044   .363899
   8.84988   8.84988      1.00  2.164604   .366079
   8.84977   8.84977      1.00  2.167994   .368459
   8.84965   8.84965      1.00  2.166904   .368939
   8.84954   8.84954      1.00  2.161944   .369399
   8.84941   8.84941      1.00  2.164594   .368609
   8.84931   8.84931      1.00  2.158594   .366599
   8.84920   8.84920      1.00  2.156214   .364329
   8.84908   8.84908      1.00  2.157184   .365379
   8.84896   8.84896      1.00  2.159484   .367019
   8.84885   8.84885      1.00  2.162414   .366519
   8.84875   8.84875      1.00  2.154294   .364989
   8.84864   8.84864      1.00  2.166754   .366449
   8.84853   8.84853      1.00  2.163774   .367179
   8.84842   8.84842      1.00  2.166914   .368329
   8.84831   8.84831      1.00  2.164864   .367859
   8.84819   8.84819      1.00  2.161864   .365079
   8.84808   8.84808      1.00  2.160654   .364479
   8.84796   8.84796      1.00  2.168724   .368259
   8.84786   8.84786      1.00  2.166084   .369629
   8.84774   8.84774      1.00  2.165714   .368679
   8.84763   8.84763      1.00  2.174224   .366509
   8.84753   8.84753      1.00  2.173144   .368229
   8.84742   8.84742      1.00  2.168824   .369049
   8.84730   8.84730      1.00  2.160864   .366619
   8.84719   8.84719      1.00  2.168304   .368289
   8.84708   8.84708      1.00  2.170024   .367419
   8.84698   8.84698      1.00  2.166094   .366849
   8.84686   8.84686      1.00  2.163064   .370909
   8.84675   8.84675      1.00  2.166794   .374969
   8.84665   8.84665      1.00  2.170994   .371839
   8.84655   8.84655      1.00  2.172934   .368559
   8.84644   8.84644      1.00  2.173074   .372979
   8.84633   8.84633      1.00  2.174524   .373659
   8.84623   8.84623      1.00  2.175344   .373099
   8.84613   8.84613      1.00  2.171504   .371219
   8.84602   8.84602      1.00  2.168424   .370809
   8.84591   8.84591      1.00  2.172834   .370889
   8.84581   8.84581      1.00  2.155614   .367809
   8.84572   8.84572      1.00  2.171474   .366509
   8.84561   8.84561      1.00  2.169894   .368379
   8.84550   8.84550      1.00  2.176484   .368629
   8.84540   8.84540      1.00  2.176024   .368549
   8.84530   8.84530      1.00  2.173304   .368779
   8.84519   8.84519      1.00  2.182604   .369369
   8.84509   8.84509      1.00  2.178094   .367929
   8.84499   8.84499      1.00  2.173034   .369269
   8.84489   8.84489      1.00  2.170894   .366509
   8.84477   8.84477      1.00  2.171714   .368329
   8.84466   8.84466      1.00  2.172274   .367659
   8.84456   8.84456      1.00  2.172364   .369469
   8.84446   8.84446      1.00  2.172274   .368279
   8.84434   8.84434      1.00  2.166774   .366509
   8.84422   8.84422      1.00  2.180144   .370149
   8.84412   8.84412      1.00  2.180664   .370319
   8.84400   8.84400      1.00  2.182414   .371289
   8.84389   8.84389      1.00  2.179954   .369979
   8.84377   8.84377      1.00  2.177254   .370099
   8.84365   8.84365      1.00  2.172614   .369219
   8.84354   8.84354      1.00  2.172814   .368279
   8.84342   8.84342      1.00  2.176324   .369579
   8.84330   8.84330      1.00  2.176624   .369799
   8.84319   8.84319      1.00  2.179464   .373239
   8.84308   8.84308      1.00  2.184054   .374109
   8.84296   8.84296      1.00  2.179204   .374209
   8.84284   8.84284      1.00  2.181024   .374479
   8.84273   8.84273      1.00  2.166454   .373139
   8.84262   8.84262      1.00  2.178014   .375519
   8.84250   8.84250      1.00  2.177094   .376009
   8.84238   8.84238      1.00  2.179194   .376899
   8.84227   8.84227      1.00  2.175874   .376299
   8.84216   8.84216      1.00  2.174614   .379699
   8.84205   8.84205      1.00  2.178324   .377899
   8.84194   8.84194      1.00  2.182514   .375939
   8.84184   8.84184      1.00  2.181104   .374929
   8.84173   8.84173      1.00  2.184444   .379489
   8.84161   8.84161      1.00  2.181954   .379119
   8.84150   8.84150      1.00  2.181124   .378089
   8.84139   8.84139      1.00  2.183754   .377769
   8.84128   8.84128      1.00  2.178984   .377019
   8.84117   8.84117      1.00  2.165964   .374199
   8.84105   8.84105      1.00  2.175824   .373869
   8.84094   8.84094      1.00  2.182754   .374749
   8.84083   8.84083      1.00  2.180604   .374729
   8.84071   8.84071      1.00  2.181354   .373169
   8.84059   8.84059      1.00  2.187934   .376819
   8.84048   8.84048      1.00  2.187764   .374559
   8.84036   8.84036      1.00  2.181834   .374619
   8.84024   8.84024      1.00  2.178734   .374719
   8.84012   8.84012      1.00  2.182724   .375999
   8.84001   8.84001      1.00  2.178844   .376089
   8.83989   8.83989      1.00  2.180904   .377009
   8.83976   8.83976      1.00  2.182424   .378989
   8.83965   8.83965      1.00  2.178734   .379599
   8.83954   8.83954      1.00  2.178484   .379379
   8.83942   8.83942      1.00  2.181164   .378879
   8.83931   8.83931      1.00  2.184994   .378649
   8.83919   8.83919      1.00  2.187854   .379339
   8.83908   8.83908      1.00  2.189044   .379739
   8.83897   8.83897      1.00  2.181334   .381129
   8.83885   8.83885      1.00  2.176324   .379799
   8.83874   8.83874      1.00  2.180124   .378629
   8.83864   8.83864      1.00  2.182214   .380589
   8.83853   8.83853      1.00  2.179214   .379859
   8.83840   8.83840      1.00  2.186014   .381059
   8.83829   8.83829      1.00  2.187124   .380789
   8.83819   8.83819      1.00  2.185894   .382249
   8.83809   8.83809      1.00  2.191014   .380509
   8.83797   8.83797      1.00  2.171834   .378489
   8.83785   8.83785      1.00  2.184854   .381069
   8.83775   8.83775      1.00  2.183534   .380609
   8.83764   8.83764      1.00  2.181624   .379849
   8.83753   8.83753      1.00  2.182704   .381329
   8.83742   8.83742      1.00  2.186334   .379989
   8.83731   8.83731      1.00  2.186564   .383339
   8.83720   8.83720      1.00  2.185414   .382709
   8.83709   8.83709      1.00  2.186684   .383539
   8.83698   8.83698      1.00  2.191484   .383549
   8.83687   8.83687      1.00  2.185744   .383499
   8.83676   8.83676      1.00  2.187924   .384089
   8.83665   8.83665      1.00  2.188074   .383729
   8.83655   8.83655      1.00  2.186014   .384199
   8.83645   8.83645      1.00  2.181824   .382159
   8.83634   8.83634      1.00  2.166024   .381239
   8.83623   8.83623      1.00  2.179644   .383099
   8.83612   8.83612      1.00  2.187194   .386469
   8.83603   8.83603      1.00  2.189014   .386219
   8.83593   8.83593      1.00  2.190484   .386869
   8.83582   8.83582      1.00  2.189564   .386699
   8.83571   8.83571      1.00  2.185094   .386689
   8.83561   8.83561      1.00  2.190244   .387789
   8.83552   8.83552      1.00  2.186434   .386749
   8.83541   8.83541      1.00  2.181484   .387369
   8.83531   8.83531      1.00  2.188874   .391569
   8.83521   8.83521      1.00  2.185664   .390609
   8.83510   8.83510      1.00  2.186474   .391039
   8.83500   8.83500      1.00  2.186604   .391779
   8.83489   8.83489      1.00  2.175954   .388269
   8.83478   8.83478      1.00  2.194494   .391219
   8.83467   8.83467      1.00  2.190464   .388929
   8.83457   8.83457      1.00  2.191094   .390289
   8.83446   8.83446      1.00  2.187894   .387409
   8.83434   8.83434      1.00  2.185724   .388639
   8.83424   8.83424      1.00  2.187244   .390469
   8.83412   8.83412      1.00  2.184864   .391469
   8.83400   8.83400      1.00  2.189714   .390709
   8.83389   8.83389      1.00  2.187964   .391509
   8.83378   8.83378      1.00  2.185694   .392799
   8.83366   8.83366      1.00  2.192084   .394229
   8.83353   8.83353      1.00  2.191164   .392719
   8.83342   8.83342      1.00  2.190884   .394819
   8.83331   8.83331      1.00  2.176404   .391559
   8.83320   8.83320      1.00  2.188514   .397279
   8.83309   8.83309      1.00  2.186634   .393709
   8.83297   8.83297      1.00  2.189014   .394099
   8.83286   8.83286      1.00  2.189024   .393949
   8.83274   8.83274      1.00  2.189514   .396039
   8.83262   8.83262      1.00  2.192234   .396109
   8.83251   8.83251      1.00  2.187934   .393879
   8.83240   8.83240      1.00  2.189074   .395319
   8.83228   8.83228      1.00  2.188844   .395389
   8.83217   8.83217      1.00  2.194514   .395289
   8.83206   8.83206      1.00  2.194114   .396369
   8.83195   8.83195      1.00  2.186344   .394469
   8.83184   8.83184      1.00  2.188704   .395449
   8.83173   8.83173      1.00  2.170244   .392489
   8.83162   8.83162      1.00  2.184614   .395239
   8.83151   8.83151      1.00  2.187744   .395549
   8.83140   8.83140      1.00  2.194204   .395519
   8.83129   8.83129      1.00  2.193264   .395789
   8.83118   8.83118      1.00  2.195524   .397279
   8.83107   8.83107      1.00  2.194724   .396869
   8.83095   8.83095      1.00  2.188064   .395959
   8.83084   8.83084      1.00  2.189304   .398039
   8.83073   8.83073      1.00  2.187944   .399699
   8.83062   8.83062      1.00  2.186964   .397199
   8.83049   8.83049      1.00  2.186024   .399979
   8.83037   8.83037      1.00  2.190484   .398719
   8.83025   8.83025      1.00  2.178414   .399929
   8.83014   8.83014      1.00  2.191344   .399509
   8.83002   8.83002      1.00  2.192304   .396959
   8.82989   8.82989      1.00  2.194594   .398719
   8.82978   8.82978      1.00  2.193494   .398919
   8.82967   8.82967      1.00  2.191394   .399909
   8.82955   8.82955      1.00  2.192184   .402479
   8.82944   8.82944      1.00  2.188184   .402939
   8.82932   8.82932      1.00  2.188404   .400969
   8.82921   8.82921      1.00  2.190784   .399259
   8.82909   8.82909      1.00  2.188454   .399439
   8.82898   8.82898      1.00  2.193764   .403229
   8.82887   8.82887      1.00  2.196504   .403179
   8.82877   8.82877      1.00  2.195874   .402049
   8.82865   8.82865      1.00  2.175274   .397909
   8.82854   8.82854      1.00  2.196314   .402719
   8.82843   8.82843      1.00  2.199004   .401559
   8.82833   8.82833      1.00  2.196024   .401639
   8.82822   8.82822      1.00  2.195434   .401669
   8.82810   8.82810      1.00  2.196564   .402369
   8.82799   8.82799      1.00  2.194704   .401429
   8.82788   8.82788      1.00  2.199174   .403259
   8.82777   8.82777      1.00  2.199134   .403219
   8.82765   8.82765      1.00  2.197044   .403209
   8.82755   8.82755      1.00  2.200084   .403249
   8.82744   8.82744      1.00  2.198664   .400749
   8.82733   8.82733      1.00  2.198684   .403329
   8.82722   8.82722      1.00  2.195634   .401399
   8.82711   8.82711      1.00  2.186114   .400969
   8.82700   8.82700      1.00  2.194414   .403459
   8.82689   8.82689      1.00  2.197604   .404569
   8.82678   8.82678      1.00  2.201064   .405059
   8.82668   8.82668      1.00  2.196994   .406009
   8.82658   8.82658      1.00  2.199394   .405269
   8.82647   8.82647      1.00  2.201114   .405959
   8.82636   8.82636      1.00  2.203864   .404599
   8.82626   8.82626      1.00  2.197614   .402979
   8.82616   8.82616      1.00  2.197174   .402849
   8.82605   8.82605      1.00  2.195754   .403869
   8.82594   8.82594      1.00  2.191824   .404499
   8.82584   8.82584      1.00  2.196354   .403449
   8.82574   8.82574      1.00  2.193124   .407609
   8.82564   8.82564      1.00  2.187014   .405419
   8.82553   8.82553      1.00  2.205054   .407059
   8.82544   8.82544      1.00  2.201874   .407689
   8.82533   8.82533      1.00  2.198294   .407499
   8.82523   8.82523      1.00  2.196124   .406829
   8.82512   8.82512      1.00  2.198114   .404459
   8.82502   8.82502      1.00  2.197564   .403659
   8.82492   8.82492      1.00  2.199694   .404329
   8.82481   8.82481      1.00  2.196854   .403079
   8.82470   8.82470      1.00  2.197964   .402499
   8.82459   8.82459      1.00  2.196564   .403979
   8.82448   8.82448      1.00  2.199144   .404029
   8.82437   8.82437      1.00  2.201464   .404229
   8.82426   8.82426      1.00  2.192994   .403249
   8.82416   8.82416      1.00  2.198824   .404449
   8.82404   8.82404      1.00  2.201804   .405769
   8.82392   8.82392      1.00  2.200694   .407369
   8.82380   8.82380      1.00  2.200414   .406759
   8.82368   8.82368      1.00  2.195794   .404569
   8.82357   8.82357      1.00  2.195424   .401999
   8.82345   8.82345      1.00  2.197704   .404519
   8.82334   8.82334      1.00  2.198514   .407349
   8.82323   8.82323      1.00  2.199814   .409419
   8.82311   8.82311      1.00  2.201974   .407959
   8.82299   8.82299      1.00  2.200864   .405419
   8.82287   8.82287      1.00  2.201554   .407739
   8.82276   8.82276      1.00  2.198564   .404419
   8.82265   8.82265      1.00  2.201434   .406419
   8.82253   8.82253      1.00  2.184564   .403109
   8.82241   8.82241      1.00  2.200624   .405689
   8.82231   8.82231      1.00  2.201654   .406009
   8.82220   8.82220      1.00  2.201514   .403889
   8.82209   8.82209      1.00  2.202674   .404679
   8.82198   8.82198      1.00  2.200874   .405789
   8.82187   8.82187      1.00  2.203044   .404959
   8.82176   8.82176      1.00  2.202404   .406409
   8.82164   8.82164      1.00  2.202654   .405509
   8.82153   8.82153      1.00  2.200664   .404129
   8.82142   8.82142      1.00  2.189664   .403589
   8.82131   8.82131      1.00  2.199714   .405439
   8.82119   8.82119      1.00  2.202824   .404049
   8.82108   8.82108      1.00  2.205574   .405919
   8.82097   8.82097      1.00  2.189474   .403939
   8.82086   8.82086      1.00  2.204124   .406759
   8.82074   8.82074      1.00  2.206694   .404679
   8.82062   8.82062      1.00  2.211774   .406209
   8.82051   8.82051      1.00  2.205124   .406189
   8.82039   8.82039      1.00  2.203544   .405509
   8.82026   8.82026      1.00  2.205314   .407919
   8.82014   8.82014      1.00  2.204264   .407919
   8.82003   8.82003      1.00  2.207264   .408039
   8.81992   8.81992      1.00  2.204324   .405019
   8.81980   8.81980      1.00  2.204674   .405309
   8.81968   8.81968      1.00  2.203834   .406689
   8.81956   8.81956      1.00  2.208554   .405679
   8.81946   8.81946      1.00  2.207214   .404259
   8.81934   8.81934      1.00  2.205994   .404969
   8.81921   8.81921      1.00  2.201804   .405539
   8.81910   8.81910      1.00  2.201154   .405999
   8.81899   8.81899      1.00  2.207874   .406999
   8.81888   8.81888      1.00  2.205974   .408139
   8.81876   8.81876      1.00  2.203524   .409509
   8.81865   8.81865      1.00  2.203354   .408929
   8.81855   8.81855      1.00  2.205934   .410579
   8.81843   8.81843      1.00  2.209504   .409619
   8.81832   8.81832      1.00  2.211174   .409019
   8.81821   8.81821      1.00  2.209764   .407959
   8.81810   8.81810      1.00  2.207254   .405399
   8.81799   8.81799      1.00  2.207654   .410029
   8.81788   8.81788      1.00  2.205574   .406299
   8.81776   8.81776      1.00  2.203644   .406309
   8.81766   8.81766      1.00  2.193584   .407119
   8.81755   8.81755      1.00  2.205414   .409329
   8.81744   8.81744      1.00  2.205834   .406479
   8.81733   8.81733      1.00  2.208044   .405669
   8.81727   8.81727      1.00  2.205214   .406369
