# Supplementary material for: Direct Observation of Palladium Leaching from Pd/C by a Simple Method: X-ray Absorption Spectroscopy of Heterogeneous Mixtures
Source: ACS Omega. 2023 Jun 7;8(24):21787–92. doi: 10.1021/acsomega.3c01343 (PMC10286095; doi:10.1021/acsomega.3c01343)
Supplement: Supplementary file 2 — ao3c01343_si_002.zip [file ao3c01343_si_002.zip › Figure 7,8/22_RK_AirOx_25C_05N_slow_HCl_30min_24.qd]

  9809     KEK-PF   NW10A
 _slow_HCl_30min 20.12.12 7:00: - 20.12.12 7:00: Serial#KEKPF-NW10A_047944
 22_RK_AirOx_25C_05N_slow_HCl_30min                                              
 Ring :   6.5 GeV    50.1 mA -   50.0 mA
 Mono :   Si(311)       D=  1.63747 A    Initial angle=  9.00021 deg
 NW10A     Transmission( 2)   Repetition= 24     Points= 1654
 Param file : QXAFS(SYNC)     angle axis (*)     Block =    1

 Block      Init-Ang  Final-Ang     Step/deg     Time/s       Num
     1        9.00021   8.81727          ***       1.00      1654
 Ortec(-1)     NDCH = 3
  Angle(c)  Angle(o)    time/s         2         3
      Mode         0         0         1         2
    Offset         0         0    .00492    .00311
   9.00021   9.00021      1.00  2.304204  2.464429
   9.00012   9.00012      1.00  2.301654  2.463649
   9.00001   9.00001      1.00  2.303024  2.463559
   8.99989   8.99989      1.00  2.309344  2.472269
   8.99979   8.99979      1.00  2.307704  2.469749
   8.99968   8.99968      1.00  2.310714  2.471519
   8.99956   8.99956      1.00  2.312334  2.472779
   8.99944   8.99944      1.00  2.309244  2.472909
   8.99933   8.99933      1.00  2.298734  2.462639
   8.99922   8.99922      1.00  2.309724  2.471009
   8.99912   8.99912      1.00  2.313534  2.475679
   8.99901   8.99901      1.00  2.313424  2.476589
   8.99890   8.99890      1.00  2.310634  2.475919
   8.99879   8.99879      1.00  2.309984  2.476749
   8.99868   8.99868      1.00  2.310204  2.470049
   8.99856   8.99856      1.00  2.308314  2.470029
   8.99845   8.99845      1.00  2.307784  2.471699
   8.99835   8.99835      1.00  2.308594  2.472549
   8.99824   8.99824      1.00  2.306184  2.471029
   8.99813   8.99813      1.00  2.307944  2.474649
   8.99802   8.99802      1.00  2.309864  2.474369
   8.99792   8.99792      1.00  2.303604  2.469919
   8.99781   8.99781      1.00  2.304404  2.471519
   8.99770   8.99770      1.00  2.310424  2.479519
   8.99759   8.99759      1.00  2.309964  2.480779
   8.99748   8.99748      1.00  2.308454  2.476739
   8.99737   8.99737      1.00  2.309024  2.479009
   8.99726   8.99726      1.00  2.308524  2.477869
   8.99715   8.99715      1.00  2.306944  2.476959
   8.99705   8.99705      1.00  2.310284  2.480219
   8.99695   8.99695      1.00  2.304224  2.473309
   8.99684   8.99684      1.00  2.306214  2.473499
   8.99673   8.99673      1.00  2.307214  2.473669
   8.99663   8.99663      1.00  2.310734  2.479799
   8.99652   8.99652      1.00  2.308454  2.473449
   8.99641   8.99641      1.00  2.290534  2.459749
   8.99631   8.99631      1.00  2.304444  2.474279
   8.99621   8.99621      1.00  2.304594  2.474839
   8.99610   8.99610      1.00  2.304974  2.475129
   8.99600   8.99600      1.00  2.303814  2.476609
   8.99590   8.99590      1.00  2.308244  2.482949
   8.99580   8.99580      1.00  2.305464  2.477179
   8.99570   8.99570      1.00  2.305384  2.480329
   8.99559   8.99559      1.00  2.306644  2.483629
   8.99549   8.99549      1.00  2.307394  2.483549
   8.99539   8.99539      1.00  2.306144  2.481129
   8.99528   8.99528      1.00  2.303774  2.478899
   8.99518   8.99518      1.00  2.302964  2.477229
   8.99508   8.99508      1.00  2.304414  2.477459
   8.99499   8.99499      1.00  2.290214  2.463289
   8.99488   8.99488      1.00  2.302444  2.479189
   8.99477   8.99477      1.00  2.305144  2.477249
   8.99466   8.99466      1.00  2.306324  2.480729
   8.99456   8.99456      1.00  2.308294  2.485089
   8.99445   8.99445      1.00  2.304634  2.481699
   8.99434   8.99434      1.00  2.302024  2.473849
   8.99422   8.99422      1.00  2.305374  2.482139
   8.99412   8.99412      1.00  2.303524  2.477529
   8.99401   8.99401      1.00  2.300084  2.472869
   8.99389   8.99389      1.00  2.301654  2.478269
   8.99378   8.99378      1.00  2.299014  2.477089
   8.99367   8.99367      1.00  2.304154  2.480779
   8.99356   8.99356      1.00  2.289784  2.468369
   8.99343   8.99343      1.00  2.303404  2.481409
   8.99332   8.99332      1.00  2.304544  2.486759
   8.99321   8.99321      1.00  2.302604  2.483809
   8.99309   8.99309      1.00  2.302594  2.483269
   8.99298   8.99298      1.00  2.303694  2.482289
   8.99287   8.99287      1.00  2.303664  2.483199
   8.99276   8.99276      1.00  2.301554  2.481739
   8.99264   8.99264      1.00  2.302594  2.482119
   8.99252   8.99252      1.00  2.301894  2.481269
   8.99242   8.99242      1.00  2.301494  2.480749
   8.99232   8.99232      1.00  2.304344  2.482869
   8.99220   8.99220      1.00  2.299224  2.473849
   8.99209   8.99209      1.00  2.301924  2.475399
   8.99199   8.99199      1.00  2.303274  2.487029
   8.99188   8.99188      1.00  2.285254  2.463089
   8.99176   8.99176      1.00  2.297994  2.477449
   8.99165   8.99165      1.00  2.298744  2.479049
   8.99155   8.99155      1.00  2.299784  2.481209
   8.99144   8.99144      1.00  2.303074  2.487189
   8.99133   8.99133      1.00  2.303184  2.488109
   8.99122   8.99122      1.00  2.301934  2.486439
   8.99110   8.99110      1.00  2.302814  2.489309
   8.99100   8.99100      1.00  2.300124  2.480479
   8.99088   8.99088      1.00  2.300744  2.485449
   8.99076   8.99076      1.00  2.301584  2.488349
   8.99065   8.99065      1.00  2.300264  2.482629
   8.99054   8.99054      1.00  2.301214  2.484849
   8.99041   8.99041      1.00  2.281334  2.466419
   8.99030   8.99030      1.00  2.296544  2.486589
   8.99019   8.99019      1.00  2.300704  2.484629
   8.99007   8.99007      1.00  2.302734  2.490349
   8.98995   8.98995      1.00  2.299934  2.489799
   8.98983   8.98983      1.00  2.300214  2.490909
   8.98972   8.98972      1.00  2.299484  2.487389
   8.98960   8.98960      1.00  2.298534  2.489139
   8.98948   8.98948      1.00  2.299134  2.486049
   8.98937   8.98937      1.00  2.297324  2.491609
   8.98926   8.98926      1.00  2.299294  2.488079
   8.98914   8.98914      1.00  2.297514  2.489499
   8.98903   8.98903      1.00  2.299874  2.494599
   8.98892   8.98892      1.00  2.294114  2.486749
   8.98882   8.98882      1.00  2.286664  2.478659
   8.98871   8.98871      1.00  2.302334  2.492589
   8.98859   8.98859      1.00  2.301994  2.494629
   8.98848   8.98848      1.00  2.298894  2.491529
   8.98837   8.98837      1.00  2.299414  2.492309
   8.98827   8.98827      1.00  2.299554  2.494039
   8.98815   8.98815      1.00  2.297014  2.490029
   8.98803   8.98803      1.00  2.295224  2.487729
   8.98793   8.98793      1.00  2.297174  2.490429
   8.98782   8.98782      1.00  2.296874  2.490429
   8.98771   8.98771      1.00  2.301144  2.495839
   8.98760   8.98760      1.00  2.301344  2.494499
   8.98749   8.98749      1.00  2.299384  2.496279
   8.98738   8.98738      1.00  2.283404  2.477659
   8.98727   8.98727      1.00  2.296474  2.493159
   8.98716   8.98716      1.00  2.298544  2.496239
   8.98705   8.98705      1.00  2.300804  2.498599
   8.98695   8.98695      1.00  2.299004  2.496439
   8.98683   8.98683      1.00  2.294964  2.489069
   8.98673   8.98673      1.00  2.294924  2.490379
   8.98662   8.98662      1.00  2.297454  2.492399
   8.98652   8.98652      1.00  2.300814  2.495019
   8.98641   8.98641      1.00  2.299584  2.493729
   8.98630   8.98630      1.00  2.295994  2.491159
   8.98620   8.98620      1.00  2.296954  2.494759
   8.98610   8.98610      1.00  2.295474  2.491559
   8.98600   8.98600      1.00  2.294314  2.493649
   8.98589   8.98589      1.00  2.294414  2.490539
   8.98579   8.98579      1.00  2.282224  2.475329
   8.98569   8.98569      1.00  2.292954  2.487919
   8.98558   8.98558      1.00  2.296544  2.495689
   8.98548   8.98548      1.00  2.293624  2.489469
   8.98538   8.98538      1.00  2.295574  2.498749
   8.98528   8.98528      1.00  2.298384  2.497719
   8.98517   8.98517      1.00  2.298304  2.497839
   8.98507   8.98507      1.00  2.296764  2.497029
   8.98497   8.98497      1.00  2.294994  2.501739
   8.98486   8.98486      1.00  2.296394  2.501439
   8.98475   8.98475      1.00  2.292474  2.492689
   8.98464   8.98464      1.00  2.297034  2.497229
   8.98454   8.98454      1.00  2.293874  2.497569
   8.98443   8.98443      1.00  2.294244  2.496709
   8.98432   8.98432      1.00  2.289214  2.489959
   8.98421   8.98421      1.00  2.289294  2.487369
   8.98409   8.98409      1.00  2.298604  2.498209
   8.98398   8.98398      1.00  2.301594  2.504399
   8.98386   8.98386      1.00  2.297844  2.498199
   8.98375   8.98375      1.00  2.292234  2.492749
   8.98364   8.98364      1.00  2.292634  2.492089
   8.98353   8.98353      1.00  2.294074  2.495119
   8.98340   8.98340      1.00  2.292884  2.496089
   8.98329   8.98329      1.00  2.293294  2.498469
   8.98318   8.98318      1.00  2.290664  2.492869
   8.98306   8.98306      1.00  2.298274  2.502039
   8.98294   8.98294      1.00  2.295674  2.502049
   8.98283   8.98283      1.00  2.296894  2.505139
   8.98272   8.98272      1.00  2.291954  2.496569
   8.98261   8.98261      1.00  2.284654  2.487409
   8.98249   8.98249      1.00  2.292584  2.499829
   8.98238   8.98238      1.00  2.293894  2.502479
   8.98227   8.98227      1.00  2.291374  2.498339
   8.98216   8.98216      1.00  2.295114  2.498489
   8.98205   8.98205      1.00  2.294834  2.500839
   8.98193   8.98193      1.00  2.294014  2.499569
   8.98183   8.98183      1.00  2.299074  2.507609
   8.98172   8.98172      1.00  2.295544  2.503429
   8.98161   8.98161      1.00  2.291674  2.496989
   8.98149   8.98149      1.00  2.293454  2.500519
   8.98139   8.98139      1.00  2.293764  2.500829
   8.98128   8.98128      1.00  2.294254  2.502369
   8.98116   8.98116      1.00  2.288994  2.498149
   8.98104   8.98104      1.00  2.285484  2.491529
   8.98093   8.98093      1.00  2.291274  2.498659
   8.98082   8.98082      1.00  2.296064  2.503729
   8.98070   8.98070      1.00  2.297184  2.504289
   8.98058   8.98058      1.00  2.297474  2.506629
   8.98047   8.98047      1.00  2.296594  2.506839
   8.98035   8.98035      1.00  2.294644  2.501889
   8.98023   8.98023      1.00  2.292024  2.499419
   8.98012   8.98012      1.00  2.293304  2.504749
   8.98000   8.98000      1.00  2.292994  2.502889
   8.97988   8.97988      1.00  2.293684  2.504909
   8.97977   8.97977      1.00  2.291664  2.505959
   8.97965   8.97965      1.00  2.293334  2.507159
   8.97953   8.97953      1.00  2.293394  2.504489
   8.97942   8.97942      1.00  2.281034  2.493359
   8.97931   8.97931      1.00  2.298134  2.509649
   8.97919   8.97919      1.00  2.295344  2.512449
   8.97908   8.97908      1.00  2.291774  2.506599
   8.97897   8.97897      1.00  2.292214  2.505249
   8.97886   8.97886      1.00  2.291984  2.504899
   8.97874   8.97874      1.00  2.289824  2.505019
   8.97864   8.97864      1.00  2.293354  2.506829
   8.97853   8.97853      1.00  2.291494  2.504419
   8.97841   8.97841      1.00  2.294424  2.507579
   8.97830   8.97830      1.00  2.293674  2.506929
   8.97820   8.97820      1.00  2.295844  2.513109
   8.97809   8.97809      1.00  2.295654  2.512099
   8.97797   8.97797      1.00  2.291724  2.509189
   8.97786   8.97786      1.00  2.282474  2.494949
   8.97776   8.97776      1.00  2.288994  2.504679
   8.97765   8.97765      1.00  2.293324  2.511569
   8.97753   8.97753      1.00  2.291574  2.507609
   8.97742   8.97742      1.00  2.291334  2.508999
   8.97732   8.97732      1.00  2.293034  2.510179
   8.97721   8.97721      1.00  2.291404  2.509929
   8.97710   8.97710      1.00  2.294624  2.511709
   8.97699   8.97699      1.00  2.292164  2.512639
   8.97688   8.97688      1.00  2.291954  2.505279
   8.97678   8.97678      1.00  2.292314  2.512369
   8.97666   8.97666      1.00  2.289424  2.506589
   8.97655   8.97655      1.00  2.292324  2.509839
   8.97645   8.97645      1.00  2.289294  2.508159
   8.97635   8.97635      1.00  2.276614  2.498329
   8.97624   8.97624      1.00  2.286854  2.506219
   8.97613   8.97613      1.00  2.289784  2.515859
   8.97603   8.97603      1.00  2.293444  2.516699
   8.97593   8.97593      1.00  2.291534  2.515189
   8.97583   8.97583      1.00  2.292714  2.515119
   8.97572   8.97572      1.00  2.290614  2.517229
   8.97563   8.97563      1.00  2.287094  2.511009
   8.97553   8.97553      1.00  2.292274  2.517539
   8.97542   8.97542      1.00  2.286244  2.511519
   8.97531   8.97531      1.00  2.289154  2.514449
   8.97521   8.97521      1.00  2.287714  2.511329
   8.97511   8.97511      1.00  2.288574  2.511479
   8.97501   8.97501      1.00  2.289504  2.508069
   8.97490   8.97490      1.00  2.281604  2.506609
   8.97480   8.97480      1.00  2.287994  2.512109
   8.97469   8.97469      1.00  2.291934  2.519069
   8.97458   8.97458      1.00  2.289164  2.510429
   8.97447   8.97447      1.00  2.284744  2.506839
   8.97436   8.97436      1.00  2.286444  2.510069
   8.97425   8.97425      1.00  2.286234  2.507679
   8.97414   8.97414      1.00  2.286374  2.507439
   8.97402   8.97402      1.00  2.285774  2.509129
   8.97391   8.97391      1.00  2.284544  2.508829
   8.97379   8.97379      1.00  2.286854  2.514369
   8.97367   8.97367      1.00  2.287054  2.516299
   8.97356   8.97356      1.00  2.285434  2.516789
   8.97344   8.97344      1.00  2.287584  2.519949
   8.97333   8.97333      1.00  2.269974  2.492769
   8.97321   8.97321      1.00  2.280664  2.503719
   8.97309   8.97309      1.00  2.280894  2.505959
   8.97298   8.97298      1.00  2.280004  2.504549
   8.97287   8.97287      1.00  2.284764  2.508319
   8.97276   8.97276      1.00  2.284684  2.511319
   8.97264   8.97264      1.00  2.284674  2.508159
   8.97253   8.97253      1.00  2.285524  2.509749
   8.97242   8.97242      1.00  2.282464  2.507639
   8.97231   8.97231      1.00  2.284974  2.511069
   8.97219   8.97219      1.00  2.285264  2.512789
   8.97208   8.97208      1.00  2.283544  2.508669
   8.97197   8.97197      1.00  2.281354  2.507329
   8.97186   8.97186      1.00  2.266764  2.491609
   8.97175   8.97175      1.00  2.278604  2.502219
   8.97164   8.97164      1.00  2.280734  2.507599
   8.97154   8.97154      1.00  2.281444  2.505219
   8.97142   8.97142      1.00  2.280934  2.507119
   8.97131   8.97131      1.00  2.280604  2.511449
   8.97120   8.97120      1.00  2.284894  2.518139
   8.97109   8.97109      1.00  2.282164  2.511729
   8.97097   8.97097      1.00  2.280844  2.512129
   8.97085   8.97085      1.00  2.277914  2.508969
   8.97074   8.97074      1.00  2.277204  2.511899
   8.97064   8.97064      1.00  2.276654  2.508069
   8.97052   8.97052      1.00  2.274834  2.509439
   8.97040   8.97040      1.00  2.276584  2.510229
   8.97028   8.97028      1.00  2.271604  2.500719
   8.97017   8.97017      1.00  2.283824  2.517349
   8.97004   8.97004      1.00  2.282224  2.518649
   8.96992   8.96992      1.00  2.278734  2.509039
   8.96980   8.96980      1.00  2.276904  2.508589
   8.96969   8.96969      1.00  2.277544  2.508439
   8.96957   8.96957      1.00  2.277584  2.504669
   8.96946   8.96946      1.00  2.273684  2.506599
   8.96935   8.96935      1.00  2.275424  2.506129
   8.96923   8.96923      1.00  2.276164  2.508769
   8.96912   8.96912      1.00  2.277114  2.509329
   8.96901   8.96901      1.00  2.279484  2.514989
   8.96890   8.96890      1.00  2.277604  2.512879
   8.96879   8.96879      1.00  2.268104  2.497739
   8.96868   8.96868      1.00  2.274114  2.505839
   8.96856   8.96856      1.00  2.276474  2.508809
   8.96845   8.96845      1.00  2.275874  2.509689
   8.96835   8.96835      1.00  2.275084  2.508349
   8.96824   8.96824      1.00  2.272634  2.504169
   8.96813   8.96813      1.00  2.274774  2.507969
   8.96802   8.96802      1.00  2.274674  2.504959
   8.96791   8.96791      1.00  2.278244  2.508289
   8.96780   8.96780      1.00  2.278474  2.510949
   8.96768   8.96768      1.00  2.276644  2.507929
   8.96758   8.96758      1.00  2.275784  2.509519
   8.96747   8.96747      1.00  2.274294  2.505309
   8.96736   8.96736      1.00  2.274404  2.506199
   8.96725   8.96725      1.00  2.272844  2.505599
   8.96714   8.96714      1.00  2.269074  2.499569
   8.96703   8.96703      1.00  2.273304  2.504919
   8.96692   8.96692      1.00  2.273684  2.509189
   8.96681   8.96681      1.00  2.273484  2.507779
   8.96671   8.96671      1.00  2.274804  2.513459
   8.96660   8.96660      1.00  2.276464  2.511059
   8.96650   8.96650      1.00  2.274594  2.512049
   8.96639   8.96639      1.00  2.275484  2.510029
   8.96628   8.96628      1.00  2.272434  2.507979
   8.96619   8.96619      1.00  2.270724  2.505419
   8.96608   8.96608      1.00  2.270924  2.503089
   8.96597   8.96597      1.00  2.271294  2.508289
   8.96587   8.96587      1.00  2.271314  2.510039
   8.96578   8.96578      1.00  2.260814  2.494429
   8.96567   8.96567      1.00  2.273094  2.505119
   8.96557   8.96557      1.00  2.273514  2.510039
   8.96546   8.96546      1.00  2.279104  2.515119
   8.96536   8.96536      1.00  2.279094  2.512059
   8.96525   8.96525      1.00  2.269354  2.502039
   8.96515   8.96515      1.00  2.271624  2.506049
   8.96505   8.96505      1.00  2.271814  2.503909
   8.96495   8.96495      1.00  2.272584  2.504009
   8.96484   8.96484      1.00  2.272564  2.508979
   8.96473   8.96473      1.00  2.276834  2.502489
   8.96463   8.96463      1.00  2.272184  2.507469
   8.96452   8.96452      1.00  2.274874  2.495449
   8.96441   8.96441      1.00  2.270954  2.491529
   8.96429   8.96429      1.00  2.270344  2.510479
   8.96419   8.96419      1.00  2.278494  2.513289
   8.96407   8.96407      1.00  2.276874  2.497809
   8.96395   8.96395      1.00  2.277744  2.492199
   8.96385   8.96385      1.00  2.271594  2.491329
   8.96374   8.96374      1.00  2.274944  2.512059
   8.96362   8.96362      1.00  2.272684  2.504149
   8.96350   8.96350      1.00  2.273544  2.505029
   8.96338   8.96338      1.00  2.278254  2.515619
   8.96327   8.96327      1.00  2.275684  2.505069
   8.96316   8.96316      1.00  2.281784  2.499139
   8.96304   8.96304      1.00  2.275134  2.478189
   8.96292   8.96292      1.00  2.274554  2.500889
   8.96281   8.96281      1.00  2.258474  2.495109
   8.96269   8.96269      1.00  2.271974  2.509809
   8.96258   8.96258      1.00  2.272544  2.507599
   8.96247   8.96247      1.00  2.271944  2.509019
   8.96236   8.96236      1.00  2.272664  2.508399
   8.96225   8.96225      1.00  2.274724  2.517349
   8.96214   8.96214      1.00  2.275424  2.519949
   8.96202   8.96202      1.00  2.278614  2.518449
   8.96191   8.96191      1.00  2.277244  2.513179
   8.96181   8.96181      1.00  2.275304  2.512539
   8.96169   8.96169      1.00  2.273304  2.511049
   8.96158   8.96158      1.00  2.275194  2.515719
   8.96147   8.96147      1.00  2.272304  2.511029
   8.96137   8.96137      1.00  2.257904  2.495329
   8.96125   8.96125      1.00  2.270104  2.505199
   8.96113   8.96113      1.00  2.272144  2.507599
   8.96102   8.96102      1.00  2.274344  2.510659
   8.96091   8.96091      1.00  2.276614  2.518709
   8.96079   8.96079      1.00  2.275714  2.514439
   8.96067   8.96067      1.00  2.277414  2.512669
   8.96056   8.96056      1.00  2.276684  2.514519
   8.96045   8.96045      1.00  2.271184  2.512759
   8.96033   8.96033      1.00  2.266554  2.506849
   8.96020   8.96020      1.00  2.271104  2.509219
   8.96010   8.96010      1.00  2.273064  2.510919
   8.95998   8.95998      1.00  2.273584  2.516269
   8.95985   8.95985      1.00  2.267694  2.507389
   8.95974   8.95974      1.00  2.271704  2.513579
   8.95962   8.95962      1.00  2.276844  2.516609
   8.95951   8.95951      1.00  2.276034  2.509179
   8.95940   8.95940      1.00  2.275454  2.512169
   8.95929   8.95929      1.00  2.276584  2.516189
   8.95917   8.95917      1.00  2.271404  2.508569
   8.95906   8.95906      1.00  2.272344  2.508969
   8.95895   8.95895      1.00  2.271614  2.507109
   8.95883   8.95883      1.00  2.268484  2.506069
   8.95872   8.95872      1.00  2.273664  2.511379
   8.95862   8.95862      1.00  2.269024  2.508449
   8.95850   8.95850      1.00  2.272444  2.508699
   8.95839   8.95839      1.00  2.275014  2.508899
   8.95828   8.95828      1.00  2.259214  2.494949
   8.95817   8.95817      1.00  2.270304  2.508249
   8.95807   8.95807      1.00  2.270454  2.508189
   8.95795   8.95795      1.00  2.265764  2.502839
   8.95784   8.95784      1.00  2.269324  2.504809
   8.95773   8.95773      1.00  2.269214  2.498489
   8.95762   8.95762      1.00  2.264584  2.500829
   8.95750   8.95750      1.00  2.273044  2.509929
   8.95739   8.95739      1.00  2.272654  2.505099
   8.95729   8.95729      1.00  2.272114  2.508299
   8.95718   8.95718      1.00  2.270074  2.505569
   8.95707   8.95707      1.00  2.271304  2.502949
   8.95696   8.95696      1.00  2.268094  2.502319
   8.95686   8.95686      1.00  2.251854  2.481949
   8.95674   8.95674      1.00  2.266904  2.500679
   8.95664   8.95664      1.00  2.265184  2.504919
   8.95653   8.95653      1.00  2.267684  2.502389
   8.95642   8.95642      1.00  2.269234  2.502729
   8.95632   8.95632      1.00  2.264044  2.497779
   8.95621   8.95621      1.00  2.265834  2.498419
   8.95611   8.95611      1.00  2.272114  2.501519
   8.95601   8.95601      1.00  2.269524  2.501049
   8.95591   8.95591      1.00  2.262384  2.492219
   8.95580   8.95580      1.00  2.266904  2.503919
   8.95570   8.95570      1.00  2.264784  2.499039
   8.95560   8.95560      1.00  2.258644  2.491049
   8.95549   8.95549      1.00  2.263524  2.494929
   8.95539   8.95539      1.00  2.250544  2.479839
   8.95529   8.95529      1.00  2.267394  2.498889
   8.95519   8.95519      1.00  2.267534  2.496839
   8.95509   8.95509      1.00  2.267204  2.497229
   8.95498   8.95498      1.00  2.262334  2.496369
   8.95488   8.95488      1.00  2.265244  2.496419
   8.95477   8.95477      1.00  2.269954  2.502409
   8.95466   8.95466      1.00  2.259614  2.490869
   8.95455   8.95455      1.00  2.261284  2.485409
   8.95445   8.95445      1.00  2.263154  2.488169
   8.95434   8.95434      1.00  2.259674  2.480129
   8.95422   8.95422      1.00  2.263024  2.489739
   8.95410   8.95410      1.00  2.260954  2.485049
   8.95399   8.95399      1.00  2.260324  2.482369
   8.95389   8.95389      1.00  2.260114  2.485499
   8.95376   8.95376      1.00  2.256284  2.479009
   8.95364   8.95364      1.00  2.267074  2.493179
   8.95354   8.95354      1.00  2.258664  2.485309
   8.95342   8.95342      1.00  2.260664  2.485609
   8.95330   8.95330      1.00  2.256864  2.482669
   8.95317   8.95317      1.00  2.256144  2.479919
   8.95307   8.95307      1.00  2.257144  2.483219
   8.95296   8.95296      1.00  2.264524  2.490559
   8.95284   8.95284      1.00  2.260964  2.485429
   8.95273   8.95273      1.00  2.260524  2.488999
   8.95262   8.95262      1.00  2.265034  2.486089
   8.95250   8.95250      1.00  2.259934  2.475079
   8.95239   8.95239      1.00  2.254814  2.465169
   8.95228   8.95228      1.00  2.245164  2.458909
   8.95217   8.95217      1.00  2.258564  2.473149
   8.95206   8.95206      1.00  2.253524  2.471419
   8.95195   8.95195      1.00  2.253084  2.474239
   8.95183   8.95183      1.00  2.259744  2.482329
   8.95173   8.95173      1.00  2.255964  2.468129
   8.95162   8.95162      1.00  2.261144  2.478609
   8.95151   8.95151      1.00  2.258604  2.477679
   8.95139   8.95139      1.00  2.257604  2.473389
   8.95129   8.95129      1.00  2.255094  2.474309
   8.95118   8.95118      1.00  2.258064  2.475139
   8.95106   8.95106      1.00  2.255564  2.467709
   8.95094   8.95094      1.00  2.249414  2.463539
   8.95083   8.95083      1.00  2.249194  2.464849
   8.95072   8.95072      1.00  2.245014  2.455859
   8.95060   8.95060      1.00  2.252144  2.465329
   8.95048   8.95048      1.00  2.254404  2.465039
   8.95037   8.95037      1.00  2.257964  2.467929
   8.95025   8.95025      1.00  2.256384  2.465959
   8.95013   8.95013      1.00  2.254144  2.463939
   8.95001   8.95001      1.00  2.251914  2.460299
   8.94990   8.94990      1.00  2.247774  2.456879
   8.94978   8.94978      1.00  2.252454  2.461509
   8.94966   8.94966      1.00  2.245194  2.449909
   8.94954   8.94954      1.00  2.244894  2.448339
   8.94943   8.94943      1.00  2.249064  2.453789
   8.94932   8.94932      1.00  2.250934  2.456309
   8.94920   8.94920      1.00  2.241944  2.444669
   8.94909   8.94909      1.00  2.250674  2.454239
   8.94898   8.94898      1.00  2.256434  2.458629
   8.94887   8.94887      1.00  2.249564  2.448799
   8.94875   8.94875      1.00  2.248424  2.446219
   8.94864   8.94864      1.00  2.247994  2.453169
   8.94854   8.94854      1.00  2.243924  2.445749
   8.94843   8.94843      1.00  2.243484  2.442379
   8.94832   8.94832      1.00  2.241974  2.438279
   8.94821   8.94821      1.00  2.248974  2.443729
   8.94810   8.94810      1.00  2.244724  2.435889
   8.94799   8.94799      1.00  2.247664  2.438409
   8.94788   8.94788      1.00  2.249584  2.440669
   8.94776   8.94776      1.00  2.247434  2.432429
   8.94765   8.94765      1.00  2.241754  2.428919
   8.94755   8.94755      1.00  2.223334  2.408139
   8.94744   8.94744      1.00  2.237484  2.422789
   8.94732   8.94732      1.00  2.238004  2.420999
   8.94721   8.94721      1.00  2.244224  2.428209
   8.94710   8.94710      1.00  2.240034  2.422069
   8.94699   8.94699      1.00  2.240954  2.421259
   8.94689   8.94689      1.00  2.245244  2.427469
   8.94678   8.94678      1.00  2.241874  2.418029
   8.94667   8.94667      1.00  2.240274  2.417749
   8.94656   8.94656      1.00  2.238724  2.417439
   8.94645   8.94645      1.00  2.242444  2.413409
   8.94635   8.94635      1.00  2.237564  2.408439
   8.94625   8.94625      1.00  2.233164  2.403559
   8.94615   8.94615      1.00  2.217934  2.390519
   8.94604   8.94604      1.00  2.230274  2.397919
   8.94594   8.94594      1.00  2.229414  2.393469
   8.94585   8.94585      1.00  2.235184  2.398779
   8.94574   8.94574      1.00  2.235094  2.394939
   8.94563   8.94563      1.00  2.238284  2.399459
   8.94553   8.94553      1.00  2.236894  2.390659
   8.94543   8.94543      1.00  2.231334  2.383769
   8.94532   8.94532      1.00  2.229454  2.380309
   8.94522   8.94522      1.00  2.224754  2.373289
   8.94512   8.94512      1.00  2.221214  2.368839
   8.94502   8.94502      1.00  2.225424  2.371039
   8.94491   8.94491      1.00  2.225834  2.367119
   8.94480   8.94480      1.00  2.231414  2.370839
   8.94470   8.94470      1.00  2.229694  2.369929
   8.94459   8.94459      1.00  2.215704  2.348169
   8.94448   8.94448      1.00  2.223954  2.356629
   8.94437   8.94437      1.00  2.224274  2.353399
   8.94426   8.94426      1.00  2.227084  2.352949
   8.94415   8.94415      1.00  2.223774  2.348399
   8.94403   8.94403      1.00  2.221044  2.341819
   8.94392   8.94392      1.00  2.214184  2.330039
   8.94381   8.94381      1.00  2.215584  2.332019
   8.94369   8.94369      1.00  2.215934  2.327509
   8.94357   8.94357      1.00  2.215984  2.327179
   8.94345   8.94345      1.00  2.219744  2.320879
   8.94334   8.94334      1.00  2.221494  2.322379
   8.94323   8.94323      1.00  2.220554  2.317579
   8.94311   8.94311      1.00  2.206634  2.301929
   8.94299   8.94299      1.00  2.217534  2.304899
   8.94288   8.94288      1.00  2.214044  2.299429
   8.94277   8.94277      1.00  2.212014  2.290489
   8.94266   8.94266      1.00  2.207464  2.282299
   8.94254   8.94254      1.00  2.212014  2.281079
   8.94242   8.94242      1.00  2.215374  2.272479
   8.94232   8.94232      1.00  2.216664  2.279189
   8.94220   8.94220      1.00  2.216494  2.267529
   8.94209   8.94209      1.00  2.214204  2.261899
   8.94198   8.94198      1.00  2.216834  2.256149
   8.94188   8.94188      1.00  2.208454  2.245079
   8.94177   8.94177      1.00  2.208594  2.237069
   8.94165   8.94165      1.00  2.202614  2.223079
   8.94155   8.94155      1.00  2.203584  2.215339
   8.94144   8.94144      1.00  2.204184  2.212679
   8.94133   8.94133      1.00  2.201644  2.201689
   8.94121   8.94121      1.00  2.204434  2.194729
   8.94110   8.94110      1.00  2.210884  2.193229
   8.94099   8.94099      1.00  2.213914  2.187569
   8.94087   8.94087      1.00  2.207894  2.169289
   8.94076   8.94076      1.00  2.207664  2.160429
   8.94065   8.94065      1.00  2.206774  2.149049
   8.94053   8.94053      1.00  2.199534  2.133729
   8.94041   8.94041      1.00  2.200754  2.118069
   8.94029   8.94029      1.00  2.200064  2.110889
   8.94017   8.94017      1.00  2.200144  2.094739
   8.94006   8.94006      1.00  2.194534  2.079669
   8.93993   8.93993      1.00  2.202034  2.070939
   8.93981   8.93981      1.00  2.206594  2.055579
   8.93970   8.93970      1.00  2.207034  2.035009
   8.93959   8.93959      1.00  2.210864  2.020529
   8.93947   8.93947      1.00  2.196754  1.995969
   8.93935   8.93935      1.00  2.194894  1.972099
   8.93924   8.93924      1.00  2.200714  1.957149
   8.93913   8.93913      1.00  2.200574  1.936249
   8.93902   8.93902      1.00  2.196384  1.908499
   8.93891   8.93891      1.00  2.204464  1.891699
   8.93880   8.93880      1.00  2.199304  1.864779
   8.93869   8.93869      1.00  2.201874  1.840199
   8.93857   8.93857      1.00  2.206844  1.815719
   8.93846   8.93846      1.00  2.192244  1.774639
   8.93836   8.93836      1.00  2.203854  1.755139
   8.93825   8.93825      1.00  2.208114  1.727489
   8.93813   8.93813      1.00  2.197514  1.687429
   8.93802   8.93802      1.00  2.188444  1.651729
   8.93792   8.93792      1.00  2.202304  1.625119
   8.93781   8.93781      1.00  2.200974  1.589939
   8.93770   8.93770      1.00  2.199554  1.557699
   8.93758   8.93758      1.00  2.204474  1.522569
   8.93747   8.93747      1.00  2.206694  1.485959
   8.93737   8.93737      1.00  2.204494  1.449859
   8.93725   8.93725      1.00  2.207754  1.411479
   8.93714   8.93714      1.00  2.206294  1.372709
   8.93704   8.93704      1.00  2.195834  1.332689
   8.93693   8.93693      1.00  2.188014  1.288519
   8.93682   8.93682      1.00  2.195434  1.254719
   8.93671   8.93671      1.00  2.201704  1.217579
   8.93660   8.93660      1.00  2.201814  1.180789
   8.93650   8.93650      1.00  2.210024  1.144309
   8.93639   8.93639      1.00  2.200144  1.104679
   8.93628   8.93628      1.00  2.206674  1.068439
   8.93618   8.93618      1.00  2.209634  1.033609
   8.93608   8.93608      1.00  2.207324   .998499
   8.93598   8.93598      1.00  2.200434   .960779
   8.93587   8.93587      1.00  2.202604   .925449
   8.93577   8.93577      1.00  2.203604   .892809
   8.93567   8.93567      1.00  2.195574   .859609
   8.93556   8.93556      1.00  2.196154   .826719
   8.93545   8.93545      1.00  2.199334   .797429
   8.93536   8.93536      1.00  2.208304   .772119
   8.93527   8.93527      1.00  2.212364   .744359
   8.93516   8.93516      1.00  2.208254   .716829
   8.93505   8.93505      1.00  2.207434   .691059
   8.93495   8.93495      1.00  2.204394   .670109
   8.93484   8.93484      1.00  2.204814   .644479
   8.93473   8.93473      1.00  2.201054   .620609
   8.93462   8.93462      1.00  2.204624   .599049
   8.93451   8.93451      1.00  2.202964   .578369
   8.93441   8.93441      1.00  2.205564   .560799
   8.93429   8.93429      1.00  2.206984   .541579
   8.93418   8.93418      1.00  2.202684   .522159
   8.93407   8.93407      1.00  2.204014   .505459
   8.93396   8.93396      1.00  2.209734   .487199
   8.93384   8.93384      1.00  2.210614   .474549
   8.93373   8.93373      1.00  2.203364   .459179
   8.93361   8.93361      1.00  2.206644   .446099
   8.93350   8.93350      1.00  2.203934   .431969
   8.93337   8.93337      1.00  2.193854   .418639
   8.93326   8.93326      1.00  2.200344   .406769
   8.93315   8.93315      1.00  2.202594   .393759
   8.93304   8.93304      1.00  2.207744   .385969
   8.93292   8.93292      1.00  2.208574   .376149
   8.93280   8.93280      1.00  2.208084   .365789
   8.93269   8.93269      1.00  2.207064   .359589
   8.93258   8.93258      1.00  2.207954   .350789
   8.93246   8.93246      1.00  2.201434   .343439
   8.93234   8.93234      1.00  2.191684   .334899
   8.93223   8.93223      1.00  2.199564   .329389
   8.93212   8.93212      1.00  2.204524   .325129
   8.93201   8.93201      1.00  2.200454   .320719
   8.93190   8.93190      1.00  2.205684   .317169
   8.93179   8.93179      1.00  2.212884   .315729
   8.93169   8.93169      1.00  2.206374   .315829
   8.93157   8.93157      1.00  2.207904   .311139
   8.93146   8.93146      1.00  2.211024   .307859
   8.93135   8.93135      1.00  2.205224   .305959
   8.93124   8.93124      1.00  2.203194   .303479
   8.93112   8.93112      1.00  2.206604   .299939
   8.93101   8.93101      1.00  2.199154   .296859
   8.93090   8.93090      1.00  2.201414   .296039
   8.93079   8.93079      1.00  2.197564   .295139
   8.93067   8.93067      1.00  2.205124   .294999
   8.93054   8.93054      1.00  2.206474   .295869
   8.93044   8.93044      1.00  2.215984   .295889
   8.93032   8.93032      1.00  2.212934   .296739
   8.93019   8.93019      1.00  2.205194   .293749
   8.93007   8.93007      1.00  2.206594   .295349
   8.92996   8.92996      1.00  2.209624   .295089
   8.92984   8.92984      1.00  2.202504   .294889
   8.92972   8.92972      1.00  2.205444   .294249
   8.92959   8.92959      1.00  2.205954   .295149
   8.92948   8.92948      1.00  2.210114   .296799
   8.92938   8.92938      1.00  2.215744   .296069
   8.92926   8.92926      1.00  2.211044   .296339
   8.92915   8.92915      1.00  2.211474   .295739
   8.92903   8.92903      1.00  2.195674   .294759
   8.92892   8.92892      1.00  2.215724   .297759
   8.92881   8.92881      1.00  2.208884   .298089
   8.92870   8.92870      1.00  2.209704   .298689
   8.92859   8.92859      1.00  2.211684   .298009
   8.92849   8.92849      1.00  2.210244   .297559
   8.92837   8.92837      1.00  2.209504   .297269
   8.92826   8.92826      1.00  2.208284   .296989
   8.92816   8.92816      1.00  2.220204   .297929
   8.92804   8.92804      1.00  2.219974   .298109
   8.92793   8.92793      1.00  2.213654   .296879
   8.92782   8.92782      1.00  2.216074   .297099
   8.92770   8.92770      1.00  2.214944   .297089
   8.92759   8.92759      1.00  2.213274   .296789
   8.92748   8.92748      1.00  2.194404   .294989
   8.92737   8.92737      1.00  2.213714   .297409
   8.92727   8.92727      1.00  2.211584   .295919
   8.92716   8.92716      1.00  2.220444   .297949
   8.92704   8.92704      1.00  2.221224   .297809
   8.92693   8.92693      1.00  2.222054   .299739
   8.92683   8.92683      1.00  2.224254   .298049
   8.92672   8.92672      1.00  2.221294   .299599
   8.92661   8.92661      1.00  2.216084   .300689
   8.92650   8.92650      1.00  2.212574   .302019
   8.92640   8.92640      1.00  2.223064   .302309
   8.92630   8.92630      1.00  2.219664   .301349
   8.92619   8.92619      1.00  2.213594   .300719
   8.92608   8.92608      1.00  2.219974   .301749
   8.92599   8.92599      1.00  2.220214   .302759
   8.92589   8.92589      1.00  2.214604   .303269
   8.92578   8.92578      1.00  2.227004   .302699
   8.92567   8.92567      1.00  2.227604   .304479
   8.92557   8.92557      1.00  2.228774   .306069
   8.92547   8.92547      1.00  2.224644   .304319
   8.92537   8.92537      1.00  2.225674   .306179
   8.92526   8.92526      1.00  2.219574   .307019
   8.92516   8.92516      1.00  2.221374   .308479
   8.92506   8.92506      1.00  2.222414   .309459
   8.92495   8.92495      1.00  2.225584   .308659
   8.92485   8.92485      1.00  2.229254   .310179
   8.92474   8.92474      1.00  2.228664   .312219
   8.92463   8.92463      1.00  2.232814   .314079
   8.92452   8.92452      1.00  2.211334   .311679
   8.92441   8.92441      1.00  2.228614   .314149
   8.92430   8.92430      1.00  2.229014   .317999
   8.92419   8.92419      1.00  2.230044   .318239
   8.92408   8.92408      1.00  2.223134   .319219
   8.92396   8.92396      1.00  2.229484   .321859
   8.92385   8.92385      1.00  2.230464   .321909
   8.92374   8.92374      1.00  2.229434   .325509
   8.92361   8.92361      1.00  2.230494   .328199
   8.92349   8.92349      1.00  2.232524   .328949
   8.92338   8.92338      1.00  2.234424   .329409
   8.92327   8.92327      1.00  2.232274   .331169
   8.92315   8.92315      1.00  2.231754   .333519
   8.92304   8.92304      1.00  2.226084   .337979
   8.92293   8.92293      1.00  2.219124   .336069
   8.92281   8.92281      1.00  2.229944   .338649
   8.92269   8.92269      1.00  2.226434   .342249
   8.92257   8.92257      1.00  2.229244   .343549
   8.92247   8.92247      1.00  2.235644   .347129
   8.92236   8.92236      1.00  2.235734   .347129
   8.92224   8.92224      1.00  2.229654   .348549
   8.92213   8.92213      1.00  2.235364   .351059
   8.92202   8.92202      1.00  2.234474   .349559
   8.92191   8.92191      1.00  2.229374   .348299
   8.92180   8.92180      1.00  2.229214   .350579
   8.92169   8.92169      1.00  2.232244   .352459
   8.92158   8.92158      1.00  2.232464   .353589
   8.92147   8.92147      1.00  2.233804   .354289
   8.92136   8.92136      1.00  2.223494   .354559
   8.92124   8.92124      1.00  2.231504   .357289
   8.92113   8.92113      1.00  2.237424   .358819
   8.92102   8.92102      1.00  2.238104   .362089
   8.92090   8.92090      1.00  2.236114   .361619
   8.92079   8.92079      1.00  2.231104   .362299
   8.92068   8.92068      1.00  2.233944   .364879
   8.92056   8.92056      1.00  2.234224   .366319
   8.92044   8.92044      1.00  2.228654   .374259
   8.92032   8.92032      1.00  2.228374   .371599
   8.92021   8.92021      1.00  2.232704   .369509
   8.92009   8.92009      1.00  2.231544   .369469
   8.91997   8.91997      1.00  2.234194   .371959
   8.91984   8.91984      1.00  2.240564   .373809
   8.91973   8.91973      1.00  2.223634   .374769
   8.91962   8.91962      1.00  2.233704   .378699
   8.91951   8.91951      1.00  2.228854   .378879
   8.91939   8.91939      1.00  2.234614   .378509
   8.91928   8.91928      1.00  2.233584   .379509
   8.91917   8.91917      1.00  2.230994   .379849
   8.91905   8.91905      1.00  2.233184   .380679
   8.91893   8.91893      1.00  2.235764   .378069
   8.91882   8.91882      1.00  2.237084   .377319
   8.91872   8.91872      1.00  2.236114   .377339
   8.91861   8.91861      1.00  2.236744   .379179
   8.91849   8.91849      1.00  2.239754   .379099
   8.91838   8.91838      1.00  2.236634   .376999
   8.91827   8.91827      1.00  2.223244   .377139
   8.91817   8.91817      1.00  2.226424   .376079
   8.91805   8.91805      1.00  2.234054   .377629
   8.91794   8.91794      1.00  2.235094   .376429
   8.91784   8.91784      1.00  2.232194   .375459
   8.91772   8.91772      1.00  2.236694   .375359
   8.91761   8.91761      1.00  2.235874   .374069
   8.91750   8.91750      1.00  2.241494   .375159
   8.91739   8.91739      1.00  2.239254   .374949
   8.91728   8.91728      1.00  2.234364   .375309
   8.91717   8.91717      1.00  2.236614   .373869
   8.91706   8.91706      1.00  2.235654   .371829
   8.91696   8.91696      1.00  2.231784   .370829
   8.91685   8.91685      1.00  2.232954   .370659
   8.91674   8.91674      1.00  2.220744   .367839
   8.91663   8.91663      1.00  2.239714   .370369
   8.91652   8.91652      1.00  2.234554   .369209
   8.91642   8.91642      1.00  2.235624   .367519
   8.91631   8.91631      1.00  2.236484   .365959
   8.91621   8.91621      1.00  2.239364   .368759
   8.91611   8.91611      1.00  2.236964   .367619
   8.91601   8.91601      1.00  2.234644   .365059
   8.91590   8.91590      1.00  2.233514   .362089
   8.91580   8.91580      1.00  2.227614   .360349
   8.91570   8.91570      1.00  2.231944   .358989
   8.91559   8.91559      1.00  2.233514   .357089
   8.91548   8.91548      1.00  2.235714   .359329
   8.91539   8.91539      1.00  2.223434   .355449
   8.91529   8.91529      1.00  2.238034   .355869
   8.91518   8.91518      1.00  2.236474   .356399
   8.91507   8.91507      1.00  2.233834   .353909
   8.91497   8.91497      1.00  2.237104   .353159
   8.91487   8.91487      1.00  2.229294   .352789
   8.91475   8.91475      1.00  2.226654   .349419
   8.91465   8.91465      1.00  2.231854   .348869
   8.91454   8.91454      1.00  2.231894   .348629
   8.91443   8.91443      1.00  2.233204   .347189
   8.91432   8.91432      1.00  2.231524   .346089
   8.91420   8.91420      1.00  2.241234   .346409
   8.91410   8.91410      1.00  2.234574   .343359
   8.91399   8.91399      1.00  2.230394   .341659
   8.91387   8.91387      1.00  2.216114   .339089
   8.91375   8.91375      1.00  2.231174   .341589
   8.91364   8.91364      1.00  2.233214   .340729
   8.91353   8.91353      1.00  2.229154   .339019
   8.91341   8.91341      1.00  2.228684   .337839
   8.91329   8.91329      1.00  2.232304   .337899
   8.91317   8.91317      1.00  2.230994   .336779
   8.91307   8.91307      1.00  2.230814   .335579
   8.91295   8.91295      1.00  2.232834   .333739
   8.91283   8.91283      1.00  2.233294   .332319
   8.91272   8.91272      1.00  2.232684   .332649
   8.91262   8.91262      1.00  2.231724   .330219
   8.91250   8.91250      1.00  2.225874   .328719
   8.91238   8.91238      1.00  2.227074   .328259
   8.91227   8.91227      1.00  2.214424   .323569
   8.91216   8.91216      1.00  2.224354   .326069
   8.91205   8.91205      1.00  2.226994   .324829
   8.91194   8.91194      1.00  2.231904   .325319
   8.91183   8.91183      1.00  2.228394   .322929
   8.91172   8.91172      1.00  2.229824   .321739
   8.91161   8.91161      1.00  2.229464   .320469
   8.91150   8.91150      1.00  2.230384   .319269
   8.91139   8.91139      1.00  2.227074   .318409
   8.91128   8.91128      1.00  2.225064   .315799
   8.91117   8.91117      1.00  2.221814   .316089
   8.91105   8.91105      1.00  2.224124   .314889
   8.91094   8.91094      1.00  2.226274   .313679
   8.91083   8.91083      1.00  2.221584   .312839
   8.91071   8.91071      1.00  2.216464   .311199
   8.91060   8.91060      1.00  2.230374   .311109
   8.91048   8.91048      1.00  2.225654   .310549
   8.91037   8.91037      1.00  2.226654   .310149
   8.91025   8.91025      1.00  2.229794   .308489
   8.91013   8.91013      1.00  2.223994   .305179
   8.91001   8.91001      1.00  2.221094   .303559
   8.90990   8.90990      1.00  2.220724   .304119
   8.90977   8.90977      1.00  2.220284   .301369
   8.90966   8.90966      1.00  2.224884   .300809
   8.90955   8.90955      1.00  2.227704   .301209
   8.90944   8.90944      1.00  2.224704   .299229
   8.90932   8.90932      1.00  2.227204   .298979
   8.90920   8.90920      1.00  2.226534   .299019
   8.90909   8.90909      1.00  2.216194   .296259
   8.90898   8.90898      1.00  2.225134   .298099
   8.90887   8.90887      1.00  2.220834   .295129
   8.90875   8.90875      1.00  2.224304   .296249
   8.90865   8.90865      1.00  2.221534   .294549
   8.90855   8.90855      1.00  2.217444   .293609
   8.90843   8.90843      1.00  2.221704   .294469
   8.90831   8.90831      1.00  2.227344   .295199
   8.90821   8.90821      1.00  2.222064   .294439
   8.90810   8.90810      1.00  2.222574   .293089
   8.90799   8.90799      1.00  2.225104   .293989
   8.90787   8.90787      1.00  2.222724   .293789
   8.90777   8.90777      1.00  2.219074   .292179
   8.90766   8.90766      1.00  2.206144   .293319
   8.90755   8.90755      1.00  2.209944   .292609
   8.90743   8.90743      1.00  2.215724   .293789
   8.90733   8.90733      1.00  2.221044   .294239
   8.90722   8.90722      1.00  2.217794   .296589
   8.90711   8.90711      1.00  2.219324   .296879
   8.90700   8.90700      1.00  2.223774   .297559
   8.90689   8.90689      1.00  2.220064   .296469
   8.90679   8.90679      1.00  2.216594   .295269
   8.90668   8.90668      1.00  2.216614   .298599
   8.90657   8.90657      1.00  2.218864   .298269
   8.90646   8.90646      1.00  2.208504   .297289
   8.90636   8.90636      1.00  2.212254   .299419
   8.90626   8.90626      1.00  2.214384   .298829
   8.90615   8.90615      1.00  2.213854   .300759
   8.90605   8.90605      1.00  2.217254   .302539
   8.90595   8.90595      1.00  2.202394   .300799
   8.90584   8.90584      1.00  2.216724   .304609
   8.90573   8.90573      1.00  2.219984   .305009
   8.90564   8.90564      1.00  2.218514   .305239
   8.90554   8.90554      1.00  2.210934   .305249
   8.90543   8.90543      1.00  2.210174   .307839
   8.90533   8.90533      1.00  2.211494   .309369
   8.90522   8.90522      1.00  2.207734   .309849
   8.90512   8.90512      1.00  2.209054   .307199
   8.90502   8.90502      1.00  2.215014   .308249
   8.90491   8.90491      1.00  2.216474   .307929
   8.90481   8.90481      1.00  2.216424   .308299
   8.90470   8.90470      1.00  2.214694   .313709
   8.90460   8.90460      1.00  2.201864   .314079
   8.90448   8.90448      1.00  2.211624   .316289
   8.90437   8.90437      1.00  2.217344   .316239
   8.90427   8.90427      1.00  2.208244   .314119
   8.90415   8.90415      1.00  2.205714   .314379
   8.90404   8.90404      1.00  2.209874   .315249
   8.90392   8.90392      1.00  2.211744   .314639
   8.90382   8.90382      1.00  2.213804   .316369
   8.90370   8.90370      1.00  2.211114   .317589
   8.90358   8.90358      1.00  2.216224   .318059
   8.90346   8.90346      1.00  2.212874   .318159
   8.90335   8.90335      1.00  2.209144   .318079
   8.90323   8.90323      1.00  2.212054   .319039
   8.90310   8.90310      1.00  2.202654   .319739
   8.90300   8.90300      1.00  2.202054   .318539
   8.90289   8.90289      1.00  2.205424   .320579
   8.90277   8.90277      1.00  2.204164   .321969
   8.90265   8.90265      1.00  2.207644   .322769
   8.90254   8.90254      1.00  2.211924   .324009
   8.90243   8.90243      1.00  2.213354   .322009
   8.90232   8.90232      1.00  2.212244   .325599
   8.90220   8.90220      1.00  2.208434   .325029
   8.90209   8.90209      1.00  2.207774   .325739
   8.90199   8.90199      1.00  2.202374   .325379
   8.90188   8.90188      1.00  2.203464   .326589
   8.90176   8.90176      1.00  2.207014   .327509
   8.90165   8.90165      1.00  2.204164   .327479
   8.90155   8.90155      1.00  2.194364   .326979
   8.90143   8.90143      1.00  2.205034   .329309
   8.90132   8.90132      1.00  2.209374   .329159
   8.90121   8.90121      1.00  2.209744   .330159
   8.90110   8.90110      1.00  2.205954   .331539
   8.90098   8.90098      1.00  2.208814   .330949
   8.90086   8.90086      1.00  2.207294   .333249
   8.90075   8.90075      1.00  2.208224   .331449
   8.90064   8.90064      1.00  2.203104   .332819
   8.90052   8.90052      1.00  2.203754   .330119
   8.90040   8.90040      1.00  2.204604   .332639
   8.90029   8.90029      1.00  2.208954   .334309
   8.90017   8.90017      1.00  2.205754   .335549
   8.90005   8.90005      1.00  2.210924   .337929
   8.89993   8.89993      1.00  2.199954   .335089
   8.89981   8.89981      1.00  2.212014   .337929
   8.89970   8.89970      1.00  2.208374   .337439
   8.89958   8.89958      1.00  2.204104   .337089
   8.89946   8.89946      1.00  2.205394   .337399
   8.89936   8.89936      1.00  2.202744   .337579
   8.89925   8.89925      1.00  2.205014   .338979
   8.89913   8.89913      1.00  2.200964   .339019
   8.89901   8.89901      1.00  2.210624   .340789
   8.89890   8.89890      1.00  2.207234   .340129
   8.89880   8.89880      1.00  2.209004   .341629
   8.89868   8.89868      1.00  2.212104   .343379
   8.89857   8.89857      1.00  2.210624   .341759
   8.89846   8.89846      1.00  2.208764   .340409
   8.89835   8.89835      1.00  2.189614   .339169
   8.89824   8.89824      1.00  2.206254   .341689
   8.89813   8.89813      1.00  2.206094   .342169
   8.89802   8.89802      1.00  2.203204   .341819
   8.89792   8.89792      1.00  2.206594   .341409
   8.89780   8.89780      1.00  2.206494   .343419
   8.89769   8.89769      1.00  2.215944   .347049
   8.89758   8.89758      1.00  2.212664   .346299
   8.89747   8.89747      1.00  2.210554   .346699
   8.89736   8.89736      1.00  2.207804   .344789
   8.89725   8.89725      1.00  2.207624   .345779
   8.89715   8.89715      1.00  2.204364   .344549
   8.89704   8.89704      1.00  2.203114   .344639
   8.89692   8.89692      1.00  2.202844   .344769
   8.89681   8.89681      1.00  2.207604   .344329
   8.89671   8.89671      1.00  2.207984   .344879
   8.89660   8.89660      1.00  2.197464   .344559
   8.89649   8.89649      1.00  2.212374   .345929
   8.89639   8.89639      1.00  2.212604   .346189
   8.89629   8.89629      1.00  2.213024   .346259
   8.89619   8.89619      1.00  2.205924   .344379
   8.89608   8.89608      1.00  2.209834   .346699
   8.89597   8.89597      1.00  2.208814   .345209
   8.89588   8.89588      1.00  2.206514   .346829
   8.89577   8.89577      1.00  2.208414   .345429
   8.89567   8.89567      1.00  2.200064   .345859
   8.89556   8.89556      1.00  2.209324   .347259
   8.89546   8.89546      1.00  2.212334   .347849
   8.89537   8.89537      1.00  2.209194   .347139
   8.89526   8.89526      1.00  2.208694   .347269
   8.89516   8.89516      1.00  2.201034   .346379
   8.89506   8.89506      1.00  2.208954   .348899
   8.89495   8.89495      1.00  2.199924   .346239
   8.89485   8.89485      1.00  2.204164   .346699
   8.89474   8.89474      1.00  2.206464   .347019
   8.89462   8.89462      1.00  2.203294   .346539
   8.89452   8.89452      1.00  2.206984   .348019
   8.89440   8.89440      1.00  2.211114   .349229
   8.89429   8.89429      1.00  2.209834   .348759
   8.89419   8.89419      1.00  2.215444   .350029
   8.89408   8.89408      1.00  2.210944   .348879
   8.89396   8.89396      1.00  2.204204   .347459
   8.89384   8.89384      1.00  2.204344   .349539
   8.89373   8.89373      1.00  2.207324   .352119
   8.89362   8.89362      1.00  2.192484   .348159
   8.89350   8.89350      1.00  2.203314   .349199
   8.89338   8.89338      1.00  2.209784   .350019
   8.89327   8.89327      1.00  2.204984   .350959
   8.89316   8.89316      1.00  2.204254   .350309
   8.89304   8.89304      1.00  2.214584   .348559
   8.89291   8.89291      1.00  2.213104   .349389
   8.89281   8.89281      1.00  2.206924   .347529
   8.89270   8.89270      1.00  2.206734   .349699
   8.89258   8.89258      1.00  2.204314   .348419
   8.89247   8.89247      1.00  2.200164   .350439
   8.89236   8.89236      1.00  2.205164   .348789
   8.89225   8.89225      1.00  2.208064   .349989
   8.89213   8.89213      1.00  2.203514   .349169
   8.89202   8.89202      1.00  2.196204   .345829
   8.89191   8.89191      1.00  2.212774   .349739
   8.89180   8.89180      1.00  2.212204   .349889
   8.89169   8.89169      1.00  2.209424   .347529
   8.89158   8.89158      1.00  2.214024   .349729
   8.89148   8.89148      1.00  2.209244   .349759
   8.89137   8.89137      1.00  2.203554   .348119
   8.89125   8.89125      1.00  2.208544   .348879
   8.89114   8.89114      1.00  2.208504   .348019
   8.89103   8.89103      1.00  2.205484   .347829
   8.89092   8.89092      1.00  2.209634   .347679
   8.89080   8.89080      1.00  2.213714   .350109
   8.89068   8.89068      1.00  2.211324   .348079
   8.89057   8.89057      1.00  2.214624   .349019
   8.89045   8.89045      1.00  2.212194   .349139
   8.89033   8.89033      1.00  2.207974   .348739
   8.89021   8.89021      1.00  2.203544   .347779
   8.89010   8.89010      1.00  2.208904   .350959
   8.88999   8.88999      1.00  2.204944   .349959
   8.88987   8.88987      1.00  2.204644   .347689
   8.88974   8.88974      1.00  2.215534   .350069
   8.88962   8.88962      1.00  2.213374   .349809
   8.88951   8.88951      1.00  2.214204   .349089
   8.88940   8.88940      1.00  2.215204   .349629
   8.88928   8.88928      1.00  2.216314   .351559
   8.88918   8.88918      1.00  2.209044   .351299
   8.88906   8.88906      1.00  2.209034   .351059
   8.88895   8.88895      1.00  2.208184   .350339
   8.88884   8.88884      1.00  2.209524   .347969
   8.88873   8.88873      1.00  2.202384   .347719
   8.88862   8.88862      1.00  2.207544   .348139
   8.88851   8.88851      1.00  2.211714   .347739
   8.88840   8.88840      1.00  2.211574   .349059
   8.88829   8.88829      1.00  2.220494   .350359
   8.88817   8.88817      1.00  2.211214   .348329
   8.88806   8.88806      1.00  2.214414   .347859
   8.88795   8.88795      1.00  2.215724   .347429
   8.88784   8.88784      1.00  2.214324   .348959
   8.88773   8.88773      1.00  2.207954   .346479
   8.88762   8.88762      1.00  2.211014   .345699
   8.88751   8.88751      1.00  2.209284   .345449
   8.88740   8.88740      1.00  2.208574   .342729
   8.88729   8.88729      1.00  2.214554   .344449
   8.88718   8.88718      1.00  2.199664   .342789
   8.88707   8.88707      1.00  2.215014   .343539
   8.88697   8.88697      1.00  2.219024   .344739
   8.88686   8.88686      1.00  2.215954   .343249
   8.88675   8.88675      1.00  2.214324   .341789
   8.88664   8.88664      1.00  2.210394   .342009
   8.88653   8.88653      1.00  2.210094   .342889
   8.88643   8.88643      1.00  2.208894   .343029
   8.88632   8.88632      1.00  2.215504   .345319
   8.88622   8.88622      1.00  2.212884   .342419
   8.88612   8.88612      1.00  2.214504   .342969
   8.88602   8.88602      1.00  2.218624   .340929
   8.88591   8.88591      1.00  2.215884   .341129
   8.88581   8.88581      1.00  2.221954   .339239
   8.88571   8.88571      1.00  2.202004   .338139
   8.88561   8.88561      1.00  2.216794   .340419
   8.88550   8.88550      1.00  2.211754   .337939
   8.88539   8.88539      1.00  2.212834   .339819
   8.88530   8.88530      1.00  2.216714   .339829
   8.88520   8.88520      1.00  2.216784   .339369
   8.88509   8.88509      1.00  2.215444   .338119
   8.88498   8.88498      1.00  2.219094   .336889
   8.88488   8.88488      1.00  2.217364   .339169
   8.88478   8.88478      1.00  2.213384   .338839
   8.88467   8.88467      1.00  2.218574   .337539
   8.88456   8.88456      1.00  2.219464   .337989
   8.88445   8.88445      1.00  2.213784   .336859
   8.88433   8.88433      1.00  2.207864   .335889
   8.88423   8.88423      1.00  2.201534   .334169
   8.88412   8.88412      1.00  2.218514   .337009
   8.88401   8.88401      1.00  2.215654   .336029
   8.88389   8.88389      1.00  2.222864   .337339
   8.88378   8.88378      1.00  2.216284   .335459
   8.88366   8.88366      1.00  2.215564   .337029
   8.88355   8.88355      1.00  2.220874   .336039
   8.88343   8.88343      1.00  2.220444   .336089
   8.88331   8.88331      1.00  2.214424   .335749
   8.88320   8.88320      1.00  2.216114   .333609
   8.88309   8.88309      1.00  2.215784   .336669
   8.88297   8.88297      1.00  2.205664   .334759
   8.88286   8.88286      1.00  2.209964   .333429
   8.88274   8.88274      1.00  2.217134   .336309
   8.88263   8.88263      1.00  2.206084   .332369
   8.88252   8.88252      1.00  2.216054   .335749
   8.88240   8.88240      1.00  2.220374   .336829
   8.88229   8.88229      1.00  2.216014   .335079
   8.88219   8.88219      1.00  2.211084   .333159
   8.88208   8.88208      1.00  2.217224   .335559
   8.88198   8.88198      1.00  2.209704   .335229
   8.88186   8.88186      1.00  2.209304   .335519
   8.88176   8.88176      1.00  2.211464   .336999
   8.88165   8.88165      1.00  2.216874   .339909
   8.88154   8.88154      1.00  2.214004   .336549
   8.88142   8.88142      1.00  2.221234   .336989
   8.88132   8.88132      1.00  2.219694   .336529
   8.88121   8.88121      1.00  2.208534   .335789
   8.88109   8.88109      1.00  2.201714   .334829
   8.88098   8.88098      1.00  2.214014   .333419
   8.88087   8.88087      1.00  2.215484   .332549
   8.88076   8.88076      1.00  2.212574   .333099
   8.88064   8.88064      1.00  2.213764   .333669
   8.88052   8.88052      1.00  2.210944   .333059
   8.88041   8.88041      1.00  2.213014   .335829
   8.88029   8.88029      1.00  2.218594   .336349
   8.88017   8.88017      1.00  2.214884   .337029
   8.88005   8.88005      1.00  2.217254   .336919
   8.87993   8.87993      1.00  2.218294   .339009
   8.87982   8.87982      1.00  2.212344   .337919
   8.87971   8.87971      1.00  2.210234   .339089
   8.87958   8.87958      1.00  2.214584   .336379
   8.87947   8.87947      1.00  2.210944   .334689
   8.87936   8.87936      1.00  2.191054   .330129
   8.87924   8.87924      1.00  2.213034   .334449
   8.87914   8.87914      1.00  2.214924   .332749
   8.87902   8.87902      1.00  2.214634   .334939
   8.87891   8.87891      1.00  2.218054   .335999
   8.87879   8.87879      1.00  2.215954   .334329
   8.87868   8.87868      1.00  2.209084   .332889
   8.87857   8.87857      1.00  2.212174   .335769
   8.87847   8.87847      1.00  2.209374   .332839
   8.87836   8.87836      1.00  2.206334   .332029
   8.87825   8.87825      1.00  2.208564   .334999
   8.87813   8.87813      1.00  2.207734   .337769
   8.87802   8.87802      1.00  2.206914   .335359
   8.87791   8.87791      1.00  2.194634   .333369
   8.87780   8.87780      1.00  2.212374   .337729
   8.87769   8.87769      1.00  2.213524   .337969
   8.87758   8.87758      1.00  2.210134   .336019
   8.87747   8.87747      1.00  2.211684   .337389
   8.87736   8.87736      1.00  2.206374   .337969
   8.87725   8.87725      1.00  2.206024   .339239
   8.87715   8.87715      1.00  2.205604   .337309
   8.87703   8.87703      1.00  2.198354   .336639
   8.87692   8.87692      1.00  2.204204   .338219
   8.87682   8.87682      1.00  2.209434   .339779
   8.87671   8.87671      1.00  2.210234   .341829
   8.87660   8.87660      1.00  2.207004   .340269
   8.87649   8.87649      1.00  2.209664   .337949
   8.87639   8.87639      1.00  2.192074   .338489
   8.87628   8.87628      1.00  2.198184   .337459
   8.87618   8.87618      1.00  2.206234   .337829
   8.87607   8.87607      1.00  2.201274   .337069
   8.87597   8.87597      1.00  2.203174   .337279
   8.87587   8.87587      1.00  2.203934   .337709
   8.87576   8.87576      1.00  2.204994   .337389
   8.87566   8.87566      1.00  2.204674   .338969
   8.87556   8.87556      1.00  2.205984   .339469
   8.87546   8.87546      1.00  2.207304   .343609
   8.87535   8.87535      1.00  2.203894   .342339
   8.87525   8.87525      1.00  2.205594   .341039
   8.87515   8.87515      1.00  2.208044   .343679
   8.87505   8.87505      1.00  2.193064   .339969
   8.87494   8.87494      1.00  2.193914   .340489
   8.87483   8.87483      1.00  2.201134   .342639
   8.87472   8.87472      1.00  2.198964   .341109
   8.87461   8.87461      1.00  2.206604   .340149
   8.87450   8.87450      1.00  2.203764   .340549
   8.87439   8.87439      1.00  2.211144   .343309
   8.87429   8.87429      1.00  2.206334   .342899
   8.87418   8.87418      1.00  2.204804   .344879
   8.87406   8.87406      1.00  2.206624   .345139
   8.87394   8.87394      1.00  2.199754   .345839
   8.87383   8.87383      1.00  2.201794   .345349
   8.87372   8.87372      1.00  2.200764   .343269
   8.87360   8.87360      1.00  2.204814   .343779
   8.87348   8.87348      1.00  2.201454   .345909
   8.87337   8.87337      1.00  2.190014   .343129
   8.87326   8.87326      1.00  2.206294   .348279
   8.87313   8.87313      1.00  2.207074   .348149
   8.87302   8.87302      1.00  2.206964   .347759
   8.87291   8.87291      1.00  2.205514   .349759
   8.87279   8.87279      1.00  2.204444   .348799
   8.87268   8.87268      1.00  2.194604   .347519
   8.87256   8.87256      1.00  2.204064   .350339
   8.87245   8.87245      1.00  2.201764   .349599
   8.87234   8.87234      1.00  2.197854   .349009
   8.87222   8.87222      1.00  2.200554   .350949
   8.87211   8.87211      1.00  2.204244   .352329
   8.87200   8.87200      1.00  2.206594   .352209
   8.87189   8.87189      1.00  2.207004   .353569
   8.87178   8.87178      1.00  2.192324   .351039
   8.87167   8.87167      1.00  2.197364   .353109
   8.87156   8.87156      1.00  2.200974   .351729
   8.87146   8.87146      1.00  2.200954   .349699
   8.87134   8.87134      1.00  2.199464   .348839
   8.87122   8.87122      1.00  2.203894   .353729
   8.87112   8.87112      1.00  2.202474   .353979
   8.87101   8.87101      1.00  2.202274   .355069
   8.87089   8.87089      1.00  2.202074   .353949
   8.87077   8.87077      1.00  2.205874   .355529
   8.87066   8.87066      1.00  2.205124   .356609
   8.87055   8.87055      1.00  2.205544   .357229
   8.87042   8.87042      1.00  2.204404   .358169
   8.87030   8.87030      1.00  2.199254   .357339
   8.87019   8.87019      1.00  2.189214   .355739
   8.87007   8.87007      1.00  2.197934   .357369
   8.86995   8.86995      1.00  2.199224   .355359
   8.86983   8.86983      1.00  2.197794   .355689
   8.86972   8.86972      1.00  2.207544   .358839
   8.86960   8.86960      1.00  2.203584   .357499
   8.86948   8.86948      1.00  2.204334   .360129
   8.86936   8.86936      1.00  2.208434   .357839
   8.86926   8.86926      1.00  2.202254   .356789
   8.86915   8.86915      1.00  2.200644   .354879
   8.86903   8.86903      1.00  2.197134   .356959
   8.86891   8.86891      1.00  2.201014   .359889
   8.86880   8.86880      1.00  2.202164   .359209
   8.86870   8.86870      1.00  2.187354   .355679
   8.86859   8.86859      1.00  2.206184   .359719
   8.86848   8.86848      1.00  2.204354   .359549
   8.86838   8.86838      1.00  2.206324   .360989
   8.86827   8.86827      1.00  2.207344   .359859
   8.86815   8.86815      1.00  2.204684   .357419
   8.86803   8.86803      1.00  2.203994   .361359
   8.86793   8.86793      1.00  2.202294   .361769
   8.86782   8.86782      1.00  2.203644   .360229
   8.86770   8.86770      1.00  2.197604   .358679
   8.86759   8.86759      1.00  2.201194   .358299
   8.86748   8.86748      1.00  2.202204   .357139
   8.86738   8.86738      1.00  2.205704   .359849
   8.86726   8.86726      1.00  2.204414   .360529
   8.86715   8.86715      1.00  2.195124   .357969
   8.86704   8.86704      1.00  2.208484   .360989
   8.86694   8.86694      1.00  2.207874   .360789
   8.86683   8.86683      1.00  2.202914   .359179
   8.86672   8.86672      1.00  2.200634   .359109
   8.86661   8.86661      1.00  2.198234   .360379
   8.86651   8.86651      1.00  2.201034   .360519
   8.86640   8.86640      1.00  2.203314   .360439
   8.86629   8.86629      1.00  2.203034   .361269
   8.86619   8.86619      1.00  2.205344   .360869
   8.86609   8.86609      1.00  2.206454   .364129
   8.86599   8.86599      1.00  2.204514   .362229
   8.86588   8.86588      1.00  2.204074   .363549
   8.86578   8.86578      1.00  2.193304   .364459
   8.86567   8.86567      1.00  2.196904   .363499
   8.86556   8.86556      1.00  2.200434   .364449
   8.86547   8.86547      1.00  2.199324   .363099
   8.86537   8.86537      1.00  2.194684   .361159
   8.86527   8.86527      1.00  2.201944   .362889
   8.86516   8.86516      1.00  2.203404   .365169
   8.86505   8.86505      1.00  2.205924   .364539
   8.86495   8.86495      1.00  2.204294   .364839
   8.86485   8.86485      1.00  2.208784   .366869
   8.86474   8.86474      1.00  2.204774   .366069
   8.86463   8.86463      1.00  2.201444   .367649
   8.86452   8.86452      1.00  2.202724   .367349
   8.86441   8.86441      1.00  2.200944   .366189
   8.86430   8.86430      1.00  2.191314   .365299
   8.86419   8.86419      1.00  2.197014   .365849
   8.86407   8.86407      1.00  2.207194   .365499
   8.86396   8.86396      1.00  2.203434   .366419
   8.86384   8.86384      1.00  2.206984   .367679
   8.86373   8.86373      1.00  2.210374   .367879
   8.86362   8.86362      1.00  2.200784   .366779
   8.86350   8.86350      1.00  2.202164   .367269
   8.86338   8.86338      1.00  2.202334   .371759
   8.86326   8.86326      1.00  2.203134   .369629
   8.86315   8.86315      1.00  2.199344   .367599
   8.86304   8.86304      1.00  2.201334   .367889
   8.86292   8.86292      1.00  2.203504   .372399
   8.86280   8.86280      1.00  2.201664   .368999
   8.86270   8.86270      1.00  2.204324   .369889
   8.86258   8.86258      1.00  2.192754   .367269
   8.86246   8.86246      1.00  2.205584   .367429
   8.86234   8.86234      1.00  2.205634   .368979
   8.86224   8.86224      1.00  2.206834   .369309
   8.86213   8.86213      1.00  2.202294   .367879
   8.86202   8.86202      1.00  2.196644   .368179
   8.86191   8.86191      1.00  2.197814   .368749
   8.86180   8.86180      1.00  2.201464   .369209
   8.86169   8.86169      1.00  2.196744   .370459
   8.86158   8.86158      1.00  2.206034   .370709
   8.86147   8.86147      1.00  2.207664   .372259
   8.86136   8.86136      1.00  2.205124   .370479
   8.86125   8.86125      1.00  2.203714   .370249
   8.86113   8.86113      1.00  2.186904   .369049
   8.86101   8.86101      1.00  2.199204   .371499
   8.86090   8.86090      1.00  2.197664   .371549
   8.86079   8.86079      1.00  2.201754   .372049
   8.86067   8.86067      1.00  2.200614   .371439
   8.86056   8.86056      1.00  2.202074   .371889
   8.86044   8.86044      1.00  2.205174   .373549
   8.86032   8.86032      1.00  2.201154   .373349
   8.86020   8.86020      1.00  2.201954   .376259
   8.86008   8.86008      1.00  2.203404   .376019
   8.85997   8.85997      1.00  2.205914   .375459
   8.85986   8.85986      1.00  2.199674   .373019
   8.85974   8.85974      1.00  2.200794   .373759
   8.85962   8.85962      1.00  2.191044   .371039
   8.85950   8.85950      1.00  2.189294   .370319
   8.85939   8.85939      1.00  2.199714   .373979
   8.85927   8.85927      1.00  2.199244   .371889
   8.85916   8.85916      1.00  2.202674   .372989
   8.85905   8.85905      1.00  2.202174   .373999
   8.85893   8.85893      1.00  2.202724   .371519
   8.85882   8.85882      1.00  2.199154   .370929
   8.85870   8.85870      1.00  2.202294   .371179
   8.85860   8.85860      1.00  2.200224   .371129
   8.85849   8.85849      1.00  2.198724   .372259
   8.85838   8.85838      1.00  2.196684   .372979
   8.85827   8.85827      1.00  2.200244   .370549
   8.85816   8.85816      1.00  2.198614   .371259
   8.85805   8.85805      1.00  2.182944   .368409
   8.85794   8.85794      1.00  2.200624   .371369
   8.85783   8.85783      1.00  2.199234   .372959
   8.85772   8.85772      1.00  2.201314   .372009
   8.85761   8.85761      1.00  2.203514   .373649
   8.85750   8.85750      1.00  2.204764   .371449
   8.85739   8.85739      1.00  2.199154   .374139
   8.85728   8.85728      1.00  2.195194   .372899
   8.85718   8.85718      1.00  2.196404   .373759
   8.85706   8.85706      1.00  2.191344   .372559
   8.85695   8.85695      1.00  2.200454   .374239
   8.85684   8.85684      1.00  2.203244   .376149
   8.85674   8.85674      1.00  2.201244   .374829
   8.85663   8.85663      1.00  2.201364   .375349
   8.85652   8.85652      1.00  2.195644   .374839
   8.85642   8.85642      1.00  2.199684   .375789
   8.85632   8.85632      1.00  2.198454   .374329
   8.85621   8.85621      1.00  2.198154   .372669
   8.85610   8.85610      1.00  2.195814   .373099
   8.85601   8.85601      1.00  2.197284   .372049
   8.85590   8.85590      1.00  2.199074   .371799
   8.85580   8.85580      1.00  2.198744   .372189
   8.85569   8.85569      1.00  2.199544   .372119
   8.85559   8.85559      1.00  2.200334   .373479
   8.85550   8.85550      1.00  2.200594   .372599
   8.85539   8.85539      1.00  2.198474   .372679
   8.85528   8.85528      1.00  2.198564   .373409
   8.85519   8.85519      1.00  2.187504   .369879
   8.85509   8.85509      1.00  2.193244   .372109
   8.85498   8.85498      1.00  2.195034   .373429
   8.85487   8.85487      1.00  2.196014   .374469
   8.85476   8.85476      1.00  2.191914   .373549
   8.85466   8.85466      1.00  2.199404   .375249
   8.85455   8.85455      1.00  2.201204   .376139
   8.85444   8.85444      1.00  2.201144   .375679
   8.85433   8.85433      1.00  2.201814   .374829
   8.85422   8.85422      1.00  2.197654   .373469
   8.85410   8.85410      1.00  2.197714   .375099
   8.85398   8.85398      1.00  2.193334   .373499
   8.85387   8.85387      1.00  2.194784   .375429
   8.85376   8.85376      1.00  2.193754   .373239
   8.85365   8.85365      1.00  2.178734   .371749
   8.85353   8.85353      1.00  2.197754   .375149
   8.85341   8.85341      1.00  2.195514   .373439
   8.85330   8.85330      1.00  2.195894   .373589
   8.85319   8.85319      1.00  2.201404   .374849
   8.85307   8.85307      1.00  2.196074   .372619
   8.85296   8.85296      1.00  2.192494   .374039
   8.85284   8.85284      1.00  2.195944   .371219
   8.85272   8.85272      1.00  2.191774   .371669
   8.85260   8.85260      1.00  2.193034   .371069
   8.85249   8.85249      1.00  2.188714   .371799
   8.85238   8.85238      1.00  2.190334   .370169
   8.85227   8.85227      1.00  2.192504   .370039
   8.85215   8.85215      1.00  2.198964   .370989
   8.85204   8.85204      1.00  2.191034   .369949
   8.85194   8.85194      1.00  2.190984   .371739
   8.85183   8.85183      1.00  2.194664   .372179
   8.85172   8.85172      1.00  2.192384   .373789
   8.85161   8.85161      1.00  2.191084   .376079
   8.85150   8.85150      1.00  2.188524   .373359
   8.85139   8.85139      1.00  2.190754   .373599
   8.85127   8.85127      1.00  2.189554   .371379
   8.85116   8.85116      1.00  2.189064   .370249
   8.85105   8.85105      1.00  2.194884   .370029
   8.85094   8.85094      1.00  2.195054   .370819
   8.85082   8.85082      1.00  2.194954   .369779
   8.85071   8.85071      1.00  2.196274   .371649
   8.85059   8.85059      1.00  2.190814   .373289
   8.85047   8.85047      1.00  2.177684   .371299
   8.85035   8.85035      1.00  2.192744   .369089
   8.85023   8.85023      1.00  2.194724   .370369
   8.85012   8.85012      1.00  2.191314   .371679
   8.84999   8.84999      1.00  2.190444   .369219
   8.84988   8.84988      1.00  2.193334   .371619
   8.84977   8.84977      1.00  2.191804   .370789
   8.84965   8.84965      1.00  2.199374   .371599
   8.84953   8.84953      1.00  2.197764   .371539
   8.84941   8.84941      1.00  2.196064   .370359
   8.84931   8.84931      1.00  2.194014   .369799
   8.84919   8.84919      1.00  2.187774   .369749
   8.84907   8.84907      1.00  2.191004   .370779
   8.84896   8.84896      1.00  2.191984   .369279
   8.84885   8.84885      1.00  2.175234   .367709
   8.84874   8.84874      1.00  2.188554   .368199
   8.84862   8.84862      1.00  2.195484   .372189
   8.84851   8.84851      1.00  2.199154   .372709
   8.84841   8.84841      1.00  2.197374   .372759
   8.84830   8.84830      1.00  2.198104   .372679
   8.84818   8.84818      1.00  2.199004   .371789
   8.84807   8.84807      1.00  2.193334   .371189
   8.84796   8.84796      1.00  2.195034   .373569
   8.84785   8.84785      1.00  2.194014   .373369
   8.84774   8.84774      1.00  2.192984   .374969
   8.84763   8.84763      1.00  2.197744   .374499
   8.84752   8.84752      1.00  2.197344   .370969
   8.84741   8.84741      1.00  2.193554   .370309
   8.84730   8.84730      1.00  2.185654   .368989
   8.84719   8.84719      1.00  2.202094   .370449
   8.84708   8.84708      1.00  2.198774   .369669
   8.84697   8.84697      1.00  2.198834   .370829
   8.84686   8.84686      1.00  2.195914   .369949
   8.84675   8.84675      1.00  2.192444   .369659
   8.84665   8.84665      1.00  2.195484   .370039
   8.84655   8.84655      1.00  2.198334   .370699
   8.84644   8.84644      1.00  2.197174   .372129
   8.84633   8.84633      1.00  2.198264   .371669
   8.84622   8.84622      1.00  2.202854   .371369
   8.84613   8.84613      1.00  2.201714   .374189
   8.84602   8.84602      1.00  2.202724   .372389
   8.84592   8.84592      1.00  2.200544   .370389
   8.84581   8.84581      1.00  2.184674   .368479
   8.84571   8.84571      1.00  2.199944   .371039
   8.84560   8.84560      1.00  2.199784   .368609
   8.84550   8.84550      1.00  2.200234   .370569
   8.84540   8.84540      1.00  2.196114   .368789
   8.84530   8.84530      1.00  2.201204   .370489
   8.84519   8.84519      1.00  2.202204   .371989
   8.84509   8.84509      1.00  2.202224   .371239
   8.84498   8.84498      1.00  2.202924   .371279
   8.84488   8.84488      1.00  2.204444   .370499
   8.84477   8.84477      1.00  2.203144   .371309
   8.84466   8.84466      1.00  2.199154   .370539
   8.84456   8.84456      1.00  2.197504   .372329
   8.84445   8.84445      1.00  2.196374   .372539
   8.84434   8.84434      1.00  2.196244   .371799
   8.84422   8.84422      1.00  2.187594   .370929
   8.84411   8.84411      1.00  2.201794   .373109
   8.84400   8.84400      1.00  2.206194   .373239
   8.84388   8.84388      1.00  2.207824   .373989
   8.84377   8.84377      1.00  2.206384   .372729
   8.84365   8.84365      1.00  2.203204   .371899
   8.84353   8.84353      1.00  2.201924   .371329
   8.84341   8.84341      1.00  2.200764   .371819
   8.84330   8.84330      1.00  2.201374   .373329
   8.84319   8.84319      1.00  2.204454   .372959
   8.84307   8.84307      1.00  2.199474   .371119
   8.84295   8.84295      1.00  2.203464   .373509
   8.84284   8.84284      1.00  2.203654   .373089
   8.84273   8.84273      1.00  2.203804   .376389
   8.84262   8.84262      1.00  2.205624   .374449
   8.84250   8.84250      1.00  2.191944   .370449
   8.84238   8.84238      1.00  2.204254   .374279
   8.84227   8.84227      1.00  2.203384   .373369
   8.84216   8.84216      1.00  2.203834   .374459
   8.84205   8.84205      1.00  2.204054   .376999
   8.84193   8.84193      1.00  2.201704   .378429
   8.84183   8.84183      1.00  2.201824   .376499
   8.84172   8.84172      1.00  2.206154   .379129
   8.84161   8.84161      1.00  2.204184   .377339
   8.84150   8.84150      1.00  2.206644   .378389
   8.84139   8.84139      1.00  2.207644   .377379
   8.84128   8.84128      1.00  2.207534   .378849
   8.84116   8.84116      1.00  2.207624   .375689
   8.84105   8.84105      1.00  2.198984   .377559
   8.84094   8.84094      1.00  2.193344   .377869
   8.84083   8.84083      1.00  2.203764   .380169
   8.84071   8.84071      1.00  2.205564   .377659
   8.84058   8.84058      1.00  2.205184   .377319
   8.84047   8.84047      1.00  2.205624   .380639
   8.84036   8.84036      1.00  2.204954   .381649
   8.84023   8.84023      1.00  2.203544   .379789
   8.84011   8.84011      1.00  2.209734   .382169
   8.84000   8.84000      1.00  2.207344   .380959
   8.83989   8.83989      1.00  2.201424   .380539
   8.83977   8.83977      1.00  2.205364   .381659
   8.83964   8.83964      1.00  2.204994   .382069
   8.83954   8.83954      1.00  2.201224   .380599
   8.83943   8.83943      1.00  2.201574   .381239
   8.83930   8.83930      1.00  2.194454   .378879
   8.83918   8.83918      1.00  2.205424   .382279
   8.83908   8.83908      1.00  2.208084   .380339
   8.83897   8.83897      1.00  2.210014   .381729
   8.83885   8.83885      1.00  2.207404   .384169
   8.83873   8.83873      1.00  2.206854   .382959
   8.83862   8.83862      1.00  2.204944   .383609
   8.83852   8.83852      1.00  2.203534   .385049
   8.83841   8.83841      1.00  2.202764   .384099
   8.83830   8.83830      1.00  2.205204   .381989
   8.83819   8.83819      1.00  2.206654   .382519
   8.83808   8.83808      1.00  2.209124   .381369
   8.83796   8.83796      1.00  2.205484   .380799
   8.83786   8.83786      1.00  2.208804   .381209
   8.83775   8.83775      1.00  2.193324   .380839
   8.83764   8.83764      1.00  2.209804   .382799
   8.83753   8.83753      1.00  2.211374   .384669
   8.83741   8.83741      1.00  2.207194   .383599
   8.83731   8.83731      1.00  2.206154   .384209
   8.83720   8.83720      1.00  2.207524   .385549
   8.83709   8.83709      1.00  2.205234   .384419
   8.83697   8.83697      1.00  2.206614   .384599
   8.83687   8.83687      1.00  2.207734   .385779
   8.83676   8.83676      1.00  2.210514   .385329
   8.83665   8.83665      1.00  2.208394   .386409
   8.83654   8.83654      1.00  2.210634   .387569
   8.83644   8.83644      1.00  2.207664   .387169
   8.83634   8.83634      1.00  2.206074   .387719
   8.83623   8.83623      1.00  2.196154   .385419
   8.83613   8.83613      1.00  2.203674   .388079
   8.83602   8.83602      1.00  2.203384   .389399
   8.83592   8.83592      1.00  2.208784   .391669
   8.83582   8.83582      1.00  2.211324   .391839
   8.83571   8.83571      1.00  2.209144   .391019
   8.83561   8.83561      1.00  2.211304   .391099
   8.83551   8.83551      1.00  2.211484   .391249
   8.83541   8.83541      1.00  2.209064   .392379
   8.83530   8.83530      1.00  2.210434   .392459
   8.83520   8.83520      1.00  2.208994   .390439
   8.83510   8.83510      1.00  2.206214   .388859
   8.83499   8.83499      1.00  2.206864   .389129
   8.83488   8.83488      1.00  2.206254   .390549
   8.83477   8.83477      1.00  2.192024   .385499
   8.83467   8.83467      1.00  2.205624   .390129
   8.83456   8.83456      1.00  2.210414   .389909
   8.83445   8.83445      1.00  2.212394   .391729
   8.83434   8.83434      1.00  2.208854   .390199
   8.83423   8.83423      1.00  2.210224   .392789
   8.83411   8.83411      1.00  2.207664   .392129
   8.83400   8.83400      1.00  2.205014   .390069
   8.83389   8.83389      1.00  2.206324   .391959
   8.83378   8.83378      1.00  2.203694   .392709
   8.83366   8.83366      1.00  2.209434   .393469
   8.83353   8.83353      1.00  2.208254   .394949
   8.83343   8.83343      1.00  2.210214   .395109
   8.83331   8.83331      1.00  2.196974   .393669
   8.83319   8.83319      1.00  2.208004   .394449
   8.83307   8.83307      1.00  2.210564   .394599
   8.83296   8.83296      1.00  2.210694   .393479
   8.83286   8.83286      1.00  2.211874   .395399
   8.83274   8.83274      1.00  2.206754   .394839
   8.83262   8.83262      1.00  2.207884   .394909
   8.83250   8.83250      1.00  2.206814   .395239
   8.83239   8.83239      1.00  2.208184   .395559
   8.83228   8.83228      1.00  2.207624   .395519
   8.83217   8.83217      1.00  2.209594   .397429
   8.83206   8.83206      1.00  2.208464   .395499
   8.83195   8.83195      1.00  2.209564   .396429
   8.83184   8.83184      1.00  2.207864   .397589
   8.83173   8.83173      1.00  2.195644   .395819
   8.83162   8.83162      1.00  2.205274   .397869
   8.83151   8.83151      1.00  2.207044   .397269
   8.83140   8.83140      1.00  2.205814   .396909
   8.83129   8.83129      1.00  2.206994   .397539
   8.83118   8.83118      1.00  2.210834   .398989
   8.83107   8.83107      1.00  2.209144   .397089
   8.83095   8.83095      1.00  2.212734   .397699
   8.83084   8.83084      1.00  2.211964   .398629
   8.83072   8.83072      1.00  2.208354   .401009
   8.83061   8.83061      1.00  2.206974   .403449
   8.83049   8.83049      1.00  2.206914   .399759
   8.83036   8.83036      1.00  2.209004   .399369
   8.83025   8.83025      1.00  2.194364   .398439
   8.83014   8.83014      1.00  2.204964   .401079
   8.83001   8.83001      1.00  2.207414   .400449
   8.82989   8.82989      1.00  2.206874   .401139
   8.82977   8.82977      1.00  2.210084   .399259
   8.82967   8.82967      1.00  2.209974   .400109
   8.82955   8.82955      1.00  2.209884   .399479
   8.82943   8.82943      1.00  2.212524   .401069
   8.82932   8.82932      1.00  2.208634   .400969
   8.82921   8.82921      1.00  2.211424   .399599
   8.82909   8.82909      1.00  2.208174   .402609
   8.82897   8.82897      1.00  2.206424   .402189
   8.82887   8.82887      1.00  2.210054   .401009
   8.82876   8.82876      1.00  2.207894   .399889
   8.82864   8.82864      1.00  2.196024   .398319
   8.82853   8.82853      1.00  2.209214   .400889
   8.82844   8.82844      1.00  2.214964   .401429
   8.82833   8.82833      1.00  2.212184   .401809
   8.82821   8.82821      1.00  2.209534   .402709
   8.82809   8.82809      1.00  2.210184   .403069
   8.82799   8.82799      1.00  2.207514   .402809
   8.82788   8.82788      1.00  2.210874   .403189
   8.82776   8.82776      1.00  2.208744   .402779
   8.82765   8.82765      1.00  2.206314   .401709
   8.82755   8.82755      1.00  2.206984   .402789
   8.82744   8.82744      1.00  2.210934   .402479
   8.82733   8.82733      1.00  2.212824   .403079
   8.82722   8.82722      1.00  2.212624   .404609
   8.82711   8.82711      1.00  2.197064   .400889
   8.82700   8.82700      1.00  2.213794   .404359
   8.82689   8.82689      1.00  2.210444   .404069
   8.82678   8.82678      1.00  2.209514   .404999
   8.82667   8.82667      1.00  2.210534   .404849
   8.82657   8.82657      1.00  2.208294   .403739
   8.82646   8.82646      1.00  2.210184   .405629
   8.82636   8.82636      1.00  2.212384   .404089
   8.82625   8.82625      1.00  2.210154   .404389
   8.82615   8.82615      1.00  2.212874   .405309
   8.82605   8.82605      1.00  2.212384   .404649
   8.82594   8.82594      1.00  2.211444   .404269
   8.82584   8.82584      1.00  2.210104   .406339
   8.82574   8.82574      1.00  2.204834   .405879
   8.82563   8.82563      1.00  2.203834   .407719
   8.82553   8.82553      1.00  2.211584   .406379
   8.82543   8.82543      1.00  2.212454   .407509
   8.82533   8.82533      1.00  2.208334   .407859
   8.82522   8.82522      1.00  2.212994   .404689
   8.82512   8.82512      1.00  2.211194   .405069
   8.82502   8.82502      1.00  2.214404   .405609
   8.82491   8.82491      1.00  2.213974   .405539
   8.82480   8.82480      1.00  2.210534   .404959
   8.82469   8.82469      1.00  2.209164   .403139
   8.82459   8.82459      1.00  2.208904   .403909
   8.82448   8.82448      1.00  2.211454   .404629
   8.82437   8.82437      1.00  2.207834   .404059
   8.82425   8.82425      1.00  2.194044   .402349
   8.82414   8.82414      1.00  2.210194   .403349
   8.82404   8.82404      1.00  2.211424   .405359
   8.82392   8.82392      1.00  2.211604   .406509
   8.82380   8.82380      1.00  2.211174   .407899
   8.82369   8.82369      1.00  2.212844   .406869
   8.82357   8.82357      1.00  2.211764   .405419
   8.82345   8.82345      1.00  2.206594   .403619
   8.82333   8.82333      1.00  2.209544   .404659
   8.82322   8.82322      1.00  2.207224   .404189
   8.82311   8.82311      1.00  2.208034   .404929
   8.82299   8.82299      1.00  2.212204   .404919
   8.82286   8.82286      1.00  2.210014   .405599
   8.82276   8.82276      1.00  2.213204   .406689
   8.82265   8.82265      1.00  2.202574   .407149
   8.82253   8.82253      1.00  2.208234   .406119
   8.82241   8.82241      1.00  2.211404   .406799
   8.82230   8.82230      1.00  2.211204   .405159
   8.82220   8.82220      1.00  2.210354   .405819
   8.82209   8.82209      1.00  2.207964   .402829
   8.82197   8.82197      1.00  2.209094   .404429
   8.82187   8.82187      1.00  2.210314   .404479
   8.82176   8.82176      1.00  2.211854   .403949
   8.82164   8.82164      1.00  2.212744   .405569
   8.82153   8.82153      1.00  2.210544   .405859
   8.82142   8.82142      1.00  2.206664   .403799
   8.82131   8.82131      1.00  2.209334   .404979
   8.82119   8.82119      1.00  2.209484   .404299
   8.82108   8.82108      1.00  2.208574   .405519
   8.82097   8.82097      1.00  2.208494   .407779
   8.82086   8.82086      1.00  2.196854   .404249
   8.82074   8.82074      1.00  2.210484   .407609
   8.82062   8.82062      1.00  2.211204   .405589
   8.82050   8.82050      1.00  2.211844   .403839
   8.82039   8.82039      1.00  2.212354   .406049
   8.82027   8.82027      1.00  2.211994   .405319
   8.82014   8.82014      1.00  2.210414   .406359
   8.82003   8.82003      1.00  2.210184   .403729
   8.81991   8.81991      1.00  2.208814   .404569
   8.81979   8.81979      1.00  2.210764   .405239
   8.81967   8.81967      1.00  2.210624   .406669
   8.81956   8.81956      1.00  2.210394   .407499
   8.81944   8.81944      1.00  2.207764   .407759
   8.81933   8.81933      1.00  2.197744   .407539
   8.81921   8.81921      1.00  2.209914   .409509
   8.81910   8.81910      1.00  2.212464   .406419
   8.81900   8.81900      1.00  2.210804   .405189
   8.81887   8.81887      1.00  2.211274   .404619
   8.81876   8.81876      1.00  2.208054   .405869
   8.81865   8.81865      1.00  2.209924   .407469
   8.81855   8.81855      1.00  2.210954   .405139
   8.81843   8.81843      1.00  2.209464   .404339
   8.81832   8.81832      1.00  2.205544   .403189
   8.81821   8.81821      1.00  2.211434   .406959
   8.81810   8.81810      1.00  2.208674   .403699
   8.81799   8.81799      1.00  2.211274   .404979
   8.81787   8.81787      1.00  2.210934   .405399
   8.81777   8.81777      1.00  2.199824   .404029
   8.81766   8.81766      1.00  2.212174   .406029
   8.81755   8.81755      1.00  2.210784   .402689
   8.81744   8.81744      1.00  2.207674   .403289
   8.81733   8.81733      1.00  2.209524   .404889
   8.81727   8.81727      1.00  2.212534   .407239
