# Supplementary material for: Direct Observation of Palladium Leaching from Pd/C by a Simple Method: X-ray Absorption Spectroscopy of Heterogeneous Mixtures
Source: ACS Omega. 2023 Jun 7;8(24):21787–92. doi: 10.1021/acsomega.3c01343 (PMC10286095; doi:10.1021/acsomega.3c01343)
Supplement: Supplementary file 2 — ao3c01343_si_002.zip [file ao3c01343_si_002.zip › Figure 7,8/22_RK_AirOx_25C_05N_slow_HCl_30min_25.qd]

  9809     KEK-PF   NW10A
 _slow_HCl_30min 20.12.12 7:01: - 20.12.12 7:01: Serial#KEKPF-NW10A_047945
 22_RK_AirOx_25C_05N_slow_HCl_30min                                              
 Ring :   6.5 GeV    50.0 mA -   50.0 mA
 Mono :   Si(311)       D=  1.63747 A    Initial angle=  9.00022 deg
 NW10A     Transmission( 2)   Repetition= 25     Points= 1654
 Param file : QXAFS(SYNC)     angle axis (*)     Block =    1

 Block      Init-Ang  Final-Ang     Step/deg     Time/s       Num
     1        9.00022   8.81728          ***       1.00      1654
 Ortec(-1)     NDCH = 3
  Angle(c)  Angle(o)    time/s         2         3
      Mode         0         0         1         2
    Offset         0         0    .00492    .00311
   9.00022   9.00022      1.00  2.295614  2.438509
   9.00013   9.00013      1.00  2.303824  2.448959
   9.00002   9.00002      1.00  2.304384  2.446369
   8.99990   8.99990      1.00  2.309604  2.456589
   8.99979   8.99979      1.00  2.310454  2.453419
   8.99967   8.99967      1.00  2.294434  2.438189
   8.99955   8.99955      1.00  2.305924  2.452699
   8.99944   8.99944      1.00  2.307884  2.453159
   8.99933   8.99933      1.00  2.311354  2.456009
   8.99923   8.99923      1.00  2.311084  2.459179
   8.99912   8.99912      1.00  2.310574  2.457779
   8.99900   8.99900      1.00  2.309874  2.457529
   8.99889   8.99889      1.00  2.308464  2.456619
   8.99879   8.99879      1.00  2.306404  2.453169
   8.99868   8.99868      1.00  2.307984  2.454799
   8.99857   8.99857      1.00  2.308774  2.453749
   8.99846   8.99846      1.00  2.310064  2.454799
   8.99835   8.99835      1.00  2.307934  2.457669
   8.99824   8.99824      1.00  2.307194  2.453189
   8.99813   8.99813      1.00  2.294154  2.443269
   8.99802   8.99802      1.00  2.309004  2.456619
   8.99792   8.99792      1.00  2.310654  2.463789
   8.99781   8.99781      1.00  2.308364  2.457769
   8.99770   8.99770      1.00  2.306684  2.459999
   8.99759   8.99759      1.00  2.305654  2.457359
   8.99749   8.99749      1.00  2.307094  2.458279
   8.99737   8.99737      1.00  2.309124  2.461499
   8.99726   8.99726      1.00  2.308724  2.461369
   8.99716   8.99716      1.00  2.306854  2.462349
   8.99705   8.99705      1.00  2.306804  2.458609
   8.99694   8.99694      1.00  2.303514  2.458509
   8.99683   8.99683      1.00  2.309544  2.461789
   8.99673   8.99673      1.00  2.304274  2.458299
   8.99663   8.99663      1.00  2.301984  2.456379
   8.99652   8.99652      1.00  2.299734  2.456809
   8.99641   8.99641      1.00  2.305454  2.459269
   8.99631   8.99631      1.00  2.305814  2.461659
   8.99621   8.99621      1.00  2.308194  2.462699
   8.99610   8.99610      1.00  2.307474  2.462869
   8.99600   8.99600      1.00  2.307324  2.464649
   8.99590   8.99590      1.00  2.309144  2.464429
   8.99580   8.99580      1.00  2.303554  2.457169
   8.99570   8.99570      1.00  2.306264  2.464109
   8.99559   8.99559      1.00  2.305694  2.461649
   8.99550   8.99550      1.00  2.306454  2.460389
   8.99539   8.99539      1.00  2.303074  2.459109
   8.99529   8.99529      1.00  2.298634  2.453429
   8.99518   8.99518      1.00  2.297444  2.454239
   8.99508   8.99508      1.00  2.303474  2.464349
   8.99498   8.99498      1.00  2.304624  2.463449
   8.99487   8.99487      1.00  2.304404  2.468439
   8.99477   8.99477      1.00  2.303514  2.460779
   8.99467   8.99467      1.00  2.303724  2.462509
   8.99456   8.99456      1.00  2.304344  2.462599
   8.99445   8.99445      1.00  2.304004  2.461089
   8.99434   8.99434      1.00  2.307894  2.463289
   8.99423   8.99423      1.00  2.299874  2.459469
   8.99411   8.99411      1.00  2.302114  2.462599
   8.99400   8.99400      1.00  2.304024  2.463099
   8.99390   8.99390      1.00  2.304814  2.462519
   8.99378   8.99378      1.00  2.300324  2.463199
   8.99367   8.99367      1.00  2.296654  2.458339
   8.99356   8.99356      1.00  2.304984  2.466289
   8.99344   8.99344      1.00  2.303164  2.464939
   8.99333   8.99333      1.00  2.304004  2.466899
   8.99321   8.99321      1.00  2.301424  2.464679
   8.99309   8.99309      1.00  2.299554  2.460509
   8.99297   8.99297      1.00  2.301634  2.466949
   8.99287   8.99287      1.00  2.299024  2.460539
   8.99276   8.99276      1.00  2.299584  2.464139
   8.99265   8.99265      1.00  2.300304  2.464149
   8.99253   8.99253      1.00  2.302144  2.464309
   8.99243   8.99243      1.00  2.303974  2.472969
   8.99231   8.99231      1.00  2.300634  2.465739
   8.99220   8.99220      1.00  2.289114  2.456539
   8.99209   8.99209      1.00  2.298114  2.464649
   8.99198   8.99198      1.00  2.299804  2.463089
   8.99188   8.99188      1.00  2.301024  2.467929
   8.99176   8.99176      1.00  2.302364  2.465479
   8.99166   8.99166      1.00  2.299594  2.464249
   8.99155   8.99155      1.00  2.302024  2.469409
   8.99144   8.99144      1.00  2.304344  2.471779
   8.99133   8.99133      1.00  2.302644  2.467269
   8.99122   8.99122      1.00  2.301354  2.472529
   8.99111   8.99111      1.00  2.303924  2.472279
   8.99099   8.99099      1.00  2.300434  2.470989
   8.99088   8.99088      1.00  2.300994  2.470739
   8.99076   8.99076      1.00  2.299604  2.466709
   8.99065   8.99065      1.00  2.283164  2.446289
   8.99054   8.99054      1.00  2.299104  2.468229
   8.99042   8.99042      1.00  2.297514  2.466579
   8.99030   8.99030      1.00  2.299894  2.465169
   8.99018   8.99018      1.00  2.300344  2.466429
   8.99007   8.99007      1.00  2.303184  2.469909
   8.98995   8.98995      1.00  2.304414  2.472039
   8.98983   8.98983      1.00  2.298974  2.465149
   8.98972   8.98972      1.00  2.301524  2.469349
   8.98961   8.98961      1.00  2.297464  2.466109
   8.98948   8.98948      1.00  2.297484  2.466829
   8.98936   8.98936      1.00  2.300574  2.474869
   8.98925   8.98925      1.00  2.300354  2.472779
   8.98915   8.98915      1.00  2.295814  2.466249
   8.98904   8.98904      1.00  2.286814  2.460489
   8.98892   8.98892      1.00  2.300814  2.475619
   8.98881   8.98881      1.00  2.301884  2.476379
   8.98870   8.98870      1.00  2.301144  2.474899
   8.98859   8.98859      1.00  2.299684  2.474009
   8.98847   8.98847      1.00  2.298594  2.472409
   8.98837   8.98837      1.00  2.299394  2.477659
   8.98827   8.98827      1.00  2.298684  2.472909
   8.98815   8.98815      1.00  2.297464  2.471059
   8.98804   8.98804      1.00  2.296034  2.470449
   8.98793   8.98793      1.00  2.299084  2.474569
   8.98783   8.98783      1.00  2.301554  2.476269
   8.98771   8.98771      1.00  2.299634  2.474279
   8.98760   8.98760      1.00  2.299154  2.474179
   8.98749   8.98749      1.00  2.282004  2.456449
   8.98738   8.98738      1.00  2.297654  2.470699
   8.98727   8.98727      1.00  2.295054  2.471089
   8.98716   8.98716      1.00  2.298904  2.474069
   8.98705   8.98705      1.00  2.295164  2.471889
   8.98694   8.98694      1.00  2.294414  2.470349
   8.98684   8.98684      1.00  2.297824  2.473919
   8.98673   8.98673      1.00  2.297324  2.473659
   8.98662   8.98662      1.00  2.295124  2.472699
   8.98652   8.98652      1.00  2.299894  2.480229
   8.98641   8.98641      1.00  2.295634  2.475499
   8.98630   8.98630      1.00  2.296224  2.472899
   8.98620   8.98620      1.00  2.294114  2.471469
   8.98610   8.98610      1.00  2.292714  2.470149
   8.98599   8.98599      1.00  2.282114  2.462199
   8.98589   8.98589      1.00  2.290974  2.473739
   8.98579   8.98579      1.00  2.294754  2.477809
   8.98569   8.98569      1.00  2.292684  2.472909
   8.98559   8.98559      1.00  2.295384  2.474899
   8.98548   8.98548      1.00  2.298894  2.479339
   8.98538   8.98538      1.00  2.297584  2.482569
   8.98528   8.98528      1.00  2.296634  2.481109
   8.98517   8.98517      1.00  2.293864  2.478059
   8.98507   8.98507      1.00  2.291154  2.473259
   8.98496   8.98496      1.00  2.291654  2.475959
   8.98486   8.98486      1.00  2.294904  2.477999
   8.98476   8.98476      1.00  2.293804  2.478059
   8.98465   8.98465      1.00  2.292534  2.476299
   8.98454   8.98454      1.00  2.281104  2.462719
   8.98444   8.98444      1.00  2.294864  2.479689
   8.98432   8.98432      1.00  2.296514  2.479229
   8.98420   8.98420      1.00  2.294144  2.477419
   8.98409   8.98409      1.00  2.296404  2.477379
   8.98399   8.98399      1.00  2.292574  2.479519
   8.98387   8.98387      1.00  2.292584  2.475879
   8.98375   8.98375      1.00  2.295614  2.482529
   8.98364   8.98364      1.00  2.291924  2.478379
   8.98353   8.98353      1.00  2.293224  2.482809
   8.98341   8.98341      1.00  2.294394  2.480009
   8.98329   8.98329      1.00  2.292434  2.480989
   8.98318   8.98318      1.00  2.295804  2.480089
   8.98306   8.98306      1.00  2.282484  2.466989
   8.98294   8.98294      1.00  2.295534  2.485849
   8.98283   8.98283      1.00  2.294604  2.485539
   8.98272   8.98272      1.00  2.296224  2.487599
   8.98261   8.98261      1.00  2.290174  2.479139
   8.98249   8.98249      1.00  2.290924  2.481639
   8.98237   8.98237      1.00  2.288894  2.477839
   8.98227   8.98227      1.00  2.296004  2.484409
   8.98216   8.98216      1.00  2.294134  2.483119
   8.98204   8.98204      1.00  2.292264  2.485119
   8.98193   8.98193      1.00  2.293614  2.485419
   8.98182   8.98182      1.00  2.292364  2.486829
   8.98172   8.98172      1.00  2.293614  2.492689
   8.98161   8.98161      1.00  2.284214  2.478749
   8.98150   8.98150      1.00  2.290094  2.479859
   8.98139   8.98139      1.00  2.294034  2.486029
   8.98128   8.98128      1.00  2.291834  2.482369
   8.98116   8.98116      1.00  2.291114  2.484889
   8.98104   8.98104      1.00  2.293564  2.484509
   8.98093   8.98093      1.00  2.293494  2.485389
   8.98082   8.98082      1.00  2.295984  2.485479
   8.98070   8.98070      1.00  2.291994  2.483679
   8.98058   8.98058      1.00  2.295224  2.486459
   8.98047   8.98047      1.00  2.290734  2.484329
   8.98035   8.98035      1.00  2.289064  2.482599
   8.98024   8.98024      1.00  2.289364  2.479979
   8.98012   8.98012      1.00  2.289844  2.481399
   8.98000   8.98000      1.00  2.277904  2.471179
   8.97988   8.97988      1.00  2.287424  2.482459
   8.97977   8.97977      1.00  2.292114  2.485479
   8.97964   8.97964      1.00  2.293934  2.490819
   8.97953   8.97953      1.00  2.294234  2.490549
   8.97942   8.97942      1.00  2.293384  2.489399
   8.97930   8.97930      1.00  2.292244  2.490379
   8.97919   8.97919      1.00  2.289654  2.487779
   8.97909   8.97909      1.00  2.290954  2.489469
   8.97898   8.97898      1.00  2.290534  2.489869
   8.97886   8.97886      1.00  2.290654  2.490449
   8.97875   8.97875      1.00  2.290614  2.494269
   8.97863   8.97863      1.00  2.292174  2.490469
   8.97852   8.97852      1.00  2.290284  2.489259
   8.97841   8.97841      1.00  2.275594  2.468989
   8.97830   8.97830      1.00  2.289464  2.488379
   8.97819   8.97819      1.00  2.291434  2.485589
   8.97809   8.97809      1.00  2.290434  2.485539
   8.97798   8.97798      1.00  2.286864  2.486399
   8.97786   8.97786      1.00  2.288954  2.483309
   8.97775   8.97775      1.00  2.285494  2.482329
   8.97765   8.97765      1.00  2.287014  2.484379
   8.97753   8.97753      1.00  2.285974  2.484549
   8.97742   8.97742      1.00  2.288044  2.488739
   8.97731   8.97731      1.00  2.288964  2.490289
   8.97721   8.97721      1.00  2.290894  2.493909
   8.97710   8.97710      1.00  2.290564  2.492569
   8.97699   8.97699      1.00  2.288044  2.487459
   8.97688   8.97688      1.00  2.274424  2.476609
   8.97678   8.97678      1.00  2.283944  2.486439
   8.97667   8.97667      1.00  2.286054  2.483039
   8.97655   8.97655      1.00  2.285444  2.487599
   8.97646   8.97646      1.00  2.286234  2.489759
   8.97635   8.97635      1.00  2.288424  2.490559
   8.97624   8.97624      1.00  2.285224  2.488489
   8.97613   8.97613      1.00  2.288384  2.487309
   8.97603   8.97603      1.00  2.285844  2.490009
   8.97593   8.97593      1.00  2.286004  2.491209
   8.97583   8.97583      1.00  2.282924  2.482059
   8.97573   8.97573      1.00  2.285744  2.489789
   8.97563   8.97563      1.00  2.285334  2.491119
   8.97553   8.97553      1.00  2.282954  2.486159
   8.97542   8.97542      1.00  2.269084  2.471339
   8.97531   8.97531      1.00  2.281684  2.484589
   8.97521   8.97521      1.00  2.285754  2.489069
   8.97511   8.97511      1.00  2.285454  2.489049
   8.97501   8.97501      1.00  2.287744  2.489109
   8.97490   8.97490      1.00  2.285694  2.490449
   8.97480   8.97480      1.00  2.285604  2.490169
   8.97469   8.97469      1.00  2.283374  2.488689
   8.97458   8.97458      1.00  2.280374  2.485959
   8.97447   8.97447      1.00  2.279394  2.484899
   8.97436   8.97436      1.00  2.278194  2.482559
   8.97425   8.97425      1.00  2.283824  2.493989
   8.97413   8.97413      1.00  2.279834  2.487619
   8.97401   8.97401      1.00  2.280184  2.489509
   8.97391   8.97391      1.00  2.267754  2.474329
   8.97380   8.97380      1.00  2.283374  2.489709
   8.97368   8.97368      1.00  2.282714  2.490889
   8.97357   8.97357      1.00  2.279824  2.485319
   8.97345   8.97345      1.00  2.280944  2.487499
   8.97334   8.97334      1.00  2.278464  2.484629
   8.97322   8.97322      1.00  2.280934  2.488679
   8.97310   8.97310      1.00  2.278924  2.488009
   8.97298   8.97298      1.00  2.278804  2.486729
   8.97287   8.97287      1.00  2.282464  2.494529
   8.97276   8.97276      1.00  2.282614  2.499119
   8.97264   8.97264      1.00  2.280144  2.496059
   8.97253   8.97253      1.00  2.278504  2.490529
   8.97242   8.97242      1.00  2.270334  2.482619
   8.97231   8.97231      1.00  2.277244  2.494409
   8.97219   8.97219      1.00  2.276544  2.493579
   8.97208   8.97208      1.00  2.274164  2.492159
   8.97197   8.97197      1.00  2.274854  2.487139
   8.97186   8.97186      1.00  2.275904  2.486809
   8.97175   8.97175      1.00  2.278994  2.488259
   8.97164   8.97164      1.00  2.280264  2.496079
   8.97154   8.97154      1.00  2.279744  2.496049
   8.97142   8.97142      1.00  2.275234  2.489239
   8.97131   8.97131      1.00  2.271994  2.487509
   8.97120   8.97120      1.00  2.276634  2.493159
   8.97109   8.97109      1.00  2.279104  2.495829
   8.97097   8.97097      1.00  2.277194  2.494009
   8.97086   8.97086      1.00  2.263754  2.481669
   8.97075   8.97075      1.00  2.270204  2.484239
   8.97063   8.97063      1.00  2.273634  2.485899
   8.97051   8.97051      1.00  2.274614  2.486239
   8.97040   8.97040      1.00  2.278304  2.488789
   8.97029   8.97029      1.00  2.276014  2.488149
   8.97017   8.97017      1.00  2.276624  2.487279
   8.97004   8.97004      1.00  2.274704  2.488819
   8.96992   8.96992      1.00  2.273754  2.486659
   8.96981   8.96981      1.00  2.270604  2.482529
   8.96969   8.96969      1.00  2.272654  2.488399
   8.96957   8.96957      1.00  2.266334  2.477429
   8.96945   8.96945      1.00  2.268324  2.483719
   8.96934   8.96934      1.00  2.268414  2.481979
   8.96923   8.96923      1.00  2.259734  2.473619
   8.96912   8.96912      1.00  2.275024  2.493849
   8.96901   8.96901      1.00  2.275654  2.490299
   8.96890   8.96890      1.00  2.271504  2.483799
   8.96879   8.96879      1.00  2.271674  2.482679
   8.96867   8.96867      1.00  2.267494  2.480829
   8.96856   8.96856      1.00  2.267814  2.482399
   8.96846   8.96846      1.00  2.271464  2.486839
   8.96835   8.96835      1.00  2.265814  2.479759
   8.96824   8.96824      1.00  2.269714  2.485989
   8.96813   8.96813      1.00  2.272684  2.487639
   8.96803   8.96803      1.00  2.268634  2.483599
   8.96792   8.96792      1.00  2.272504  2.493299
   8.96780   8.96780      1.00  2.275034  2.490179
   8.96769   8.96769      1.00  2.270904  2.483969
   8.96758   8.96758      1.00  2.268534  2.483459
   8.96747   8.96747      1.00  2.253024  2.464689
   8.96736   8.96736      1.00  2.265144  2.481019
   8.96725   8.96725      1.00  2.266494  2.482069
   8.96714   8.96714      1.00  2.264914  2.481499
   8.96704   8.96704      1.00  2.270054  2.484739
   8.96692   8.96692      1.00  2.269784  2.485559
   8.96681   8.96681      1.00  2.274374  2.491269
   8.96671   8.96671      1.00  2.272034  2.488079
   8.96660   8.96660      1.00  2.272104  2.487919
   8.96650   8.96650      1.00  2.268414  2.488539
   8.96639   8.96639      1.00  2.267294  2.482289
   8.96629   8.96629      1.00  2.268824  2.486329
   8.96619   8.96619      1.00  2.265884  2.485329
   8.96608   8.96608      1.00  2.253224  2.471709
   8.96598   8.96598      1.00  2.265814  2.481609
   8.96588   8.96588      1.00  2.267634  2.487169
   8.96578   8.96578      1.00  2.269304  2.487039
   8.96567   8.96567      1.00  2.270824  2.489459
   8.96556   8.96556      1.00  2.269704  2.485499
   8.96546   8.96546      1.00  2.268704  2.488929
   8.96536   8.96536      1.00  2.268474  2.486329
   8.96526   8.96526      1.00  2.267014  2.483119
   8.96516   8.96516      1.00  2.262704  2.478099
   8.96506   8.96506      1.00  2.262174  2.481089
   8.96495   8.96495      1.00  2.264984  2.482589
   8.96484   8.96484      1.00  2.263314  2.478599
   8.96473   8.96473      1.00  2.267204  2.484779
   8.96463   8.96463      1.00  2.258264  2.477259
   8.96452   8.96452      1.00  2.270834  2.485849
   8.96440   8.96440      1.00  2.268524  2.488489
   8.96430   8.96430      1.00  2.265984  2.484379
   8.96420   8.96420      1.00  2.263434  2.479809
   8.96408   8.96408      1.00  2.261904  2.476339
   8.96396   8.96396      1.00  2.265474  2.481849
   8.96385   8.96385      1.00  2.266044  2.488199
   8.96374   8.96374      1.00  2.266514  2.483849
   8.96363   8.96363      1.00  2.263464  2.479539
   8.96350   8.96350      1.00  2.266374  2.485609
   8.96338   8.96338      1.00  2.266744  2.484419
   8.96327   8.96327      1.00  2.266704  2.488029
   8.96316   8.96316      1.00  2.258314  2.470509
   8.96304   8.96304      1.00  2.260674  2.479189
   8.96292   8.96292      1.00  2.264144  2.472859
   8.96281   8.96281      1.00  2.263274  2.477869
   8.96270   8.96270      1.00  2.266634  2.485439
   8.96258   8.96258      1.00  2.262104  2.475319
   8.96247   8.96247      1.00  2.265154  2.487019
   8.96236   8.96236      1.00  2.266434  2.483889
   8.96225   8.96225      1.00  2.267024  2.487359
   8.96213   8.96213      1.00  2.265654  2.487919
   8.96202   8.96202      1.00  2.268614  2.481039
   8.96191   8.96191      1.00  2.265204  2.466419
   8.96181   8.96181      1.00  2.262204  2.464429
   8.96170   8.96170      1.00  2.262214  2.479759
   8.96158   8.96158      1.00  2.242274  2.459579
   8.96148   8.96148      1.00  2.262324  2.481549
   8.96137   8.96137      1.00  2.266554  2.488609
   8.96126   8.96126      1.00  2.262974  2.484529
   8.96114   8.96114      1.00  2.263724  2.483739
   8.96103   8.96103      1.00  2.262974  2.478969
   8.96092   8.96092      1.00  2.264954  2.483109
   8.96079   8.96079      1.00  2.261494  2.478549
   8.96068   8.96068      1.00  2.269914  2.491339
   8.96057   8.96057      1.00  2.259734  2.475909
   8.96045   8.96045      1.00  2.260344  2.475169
   8.96033   8.96033      1.00  2.260254  2.471699
   8.96021   8.96021      1.00  2.260944  2.475699
   8.96009   8.96009      1.00  2.261614  2.478499
   8.95998   8.95998      1.00  2.247184  2.455809
   8.95985   8.95985      1.00  2.266684  2.481069
   8.95974   8.95974      1.00  2.267944  2.477459
   8.95962   8.95962      1.00  2.265904  2.481719
   8.95951   8.95951      1.00  2.264674  2.482329
   8.95940   8.95940      1.00  2.258324  2.479079
   8.95929   8.95929      1.00  2.259484  2.478149
   8.95917   8.95917      1.00  2.259204  2.475249
   8.95906   8.95906      1.00  2.261794  2.479849
   8.95894   8.95894      1.00  2.260314  2.481079
   8.95883   8.95883      1.00  2.262874  2.484009
   8.95873   8.95873      1.00  2.264714  2.486719
   8.95862   8.95862      1.00  2.262794  2.479919
   8.95850   8.95850      1.00  2.262254  2.484119
   8.95838   8.95838      1.00  2.265254  2.486999
   8.95828   8.95828      1.00  2.248634  2.466379
   8.95818   8.95818      1.00  2.258784  2.481609
   8.95806   8.95806      1.00  2.261404  2.477289
   8.95794   8.95794      1.00  2.259624  2.476369
   8.95784   8.95784      1.00  2.260914  2.475229
   8.95773   8.95773      1.00  2.257024  2.474379
   8.95762   8.95762      1.00  2.261524  2.478669
   8.95750   8.95750      1.00  2.261584  2.477489
   8.95740   8.95740      1.00  2.264904  2.480699
   8.95729   8.95729      1.00  2.266424  2.483039
   8.95718   8.95718      1.00  2.259464  2.468669
   8.95707   8.95707      1.00  2.261344  2.478809
   8.95697   8.95697      1.00  2.255834  2.466409
   8.95686   8.95686      1.00  2.255014  2.469779
   8.95674   8.95674      1.00  2.241414  2.452809
   8.95664   8.95664      1.00  2.256854  2.468229
   8.95653   8.95653      1.00  2.262204  2.478099
   8.95643   8.95643      1.00  2.262654  2.476819
   8.95632   8.95632      1.00  2.262334  2.478369
   8.95621   8.95621      1.00  2.261474  2.476579
   8.95612   8.95612      1.00  2.265554  2.482149
   8.95601   8.95601      1.00  2.260194  2.478319
   8.95591   8.95591      1.00  2.259104  2.472979
   8.95580   8.95580      1.00  2.257344  2.471089
   8.95570   8.95570      1.00  2.258504  2.474689
   8.95560   8.95560      1.00  2.254694  2.468109
   8.95549   8.95549      1.00  2.261824  2.474879
   8.95539   8.95539      1.00  2.265034  2.479139
   8.95529   8.95529      1.00  2.244264  2.453719
   8.95519   8.95519      1.00  2.263894  2.474469
   8.95508   8.95508      1.00  2.259154  2.473989
   8.95498   8.95498      1.00  2.261894  2.477819
   8.95487   8.95487      1.00  2.260474  2.471549
   8.95478   8.95478      1.00  2.256024  2.469209
   8.95467   8.95467      1.00  2.252554  2.462199
   8.95455   8.95455      1.00  2.254984  2.465919
   8.95445   8.95445      1.00  2.260204  2.471349
   8.95434   8.95434      1.00  2.259214  2.471259
   8.95422   8.95422      1.00  2.261454  2.468199
   8.95411   8.95411      1.00  2.262374  2.466139
   8.95400   8.95400      1.00  2.260954  2.470009
   8.95389   8.95389      1.00  2.261004  2.469939
   8.95377   8.95377      1.00  2.241194  2.443589
   8.95365   8.95365      1.00  2.254094  2.455749
   8.95354   8.95354      1.00  2.259744  2.466039
   8.95343   8.95343      1.00  2.258904  2.466539
   8.95330   8.95330      1.00  2.249884  2.450579
   8.95318   8.95318      1.00  2.254644  2.451189
   8.95307   8.95307      1.00  2.258164  2.461779
   8.95296   8.95296      1.00  2.261764  2.461439
   8.95285   8.95285      1.00  2.259614  2.459889
   8.95273   8.95273      1.00  2.255544  2.456089
   8.95262   8.95262      1.00  2.256954  2.459509
   8.95251   8.95251      1.00  2.255674  2.457299
   8.95239   8.95239      1.00  2.252254  2.456429
   8.95228   8.95228      1.00  2.251674  2.451169
   8.95217   8.95217      1.00  2.249374  2.451229
   8.95206   8.95206      1.00  2.242324  2.443969
   8.95194   8.95194      1.00  2.253994  2.453859
   8.95183   8.95183      1.00  2.259974  2.462089
   8.95173   8.95173      1.00  2.257324  2.457559
   8.95162   8.95162      1.00  2.260354  2.459599
   8.95151   8.95151      1.00  2.253174  2.452159
   8.95140   8.95140      1.00  2.248234  2.446899
   8.95129   8.95129      1.00  2.247654  2.446109
   8.95118   8.95118      1.00  2.251904  2.451769
   8.95106   8.95106      1.00  2.248294  2.447209
   8.95094   8.95094      1.00  2.249874  2.445789
   8.95083   8.95083      1.00  2.253394  2.450869
   8.95072   8.95072      1.00  2.249444  2.447689
   8.95060   8.95060      1.00  2.250914  2.446089
   8.95048   8.95048      1.00  2.253024  2.447599
   8.95037   8.95037      1.00  2.248424  2.439439
   8.95026   8.95026      1.00  2.246494  2.441749
   8.95013   8.95013      1.00  2.253334  2.442289
   8.95001   8.95001      1.00  2.248244  2.440029
   8.94989   8.94989      1.00  2.251424  2.440989
   8.94978   8.94978      1.00  2.248634  2.438389
   8.94966   8.94966      1.00  2.245614  2.432699
   8.94954   8.94954      1.00  2.247654  2.436949
   8.94943   8.94943      1.00  2.249364  2.441849
   8.94932   8.94932      1.00  2.252544  2.440939
   8.94920   8.94920      1.00  2.246984  2.432409
   8.94909   8.94909      1.00  2.255734  2.445979
   8.94898   8.94898      1.00  2.249214  2.436599
   8.94887   8.94887      1.00  2.226704  2.409049
   8.94875   8.94875      1.00  2.241824  2.424819
   8.94864   8.94864      1.00  2.239844  2.419589
   8.94853   8.94853      1.00  2.248374  2.429589
   8.94843   8.94843      1.00  2.248604  2.427009
   8.94832   8.94832      1.00  2.245364  2.425859
   8.94821   8.94821      1.00  2.241114  2.422239
   8.94810   8.94810      1.00  2.245424  2.424039
   8.94799   8.94799      1.00  2.250024  2.425489
   8.94787   8.94787      1.00  2.241914  2.416829
   8.94776   8.94776      1.00  2.245544  2.417189
   8.94766   8.94766      1.00  2.244264  2.413439
   8.94755   8.94755      1.00  2.241934  2.408919
   8.94743   8.94743      1.00  2.234594  2.399669
   8.94732   8.94732      1.00  2.230904  2.399629
   8.94722   8.94722      1.00  2.244164  2.406969
   8.94711   8.94711      1.00  2.244154  2.412319
   8.94699   8.94699      1.00  2.245594  2.406319
   8.94688   8.94688      1.00  2.243714  2.405289
   8.94678   8.94678      1.00  2.238324  2.399629
   8.94668   8.94668      1.00  2.239014  2.398209
   8.94656   8.94656      1.00  2.239164  2.395629
   8.94645   8.94645      1.00  2.230714  2.385469
   8.94635   8.94635      1.00  2.232144  2.386909
   8.94625   8.94625      1.00  2.233084  2.389269
   8.94615   8.94615      1.00  2.234884  2.384939
   8.94604   8.94604      1.00  2.235934  2.386319
   8.94594   8.94594      1.00  2.227514  2.375709
   8.94584   8.94584      1.00  2.240404  2.386359
   8.94574   8.94574      1.00  2.231054  2.375159
   8.94563   8.94563      1.00  2.237044  2.380129
   8.94553   8.94553      1.00  2.235994  2.375869
   8.94543   8.94543      1.00  2.227454  2.367979
   8.94532   8.94532      1.00  2.235634  2.371099
   8.94522   8.94522      1.00  2.229284  2.362869
   8.94512   8.94512      1.00  2.224834  2.357029
   8.94501   8.94501      1.00  2.224864  2.351899
   8.94491   8.94491      1.00  2.231074  2.352529
   8.94480   8.94480      1.00  2.231394  2.355389
   8.94470   8.94470      1.00  2.234994  2.355839
   8.94459   8.94459      1.00  2.234014  2.354839
   8.94447   8.94447      1.00  2.206604  2.322059
   8.94436   8.94436      1.00  2.224404  2.338839
   8.94426   8.94426      1.00  2.224214  2.336629
   8.94415   8.94415      1.00  2.220284  2.328579
   8.94403   8.94403      1.00  2.223944  2.325239
   8.94392   8.94392      1.00  2.223634  2.323589
   8.94381   8.94381      1.00  2.222064  2.322979
   8.94369   8.94369      1.00  2.225874  2.321819
   8.94357   8.94357      1.00  2.226814  2.321299
   8.94345   8.94345      1.00  2.224434  2.313529
   8.94334   8.94334      1.00  2.222894  2.307589
   8.94322   8.94322      1.00  2.223704  2.305559
   8.94310   8.94310      1.00  2.212344  2.291459
   8.94299   8.94299      1.00  2.209684  2.279539
   8.94288   8.94288      1.00  2.210804  2.278209
   8.94277   8.94277      1.00  2.216714  2.280979
   8.94265   8.94265      1.00  2.218884  2.275359
   8.94254   8.94254      1.00  2.218994  2.274139
   8.94243   8.94243      1.00  2.220234  2.268749
   8.94232   8.94232      1.00  2.221194  2.262959
   8.94220   8.94220      1.00  2.221974  2.262069
   8.94209   8.94209      1.00  2.222444  2.254099
   8.94199   8.94199      1.00  2.210104  2.237469
   8.94188   8.94188      1.00  2.213684  2.234189
   8.94176   8.94176      1.00  2.207004  2.218029
   8.94165   8.94165      1.00  2.211804  2.218089
   8.94155   8.94155      1.00  2.217144  2.217169
   8.94144   8.94144      1.00  2.210974  2.205849
   8.94132   8.94132      1.00  2.215694  2.200799
   8.94121   8.94121      1.00  2.215784  2.187169
   8.94110   8.94110      1.00  2.218704  2.186839
   8.94099   8.94099      1.00  2.216544  2.172219
   8.94087   8.94087      1.00  2.213284  2.160419
   8.94075   8.94075      1.00  2.215584  2.147759
   8.94064   8.94064      1.00  2.212134  2.137809
   8.94053   8.94053      1.00  2.207314  2.119099
   8.94041   8.94041      1.00  2.207804  2.110069
   8.94029   8.94029      1.00  2.212524  2.099859
   8.94017   8.94017      1.00  2.214214  2.090029
   8.94005   8.94005      1.00  2.212974  2.076819
   8.93993   8.93993      1.00  2.213784  2.060579
   8.93981   8.93981      1.00  2.201404  2.032519
   8.93970   8.93970      1.00  2.213464  2.024529
   8.93959   8.93959      1.00  2.212824  2.015019
   8.93947   8.93947      1.00  2.211874  1.995129
   8.93936   8.93936      1.00  2.206654  1.969529
   8.93925   8.93925      1.00  2.208894  1.954139
   8.93914   8.93914      1.00  2.209554  1.931799
   8.93902   8.93902      1.00  2.215074  1.912789
   8.93891   8.93891      1.00  2.217674  1.889259
   8.93880   8.93880      1.00  2.218654  1.865239
   8.93868   8.93868      1.00  2.214504  1.835549
   8.93857   8.93857      1.00  2.206724  1.806109
   8.93846   8.93846      1.00  2.208674  1.779619
   8.93835   8.93835      1.00  2.194024  1.744989
   8.93824   8.93824      1.00  2.211464  1.719919
   8.93813   8.93813      1.00  2.206914  1.689909
   8.93802   8.93802      1.00  2.212764  1.657269
   8.93792   8.93792      1.00  2.210904  1.622819
   8.93780   8.93780      1.00  2.209644  1.588939
   8.93769   8.93769      1.00  2.211964  1.548199
   8.93758   8.93758      1.00  2.217624  1.515619
   8.93747   8.93747      1.00  2.214004  1.476549
   8.93736   8.93736      1.00  2.211674  1.443999
   8.93725   8.93725      1.00  2.210154  1.406559
   8.93714   8.93714      1.00  2.206114  1.361909
   8.93704   8.93704      1.00  2.207744  1.324549
   8.93693   8.93693      1.00  2.207074  1.284999
   8.93682   8.93682      1.00  2.196624  1.241939
   8.93671   8.93671      1.00  2.208644  1.207209
   8.93660   8.93660      1.00  2.216324  1.171009
   8.93650   8.93650      1.00  2.213934  1.134099
   8.93639   8.93639      1.00  2.214004  1.098189
   8.93628   8.93628      1.00  2.214294  1.056739
   8.93618   8.93618      1.00  2.211984  1.024739
   8.93608   8.93608      1.00  2.204314   .988969
   8.93598   8.93598      1.00  2.203984   .952429
   8.93587   8.93587      1.00  2.209274   .914759
   8.93577   8.93577      1.00  2.207124   .884109
   8.93567   8.93567      1.00  2.209764   .852469
   8.93556   8.93556      1.00  2.213354   .823669
   8.93546   8.93546      1.00  2.197764   .786389
   8.93536   8.93536      1.00  2.212484   .762329
   8.93526   8.93526      1.00  2.215884   .738129
   8.93515   8.93515      1.00  2.214214   .711649
   8.93505   8.93505      1.00  2.213584   .682669
   8.93494   8.93494      1.00  2.212014   .657049
   8.93484   8.93484      1.00  2.203314   .634839
   8.93473   8.93473      1.00  2.206564   .613369
   8.93462   8.93462      1.00  2.211884   .589129
   8.93451   8.93451      1.00  2.214844   .571779
   8.93441   8.93441      1.00  2.217114   .553839
   8.93429   8.93429      1.00  2.215404   .533539
   8.93417   8.93417      1.00  2.218014   .516909
   8.93407   8.93407      1.00  2.200284   .496139
   8.93396   8.93396      1.00  2.208764   .486969
   8.93384   8.93384      1.00  2.211214   .471489
   8.93372   8.93372      1.00  2.206714   .458119
   8.93361   8.93361      1.00  2.210174   .447909
   8.93349   8.93349      1.00  2.210184   .433059
   8.93337   8.93337      1.00  2.212514   .420979
   8.93325   8.93325      1.00  2.218884   .409209
   8.93315   8.93315      1.00  2.218364   .396469
   8.93303   8.93303      1.00  2.213144   .384059
   8.93291   8.93291      1.00  2.213174   .373949
   8.93280   8.93280      1.00  2.218814   .364459
   8.93269   8.93269      1.00  2.212894   .357299
   8.93258   8.93258      1.00  2.211714   .350409
   8.93246   8.93246      1.00  2.197494   .342839
   8.93234   8.93234      1.00  2.206874   .338099
   8.93223   8.93223      1.00  2.207154   .333919
   8.93213   8.93213      1.00  2.212514   .329269
   8.93201   8.93201      1.00  2.209964   .324409
   8.93189   8.93189      1.00  2.218434   .321009
   8.93179   8.93179      1.00  2.218134   .315729
   8.93168   8.93168      1.00  2.210784   .310069
   8.93157   8.93157      1.00  2.208194   .308159
   8.93146   8.93146      1.00  2.209154   .304949
   8.93135   8.93135      1.00  2.205974   .300949
   8.93124   8.93124      1.00  2.207184   .299669
   8.93112   8.93112      1.00  2.207854   .298599
   8.93101   8.93101      1.00  2.199034   .297399
   8.93089   8.93089      1.00  2.213264   .298139
   8.93079   8.93079      1.00  2.215304   .297049
   8.93067   8.93067      1.00  2.214344   .296369
   8.93055   8.93055      1.00  2.215784   .298259
   8.93043   8.93043      1.00  2.212624   .297649
   8.93031   8.93031      1.00  2.208494   .297439
   8.93020   8.93020      1.00  2.210204   .295169
   8.93007   8.93007      1.00  2.207754   .295229
   8.92996   8.92996      1.00  2.208784   .296259
   8.92984   8.92984      1.00  2.208704   .295539
   8.92972   8.92972      1.00  2.205904   .294909
   8.92960   8.92960      1.00  2.214734   .296089
   8.92948   8.92948      1.00  2.216024   .297869
   8.92938   8.92938      1.00  2.201034   .297179
   8.92926   8.92926      1.00  2.214464   .297289
   8.92914   8.92914      1.00  2.214734   .296299
   8.92903   8.92903      1.00  2.209514   .295969
   8.92892   8.92892      1.00  2.208714   .297709
   8.92880   8.92880      1.00  2.211984   .297359
   8.92869   8.92869      1.00  2.213044   .297229
   8.92859   8.92859      1.00  2.215824   .296319
   8.92848   8.92848      1.00  2.214284   .297969
   8.92837   8.92837      1.00  2.214804   .296389
   8.92826   8.92826      1.00  2.219584   .298289
   8.92816   8.92816      1.00  2.220034   .296419
   8.92805   8.92805      1.00  2.214274   .295389
   8.92793   8.92793      1.00  2.202754   .294269
   8.92782   8.92782      1.00  2.215474   .294549
   8.92771   8.92771      1.00  2.215434   .295969
   8.92760   8.92760      1.00  2.213794   .295959
   8.92748   8.92748      1.00  2.215924   .294769
   8.92737   8.92737      1.00  2.217774   .296949
   8.92727   8.92727      1.00  2.220974   .297419
   8.92716   8.92716      1.00  2.222944   .297919
   8.92705   8.92705      1.00  2.220134   .296539
   8.92694   8.92694      1.00  2.225884   .298239
   8.92683   8.92683      1.00  2.223964   .299069
   8.92672   8.92672      1.00  2.219504   .296929
   8.92661   8.92661      1.00  2.213014   .297559
   8.92650   8.92650      1.00  2.218524   .298459
   8.92640   8.92640      1.00  2.221704   .298139
   8.92630   8.92630      1.00  2.219144   .299979
   8.92619   8.92619      1.00  2.211004   .298849
   8.92609   8.92609      1.00  2.228964   .301509
   8.92599   8.92599      1.00  2.229274   .301249
   8.92589   8.92589      1.00  2.226684   .303869
   8.92578   8.92578      1.00  2.224414   .300259
   8.92567   8.92567      1.00  2.223934   .301249
   8.92557   8.92557      1.00  2.221564   .303059
   8.92547   8.92547      1.00  2.222614   .303699
   8.92536   8.92536      1.00  2.221664   .305689
   8.92526   8.92526      1.00  2.224634   .304299
   8.92516   8.92516      1.00  2.228164   .307879
   8.92505   8.92505      1.00  2.227264   .308549
   8.92495   8.92495      1.00  2.226544   .308769
   8.92485   8.92485      1.00  2.220694   .309779
   8.92474   8.92474      1.00  2.229514   .312709
   8.92463   8.92463      1.00  2.229194   .314469
   8.92452   8.92452      1.00  2.227944   .315829
   8.92441   8.92441      1.00  2.229424   .315119
   8.92430   8.92430      1.00  2.222544   .316349
   8.92420   8.92420      1.00  2.226934   .317469
   8.92407   8.92407      1.00  2.228694   .319139
   8.92395   8.92395      1.00  2.229054   .321069
   8.92385   8.92385      1.00  2.233604   .324069
   8.92374   8.92374      1.00  2.233044   .324639
   8.92362   8.92362      1.00  2.230194   .325999
   8.92350   8.92350      1.00  2.236714   .326239
   8.92338   8.92338      1.00  2.229184   .325099
   8.92327   8.92327      1.00  2.217344   .326159
   8.92315   8.92315      1.00  2.232794   .331589
   8.92303   8.92303      1.00  2.232064   .333649
   8.92292   8.92292      1.00  2.229714   .334369
   8.92281   8.92281      1.00  2.232154   .337179
   8.92269   8.92269      1.00  2.235904   .338479
   8.92257   8.92257      1.00  2.236174   .339779
   8.92247   8.92247      1.00  2.234174   .339949
   8.92236   8.92236      1.00  2.237984   .342939
   8.92224   8.92224      1.00  2.232604   .342649
   8.92212   8.92212      1.00  2.231904   .344979
   8.92202   8.92202      1.00  2.230874   .346059
   8.92191   8.92191      1.00  2.227764   .348479
   8.92180   8.92180      1.00  2.215934   .347109
   8.92169   8.92169      1.00  2.234684   .351629
   8.92158   8.92158      1.00  2.236244   .352359
   8.92147   8.92147      1.00  2.235624   .355509
   8.92136   8.92136      1.00  2.237464   .353909
   8.92124   8.92124      1.00  2.237424   .357439
   8.92113   8.92113      1.00  2.234484   .357329
   8.92102   8.92102      1.00  2.234134   .359349
   8.92090   8.92090      1.00  2.231514   .361389
   8.92078   8.92078      1.00  2.229144   .362019
   8.92067   8.92067      1.00  2.235844   .363879
   8.92056   8.92056      1.00  2.234494   .366119
   8.92044   8.92044      1.00  2.238554   .366279
   8.92032   8.92032      1.00  2.231954   .366819
   8.92021   8.92021      1.00  2.231184   .369279
   8.92009   8.92009      1.00  2.238674   .370779
   8.91997   8.91997      1.00  2.238864   .371239
   8.91985   8.91985      1.00  2.236354   .371289
   8.91973   8.91973      1.00  2.237564   .372989
   8.91962   8.91962      1.00  2.234804   .372829
   8.91950   8.91950      1.00  2.233654   .374079
   8.91938   8.91938      1.00  2.229934   .373059
   8.91927   8.91927      1.00  2.232034   .374709
   8.91916   8.91916      1.00  2.236414   .377449
   8.91905   8.91905      1.00  2.238764   .377279
   8.91893   8.91893      1.00  2.241114   .376849
   8.91882   8.91882      1.00  2.236864   .376939
   8.91871   8.91871      1.00  2.221004   .374179
   8.91860   8.91860      1.00  2.231694   .377369
   8.91849   8.91849      1.00  2.231944   .376979
   8.91839   8.91839      1.00  2.234334   .376609
   8.91828   8.91828      1.00  2.230454   .374909
   8.91816   8.91816      1.00  2.238794   .377909
   8.91805   8.91805      1.00  2.235014   .375509
   8.91795   8.91795      1.00  2.236874   .378539
   8.91784   8.91784      1.00  2.238064   .377209
   8.91772   8.91772      1.00  2.236344   .376399
   8.91760   8.91760      1.00  2.235544   .374779
   8.91750   8.91750      1.00  2.234794   .376419
   8.91740   8.91740      1.00  2.232064   .374959
   8.91728   8.91728      1.00  2.232534   .371679
   8.91717   8.91717      1.00  2.232394   .367909
   8.91707   8.91707      1.00  2.214724   .366019
   8.91696   8.91696      1.00  2.233204   .365829
   8.91685   8.91685      1.00  2.236184   .366239
   8.91673   8.91673      1.00  2.235984   .366469
   8.91663   8.91663      1.00  2.234764   .365709
   8.91652   8.91652      1.00  2.233424   .364009
   8.91641   8.91641      1.00  2.237754   .363069
   8.91631   8.91631      1.00  2.233264   .362959
   8.91621   8.91621      1.00  2.232564   .361809
   8.91611   8.91611      1.00  2.231364   .361019
   8.91600   8.91600      1.00  2.228154   .358869
   8.91589   8.91589      1.00  2.234394   .359289
   8.91580   8.91580      1.00  2.233564   .358769
   8.91570   8.91570      1.00  2.235094   .358909
   8.91559   8.91559      1.00  2.223244   .353179
   8.91549   8.91549      1.00  2.235664   .355769
   8.91539   8.91539      1.00  2.233444   .353599
   8.91529   8.91529      1.00  2.234314   .352979
   8.91518   8.91518      1.00  2.235444   .352079
   8.91507   8.91507      1.00  2.233164   .351109
   8.91497   8.91497      1.00  2.228454   .350949
   8.91487   8.91487      1.00  2.231324   .349739
   8.91475   8.91475      1.00  2.232564   .350789
   8.91465   8.91465      1.00  2.231884   .347419
   8.91455   8.91455      1.00  2.233514   .346369
   8.91443   8.91443      1.00  2.234784   .347089
   8.91432   8.91432      1.00  2.237744   .344829
   8.91421   8.91421      1.00  2.220244   .344489
   8.91409   8.91409      1.00  2.230354   .341529
   8.91399   8.91399      1.00  2.233044   .342779
   8.91387   8.91387      1.00  2.230934   .342679
   8.91375   8.91375      1.00  2.230294   .341579
   8.91365   8.91365      1.00  2.226054   .339089
   8.91353   8.91353      1.00  2.230904   .339449
   8.91340   8.91340      1.00  2.234734   .337949
   8.91329   8.91329      1.00  2.238034   .338889
   8.91318   8.91318      1.00  2.229294   .337209
   8.91307   8.91307      1.00  2.227404   .335029
   8.91295   8.91295      1.00  2.232354   .334989
   8.91284   8.91284      1.00  2.228124   .331179
   8.91273   8.91273      1.00  2.228854   .330079
   8.91262   8.91262      1.00  2.213794   .326719
   8.91250   8.91250      1.00  2.228454   .326919
   8.91238   8.91238      1.00  2.228634   .328099
   8.91227   8.91227      1.00  2.228084   .325609
   8.91216   8.91216      1.00  2.231564   .324729
   8.91205   8.91205      1.00  2.234554   .325149
   8.91194   8.91194      1.00  2.235874   .321099
   8.91183   8.91183      1.00  2.229564   .319119
   8.91172   8.91172      1.00  2.230674   .318509
   8.91161   8.91161      1.00  2.224684   .316669
   8.91150   8.91150      1.00  2.227834   .316499
   8.91140   8.91140      1.00  2.226734   .315219
   8.91129   8.91129      1.00  2.225544   .314409
   8.91117   8.91117      1.00  2.226234   .312849
   8.91105   8.91105      1.00  2.211584   .308669
   8.91094   8.91094      1.00  2.227744   .309199
   8.91083   8.91083      1.00  2.230624   .308759
   8.91071   8.91071      1.00  2.232944   .307889
   8.91060   8.91060      1.00  2.224444   .308109
   8.91048   8.91048      1.00  2.223334   .306089
   8.91037   8.91037      1.00  2.226914   .305449
   8.91025   8.91025      1.00  2.221904   .300319
   8.91012   8.91012      1.00  2.223184   .294949
   8.91001   8.91001      1.00  2.226424   .301539
   8.90989   8.90989      1.00  2.224564   .300679
   8.90977   8.90977      1.00  2.227844   .299669
   8.90966   8.90966      1.00  2.229404   .298919
   8.90955   8.90955      1.00  2.229394   .299089
   8.90943   8.90943      1.00  2.212594   .295039
   8.90932   8.90932      1.00  2.225194   .295119
   8.90920   8.90920      1.00  2.223044   .295089
   8.90909   8.90909      1.00  2.216224   .293699
   8.90898   8.90898      1.00  2.222324   .294819
   8.90887   8.90887      1.00  2.222704   .292969
   8.90876   8.90876      1.00  2.222804   .293299
   8.90865   8.90865      1.00  2.224584   .294719
   8.90854   8.90854      1.00  2.230124   .295389
   8.90843   8.90843      1.00  2.221594   .294109
   8.90831   8.90831      1.00  2.225094   .294289
   8.90820   8.90820      1.00  2.220554   .293379
   8.90810   8.90810      1.00  2.223284   .294259
   8.90799   8.90799      1.00  2.219784   .293739
   8.90788   8.90788      1.00  2.205194   .291039
   8.90777   8.90777      1.00  2.217114   .292259
   8.90766   8.90766      1.00  2.219724   .295119
   8.90755   8.90755      1.00  2.226484   .294949
   8.90744   8.90744      1.00  2.218194   .294389
   8.90733   8.90733      1.00  2.223254   .294559
   8.90722   8.90722      1.00  2.221944   .293709
   8.90711   8.90711      1.00  2.220024   .295889
   8.90700   8.90700      1.00  2.221144   .295249
   8.90690   8.90690      1.00  2.216944   .294649
   8.90679   8.90679      1.00  2.215824   .294369
   8.90668   8.90668      1.00  2.213774   .293479
   8.90656   8.90656      1.00  2.215514   .295449
   8.90646   8.90646      1.00  2.199394   .294639
   8.90636   8.90636      1.00  2.214404   .295669
   8.90626   8.90626      1.00  2.224904   .297579
   8.90615   8.90615      1.00  2.218884   .297789
   8.90605   8.90605      1.00  2.216734   .297009
   8.90595   8.90595      1.00  2.221194   .301229
   8.90584   8.90584      1.00  2.212024   .300689
   8.90574   8.90574      1.00  2.210574   .300739
   8.90564   8.90564      1.00  2.212104   .300769
   8.90554   8.90554      1.00  2.213374   .302009
   8.90543   8.90543      1.00  2.213584   .301879
   8.90532   8.90532      1.00  2.216064   .303469
   8.90522   8.90522      1.00  2.216994   .304669
   8.90512   8.90512      1.00  2.212744   .305189
   8.90502   8.90502      1.00  2.206424   .306699
   8.90491   8.90491      1.00  2.218084   .307239
   8.90481   8.90481      1.00  2.207664   .306099
   8.90470   8.90470      1.00  2.212704   .309309
   8.90459   8.90459      1.00  2.209344   .308219
   8.90448   8.90448      1.00  2.207364   .310579
   8.90437   8.90437      1.00  2.208334   .310889
   8.90427   8.90427      1.00  2.213094   .312649
   8.90415   8.90415      1.00  2.205824   .311299
   8.90403   8.90403      1.00  2.210984   .313629
   8.90392   8.90392      1.00  2.217194   .316979
   8.90381   8.90381      1.00  2.212814   .316129
   8.90369   8.90369      1.00  2.214534   .317859
   8.90357   8.90357      1.00  2.189704   .315519
   8.90346   8.90346      1.00  2.202094   .315749
   8.90335   8.90335      1.00  2.201534   .316829
   8.90323   8.90323      1.00  2.209754   .318159
   8.90311   8.90311      1.00  2.209314   .318489
   8.90300   8.90300      1.00  2.206824   .318939
   8.90289   8.90289      1.00  2.210524   .319889
   8.90277   8.90277      1.00  2.205744   .320219
   8.90265   8.90265      1.00  2.210594   .321219
   8.90254   8.90254      1.00  2.210464   .321299
   8.90243   8.90243      1.00  2.210974   .322919
   8.90232   8.90232      1.00  2.204794   .323219
   8.90220   8.90220      1.00  2.203764   .322079
   8.90209   8.90209      1.00  2.200394   .322659
   8.90199   8.90199      1.00  2.187104   .324039
   8.90188   8.90188      1.00  2.204744   .326509
   8.90177   8.90177      1.00  2.207924   .328529
   8.90166   8.90166      1.00  2.207184   .328619
   8.90155   8.90155      1.00  2.210124   .329589
   8.90144   8.90144      1.00  2.209304   .331809
   8.90132   8.90132      1.00  2.207444   .330659
   8.90121   8.90121      1.00  2.205124   .329129
   8.90110   8.90110      1.00  2.201204   .327989
   8.90098   8.90098      1.00  2.195644   .328079
   8.90087   8.90087      1.00  2.201944   .327919
   8.90075   8.90075      1.00  2.203064   .329309
   8.90064   8.90064      1.00  2.205664   .330519
   8.90052   8.90052      1.00  2.210654   .331439
   8.90040   8.90040      1.00  2.195194   .329039
   8.90029   8.90029      1.00  2.199024   .330259
   8.90017   8.90017      1.00  2.206934   .332389
   8.90005   8.90005      1.00  2.204314   .332789
   8.89993   8.89993      1.00  2.201264   .332769
   8.89981   8.89981      1.00  2.202684   .333289
   8.89970   8.89970      1.00  2.202614   .334329
   8.89959   8.89959      1.00  2.194404   .332599
   8.89947   8.89947      1.00  2.204314   .335119
   8.89936   8.89936      1.00  2.206834   .334509
   8.89925   8.89925      1.00  2.202384   .335839
   8.89913   8.89913      1.00  2.211504   .338369
   8.89901   8.89901      1.00  2.212394   .338929
   8.89890   8.89890      1.00  2.203374   .336259
   8.89880   8.89880      1.00  2.195124   .336319
   8.89868   8.89868      1.00  2.203834   .337819
   8.89856   8.89856      1.00  2.201874   .336909
   8.89846   8.89846      1.00  2.196164   .337359
   8.89836   8.89836      1.00  2.206604   .339399
   8.89824   8.89824      1.00  2.204234   .338399
   8.89813   8.89813      1.00  2.207464   .339779
   8.89802   8.89802      1.00  2.212494   .341539
   8.89792   8.89792      1.00  2.210124   .340249
   8.89781   8.89781      1.00  2.206184   .340409
   8.89769   8.89769      1.00  2.206754   .342399
   8.89758   8.89758      1.00  2.206084   .344009
   8.89747   8.89747      1.00  2.200534   .343909
   8.89736   8.89736      1.00  2.209044   .346389
   8.89725   8.89725      1.00  2.192764   .343919
   8.89714   8.89714      1.00  2.203284   .346599
   8.89704   8.89704      1.00  2.207694   .350039
   8.89693   8.89693      1.00  2.208074   .348819
   8.89682   8.89682      1.00  2.210564   .349419
   8.89671   8.89671      1.00  2.210304   .348289
   8.89660   8.89660      1.00  2.213174   .347309
   8.89649   8.89649      1.00  2.205014   .343389
   8.89639   8.89639      1.00  2.203814   .343559
   8.89629   8.89629      1.00  2.198284   .343269
   8.89618   8.89618      1.00  2.201024   .344099
   8.89608   8.89608      1.00  2.206804   .344659
   8.89597   8.89597      1.00  2.209954   .344999
   8.89587   8.89587      1.00  2.208084   .344289
   8.89577   8.89577      1.00  2.194254   .344659
   8.89567   8.89567      1.00  2.204014   .344629
   8.89556   8.89556      1.00  2.207894   .345409
   8.89546   8.89546      1.00  2.210504   .334629
   8.89537   8.89537      1.00  2.207864   .346739
   8.89526   8.89526      1.00  2.207764   .346809
   8.89516   8.89516      1.00  2.200764   .346069
   8.89505   8.89505      1.00  2.206234   .345389
   8.89495   8.89495      1.00  2.207024   .346509
   8.89484   8.89484      1.00  2.210224   .347889
   8.89474   8.89474      1.00  2.212164   .346539
   8.89463   8.89463      1.00  2.210274   .346369
   8.89452   8.89452      1.00  2.209354   .346239
   8.89441   8.89441      1.00  2.193684   .344549
   8.89430   8.89430      1.00  2.212834   .347079
   8.89419   8.89419      1.00  2.207344   .346969
   8.89408   8.89408      1.00  2.204974   .348279
   8.89396   8.89396      1.00  2.203554   .347099
   8.89384   8.89384      1.00  2.199404   .346629
   8.89373   8.89373      1.00  2.207904   .347539
   8.89362   8.89362      1.00  2.210094   .348839
   8.89350   8.89350      1.00  2.211814   .348249
   8.89338   8.89338      1.00  2.208954   .347729
   8.89326   8.89326      1.00  2.209044   .349219
   8.89315   8.89315      1.00  2.207724   .346819
   8.89304   8.89304      1.00  2.205934   .347719
   8.89292   8.89292      1.00  2.204484   .347549
   8.89281   8.89281      1.00  2.200504   .345989
   8.89270   8.89270      1.00  2.205124   .345829
   8.89258   8.89258      1.00  2.205704   .348379
   8.89247   8.89247      1.00  2.204744   .347959
   8.89236   8.89236      1.00  2.208794   .351769
   8.89225   8.89225      1.00  2.214744   .349489
   8.89213   8.89213      1.00  2.209914   .349239
   8.89202   8.89202      1.00  2.210354   .347719
   8.89192   8.89192      1.00  2.204764   .347949
   8.89181   8.89181      1.00  2.205214   .346339
   8.89169   8.89169      1.00  2.207814   .347059
   8.89158   8.89158      1.00  2.205774   .346449
   8.89148   8.89148      1.00  2.208894   .348709
   8.89137   8.89137      1.00  2.193294   .348369
   8.89125   8.89125      1.00  2.210634   .352069
   8.89113   8.89113      1.00  2.214984   .354339
   8.89103   8.89103      1.00  2.215454   .353159
   8.89092   8.89092      1.00  2.216484   .351069
   8.89080   8.89080      1.00  2.212404   .349029
   8.89068   8.89068      1.00  2.208324   .349509
   8.89057   8.89057      1.00  2.203974   .349119
   8.89045   8.89045      1.00  2.207424   .349299
   8.89033   8.89033      1.00  2.213974   .349219
   8.89022   8.89022      1.00  2.212674   .347609
   8.89010   8.89010      1.00  2.208464   .348609
   8.88998   8.88998      1.00  2.207764   .348239
   8.88986   8.88986      1.00  2.198674   .348779
   8.88974   8.88974      1.00  2.216954   .349009
   8.88963   8.88963      1.00  2.214254   .347719
   8.88952   8.88952      1.00  2.213944   .347139
   8.88940   8.88940      1.00  2.210674   .346519
   8.88928   8.88928      1.00  2.209464   .347879
   8.88917   8.88917      1.00  2.207924   .347129
   8.88906   8.88906      1.00  2.208364   .346619
   8.88895   8.88895      1.00  2.217064   .348449
   8.88883   8.88883      1.00  2.216274   .347859
   8.88872   8.88872      1.00  2.216254   .347179
   8.88862   8.88862      1.00  2.217294   .347229
   8.88851   8.88851      1.00  2.216634   .348549
   8.88839   8.88839      1.00  2.197964   .343429
   8.88829   8.88829      1.00  2.209074   .344999
   8.88818   8.88818      1.00  2.208174   .345159
   8.88807   8.88807      1.00  2.207214   .344409
   8.88795   8.88795      1.00  2.213544   .343669
   8.88784   8.88784      1.00  2.213044   .342359
   8.88773   8.88773      1.00  2.216034   .344189
   8.88762   8.88762      1.00  2.218454   .344909
   8.88751   8.88751      1.00  2.218574   .343629
   8.88740   8.88740      1.00  2.214784   .342789
   8.88729   8.88729      1.00  2.217844   .343039
   8.88718   8.88718      1.00  2.214364   .343369
   8.88707   8.88707      1.00  2.212354   .341709
   8.88696   8.88696      1.00  2.198034   .339769
   8.88686   8.88686      1.00  2.215334   .341559
   8.88675   8.88675      1.00  2.214254   .342329
   8.88664   8.88664      1.00  2.211654   .341609
   8.88653   8.88653      1.00  2.218194   .341129
   8.88643   8.88643      1.00  2.221564   .342189
   8.88632   8.88632      1.00  2.220944   .340689
   8.88622   8.88622      1.00  2.224214   .341869
   8.88612   8.88612      1.00  2.219954   .340449
   8.88602   8.88602      1.00  2.212324   .341949
   8.88591   8.88591      1.00  2.215874   .339379
   8.88581   8.88581      1.00  2.215604   .340609
   8.88571   8.88571      1.00  2.211754   .341239
   8.88560   8.88560      1.00  2.220164   .340259
   8.88550   8.88550      1.00  2.204704   .337249
   8.88539   8.88539      1.00  2.217974   .339019
   8.88530   8.88530      1.00  2.220064   .337539
   8.88519   8.88519      1.00  2.220564   .339399
   8.88509   8.88509      1.00  2.221814   .339279
   8.88498   8.88498      1.00  2.220164   .337999
   8.88488   8.88488      1.00  2.213724   .338399
   8.88478   8.88478      1.00  2.219974   .337879
   8.88466   8.88466      1.00  2.218254   .337779
   8.88455   8.88455      1.00  2.216244   .335819
   8.88445   8.88445      1.00  2.221184   .337079
   8.88434   8.88434      1.00  2.219584   .334749
   8.88423   8.88423      1.00  2.223384   .336749
   8.88412   8.88412      1.00  2.220184   .333869
   8.88401   8.88401      1.00  2.205644   .333139
   8.88389   8.88389      1.00  2.223234   .335199
   8.88378   8.88378      1.00  2.217834   .335279
   8.88366   8.88366      1.00  2.215284   .334619
   8.88354   8.88354      1.00  2.213514   .334599
   8.88343   8.88343      1.00  2.216464   .335029
   8.88331   8.88331      1.00  2.219114   .336139
   8.88319   8.88319      1.00  2.221164   .336459
   8.88309   8.88309      1.00  2.222724   .336359
   8.88298   8.88298      1.00  2.221024   .335739
   8.88286   8.88286      1.00  2.221104   .336239
   8.88274   8.88274      1.00  2.224384   .337369
   8.88264   8.88264      1.00  2.220174   .337069
   8.88253   8.88253      1.00  2.216394   .335739
   8.88241   8.88241      1.00  2.213864   .334349
   8.88229   8.88229      1.00  2.209684   .333619
   8.88218   8.88218      1.00  2.217004   .332139
   8.88208   8.88208      1.00  2.219404   .334209
   8.88197   8.88197      1.00  2.220904   .334639
   8.88186   8.88186      1.00  2.221244   .333379
   8.88176   8.88176      1.00  2.222504   .334299
   8.88165   8.88165      1.00  2.224494   .336569
   8.88154   8.88154      1.00  2.223374   .336299
   8.88142   8.88142      1.00  2.216164   .334989
   8.88131   8.88131      1.00  2.218454   .332789
   8.88121   8.88121      1.00  2.215424   .336229
   8.88109   8.88109      1.00  2.211884   .334629
   8.88097   8.88097      1.00  2.212534   .336669
   8.88086   8.88086      1.00  2.209144   .334189
   8.88075   8.88075      1.00  2.221814   .334139
   8.88064   8.88064      1.00  2.221684   .331959
   8.88051   8.88051      1.00  2.221324   .332409
   8.88040   8.88040      1.00  2.222494   .332399
   8.88029   8.88029      1.00  2.221084   .334959
   8.88017   8.88017      1.00  2.218074   .333349
   8.88004   8.88004      1.00  2.218324   .332169
   8.87993   8.87993      1.00  2.217094   .331049
   8.87982   8.87982      1.00  2.217504   .330159
   8.87970   8.87970      1.00  2.222344   .332439
   8.87958   8.87958      1.00  2.219454   .331289
   8.87947   8.87947      1.00  2.219844   .332329
   8.87936   8.87936      1.00  2.208544   .329769
   8.87924   8.87924      1.00  2.216584   .330129
   8.87912   8.87912      1.00  2.221214   .333589
   8.87902   8.87902      1.00  2.216404   .331989
   8.87891   8.87891      1.00  2.218484   .333349
   8.87879   8.87879      1.00  2.214334   .332139
   8.87868   8.87868      1.00  2.211794   .330929
   8.87857   8.87857      1.00  2.216874   .332569
   8.87846   8.87846      1.00  2.220194   .332159
   8.87835   8.87835      1.00  2.218034   .333209
   8.87824   8.87824      1.00  2.220374   .333589
   8.87813   8.87813      1.00  2.218914   .331189
   8.87802   8.87802      1.00  2.216924   .332339
   8.87790   8.87790      1.00  2.217974   .334349
   8.87779   8.87779      1.00  2.200274   .329469
   8.87769   8.87769      1.00  2.210814   .332719
   8.87758   8.87758      1.00  2.215914   .332929
   8.87747   8.87747      1.00  2.215904   .335019
   8.87735   8.87735      1.00  2.212694   .331879
   8.87725   8.87725      1.00  2.217014   .333439
   8.87714   8.87714      1.00  2.216854   .333579
   8.87703   8.87703      1.00  2.218914   .334119
   8.87692   8.87692      1.00  2.218604   .336599
   8.87681   8.87681      1.00  2.214554   .336329
   8.87671   8.87671      1.00  2.211234   .337359
   8.87660   8.87660      1.00  2.214294   .340189
   8.87649   8.87649      1.00  2.211794   .338829
   8.87639   8.87639      1.00  2.207954   .335539
   8.87628   8.87628      1.00  2.196044   .333749
   8.87618   8.87618      1.00  2.213154   .335739
   8.87607   8.87607      1.00  2.214294   .337069
   8.87597   8.87597      1.00  2.219244   .337939
   8.87587   8.87587      1.00  2.217864   .336359
   8.87576   8.87576      1.00  2.215424   .337639
   8.87565   8.87565      1.00  2.212494   .338209
   8.87556   8.87556      1.00  2.212404   .338579
   8.87546   8.87546      1.00  2.210674   .338459
   8.87536   8.87536      1.00  2.208284   .339419
   8.87525   8.87525      1.00  2.212124   .338939
   8.87515   8.87515      1.00  2.212844   .341579
   8.87505   8.87505      1.00  2.216264   .342059
   8.87493   8.87493      1.00  2.214424   .340119
   8.87482   8.87482      1.00  2.198524   .337909
   8.87472   8.87472      1.00  2.210764   .340079
   8.87461   8.87461      1.00  2.212054   .342589
   8.87450   8.87450      1.00  2.214924   .342219
   8.87439   8.87439      1.00  2.209944   .344309
   8.87429   8.87429      1.00  2.210894   .345039
   8.87418   8.87418      1.00  2.212544   .343979
   8.87405   8.87405      1.00  2.210294   .341469
   8.87394   8.87394      1.00  2.209074   .342189
   8.87383   8.87383      1.00  2.215464   .343239
   8.87372   8.87372      1.00  2.213214   .344439
   8.87360   8.87360      1.00  2.212434   .343649
   8.87348   8.87348      1.00  2.214414   .343299
   8.87337   8.87337      1.00  2.210324   .344529
   8.87326   8.87326      1.00  2.207014   .345719
   8.87313   8.87313      1.00  2.206974   .343019
   8.87302   8.87302      1.00  2.201174   .342899
   8.87291   8.87291      1.00  2.203964   .343069
   8.87279   8.87279      1.00  2.209064   .345079
   8.87268   8.87268      1.00  2.214664   .346219
   8.87256   8.87256      1.00  2.212474   .346659
   8.87245   8.87245      1.00  2.213514   .346139
   8.87233   8.87233      1.00  2.215634   .347229
   8.87222   8.87222      1.00  2.212794   .347279
   8.87211   8.87211      1.00  2.210704   .347039
   8.87200   8.87200      1.00  2.210164   .349059
   8.87189   8.87189      1.00  2.212034   .348499
   8.87178   8.87178      1.00  2.205404   .347079
   8.87167   8.87167      1.00  2.209824   .347639
   8.87156   8.87156      1.00  2.203164   .347609
   8.87145   8.87145      1.00  2.204874   .347509
   8.87134   8.87134      1.00  2.216354   .349419
   8.87122   8.87122      1.00  2.215354   .350829
   8.87111   8.87111      1.00  2.212784   .350189
   8.87100   8.87100      1.00  2.211044   .351169
   8.87088   8.87088      1.00  2.209184   .349829
   8.87077   8.87077      1.00  2.209654   .349639
   8.87066   8.87066      1.00  2.209194   .351249
   8.87054   8.87054      1.00  2.211184   .354189
   8.87042   8.87042      1.00  2.205274   .350649
   8.87030   8.87030      1.00  2.212154   .351669
   8.87019   8.87019      1.00  2.212714   .351979
   8.87006   8.87006      1.00  2.215744   .354109
   8.86994   8.86994      1.00  2.208344   .353129
   8.86982   8.86982      1.00  2.206804   .353949
   8.86971   8.86971      1.00  2.212844   .354269
   8.86960   8.86960      1.00  2.210264   .354489
   8.86949   8.86949      1.00  2.211454   .354179
   8.86937   8.86937      1.00  2.213874   .357439
   8.86925   8.86925      1.00  2.212814   .354199
   8.86914   8.86914      1.00  2.210444   .357279
   8.86903   8.86903      1.00  2.212884   .355779
   8.86892   8.86892      1.00  2.215054   .357589
   8.86880   8.86880      1.00  2.214624   .358279
   8.86870   8.86870      1.00  2.218264   .358359
   8.86859   8.86859      1.00  2.214654   .358389
   8.86847   8.86847      1.00  2.210134   .356019
   8.86837   8.86837      1.00  2.210114   .357859
   8.86826   8.86826      1.00  2.194534   .356239
   8.86814   8.86814      1.00  2.207424   .359249
   8.86803   8.86803      1.00  2.212404   .359109
   8.86792   8.86792      1.00  2.219164   .363039
   8.86782   8.86782      1.00  2.216064   .365379
   8.86770   8.86770      1.00  2.217654   .365149
   8.86758   8.86758      1.00  2.217824   .367539
   8.86748   8.86748      1.00  2.211894   .360149
   8.86737   8.86737      1.00  2.211094   .360749
   8.86726   8.86726      1.00  2.211874   .361019
   8.86715   8.86715      1.00  2.211834   .361499
   8.86704   8.86704      1.00  2.210894   .361699
   8.86693   8.86693      1.00  2.212224   .359139
   8.86682   8.86682      1.00  2.210764   .358699
   8.86671   8.86671      1.00  2.198694   .358039
   8.86661   8.86661      1.00  2.214654   .360529
   8.86651   8.86651      1.00  2.214454   .362029
   8.86640   8.86640      1.00  2.215394   .362239
   8.86629   8.86629      1.00  2.215454   .362919
   8.86619   8.86619      1.00  2.214394   .361999
   8.86609   8.86609      1.00  2.206664   .361009
   8.86598   8.86598      1.00  2.211384   .362499
   8.86588   8.86588      1.00  2.209594   .361259
   8.86578   8.86578      1.00  2.209054   .361009
   8.86568   8.86568      1.00  2.215114   .363269
   8.86557   8.86557      1.00  2.212234   .363139
   8.86547   8.86547      1.00  2.215064   .363089
   8.86537   8.86537      1.00  2.203354   .361679
   8.86527   8.86527      1.00  2.210134   .363229
   8.86516   8.86516      1.00  2.209774   .361829
   8.86505   8.86505      1.00  2.208704   .362419
   8.86495   8.86495      1.00  2.208194   .363119
   8.86485   8.86485      1.00  2.212524   .365989
   8.86474   8.86474      1.00  2.210794   .364869
   8.86462   8.86462      1.00  2.210974   .365439
   8.86452   8.86452      1.00  2.210474   .366229
   8.86441   8.86441      1.00  2.209714   .365509
   8.86429   8.86429      1.00  2.211814   .365229
   8.86418   8.86418      1.00  2.210274   .365259
   8.86407   8.86407      1.00  2.212934   .367869
   8.86397   8.86397      1.00  2.207314   .366509
   8.86385   8.86385      1.00  2.192884   .364029
   8.86373   8.86373      1.00  2.206484   .366759
   8.86361   8.86361      1.00  2.203024   .365969
   8.86350   8.86350      1.00  2.209374   .366119
   8.86338   8.86338      1.00  2.210844   .367409
   8.86327   8.86327      1.00  2.216514   .367269
   8.86315   8.86315      1.00  2.210364   .369539
   8.86304   8.86304      1.00  2.212254   .370679
   8.86291   8.86291      1.00  2.211074   .369919
   8.86279   8.86279      1.00  2.207634   .368999
   8.86268   8.86268      1.00  2.209934   .369119
   8.86258   8.86258      1.00  2.208974   .366889
   8.86246   8.86246      1.00  2.205634   .366249
   8.86235   8.86235      1.00  2.196794   .364219
   8.86224   8.86224      1.00  2.212224   .368809
   8.86213   8.86213      1.00  2.210954   .366499
   8.86202   8.86202      1.00  2.210764   .368099
   8.86191   8.86191      1.00  2.212494   .369599
   8.86180   8.86180      1.00  2.213334   .369649
   8.86169   8.86169      1.00  2.213094   .369139
   8.86158   8.86158      1.00  2.213404   .367799
   8.86146   8.86146      1.00  2.211174   .368379
   8.86135   8.86135      1.00  2.201424   .366399
   8.86124   8.86124      1.00  2.212934   .368429
   8.86113   8.86113      1.00  2.208304   .366859
   8.86101   8.86101      1.00  2.206924   .368759
   8.86090   8.86090      1.00  2.212384   .370259
   8.86079   8.86079      1.00  2.199954   .367429
   8.86067   8.86067      1.00  2.208914   .369599
   8.86055   8.86055      1.00  2.206674   .370219
   8.86044   8.86044      1.00  2.216044   .370239
   8.86032   8.86032      1.00  2.205984   .370489
   8.86020   8.86020      1.00  2.207964   .371429
   8.86008   8.86008      1.00  2.212194   .371329
   8.85997   8.85997      1.00  2.205034   .370409
   8.85986   8.85986      1.00  2.211544   .371319
   8.85974   8.85974      1.00  2.211144   .370829
   8.85961   8.85961      1.00  2.209884   .372069
   8.85950   8.85950      1.00  2.208604   .371419
   8.85939   8.85939      1.00  2.211684   .372929
   8.85928   8.85928      1.00  2.210024   .374519
   8.85916   8.85916      1.00  2.195794   .372549
   8.85905   8.85905      1.00  2.210744   .373399
   8.85893   8.85893      1.00  2.202394   .370599
   8.85882   8.85882      1.00  2.201704   .372039
   8.85871   8.85871      1.00  2.209724   .372739
   8.85860   8.85860      1.00  2.210574   .371999
   8.85849   8.85849      1.00  2.211644   .373779
   8.85838   8.85838      1.00  2.212844   .375389
   8.85827   8.85827      1.00  2.211654   .374749
   8.85816   8.85816      1.00  2.206724   .373369
   8.85805   8.85805      1.00  2.208774   .372569
   8.85794   8.85794      1.00  2.209174   .372499
   8.85783   8.85783      1.00  2.203654   .374079
   8.85772   8.85772      1.00  2.203924   .372359
   8.85761   8.85761      1.00  2.195734   .371049
   8.85750   8.85750      1.00  2.206344   .371129
   8.85739   8.85739      1.00  2.210704   .373009
   8.85728   8.85728      1.00  2.214894   .372379
   8.85717   8.85717      1.00  2.211404   .372099
   8.85706   8.85706      1.00  2.210484   .371489
   8.85695   8.85695      1.00  2.210834   .370759
   8.85684   8.85684      1.00  2.209294   .372579
   8.85674   8.85674      1.00  2.209184   .370849
   8.85663   8.85663      1.00  2.208684   .372179
   8.85652   8.85652      1.00  2.206114   .372469
   8.85642   8.85642      1.00  2.200474   .368799
   8.85631   8.85631      1.00  2.208614   .372039
   8.85621   8.85621      1.00  2.210304   .372719
   8.85610   8.85610      1.00  2.196234   .371409
   8.85600   8.85600      1.00  2.209804   .373439
   8.85590   8.85590      1.00  2.210674   .374669
   8.85580   8.85580      1.00  2.206294   .372339
   8.85569   8.85569      1.00  2.206364   .372399
   8.85559   8.85559      1.00  2.206374   .369079
   8.85549   8.85549      1.00  2.206834   .372549
   8.85538   8.85538      1.00  2.203774   .373269
   8.85528   8.85528      1.00  2.208744   .376219
   8.85518   8.85518      1.00  2.207774   .374329
   8.85509   8.85509      1.00  2.209474   .374719
   8.85498   8.85498      1.00  2.212404   .373079
   8.85486   8.85486      1.00  2.209974   .373789
   8.85476   8.85476      1.00  2.203384   .369519
   8.85465   8.85465      1.00  2.191494   .370949
   8.85454   8.85454      1.00  2.207144   .373089
   8.85443   8.85443      1.00  2.204384   .373139
   8.85433   8.85433      1.00  2.206194   .370889
   8.85422   8.85422      1.00  2.207154   .371219
   8.85411   8.85411      1.00  2.204094   .372179
   8.85398   8.85398      1.00  2.207674   .369829
   8.85387   8.85387      1.00  2.207714   .371819
   8.85376   8.85376      1.00  2.209994   .372809
   8.85364   8.85364      1.00  2.204294   .372649
   8.85352   8.85352      1.00  2.204284   .371689
   8.85340   8.85340      1.00  2.203704   .371829
   8.85329   8.85329      1.00  2.201314   .370229
   8.85318   8.85318      1.00  2.202244   .371089
   8.85306   8.85306      1.00  2.187604   .369109
   8.85296   8.85296      1.00  2.202544   .371249
   8.85284   8.85284      1.00  2.203234   .371199
   8.85272   8.85272      1.00  2.207014   .372339
   8.85261   8.85261      1.00  2.206874   .370859
   8.85249   8.85249      1.00  2.205974   .372269
   8.85238   8.85238      1.00  2.206274   .372139
   8.85226   8.85226      1.00  2.202354   .371349
   8.85215   8.85215      1.00  2.198414   .371709
   8.85205   8.85205      1.00  2.201564   .372419
   8.85194   8.85194      1.00  2.201504   .373059
   8.85182   8.85182      1.00  2.201644   .370399
   8.85171   8.85171      1.00  2.199364   .372509
   8.85161   8.85161      1.00  2.187194   .368849
   8.85150   8.85150      1.00  2.200514   .371779
   8.85138   8.85138      1.00  2.205484   .371689
   8.85126   8.85126      1.00  2.204524   .370619
   8.85116   8.85116      1.00  2.205624   .371699
   8.85105   8.85105      1.00  2.203034   .370989
   8.85093   8.85093      1.00  2.199264   .374299
   8.85081   8.85081      1.00  2.197414   .372619
   8.85070   8.85070      1.00  2.199284   .369549
   8.85059   8.85059      1.00  2.201914   .369619
   8.85047   8.85047      1.00  2.200254   .370129
   8.85036   8.85036      1.00  2.205054   .370399
   8.85024   8.85024      1.00  2.203154   .370169
   8.85011   8.85011      1.00  2.204494   .370999
   8.84999   8.84999      1.00  2.198154   .371649
   8.84988   8.84988      1.00  2.193184   .368629
   8.84976   8.84976      1.00  2.198724   .369669
   8.84965   8.84965      1.00  2.202274   .370299
   8.84953   8.84953      1.00  2.201694   .369459
   8.84941   8.84941      1.00  2.202664   .369919
   8.84930   8.84930      1.00  2.202884   .369399
   8.84919   8.84919      1.00  2.203504   .369889
   8.84907   8.84907      1.00  2.201254   .370249
   8.84895   8.84895      1.00  2.204654   .369509
   8.84884   8.84884      1.00  2.204404   .369299
   8.84874   8.84874      1.00  2.203344   .369649
   8.84863   8.84863      1.00  2.198814   .372469
   8.84851   8.84851      1.00  2.202064   .372199
   8.84840   8.84840      1.00  2.184474   .370119
   8.84830   8.84830      1.00  2.199124   .370779
   8.84819   8.84819      1.00  2.201254   .371229
   8.84808   8.84808      1.00  2.205454   .374499
   8.84797   8.84797      1.00  2.205254   .374739
   8.84785   8.84785      1.00  2.208014   .374049
   8.84773   8.84773      1.00  2.206024   .374759
   8.84762   8.84762      1.00  2.208864   .372559
   8.84752   8.84752      1.00  2.204304   .372879
   8.84741   8.84741      1.00  2.199384   .369679
   8.84730   8.84730      1.00  2.198304   .370549
   8.84719   8.84719      1.00  2.200944   .370359
   8.84708   8.84708      1.00  2.204824   .371769
   8.84697   8.84697      1.00  2.206404   .370979
   8.84686   8.84686      1.00  2.205314   .370399
   8.84675   8.84675      1.00  2.192184   .368879
   8.84664   8.84664      1.00  2.205154   .370369
   8.84654   8.84654      1.00  2.208284   .371789
   8.84643   8.84643      1.00  2.208334   .370599
   8.84632   8.84632      1.00  2.207844   .369669
   8.84622   8.84622      1.00  2.206004   .369339
   8.84612   8.84612      1.00  2.203984   .369699
   8.84602   8.84602      1.00  2.203654   .369909
   8.84591   8.84591      1.00  2.202194   .370119
   8.84581   8.84581      1.00  2.207904   .368959
   8.84571   8.84571      1.00  2.208554   .370369
   8.84560   8.84560      1.00  2.209554   .372049
   8.84550   8.84550      1.00  2.208994   .370949
   8.84540   8.84540      1.00  2.204914   .370729
   8.84530   8.84530      1.00  2.194314   .368269
   8.84519   8.84519      1.00  2.206254   .370339
   8.84508   8.84508      1.00  2.205984   .371009
   8.84498   8.84498      1.00  2.204134   .369099
   8.84488   8.84488      1.00  2.208834   .371339
   8.84477   8.84477      1.00  2.207654   .370979
   8.84465   8.84465      1.00  2.209184   .372099
   8.84454   8.84454      1.00  2.213434   .372959
   8.84444   8.84444      1.00  2.208414   .369619
   8.84433   8.84433      1.00  2.206384   .370929
   8.84422   8.84422      1.00  2.208654   .371409
   8.84411   8.84411      1.00  2.207614   .369949
   8.84400   8.84400      1.00  2.209574   .371179
   8.84387   8.84387      1.00  2.208004   .372129
   8.84376   8.84376      1.00  2.189124   .369109
   8.84364   8.84364      1.00  2.205804   .372679
   8.84353   8.84353      1.00  2.207354   .372719
   8.84342   8.84342      1.00  2.208044   .371349
   8.84330   8.84330      1.00  2.211484   .374239
   8.84319   8.84319      1.00  2.211404   .371719
   8.84307   8.84307      1.00  2.209784   .371579
   8.84294   8.84294      1.00  2.206634   .371799
   8.84283   8.84283      1.00  2.207634   .371999
   8.84272   8.84272      1.00  2.203944   .371529
   8.84261   8.84261      1.00  2.207544   .373479
   8.84249   8.84249      1.00  2.207444   .371299
   8.84237   8.84237      1.00  2.209024   .372639
   8.84226   8.84226      1.00  2.198654   .371849
   8.84216   8.84216      1.00  2.208294   .371879
   8.84205   8.84205      1.00  2.211764   .374429
   8.84194   8.84194      1.00  2.210194   .373799
   8.84183   8.84183      1.00  2.212064   .374779
   8.84172   8.84172      1.00  2.209214   .375129
   8.84160   8.84160      1.00  2.209494   .374919
   8.84149   8.84149      1.00  2.205754   .374249
   8.84138   8.84138      1.00  2.208744   .375639
   8.84127   8.84127      1.00  2.203514   .374479
   8.84115   8.84115      1.00  2.208334   .374909
   8.84104   8.84104      1.00  2.212014   .376889
   8.84093   8.84093      1.00  2.208184   .375529
   8.84082   8.84082      1.00  2.211144   .377959
   8.84070   8.84070      1.00  2.193564   .372969
   8.84058   8.84058      1.00  2.208914   .376869
   8.84047   8.84047      1.00  2.209174   .377039
   8.84036   8.84036      1.00  2.209254   .376509
   8.84023   8.84023      1.00  2.205434   .376499
   8.84011   8.84011      1.00  2.208274   .377719
   8.83999   8.83999      1.00  2.207184   .377019
   8.83988   8.83988      1.00  2.213324   .377159
   8.83976   8.83976      1.00  2.209104   .378269
   8.83964   8.83964      1.00  2.209204   .378559
   8.83953   8.83953      1.00  2.210584   .381419
   8.83942   8.83942      1.00  2.206834   .378319
   8.83929   8.83929      1.00  2.207904   .381549
   8.83918   8.83918      1.00  2.194554   .378029
   8.83907   8.83907      1.00  2.206084   .380649
   8.83896   8.83896      1.00  2.205664   .380839
   8.83884   8.83884      1.00  2.207094   .381139
   8.83874   8.83874      1.00  2.208114   .380569
   8.83863   8.83863      1.00  2.209674   .379609
   8.83852   8.83852      1.00  2.212384   .380969
   8.83840   8.83840      1.00  2.211794   .383259
   8.83829   8.83829      1.00  2.211484   .383049
   8.83818   8.83818      1.00  2.211914   .382039
   8.83807   8.83807      1.00  2.208904   .382099
   8.83796   8.83796      1.00  2.206344   .381119
   8.83784   8.83784      1.00  2.206054   .383619
   8.83774   8.83774      1.00  2.211004   .383259
   8.83764   8.83764      1.00  2.196844   .382449
   8.83752   8.83752      1.00  2.211994   .384669
   8.83741   8.83741      1.00  2.214034   .384939
   8.83731   8.83731      1.00  2.213354   .384389
   8.83720   8.83720      1.00  2.213374   .386489
   8.83708   8.83708      1.00  2.209774   .385779
   8.83697   8.83697      1.00  2.211414   .386549
   8.83687   8.83687      1.00  2.210584   .387479
   8.83676   8.83676      1.00  2.207354   .387529
   8.83665   8.83665      1.00  2.208534   .386519
   8.83654   8.83654      1.00  2.207714   .387849
   8.83644   8.83644      1.00  2.213084   .388429
   8.83634   8.83634      1.00  2.214014   .389359
   8.83623   8.83623      1.00  2.211894   .388369
   8.83612   8.83612      1.00  2.197714   .385579
   8.83602   8.83602      1.00  2.214774   .391309
   8.83592   8.83592      1.00  2.212784   .391619
   8.83581   8.83581      1.00  2.212404   .388859
   8.83570   8.83570      1.00  2.210724   .389269
   8.83561   8.83561      1.00  2.211914   .388299
   8.83551   8.83551      1.00  2.208174   .389159
   8.83541   8.83541      1.00  2.209254   .388639
   8.83530   8.83530      1.00  2.210334   .389129
   8.83520   8.83520      1.00  2.211334   .389939
   8.83510   8.83510      1.00  2.212534   .388909
   8.83499   8.83499      1.00  2.212334   .390999
   8.83488   8.83488      1.00  2.207994   .389729
   8.83477   8.83477      1.00  2.205874   .389139
   8.83467   8.83467      1.00  2.209114   .390189
   8.83456   8.83456      1.00  2.197124   .388969
   8.83445   8.83445      1.00  2.209664   .390499
   8.83435   8.83435      1.00  2.210394   .391129
   8.83423   8.83423      1.00  2.210724   .388619
   8.83411   8.83411      1.00  2.208504   .390789
   8.83400   8.83400      1.00  2.212834   .393199
   8.83389   8.83389      1.00  2.213244   .392929
   8.83378   8.83378      1.00  2.211424   .392379
   8.83366   8.83366      1.00  2.206554   .391179
   8.83354   8.83354      1.00  2.207074   .392459
   8.83342   8.83342      1.00  2.207394   .392519
   8.83331   8.83331      1.00  2.205164   .392169
   8.83320   8.83320      1.00  2.205014   .391019
   8.83308   8.83308      1.00  2.191504   .388389
   8.83297   8.83297      1.00  2.204774   .390859
   8.83286   8.83286      1.00  2.207974   .392439
   8.83274   8.83274      1.00  2.209694   .391659
   8.83262   8.83262      1.00  2.209754   .393219
   8.83250   8.83250      1.00  2.207484   .393289
   8.83239   8.83239      1.00  2.206534   .393969
   8.83228   8.83228      1.00  2.202194   .392279
   8.83217   8.83217      1.00  2.205124   .393859
   8.83206   8.83206      1.00  2.209944   .395239
   8.83195   8.83195      1.00  2.207974   .395399
   8.83184   8.83184      1.00  2.204554   .393629
   8.83173   8.83173      1.00  2.208064   .395549
   8.83162   8.83162      1.00  2.206314   .395909
   8.83151   8.83151      1.00  2.206504   .395319
   8.83140   8.83140      1.00  2.195224   .392959
   8.83128   8.83128      1.00  2.206964   .394059
   8.83117   8.83117      1.00  2.207524   .396079
   8.83107   8.83107      1.00  2.203604   .394599
   8.83095   8.83095      1.00  2.203864   .397609
   8.83083   8.83083      1.00  2.203294   .397409
   8.83072   8.83072      1.00  2.206364   .399479
   8.83061   8.83061      1.00  2.206074   .399769
   8.83049   8.83049      1.00  2.202544   .398899
   8.83037   8.83037      1.00  2.207174   .399159
   8.83025   8.83025      1.00  2.206924   .397729
   8.83014   8.83014      1.00  2.206654   .399889
   8.83001   8.83001      1.00  2.204744   .400899
   8.82989   8.82989      1.00  2.192934   .399339
   8.82978   8.82978      1.00  2.201284   .398809
   8.82967   8.82967      1.00  2.202694   .399049
   8.82955   8.82955      1.00  2.204604   .401839
   8.82943   8.82943      1.00  2.206664   .402019
   8.82932   8.82932      1.00  2.204164   .401319
   8.82921   8.82921      1.00  2.207314   .403249
   8.82909   8.82909      1.00  2.206694   .403089
   8.82897   8.82897      1.00  2.204854   .401739
   8.82887   8.82887      1.00  2.204104   .402229
   8.82877   8.82877      1.00  2.203984   .402399
   8.82865   8.82865      1.00  2.202544   .398849
   8.82853   8.82853      1.00  2.199834   .396749
   8.82843   8.82843      1.00  2.204424   .398329
   8.82832   8.82832      1.00  2.186394   .396319
   8.82821   8.82821      1.00  2.201464   .397569
   8.82809   8.82809      1.00  2.204444   .398469
   8.82799   8.82799      1.00  2.206814   .400219
   8.82788   8.82788      1.00  2.207734   .400379
   8.82776   8.82776      1.00  2.205544   .399909
   8.82765   8.82765      1.00  2.204514   .399369
   8.82755   8.82755      1.00  2.202374   .400009
   8.82744   8.82744      1.00  2.203504   .400449
   8.82733   8.82733      1.00  2.199474   .399659
   8.82722   8.82722      1.00  2.204134   .399399
   8.82711   8.82711      1.00  2.203454   .399969
   8.82700   8.82700      1.00  2.204254   .399599
   8.82688   8.82688      1.00  2.193844   .396519
   8.82678   8.82678      1.00  2.204214   .402599
   8.82668   8.82668      1.00  2.206084   .399919
   8.82658   8.82658      1.00  2.203624   .401549
   8.82647   8.82647      1.00  2.199754   .399969
   8.82636   8.82636      1.00  2.200184   .401679
   8.82626   8.82626      1.00  2.201194   .402379
   8.82616   8.82616      1.00  2.198754   .402709
   8.82605   8.82605      1.00  2.201204   .407199
   8.82594   8.82594      1.00  2.199034   .404509
   8.82584   8.82584      1.00  2.198744   .406229
   8.82574   8.82574      1.00  2.203224   .404429
   8.82564   8.82564      1.00  2.204544   .405479
   8.82553   8.82553      1.00  2.204724   .405699
   8.82543   8.82543      1.00  2.200114   .405139
   8.82533   8.82533      1.00  2.187374   .401649
   8.82523   8.82523      1.00  2.195294   .401399
   8.82511   8.82511      1.00  2.195504   .401859
   8.82502   8.82502      1.00  2.201764   .403219
   8.82492   8.82492      1.00  2.201694   .404199
   8.82481   8.82481      1.00  2.199574   .403309
   8.82470   8.82470      1.00  2.199534   .400799
   8.82459   8.82459      1.00  2.201554   .402119
   8.82448   8.82448      1.00  2.199684   .401209
   8.82437   8.82437      1.00  2.201434   .401089
   8.82426   8.82426      1.00  2.199374   .400109
   8.82415   8.82415      1.00  2.199254   .399049
   8.82404   8.82404      1.00  2.196294   .400499
   8.82392   8.82392      1.00  2.182194   .397759
   8.82380   8.82380      1.00  2.199074   .399809
   8.82369   8.82369      1.00  2.200874   .400089
   8.82357   8.82357      1.00  2.201754   .401759
   8.82346   8.82346      1.00  2.202764   .402089
   8.82333   8.82333      1.00  2.199244   .399809
   8.82322   8.82322      1.00  2.202924   .401849
   8.82310   8.82310      1.00  2.201114   .401819
   8.82298   8.82298      1.00  2.202024   .402499
   8.82287   8.82287      1.00  2.198454   .403969
   8.82276   8.82276      1.00  2.196214   .400529
   8.82265   8.82265      1.00  2.190804   .401699
   8.82253   8.82253      1.00  2.197224   .402839
   8.82242   8.82242      1.00  2.200624   .405559
   8.82231   8.82231      1.00  2.201944   .405349
   8.82220   8.82220      1.00  2.189704   .402529
   8.82208   8.82208      1.00  2.197064   .404249
   8.82197   8.82197      1.00  2.197524   .403109
   8.82187   8.82187      1.00  2.199074   .404359
   8.82176   8.82176      1.00  2.196834   .404489
   8.82165   8.82165      1.00  2.197744   .404419
   8.82153   8.82153      1.00  2.196384   .404949
   8.82142   8.82142      1.00  2.197304   .406349
   8.82131   8.82131      1.00  2.199024   .404929
   8.82120   8.82120      1.00  2.198524   .407049
   8.82108   8.82108      1.00  2.203794   .407209
   8.82097   8.82097      1.00  2.202064   .405789
   8.82086   8.82086      1.00  2.197674   .402899
   8.82074   8.82074      1.00  2.184774   .400669
   8.82062   8.82062      1.00  2.193954   .401409
   8.82051   8.82051      1.00  2.196834   .400089
   8.82039   8.82039      1.00  2.196564   .400809
   8.82027   8.82027      1.00  2.197954   .400859
   8.82015   8.82015      1.00  2.195994   .400709
   8.82003   8.82003      1.00  2.196664   .400459
   8.81992   8.81992      1.00  2.198874   .401659
   8.81979   8.81979      1.00  2.198724   .401569
   8.81967   8.81967      1.00  2.197824   .400259
   8.81956   8.81956      1.00  2.200124   .401649
   8.81945   8.81945      1.00  2.196564   .401369
   8.81933   8.81933      1.00  2.194814   .399149
   8.81921   8.81921      1.00  2.196214   .400489
   8.81911   8.81911      1.00  2.189044   .399349
   8.81899   8.81899      1.00  2.196334   .401239
   8.81888   8.81888      1.00  2.197684   .401749
   8.81877   8.81877      1.00  2.198674   .402759
   8.81866   8.81866      1.00  2.199484   .402749
   8.81854   8.81854      1.00  2.198844   .403969
   8.81843   8.81843      1.00  2.201714   .404139
   8.81832   8.81832      1.00  2.196514   .402879
   8.81822   8.81822      1.00  2.197214   .403089
   8.81811   8.81811      1.00  2.196744   .401059
   8.81800   8.81800      1.00  2.192484   .401039
   8.81788   8.81788      1.00  2.193534   .402349
   8.81777   8.81777      1.00  2.193234   .401479
   8.81766   8.81766      1.00  2.178084   .399809
   8.81755   8.81755      1.00  2.195904   .403339
   8.81744   8.81744      1.00  2.201514   .403229
   8.81733   8.81733      1.00  2.199974   .402899
   8.81728   8.81728      1.00  2.196444   .400909
