# Supplementary material for: Direct Observation of Palladium Leaching from Pd/C by a Simple Method: X-ray Absorption Spectroscopy of Heterogeneous Mixtures
Source: ACS Omega. 2023 Jun 7;8(24):21787–92. doi: 10.1021/acsomega.3c01343 (PMC10286095; doi:10.1021/acsomega.3c01343)
Supplement: Supplementary file 2 — ao3c01343_si_002.zip [file ao3c01343_si_002.zip › Figure 7,8/22_RK_AirOx_25C_05N_slow_HCl_30min_26.qd]

  9809     KEK-PF   NW10A
 _slow_HCl_30min 20.12.12 7:01: - 20.12.12 7:02: Serial#KEKPF-NW10A_047946
 22_RK_AirOx_25C_05N_slow_HCl_30min                                              
 Ring :   6.5 GeV    50.0 mA -   50.0 mA
 Mono :   Si(311)       D=  1.63747 A    Initial angle=  9.00022 deg
 NW10A     Transmission( 2)   Repetition= 26     Points= 1654
 Param file : QXAFS(SYNC)     angle axis (*)     Block =    1

 Block      Init-Ang  Final-Ang     Step/deg     Time/s       Num
     1        9.00022   8.81728          ***       1.00      1654
 Ortec(-1)     NDCH = 3
  Angle(c)  Angle(o)    time/s         2         3
      Mode         0         0         1         2
    Offset         0         0    .00492    .00311
   9.00022   9.00022      1.00  2.301674  2.426159
   9.00012   9.00012      1.00  2.302144  2.426659
   9.00001   9.00001      1.00  2.306714  2.429369
   8.99990   8.99990      1.00  2.307034  2.435739
   8.99978   8.99978      1.00  2.305884  2.431649
   8.99967   8.99967      1.00  2.307884  2.433809
   8.99956   8.99956      1.00  2.309674  2.438589
   8.99944   8.99944      1.00  2.308674  2.437019
   8.99933   8.99933      1.00  2.308954  2.439789
   8.99923   8.99923      1.00  2.295774  2.427079
   8.99912   8.99912      1.00  2.310094  2.440849
   8.99900   8.99900      1.00  2.310284  2.438829
   8.99889   8.99889      1.00  2.310034  2.438639
   8.99879   8.99879      1.00  2.310964  2.441729
   8.99868   8.99868      1.00  2.309644  2.442239
   8.99856   8.99856      1.00  2.308544  2.440429
   8.99846   8.99846      1.00  2.308684  2.435389
   8.99836   8.99836      1.00  2.307914  2.438909
   8.99824   8.99824      1.00  2.303684  2.435119
   8.99813   8.99813      1.00  2.307214  2.437099
   8.99803   8.99803      1.00  2.306704  2.440739
   8.99792   8.99792      1.00  2.307354  2.438299
   8.99781   8.99781      1.00  2.308424  2.440879
   8.99770   8.99770      1.00  2.298794  2.429709
   8.99759   8.99759      1.00  2.305894  2.437269
   8.99749   8.99749      1.00  2.306644  2.440269
   8.99738   8.99738      1.00  2.304664  2.436279
   8.99727   8.99727      1.00  2.307104  2.436609
   8.99716   8.99716      1.00  2.307084  2.437829
   8.99705   8.99705      1.00  2.308494  2.439769
   8.99694   8.99694      1.00  2.304864  2.433249
   8.99683   8.99683      1.00  2.304964  2.435899
   8.99673   8.99673      1.00  2.306184  2.437089
   8.99663   8.99663      1.00  2.308264  2.441629
   8.99652   8.99652      1.00  2.306344  2.443899
   8.99641   8.99641      1.00  2.302044  2.435569
   8.99631   8.99631      1.00  2.299294  2.436149
   8.99621   8.99621      1.00  2.303224  2.444779
   8.99610   8.99610      1.00  2.307594  2.447129
   8.99600   8.99600      1.00  2.305034  2.444819
   8.99590   8.99590      1.00  2.305544  2.446969
   8.99580   8.99580      1.00  2.303664  2.444439
   8.99570   8.99570      1.00  2.302864  2.440629
   8.99559   8.99559      1.00  2.303174  2.438389
   8.99549   8.99549      1.00  2.305514  2.441759
   8.99539   8.99539      1.00  2.305974  2.445479
   8.99529   8.99529      1.00  2.303584  2.438499
   8.99518   8.99518      1.00  2.303254  2.438619
   8.99509   8.99509      1.00  2.303764  2.446729
   8.99498   8.99498      1.00  2.288714  2.426849
   8.99488   8.99488      1.00  2.302234  2.442129
   8.99477   8.99477      1.00  2.304134  2.447849
   8.99467   8.99467      1.00  2.299824  2.445319
   8.99456   8.99456      1.00  2.302824  2.444549
   8.99445   8.99445      1.00  2.304474  2.442809
   8.99434   8.99434      1.00  2.304484  2.445949
   8.99423   8.99423      1.00  2.307764  2.451419
   8.99412   8.99412      1.00  2.300784  2.440819
   8.99401   8.99401      1.00  2.299404  2.440479
   8.99389   8.99389      1.00  2.300594  2.443159
   8.99378   8.99378      1.00  2.300894  2.444789
   8.99367   8.99367      1.00  2.302704  2.446739
   8.99355   8.99355      1.00  2.281634  2.424569
   8.99343   8.99343      1.00  2.299694  2.442299
   8.99332   8.99332      1.00  2.301774  2.445019
   8.99322   8.99322      1.00  2.303944  2.446949
   8.99310   8.99310      1.00  2.304164  2.450889
   8.99298   8.99298      1.00  2.302794  2.446939
   8.99286   8.99286      1.00  2.302714  2.448019
   8.99275   8.99275      1.00  2.297194  2.441659
   8.99264   8.99264      1.00  2.300564  2.448429
   8.99253   8.99253      1.00  2.299944  2.442959
   8.99242   8.99242      1.00  2.300124  2.445839
   8.99231   8.99231      1.00  2.303084  2.452299
   8.99220   8.99220      1.00  2.299834  2.452429
   8.99209   8.99209      1.00  2.300034  2.446379
   8.99199   8.99199      1.00  2.287084  2.431719
   8.99188   8.99188      1.00  2.297614  2.446599
   8.99176   8.99176      1.00  2.301844  2.453089
   8.99165   8.99165      1.00  2.300484  2.449819
   8.99155   8.99155      1.00  2.297314  2.445509
   8.99144   8.99144      1.00  2.298954  2.446279
   8.99133   8.99133      1.00  2.298354  2.445149
   8.99121   8.99121      1.00  2.300104  2.448409
   8.99111   8.99111      1.00  2.297564  2.446289
   8.99100   8.99100      1.00  2.296924  2.447709
   8.99088   8.99088      1.00  2.301304  2.451529
   8.99076   8.99076      1.00  2.303014  2.451489
   8.99065   8.99065      1.00  2.300464  2.452119
   8.99054   8.99054      1.00  2.292884  2.440729
   8.99042   8.99042      1.00  2.290994  2.439159
   8.99030   8.99030      1.00  2.294724  2.446429
   8.99019   8.99019      1.00  2.298434  2.450499
   8.99008   8.99008      1.00  2.296994  2.448689
   8.98995   8.98995      1.00  2.298424  2.451609
   8.98982   8.98982      1.00  2.297374  2.452589
   8.98971   8.98971      1.00  2.295624  2.448839
   8.98960   8.98960      1.00  2.298904  2.456559
   8.98948   8.98948      1.00  2.298594  2.453539
   8.98937   8.98937      1.00  2.296444  2.458249
   8.98926   8.98926      1.00  2.297334  2.453699
   8.98915   8.98915      1.00  2.296804  2.456489
   8.98903   8.98903      1.00  2.292344  2.452959
   8.98892   8.98892      1.00  2.291764  2.453029
   8.98881   8.98881      1.00  2.289274  2.445779
   8.98870   8.98870      1.00  2.296744  2.456789
   8.98859   8.98859      1.00  2.297234  2.458319
   8.98847   8.98847      1.00  2.296734  2.458199
   8.98837   8.98837      1.00  2.299864  2.461909
   8.98827   8.98827      1.00  2.298054  2.461919
   8.98816   8.98816      1.00  2.297574  2.458379
   8.98804   8.98804      1.00  2.292174  2.458029
   8.98794   8.98794      1.00  2.293604  2.458769
   8.98783   8.98783      1.00  2.293544  2.453479
   8.98771   8.98771      1.00  2.293214  2.458159
   8.98760   8.98760      1.00  2.297194  2.463369
   8.98749   8.98749      1.00  2.294624  2.458359
   8.98739   8.98739      1.00  2.284624  2.443089
   8.98727   8.98727      1.00  2.295304  2.453599
   8.98716   8.98716      1.00  2.293894  2.454189
   8.98705   8.98705      1.00  2.298204  2.460799
   8.98694   8.98694      1.00  2.294894  2.455479
   8.98684   8.98684      1.00  2.293174  2.453479
   8.98673   8.98673      1.00  2.294614  2.454889
   8.98662   8.98662      1.00  2.292084  2.452689
   8.98652   8.98652      1.00  2.294124  2.451439
   8.98641   8.98641      1.00  2.295494  2.458219
   8.98631   8.98631      1.00  2.295444  2.457629
   8.98620   8.98620      1.00  2.293934  2.453399
   8.98610   8.98610      1.00  2.295914  2.460349
   8.98599   8.98599      1.00  2.294284  2.457799
   8.98589   8.98589      1.00  2.296104  2.459899
   8.98579   8.98579      1.00  2.292864  2.456979
   8.98570   8.98570      1.00  2.276804  2.438179
   8.98559   8.98559      1.00  2.288854  2.452289
   8.98548   8.98548      1.00  2.291564  2.456099
   8.98538   8.98538      1.00  2.297204  2.462199
   8.98528   8.98528      1.00  2.293984  2.458449
   8.98517   8.98517      1.00  2.293424  2.463249
   8.98507   8.98507      1.00  2.293024  2.457709
   8.98497   8.98497      1.00  2.293554  2.460239
   8.98486   8.98486      1.00  2.291064  2.458109
   8.98475   8.98475      1.00  2.292904  2.463199
   8.98465   8.98465      1.00  2.293364  2.464249
   8.98454   8.98454      1.00  2.289184  2.456839
   8.98444   8.98444      1.00  2.293814  2.460719
   8.98431   8.98431      1.00  2.277044  2.442189
   8.98420   8.98420      1.00  2.292054  2.460749
   8.98409   8.98409      1.00  2.292114  2.460989
   8.98399   8.98399      1.00  2.293994  2.461999
   8.98388   8.98388      1.00  2.292164  2.459059
   8.98376   8.98376      1.00  2.292584  2.463189
   8.98364   8.98364      1.00  2.294124  2.467609
   8.98353   8.98353      1.00  2.291574  2.463049
   8.98341   8.98341      1.00  2.286384  2.458039
   8.98329   8.98329      1.00  2.286474  2.457709
   8.98317   8.98317      1.00  2.290394  2.459789
   8.98306   8.98306      1.00  2.291904  2.463079
   8.98295   8.98295      1.00  2.292514  2.466999
   8.98283   8.98283      1.00  2.293704  2.466209
   8.98272   8.98272      1.00  2.276224  2.450879
   8.98260   8.98260      1.00  2.290194  2.463869
   8.98249   8.98249      1.00  2.294054  2.466959
   8.98238   8.98238      1.00  2.291424  2.465489
   8.98227   8.98227      1.00  2.290744  2.464609
   8.98216   8.98216      1.00  2.292094  2.465929
   8.98205   8.98205      1.00  2.286904  2.459839
   8.98193   8.98193      1.00  2.290324  2.462219
   8.98182   8.98182      1.00  2.290074  2.461369
   8.98172   8.98172      1.00  2.291614  2.464099
   8.98161   8.98161      1.00  2.289924  2.462069
   8.98149   8.98149      1.00  2.291254  2.465639
   8.98139   8.98139      1.00  2.291284  2.462099
   8.98128   8.98128      1.00  2.286934  2.462479
   8.98116   8.98116      1.00  2.275494  2.454739
   8.98105   8.98105      1.00  2.287654  2.464999
   8.98093   8.98093      1.00  2.288044  2.465919
   8.98082   8.98082      1.00  2.286484  2.465869
   8.98070   8.98070      1.00  2.288424  2.461909
   8.98058   8.98058      1.00  2.289664  2.465839
   8.98047   8.98047      1.00  2.290854  2.469229
   8.98036   8.98036      1.00  2.295844  2.475879
   8.98024   8.98024      1.00  2.288914  2.469259
   8.98011   8.98011      1.00  2.289404  2.467669
   8.98000   8.98000      1.00  2.289654  2.464769
   8.97989   8.97989      1.00  2.289704  2.466569
   8.97977   8.97977      1.00  2.284704  2.463089
   8.97964   8.97964      1.00  2.286644  2.460649
   8.97953   8.97953      1.00  2.277834  2.455619
   8.97943   8.97943      1.00  2.291074  2.470529
   8.97931   8.97931      1.00  2.289714  2.467109
   8.97919   8.97919      1.00  2.294774  2.473999
   8.97908   8.97908      1.00  2.288154  2.466169
   8.97898   8.97898      1.00  2.290074  2.468859
   8.97886   8.97886      1.00  2.289014  2.465829
   8.97875   8.97875      1.00  2.284604  2.465819
   8.97864   8.97864      1.00  2.290114  2.472099
   8.97853   8.97853      1.00  2.289854  2.471489
   8.97842   8.97842      1.00  2.288964  2.470459
   8.97831   8.97831      1.00  2.285014  2.465739
   8.97820   8.97820      1.00  2.286674  2.469539
   8.97810   8.97810      1.00  2.274524  2.453349
   8.97798   8.97798      1.00  2.287184  2.467679
   8.97786   8.97786      1.00  2.290884  2.472349
   8.97776   8.97776      1.00  2.287984  2.471269
   8.97764   8.97764      1.00  2.284854  2.468179
   8.97753   8.97753      1.00  2.285824  2.467179
   8.97742   8.97742      1.00  2.283184  2.470799
   8.97732   8.97732      1.00  2.280164  2.464509
   8.97721   8.97721      1.00  2.286594  2.471519
   8.97710   8.97710      1.00  2.283164  2.469629
   8.97699   8.97699      1.00  2.283094  2.469639
   8.97688   8.97688      1.00  2.286074  2.469659
   8.97678   8.97678      1.00  2.287864  2.475599
   8.97667   8.97667      1.00  2.283984  2.473099
   8.97656   8.97656      1.00  2.283164  2.472459
   8.97645   8.97645      1.00  2.270504  2.460399
   8.97635   8.97635      1.00  2.278624  2.468529
   8.97624   8.97624      1.00  2.284074  2.474869
   8.97614   8.97614      1.00  2.281444  2.472219
   8.97604   8.97604      1.00  2.281044  2.471379
   8.97593   8.97593      1.00  2.287084  2.476979
   8.97583   8.97583      1.00  2.281454  2.459999
   8.97573   8.97573      1.00  2.284164  2.463399
   8.97563   8.97563      1.00  2.286564  2.459249
   8.97552   8.97552      1.00  2.284694  2.472109
   8.97542   8.97542      1.00  2.280414  2.459469
   8.97531   8.97531      1.00  2.275444  2.456419
   8.97521   8.97521      1.00  2.280344  2.468769
   8.97512   8.97512      1.00  2.280434  2.467259
   8.97501   8.97501      1.00  2.281994  2.458399
   8.97490   8.97490      1.00  2.267304  2.452819
   8.97480   8.97480      1.00  2.279034  2.466849
   8.97469   8.97469      1.00  2.281694  2.467939
   8.97458   8.97458      1.00  2.278814  2.458659
   8.97447   8.97447      1.00  2.279494  2.462999
   8.97437   8.97437      1.00  2.279204  2.460309
   8.97426   8.97426      1.00  2.280624  2.456949
   8.97414   8.97414      1.00  2.277304  2.447619
   8.97403   8.97403      1.00  2.278084  2.443789
   8.97391   8.97391      1.00  2.275824  2.454649
   8.97379   8.97379      1.00  2.276134  2.457019
   8.97368   8.97368      1.00  2.273114  2.456489
   8.97357   8.97357      1.00  2.272454  2.459649
   8.97345   8.97345      1.00  2.280684  2.462989
   8.97334   8.97334      1.00  2.274314  2.453319
   8.97322   8.97322      1.00  2.274454  2.460009
   8.97310   8.97310      1.00  2.276854  2.456349
   8.97299   8.97299      1.00  2.272524  2.450869
   8.97287   8.97287      1.00  2.271934  2.450099
   8.97275   8.97275      1.00  2.273584  2.458649
   8.97264   8.97264      1.00  2.274784  2.456729
   8.97254   8.97254      1.00  2.272454  2.449329
   8.97242   8.97242      1.00  2.274504  2.456779
   8.97231   8.97231      1.00  2.275714  2.457779
   8.97219   8.97219      1.00  2.274734  2.455959
   8.97209   8.97209      1.00  2.277184  2.466269
   8.97198   8.97198      1.00  2.276934  2.468719
   8.97186   8.97186      1.00  2.273244  2.458639
   8.97175   8.97175      1.00  2.254454  2.435139
   8.97164   8.97164      1.00  2.268834  2.453669
   8.97154   8.97154      1.00  2.274394  2.464259
   8.97143   8.97143      1.00  2.269294  2.455239
   8.97131   8.97131      1.00  2.272584  2.462889
   8.97120   8.97120      1.00  2.273524  2.465979
   8.97110   8.97110      1.00  2.272294  2.456429
   8.97098   8.97098      1.00  2.275234  2.464409
   8.97085   8.97085      1.00  2.272444  2.468599
   8.97074   8.97074      1.00  2.270024  2.461239
   8.97063   8.97063      1.00  2.270314  2.462219
   8.97051   8.97051      1.00  2.262494  2.452939
   8.97040   8.97040      1.00  2.264084  2.455389
   8.97028   8.97028      1.00  2.266384  2.457459
   8.97017   8.97017      1.00  2.258874  2.451529
   8.97005   8.97005      1.00  2.268824  2.459059
   8.96992   8.96992      1.00  2.269014  2.465709
   8.96981   8.96981      1.00  2.267984  2.457629
   8.96970   8.96970      1.00  2.269954  2.462119
   8.96957   8.96957      1.00  2.267854  2.458679
   8.96945   8.96945      1.00  2.267624  2.458359
   8.96935   8.96935      1.00  2.268544  2.460569
   8.96924   8.96924      1.00  2.260674  2.454439
   8.96913   8.96913      1.00  2.265104  2.456329
   8.96901   8.96901      1.00  2.261024  2.451719
   8.96890   8.96890      1.00  2.261734  2.456349
   8.96879   8.96879      1.00  2.265144  2.459029
   8.96868   8.96868      1.00  2.249584  2.438959
   8.96856   8.96856      1.00  2.264314  2.455199
   8.96846   8.96846      1.00  2.267444  2.457469
   8.96835   8.96835      1.00  2.266694  2.458519
   8.96824   8.96824      1.00  2.259834  2.456109
   8.96812   8.96812      1.00  2.260384  2.454329
   8.96802   8.96802      1.00  2.257204  2.455179
   8.96792   8.96792      1.00  2.259384  2.453439
   8.96781   8.96781      1.00  2.265944  2.462249
   8.96769   8.96769      1.00  2.259364  2.452099
   8.96758   8.96758      1.00  2.266874  2.461799
   8.96747   8.96747      1.00  2.268494  2.466869
   8.96736   8.96736      1.00  2.264304  2.460699
   8.96725   8.96725      1.00  2.251634  2.446049
   8.96715   8.96715      1.00  2.258074  2.454739
   8.96704   8.96704      1.00  2.262974  2.458079
   8.96692   8.96692      1.00  2.257284  2.450619
   8.96681   8.96681      1.00  2.259304  2.453599
   8.96671   8.96671      1.00  2.260204  2.458419
   8.96661   8.96661      1.00  2.261224  2.460239
   8.96649   8.96649      1.00  2.262144  2.459699
   8.96639   8.96639      1.00  2.263844  2.460189
   8.96629   8.96629      1.00  2.261914  2.456809
   8.96619   8.96619      1.00  2.263324  2.457699
   8.96608   8.96608      1.00  2.260354  2.457979
   8.96598   8.96598      1.00  2.258364  2.452299
   8.96588   8.96588      1.00  2.258734  2.457869
   8.96578   8.96578      1.00  2.245654  2.442639
   8.96568   8.96568      1.00  2.255404  2.453369
   8.96557   8.96557      1.00  2.256014  2.455059
   8.96547   8.96547      1.00  2.261124  2.462139
   8.96537   8.96537      1.00  2.265814  2.464769
   8.96526   8.96526      1.00  2.262414  2.460459
   8.96515   8.96515      1.00  2.260984  2.457229
   8.96506   8.96506      1.00  2.260244  2.457269
   8.96496   8.96496      1.00  2.256444  2.454109
   8.96485   8.96485      1.00  2.252294  2.448789
   8.96474   8.96474      1.00  2.251694  2.449879
   8.96464   8.96464      1.00  2.255454  2.456659
   8.96453   8.96453      1.00  2.258784  2.457069
   8.96442   8.96442      1.00  2.254724  2.451319
   8.96430   8.96430      1.00  2.245074  2.443519
   8.96418   8.96418      1.00  2.259214  2.457029
   8.96408   8.96408      1.00  2.263264  2.461649
   8.96397   8.96397      1.00  2.257064  2.455429
   8.96385   8.96385      1.00  2.260614  2.460139
   8.96374   8.96374      1.00  2.257394  2.459139
   8.96363   8.96363      1.00  2.257114  2.454609
   8.96351   8.96351      1.00  2.252424  2.450049
   8.96339   8.96339      1.00  2.252204  2.450889
   8.96327   8.96327      1.00  2.255174  2.455049
   8.96316   8.96316      1.00  2.258344  2.459339
   8.96305   8.96305      1.00  2.261024  2.462759
   8.96293   8.96293      1.00  2.257544  2.459389
   8.96281   8.96281      1.00  2.250174  2.452429
   8.96270   8.96270      1.00  2.256564  2.459149
   8.96259   8.96259      1.00  2.256564  2.456819
   8.96247   8.96247      1.00  2.252804  2.450389
   8.96236   8.96236      1.00  2.249614  2.450039
   8.96225   8.96225      1.00  2.255324  2.457219
   8.96214   8.96214      1.00  2.255644  2.458099
   8.96203   8.96203      1.00  2.254794  2.455279
   8.96192   8.96192      1.00  2.262784  2.465269
   8.96181   8.96181      1.00  2.257444  2.459199
   8.96170   8.96170      1.00  2.258334  2.459099
   8.96158   8.96158      1.00  2.251724  2.453349
   8.96148   8.96148      1.00  2.256824  2.459959
   8.96137   8.96137      1.00  2.251214  2.453339
   8.96125   8.96125      1.00  2.255064  2.456269
   8.96114   8.96114      1.00  2.252544  2.455309
   8.96103   8.96103      1.00  2.250054  2.450709
   8.96092   8.96092      1.00  2.253544  2.453659
   8.96080   8.96080      1.00  2.250654  2.450829
   8.96068   8.96068      1.00  2.258884  2.460739
   8.96057   8.96057      1.00  2.260084  2.464059
   8.96046   8.96046      1.00  2.260944  2.464019
   8.96033   8.96033      1.00  2.253774  2.455669
   8.96021   8.96021      1.00  2.252094  2.453379
   8.96010   8.96010      1.00  2.253454  2.456799
   8.95998   8.95998      1.00  2.252044  2.454989
   8.95986   8.95986      1.00  2.251974  2.457049
   8.95974   8.95974      1.00  2.233644  2.434179
   8.95962   8.95962      1.00  2.251294  2.452109
   8.95952   8.95952      1.00  2.260134  2.462479
   8.95940   8.95940      1.00  2.257654  2.460869
   8.95928   8.95928      1.00  2.259594  2.459909
   8.95918   8.95918      1.00  2.259334  2.464299
   8.95907   8.95907      1.00  2.253584  2.451919
   8.95895   8.95895      1.00  2.250894  2.453369
   8.95884   8.95884      1.00  2.251134  2.453899
   8.95872   8.95872      1.00  2.254694  2.454089
   8.95862   8.95862      1.00  2.254794  2.457939
   8.95850   8.95850      1.00  2.250454  2.451019
   8.95839   8.95839      1.00  2.250304  2.451159
   8.95829   8.95829      1.00  2.236554  2.439299
   8.95818   8.95818      1.00  2.255254  2.455009
   8.95806   8.95806      1.00  2.259824  2.459399
   8.95795   8.95795      1.00  2.251914  2.452419
   8.95784   8.95784      1.00  2.252634  2.452589
   8.95773   8.95773      1.00  2.252374  2.454259
   8.95762   8.95762      1.00  2.246884  2.445249
   8.95750   8.95750      1.00  2.245554  2.443189
   8.95740   8.95740      1.00  2.253724  2.452819
   8.95729   8.95729      1.00  2.255644  2.455229
   8.95718   8.95718      1.00  2.253724  2.455219
   8.95707   8.95707      1.00  2.252274  2.451279
   8.95697   8.95697      1.00  2.252614  2.453339
   8.95686   8.95686      1.00  2.257034  2.458869
   8.95675   8.95675      1.00  2.238544  2.436209
   8.95664   8.95664      1.00  2.250304  2.449329
   8.95653   8.95653      1.00  2.248884  2.445699
   8.95643   8.95643      1.00  2.247674  2.447259
   8.95632   8.95632      1.00  2.251234  2.447369
   8.95621   8.95621      1.00  2.247694  2.446119
   8.95611   8.95611      1.00  2.247424  2.445209
   8.95601   8.95601      1.00  2.251634  2.450879
   8.95591   8.95591      1.00  2.253044  2.451249
   8.95580   8.95580      1.00  2.250834  2.450119
   8.95571   8.95571      1.00  2.252964  2.450869
   8.95560   8.95560      1.00  2.250284  2.448739
   8.95550   8.95550      1.00  2.245214  2.443729
   8.95539   8.95539      1.00  2.239284  2.435409
   8.95530   8.95530      1.00  2.240084  2.435139
   8.95520   8.95520      1.00  2.248654  2.445659
   8.95509   8.95509      1.00  2.248244  2.443649
   8.95498   8.95498      1.00  2.250254  2.445229
   8.95488   8.95488      1.00  2.253474  2.447389
   8.95477   8.95477      1.00  2.250534  2.446299
   8.95466   8.95466      1.00  2.252524  2.448759
   8.95455   8.95455      1.00  2.248564  2.442639
   8.95445   8.95445      1.00  2.247554  2.443909
   8.95434   8.95434      1.00  2.245124  2.439999
   8.95422   8.95422      1.00  2.243194  2.439039
   8.95411   8.95411      1.00  2.244864  2.441419
   8.95400   8.95400      1.00  2.249924  2.442669
   8.95389   8.95389      1.00  2.250564  2.443209
   8.95377   8.95377      1.00  2.235064  2.427979
   8.95365   8.95365      1.00  2.247314  2.439259
   8.95354   8.95354      1.00  2.251604  2.445189
   8.95343   8.95343      1.00  2.251204  2.442199
   8.95331   8.95331      1.00  2.247544  2.440649
   8.95318   8.95318      1.00  2.246624  2.436619
   8.95307   8.95307      1.00  2.245194  2.434269
   8.95297   8.95297      1.00  2.241944  2.432379
   8.95285   8.95285      1.00  2.247144  2.437869
   8.95273   8.95273      1.00  2.240504  2.430539
   8.95262   8.95262      1.00  2.245114  2.434389
   8.95251   8.95251      1.00  2.254364  2.442509
   8.95240   8.95240      1.00  2.246294  2.437559
   8.95228   8.95228      1.00  2.233394  2.422529
   8.95217   8.95217      1.00  2.244344  2.432669
   8.95206   8.95206      1.00  2.245444  2.431949
   8.95194   8.95194      1.00  2.238134  2.424139
   8.95183   8.95183      1.00  2.241414  2.427939
   8.95173   8.95173      1.00  2.240644  2.424719
   8.95162   8.95162      1.00  2.237304  2.424949
   8.95151   8.95151      1.00  2.244494  2.432939
   8.95140   8.95140      1.00  2.244414  2.427119
   8.95129   8.95129      1.00  2.239004  2.421059
   8.95118   8.95118      1.00  2.244234  2.426549
   8.95106   8.95106      1.00  2.245974  2.430039
   8.95094   8.95094      1.00  2.238274  2.420839
   8.95083   8.95083      1.00  2.237764  2.419419
   8.95072   8.95072      1.00  2.238364  2.415289
   8.95061   8.95061      1.00  2.219214  2.397199
   8.95048   8.95048      1.00  2.232864  2.410589
   8.95037   8.95037      1.00  2.241684  2.416879
   8.95026   8.95026      1.00  2.237474  2.412849
   8.95013   8.95013      1.00  2.240494  2.414409
   8.95001   8.95001      1.00  2.246304  2.423959
   8.94989   8.94989      1.00  2.239174  2.413069
   8.94978   8.94978      1.00  2.239784  2.417339
   8.94966   8.94966      1.00  2.233424  2.409319
   8.94954   8.94954      1.00  2.230144  2.403139
   8.94943   8.94943      1.00  2.228404  2.400219
   8.94932   8.94932      1.00  2.239424  2.410159
   8.94920   8.94920      1.00  2.236304  2.403909
   8.94909   8.94909      1.00  2.218794  2.386139
   8.94898   8.94898      1.00  2.239114  2.407489
   8.94887   8.94887      1.00  2.240474  2.409159
   8.94876   8.94876      1.00  2.231704  2.397559
   8.94864   8.94864      1.00  2.236854  2.400439
   8.94854   8.94854      1.00  2.239654  2.405549
   8.94844   8.94844      1.00  2.232284  2.394699
   8.94832   8.94832      1.00  2.231604  2.393929
   8.94821   8.94821      1.00  2.231984  2.392019
   8.94810   8.94810      1.00  2.225644  2.384349
   8.94799   8.94799      1.00  2.228824  2.386119
   8.94788   8.94788      1.00  2.235924  2.395079
   8.94777   8.94777      1.00  2.233724  2.389369
   8.94766   8.94766      1.00  2.226954  2.383379
   8.94755   8.94755      1.00  2.231394  2.382699
   8.94743   8.94743      1.00  2.231444  2.379339
   8.94732   8.94732      1.00  2.226994  2.374139
   8.94721   8.94721      1.00  2.228824  2.377849
   8.94711   8.94711      1.00  2.224384  2.371019
   8.94699   8.94699      1.00  2.221174  2.366639
   8.94688   8.94688      1.00  2.221894  2.371989
   8.94678   8.94678      1.00  2.230594  2.377249
   8.94668   8.94668      1.00  2.231464  2.375689
   8.94657   8.94657      1.00  2.229804  2.369659
   8.94646   8.94646      1.00  2.229254  2.368839
   8.94636   8.94636      1.00  2.223884  2.363949
   8.94626   8.94626      1.00  2.223234  2.358979
   8.94615   8.94615      1.00  2.210964  2.342789
   8.94604   8.94604      1.00  2.222554  2.354169
   8.94594   8.94594      1.00  2.217294  2.349429
   8.94585   8.94585      1.00  2.216354  2.340809
   8.94574   8.94574      1.00  2.217204  2.344429
   8.94563   8.94563      1.00  2.219294  2.345699
   8.94553   8.94553      1.00  2.223144  2.345509
   8.94543   8.94543      1.00  2.227244  2.347989
   8.94532   8.94532      1.00  2.224744  2.345059
   8.94522   8.94522      1.00  2.214474  2.333469
   8.94512   8.94512      1.00  2.213464  2.331539
   8.94502   8.94502      1.00  2.217844  2.332059
   8.94491   8.94491      1.00  2.210374  2.320869
   8.94480   8.94480      1.00  2.211654  2.321319
   8.94470   8.94470      1.00  2.215874  2.325859
   8.94459   8.94459      1.00  2.197264  2.307349
   8.94448   8.94448      1.00  2.216204  2.324899
   8.94436   8.94436      1.00  2.216414  2.319539
   8.94426   8.94426      1.00  2.216634  2.318059
   8.94415   8.94415      1.00  2.217434  2.312359
   8.94404   8.94404      1.00  2.213124  2.303619
   8.94392   8.94392      1.00  2.207984  2.292579
   8.94381   8.94381      1.00  2.206994  2.287199
   8.94369   8.94369      1.00  2.213204  2.291329
   8.94357   8.94357      1.00  2.204994  2.278139
   8.94345   8.94345      1.00  2.203064  2.269599
   8.94334   8.94334      1.00  2.204974  2.271929
   8.94323   8.94323      1.00  2.207664  2.270539
   8.94311   8.94311      1.00  2.202154  2.263579
   8.94299   8.94299      1.00  2.209944  2.265929
   8.94288   8.94288      1.00  2.206734  2.260959
   8.94278   8.94278      1.00  2.207134  2.256639
   8.94266   8.94266      1.00  2.199544  2.247809
   8.94254   8.94254      1.00  2.199584  2.242639
   8.94243   8.94243      1.00  2.199034  2.233839
   8.94232   8.94232      1.00  2.204514  2.234629
   8.94221   8.94221      1.00  2.201344  2.230199
   8.94209   8.94209      1.00  2.205594  2.227639
   8.94199   8.94199      1.00  2.206114  2.222239
   8.94188   8.94188      1.00  2.202494  2.210529
   8.94177   8.94177      1.00  2.205334  2.205059
   8.94165   8.94165      1.00  2.198114  2.189679
   8.94155   8.94155      1.00  2.197404  2.183649
   8.94144   8.94144      1.00  2.196794  2.177559
   8.94133   8.94133      1.00  2.190684  2.163329
   8.94121   8.94121      1.00  2.197914  2.160049
   8.94110   8.94110      1.00  2.202384  2.161749
   8.94099   8.94099      1.00  2.195204  2.143829
   8.94087   8.94087      1.00  2.200774  2.135909
   8.94075   8.94075      1.00  2.207994  2.132719
   8.94064   8.94064      1.00  2.203144  2.114689
   8.94053   8.94053      1.00  2.202984  2.106989
   8.94041   8.94041      1.00  2.198684  2.095279
   8.94029   8.94029      1.00  2.197874  2.077649
   8.94017   8.94017      1.00  2.192214  2.060099
   8.94006   8.94006      1.00  2.196244  2.047509
   8.93993   8.93993      1.00  2.191134  2.026169
   8.93981   8.93981      1.00  2.185954  2.012299
   8.93970   8.93970      1.00  2.203694  2.012089
   8.93959   8.93959      1.00  2.203844  1.995639
   8.93947   8.93947      1.00  2.202144  1.975379
   8.93936   8.93936      1.00  2.202374  1.955999
   8.93925   8.93925      1.00  2.198974  1.935819
   8.93913   8.93913      1.00  2.194154  1.914959
   8.93902   8.93902      1.00  2.195754  1.891669
   8.93891   8.93891      1.00  2.195024  1.867549
   8.93879   8.93879      1.00  2.191054  1.842079
   8.93868   8.93868      1.00  2.198824  1.820549
   8.93857   8.93857      1.00  2.195724  1.793759
   8.93846   8.93846      1.00  2.194784  1.760549
   8.93836   8.93836      1.00  2.188054  1.728389
   8.93825   8.93825      1.00  2.206194  1.709959
   8.93813   8.93813      1.00  2.199174  1.682459
   8.93802   8.93802      1.00  2.196494  1.641019
   8.93791   8.93791      1.00  2.195714  1.609759
   8.93781   8.93781      1.00  2.192464  1.577289
   8.93770   8.93770      1.00  2.194724  1.546179
   8.93758   8.93758      1.00  2.193414  1.502559
   8.93747   8.93747      1.00  2.194784  1.471229
   8.93737   8.93737      1.00  2.197574  1.440339
   8.93726   8.93726      1.00  2.203354  1.402919
   8.93715   8.93715      1.00  2.200114  1.362679
   8.93704   8.93704      1.00  2.196414  1.319629
   8.93693   8.93693      1.00  2.183014  1.276059
   8.93682   8.93682      1.00  2.191104  1.239489
   8.93671   8.93671      1.00  2.194274  1.205559
   8.93660   8.93660      1.00  2.187614  1.163629
   8.93650   8.93650      1.00  2.195014  1.125119
   8.93639   8.93639      1.00  2.195754  1.088979
   8.93628   8.93628      1.00  2.197944  1.051039
   8.93618   8.93618      1.00  2.200984  1.019639
   8.93608   8.93608      1.00  2.198834   .990729
   8.93598   8.93598      1.00  2.194844   .948769
   8.93587   8.93587      1.00  2.203444   .915959
   8.93577   8.93577      1.00  2.199534   .885339
   8.93567   8.93567      1.00  2.193214   .853569
   8.93556   8.93556      1.00  2.192884   .820709
   8.93545   8.93545      1.00  2.179054   .785479
   8.93536   8.93536      1.00  2.187264   .764189
   8.93526   8.93526      1.00  2.194184   .737849
   8.93516   8.93516      1.00  2.198424   .706979
   8.93505   8.93505      1.00  2.200584   .677879
   8.93495   8.93495      1.00  2.198794   .656189
   8.93485   8.93485      1.00  2.203634   .637859
   8.93474   8.93474      1.00  2.194004   .617799
   8.93463   8.93463      1.00  2.193524   .587319
   8.93452   8.93452      1.00  2.196004   .567779
   8.93441   8.93441      1.00  2.192294   .548059
   8.93429   8.93429      1.00  2.190844   .529499
   8.93418   8.93418      1.00  2.196944   .510469
   8.93407   8.93407      1.00  2.199024   .495759
   8.93396   8.93396      1.00  2.199044   .481799
   8.93385   8.93385      1.00  2.193044   .464049
   8.93373   8.93373      1.00  2.201794   .453199
   8.93361   8.93361      1.00  2.196544   .439229
   8.93349   8.93349      1.00  2.201864   .424049
   8.93337   8.93337      1.00  2.200344   .413069
   8.93326   8.93326      1.00  2.191314   .398999
   8.93315   8.93315      1.00  2.190774   .390599
   8.93304   8.93304      1.00  2.197434   .380619
   8.93291   8.93291      1.00  2.194594   .368499
   8.93280   8.93280      1.00  2.200534   .362609
   8.93269   8.93269      1.00  2.200704   .353479
   8.93258   8.93258      1.00  2.203274   .347669
   8.93246   8.93246      1.00  2.196344   .339819
   8.93234   8.93234      1.00  2.200274   .333489
   8.93223   8.93223      1.00  2.194174   .325709
   8.93213   8.93213      1.00  2.179124   .319859
   8.93201   8.93201      1.00  2.196104   .318039
   8.93190   8.93190      1.00  2.196464   .312639
   8.93179   8.93179      1.00  2.195344   .310969
   8.93169   8.93169      1.00  2.197074   .305529
   8.93157   8.93157      1.00  2.203744   .304479
   8.93146   8.93146      1.00  2.196754   .302379
   8.93135   8.93135      1.00  2.195524   .300229
   8.93124   8.93124      1.00  2.206404   .298899
   8.93112   8.93112      1.00  2.193804   .297809
   8.93101   8.93101      1.00  2.192984   .297739
   8.93090   8.93090      1.00  2.202454   .295539
   8.93078   8.93078      1.00  2.193124   .291859
   8.93066   8.93066      1.00  2.185144   .291249
   8.93055   8.93055      1.00  2.177614   .290839
   8.93043   8.93043      1.00  2.200304   .294269
   8.93032   8.93032      1.00  2.197554   .292069
   8.93020   8.93020      1.00  2.202924   .293319
   8.93007   8.93007      1.00  2.201194   .293329
   8.92996   8.92996      1.00  2.198664   .292749
   8.92984   8.92984      1.00  2.196174   .291549
   8.92972   8.92972      1.00  2.195584   .292869
   8.92960   8.92960      1.00  2.189284   .291729
   8.92949   8.92949      1.00  2.197734   .291799
   8.92938   8.92938      1.00  2.200554   .291989
   8.92926   8.92926      1.00  2.200684   .291699
   8.92915   8.92915      1.00  2.205684   .292549
   8.92904   8.92904      1.00  2.209674   .292959
   8.92893   8.92893      1.00  2.190254   .292129
   8.92881   8.92881      1.00  2.197124   .293299
   8.92870   8.92870      1.00  2.201424   .293769
   8.92859   8.92859      1.00  2.202174   .294049
   8.92848   8.92848      1.00  2.199674   .292919
   8.92837   8.92837      1.00  2.207424   .293929
   8.92826   8.92826      1.00  2.199414   .294799
   8.92816   8.92816      1.00  2.197304   .292769
   8.92805   8.92805      1.00  2.211264   .292999
   8.92793   8.92793      1.00  2.208164   .294439
   8.92781   8.92781      1.00  2.206234   .294069
   8.92771   8.92771      1.00  2.212634   .293729
   8.92760   8.92760      1.00  2.210434   .292129
   8.92748   8.92748      1.00  2.201954   .292219
   8.92737   8.92737      1.00  2.204954   .292499
   8.92726   8.92726      1.00  2.192664   .292519
   8.92715   8.92715      1.00  2.203654   .293109
   8.92704   8.92704      1.00  2.207714   .293559
   8.92693   8.92693      1.00  2.210854   .294579
   8.92683   8.92683      1.00  2.209294   .295989
   8.92672   8.92672      1.00  2.215064   .295219
   8.92661   8.92661      1.00  2.217094   .296069
   8.92650   8.92650      1.00  2.209384   .295069
   8.92640   8.92640      1.00  2.210444   .295019
   8.92630   8.92630      1.00  2.212014   .296849
   8.92620   8.92620      1.00  2.211404   .296259
   8.92609   8.92609      1.00  2.207924   .297599
   8.92599   8.92599      1.00  2.210224   .298259
   8.92588   8.92588      1.00  2.214484   .299519
   8.92578   8.92578      1.00  2.199244   .298159
   8.92567   8.92567      1.00  2.217964   .300019
   8.92557   8.92557      1.00  2.220424   .301969
   8.92547   8.92547      1.00  2.219534   .301949
   8.92537   8.92537      1.00  2.219464   .302949
   8.92526   8.92526      1.00  2.217424   .302849
   8.92516   8.92516      1.00  2.213064   .303969
   8.92506   8.92506      1.00  2.214144   .305999
   8.92495   8.92495      1.00  2.212594   .306319
   8.92485   8.92485      1.00  2.213514   .306149
   8.92474   8.92474      1.00  2.221194   .309229
   8.92464   8.92464      1.00  2.223514   .310639
   8.92452   8.92452      1.00  2.223944   .313009
   8.92441   8.92441      1.00  2.205934   .310329
   8.92430   8.92430      1.00  2.220454   .314879
   8.92419   8.92419      1.00  2.219064   .314769
   8.92407   8.92407      1.00  2.217614   .314339
   8.92396   8.92396      1.00  2.219404   .316559
   8.92385   8.92385      1.00  2.226714   .317419
   8.92373   8.92373      1.00  2.222854   .319399
   8.92362   8.92362      1.00  2.221994   .320489
   8.92350   8.92350      1.00  2.223134   .321849
   8.92338   8.92338      1.00  2.222284   .324559
   8.92327   8.92327      1.00  2.229684   .327699
   8.92315   8.92315      1.00  2.227234   .329999
   8.92303   8.92303      1.00  2.226474   .328819
   8.92292   8.92292      1.00  2.210914   .326609
   8.92281   8.92281      1.00  2.224334   .331729
   8.92269   8.92269      1.00  2.222194   .331279
   8.92257   8.92257      1.00  2.218454   .330129
   8.92247   8.92247      1.00  2.226274   .331959
   8.92236   8.92236      1.00  2.225154   .338679
   8.92224   8.92224      1.00  2.226374   .340149
   8.92213   8.92213      1.00  2.229904   .344859
   8.92202   8.92202      1.00  2.233484   .347509
   8.92191   8.92191      1.00  2.230124   .346929
   8.92180   8.92180      1.00  2.224114   .348779
   8.92169   8.92169      1.00  2.226884   .350129
   8.92158   8.92158      1.00  2.223994   .349829
   8.92147   8.92147      1.00  2.225064   .351889
   8.92136   8.92136      1.00  2.214274   .351349
   8.92124   8.92124      1.00  2.227964   .354869
   8.92113   8.92113      1.00  2.227274   .356469
   8.92102   8.92102      1.00  2.231074   .358059
   8.92091   8.92091      1.00  2.233784   .360639
   8.92079   8.92079      1.00  2.232424   .362409
   8.92067   8.92067      1.00  2.230254   .361369
   8.92056   8.92056      1.00  2.231454   .363839
   8.92044   8.92044      1.00  2.224264   .360279
   8.92032   8.92032      1.00  2.223094   .359559
   8.92020   8.92020      1.00  2.228634   .364099
   8.92009   8.92009      1.00  2.222814   .365349
   8.91997   8.91997      1.00  2.227944   .367349
   8.91984   8.91984      1.00  2.229804   .367759
   8.91973   8.91973      1.00  2.216514   .366899
   8.91962   8.91962      1.00  2.232914   .370459
   8.91950   8.91950      1.00  2.231974   .370719
   8.91939   8.91939      1.00  2.234944   .370369
   8.91928   8.91928      1.00  2.225644   .369719
   8.91917   8.91917      1.00  2.228194   .370159
   8.91906   8.91906      1.00  2.227024   .369209
   8.91894   8.91894      1.00  2.228664   .370179
   8.91882   8.91882      1.00  2.232524   .372179
   8.91871   8.91871      1.00  2.228574   .369599
   8.91860   8.91860      1.00  2.228564   .371239
   8.91849   8.91849      1.00  2.227814   .370359
   8.91838   8.91838      1.00  2.233434   .371799
   8.91828   8.91828      1.00  2.229164   .369919
   8.91816   8.91816      1.00  2.221594   .369179
   8.91805   8.91805      1.00  2.226914   .371449
   8.91794   8.91794      1.00  2.226804   .368829
   8.91783   8.91783      1.00  2.223584   .369899
   8.91772   8.91772      1.00  2.223774   .368929
   8.91761   8.91761      1.00  2.225234   .370379
   8.91751   8.91751      1.00  2.230804   .370879
   8.91739   8.91739      1.00  2.232824   .369689
   8.91728   8.91728      1.00  2.231144   .367289
   8.91717   8.91717      1.00  2.231924   .368259
   8.91707   8.91707      1.00  2.227994   .364709
   8.91696   8.91696      1.00  2.228464   .364859
   8.91685   8.91685      1.00  2.222394   .362889
   8.91674   8.91674      1.00  2.225504   .364679
   8.91663   8.91663      1.00  2.209824   .360459
   8.91652   8.91652      1.00  2.228004   .363969
   8.91642   8.91642      1.00  2.231104   .361739
   8.91631   8.91631      1.00  2.228724   .361449
   8.91621   8.91621      1.00  2.229874   .358949
   8.91611   8.91611      1.00  2.228714   .357429
   8.91600   8.91600      1.00  2.230524   .359479
   8.91590   8.91590      1.00  2.225894   .358109
   8.91580   8.91580      1.00  2.227744   .356179
   8.91570   8.91570      1.00  2.225054   .353229
   8.91559   8.91559      1.00  2.223244   .352279
   8.91548   8.91548      1.00  2.225444   .351139
   8.91538   8.91538      1.00  2.225104   .351309
   8.91528   8.91528      1.00  2.218604   .349549
   8.91518   8.91518      1.00  2.230014   .349719
   8.91507   8.91507      1.00  2.229314   .347749
   8.91497   8.91497      1.00  2.230984   .348609
   8.91487   8.91487      1.00  2.230304   .348179
   8.91476   8.91476      1.00  2.229134   .346059
   8.91465   8.91465      1.00  2.222434   .345829
   8.91454   8.91454      1.00  2.225454   .343169
   8.91443   8.91443      1.00  2.225154   .343549
   8.91432   8.91432      1.00  2.224494   .340409
   8.91421   8.91421      1.00  2.229224   .340999
   8.91410   8.91410      1.00  2.233844   .341179
   8.91400   8.91400      1.00  2.226364   .338899
   8.91387   8.91387      1.00  2.229064   .337999
   8.91376   8.91376      1.00  2.215804   .335459
   8.91364   8.91364      1.00  2.227694   .337039
   8.91353   8.91353      1.00  2.230304   .336169
   8.91341   8.91341      1.00  2.223294   .332139
   8.91329   8.91329      1.00  2.226824   .330729
   8.91318   8.91318      1.00  2.222754   .330109
   8.91306   8.91306      1.00  2.229554   .329259
   8.91295   8.91295      1.00  2.229574   .329789
   8.91284   8.91284      1.00  2.230384   .328639
   8.91273   8.91273      1.00  2.233154   .327459
   8.91262   8.91262      1.00  2.230484   .327029
   8.91250   8.91250      1.00  2.225884   .324399
   8.91238   8.91238      1.00  2.226634   .322929
   8.91227   8.91227      1.00  2.210344   .320429
   8.91216   8.91216      1.00  2.218864   .321519
   8.91204   8.91204      1.00  2.222964   .321369
   8.91193   8.91193      1.00  2.228054   .320739
   8.91183   8.91183      1.00  2.230964   .319249
   8.91173   8.91173      1.00  2.229104   .319959
   8.91161   8.91161      1.00  2.228264   .317619
   8.91150   8.91150      1.00  2.221844   .315919
   8.91139   8.91139      1.00  2.225274   .314289
   8.91128   8.91128      1.00  2.223984   .313259
   8.91116   8.91116      1.00  2.224444   .312679
   8.91105   8.91105      1.00  2.225194   .310579
   8.91094   8.91094      1.00  2.223774   .309599
   8.91083   8.91083      1.00  2.206054   .305389
   8.91071   8.91071      1.00  2.220264   .306329
   8.91059   8.91059      1.00  2.227264   .306989
   8.91048   8.91048      1.00  2.226374   .306319
   8.91037   8.91037      1.00  2.229894   .306169
   8.91025   8.91025      1.00  2.224474   .302539
   8.91013   8.91013      1.00  2.224534   .302679
   8.91001   8.91001      1.00  2.223224   .300499
   8.90990   8.90990      1.00  2.224634   .299189
   8.90978   8.90978      1.00  2.218294   .297169
   8.90966   8.90966      1.00  2.220244   .295159
   8.90955   8.90955      1.00  2.222624   .296119
   8.90943   8.90943      1.00  2.218964   .296499
   8.90931   8.90931      1.00  2.225754   .294049
   8.90920   8.90920      1.00  2.212654   .292829
   8.90909   8.90909      1.00  2.226664   .292419
   8.90898   8.90898      1.00  2.222824   .293389
   8.90886   8.90886      1.00  2.222124   .292659
   8.90875   8.90875      1.00  2.223034   .290799
   8.90865   8.90865      1.00  2.217274   .292459
   8.90854   8.90854      1.00  2.223154   .291869
   8.90843   8.90843      1.00  2.225494   .291469
   8.90831   8.90831      1.00  2.220944   .292059
   8.90821   8.90821      1.00  2.223954   .290599
   8.90811   8.90811      1.00  2.224974   .291779
   8.90799   8.90799      1.00  2.223604   .289089
   8.90788   8.90788      1.00  2.223934   .289109
   8.90777   8.90777      1.00  2.210934   .288889
   8.90766   8.90766      1.00  2.214994   .287399
   8.90755   8.90755      1.00  2.216924   .289149
   8.90743   8.90743      1.00  2.215224   .290509
   8.90733   8.90733      1.00  2.218914   .287919
   8.90722   8.90722      1.00  2.217774   .291189
   8.90711   8.90711      1.00  2.219074   .292919
   8.90700   8.90700      1.00  2.220034   .293899
   8.90689   8.90689      1.00  2.223594   .294719
   8.90679   8.90679      1.00  2.222934   .294299
   8.90667   8.90667      1.00  2.216764   .293309
   8.90656   8.90656      1.00  2.216864   .293209
   8.90646   8.90646      1.00  2.217594   .295159
   8.90636   8.90636      1.00  2.215954   .294999
   8.90625   8.90625      1.00  2.211674   .293919
   8.90615   8.90615      1.00  2.201694   .293699
   8.90605   8.90605      1.00  2.215874   .296059
   8.90595   8.90595      1.00  2.218034   .296069
   8.90584   8.90584      1.00  2.215924   .297469
   8.90574   8.90574      1.00  2.223104   .300049
   8.90563   8.90563      1.00  2.220474   .299799
   8.90553   8.90553      1.00  2.217544   .300809
   8.90543   8.90543      1.00  2.216454   .299709
   8.90532   8.90532      1.00  2.212344   .299969
   8.90522   8.90522      1.00  2.212424   .302729
   8.90512   8.90512      1.00  2.212274   .301519
   8.90501   8.90501      1.00  2.213574   .304349
   8.90491   8.90491      1.00  2.214054   .305099
   8.90481   8.90481      1.00  2.202604   .304329
   8.90470   8.90470      1.00  2.220514   .307219
   8.90459   8.90459      1.00  2.220374   .308279
   8.90447   8.90447      1.00  2.220664   .307589
   8.90437   8.90437      1.00  2.213014   .308939
   8.90427   8.90427      1.00  2.211524   .308699
   8.90416   8.90416      1.00  2.209224   .308749
   8.90404   8.90404      1.00  2.213424   .311019
   8.90392   8.90392      1.00  2.218164   .313969
   8.90381   8.90381      1.00  2.216684   .312829
   8.90370   8.90370      1.00  2.212334   .314449
   8.90358   8.90358      1.00  2.216494   .315849
   8.90346   8.90346      1.00  2.217744   .315099
   8.90334   8.90334      1.00  2.217824   .316809
   8.90322   8.90322      1.00  2.215984   .315839
   8.90310   8.90310      1.00  2.200114   .315029
   8.90300   8.90300      1.00  2.209074   .318139
   8.90289   8.90289      1.00  2.212784   .318869
   8.90276   8.90276      1.00  2.207564   .319309
   8.90265   8.90265      1.00  2.217274   .320159
   8.90254   8.90254      1.00  2.216504   .322239
   8.90243   8.90243      1.00  2.215434   .322179
   8.90231   8.90231      1.00  2.214554   .323559
   8.90220   8.90220      1.00  2.216434   .324049
   8.90209   8.90209      1.00  2.218404   .325159
   8.90198   8.90198      1.00  2.217844   .324249
   8.90188   8.90188      1.00  2.210524   .322869
   8.90176   8.90176      1.00  2.202924   .322669
   8.90165   8.90165      1.00  2.197124   .322669
   8.90155   8.90155      1.00  2.214294   .326659
   8.90143   8.90143      1.00  2.207274   .325609
   8.90132   8.90132      1.00  2.214524   .327549
   8.90121   8.90121      1.00  2.214934   .327829
   8.90110   8.90110      1.00  2.215074   .328879
   8.90098   8.90098      1.00  2.210554   .329909
   8.90086   8.90086      1.00  2.213794   .327929
   8.90075   8.90075      1.00  2.213264   .330379
   8.90064   8.90064      1.00  2.210814   .330719
   8.90052   8.90052      1.00  2.209994   .330389
   8.90040   8.90040      1.00  2.206074   .329579
   8.90029   8.90029      1.00  2.212064   .333119
   8.90017   8.90017      1.00  2.212414   .334579
   8.90005   8.90005      1.00  2.203944   .332699
   8.89993   8.89993      1.00  2.215384   .333669
   8.89981   8.89981      1.00  2.215014   .334329
   8.89970   8.89970      1.00  2.214804   .335579
   8.89958   8.89958      1.00  2.214334   .333519
   8.89946   8.89946      1.00  2.210654   .334359
   8.89935   8.89935      1.00  2.208904   .334879
   8.89924   8.89924      1.00  2.208444   .334949
   8.89913   8.89913      1.00  2.207794   .335539
   8.89901   8.89901      1.00  2.215694   .335439
   8.89890   8.89890      1.00  2.214664   .337679
   8.89879   8.89879      1.00  2.216184   .337129
   8.89868   8.89868      1.00  2.213414   .337009
   8.89856   8.89856      1.00  2.203454   .336819
   8.89846   8.89846      1.00  2.213804   .338319
   8.89835   8.89835      1.00  2.212244   .337469
   8.89824   8.89824      1.00  2.216764   .339179
   8.89813   8.89813      1.00  2.214904   .337389
   8.89802   8.89802      1.00  2.212834   .339629
   8.89791   8.89791      1.00  2.215184   .339709
   8.89780   8.89780      1.00  2.211894   .338639
   8.89769   8.89769      1.00  2.212694   .340059
   8.89758   8.89758      1.00  2.222884   .340829
   8.89747   8.89747      1.00  2.223034   .342609
   8.89736   8.89736      1.00  2.215154   .341859
   8.89725   8.89725      1.00  2.220304   .342889
   8.89714   8.89714      1.00  2.203734   .340479
   8.89704   8.89704      1.00  2.207074   .341049
   8.89692   8.89692      1.00  2.215024   .342459
   8.89681   8.89681      1.00  2.214274   .343599
   8.89671   8.89671      1.00  2.216774   .343329
   8.89660   8.89660      1.00  2.221494   .344409
   8.89649   8.89649      1.00  2.221624   .344179
   8.89638   8.89638      1.00  2.220094   .345139
   8.89628   8.89628      1.00  2.222784   .344239
   8.89618   8.89618      1.00  2.223044   .345409
   8.89608   8.89608      1.00  2.219054   .344649
   8.89597   8.89597      1.00  2.215744   .344569
   8.89587   8.89587      1.00  2.218744   .346189
   8.89577   8.89577      1.00  2.218434   .348519
   8.89566   8.89566      1.00  2.204564   .348149
   8.89556   8.89556      1.00  2.219254   .349989
   8.89546   8.89546      1.00  2.223274   .351229
   8.89536   8.89536      1.00  2.223414   .350889
   8.89526   8.89526      1.00  2.224514   .350649
   8.89515   8.89515      1.00  2.222944   .350209
   8.89505   8.89505      1.00  2.220144   .348259
   8.89495   8.89495      1.00  2.221484   .347709
   8.89484   8.89484      1.00  2.221184   .346109
   8.89473   8.89473      1.00  2.219264   .345999
   8.89463   8.89463      1.00  2.214574   .345519
   8.89452   8.89452      1.00  2.222894   .347639
   8.89440   8.89440      1.00  2.224274   .348979
   8.89429   8.89429      1.00  2.228944   .348519
   8.89418   8.89418      1.00  2.224534   .351829
   8.89407   8.89407      1.00  2.211014   .350589
   8.89396   8.89396      1.00  2.221484   .350769
   8.89384   8.89384      1.00  2.221134   .348899
   8.89373   8.89373      1.00  2.227604   .349829
   8.89362   8.89362      1.00  2.218994   .348449
   8.89350   8.89350      1.00  2.223634   .348829
   8.89338   8.89338      1.00  2.222184   .348669
   8.89327   8.89327      1.00  2.221734   .349089
   8.89315   8.89315      1.00  2.222134   .349039
   8.89303   8.89303      1.00  2.225124   .350859
   8.89291   8.89291      1.00  2.226784   .351339
   8.89280   8.89280      1.00  2.223494   .350589
   8.89270   8.89270      1.00  2.225634   .349569
   8.89258   8.89258      1.00  2.205264   .345869
   8.89246   8.89246      1.00  2.217244   .347589
   8.89235   8.89235      1.00  2.222224   .349129
   8.89224   8.89224      1.00  2.221974   .347669
   8.89213   8.89213      1.00  2.218654   .346749
   8.89202   8.89202      1.00  2.223094   .348909
   8.89191   8.89191      1.00  2.227324   .349979
   8.89181   8.89181      1.00  2.228214   .349389
   8.89169   8.89169      1.00  2.227784   .351469
   8.89158   8.89158      1.00  2.221824   .348769
   8.89147   8.89147      1.00  2.220334   .347999
   8.89136   8.89136      1.00  2.217654   .347489
   8.89125   8.89125      1.00  2.221674   .348009
   8.89113   8.89113      1.00  2.216934   .347049
   8.89102   8.89102      1.00  2.214784   .348209
   8.89091   8.89091      1.00  2.225004   .348139
   8.89080   8.89080      1.00  2.230084   .350149
   8.89068   8.89068      1.00  2.223534   .348909
   8.89056   8.89056      1.00  2.226164   .349529
   8.89045   8.89045      1.00  2.226824   .348479
   8.89033   8.89033      1.00  2.225194   .347479
   8.89021   8.89021      1.00  2.222524   .346259
   8.89009   8.89009      1.00  2.223014   .348269
   8.88998   8.88998      1.00  2.223884   .346949
   8.88985   8.88985      1.00  2.220354   .346769
   8.88973   8.88973      1.00  2.227224   .346709
   8.88962   8.88962      1.00  2.223564   .346899
   8.88951   8.88951      1.00  2.217554   .346009
   8.88939   8.88939      1.00  2.229004   .349629
   8.88928   8.88928      1.00  2.230754   .349709
   8.88916   8.88916      1.00  2.226564   .350549
   8.88906   8.88906      1.00  2.222274   .347469
   8.88894   8.88894      1.00  2.223474   .346619
   8.88882   8.88882      1.00  2.224064   .345349
   8.88872   8.88872      1.00  2.223694   .345379
   8.88861   8.88861      1.00  2.224774   .346839
   8.88849   8.88849      1.00  2.225044   .349249
   8.88838   8.88838      1.00  2.227974   .348509
   8.88828   8.88828      1.00  2.228284   .346889
   8.88817   8.88817      1.00  2.230164   .346259
   8.88806   8.88806      1.00  2.226184   .344769
   8.88795   8.88795      1.00  2.227774   .344909
   8.88784   8.88784      1.00  2.212044   .344399
   8.88773   8.88773      1.00  2.222594   .346149
   8.88762   8.88762      1.00  2.225364   .345819
   8.88751   8.88751      1.00  2.226124   .344959
   8.88740   8.88740      1.00  2.229244   .344609
   8.88729   8.88729      1.00  2.227184   .344129
   8.88718   8.88718      1.00  2.224324   .343379
   8.88707   8.88707      1.00  2.230344   .344509
   8.88696   8.88696      1.00  2.234054   .344259
   8.88685   8.88685      1.00  2.232324   .343589
   8.88674   8.88674      1.00  2.225994   .342729
   8.88663   8.88663      1.00  2.219584   .345359
   8.88653   8.88653      1.00  2.226124   .344969
   8.88643   8.88643      1.00  2.227844   .342909
   8.88632   8.88632      1.00  2.213554   .340449
   8.88622   8.88622      1.00  2.226614   .342389
   8.88612   8.88612      1.00  2.229204   .344579
   8.88601   8.88601      1.00  2.230744   .343769
   8.88591   8.88591      1.00  2.229544   .343339
   8.88580   8.88580      1.00  2.232564   .342689
   8.88570   8.88570      1.00  2.228974   .340909
   8.88560   8.88560      1.00  2.230454   .340729
   8.88550   8.88550      1.00  2.229524   .339019
   8.88539   8.88539      1.00  2.224864   .335929
   8.88529   8.88529      1.00  2.225324   .338269
   8.88519   8.88519      1.00  2.232454   .338279
   8.88509   8.88509      1.00  2.229254   .336779
   8.88497   8.88497      1.00  2.230504   .335769
   8.88488   8.88488      1.00  2.229194   .335389
   8.88478   8.88478      1.00  2.228454   .334709
   8.88466   8.88466      1.00  2.233034   .336009
   8.88455   8.88455      1.00  2.228814   .335469
   8.88444   8.88444      1.00  2.232694   .336939
   8.88434   8.88434      1.00  2.225324   .333799
   8.88423   8.88423      1.00  2.227144   .334509
   8.88412   8.88412      1.00  2.230064   .334689
   8.88401   8.88401      1.00  2.230804   .333929
   8.88390   8.88390      1.00  2.234554   .336679
   8.88378   8.88378      1.00  2.233204   .334539
   8.88365   8.88365      1.00  2.232374   .334809
   8.88355   8.88355      1.00  2.232534   .333309
   8.88343   8.88343      1.00  2.234684   .335939
   8.88331   8.88331      1.00  2.230604   .333159
   8.88320   8.88320      1.00  2.215784   .330279
   8.88308   8.88308      1.00  2.230774   .333639
   8.88297   8.88297      1.00  2.230544   .332499
   8.88286   8.88286      1.00  2.230204   .332059
   8.88274   8.88274      1.00  2.236144   .333329
   8.88263   8.88263      1.00  2.232534   .331979
   8.88252   8.88252      1.00  2.232584   .333059
   8.88241   8.88241      1.00  2.231234   .331669
   8.88229   8.88229      1.00  2.235064   .331339
   8.88218   8.88218      1.00  2.231504   .332079
   8.88208   8.88208      1.00  2.231064   .330249
   8.88196   8.88196      1.00  2.227104   .331049
   8.88186   8.88186      1.00  2.227804   .331439
   8.88176   8.88176      1.00  2.233504   .332179
   8.88165   8.88165      1.00  2.217324   .329479
   8.88153   8.88153      1.00  2.232934   .330869
   8.88142   8.88142      1.00  2.234994   .332029
   8.88131   8.88131      1.00  2.234624   .333029
   8.88120   8.88120      1.00  2.233024   .333329
   8.88108   8.88108      1.00  2.231124   .331569
   8.88097   8.88097      1.00  2.233964   .331649
   8.88086   8.88086      1.00  2.230314   .332159
   8.88075   8.88075      1.00  2.232554   .332019
   8.88063   8.88063      1.00  2.226934   .332509
   8.88051   8.88051      1.00  2.229524   .332609
   8.88040   8.88040      1.00  2.231764   .332899
   8.88028   8.88028      1.00  2.234854   .333329
   8.88016   8.88016      1.00  2.234334   .334829
   8.88004   8.88004      1.00  2.218894   .331129
   8.87993   8.87993      1.00  2.233284   .333459
   8.87981   8.87981      1.00  2.232284   .331439
   8.87969   8.87969      1.00  2.229884   .330899
   8.87958   8.87958      1.00  2.229344   .331919
   8.87946   8.87946      1.00  2.230724   .330949
   8.87935   8.87935      1.00  2.226124   .333639
   8.87924   8.87924      1.00  2.229984   .333459
   8.87912   8.87912      1.00  2.235634   .333589
   8.87901   8.87901      1.00  2.237024   .331309
   8.87890   8.87890      1.00  2.233704   .331849
   8.87878   8.87878      1.00  2.231024   .331369
   8.87868   8.87868      1.00  2.230754   .332429
   8.87857   8.87857      1.00  2.220124   .330969
   8.87846   8.87846      1.00  2.226374   .331429
   8.87834   8.87834      1.00  2.229654   .332569
   8.87823   8.87823      1.00  2.231924   .334569
   8.87813   8.87813      1.00  2.230204   .337649
   8.87802   8.87802      1.00  2.231824   .339279
   8.87791   8.87791      1.00  2.231684   .339839
   8.87779   8.87779      1.00  2.232894   .337069
   8.87768   8.87768      1.00  2.234184   .336759
   8.87758   8.87758      1.00  2.226294   .335949
   8.87746   8.87746      1.00  2.230554   .336589
   8.87735   8.87735      1.00  2.228904   .336669
   8.87724   8.87724      1.00  2.229544   .336349
   8.87714   8.87714      1.00  2.230984   .336289
   8.87703   8.87703      1.00  2.215024   .333979
   8.87692   8.87692      1.00  2.228094   .335669
   8.87681   8.87681      1.00  2.228554   .337039
   8.87670   8.87670      1.00  2.234854   .336869
   8.87659   8.87659      1.00  2.231114   .337969
   8.87648   8.87648      1.00  2.232254   .337389
   8.87638   8.87638      1.00  2.230224   .338159
   8.87628   8.87628      1.00  2.228334   .337659
   8.87617   8.87617      1.00  2.230334   .340019
   8.87607   8.87607      1.00  2.228404   .338189
   8.87597   8.87597      1.00  2.226504   .337999
   8.87587   8.87587      1.00  2.228724   .338609
   8.87576   8.87576      1.00  2.231424   .338659
   8.87565   8.87565      1.00  2.228954   .339639
   8.87555   8.87555      1.00  2.217484   .338109
   8.87545   8.87545      1.00  2.230154   .340249
   8.87535   8.87535      1.00  2.229924   .340529
   8.87524   8.87524      1.00  2.228344   .339159
   8.87514   8.87514      1.00  2.226274   .340239
   8.87504   8.87504      1.00  2.230194   .339299
   8.87493   8.87493      1.00  2.224624   .339089
   8.87482   8.87482      1.00  2.224924   .340619
   8.87472   8.87472      1.00  2.228674   .340359
   8.87461   8.87461      1.00  2.227704   .341299
   8.87450   8.87450      1.00  2.229694   .343279
   8.87439   8.87439      1.00  2.234404   .342579
   8.87428   8.87428      1.00  2.225994   .342159
   8.87417   8.87417      1.00  2.224044   .341089
   8.87405   8.87405      1.00  2.211264   .340609
   8.87394   8.87394      1.00  2.220744   .342139
   8.87383   8.87383      1.00  2.225644   .342999
   8.87371   8.87371      1.00  2.226644   .342729
   8.87359   8.87359      1.00  2.225664   .343589
   8.87347   8.87347      1.00  2.221954   .343669
   8.87336   8.87336      1.00  2.228394   .344369
   8.87325   8.87325      1.00  2.228714   .346139
   8.87314   8.87314      1.00  2.226494   .346989
   8.87301   8.87301      1.00  2.230634   .346299
   8.87290   8.87290      1.00  2.224174   .346789
   8.87279   8.87279      1.00  2.224614   .348139
   8.87267   8.87267      1.00  2.227014   .350569
   8.87256   8.87256      1.00  2.225224   .349859
   8.87244   8.87244      1.00  2.223024   .350479
   8.87233   8.87233      1.00  2.211344   .350209
   8.87222   8.87222      1.00  2.227244   .352509
   8.87211   8.87211      1.00  2.223644   .353329
   8.87200   8.87200      1.00  2.229594   .355549
   8.87189   8.87189      1.00  2.230394   .355389
   8.87178   8.87178      1.00  2.223034   .351479
   8.87167   8.87167      1.00  2.219884   .351339
   8.87156   8.87156      1.00  2.222554   .349609
   8.87145   8.87145      1.00  2.221144   .350759
   8.87133   8.87133      1.00  2.219694   .349529
   8.87122   8.87122      1.00  2.228044   .350559
   8.87111   8.87111      1.00  2.224954   .350369
   8.87100   8.87100      1.00  2.224814   .350059
   8.87088   8.87088      1.00  2.222994   .347199
   8.87077   8.87077      1.00  2.221584   .351129
   8.87066   8.87066      1.00  2.225624   .351829
   8.87054   8.87054      1.00  2.226734   .348719
   8.87042   8.87042      1.00  2.223894   .353459
   8.87029   8.87029      1.00  2.220424   .351109
   8.87018   8.87018      1.00  2.223184   .353479
   8.87006   8.87006      1.00  2.224534   .354439
   8.86994   8.86994      1.00  2.225334   .353829
   8.86983   8.86983      1.00  2.223304   .355919
   8.86971   8.86971      1.00  2.225734   .356029
   8.86959   8.86959      1.00  2.225334   .354969
   8.86948   8.86948      1.00  2.228364   .354819
   8.86936   8.86936      1.00  2.227494   .355379
   8.86925   8.86925      1.00  2.214234   .354419
   8.86914   8.86914      1.00  2.221844   .354239
   8.86903   8.86903      1.00  2.224914   .357309
   8.86890   8.86890      1.00  2.224044   .359749
   8.86879   8.86879      1.00  2.225644   .361069
   8.86870   8.86870      1.00  2.228884   .361519
   8.86858   8.86858      1.00  2.230304   .360059
   8.86847   8.86847      1.00  2.227504   .357359
   8.86837   8.86837      1.00  2.228184   .357449
   8.86826   8.86826      1.00  2.224564   .357339
   8.86813   8.86813      1.00  2.228714   .358989
   8.86802   8.86802      1.00  2.231054   .358019
   8.86792   8.86792      1.00  2.222594   .357239
   8.86781   8.86781      1.00  2.211884   .355919
   8.86769   8.86769      1.00  2.222884   .356889
   8.86758   8.86758      1.00  2.226874   .358369
   8.86747   8.86747      1.00  2.227314   .357759
   8.86737   8.86737      1.00  2.226084   .360619
   8.86726   8.86726      1.00  2.228394   .359639
   8.86715   8.86715      1.00  2.231244   .362179
   8.86705   8.86705      1.00  2.226994   .362389
   8.86693   8.86693      1.00  2.227414   .359119
   8.86682   8.86682      1.00  2.225044   .360419
   8.86671   8.86671      1.00  2.225454   .361519
   8.86660   8.86660      1.00  2.223914   .359529
   8.86650   8.86650      1.00  2.227974   .362149
   8.86640   8.86640      1.00  2.227524   .361699
   8.86629   8.86629      1.00  2.213454   .359429
   8.86619   8.86619      1.00  2.232454   .362389
   8.86609   8.86609      1.00  2.225574   .363409
   8.86598   8.86598      1.00  2.224794   .362839
   8.86587   8.86587      1.00  2.226184   .362829
   8.86577   8.86577      1.00  2.225564   .362579
   8.86567   8.86567      1.00  2.225124   .365439
   8.86556   8.86556      1.00  2.223894   .365909
   8.86546   8.86546      1.00  2.222034   .363709
   8.86536   8.86536      1.00  2.225484   .362489
   8.86526   8.86526      1.00  2.227244   .366239
   8.86515   8.86515      1.00  2.225524   .365949
   8.86504   8.86504      1.00  2.224904   .366959
   8.86495   8.86495      1.00  2.225434   .366909
   8.86484   8.86484      1.00  2.213994   .365309
   8.86473   8.86473      1.00  2.224984   .365079
   8.86462   8.86462      1.00  2.224754   .365739
   8.86451   8.86451      1.00  2.223624   .365799
   8.86441   8.86441      1.00  2.219484   .365199
   8.86429   8.86429      1.00  2.221134   .364749
   8.86418   8.86418      1.00  2.226374   .365219
   8.86407   8.86407      1.00  2.225724   .365459
   8.86396   8.86396      1.00  2.226734   .365559
   8.86384   8.86384      1.00  2.226474   .365819
   8.86372   8.86372      1.00  2.225254   .365389
   8.86361   8.86361      1.00  2.220344   .366779
   8.86349   8.86349      1.00  2.222734   .367229
   8.86337   8.86337      1.00  2.220904   .364739
   8.86326   8.86326      1.00  2.205514   .362639
   8.86315   8.86315      1.00  2.222844   .366649
   8.86304   8.86304      1.00  2.222584   .366509
   8.86292   8.86292      1.00  2.220444   .368659
   8.86280   8.86280      1.00  2.225544   .368979
   8.86268   8.86268      1.00  2.226774   .370319
   8.86257   8.86257      1.00  2.223614   .369539
   8.86246   8.86246      1.00  2.222964   .366989
   8.86234   8.86234      1.00  2.224044   .366879
   8.86223   8.86223      1.00  2.220764   .366569
   8.86212   8.86212      1.00  2.217934   .366869
   8.86201   8.86201      1.00  2.219924   .367429
   8.86190   8.86190      1.00  2.219244   .367589
   8.86179   8.86179      1.00  2.221874   .366619
   8.86169   8.86169      1.00  2.222344   .367409
   8.86158   8.86158      1.00  2.217514   .367059
   8.86146   8.86146      1.00  2.223414   .368299
   8.86135   8.86135      1.00  2.223514   .367089
   8.86124   8.86124      1.00  2.220294   .366919
   8.86112   8.86112      1.00  2.217004   .366269
   8.86101   8.86101      1.00  2.221054   .368369
   8.86090   8.86090      1.00  2.218794   .367389
   8.86079   8.86079      1.00  2.217604   .367789
   8.86067   8.86067      1.00  2.221154   .367849
   8.86055   8.86055      1.00  2.219224   .368269
   8.86043   8.86043      1.00  2.224054   .369649
   8.86032   8.86032      1.00  2.222354   .369599
   8.86019   8.86019      1.00  2.221114   .369899
   8.86008   8.86008      1.00  2.208634   .365639
   8.85997   8.85997      1.00  2.217894   .368349
   8.85985   8.85985      1.00  2.222084   .369399
   8.85973   8.85973      1.00  2.214034   .368039
   8.85961   8.85961      1.00  2.219604   .370629
   8.85950   8.85950      1.00  2.215094   .369579
   8.85939   8.85939      1.00  2.217334   .369279
   8.85927   8.85927      1.00  2.217434   .368229
   8.85915   8.85915      1.00  2.223534   .371149
   8.85904   8.85904      1.00  2.221494   .371439
   8.85893   8.85893      1.00  2.211474   .369089
   8.85881   8.85881      1.00  2.217424   .370249
   8.85870   8.85870      1.00  2.213744   .367579
   8.85860   8.85860      1.00  2.210564   .369209
   8.85849   8.85849      1.00  2.208224   .368339
   8.85838   8.85838      1.00  2.210174   .369379
   8.85827   8.85827      1.00  2.213994   .371749
   8.85816   8.85816      1.00  2.218104   .376179
   8.85805   8.85805      1.00  2.218454   .375129
   8.85794   8.85794      1.00  2.215264   .373769
   8.85782   8.85782      1.00  2.217444   .375299
   8.85772   8.85772      1.00  2.218064   .374299
   8.85761   8.85761      1.00  2.208504   .372759
   8.85750   8.85750      1.00  2.206514   .370699
   8.85739   8.85739      1.00  2.215384   .370109
   8.85728   8.85728      1.00  2.210014   .370289
   8.85717   8.85717      1.00  2.210194   .372229
   8.85706   8.85706      1.00  2.209544   .370029
   8.85695   8.85695      1.00  2.197654   .371389
   8.85684   8.85684      1.00  2.210414   .371359
   8.85674   8.85674      1.00  2.218444   .373009
   8.85662   8.85662      1.00  2.210014   .373639
   8.85652   8.85652      1.00  2.208364   .371579
   8.85641   8.85641      1.00  2.209854   .368289
   8.85631   8.85631      1.00  2.205914   .368029
   8.85621   8.85621      1.00  2.205464   .370909
   8.85610   8.85610      1.00  2.206344   .372719
   8.85600   8.85600      1.00  2.212724   .371129
   8.85590   8.85590      1.00  2.206524   .369009
   8.85580   8.85580      1.00  2.209874   .370159
   8.85569   8.85569      1.00  2.207764   .370849
   8.85559   8.85559      1.00  2.191474   .369039
   8.85549   8.85549      1.00  2.205754   .370989
   8.85539   8.85539      1.00  2.204564   .369259
   8.85528   8.85528      1.00  2.201574   .369559
   8.85518   8.85518      1.00  2.196524   .368829
   8.85508   8.85508      1.00  2.204084   .370159
   8.85497   8.85497      1.00  2.198564   .367789
   8.85486   8.85486      1.00  2.200104   .368509
   8.85476   8.85476      1.00  2.204194   .368909
   8.85466   8.85466      1.00  2.199094   .367919
   8.85455   8.85455      1.00  2.200054   .369059
   8.85443   8.85443      1.00  2.201334   .369489
   8.85432   8.85432      1.00  2.202594   .368809
   8.85422   8.85422      1.00  2.192664   .368209
   8.85410   8.85410      1.00  2.183754   .367299
   8.85399   8.85399      1.00  2.193474   .369549
   8.85388   8.85388      1.00  2.192054   .368889
   8.85377   8.85377      1.00  2.196134   .367699
   8.85364   8.85364      1.00  2.199334   .370589
   8.85353   8.85353      1.00  2.195554   .370689
   8.85341   8.85341      1.00  2.196154   .369809
   8.85330   8.85330      1.00  2.197924   .368209
   8.85318   8.85318      1.00  2.189994   .366889
   8.85306   8.85306      1.00  2.186304   .366699
   8.85295   8.85295      1.00  2.190024   .369699
   8.85284   8.85284      1.00  2.188224   .368909
   8.85272   8.85272      1.00  2.183474   .368599
   8.85260   8.85260      1.00  2.181734   .366299
   8.85249   8.85249      1.00  2.187784   .367849
   8.85239   8.85239      1.00  2.186484   .366719
   8.85227   8.85227      1.00  2.190124   .366499
   8.85216   8.85216      1.00  2.191234   .367099
   8.85205   8.85205      1.00  2.188264   .367449
   8.85194   8.85194      1.00  2.188154   .368709
   8.85183   8.85183      1.00  2.187354   .367069
   8.85172   8.85172      1.00  2.176454   .366489
   8.85161   8.85161      1.00  2.179754   .365029
   8.85150   8.85150      1.00  2.183894   .365849
   8.85139   8.85139      1.00  2.180694   .364479
   8.85127   8.85127      1.00  2.184604   .367099
   8.85116   8.85116      1.00  2.185254   .368249
   8.85105   8.85105      1.00  2.171864   .365339
   8.85094   8.85094      1.00  2.179014   .367779
   8.85082   8.85082      1.00  2.180484   .367839
   8.85071   8.85071      1.00  2.180644   .366369
   8.85060   8.85060      1.00  2.175594   .366009
   8.85048   8.85048      1.00  2.179724   .365019
   8.85035   8.85035      1.00  2.178264   .365049
   8.85024   8.85024      1.00  2.174034   .364099
   8.85012   8.85012      1.00  2.179684   .364409
   8.84999   8.84999      1.00  2.179154   .364239
   8.84987   8.84987      1.00  2.179034   .365289
   8.84976   8.84976      1.00  2.180754   .367129
   8.84965   8.84965      1.00  2.187554   .366339
   8.84952   8.84952      1.00  2.174694   .367159
   8.84941   8.84941      1.00  2.177764   .368879
   8.84930   8.84930      1.00  2.174944   .366189
   8.84919   8.84919      1.00  2.158834   .361669
   8.84907   8.84907      1.00  2.172204   .362729
   8.84896   8.84896      1.00  2.178084   .366169
   8.84886   8.84886      1.00  2.179924   .364009
   8.84875   8.84875      1.00  2.180134   .364419
   8.84863   8.84863      1.00  2.182914   .367169
   8.84852   8.84852      1.00  2.176984   .363169
   8.84841   8.84841      1.00  2.170544   .363019
   8.84831   8.84831      1.00  2.173654   .363839
   8.84819   8.84819      1.00  2.169834   .362199
   8.84808   8.84808      1.00  2.169704   .362339
   8.84797   8.84797      1.00  2.171394   .363969
   8.84786   8.84786      1.00  2.176604   .362639
   8.84775   8.84775      1.00  2.170554   .362509
   8.84763   8.84763      1.00  2.163294   .362239
   8.84752   8.84752      1.00  2.176664   .366089
   8.84742   8.84742      1.00  2.176694   .364189
   8.84730   8.84730      1.00  2.177594   .361249
   8.84719   8.84719      1.00  2.174464   .361699
   8.84708   8.84708      1.00  2.174014   .362529
   8.84698   8.84698      1.00  2.167954   .361639
   8.84686   8.84686      1.00  2.170834   .360939
   8.84675   8.84675      1.00  2.165994   .359559
   8.84665   8.84665      1.00  2.165554   .358809
   8.84655   8.84655      1.00  2.174054   .362199
   8.84644   8.84644      1.00  2.171044   .361799
   8.84633   8.84633      1.00  2.177734   .362379
   8.84623   8.84623      1.00  2.177244   .361599
   8.84613   8.84613      1.00  2.160194   .361859
   8.84602   8.84602      1.00  2.164524   .363459
   8.84592   8.84592      1.00  2.169584   .363529
   8.84582   8.84582      1.00  2.170174   .364899
   8.84571   8.84571      1.00  2.168384   .365219
   8.84561   8.84561      1.00  2.172564   .364719
   8.84550   8.84550      1.00  2.171344   .366469
   8.84541   8.84541      1.00  2.171744   .362549
   8.84530   8.84530      1.00  2.175704   .363709
   8.84520   8.84520      1.00  2.174624   .364259
   8.84509   8.84509      1.00  2.168904   .362429
   8.84499   8.84499      1.00  2.170654   .361089
   8.84489   8.84489      1.00  2.172354   .363189
   8.84477   8.84477      1.00  2.163974   .361619
   8.84467   8.84467      1.00  2.150504   .360899
   8.84456   8.84456      1.00  2.164994   .360519
   8.84446   8.84446      1.00  2.169794   .363739
   8.84435   8.84435      1.00  2.170324   .361519
   8.84423   8.84423      1.00  2.176314   .363219
   8.84411   8.84411      1.00  2.172374   .361639
   8.84400   8.84400      1.00  2.173154   .363459
   8.84389   8.84389      1.00  2.173244   .363209
   8.84377   8.84377      1.00  2.168014   .364349
   8.84366   8.84366      1.00  2.166624   .364029
   8.84354   8.84354      1.00  2.167384   .366259
   8.84342   8.84342      1.00  2.168394   .366049
   8.84330   8.84330      1.00  2.170104   .366739
   8.84319   8.84319      1.00  2.174304   .366489
   8.84308   8.84308      1.00  2.162444   .366239
   8.84296   8.84296      1.00  2.174124   .369239
   8.84284   8.84284      1.00  2.177394   .370319
   8.84273   8.84273      1.00  2.177974   .368569
   8.84262   8.84262      1.00  2.175604   .368679
   8.84250   8.84250      1.00  2.177894   .365619
   8.84238   8.84238      1.00  2.174134   .365319
   8.84227   8.84227      1.00  2.170124   .365999
   8.84217   8.84217      1.00  2.175284   .368609
   8.84205   8.84205      1.00  2.174854   .369829
   8.84194   8.84194      1.00  2.175394   .370699
   8.84184   8.84184      1.00  2.178404   .370319
   8.84173   8.84173      1.00  2.185614   .371259
   8.84161   8.84161      1.00  2.178674   .371129
   8.84150   8.84150      1.00  2.160894   .365709
   8.84139   8.84139      1.00  2.176114   .368639
   8.84128   8.84128      1.00  2.175374   .366329
   8.84116   8.84116      1.00  2.172424   .366039
   8.84105   8.84105      1.00  2.175574   .368019
   8.84094   8.84094      1.00  2.178924   .367649
   8.84083   8.84083      1.00  2.175764   .367119
   8.84071   8.84071      1.00  2.183094   .370219
   8.84059   8.84059      1.00  2.180834   .371159
   8.84048   8.84048      1.00  2.177564   .371249
   8.84036   8.84036      1.00  2.177274   .370789
   8.84024   8.84024      1.00  2.174774   .368869
   8.84011   8.84011      1.00  2.171914   .369669
   8.84000   8.84000      1.00  2.174384   .371179
   8.83989   8.83989      1.00  2.170814   .368299
   8.83977   8.83977      1.00  2.172134   .371879
   8.83965   8.83965      1.00  2.173734   .370249
   8.83953   8.83953      1.00  2.175484   .370989
   8.83942   8.83942      1.00  2.178534   .370229
   8.83930   8.83930      1.00  2.179804   .374129
   8.83919   8.83919      1.00  2.182334   .373759
   8.83908   8.83908      1.00  2.176394   .371829
   8.83897   8.83897      1.00  2.175484   .369669
   8.83885   8.83885      1.00  2.174234   .370339
   8.83874   8.83874      1.00  2.170274   .371599
   8.83863   8.83863      1.00  2.174834   .372659
   8.83852   8.83852      1.00  2.173234   .371309
   8.83841   8.83841      1.00  2.177514   .374289
   8.83830   8.83830      1.00  2.162284   .369609
   8.83819   8.83819      1.00  2.180514   .372779
   8.83809   8.83809      1.00  2.180834   .373469
   8.83797   8.83797      1.00  2.180844   .375249
   8.83785   8.83785      1.00  2.180284   .375099
   8.83775   8.83775      1.00  2.172644   .373459
   8.83765   8.83765      1.00  2.173694   .374959
   8.83753   8.83753      1.00  2.173574   .375369
   8.83742   8.83742      1.00  2.176094   .376319
   8.83732   8.83732      1.00  2.179064   .377839
   8.83720   8.83720      1.00  2.182304   .377679
   8.83709   8.83709      1.00  2.177994   .375359
   8.83698   8.83698      1.00  2.175884   .376909
   8.83687   8.83687      1.00  2.176754   .375419
   8.83677   8.83677      1.00  2.178504   .376439
   8.83665   8.83665      1.00  2.176624   .377639
   8.83655   8.83655      1.00  2.176774   .376999
   8.83645   8.83645      1.00  2.169164   .374959
   8.83634   8.83634      1.00  2.171864   .376029
   8.83623   8.83623      1.00  2.177264   .377869
   8.83613   8.83613      1.00  2.182764   .378769
   8.83603   8.83603      1.00  2.181694   .381219
   8.83593   8.83593      1.00  2.178334   .382209
   8.83582   8.83582      1.00  2.176654   .381329
   8.83571   8.83571      1.00  2.177084   .385179
   8.83561   8.83561      1.00  2.177494   .383879
   8.83552   8.83552      1.00  2.176414   .382539
   8.83542   8.83542      1.00  2.161074   .379379
   8.83531   8.83531      1.00  2.174894   .381909
   8.83521   8.83521      1.00  2.173674   .380259
   8.83510   8.83510      1.00  2.177564   .382359
   8.83499   8.83499      1.00  2.181244   .385069
   8.83489   8.83489      1.00  2.178244   .385279
   8.83479   8.83479      1.00  2.180084   .386429
   8.83467   8.83467      1.00  2.179564   .386559
   8.83457   8.83457      1.00  2.178834   .384789
   8.83446   8.83446      1.00  2.177774   .385559
   8.83435   8.83435      1.00  2.176674   .385619
   8.83424   8.83424      1.00  2.174934   .385689
   8.83412   8.83412      1.00  2.169014   .383769
   8.83401   8.83401      1.00  2.165784   .386679
   8.83390   8.83390      1.00  2.176414   .384709
   8.83378   8.83378      1.00  2.179124   .384729
   8.83366   8.83366      1.00  2.181974   .385719
   8.83354   8.83354      1.00  2.182554   .385299
   8.83343   8.83343      1.00  2.180934   .385879
   8.83332   8.83332      1.00  2.177654   .385609
   8.83320   8.83320      1.00  2.173674   .385999
   8.83309   8.83309      1.00  2.177264   .385959
   8.83298   8.83298      1.00  2.175464   .386229
   8.83286   8.83286      1.00  2.180884   .384729
   8.83274   8.83274      1.00  2.177544   .385979
   8.83262   8.83262      1.00  2.181504   .386419
   8.83251   8.83251      1.00  2.175404   .386059
   8.83241   8.83241      1.00  2.178094   .387159
   8.83229   8.83229      1.00  2.182594   .388589
   8.83217   8.83217      1.00  2.179514   .386829
   8.83207   8.83207      1.00  2.180654   .388039
   8.83196   8.83196      1.00  2.175964   .389299
   8.83184   8.83184      1.00  2.178604   .387969
   8.83173   8.83173      1.00  2.176284   .388069
   8.83163   8.83163      1.00  2.175034   .387179
   8.83152   8.83152      1.00  2.181024   .389419
   8.83140   8.83140      1.00  2.183434   .388959
   8.83129   8.83129      1.00  2.176434   .387779
   8.83118   8.83118      1.00  2.186354   .386159
   8.83107   8.83107      1.00  2.183704   .388919
   8.83095   8.83095      1.00  2.163504   .385569
   8.83084   8.83084      1.00  2.178324   .388609
   8.83073   8.83073      1.00  2.180664   .389049
   8.83062   8.83062      1.00  2.173054   .389429
   8.83049   8.83049      1.00  2.180974   .388159
   8.83037   8.83037      1.00  2.186944   .389789
   8.83026   8.83026      1.00  2.179294   .389599
   8.83014   8.83014      1.00  2.181924   .388759
   8.83002   8.83002      1.00  2.184754   .391629
   8.82990   8.82990      1.00  2.182714   .391979
   8.82979   8.82979      1.00  2.180894   .389339
   8.82968   8.82968      1.00  2.185174   .391539
   8.82956   8.82956      1.00  2.179394   .390019
   8.82943   8.82943      1.00  2.164764   .388989
   8.82932   8.82932      1.00  2.179084   .392489
   8.82921   8.82921      1.00  2.177604   .392829
   8.82910   8.82910      1.00  2.181494   .394169
   8.82898   8.82898      1.00  2.186514   .395209
   8.82888   8.82888      1.00  2.190184   .396769
   8.82876   8.82876      1.00  2.184764   .395459
   8.82865   8.82865      1.00  2.184844   .395729
   8.82855   8.82855      1.00  2.183694   .394699
   8.82844   8.82844      1.00  2.176464   .393719
   8.82833   8.82833      1.00  2.181974   .395489
   8.82821   8.82821      1.00  2.181664   .394729
   8.82810   8.82810      1.00  2.183624   .395299
   8.82800   8.82800      1.00  2.179164   .393429
   8.82788   8.82788      1.00  2.185044   .394219
   8.82777   8.82777      1.00  2.186384   .393579
   8.82766   8.82766      1.00  2.185404   .394269
   8.82755   8.82755      1.00  2.187594   .395099
   8.82744   8.82744      1.00  2.182454   .393659
   8.82733   8.82733      1.00  2.179744   .394189
   8.82722   8.82722      1.00  2.185444   .394439
   8.82712   8.82712      1.00  2.186594   .396219
   8.82701   8.82701      1.00  2.181134   .394119
   8.82689   8.82689      1.00  2.183614   .393599
   8.82678   8.82678      1.00  2.186694   .394549
   8.82668   8.82668      1.00  2.187914   .395999
   8.82658   8.82658      1.00  2.188144   .397009
   8.82647   8.82647      1.00  2.181704   .397499
   8.82636   8.82636      1.00  2.187644   .399499
   8.82626   8.82626      1.00  2.190064   .399649
   8.82616   8.82616      1.00  2.188214   .397079
   8.82605   8.82605      1.00  2.183874   .396279
   8.82595   8.82595      1.00  2.186094   .396219
   8.82585   8.82585      1.00  2.188124   .395099
   8.82574   8.82574      1.00  2.191824   .396299
   8.82564   8.82564      1.00  2.185394   .397339
   8.82553   8.82553      1.00  2.192394   .402829
   8.82544   8.82544      1.00  2.194564   .402799
   8.82534   8.82534      1.00  2.189494   .401859
   8.82523   8.82523      1.00  2.189804   .400699
   8.82512   8.82512      1.00  2.189754   .398289
   8.82502   8.82502      1.00  2.188824   .398979
   8.82492   8.82492      1.00  2.171844   .395559
   8.82481   8.82481      1.00  2.190174   .396989
   8.82470   8.82470      1.00  2.189674   .397879
   8.82459   8.82459      1.00  2.188574   .402009
   8.82449   8.82449      1.00  2.192844   .403259
   8.82438   8.82438      1.00  2.195484   .401959
   8.82427   8.82427      1.00  2.193074   .399119
   8.82416   8.82416      1.00  2.193694   .397719
   8.82404   8.82404      1.00  2.191104   .398789
   8.82392   8.82392      1.00  2.181444   .395969
   8.82380   8.82380      1.00  2.186694   .398639
   8.82369   8.82369      1.00  2.191724   .398009
   8.82358   8.82358      1.00  2.186714   .398229
   8.82346   8.82346      1.00  2.190874   .398369
   8.82334   8.82334      1.00  2.180874   .395759
   8.82323   8.82323      1.00  2.191484   .400869
   8.82312   8.82312      1.00  2.189174   .397639
   8.82300   8.82300      1.00  2.196044   .398789
   8.82288   8.82288      1.00  2.190164   .398629
   8.82277   8.82277      1.00  2.189334   .398129
   8.82265   8.82265      1.00  2.192404   .397989
   8.82253   8.82253      1.00  2.186364   .397659
   8.82242   8.82242      1.00  2.190534   .397319
   8.82231   8.82231      1.00  2.195234   .400029
   8.82220   8.82220      1.00  2.195154   .399079
   8.82209   8.82209      1.00  2.190724   .399589
   8.82197   8.82197      1.00  2.195804   .400929
   8.82187   8.82187      1.00  2.182204   .399849
   8.82176   8.82176      1.00  2.195564   .401049
   8.82165   8.82165      1.00  2.195324   .402449
   8.82153   8.82153      1.00  2.195994   .401699
   8.82142   8.82142      1.00  2.188144   .398969
   8.82131   8.82131      1.00  2.190384   .398719
   8.82120   8.82120      1.00  2.192014   .398879
   8.82108   8.82108      1.00  2.192314   .399649
   8.82097   8.82097      1.00  2.198024   .400279
   8.82086   8.82086      1.00  2.199224   .400079
   8.82074   8.82074      1.00  2.192334   .397529
   8.82062   8.82062      1.00  2.192704   .399769
   8.82051   8.82051      1.00  2.198504   .400999
   8.82039   8.82039      1.00  2.192124   .398589
   8.82027   8.82027      1.00  2.186334   .395849
   8.82014   8.82014      1.00  2.185704   .397709
   8.82003   8.82003      1.00  2.192644   .397239
   8.81992   8.81992      1.00  2.192854   .400499
   8.81980   8.81980      1.00  2.197854   .401969
   8.81968   8.81968      1.00  2.197494   .404319
   8.81957   8.81957      1.00  2.197334   .404389
   8.81945   8.81945      1.00  2.199144   .403949
   8.81934   8.81934      1.00  2.196474   .403059
   8.81922   8.81922      1.00  2.189954   .401669
   8.81910   8.81910      1.00  2.194884   .404069
   8.81899   8.81899      1.00  2.195914   .404129
   8.81888   8.81888      1.00  2.189414   .401189
   8.81877   8.81877      1.00  2.191844   .401819
   8.81866   8.81866      1.00  2.179114   .398909
   8.81855   8.81855      1.00  2.194494   .399959
   8.81844   8.81844      1.00  2.196854   .400699
   8.81833   8.81833      1.00  2.200714   .402499
   8.81822   8.81822      1.00  2.198944   .400779
   8.81811   8.81811      1.00  2.193244   .399179
   8.81799   8.81799      1.00  2.191724   .398779
   8.81788   8.81788      1.00  2.195054   .400959
   8.81777   8.81777      1.00  2.191784   .398409
   8.81766   8.81766      1.00  2.195874   .398449
   8.81755   8.81755      1.00  2.193954   .399589
   8.81744   8.81744      1.00  2.194314   .400869
   8.81734   8.81734      1.00  2.201364   .403189
   8.81728   8.81728      1.00  2.183374   .399659
