# Supplementary material for: Direct Observation of Palladium Leaching from Pd/C by a Simple Method: X-ray Absorption Spectroscopy of Heterogeneous Mixtures
Source: ACS Omega. 2023 Jun 7;8(24):21787–92. doi: 10.1021/acsomega.3c01343 (PMC10286095; doi:10.1021/acsomega.3c01343)
Supplement: Supplementary file 2 — ao3c01343_si_002.zip [file ao3c01343_si_002.zip › Figure 7,8/22_RK_AirOx_25C_05N_slow_HCl_30min_27.qd]

  9809     KEK-PF   NW10A
 _slow_HCl_30min 20.12.12 7:02: - 20.12.12 7:02: Serial#KEKPF-NW10A_047947
 22_RK_AirOx_25C_05N_slow_HCl_30min                                              
 Ring :   6.5 GeV    50.0 mA -   50.0 mA
 Mono :   Si(311)       D=  1.63747 A    Initial angle=  9.00021 deg
 NW10A     Transmission( 2)   Repetition= 27     Points= 1654
 Param file : QXAFS(SYNC)     angle axis (*)     Block =    1

 Block      Init-Ang  Final-Ang     Step/deg     Time/s       Num
     1        9.00021   8.81727          ***       1.00      1654
 Ortec(-1)     NDCH = 3
  Angle(c)  Angle(o)    time/s         2         3
      Mode         0         0         1         2
    Offset         0         0    .00492    .00311
   9.00021   9.00021      1.00  2.299724  2.408649
   9.00012   9.00012      1.00  2.302754  2.412279
   9.00001   9.00001      1.00  2.304334  2.411719
   8.99989   8.99989      1.00  2.307514  2.418919
   8.99978   8.99978      1.00  2.306634  2.411139
   8.99966   8.99966      1.00  2.310314  2.420319
   8.99955   8.99955      1.00  2.309144  2.418359
   8.99943   8.99943      1.00  2.313034  2.424899
   8.99933   8.99933      1.00  2.310264  2.421739
   8.99922   8.99922      1.00  2.307554  2.419019
   8.99911   8.99911      1.00  2.311934  2.422109
   8.99900   8.99900      1.00  2.309164  2.420109
   8.99890   8.99890      1.00  2.312654  2.425629
   8.99879   8.99879      1.00  2.294254  2.402059
   8.99868   8.99868      1.00  2.309084  2.421159
   8.99856   8.99856      1.00  2.308814  2.420449
   8.99845   8.99845      1.00  2.308084  2.421939
   8.99835   8.99835      1.00  2.309094  2.422129
   8.99823   8.99823      1.00  2.310334  2.425279
   8.99813   8.99813      1.00  2.311134  2.426999
   8.99803   8.99803      1.00  2.306384  2.422369
   8.99792   8.99792      1.00  2.306864  2.422839
   8.99780   8.99780      1.00  2.307404  2.423639
   8.99769   8.99769      1.00  2.310384  2.428049
   8.99759   8.99759      1.00  2.311584  2.426939
   8.99748   8.99748      1.00  2.309074  2.422669
   8.99737   8.99737      1.00  2.307574  2.425049
   8.99726   8.99726      1.00  2.291054  2.408029
   8.99715   8.99715      1.00  2.309404  2.428339
   8.99705   8.99705      1.00  2.311964  2.431909
   8.99694   8.99694      1.00  2.307594  2.424769
   8.99683   8.99683      1.00  2.307794  2.429559
   8.99673   8.99673      1.00  2.308944  2.434569
   8.99663   8.99663      1.00  2.306754  2.434439
   8.99652   8.99652      1.00  2.309994  2.433929
   8.99641   8.99641      1.00  2.308954  2.433799
   8.99630   8.99630      1.00  2.305054  2.430059
   8.99620   8.99620      1.00  2.308534  2.431009
   8.99610   8.99610      1.00  2.305804  2.428199
   8.99600   8.99600      1.00  2.309074  2.432289
   8.99590   8.99590      1.00  2.297254  2.423179
   8.99580   8.99580      1.00  2.305454  2.434599
   8.99569   8.99569      1.00  2.306354  2.431579
   8.99559   8.99559      1.00  2.304724  2.427389
   8.99549   8.99549      1.00  2.309324  2.431069
   8.99539   8.99539      1.00  2.307734  2.427089
   8.99528   8.99528      1.00  2.312004  2.433519
   8.99518   8.99518      1.00  2.304504  2.429689
   8.99508   8.99508      1.00  2.306204  2.428829
   8.99498   8.99498      1.00  2.301764  2.427839
   8.99488   8.99488      1.00  2.306054  2.431729
   8.99477   8.99477      1.00  2.311034  2.432809
   8.99467   8.99467      1.00  2.307204  2.431559
   8.99456   8.99456      1.00  2.304744  2.429429
   8.99444   8.99444      1.00  2.292614  2.412689
   8.99433   8.99433      1.00  2.303984  2.425419
   8.99423   8.99423      1.00  2.304954  2.425889
   8.99412   8.99412      1.00  2.303664  2.428599
   8.99400   8.99400      1.00  2.302724  2.432299
   8.99388   8.99388      1.00  2.303104  2.430209
   8.99377   8.99377      1.00  2.303744  2.430479
   8.99366   8.99366      1.00  2.305694  2.431669
   8.99355   8.99355      1.00  2.306854  2.431989
   8.99343   8.99343      1.00  2.303254  2.431129
   8.99332   8.99332      1.00  2.304864  2.434359
   8.99320   8.99320      1.00  2.304574  2.436609
   8.99309   8.99309      1.00  2.305604  2.435189
   8.99297   8.99297      1.00  2.301884  2.427629
   8.99286   8.99286      1.00  2.290314  2.420839
   8.99275   8.99275      1.00  2.305314  2.436219
   8.99264   8.99264      1.00  2.303894  2.435549
   8.99253   8.99253      1.00  2.303364  2.435669
   8.99242   8.99242      1.00  2.305924  2.436979
   8.99231   8.99231      1.00  2.306904  2.437569
   8.99220   8.99220      1.00  2.303724  2.437529
   8.99209   8.99209      1.00  2.302934  2.437619
   8.99198   8.99198      1.00  2.300524  2.434099
   8.99187   8.99187      1.00  2.303624  2.439509
   8.99176   8.99176      1.00  2.301314  2.438339
   8.99165   8.99165      1.00  2.303194  2.437329
   8.99155   8.99155      1.00  2.303214  2.436239
   8.99144   8.99144      1.00  2.287684  2.420829
   8.99133   8.99133      1.00  2.304874  2.441639
   8.99121   8.99121      1.00  2.303914  2.440019
   8.99110   8.99110      1.00  2.304454  2.439829
   8.99099   8.99099      1.00  2.303744  2.442519
   8.99088   8.99088      1.00  2.299524  2.442369
   8.99076   8.99076      1.00  2.304324  2.448249
   8.99065   8.99065      1.00  2.301064  2.446119
   8.99054   8.99054      1.00  2.303144  2.444649
   8.99041   8.99041      1.00  2.300274  2.439839
   8.99029   8.99029      1.00  2.301344  2.441779
   8.99018   8.99018      1.00  2.303064  2.445719
   8.99007   8.99007      1.00  2.304184  2.444219
   8.98995   8.98995      1.00  2.304174  2.443269
   8.98983   8.98983      1.00  2.289184  2.423179
   8.98971   8.98971      1.00  2.300854  2.439159
   8.98960   8.98960      1.00  2.301914  2.438669
   8.98948   8.98948      1.00  2.300614  2.437389
   8.98936   8.98936      1.00  2.301004  2.438029
   8.98925   8.98925      1.00  2.301504  2.440039
   8.98914   8.98914      1.00  2.302284  2.440359
   8.98902   8.98902      1.00  2.299954  2.434179
   8.98892   8.98892      1.00  2.303474  2.438259
   8.98881   8.98881      1.00  2.304824  2.445309
   8.98870   8.98870      1.00  2.302494  2.442259
   8.98859   8.98859      1.00  2.302664  2.437739
   8.98847   8.98847      1.00  2.298814  2.436969
   8.98837   8.98837      1.00  2.298974  2.439119
   8.98826   8.98826      1.00  2.301174  2.437129
   8.98814   8.98814      1.00  2.285364  2.423319
   8.98803   8.98803      1.00  2.301694  2.444209
   8.98793   8.98793      1.00  2.302314  2.423969
   8.98782   8.98782      1.00  2.301994  2.424429
   8.98771   8.98771      1.00  2.301734  2.434579
   8.98759   8.98759      1.00  2.300244  2.432859
   8.98748   8.98748      1.00  2.303244  2.444789
   8.98738   8.98738      1.00  2.299684  2.436429
   8.98726   8.98726      1.00  2.300744  2.435449
   8.98715   8.98715      1.00  2.299794  2.428079
   8.98705   8.98705      1.00  2.300744  2.425919
   8.98695   8.98695      1.00  2.303434  2.443309
   8.98683   8.98683      1.00  2.301214  2.444389
   8.98672   8.98672      1.00  2.282654  2.420789
   8.98662   8.98662      1.00  2.301814  2.444719
   8.98652   8.98652      1.00  2.302244  2.440889
   8.98641   8.98641      1.00  2.300254  2.440589
   8.98630   8.98630      1.00  2.303144  2.437129
   8.98620   8.98620      1.00  2.300104  2.439869
   8.98610   8.98610      1.00  2.299114  2.435279
   8.98600   8.98600      1.00  2.298564  2.441519
   8.98589   8.98589      1.00  2.297244  2.438919
   8.98579   8.98579      1.00  2.296814  2.435669
   8.98569   8.98569      1.00  2.299434  2.436369
   8.98558   8.98558      1.00  2.299334  2.422769
   8.98548   8.98548      1.00  2.299824  2.434269
   8.98538   8.98538      1.00  2.291594  2.432669
   8.98528   8.98528      1.00  2.298134  2.433149
   8.98517   8.98517      1.00  2.299954  2.440829
   8.98507   8.98507      1.00  2.298434  2.439549
   8.98497   8.98497      1.00  2.297504  2.441059
   8.98486   8.98486      1.00  2.298424  2.445799
   8.98475   8.98475      1.00  2.296924  2.443559
   8.98464   8.98464      1.00  2.301524  2.447859
   8.98453   8.98453      1.00  2.299904  2.442229
   8.98443   8.98443      1.00  2.301864  2.448449
   8.98432   8.98432      1.00  2.299114  2.447029
   8.98420   8.98420      1.00  2.298694  2.447319
   8.98409   8.98409      1.00  2.301014  2.447999
   8.98397   8.98397      1.00  2.300654  2.449889
   8.98386   8.98386      1.00  2.282144  2.431799
   8.98375   8.98375      1.00  2.295714  2.442879
   8.98363   8.98363      1.00  2.294974  2.445069
   8.98352   8.98352      1.00  2.297454  2.445209
   8.98340   8.98340      1.00  2.300494  2.446409
   8.98328   8.98328      1.00  2.298594  2.450249
   8.98317   8.98317      1.00  2.297674  2.446389
   8.98305   8.98305      1.00  2.301294  2.450489
   8.98294   8.98294      1.00  2.299904  2.451809
   8.98282   8.98282      1.00  2.300784  2.454109
   8.98271   8.98271      1.00  2.300214  2.453999
   8.98260   8.98260      1.00  2.300184  2.453559
   8.98249   8.98249      1.00  2.297874  2.450749
   8.98237   8.98237      1.00  2.291154  2.443369
   8.98227   8.98227      1.00  2.294854  2.447819
   8.98215   8.98215      1.00  2.300864  2.451289
   8.98203   8.98203      1.00  2.300984  2.455969
   8.98192   8.98192      1.00  2.299964  2.452859
   8.98182   8.98182      1.00  2.298144  2.450549
   8.98171   8.98171      1.00  2.299334  2.450949
   8.98160   8.98160      1.00  2.300984  2.456159
   8.98149   8.98149      1.00  2.298764  2.456459
   8.98139   8.98139      1.00  2.297274  2.455489
   8.98127   8.98127      1.00  2.294324  2.453009
   8.98116   8.98116      1.00  2.294664  2.449109
   8.98104   8.98104      1.00  2.300074  2.453119
   8.98093   8.98093      1.00  2.301634  2.458339
   8.98081   8.98081      1.00  2.295564  2.453059
   8.98070   8.98070      1.00  2.296964  2.455509
   8.98058   8.98058      1.00  2.297384  2.453479
   8.98047   8.98047      1.00  2.299694  2.454959
   8.98035   8.98035      1.00  2.299954  2.456889
   8.98023   8.98023      1.00  2.299724  2.456239
   8.98011   8.98011      1.00  2.299364  2.460189
   8.98000   8.98000      1.00  2.299554  2.457739
   8.97988   8.97988      1.00  2.299454  2.456319
   8.97975   8.97975      1.00  2.300194  2.459569
   8.97963   8.97963      1.00  2.297174  2.459489
   8.97952   8.97952      1.00  2.300594  2.459599
   8.97941   8.97941      1.00  2.300684  2.457609
   8.97930   8.97930      1.00  2.295434  2.455549
   8.97919   8.97919      1.00  2.284404  2.443719
   8.97907   8.97907      1.00  2.293724  2.453439
   8.97897   8.97897      1.00  2.298164  2.456929
   8.97885   8.97885      1.00  2.301194  2.460209
   8.97873   8.97873      1.00  2.295384  2.455639
   8.97863   8.97863      1.00  2.300644  2.459419
   8.97852   8.97852      1.00  2.298214  2.457039
   8.97841   8.97841      1.00  2.298934  2.459939
   8.97830   8.97830      1.00  2.300704  2.459029
   8.97819   8.97819      1.00  2.295174  2.455269
   8.97808   8.97808      1.00  2.295754  2.456839
   8.97797   8.97797      1.00  2.299554  2.458989
   8.97785   8.97785      1.00  2.297044  2.460219
   8.97775   8.97775      1.00  2.299384  2.462279
   8.97764   8.97764      1.00  2.296594  2.459659
   8.97753   8.97753      1.00  2.286394  2.451099
   8.97741   8.97741      1.00  2.296684  2.460029
   8.97730   8.97730      1.00  2.299524  2.462659
   8.97720   8.97720      1.00  2.300254  2.465299
   8.97709   8.97709      1.00  2.297574  2.461519
   8.97698   8.97698      1.00  2.297464  2.460369
   8.97688   8.97688      1.00  2.295434  2.456139
   8.97677   8.97677      1.00  2.296494  2.458409
   8.97666   8.97666      1.00  2.298744  2.462829
   8.97655   8.97655      1.00  2.296754  2.460729
   8.97645   8.97645      1.00  2.293774  2.457959
   8.97634   8.97634      1.00  2.296524  2.459299
   8.97623   8.97623      1.00  2.297244  2.459329
   8.97613   8.97613      1.00  2.298334  2.461919
   8.97603   8.97603      1.00  2.295064  2.457289
   8.97593   8.97593      1.00  2.287554  2.449279
   8.97582   8.97582      1.00  2.295474  2.458849
   8.97572   8.97572      1.00  2.294614  2.459609
   8.97562   8.97562      1.00  2.296264  2.462079
   8.97552   8.97552      1.00  2.295764  2.463589
   8.97541   8.97541      1.00  2.294354  2.459989
   8.97531   8.97531      1.00  2.294334  2.460399
   8.97520   8.97520      1.00  2.296384  2.462619
   8.97510   8.97510      1.00  2.295984  2.461949
   8.97500   8.97500      1.00  2.295944  2.466029
   8.97489   8.97489      1.00  2.295694  2.467599
   8.97479   8.97479      1.00  2.295444  2.465529
   8.97468   8.97468      1.00  2.294104  2.459069
   8.97457   8.97457      1.00  2.294934  2.460549
   8.97446   8.97446      1.00  2.283164  2.448249
   8.97435   8.97435      1.00  2.294934  2.463699
   8.97424   8.97424      1.00  2.293574  2.462009
   8.97412   8.97412      1.00  2.292904  2.459369
   8.97401   8.97401      1.00  2.294814  2.464089
   8.97390   8.97390      1.00  2.296334  2.465349
   8.97379   8.97379      1.00  2.297724  2.466969
   8.97366   8.97366      1.00  2.296494  2.462919
   8.97355   8.97355      1.00  2.293694  2.463419
   8.97344   8.97344      1.00  2.291244  2.461099
   8.97332   8.97332      1.00  2.290744  2.460959
   8.97320   8.97320      1.00  2.294764  2.468479
   8.97309   8.97309      1.00  2.295154  2.467999
   8.97298   8.97298      1.00  2.295384  2.465229
   8.97287   8.97287      1.00  2.290184  2.462829
   8.97275   8.97275      1.00  2.277964  2.444769
   8.97264   8.97264      1.00  2.295374  2.466699
   8.97253   8.97253      1.00  2.296044  2.467589
   8.97241   8.97241      1.00  2.297154  2.467069
   8.97230   8.97230      1.00  2.294154  2.468719
   8.97218   8.97218      1.00  2.290304  2.462929
   8.97208   8.97208      1.00  2.292344  2.464799
   8.97197   8.97197      1.00  2.293814  2.468639
   8.97185   8.97185      1.00  2.295644  2.469729
   8.97174   8.97174      1.00  2.295994  2.469749
   8.97164   8.97164      1.00  2.289474  2.467959
   8.97153   8.97153      1.00  2.293164  2.466569
   8.97142   8.97142      1.00  2.293964  2.468219
   8.97130   8.97130      1.00  2.293494  2.469429
   8.97119   8.97119      1.00  2.292574  2.468309
   8.97108   8.97108      1.00  2.277634  2.453099
   8.97096   8.97096      1.00  2.291494  2.467909
   8.97085   8.97085      1.00  2.287824  2.463169
   8.97074   8.97074      1.00  2.292954  2.464899
   8.97062   8.97062      1.00  2.294454  2.471029
   8.97050   8.97050      1.00  2.295074  2.470649
   8.97039   8.97039      1.00  2.294234  2.468369
   8.97027   8.97027      1.00  2.291624  2.471199
   8.97015   8.97015      1.00  2.293064  2.469139
   8.97003   8.97003      1.00  2.293214  2.472029
   8.96991   8.96991      1.00  2.293484  2.472489
   8.96980   8.96980      1.00  2.293024  2.469369
   8.96968   8.96968      1.00  2.289584  2.466139
   8.96956   8.96956      1.00  2.276914  2.454909
   8.96945   8.96945      1.00  2.289334  2.470859
   8.96934   8.96934      1.00  2.294474  2.476289
   8.96923   8.96923      1.00  2.293714  2.475089
   8.96911   8.96911      1.00  2.289514  2.466659
   8.96900   8.96900      1.00  2.292354  2.472629
   8.96889   8.96889      1.00  2.293184  2.470309
   8.96879   8.96879      1.00  2.291084  2.471139
   8.96867   8.96867      1.00  2.290414  2.468159
   8.96855   8.96855      1.00  2.291214  2.468429
   8.96845   8.96845      1.00  2.289344  2.466359
   8.96834   8.96834      1.00  2.290544  2.471929
   8.96823   8.96823      1.00  2.291524  2.474319
   8.96812   8.96812      1.00  2.293934  2.477579
   8.96802   8.96802      1.00  2.277864  2.457739
   8.96791   8.96791      1.00  2.292104  2.473559
   8.96779   8.96779      1.00  2.290464  2.473899
   8.96767   8.96767      1.00  2.291104  2.469879
   8.96757   8.96757      1.00  2.293334  2.475529
   8.96746   8.96746      1.00  2.292264  2.473619
   8.96734   8.96734      1.00  2.291564  2.475429
   8.96723   8.96723      1.00  2.288864  2.469529
   8.96713   8.96713      1.00  2.290714  2.473309
   8.96703   8.96703      1.00  2.291474  2.472339
   8.96691   8.96691      1.00  2.293214  2.475129
   8.96680   8.96680      1.00  2.292064  2.475059
   8.96670   8.96670      1.00  2.291604  2.473399
   8.96659   8.96659      1.00  2.273624  2.455249
   8.96648   8.96648      1.00  2.288564  2.470229
   8.96637   8.96637      1.00  2.291004  2.473419
   8.96627   8.96627      1.00  2.291594  2.476779
   8.96618   8.96618      1.00  2.292654  2.474239
   8.96607   8.96607      1.00  2.291164  2.473809
   8.96597   8.96597      1.00  2.291054  2.475719
   8.96587   8.96587      1.00  2.293464  2.477359
   8.96577   8.96577      1.00  2.293604  2.480589
   8.96566   8.96566      1.00  2.290614  2.476949
   8.96556   8.96556      1.00  2.290834  2.476009
   8.96545   8.96545      1.00  2.290144  2.476329
   8.96535   8.96535      1.00  2.291594  2.476079
   8.96524   8.96524      1.00  2.292244  2.481989
   8.96514   8.96514      1.00  2.276724  2.464299
   8.96504   8.96504      1.00  2.289984  2.477109
   8.96494   8.96494      1.00  2.289564  2.476109
   8.96482   8.96482      1.00  2.291074  2.477969
   8.96472   8.96472      1.00  2.292134  2.477889
   8.96462   8.96462      1.00  2.293254  2.479239
   8.96451   8.96451      1.00  2.291294  2.479469
   8.96439   8.96439      1.00  2.290014  2.475749
   8.96428   8.96428      1.00  2.287784  2.476339
   8.96417   8.96417      1.00  2.291514  2.481149
   8.96407   8.96407      1.00  2.291534  2.479159
   8.96395   8.96395      1.00  2.291594  2.478759
   8.96383   8.96383      1.00  2.289474  2.481109
   8.96372   8.96372      1.00  2.287224  2.477579
   8.96360   8.96360      1.00  2.278184  2.468339
   8.96349   8.96349      1.00  2.293634  2.479669
   8.96337   8.96337      1.00  2.293074  2.481949
   8.96326   8.96326      1.00  2.293444  2.484289
   8.96315   8.96315      1.00  2.292864  2.481909
   8.96302   8.96302      1.00  2.286934  2.477309
   8.96290   8.96290      1.00  2.291434  2.480399
   8.96279   8.96279      1.00  2.292304  2.481069
   8.96268   8.96268      1.00  2.291534  2.478949
   8.96257   8.96257      1.00  2.292594  2.480039
   8.96246   8.96246      1.00  2.286854  2.472549
   8.96235   8.96235      1.00  2.289584  2.474429
   8.96223   8.96223      1.00  2.289954  2.477369
   8.96211   8.96211      1.00  2.292064  2.478759
   8.96200   8.96200      1.00  2.286224  2.473609
   8.96190   8.96190      1.00  2.287224  2.472599
   8.96180   8.96180      1.00  2.290264  2.473769
   8.96168   8.96168      1.00  2.289884  2.474009
   8.96157   8.96157      1.00  2.292444  2.476989
   8.96146   8.96146      1.00  2.288474  2.477709
   8.96135   8.96135      1.00  2.291224  2.475919
   8.96124   8.96124      1.00  2.289934  2.474919
   8.96112   8.96112      1.00  2.290054  2.479339
   8.96101   8.96101      1.00  2.290094  2.477849
   8.96090   8.96090      1.00  2.290424  2.476769
   8.96078   8.96078      1.00  2.290084  2.477349
   8.96066   8.96066      1.00  2.287384  2.474259
   8.96055   8.96055      1.00  2.289134  2.478689
   8.96044   8.96044      1.00  2.274404  2.461289
   8.96031   8.96031      1.00  2.288754  2.475209
   8.96020   8.96020      1.00  2.287014  2.477709
   8.96008   8.96008      1.00  2.289514  2.479869
   8.95996   8.95996      1.00  2.289584  2.480539
   8.95984   8.95984      1.00  2.289344  2.479859
   8.95972   8.95972      1.00  2.291794  2.481759
   8.95961   8.95961      1.00  2.288304  2.480399
   8.95950   8.95950      1.00  2.291094  2.479599
   8.95938   8.95938      1.00  2.285744  2.476669
   8.95926   8.95926      1.00  2.289254  2.477749
   8.95916   8.95916      1.00  2.291674  2.479769
   8.95905   8.95905      1.00  2.288984  2.477179
   8.95894   8.95894      1.00  2.288874  2.475619
   8.95882   8.95882      1.00  2.272784  2.454159
   8.95871   8.95871      1.00  2.287394  2.475889
   8.95860   8.95860      1.00  2.290114  2.476559
   8.95849   8.95849      1.00  2.288474  2.474599
   8.95837   8.95837      1.00  2.287634  2.473729
   8.95827   8.95827      1.00  2.288014  2.472369
   8.95816   8.95816      1.00  2.287314  2.474989
   8.95805   8.95805      1.00  2.287164  2.474249
   8.95793   8.95793      1.00  2.287074  2.471399
   8.95783   8.95783      1.00  2.287644  2.471899
   8.95772   8.95772      1.00  2.289934  2.474219
   8.95761   8.95761      1.00  2.288594  2.474309
   8.95749   8.95749      1.00  2.287874  2.472539
   8.95738   8.95738      1.00  2.276164  2.459429
   8.95728   8.95728      1.00  2.288354  2.475809
   8.95716   8.95716      1.00  2.290034  2.477119
   8.95705   8.95705      1.00  2.288794  2.473449
   8.95695   8.95695      1.00  2.286914  2.470179
   8.95685   8.95685      1.00  2.288134  2.474459
   8.95673   8.95673      1.00  2.289164  2.475749
   8.95662   8.95662      1.00  2.287474  2.472579
   8.95652   8.95652      1.00  2.289574  2.472409
   8.95641   8.95641      1.00  2.284214  2.465469
   8.95630   8.95630      1.00  2.285934  2.471489
   8.95620   8.95620      1.00  2.290064  2.472999
   8.95610   8.95610      1.00  2.286044  2.468959
   8.95600   8.95600      1.00  2.284454  2.468789
   8.95589   8.95589      1.00  2.273094  2.457449
   8.95579   8.95579      1.00  2.286684  2.474709
   8.95569   8.95569      1.00  2.285624  2.467379
   8.95559   8.95559      1.00  2.289904  2.473139
   8.95548   8.95548      1.00  2.284944  2.468509
   8.95538   8.95538      1.00  2.289084  2.471119
   8.95527   8.95527      1.00  2.286784  2.470609
   8.95517   8.95517      1.00  2.286624  2.466409
   8.95507   8.95507      1.00  2.288214  2.471379
   8.95496   8.95496      1.00  2.286594  2.470479
   8.95486   8.95486      1.00  2.288664  2.474279
   8.95475   8.95475      1.00  2.286204  2.471059
   8.95465   8.95465      1.00  2.284324  2.467339
   8.95454   8.95454      1.00  2.278854  2.465309
   8.95442   8.95442      1.00  2.282314  2.466769
   8.95432   8.95432      1.00  2.284994  2.468369
   8.95420   8.95420      1.00  2.284824  2.470779
   8.95409   8.95409      1.00  2.286724  2.467039
   8.95398   8.95398      1.00  2.283674  2.466179
   8.95387   8.95387      1.00  2.286724  2.470319
   8.95375   8.95375      1.00  2.286174  2.468069
   8.95364   8.95364      1.00  2.288074  2.473899
   8.95352   8.95352      1.00  2.286464  2.470979
   8.95341   8.95341      1.00  2.285964  2.467099
   8.95328   8.95328      1.00  2.284584  2.466069
   8.95317   8.95317      1.00  2.286384  2.467569
   8.95306   8.95306      1.00  2.284424  2.463419
   8.95295   8.95295      1.00  2.283764  2.463569
   8.95283   8.95283      1.00  2.278334  2.458519
   8.95271   8.95271      1.00  2.281284  2.457299
   8.95260   8.95260      1.00  2.286784  2.461499
   8.95249   8.95249      1.00  2.286244  2.461499
   8.95237   8.95237      1.00  2.284984  2.461409
   8.95226   8.95226      1.00  2.286734  2.461539
   8.95215   8.95215      1.00  2.284674  2.458249
   8.95204   8.95204      1.00  2.285364  2.458669
   8.95193   8.95193      1.00  2.284124  2.459229
   8.95182   8.95182      1.00  2.283724  2.458139
   8.95171   8.95171      1.00  2.283314  2.454589
   8.95161   8.95161      1.00  2.281954  2.449169
   8.95149   8.95149      1.00  2.284184  2.453579
   8.95138   8.95138      1.00  2.285794  2.455399
   8.95127   8.95127      1.00  2.271524  2.441019
   8.95116   8.95116      1.00  2.283564  2.452009
   8.95104   8.95104      1.00  2.282614  2.449939
   8.95092   8.95092      1.00  2.284344  2.451759
   8.95081   8.95081      1.00  2.282894  2.453389
   8.95070   8.95070      1.00  2.284884  2.451559
   8.95058   8.95058      1.00  2.286534  2.451269
   8.95046   8.95046      1.00  2.283124  2.445759
   8.95035   8.95035      1.00  2.286044  2.454169
   8.95023   8.95023      1.00  2.280004  2.446909
   8.95011   8.95011      1.00  2.287874  2.448259
   8.95000   8.95000      1.00  2.282844  2.443439
   8.94988   8.94988      1.00  2.283124  2.446349
   8.94976   8.94976      1.00  2.281454  2.442929
   8.94964   8.94964      1.00  2.266774  2.425029
   8.94952   8.94952      1.00  2.282034  2.443279
   8.94941   8.94941      1.00  2.284354  2.444169
   8.94930   8.94930      1.00  2.287514  2.444639
   8.94918   8.94918      1.00  2.283774  2.436839
   8.94907   8.94907      1.00  2.282634  2.438319
   8.94896   8.94896      1.00  2.283814  2.438119
   8.94886   8.94886      1.00  2.285024  2.439559
   8.94874   8.94874      1.00  2.284934  2.439999
   8.94862   8.94862      1.00  2.283454  2.439399
   8.94852   8.94852      1.00  2.280284  2.432479
   8.94842   8.94842      1.00  2.282004  2.433679
   8.94830   8.94830      1.00  2.283794  2.432819
   8.94819   8.94819      1.00  2.283884  2.430469
   8.94808   8.94808      1.00  2.268954  2.412569
   8.94798   8.94798      1.00  2.284294  2.427519
   8.94786   8.94786      1.00  2.280984  2.424659
   8.94775   8.94775      1.00  2.281564  2.423629
   8.94764   8.94764      1.00  2.282504  2.426289
   8.94753   8.94753      1.00  2.282154  2.424239
   8.94741   8.94741      1.00  2.283934  2.424929
   8.94730   8.94730      1.00  2.280124  2.422079
   8.94720   8.94720      1.00  2.283394  2.422019
   8.94709   8.94709      1.00  2.283054  2.423069
   8.94698   8.94698      1.00  2.282354  2.419249
   8.94687   8.94687      1.00  2.282374  2.414759
   8.94676   8.94676      1.00  2.282674  2.414329
   8.94666   8.94666      1.00  2.269274  2.398849
   8.94655   8.94655      1.00  2.280294  2.415149
   8.94644   8.94644      1.00  2.284304  2.418039
   8.94634   8.94634      1.00  2.281374  2.413999
   8.94623   8.94623      1.00  2.282304  2.412049
   8.94613   8.94613      1.00  2.281674  2.414079
   8.94603   8.94603      1.00  2.280814  2.410299
   8.94593   8.94593      1.00  2.281714  2.404469
   8.94583   8.94583      1.00  2.281814  2.400289
   8.94572   8.94572      1.00  2.279814  2.391859
   8.94561   8.94561      1.00  2.280394  2.390679
   8.94551   8.94551      1.00  2.276654  2.389999
   8.94541   8.94541      1.00  2.280884  2.386139
   8.94531   8.94531      1.00  2.277824  2.382709
   8.94520   8.94520      1.00  2.272374  2.376449
   8.94510   8.94510      1.00  2.282384  2.386109
   8.94500   8.94500      1.00  2.282484  2.379949
   8.94489   8.94489      1.00  2.283604  2.379109
   8.94478   8.94478      1.00  2.283234  2.379899
   8.94468   8.94468      1.00  2.281934  2.378579
   8.94457   8.94457      1.00  2.281264  2.374689
   8.94446   8.94446      1.00  2.281794  2.370639
   8.94435   8.94435      1.00  2.279734  2.362409
   8.94424   8.94424      1.00  2.279994  2.364119
   8.94413   8.94413      1.00  2.279804  2.363739
   8.94401   8.94401      1.00  2.281364  2.361209
   8.94390   8.94390      1.00  2.281194  2.354629
   8.94379   8.94379      1.00  2.267104  2.337839
   8.94368   8.94368      1.00  2.277894  2.345869
   8.94355   8.94355      1.00  2.281044  2.342559
   8.94344   8.94344      1.00  2.279444  2.341459
   8.94332   8.94332      1.00  2.278864  2.333659
   8.94321   8.94321      1.00  2.278174  2.325319
   8.94309   8.94309      1.00  2.279094  2.329189
   8.94297   8.94297      1.00  2.282874  2.324489
   8.94286   8.94286      1.00  2.281274  2.316119
   8.94275   8.94275      1.00  2.278444  2.307729
   8.94263   8.94263      1.00  2.279904  2.304479
   8.94252   8.94252      1.00  2.278844  2.297639
   8.94241   8.94241      1.00  2.280474  2.296179
   8.94229   8.94229      1.00  2.280524  2.292079
   8.94218   8.94218      1.00  2.266934  2.272209
   8.94207   8.94207      1.00  2.277884  2.276349
   8.94197   8.94197      1.00  2.276894  2.270479
   8.94186   8.94186      1.00  2.279074  2.263569
   8.94175   8.94175      1.00  2.277434  2.258909
   8.94164   8.94164      1.00  2.282284  2.256439
   8.94153   8.94153      1.00  2.277574  2.244989
   8.94142   8.94142      1.00  2.277924  2.234579
   8.94131   8.94131      1.00  2.278794  2.224529
   8.94119   8.94119      1.00  2.276194  2.215469
   8.94108   8.94108      1.00  2.279244  2.205419
   8.94097   8.94097      1.00  2.278734  2.196349
   8.94085   8.94085      1.00  2.280274  2.187349
   8.94073   8.94073      1.00  2.274764  2.168809
   8.94062   8.94062      1.00  2.277494  2.165069
   8.94051   8.94051      1.00  2.264044  2.141329
   8.94038   8.94038      1.00  2.279694  2.138539
   8.94027   8.94027      1.00  2.279924  2.127129
   8.94015   8.94015      1.00  2.276584  2.111569
   8.94003   8.94003      1.00  2.278584  2.092739
   8.93991   8.93991      1.00  2.275654  2.074769
   8.93980   8.93980      1.00  2.282094  2.063429
   8.93968   8.93968      1.00  2.278044  2.041529
   8.93957   8.93957      1.00  2.275184  2.020009
   8.93945   8.93945      1.00  2.278994  2.002409
   8.93934   8.93934      1.00  2.275104  1.976209
   8.93922   8.93922      1.00  2.275354  1.956869
   8.93911   8.93911      1.00  2.278184  1.939509
   8.93900   8.93900      1.00  2.268164  1.906639
   8.93888   8.93888      1.00  2.274704  1.883409
   8.93877   8.93877      1.00  2.276814  1.859269
   8.93866   8.93866      1.00  2.277944  1.837779
   8.93855   8.93855      1.00  2.277054  1.756519
   8.93844   8.93844      1.00  2.277174  1.760489
   8.93834   8.93834      1.00  2.275994  1.741499
   8.93823   8.93823      1.00  2.276034  1.707329
   8.93811   8.93811      1.00  2.276714  1.679069
   8.93800   8.93800      1.00  2.278564  1.640359
   8.93790   8.93790      1.00  2.276134  1.588679
   8.93779   8.93779      1.00  2.276644  1.561949
   8.93767   8.93767      1.00  2.276504  1.535689
   8.93756   8.93756      1.00  2.278314  1.493459
   8.93745   8.93745      1.00  2.268494  1.449849
   8.93735   8.93735      1.00  2.273134  1.414929
   8.93723   8.93723      1.00  2.277334  1.378479
   8.93712   8.93712      1.00  2.274504  1.340399
   8.93702   8.93702      1.00  2.277084  1.303109
   8.93691   8.93691      1.00  2.275714  1.264599
   8.93680   8.93680      1.00  2.278244  1.225129
   8.93669   8.93669      1.00  2.274324  1.182669
   8.93658   8.93658      1.00  2.278074  1.146669
   8.93648   8.93648      1.00  2.276794  1.108409
   8.93637   8.93637      1.00  2.275774  1.070709
   8.93626   8.93626      1.00  2.277954  1.031319
   8.93617   8.93617      1.00  2.271874   .997639
   8.93606   8.93606      1.00  2.272464   .961039
   8.93596   8.93596      1.00  2.269794   .926239
   8.93585   8.93585      1.00  2.273914   .891599
   8.93575   8.93575      1.00  2.275074   .865079
   8.93565   8.93565      1.00  2.275454   .829219
   8.93555   8.93555      1.00  2.276814   .801249
   8.93544   8.93544      1.00  2.275454   .767769
   8.93534   8.93534      1.00  2.275414   .740999
   8.93524   8.93524      1.00  2.272154   .718109
   8.93514   8.93514      1.00  2.274204   .688849
   8.93503   8.93503      1.00  2.273314   .662259
   8.93492   8.93492      1.00  2.276684   .640269
   8.93482   8.93482      1.00  2.271644   .617859
   8.93471   8.93471      1.00  2.275264   .597719
   8.93460   8.93460      1.00  2.261324   .572999
   8.93449   8.93449      1.00  2.275184   .554219
   8.93439   8.93439      1.00  2.277834   .539049
   8.93428   8.93428      1.00  2.276504   .522679
   8.93416   8.93416      1.00  2.272424   .500929
   8.93405   8.93405      1.00  2.274444   .489619
   8.93393   8.93393      1.00  2.274484   .473479
   8.93382   8.93382      1.00  2.275504   .460019
   8.93370   8.93370      1.00  2.275314   .447219
   8.93359   8.93359      1.00  2.270534   .432159
   8.93348   8.93348      1.00  2.272344   .418699
   8.93336   8.93336      1.00  2.273374   .407209
   8.93323   8.93323      1.00  2.273844   .395629
   8.93313   8.93313      1.00  2.273234   .385589
   8.93302   8.93302      1.00  2.255934   .374569
   8.93290   8.93290      1.00  2.268624   .367099
   8.93278   8.93278      1.00  2.273204   .361529
   8.93267   8.93267      1.00  2.272734   .353599
   8.93256   8.93256      1.00  2.275914   .347429
   8.93244   8.93244      1.00  2.272324   .339979
   8.93232   8.93232      1.00  2.274514   .333149
   8.93221   8.93221      1.00  2.272914   .328639
   8.93210   8.93210      1.00  2.273624   .324809
   8.93199   8.93199      1.00  2.273394   .321829
   8.93188   8.93188      1.00  2.273664   .318329
   8.93177   8.93177      1.00  2.271684   .314259
   8.93166   8.93166      1.00  2.271344   .310769
   8.93155   8.93155      1.00  2.268434   .308639
   8.93144   8.93144      1.00  2.270904   .306729
   8.93133   8.93133      1.00  2.256564   .304309
   8.93122   8.93122      1.00  2.267224   .303289
   8.93110   8.93110      1.00  2.271634   .303989
   8.93098   8.93098      1.00  2.270064   .303989
   8.93088   8.93088      1.00  2.271754   .301679
   8.93077   8.93077      1.00  2.273544   .301639
   8.93064   8.93064      1.00  2.269654   .303269
   8.93052   8.93052      1.00  2.268944   .301379
   8.93041   8.93041      1.00  2.272424   .301739
   8.93030   8.93030      1.00  2.267204   .301529
   8.93017   8.93017      1.00  2.272004   .300199
   8.93005   8.93005      1.00  2.270984   .301219
   8.92994   8.92994      1.00  2.270284   .300179
   8.92982   8.92982      1.00  2.256674   .299489
   8.92970   8.92970      1.00  2.268744   .299909
   8.92959   8.92959      1.00  2.269794   .300789
   8.92947   8.92947      1.00  2.272864   .299589
   8.92936   8.92936      1.00  2.270544   .300909
   8.92925   8.92925      1.00  2.268424   .300539
   8.92913   8.92913      1.00  2.269784   .300179
   8.92902   8.92902      1.00  2.268434   .299799
   8.92891   8.92891      1.00  2.270734   .300059
   8.92879   8.92879      1.00  2.270884   .300799
   8.92868   8.92868      1.00  2.268914   .300549
   8.92858   8.92858      1.00  2.269364   .299909
   8.92847   8.92847      1.00  2.267524   .300479
   8.92836   8.92836      1.00  2.269034   .299459
   8.92824   8.92824      1.00  2.260934   .299769
   8.92813   8.92813      1.00  2.268384   .298349
   8.92802   8.92802      1.00  2.272204   .300129
   8.92791   8.92791      1.00  2.268324   .298879
   8.92779   8.92779      1.00  2.268584   .299489
   8.92769   8.92769      1.00  2.273134   .300039
   8.92758   8.92758      1.00  2.271074   .299489
   8.92746   8.92746      1.00  2.270704   .300109
   8.92735   8.92735      1.00  2.269394   .298419
   8.92724   8.92724      1.00  2.266944   .299449
   8.92714   8.92714      1.00  2.268624   .301289
   8.92703   8.92703      1.00  2.270104   .300209
   8.92692   8.92692      1.00  2.270704   .301029
   8.92681   8.92681      1.00  2.259914   .299779
   8.92670   8.92670      1.00  2.266204   .299849
   8.92659   8.92659      1.00  2.267894   .300049
   8.92648   8.92648      1.00  2.268814   .301039
   8.92638   8.92638      1.00  2.270544   .303169
   8.92628   8.92628      1.00  2.269854   .302329
   8.92617   8.92617      1.00  2.269264   .301099
   8.92607   8.92607      1.00  2.270494   .303699
   8.92597   8.92597      1.00  2.268444   .303509
   8.92587   8.92587      1.00  2.270364   .306859
   8.92576   8.92576      1.00  2.270644   .307479
   8.92566   8.92566      1.00  2.268914   .306789
   8.92556   8.92556      1.00  2.269604   .307119
   8.92545   8.92545      1.00  2.266964   .306579
   8.92535   8.92535      1.00  2.251774   .303619
   8.92524   8.92524      1.00  2.267184   .308879
   8.92514   8.92514      1.00  2.270204   .310419
   8.92504   8.92504      1.00  2.265774   .309529
   8.92493   8.92493      1.00  2.269114   .312309
   8.92482   8.92482      1.00  2.268154   .311389
   8.92472   8.92472      1.00  2.266574   .311949
   8.92461   8.92461      1.00  2.269324   .314759
   8.92450   8.92450      1.00  2.264454   .315419
   8.92438   8.92438      1.00  2.264634   .316469
   8.92428   8.92428      1.00  2.267114   .319269
   8.92417   8.92417      1.00  2.267454   .321889
   8.92406   8.92406      1.00  2.271094   .324889
   8.92394   8.92394      1.00  2.265144   .323459
   8.92383   8.92383      1.00  2.257154   .325199
   8.92372   8.92372      1.00  2.265814   .325359
   8.92360   8.92360      1.00  2.266074   .327089
   8.92348   8.92348      1.00  2.267424   .330349
   8.92337   8.92337      1.00  2.268164   .334319
   8.92325   8.92325      1.00  2.265254   .339229
   8.92312   8.92312      1.00  2.262394   .336949
   8.92301   8.92301      1.00  2.264494   .339669
   8.92290   8.92290      1.00  2.265284   .341639
   8.92279   8.92279      1.00  2.263814   .338519
   8.92267   8.92267      1.00  2.266694   .340189
   8.92256   8.92256      1.00  2.263664   .341319
   8.92244   8.92244      1.00  2.263244   .342059
   8.92234   8.92234      1.00  2.262934   .343899
   8.92222   8.92222      1.00  2.250394   .343719
   8.92211   8.92211      1.00  2.264464   .348909
   8.92200   8.92200      1.00  2.266484   .352039
   8.92189   8.92189      1.00  2.264264   .351999
   8.92178   8.92178      1.00  2.263104   .352569
   8.92167   8.92167      1.00  2.266194   .353959
   8.92156   8.92156      1.00  2.262594   .354639
   8.92145   8.92145      1.00  2.265064   .356429
   8.92134   8.92134      1.00  2.263274   .358539
   8.92123   8.92123      1.00  2.261454   .359789
   8.92111   8.92111      1.00  2.263354   .360129
   8.92100   8.92100      1.00  2.262454   .361149
   8.92088   8.92088      1.00  2.264764   .363809
   8.92077   8.92077      1.00  2.247284   .364629
   8.92066   8.92066      1.00  2.259184   .368789
   8.92054   8.92054      1.00  2.261674   .368819
   8.92042   8.92042      1.00  2.263604   .368059
   8.92030   8.92030      1.00  2.261544   .367859
   8.92019   8.92019      1.00  2.261174   .368859
   8.92008   8.92008      1.00  2.260704   .369539
   8.91995   8.91995      1.00  2.260294   .369439
   8.91983   8.91983      1.00  2.265844   .370639
   8.91972   8.91972      1.00  2.261424   .371729
   8.91960   8.91960      1.00  2.262244   .372399
   8.91948   8.91948      1.00  2.259174   .372809
   8.91936   8.91936      1.00  2.261204   .372399
   8.91925   8.91925      1.00  2.262764   .372149
   8.91915   8.91915      1.00  2.263194   .373499
   8.91903   8.91903      1.00  2.252914   .371879
   8.91892   8.91892      1.00  2.258224   .374149
   8.91881   8.91881      1.00  2.259404   .374239
   8.91870   8.91870      1.00  2.259594   .373379
   8.91859   8.91859      1.00  2.261774   .374699
   8.91847   8.91847      1.00  2.264434   .375239
   8.91836   8.91836      1.00  2.261184   .372449
   8.91825   8.91825      1.00  2.259194   .374479
   8.91814   8.91814      1.00  2.258164   .372639
   8.91803   8.91803      1.00  2.257134   .373489
   8.91792   8.91792      1.00  2.260734   .373769
   8.91781   8.91781      1.00  2.262434   .373699
   8.91770   8.91770      1.00  2.259414   .371719
   8.91759   8.91759      1.00  2.260234   .370829
   8.91748   8.91748      1.00  2.245874   .369109
   8.91738   8.91738      1.00  2.262334   .371009
   8.91727   8.91727      1.00  2.263574   .369559
   8.91715   8.91715      1.00  2.261134   .368489
   8.91705   8.91705      1.00  2.259104   .370099
   8.91694   8.91694      1.00  2.261134   .368969
   8.91683   8.91683      1.00  2.260014   .369799
   8.91672   8.91672      1.00  2.261784   .366639
   8.91662   8.91662      1.00  2.262084   .366919
   8.91651   8.91651      1.00  2.259054   .365229
   8.91640   8.91640      1.00  2.261364   .363139
   8.91629   8.91629      1.00  2.259664   .363429
   8.91619   8.91619      1.00  2.259074   .361449
   8.91609   8.91609      1.00  2.260584   .358469
   8.91598   8.91598      1.00  2.250454   .358339
   8.91588   8.91588      1.00  2.259384   .357309
   8.91578   8.91578      1.00  2.256664   .357709
   8.91568   8.91568      1.00  2.260324   .360599
   8.91557   8.91557      1.00  2.262084   .358279
   8.91547   8.91547      1.00  2.260694   .357819
   8.91537   8.91537      1.00  2.261714   .358179
   8.91527   8.91527      1.00  2.260424   .353149
   8.91517   8.91517      1.00  2.256984   .352419
   8.91505   8.91505      1.00  2.259734   .349829
   8.91496   8.91496      1.00  2.261834   .350899
   8.91486   8.91486      1.00  2.259094   .349169
   8.91474   8.91474      1.00  2.259184   .347189
   8.91464   8.91464      1.00  2.241894   .343859
   8.91453   8.91453      1.00  2.257964   .345209
   8.91442   8.91442      1.00  2.258164   .344389
   8.91430   8.91430      1.00  2.262014   .344329
   8.91419   8.91419      1.00  2.259964   .342039
   8.91408   8.91408      1.00  2.258664   .341099
   8.91397   8.91397      1.00  2.260474   .341209
   8.91386   8.91386      1.00  2.256974   .339229
   8.91374   8.91374      1.00  2.260974   .339579
   8.91363   8.91363      1.00  2.259224   .338109
   8.91351   8.91351      1.00  2.258834   .337719
   8.91339   8.91339      1.00  2.259384   .337399
   8.91328   8.91328      1.00  2.255244   .335559
   8.91317   8.91317      1.00  2.260884   .335829
   8.91305   8.91305      1.00  2.241434   .331809
   8.91294   8.91294      1.00  2.258944   .332679
   8.91282   8.91282      1.00  2.260404   .333559
   8.91271   8.91271      1.00  2.258304   .331479
   8.91260   8.91260      1.00  2.261394   .329539
   8.91248   8.91248      1.00  2.257794   .327279
   8.91237   8.91237      1.00  2.260164   .327009
   8.91226   8.91226      1.00  2.258724   .325999
   8.91215   8.91215      1.00  2.258994   .325489
   8.91203   8.91203      1.00  2.258024   .323799
   8.91192   8.91192      1.00  2.257864   .322819
   8.91182   8.91182      1.00  2.257984   .320869
   8.91171   8.91171      1.00  2.254744   .319199
   8.91160   8.91160      1.00  2.257884   .317959
   8.91148   8.91148      1.00  2.245314   .316399
   8.91138   8.91138      1.00  2.258184   .314819
   8.91127   8.91127      1.00  2.261354   .315909
   8.91115   8.91115      1.00  2.257434   .314539
   8.91104   8.91104      1.00  2.258204   .311409
   8.91092   8.91092      1.00  2.259144   .311039
   8.91081   8.91081      1.00  2.259434   .310799
   8.91069   8.91069      1.00  2.258544   .308969
   8.91058   8.91058      1.00  2.257504   .307639
   8.91047   8.91047      1.00  2.256864   .305979
   8.91035   8.91035      1.00  2.257354   .305019
   8.91023   8.91023      1.00  2.257834   .305589
   8.91012   8.91012      1.00  2.259094   .303839
   8.91000   8.91000      1.00  2.258184   .301609
   8.90988   8.90988      1.00  2.243274   .299339
   8.90976   8.90976      1.00  2.252414   .298719
   8.90964   8.90964      1.00  2.258914   .299529
   8.90953   8.90953      1.00  2.261164   .298509
   8.90942   8.90942      1.00  2.256314   .298619
   8.90930   8.90930      1.00  2.260624   .297539
   8.90918   8.90918      1.00  2.257004   .294759
   8.90907   8.90907      1.00  2.257834   .295619
   8.90897   8.90897      1.00  2.258284   .295639
   8.90885   8.90885      1.00  2.260294   .295449
   8.90874   8.90874      1.00  2.261834   .294169
   8.90864   8.90864      1.00  2.257254   .293769
   8.90853   8.90853      1.00  2.257044   .294589
   8.90842   8.90842      1.00  2.255044   .295229
   8.90830   8.90830      1.00  2.257654   .295519
   8.90820   8.90820      1.00  2.246674   .293939
   8.90809   8.90809      1.00  2.256184   .294359
   8.90798   8.90798      1.00  2.256834   .293199
   8.90787   8.90787      1.00  2.256174   .292309
   8.90776   8.90776      1.00  2.257294   .293619
   8.90765   8.90765      1.00  2.259214   .293449
   8.90753   8.90753      1.00  2.256954   .294149
   8.90742   8.90742      1.00  2.257124   .297109
   8.90732   8.90732      1.00  2.255194   .296609
   8.90721   8.90721      1.00  2.252884   .297179
   8.90709   8.90709      1.00  2.258374   .297189
   8.90698   8.90698      1.00  2.257784   .297259
   8.90688   8.90688      1.00  2.256574   .296459
   8.90677   8.90677      1.00  2.256564   .296329
   8.90666   8.90666      1.00  2.242354   .292889
   8.90655   8.90655      1.00  2.255654   .296999
   8.90645   8.90645      1.00  2.257354   .298599
   8.90635   8.90635      1.00  2.258184   .298279
   8.90624   8.90624      1.00  2.257344   .299429
   8.90614   8.90614      1.00  2.256424   .299769
   8.90604   8.90604      1.00  2.254054   .300989
   8.90594   8.90594      1.00  2.253434   .301299
   8.90583   8.90583      1.00  2.256374   .303909
   8.90572   8.90572      1.00  2.254754   .305349
   8.90562   8.90562      1.00  2.257294   .306079
   8.90552   8.90552      1.00  2.254154   .305789
   8.90542   8.90542      1.00  2.256154   .308249
   8.90532   8.90532      1.00  2.258224   .310339
   8.90522   8.90522      1.00  2.239594   .308989
   8.90512   8.90512      1.00  2.256114   .309519
   8.90501   8.90501      1.00  2.255834   .309649
   8.90490   8.90490      1.00  2.255484   .310339
   8.90480   8.90480      1.00  2.252854   .310699
   8.90469   8.90469      1.00  2.258364   .311449
   8.90457   8.90457      1.00  2.257724   .312239
   8.90447   8.90447      1.00  2.258754   .313169
   8.90436   8.90436      1.00  2.258804   .313799
   8.90425   8.90425      1.00  2.256724   .313209
   8.90414   8.90414      1.00  2.256424   .316879
   8.90403   8.90403      1.00  2.253084   .314259
   8.90391   8.90391      1.00  2.255904   .316479
   8.90379   8.90379      1.00  2.253704   .316679
   8.90368   8.90368      1.00  2.253224   .319059
   8.90356   8.90356      1.00  2.238154   .318439
   8.90344   8.90344      1.00  2.253324   .321109
   8.90333   8.90333      1.00  2.254604   .322899
   8.90322   8.90322      1.00  2.254744   .322959
   8.90310   8.90310      1.00  2.256274   .322879
   8.90298   8.90298      1.00  2.256784   .323759
   8.90287   8.90287      1.00  2.255374   .322109
   8.90275   8.90275      1.00  2.254324   .323799
   8.90264   8.90264      1.00  2.254294   .324999
   8.90253   8.90253      1.00  2.252024   .323849
   8.90242   8.90242      1.00  2.253164   .328599
   8.90230   8.90230      1.00  2.252994   .325879
   8.90219   8.90219      1.00  2.253664   .327149
   8.90208   8.90208      1.00  2.251824   .327969
   8.90197   8.90197      1.00  2.242084   .327319
   8.90186   8.90186      1.00  2.255864   .329299
   8.90175   8.90175      1.00  2.255564   .330299
   8.90164   8.90164      1.00  2.253104   .330239
   8.90154   8.90154      1.00  2.251294   .329509
   8.90143   8.90143      1.00  2.252764   .331649
   8.90131   8.90131      1.00  2.251204   .331719
   8.90120   8.90120      1.00  2.250934   .332559
   8.90108   8.90108      1.00  2.251204   .331079
   8.90097   8.90097      1.00  2.250714   .333469
   8.90085   8.90085      1.00  2.253994   .334069
   8.90074   8.90074      1.00  2.255664   .334769
   8.90063   8.90063      1.00  2.255544   .334799
   8.90051   8.90051      1.00  2.251414   .334389
   8.90039   8.90039      1.00  2.238204   .334549
   8.90027   8.90027      1.00  2.252484   .335789
   8.90016   8.90016      1.00  2.247144   .336199
   8.90003   8.90003      1.00  2.250464   .337079
   8.89991   8.89991      1.00  2.253884   .338529
   8.89980   8.89980      1.00  2.254584   .339959
   8.89969   8.89969      1.00  2.254894   .340119
   8.89957   8.89957      1.00  2.253554   .339529
   8.89945   8.89945      1.00  2.252324   .340359
   8.89934   8.89934      1.00  2.251324   .339159
   8.89923   8.89923      1.00  2.254144   .340799
   8.89912   8.89912      1.00  2.251774   .339539
   8.89900   8.89900      1.00  2.251794   .341369
   8.89889   8.89889      1.00  2.234384   .339079
   8.89878   8.89878      1.00  2.248204   .341049
   8.89867   8.89867      1.00  2.253684   .340479
   8.89855   8.89855      1.00  2.252404   .340599
   8.89845   8.89845      1.00  2.255824   .341769
   8.89834   8.89834      1.00  2.253674   .344219
   8.89823   8.89823      1.00  2.251204   .346459
   8.89811   8.89811      1.00  2.252964   .344479
   8.89801   8.89801      1.00  2.251624   .343569
   8.89790   8.89790      1.00  2.248484   .344199
   8.89779   8.89779      1.00  2.251934   .344769
   8.89768   8.89768      1.00  2.248324   .344669
   8.89757   8.89757      1.00  2.248784   .345189
   8.89746   8.89746      1.00  2.248174   .345559
   8.89735   8.89735      1.00  2.238634   .345279
   8.89724   8.89724      1.00  2.254554   .345799
   8.89713   8.89713      1.00  2.251594   .345399
   8.89703   8.89703      1.00  2.250624   .347689
   8.89691   8.89691      1.00  2.248874   .346919
   8.89680   8.89680      1.00  2.250764   .346659
   8.89669   8.89669      1.00  2.252314   .351439
   8.89659   8.89659      1.00  2.253274   .350709
   8.89648   8.89648      1.00  2.248704   .349149
   8.89638   8.89638      1.00  2.252844   .350659
   8.89628   8.89628      1.00  2.252624   .351399
   8.89618   8.89618      1.00  2.253694   .350169
   8.89607   8.89607      1.00  2.252904   .350949
   8.89596   8.89596      1.00  2.238504   .349039
   8.89587   8.89587      1.00  2.248724   .352449
   8.89576   8.89576      1.00  2.252344   .353469
   8.89565   8.89565      1.00  2.251904   .353449
   8.89555   8.89555      1.00  2.250774   .352939
   8.89545   8.89545      1.00  2.249454   .351109
   8.89535   8.89535      1.00  2.251814   .353929
   8.89525   8.89525      1.00  2.249154   .352339
   8.89515   8.89515      1.00  2.251364   .354709
   8.89504   8.89504      1.00  2.253824   .354749
   8.89494   8.89494      1.00  2.249264   .353169
   8.89483   8.89483      1.00  2.250154   .354089
   8.89472   8.89472      1.00  2.250354   .353369
   8.89461   8.89461      1.00  2.248534   .350459
   8.89451   8.89451      1.00  2.252294   .353669
   8.89440   8.89440      1.00  2.235594   .350929
   8.89428   8.89428      1.00  2.250974   .354639
   8.89418   8.89418      1.00  2.250964   .355829
   8.89406   8.89406      1.00  2.250004   .354429
   8.89395   8.89395      1.00  2.251414   .354579
   8.89383   8.89383      1.00  2.252314   .353809
   8.89372   8.89372      1.00  2.253854   .355389
   8.89360   8.89360      1.00  2.247784   .354699
   8.89348   8.89348      1.00  2.249244   .352009
   8.89337   8.89337      1.00  2.247194   .355279
   8.89326   8.89326      1.00  2.249524   .356319
   8.89314   8.89314      1.00  2.248504   .355949
   8.89302   8.89302      1.00  2.246684   .355369
   8.89290   8.89290      1.00  2.242524   .354569
   8.89279   8.89279      1.00  2.242844   .354129
   8.89269   8.89269      1.00  2.251984   .355609
   8.89257   8.89257      1.00  2.250274   .352389
   8.89245   8.89245      1.00  2.250164   .352859
   8.89234   8.89234      1.00  2.248714   .351369
   8.89224   8.89224      1.00  2.247204   .351089
   8.89212   8.89212      1.00  2.245824   .350379
   8.89200   8.89200      1.00  2.249114   .350899
   8.89190   8.89190      1.00  2.248854   .351469
   8.89180   8.89180      1.00  2.248334   .352009
   8.89168   8.89168      1.00  2.245914   .350969
   8.89157   8.89157      1.00  2.248434   .350739
   8.89146   8.89146      1.00  2.249744   .351389
   8.89135   8.89135      1.00  2.241894   .350499
   8.89123   8.89123      1.00  2.246514   .350969
   8.89112   8.89112      1.00  2.246844   .349389
   8.89101   8.89101      1.00  2.247134   .349289
   8.89090   8.89090      1.00  2.246614   .348279
   8.89079   8.89079      1.00  2.247034   .349169
   8.89067   8.89067      1.00  2.248284   .348969
   8.89056   8.89056      1.00  2.247074   .349129
   8.89044   8.89044      1.00  2.249194   .349039
   8.89032   8.89032      1.00  2.248414   .348219
   8.89020   8.89020      1.00  2.248824   .348049
   8.89008   8.89008      1.00  2.249524   .350199
   8.88996   8.88996      1.00  2.246394   .348239
   8.88985   8.88985      1.00  2.241684   .347549
   8.88973   8.88973      1.00  2.243764   .348569
   8.88962   8.88962      1.00  2.247664   .348559
   8.88950   8.88950      1.00  2.247334   .348309
   8.88938   8.88938      1.00  2.248664   .350769
   8.88927   8.88927      1.00  2.248284   .351159
   8.88916   8.88916      1.00  2.246824   .350619
   8.88905   8.88905      1.00  2.250774   .348389
   8.88893   8.88893      1.00  2.247404   .346669
   8.88882   8.88882      1.00  2.248594   .348199
   8.88872   8.88872      1.00  2.247134   .347749
   8.88860   8.88860      1.00  2.247234   .348119
   8.88849   8.88849      1.00  2.244054   .346079
   8.88838   8.88838      1.00  2.247284   .347259
   8.88827   8.88827      1.00  2.235304   .345759
   8.88816   8.88816      1.00  2.246834   .345719
   8.88805   8.88805      1.00  2.249724   .346739
   8.88794   8.88794      1.00  2.250804   .346829
   8.88783   8.88783      1.00  2.251044   .344759
   8.88772   8.88772      1.00  2.250704   .344709
   8.88761   8.88761      1.00  2.248254   .344409
   8.88749   8.88749      1.00  2.248524   .345499
   8.88739   8.88739      1.00  2.247404   .347599
   8.88728   8.88728      1.00  2.246964   .347849
   8.88717   8.88717      1.00  2.250134   .345669
   8.88706   8.88706      1.00  2.249684   .345109
   8.88695   8.88695      1.00  2.250394   .346109
   8.88684   8.88684      1.00  2.249944   .346349
   8.88673   8.88673      1.00  2.233884   .341949
   8.88662   8.88662      1.00  2.248184   .344179
   8.88652   8.88652      1.00  2.251094   .343899
   8.88642   8.88642      1.00  2.247124   .342769
   8.88631   8.88631      1.00  2.249604   .341919
   8.88621   8.88621      1.00  2.248824   .340379
   8.88611   8.88611      1.00  2.247874   .340829
   8.88600   8.88600      1.00  2.250024   .339959
   8.88590   8.88590      1.00  2.251544   .341599
   8.88579   8.88579      1.00  2.249984   .338729
   8.88569   8.88569      1.00  2.247854   .338479
   8.88560   8.88560      1.00  2.251184   .338079
   8.88549   8.88549      1.00  2.248604   .337369
   8.88539   8.88539      1.00  2.250334   .336379
   8.88528   8.88528      1.00  2.235734   .336259
   8.88518   8.88518      1.00  2.247364   .336709
   8.88508   8.88508      1.00  2.247454   .336799
   8.88497   8.88497      1.00  2.246824   .336209
   8.88487   8.88487      1.00  2.249974   .336619
   8.88476   8.88476      1.00  2.249214   .333479
   8.88465   8.88465      1.00  2.250864   .335049
   8.88454   8.88454      1.00  2.248474   .335039
   8.88444   8.88444      1.00  2.246864   .335549
   8.88432   8.88432      1.00  2.244144   .334489
   8.88421   8.88421      1.00  2.249194   .336899
   8.88410   8.88410      1.00  2.249174   .335239
   8.88400   8.88400      1.00  2.251784   .334949
   8.88388   8.88388      1.00  2.248364   .334389
   8.88376   8.88376      1.00  2.231304   .331629
   8.88364   8.88364      1.00  2.250394   .336429
   8.88353   8.88353      1.00  2.251344   .338029
   8.88342   8.88342      1.00  2.252174   .336529
   8.88329   8.88329      1.00  2.247714   .335419
   8.88318   8.88318      1.00  2.247844   .335559
   8.88308   8.88308      1.00  2.248554   .331749
   8.88296   8.88296      1.00  2.246774   .333779
   8.88285   8.88285      1.00  2.248544   .333699
   8.88273   8.88273      1.00  2.247934   .330899
   8.88262   8.88262      1.00  2.247844   .332359
   8.88251   8.88251      1.00  2.245024   .331229
   8.88239   8.88239      1.00  2.245084   .333039
   8.88228   8.88228      1.00  2.251044   .333679
   8.88218   8.88218      1.00  2.242334   .330879
   8.88207   8.88207      1.00  2.245864   .332079
   8.88196   8.88196      1.00  2.248474   .331469
   8.88185   8.88185      1.00  2.249354   .335209
   8.88174   8.88174      1.00  2.248854   .338659
   8.88164   8.88164      1.00  2.247474   .337759
   8.88152   8.88152      1.00  2.248754   .333659
   8.88141   8.88141      1.00  2.244804   .331149
   8.88130   8.88130      1.00  2.246394   .331859
   8.88119   8.88119      1.00  2.245594   .336579
   8.88108   8.88108      1.00  2.249434   .338199
   8.88096   8.88096      1.00  2.250534   .337899
   8.88086   8.88086      1.00  2.244894   .336329
   8.88074   8.88074      1.00  2.246684   .334739
   8.88062   8.88062      1.00  2.232214   .329339
   8.88050   8.88050      1.00  2.244234   .332199
   8.88039   8.88039      1.00  2.249534   .337349
   8.88028   8.88028      1.00  2.243874   .339189
   8.88015   8.88015      1.00  2.246274   .333689
   8.88003   8.88003      1.00  2.245754   .332069
   8.87992   8.87992      1.00  2.248974   .334159
   8.87981   8.87981      1.00  2.248284   .332049
   8.87969   8.87969      1.00  2.245164   .333119
   8.87957   8.87957      1.00  2.248724   .332599
   8.87946   8.87946      1.00  2.244314   .333419
   8.87935   8.87935      1.00  2.245914   .331209
   8.87922   8.87922      1.00  2.246824   .331779
   8.87911   8.87911      1.00  2.246054   .331249
   8.87900   8.87900      1.00  2.237614   .331609
   8.87890   8.87890      1.00  2.243234   .332519
   8.87878   8.87878      1.00  2.246664   .333449
   8.87867   8.87867      1.00  2.244914   .334379
   8.87856   8.87856      1.00  2.245834   .332889
   8.87845   8.87845      1.00  2.247544   .333999
   8.87833   8.87833      1.00  2.246144   .333379
   8.87822   8.87822      1.00  2.242454   .332679
   8.87812   8.87812      1.00  2.243754   .331699
   8.87801   8.87801      1.00  2.242424   .331979
   8.87789   8.87789      1.00  2.246434   .333589
   8.87778   8.87778      1.00  2.247404   .333879
   8.87768   8.87768      1.00  2.245044   .334379
   8.87757   8.87757      1.00  2.243914   .334019
   8.87746   8.87746      1.00  2.231364   .332379
   8.87734   8.87734      1.00  2.246624   .336179
   8.87724   8.87724      1.00  2.246814   .335319
   8.87713   8.87713      1.00  2.243564   .335509
   8.87702   8.87702      1.00  2.242614   .336719
   8.87691   8.87691      1.00  2.241274   .336329
   8.87680   8.87680      1.00  2.245384   .336989
   8.87669   8.87669      1.00  2.244014   .338579
   8.87658   8.87658      1.00  2.243654   .337029
   8.87648   8.87648      1.00  2.244664   .338649
   8.87637   8.87637      1.00  2.244324   .336979
   8.87627   8.87627      1.00  2.243994   .338029
   8.87616   8.87616      1.00  2.242434   .338819
   8.87606   8.87606      1.00  2.230224   .336459
   8.87596   8.87596      1.00  2.240594   .338289
   8.87586   8.87586      1.00  2.243824   .340329
   8.87575   8.87575      1.00  2.242804   .341009
   8.87565   8.87565      1.00  2.242404   .343499
   8.87555   8.87555      1.00  2.245044   .342929
   8.87545   8.87545      1.00  2.242844   .340309
   8.87534   8.87534      1.00  2.243794   .341139
   8.87523   8.87523      1.00  2.243664   .340779
   8.87513   8.87513      1.00  2.244174   .340749
   8.87504   8.87504      1.00  2.242954   .340999
   8.87492   8.87492      1.00  2.242344   .342439
   8.87481   8.87481      1.00  2.240834   .342429
   8.87471   8.87471      1.00  2.230814   .340339
   8.87460   8.87460      1.00  2.238234   .341579
   8.87449   8.87449      1.00  2.242914   .342719
   8.87438   8.87438      1.00  2.243304   .343489
   8.87427   8.87427      1.00  2.244444   .345509
   8.87417   8.87417      1.00  2.240744   .346909
   8.87404   8.87404      1.00  2.241144   .346479
   8.87392   8.87392      1.00  2.242164   .345159
   8.87381   8.87381      1.00  2.240664   .346929
   8.87370   8.87370      1.00  2.242184   .347549
   8.87358   8.87358      1.00  2.243004   .349159
   8.87346   8.87346      1.00  2.241044   .348799
   8.87335   8.87335      1.00  2.241504   .348319
   8.87324   8.87324      1.00  2.241414   .351269
   8.87313   8.87313      1.00  2.228264   .345619
   8.87301   8.87301      1.00  2.242154   .347639
   8.87289   8.87289      1.00  2.239554   .347049
   8.87278   8.87278      1.00  2.242904   .348259
   8.87265   8.87265      1.00  2.239334   .347669
   8.87254   8.87254      1.00  2.241434   .346869
   8.87244   8.87244      1.00  2.237404   .348369
   8.87232   8.87232      1.00  2.242184   .349409
   8.87221   8.87221      1.00  2.241094   .346279
   8.87209   8.87209      1.00  2.238014   .347859
   8.87199   8.87199      1.00  2.241424   .350229
   8.87188   8.87188      1.00  2.239964   .348749
   8.87177   8.87177      1.00  2.239694   .349849
   8.87166   8.87166      1.00  2.237594   .349459
   8.87155   8.87155      1.00  2.227404   .346849
   8.87144   8.87144      1.00  2.241204   .351969
   8.87132   8.87132      1.00  2.241134   .350619
   8.87121   8.87121      1.00  2.239794   .352989
   8.87110   8.87110      1.00  2.240164   .352119
   8.87099   8.87099      1.00  2.239614   .352519
   8.87088   8.87088      1.00  2.243004   .355589
   8.87076   8.87076      1.00  2.240214   .354579
   8.87065   8.87065      1.00  2.241354   .355309
   8.87053   8.87053      1.00  2.242734   .355859
   8.87041   8.87041      1.00  2.239004   .355839
   8.87028   8.87028      1.00  2.237164   .356149
   8.87017   8.87017      1.00  2.239564   .358429
   8.87005   8.87005      1.00  2.239884   .358579
   8.86993   8.86993      1.00  2.224804   .353219
   8.86981   8.86981      1.00  2.238924   .355939
   8.86970   8.86970      1.00  2.239434   .355699
   8.86958   8.86958      1.00  2.240344   .355659
   8.86947   8.86947      1.00  2.240034   .358079
   8.86935   8.86935      1.00  2.241304   .359919
   8.86924   8.86924      1.00  2.241894   .358109
   8.86913   8.86913      1.00  2.238384   .355929
   8.86902   8.86902      1.00  2.241194   .356819
   8.86890   8.86890      1.00  2.241154   .359479
   8.86880   8.86880      1.00  2.238674   .359379
   8.86869   8.86869      1.00  2.239324   .359259
   8.86857   8.86857      1.00  2.239114   .360689
   8.86846   8.86846      1.00  2.241984   .359039
   8.86835   8.86835      1.00  2.238434   .359239
   8.86825   8.86825      1.00  2.229294   .357309
   8.86813   8.86813      1.00  2.241964   .360119
   8.86802   8.86802      1.00  2.242204   .361009
   8.86791   8.86791      1.00  2.239354   .360119
   8.86780   8.86780      1.00  2.239844   .359779
   8.86769   8.86769      1.00  2.238294   .358369
   8.86758   8.86758      1.00  2.238194   .360769
   8.86747   8.86747      1.00  2.238804   .358109
   8.86736   8.86736      1.00  2.234914   .359269
   8.86725   8.86725      1.00  2.240344   .361589
   8.86714   8.86714      1.00  2.241114   .361529
   8.86703   8.86703      1.00  2.241624   .363659
   8.86692   8.86692      1.00  2.239204   .362979
   8.86681   8.86681      1.00  2.226094   .359639
   8.86670   8.86670      1.00  2.241364   .360899
   8.86660   8.86660      1.00  2.237704   .362919
   8.86650   8.86650      1.00  2.238684   .364079
   8.86639   8.86639      1.00  2.242804   .366499
   8.86628   8.86628      1.00  2.239954   .364119
   8.86618   8.86618      1.00  2.240744   .362959
   8.86608   8.86608      1.00  2.237704   .361469
   8.86597   8.86597      1.00  2.238604   .363549
   8.86587   8.86587      1.00  2.238904   .365109
   8.86577   8.86577      1.00  2.240074   .365639
   8.86566   8.86566      1.00  2.237534   .364849
   8.86556   8.86556      1.00  2.238354   .364759
   8.86546   8.86546      1.00  2.228554   .362579
   8.86536   8.86536      1.00  2.234434   .364029
   8.86525   8.86525      1.00  2.240134   .366939
   8.86514   8.86514      1.00  2.236604   .367109
   8.86504   8.86504      1.00  2.240004   .366209
   8.86493   8.86493      1.00  2.240434   .367129
   8.86483   8.86483      1.00  2.240844   .366249
   8.86472   8.86472      1.00  2.238564   .367149
   8.86461   8.86461      1.00  2.237354   .367069
   8.86451   8.86451      1.00  2.235924   .368119
   8.86440   8.86440      1.00  2.238184   .365849
   8.86429   8.86429      1.00  2.236854   .367389
   8.86418   8.86418      1.00  2.239394   .366059
   8.86407   8.86407      1.00  2.235094   .365399
   8.86396   8.86396      1.00  2.222304   .364149
   8.86384   8.86384      1.00  2.236684   .365849
   8.86372   8.86372      1.00  2.238214   .366249
   8.86360   8.86360      1.00  2.239104   .367589
   8.86348   8.86348      1.00  2.237564   .368649
   8.86337   8.86337      1.00  2.234914   .366379
   8.86325   8.86325      1.00  2.236704   .368199
   8.86314   8.86314      1.00  2.235254   .368779
   8.86303   8.86303      1.00  2.236894   .369469
   8.86290   8.86290      1.00  2.233274   .368239
   8.86279   8.86279      1.00  2.237814   .369459
   8.86268   8.86268      1.00  2.235514   .369119
   8.86257   8.86257      1.00  2.235914   .370089
   8.86246   8.86246      1.00  2.227804   .370789
   8.86233   8.86233      1.00  2.235274   .370369
   8.86223   8.86223      1.00  2.237824   .370699
   8.86212   8.86212      1.00  2.235584   .368949
   8.86201   8.86201      1.00  2.232964   .369439
   8.86189   8.86189      1.00  2.233334   .370119
   8.86179   8.86179      1.00  2.237074   .370609
   8.86168   8.86168      1.00  2.236124   .371169
   8.86157   8.86157      1.00  2.234744   .370209
   8.86146   8.86146      1.00  2.236344   .368309
   8.86135   8.86135      1.00  2.233444   .367999
   8.86124   8.86124      1.00  2.234544   .367919
   8.86112   8.86112      1.00  2.236184   .368529
   8.86100   8.86100      1.00  2.234374   .368769
   8.86089   8.86089      1.00  2.220834   .366999
   8.86078   8.86078      1.00  2.233304   .367899
   8.86066   8.86066      1.00  2.236424   .371159
   8.86055   8.86055      1.00  2.233174   .370539
   8.86043   8.86043      1.00  2.234564   .369499
   8.86031   8.86031      1.00  2.236194   .370919
   8.86019   8.86019      1.00  2.234744   .370199
   8.86007   8.86007      1.00  2.235374   .371089
   8.85996   8.85996      1.00  2.233844   .371699
   8.85984   8.85984      1.00  2.233494   .370739
   8.85972   8.85972      1.00  2.233554   .372209
   8.85960   8.85960      1.00  2.233594   .372279
   8.85949   8.85949      1.00  2.233574   .371769
   8.85938   8.85938      1.00  2.229094   .372219
   8.85926   8.85926      1.00  2.218644   .369029
   8.85915   8.85915      1.00  2.233724   .371709
   8.85903   8.85903      1.00  2.234754   .371879
   8.85892   8.85892      1.00  2.233164   .372519
   8.85881   8.85881      1.00  2.235844   .373449
   8.85870   8.85870      1.00  2.233494   .371739
   8.85859   8.85859      1.00  2.234114   .372629
   8.85849   8.85849      1.00  2.233504   .373699
   8.85837   8.85837      1.00  2.232204   .373609
   8.85826   8.85826      1.00  2.230544   .373379
   8.85816   8.85816      1.00  2.230204   .372549
   8.85805   8.85805      1.00  2.233024   .372359
   8.85793   8.85793      1.00  2.232284   .372949
   8.85782   8.85782      1.00  2.232824   .373239
   8.85771   8.85771      1.00  2.217574   .370129
   8.85760   8.85760      1.00  2.229474   .369059
   8.85749   8.85749      1.00  2.232554   .371879
   8.85738   8.85738      1.00  2.230854   .369719
   8.85727   8.85727      1.00  2.227344   .369829
   8.85716   8.85716      1.00  2.230694   .372309
   8.85705   8.85705      1.00  2.228954   .370159
   8.85694   8.85694      1.00  2.226094   .370009
   8.85684   8.85684      1.00  2.232104   .372719
   8.85673   8.85673      1.00  2.232644   .373389
   8.85662   8.85662      1.00  2.233154   .373609
   8.85651   8.85651      1.00  2.230044   .371739
   8.85641   8.85641      1.00  2.229324   .371429
   8.85631   8.85631      1.00  2.230344   .369599
   8.85620   8.85620      1.00  2.215884   .369329
   8.85609   8.85609      1.00  2.230134   .370349
   8.85599   8.85599      1.00  2.229044   .370739
   8.85589   8.85589      1.00  2.229714   .371419
   8.85579   8.85579      1.00  2.228004   .372219
   8.85569   8.85569      1.00  2.230864   .370779
   8.85559   8.85559      1.00  2.229334   .371799
   8.85549   8.85549      1.00  2.228674   .369989
   8.85538   8.85538      1.00  2.229934   .371179
   8.85528   8.85528      1.00  2.226114   .370099
   8.85518   8.85518      1.00  2.226194   .371149
   8.85507   8.85507      1.00  2.225824   .372189
   8.85497   8.85497      1.00  2.223814   .370229
   8.85486   8.85486      1.00  2.224024   .371979
   8.85476   8.85476      1.00  2.212014   .369909
   8.85465   8.85465      1.00  2.227274   .371849
   8.85454   8.85454      1.00  2.229414   .373339
   8.85443   8.85443      1.00  2.227494   .371409
   8.85432   8.85432      1.00  2.226544   .371759
   8.85421   8.85421      1.00  2.225774   .374289
   8.85409   8.85409      1.00  2.225184   .370949
   8.85397   8.85397      1.00  2.225504   .371859
   8.85386   8.85386      1.00  2.222794   .371369
   8.85376   8.85376      1.00  2.224334   .374759
   8.85364   8.85364      1.00  2.223024   .373589
   8.85351   8.85351      1.00  2.224124   .373699
   8.85340   8.85340      1.00  2.224774   .373119
   8.85329   8.85329      1.00  2.221494   .371399
   8.85317   8.85317      1.00  2.220604   .371969
   8.85306   8.85306      1.00  2.222094   .372449
   8.85294   8.85294      1.00  2.223804   .372539
   8.85283   8.85283      1.00  2.223374   .373319
   8.85271   8.85271      1.00  2.223104   .374599
   8.85260   8.85260      1.00  2.223594   .373529
   8.85248   8.85248      1.00  2.221854   .373329
   8.85237   8.85237      1.00  2.219934   .373069
   8.85226   8.85226      1.00  2.225204   .372139
   8.85215   8.85215      1.00  2.223564   .371749
   8.85204   8.85204      1.00  2.224234   .372529
   8.85193   8.85193      1.00  2.225804   .372889
   8.85182   8.85182      1.00  2.221354   .372309
   8.85171   8.85171      1.00  2.210504   .372359
   8.85160   8.85160      1.00  2.218554   .371399
   8.85149   8.85149      1.00  2.221824   .370059
   8.85137   8.85137      1.00  2.221554   .371599
   8.85125   8.85125      1.00  2.222054   .370869
   8.85115   8.85115      1.00  2.221124   .372969
   8.85104   8.85104      1.00  2.219544   .369899
   8.85093   8.85093      1.00  2.223774   .370019
   8.85081   8.85081      1.00  2.223974   .370639
   8.85070   8.85070      1.00  2.222604   .370139
   8.85058   8.85058      1.00  2.219384   .370719
   8.85046   8.85046      1.00  2.216994   .370129
   8.85034   8.85034      1.00  2.219714   .370739
   8.85022   8.85022      1.00  2.218414   .368949
   8.85011   8.85011      1.00  2.220754   .371509
   8.84999   8.84999      1.00  2.216084   .372429
   8.84987   8.84987      1.00  2.214974   .371069
   8.84975   8.84975      1.00  2.222654   .372149
   8.84964   8.84964      1.00  2.222684   .371739
   8.84952   8.84952      1.00  2.220864   .370689
   8.84940   8.84940      1.00  2.222024   .370699
   8.84929   8.84929      1.00  2.217074   .369329
   8.84918   8.84918      1.00  2.216814   .369399
   8.84907   8.84907      1.00  2.216834   .368789
   8.84895   8.84895      1.00  2.221334   .370769
   8.84884   8.84884      1.00  2.217494   .371369
   8.84874   8.84874      1.00  2.219194   .370889
   8.84862   8.84862      1.00  2.221114   .367049
   8.84851   8.84851      1.00  2.217104   .367319
   8.84840   8.84840      1.00  2.220404   .369209
   8.84829   8.84829      1.00  2.221814   .368459
   8.84819   8.84819      1.00  2.206064   .366299
   8.84806   8.84806      1.00  2.223064   .368539
   8.84795   8.84795      1.00  2.219434   .369229
   8.84785   8.84785      1.00  2.215344   .366609
   8.84773   8.84773      1.00  2.219604   .367169
   8.84762   8.84762      1.00  2.218684   .368309
   8.84752   8.84752      1.00  2.221624   .370239
   8.84741   8.84741      1.00  2.220454   .371139
   8.84729   8.84729      1.00  2.221234   .371579
   8.84718   8.84718      1.00  2.218854   .369119
   8.84707   8.84707      1.00  2.219794   .369099
   8.84697   8.84697      1.00  2.218474   .369649
   8.84685   8.84685      1.00  2.216374   .366399
   8.84674   8.84674      1.00  2.213844   .365689
   8.84664   8.84664      1.00  2.208354   .365749
   8.84653   8.84653      1.00  2.222454   .369609
   8.84643   8.84643      1.00  2.217484   .366189
   8.84632   8.84632      1.00  2.221914   .368489
   8.84622   8.84622      1.00  2.218844   .368209
   8.84612   8.84612      1.00  2.218794   .371489
   8.84601   8.84601      1.00  2.221114   .370399
   8.84591   8.84591      1.00  2.220324   .371239
   8.84581   8.84581      1.00  2.219304   .367979
   8.84571   8.84571      1.00  2.215554   .368929
   8.84559   8.84559      1.00  2.216624   .368779
   8.84549   8.84549      1.00  2.219024   .368319
   8.84539   8.84539      1.00  2.220794   .369889
   8.84529   8.84529      1.00  2.210104   .366619
   8.84518   8.84518      1.00  2.218664   .367909
   8.84508   8.84508      1.00  2.220844   .369679
   8.84498   8.84498      1.00  2.217994   .369259
   8.84487   8.84487      1.00  2.219034   .368439
   8.84476   8.84476      1.00  2.217114   .367839
   8.84465   8.84465      1.00  2.217504   .368339
   8.84455   8.84455      1.00  2.216234   .368719
   8.84445   8.84445      1.00  2.218654   .368599
   8.84433   8.84433      1.00  2.216074   .368699
   8.84421   8.84421      1.00  2.218044   .371199
   8.84411   8.84411      1.00  2.220104   .372199
   8.84400   8.84400      1.00  2.220964   .372219
   8.84388   8.84388      1.00  2.218784   .369849
   8.84376   8.84376      1.00  2.202464   .368739
   8.84365   8.84365      1.00  2.217024   .371169
   8.84353   8.84353      1.00  2.219394   .371759
   8.84341   8.84341      1.00  2.220644   .370699
   8.84329   8.84329      1.00  2.216464   .369639
   8.84317   8.84317      1.00  2.217724   .369689
   8.84306   8.84306      1.00  2.218004   .369039
   8.84295   8.84295      1.00  2.217964   .370679
   8.84283   8.84283      1.00  2.220094   .371249
   8.84272   8.84272      1.00  2.218384   .371239
   8.84261   8.84261      1.00  2.218194   .370909
   8.84249   8.84249      1.00  2.218044   .371229
   8.84237   8.84237      1.00  2.217094   .371019
   8.84227   8.84227      1.00  2.216974   .371399
   8.84216   8.84216      1.00  2.206344   .370269
   8.84204   8.84204      1.00  2.212334   .370109
   8.84193   8.84193      1.00  2.219414   .372529
   8.84183   8.84183      1.00  2.220364   .374989
   8.84172   8.84172      1.00  2.219864   .374299
   8.84160   8.84160      1.00  2.221364   .376089
   8.84149   8.84149      1.00  2.218994   .376179
   8.84138   8.84138      1.00  2.218414   .376569
   8.84127   8.84127      1.00  2.217084   .373179
   8.84115   8.84115      1.00  2.217074   .374109
   8.84104   8.84104      1.00  2.216954   .372179
   8.84093   8.84093      1.00  2.219224   .373099
   8.84082   8.84082      1.00  2.219134   .377379
   8.84070   8.84070      1.00  2.216724   .375949
   8.84058   8.84058      1.00  2.207884   .373569
   8.84046   8.84046      1.00  2.214104   .375579
   8.84034   8.84034      1.00  2.218444   .375989
   8.84022   8.84022      1.00  2.216184   .376129
   8.84010   8.84010      1.00  2.216844   .375409
   8.83999   8.83999      1.00  2.219444   .375879
   8.83988   8.83988      1.00  2.216514   .375819
   8.83976   8.83976      1.00  2.218034   .375499
   8.83963   8.83963      1.00  2.216704   .378009
   8.83952   8.83952      1.00  2.215894   .375349
   8.83942   8.83942      1.00  2.216534   .377099
   8.83930   8.83930      1.00  2.218284   .379519
   8.83918   8.83918      1.00  2.220654   .379559
   8.83907   8.83907      1.00  2.217444   .380609
   8.83896   8.83896      1.00  2.203404   .377899
   8.83884   8.83884      1.00  2.214684   .380369
   8.83873   8.83873      1.00  2.217544   .382509
   8.83863   8.83863      1.00  2.215874   .381649
   8.83852   8.83852      1.00  2.218134   .381959
   8.83840   8.83840      1.00  2.216394   .379669
   8.83829   8.83829      1.00  2.214024   .381609
   8.83818   8.83818      1.00  2.216584   .382659
   8.83807   8.83807      1.00  2.216734   .385199
   8.83796   8.83796      1.00  2.217764   .383769
   8.83785   8.83785      1.00  2.217444   .384669
   8.83774   8.83774      1.00  2.218414   .383719
   8.83764   8.83764      1.00  2.214364   .383569
   8.83752   8.83752      1.00  2.202934   .382209
   8.83741   8.83741      1.00  2.215674   .384269
   8.83730   8.83730      1.00  2.218304   .384799
   8.83719   8.83719      1.00  2.216284   .383439
   8.83708   8.83708      1.00  2.218844   .382149
   8.83697   8.83697      1.00  2.219374   .384349
   8.83686   8.83686      1.00  2.221124   .384519
   8.83676   8.83676      1.00  2.219284   .384949
   8.83664   8.83664      1.00  2.217434   .384419
   8.83654   8.83654      1.00  2.214044   .384499
   8.83644   8.83644      1.00  2.214214   .381159
   8.83633   8.83633      1.00  2.216694   .386409
   8.83623   8.83623      1.00  2.216154   .384749
   8.83612   8.83612      1.00  2.217454   .383729
   8.83602   8.83602      1.00  2.202714   .385119
   8.83592   8.83592      1.00  2.218204   .386559
   8.83581   8.83581      1.00  2.217624   .384879
   8.83570   8.83570      1.00  2.218624   .384879
   8.83560   8.83560      1.00  2.218974   .384949
   8.83551   8.83551      1.00  2.218104   .383899
   8.83540   8.83540      1.00  2.217454   .384519
   8.83530   8.83530      1.00  2.217444   .385999
   8.83520   8.83520      1.00  2.214734   .385469
   8.83510   8.83510      1.00  2.215054   .387889
   8.83499   8.83499      1.00  2.216764   .387759
   8.83488   8.83488      1.00  2.217184   .390179
   8.83477   8.83477      1.00  2.217034   .392369
   8.83467   8.83467      1.00  2.216004   .393269
   8.83455   8.83455      1.00  2.207304   .388929
   8.83444   8.83444      1.00  2.217384   .391359
   8.83434   8.83434      1.00  2.216164   .390769
   8.83423   8.83423      1.00  2.211614   .391839
   8.83411   8.83411      1.00  2.214324   .396129
   8.83399   8.83399      1.00  2.215924   .396169
   8.83388   8.83388      1.00  2.216904   .392319
   8.83377   8.83377      1.00  2.217934   .392339
   8.83365   8.83365      1.00  2.214934   .387839
   8.83354   8.83354      1.00  2.215614   .389249
   8.83342   8.83342      1.00  2.218274   .389179
   8.83331   8.83331      1.00  2.217254   .387329
   8.83319   8.83319      1.00  2.215514   .390129
   8.83307   8.83307      1.00  2.212824   .388869
   8.83296   8.83296      1.00  2.207284   .389279
   8.83285   8.83285      1.00  2.216644   .390689
   8.83273   8.83273      1.00  2.215764   .391509
   8.83261   8.83261      1.00  2.215304   .391179
   8.83250   8.83250      1.00  2.217834   .393329
   8.83239   8.83239      1.00  2.214804   .392619
   8.83228   8.83228      1.00  2.213864   .392679
   8.83217   8.83217      1.00  2.215864   .392689
   8.83206   8.83206      1.00  2.213604   .391949
   8.83195   8.83195      1.00  2.213424   .392109
   8.83183   8.83183      1.00  2.212784   .393359
   8.83173   8.83173      1.00  2.209674   .391129
   8.83162   8.83162      1.00  2.212574   .390269
   8.83151   8.83151      1.00  2.200994   .389889
   8.83139   8.83139      1.00  2.214274   .393559
   8.83128   8.83128      1.00  2.217924   .393029
   8.83117   8.83117      1.00  2.214794   .390599
   8.83106   8.83106      1.00  2.214614   .391159
   8.83095   8.83095      1.00  2.214814   .392149
   8.83083   8.83083      1.00  2.216474   .394159
   8.83072   8.83072      1.00  2.215334   .393899
   8.83060   8.83060      1.00  2.211664   .394039
   8.83048   8.83048      1.00  2.211794   .394149
   8.83036   8.83036      1.00  2.211844   .393199
   8.83025   8.83025      1.00  2.213204   .393449
   8.83014   8.83014      1.00  2.213144   .393899
   8.83002   8.83002      1.00  2.216294   .395979
   8.82989   8.82989      1.00  2.212974   .394099
   8.82978   8.82978      1.00  2.201504   .393519
   8.82966   8.82966      1.00  2.211004   .394999
   8.82955   8.82955      1.00  2.211854   .395519
   8.82943   8.82943      1.00  2.213834   .394269
   8.82932   8.82932      1.00  2.211074   .396229
   8.82921   8.82921      1.00  2.210744   .396649
   8.82909   8.82909      1.00  2.212654   .394629
   8.82897   8.82897      1.00  2.214614   .397019
   8.82887   8.82887      1.00  2.215964   .396339
   8.82876   8.82876      1.00  2.214954   .394249
   8.82865   8.82865      1.00  2.213684   .395719
   8.82854   8.82854      1.00  2.213224   .395729
   8.82843   8.82843      1.00  2.214114   .395609
   8.82832   8.82832      1.00  2.211124   .395199
   8.82820   8.82820      1.00  2.201244   .395059
   8.82809   8.82809      1.00  2.213704   .395009
   8.82798   8.82798      1.00  2.212054   .396889
   8.82788   8.82788      1.00  2.210774   .397279
   8.82776   8.82776      1.00  2.216334   .397599
   8.82765   8.82765      1.00  2.215504   .400419
   8.82755   8.82755      1.00  2.215964   .400069
   8.82744   8.82744      1.00  2.212464   .400249
   8.82733   8.82733      1.00  2.214264   .398569
   8.82721   8.82721      1.00  2.211754   .398689
   8.82710   8.82710      1.00  2.212634   .399309
   8.82700   8.82700      1.00  2.215844   .400579
   8.82689   8.82689      1.00  2.213994   .398279
   8.82677   8.82677      1.00  2.213324   .399509
   8.82667   8.82667      1.00  2.201084   .396939
   8.82657   8.82657      1.00  2.214274   .400189
   8.82646   8.82646      1.00  2.216304   .404079
   8.82636   8.82636      1.00  2.216744   .404199
   8.82625   8.82625      1.00  2.214514   .399219
   8.82615   8.82615      1.00  2.209724   .399009
   8.82604   8.82604      1.00  2.211614   .397279
   8.82594   8.82594      1.00  2.213264   .398269
   8.82584   8.82584      1.00  2.210414   .399399
   8.82574   8.82574      1.00  2.211374   .400939
   8.82563   8.82563      1.00  2.210314   .399989
   8.82553   8.82553      1.00  2.209224   .399029
   8.82543   8.82543      1.00  2.216014   .400299
   8.82532   8.82532      1.00  2.213444   .399059
   8.82522   8.82522      1.00  2.199484   .396519
   8.82512   8.82512      1.00  2.211944   .400389
   8.82502   8.82502      1.00  2.211684   .399029
   8.82491   8.82491      1.00  2.211894   .400349
   8.82480   8.82480      1.00  2.210684   .398939
   8.82469   8.82469      1.00  2.211174   .400299
   8.82459   8.82459      1.00  2.211724   .399709
   8.82448   8.82448      1.00  2.212994   .400839
   8.82437   8.82437      1.00  2.212804   .400439
   8.82425   8.82425      1.00  2.212014   .401859
   8.82415   8.82415      1.00  2.213444   .402559
   8.82403   8.82403      1.00  2.211834   .401109
   8.82391   8.82391      1.00  2.211164   .400869
   8.82379   8.82379      1.00  2.194474   .396939
   8.82369   8.82369      1.00  2.205754   .400289
   8.82358   8.82358      1.00  2.208784   .402829
   8.82345   8.82345      1.00  2.210754   .403709
   8.82333   8.82333      1.00  2.212664   .404369
   8.82323   8.82323      1.00  2.210614   .403329
   8.82311   8.82311      1.00  2.211024   .402209
   8.82299   8.82299      1.00  2.212684   .400079
   8.82287   8.82287      1.00  2.212934   .398919
   8.82276   8.82276      1.00  2.211034   .399539
   8.82264   8.82264      1.00  2.212904   .401289
   8.82252   8.82252      1.00  2.210724   .398999
   8.82241   8.82241      1.00  2.210194   .400019
   8.82231   8.82231      1.00  2.207594   .395899
   8.82220   8.82220      1.00  2.198874   .398129
   8.82208   8.82208      1.00  2.209624   .398719
   8.82197   8.82197      1.00  2.213564   .400209
   8.82187   8.82187      1.00  2.212194   .399749
   8.82176   8.82176      1.00  2.210934   .397639
   8.82164   8.82164      1.00  2.212434   .398649
   8.82153   8.82153      1.00  2.208894   .397839
   8.82142   8.82142      1.00  2.210774   .398729
   8.82131   8.82131      1.00  2.208634   .401099
   8.82119   8.82119      1.00  2.205414   .398809
   8.82107   8.82107      1.00  2.210964   .400669
   8.82096   8.82096      1.00  2.208474   .399189
   8.82085   8.82085      1.00  2.212954   .400749
   8.82073   8.82073      1.00  2.206844   .400559
   8.82062   8.82062      1.00  2.205954   .399689
   8.82050   8.82050      1.00  2.213894   .401769
   8.82039   8.82039      1.00  2.209494   .400509
   8.82027   8.82027      1.00  2.209864   .399569
   8.82014   8.82014      1.00  2.208724   .398029
   8.82003   8.82003      1.00  2.209584   .397139
   8.81991   8.81991      1.00  2.211014   .399849
   8.81980   8.81980      1.00  2.211994   .399819
   8.81968   8.81968      1.00  2.208664   .397489
   8.81957   8.81957      1.00  2.209854   .398899
   8.81945   8.81945      1.00  2.210424   .401709
   8.81933   8.81933      1.00  2.209004   .399629
   8.81921   8.81921      1.00  2.210824   .399079
   8.81910   8.81910      1.00  2.196324   .397279
   8.81899   8.81899      1.00  2.207494   .400859
   8.81887   8.81887      1.00  2.207784   .399179
   8.81876   8.81876      1.00  2.208344   .399699
   8.81865   8.81865      1.00  2.208164   .399659
   8.81854   8.81854      1.00  2.212484   .401519
   8.81843   8.81843      1.00  2.212854   .402989
   8.81831   8.81831      1.00  2.210814   .400489
   8.81821   8.81821      1.00  2.208834   .400179
   8.81811   8.81811      1.00  2.210734   .399949
   8.81798   8.81798      1.00  2.212594   .401879
   8.81787   8.81787      1.00  2.209384   .403079
   8.81776   8.81776      1.00  2.209974   .401999
   8.81766   8.81766      1.00  2.206264   .403109
   8.81755   8.81755      1.00  2.194084   .400779
   8.81744   8.81744      1.00  2.209344   .402329
   8.81733   8.81733      1.00  2.209454   .401849
   8.81727   8.81727      1.00  2.208644   .400129
