# Supplementary material for: Direct Observation of Palladium Leaching from Pd/C by a Simple Method: X-ray Absorption Spectroscopy of Heterogeneous Mixtures
Source: ACS Omega. 2023 Jun 7;8(24):21787–92. doi: 10.1021/acsomega.3c01343 (PMC10286095; doi:10.1021/acsomega.3c01343)
Supplement: Supplementary file 2 — ao3c01343_si_002.zip [file ao3c01343_si_002.zip › Figure 7,8/22_RK_AirOx_25C_05N_slow_HCl_30min_28.qd]

  9809     KEK-PF   NW10A
 _slow_HCl_30min 20.12.12 7:02: - 20.12.12 7:03: Serial#KEKPF-NW10A_047948
 22_RK_AirOx_25C_05N_slow_HCl_30min                                              
 Ring :   6.5 GeV    50.0 mA -   49.9 mA
 Mono :   Si(311)       D=  1.63747 A    Initial angle=  9.00022 deg
 NW10A     Transmission( 2)   Repetition= 28     Points= 1654
 Param file : QXAFS(SYNC)     angle axis (*)     Block =    1

 Block      Init-Ang  Final-Ang     Step/deg     Time/s       Num
     1        9.00022   8.81727          ***       1.00      1654
 Ortec(-1)     NDCH = 3
  Angle(c)  Angle(o)    time/s         2         3
      Mode         0         0         1         2
    Offset         0         0    .00492    .00311
   9.00022   9.00022      1.00  2.300174  2.395399
   9.00012   9.00012      1.00  2.304924  2.398979
   9.00001   9.00001      1.00  2.302394  2.397569
   8.99990   8.99990      1.00  2.311664  2.406129
   8.99979   8.99979      1.00  2.308854  2.405519
   8.99967   8.99967      1.00  2.311514  2.397469
   8.99955   8.99955      1.00  2.310704  2.370489
   8.99944   8.99944      1.00  2.309664  2.401059
   8.99934   8.99934      1.00  2.310594  2.393809
   8.99923   8.99923      1.00  2.310294  2.390929
   8.99912   8.99912      1.00  2.309584  2.387289
   8.99900   8.99900      1.00  2.311894  2.373789
   8.99890   8.99890      1.00  2.308194  2.362979
   8.99879   8.99879      1.00  2.307544  2.389899
   8.99867   8.99867      1.00  2.293514  2.382439
   8.99856   8.99856      1.00  2.305074  2.397299
   8.99846   8.99846      1.00  2.307824  2.405099
   8.99836   8.99836      1.00  2.306954  2.397739
   8.99824   8.99824      1.00  2.306194  2.392949
   8.99813   8.99813      1.00  2.310274  2.404279
   8.99803   8.99803      1.00  2.309714  2.402629
   8.99792   8.99792      1.00  2.310614  2.399249
   8.99781   8.99781      1.00  2.309894  2.397599
   8.99770   8.99770      1.00  2.303514  2.395679
   8.99759   8.99759      1.00  2.307624  2.402009
   8.99749   8.99749      1.00  2.308504  2.400309
   8.99738   8.99738      1.00  2.307284  2.391509
   8.99727   8.99727      1.00  2.304094  2.400829
   8.99716   8.99716      1.00  2.288854  2.384029
   8.99705   8.99705      1.00  2.305254  2.397569
   8.99694   8.99694      1.00  2.308024  2.400199
   8.99684   8.99684      1.00  2.307504  2.408749
   8.99673   8.99673      1.00  2.307704  2.404069
   8.99663   8.99663      1.00  2.305774  2.395849
   8.99652   8.99652      1.00  2.305254  2.399389
   8.99641   8.99641      1.00  2.304184  2.403059
   8.99631   8.99631      1.00  2.302424  2.405009
   8.99621   8.99621      1.00  2.306164  2.390819
   8.99610   8.99610      1.00  2.300654  2.386559
   8.99600   8.99600      1.00  2.304864  2.407459
   8.99590   8.99590      1.00  2.305494  2.412449
   8.99580   8.99580      1.00  2.305844  2.407459
   8.99569   8.99569      1.00  2.303764  2.396359
   8.99559   8.99559      1.00  2.296274  2.391799
   8.99549   8.99549      1.00  2.303574  2.402339
   8.99539   8.99539      1.00  2.303044  2.402429
   8.99529   8.99529      1.00  2.303004  2.398279
   8.99518   8.99518      1.00  2.301304  2.384459
   8.99508   8.99508      1.00  2.302954  2.382989
   8.99498   8.99498      1.00  2.298614  2.391479
   8.99487   8.99487      1.00  2.303714  2.401979
   8.99477   8.99477      1.00  2.302554  2.407429
   8.99466   8.99466      1.00  2.304214  2.405969
   8.99456   8.99456      1.00  2.305944  2.403779
   8.99445   8.99445      1.00  2.300504  2.404019
   8.99434   8.99434      1.00  2.297604  2.398039
   8.99423   8.99423      1.00  2.289634  2.389569
   8.99412   8.99412      1.00  2.302134  2.405559
   8.99400   8.99400      1.00  2.302904  2.407499
   8.99389   8.99389      1.00  2.300614  2.404829
   8.99378   8.99378      1.00  2.304244  2.409549
   8.99367   8.99367      1.00  2.299734  2.401409
   8.99355   8.99355      1.00  2.304004  2.407779
   8.99343   8.99343      1.00  2.305664  2.408709
   8.99333   8.99333      1.00  2.301084  2.407649
   8.99322   8.99322      1.00  2.301464  2.405929
   8.99310   8.99310      1.00  2.302434  2.409719
   8.99298   8.99298      1.00  2.300544  2.403629
   8.99287   8.99287      1.00  2.298014  2.403269
   8.99276   8.99276      1.00  2.294354  2.400589
   8.99264   8.99264      1.00  2.295134  2.404879
   8.99253   8.99253      1.00  2.299264  2.411429
   8.99242   8.99242      1.00  2.298744  2.409679
   8.99231   8.99231      1.00  2.302894  2.408889
   8.99220   8.99220      1.00  2.301404  2.416529
   8.99209   8.99209      1.00  2.302404  2.408869
   8.99199   8.99199      1.00  2.298134  2.406759
   8.99188   8.99188      1.00  2.296644  2.412009
   8.99176   8.99176      1.00  2.295834  2.408329
   8.99165   8.99165      1.00  2.300744  2.417169
   8.99155   8.99155      1.00  2.298354  2.411329
   8.99144   8.99144      1.00  2.302564  2.413079
   8.99133   8.99133      1.00  2.301854  2.420919
   8.99121   8.99121      1.00  2.286634  2.396239
   8.99111   8.99111      1.00  2.298254  2.411519
   8.99099   8.99099      1.00  2.302044  2.415539
   8.99088   8.99088      1.00  2.300754  2.416579
   8.99076   8.99076      1.00  2.298284  2.413189
   8.99065   8.99065      1.00  2.298724  2.412199
   8.99054   8.99054      1.00  2.298304  2.416719
   8.99042   8.99042      1.00  2.297714  2.412379
   8.99030   8.99030      1.00  2.302104  2.416659
   8.99019   8.99019      1.00  2.298084  2.412799
   8.99007   8.99007      1.00  2.299204  2.416999
   8.98995   8.98995      1.00  2.298884  2.414649
   8.98983   8.98983      1.00  2.298464  2.414709
   8.98972   8.98972      1.00  2.289024  2.406579
   8.98961   8.98961      1.00  2.296754  2.417499
   8.98948   8.98948      1.00  2.300114  2.419089
   8.98937   8.98937      1.00  2.294494  2.411389
   8.98926   8.98926      1.00  2.296814  2.415919
   8.98915   8.98915      1.00  2.294064  2.410649
   8.98904   8.98904      1.00  2.296834  2.414569
   8.98892   8.98892      1.00  2.301084  2.418399
   8.98881   8.98881      1.00  2.298394  2.416139
   8.98870   8.98870      1.00  2.298354  2.419689
   8.98859   8.98859      1.00  2.296054  2.415169
   8.98848   8.98848      1.00  2.298254  2.419589
   8.98837   8.98837      1.00  2.296044  2.419639
   8.98826   8.98826      1.00  2.297884  2.420329
   8.98815   8.98815      1.00  2.281664  2.408849
   8.98805   8.98805      1.00  2.293714  2.427189
   8.98794   8.98794      1.00  2.299104  2.427119
   8.98783   8.98783      1.00  2.298574  2.425629
   8.98771   8.98771      1.00  2.297564  2.423549
   8.98760   8.98760      1.00  2.300894  2.424019
   8.98749   8.98749      1.00  2.297594  2.422379
   8.98738   8.98738      1.00  2.296564  2.422889
   8.98727   8.98727      1.00  2.298744  2.421719
   8.98716   8.98716      1.00  2.294184  2.421119
   8.98705   8.98705      1.00  2.294824  2.422499
   8.98694   8.98694      1.00  2.294714  2.419849
   8.98684   8.98684      1.00  2.294214  2.424869
   8.98673   8.98673      1.00  2.297664  2.420559
   8.98662   8.98662      1.00  2.298764  2.422949
   8.98652   8.98652      1.00  2.288044  2.412079
   8.98641   8.98641      1.00  2.296644  2.422969
   8.98630   8.98630      1.00  2.295514  2.422169
   8.98620   8.98620      1.00  2.294234  2.421899
   8.98610   8.98610      1.00  2.295434  2.422049
   8.98600   8.98600      1.00  2.295544  2.423929
   8.98589   8.98589      1.00  2.294744  2.425659
   8.98580   8.98580      1.00  2.297154  2.425839
   8.98569   8.98569      1.00  2.292324  2.424169
   8.98559   8.98559      1.00  2.296024  2.425219
   8.98548   8.98548      1.00  2.298304  2.428639
   8.98538   8.98538      1.00  2.299334  2.431199
   8.98528   8.98528      1.00  2.295674  2.426559
   8.98517   8.98517      1.00  2.285024  2.416289
   8.98507   8.98507      1.00  2.294924  2.425839
   8.98497   8.98497      1.00  2.295754  2.424999
   8.98486   8.98486      1.00  2.294804  2.425069
   8.98475   8.98475      1.00  2.294564  2.421249
   8.98464   8.98464      1.00  2.294174  2.422729
   8.98453   8.98453      1.00  2.294414  2.424479
   8.98443   8.98443      1.00  2.297294  2.430189
   8.98432   8.98432      1.00  2.298504  2.432419
   8.98420   8.98420      1.00  2.295874  2.431139
   8.98410   8.98410      1.00  2.295964  2.428769
   8.98399   8.98399      1.00  2.292504  2.426489
   8.98386   8.98386      1.00  2.295064  2.430979
   8.98375   8.98375      1.00  2.294494  2.428649
   8.98364   8.98364      1.00  2.286664  2.422619
   8.98353   8.98353      1.00  2.293044  2.427769
   8.98341   8.98341      1.00  2.295434  2.428019
   8.98329   8.98329      1.00  2.299034  2.434409
   8.98318   8.98318      1.00  2.296994  2.425109
   8.98306   8.98306      1.00  2.300184  2.434539
   8.98293   8.98293      1.00  2.295914  2.429339
   8.98282   8.98282      1.00  2.296584  2.430219
   8.98271   8.98271      1.00  2.296784  2.429089
   8.98260   8.98260      1.00  2.293734  2.427889
   8.98249   8.98249      1.00  2.295054  2.432489
   8.98237   8.98237      1.00  2.292914  2.430729
   8.98227   8.98227      1.00  2.296244  2.436159
   8.98215   8.98215      1.00  2.285794  2.426859
   8.98204   8.98204      1.00  2.295124  2.435239
   8.98193   8.98193      1.00  2.296914  2.437209
   8.98183   8.98183      1.00  2.297534  2.436319
   8.98172   8.98172      1.00  2.297284  2.438359
   8.98161   8.98161      1.00  2.293894  2.436059
   8.98149   8.98149      1.00  2.291844  2.437239
   8.98138   8.98138      1.00  2.298894  2.438229
   8.98128   8.98128      1.00  2.296434  2.436199
   8.98116   8.98116      1.00  2.296974  2.437019
   8.98104   8.98104      1.00  2.294294  2.432329
   8.98093   8.98093      1.00  2.294594  2.432869
   8.98082   8.98082      1.00  2.297194  2.435159
   8.98070   8.98070      1.00  2.297364  2.438889
   8.98058   8.98058      1.00  2.282664  2.423949
   8.98047   8.98047      1.00  2.294014  2.434489
   8.98035   8.98035      1.00  2.295024  2.438569
   8.98024   8.98024      1.00  2.295724  2.435799
   8.98011   8.98011      1.00  2.295264  2.437029
   8.97999   8.97999      1.00  2.296114  2.436599
   8.97988   8.97988      1.00  2.294704  2.436709
   8.97976   8.97976      1.00  2.294674  2.435559
   8.97964   8.97964      1.00  2.296064  2.438689
   8.97953   8.97953      1.00  2.295914  2.439069
   8.97942   8.97942      1.00  2.296274  2.440069
   8.97930   8.97930      1.00  2.296874  2.439209
   8.97918   8.97918      1.00  2.295774  2.438689
   8.97908   8.97908      1.00  2.288374  2.429029
   8.97897   8.97897      1.00  2.290144  2.431639
   8.97885   8.97885      1.00  2.292844  2.437489
   8.97874   8.97874      1.00  2.299324  2.446659
   8.97864   8.97864      1.00  2.295654  2.445219
   8.97853   8.97853      1.00  2.297874  2.442549
   8.97841   8.97841      1.00  2.295504  2.442229
   8.97830   8.97830      1.00  2.296894  2.440369
   8.97819   8.97819      1.00  2.297264  2.442989
   8.97809   8.97809      1.00  2.294974  2.440629
   8.97798   8.97798      1.00  2.291184  2.438419
   8.97786   8.97786      1.00  2.290554  2.438279
   8.97775   8.97775      1.00  2.298104  2.443539
   8.97764   8.97764      1.00  2.293074  2.438619
   8.97753   8.97753      1.00  2.292924  2.439849
   8.97742   8.97742      1.00  2.284804  2.432229
   8.97731   8.97731      1.00  2.292694  2.439209
   8.97720   8.97720      1.00  2.294894  2.439699
   8.97709   8.97709      1.00  2.294294  2.441419
   8.97698   8.97698      1.00  2.297694  2.442919
   8.97687   8.97687      1.00  2.293984  2.441139
   8.97677   8.97677      1.00  2.294504  2.442539
   8.97666   8.97666      1.00  2.289204  2.436179
   8.97655   8.97655      1.00  2.290064  2.435139
   8.97645   8.97645      1.00  2.293114  2.442529
   8.97634   8.97634      1.00  2.294524  2.442919
   8.97624   8.97624      1.00  2.296564  2.446409
   8.97613   8.97613      1.00  2.295314  2.446899
   8.97603   8.97603      1.00  2.282144  2.431979
   8.97593   8.97593      1.00  2.291784  2.441159
   8.97583   8.97583      1.00  2.295484  2.446979
   8.97572   8.97572      1.00  2.293094  2.442919
   8.97563   8.97563      1.00  2.289574  2.439139
   8.97553   8.97553      1.00  2.287904  2.442009
   8.97542   8.97542      1.00  2.289994  2.442919
   8.97531   8.97531      1.00  2.290794  2.445309
   8.97521   8.97521      1.00  2.293454  2.451799
   8.97511   8.97511      1.00  2.293584  2.448899
   8.97500   8.97500      1.00  2.293304  2.448509
   8.97489   8.97489      1.00  2.290764  2.442019
   8.97479   8.97479      1.00  2.290544  2.447059
   8.97469   8.97469      1.00  2.293034  2.446459
   8.97458   8.97458      1.00  2.290314  2.441439
   8.97446   8.97446      1.00  2.280424  2.434369
   8.97435   8.97435      1.00  2.288314  2.440649
   8.97424   8.97424      1.00  2.290804  2.445729
   8.97413   8.97413      1.00  2.290354  2.448109
   8.97401   8.97401      1.00  2.292774  2.450349
   8.97390   8.97390      1.00  2.291734  2.448359
   8.97380   8.97380      1.00  2.289874  2.447709
   8.97367   8.97367      1.00  2.290864  2.446689
   8.97355   8.97355      1.00  2.287004  2.446389
   8.97344   8.97344      1.00  2.286224  2.442499
   8.97333   8.97333      1.00  2.289324  2.446629
   8.97321   8.97321      1.00  2.286734  2.444159
   8.97309   8.97309      1.00  2.291284  2.450109
   8.97298   8.97298      1.00  2.277844  2.439939
   8.97287   8.97287      1.00  2.291154  2.450529
   8.97275   8.97275      1.00  2.289824  2.447659
   8.97264   8.97264      1.00  2.290844  2.451269
   8.97253   8.97253      1.00  2.290614  2.452129
   8.97241   8.97241      1.00  2.289354  2.448009
   8.97230   8.97230      1.00  2.290324  2.447689
   8.97219   8.97219      1.00  2.285824  2.440849
   8.97208   8.97208      1.00  2.289714  2.444619
   8.97197   8.97197      1.00  2.284094  2.444109
   8.97186   8.97186      1.00  2.287834  2.448149
   8.97175   8.97175      1.00  2.288234  2.444379
   8.97164   8.97164      1.00  2.289264  2.453399
   8.97153   8.97153      1.00  2.291584  2.450609
   8.97142   8.97142      1.00  2.273384  2.430909
   8.97131   8.97131      1.00  2.287254  2.445819
   8.97120   8.97120      1.00  2.286604  2.442579
   8.97109   8.97109      1.00  2.287644  2.446679
   8.97097   8.97097      1.00  2.283384  2.443409
   8.97085   8.97085      1.00  2.287484  2.453379
   8.97073   8.97073      1.00  2.289344  2.457619
   8.97062   8.97062      1.00  2.288104  2.455119
   8.97050   8.97050      1.00  2.289004  2.446159
   8.97039   8.97039      1.00  2.287934  2.447499
   8.97028   8.97028      1.00  2.290484  2.450079
   8.97016   8.97016      1.00  2.287864  2.448879
   8.97004   8.97004      1.00  2.287084  2.445379
   8.96992   8.96992      1.00  2.280904  2.441459
   8.96980   8.96980      1.00  2.282804  2.443039
   8.96968   8.96968      1.00  2.284544  2.445159
   8.96956   8.96956      1.00  2.286274  2.446719
   8.96945   8.96945      1.00  2.286974  2.450749
   8.96934   8.96934      1.00  2.286314  2.453509
   8.96923   8.96923      1.00  2.288934  2.461369
   8.96911   8.96911      1.00  2.287294  2.459349
   8.96900   8.96900      1.00  2.286974  2.460519
   8.96889   8.96889      1.00  2.284784  2.455519
   8.96878   8.96878      1.00  2.282324  2.450489
   8.96867   8.96867      1.00  2.284834  2.453449
   8.96855   8.96855      1.00  2.284364  2.451669
   8.96845   8.96845      1.00  2.286994  2.453589
   8.96834   8.96834      1.00  2.277154  2.447779
   8.96823   8.96823      1.00  2.284374  2.453369
   8.96812   8.96812      1.00  2.284864  2.451589
   8.96802   8.96802      1.00  2.285574  2.450849
   8.96791   8.96791      1.00  2.287684  2.453279
   8.96779   8.96779      1.00  2.289564  2.453359
   8.96768   8.96768      1.00  2.285044  2.449469
   8.96757   8.96757      1.00  2.283504  2.449169
   8.96746   8.96746      1.00  2.285164  2.454849
   8.96735   8.96735      1.00  2.284084  2.448379
   8.96724   8.96724      1.00  2.279964  2.446079
   8.96713   8.96713      1.00  2.282554  2.447319
   8.96703   8.96703      1.00  2.284084  2.448349
   8.96691   8.96691      1.00  2.284954  2.446439
   8.96680   8.96680      1.00  2.285784  2.451529
   8.96670   8.96670      1.00  2.270734  2.435669
   8.96660   8.96660      1.00  2.283774  2.450539
   8.96649   8.96649      1.00  2.283664  2.447939
   8.96638   8.96638      1.00  2.281334  2.447229
   8.96628   8.96628      1.00  2.285324  2.451569
   8.96618   8.96618      1.00  2.285084  2.451489
   8.96607   8.96607      1.00  2.287164  2.452429
   8.96597   8.96597      1.00  2.285144  2.451459
   8.96587   8.96587      1.00  2.282934  2.450289
   8.96577   8.96577      1.00  2.287524  2.454139
   8.96566   8.96566      1.00  2.285354  2.454729
   8.96556   8.96556      1.00  2.286104  2.454739
   8.96546   8.96546      1.00  2.284314  2.454229
   8.96536   8.96536      1.00  2.283194  2.455079
   8.96525   8.96525      1.00  2.281814  2.451829
   8.96514   8.96514      1.00  2.270264  2.440999
   8.96504   8.96504      1.00  2.285274  2.451749
   8.96495   8.96495      1.00  2.285804  2.452089
   8.96483   8.96483      1.00  2.284454  2.450369
   8.96472   8.96472      1.00  2.284494  2.456029
   8.96462   8.96462      1.00  2.287824  2.457259
   8.96452   8.96452      1.00  2.287854  2.454549
   8.96440   8.96440      1.00  2.288114  2.455419
   8.96429   8.96429      1.00  2.284264  2.457249
   8.96418   8.96418      1.00  2.282534  2.459829
   8.96407   8.96407      1.00  2.283684  2.451629
   8.96396   8.96396      1.00  2.283424  2.449619
   8.96384   8.96384      1.00  2.287194  2.453089
   8.96373   8.96373      1.00  2.286504  2.456399
   8.96362   8.96362      1.00  2.273824  2.445329
   8.96350   8.96350      1.00  2.282634  2.447129
   8.96338   8.96338      1.00  2.285994  2.451829
   8.96326   8.96326      1.00  2.286614  2.455259
   8.96315   8.96315      1.00  2.288344  2.456949
   8.96303   8.96303      1.00  2.287334  2.459149
   8.96291   8.96291      1.00  2.286164  2.455939
   8.96280   8.96280      1.00  2.281994  2.452619
   8.96269   8.96269      1.00  2.283174  2.452839
   8.96257   8.96257      1.00  2.287414  2.458939
   8.96246   8.96246      1.00  2.289844  2.462309
   8.96235   8.96235      1.00  2.284344  2.455179
   8.96224   8.96224      1.00  2.289914  2.457839
   8.96213   8.96213      1.00  2.284834  2.453969
   8.96201   8.96201      1.00  2.272124  2.440089
   8.96191   8.96191      1.00  2.287634  2.455869
   8.96180   8.96180      1.00  2.284684  2.454519
   8.96169   8.96169      1.00  2.285184  2.454319
   8.96157   8.96157      1.00  2.286474  2.455619
   8.96147   8.96147      1.00  2.284574  2.456239
   8.96136   8.96136      1.00  2.285494  2.455649
   8.96124   8.96124      1.00  2.290744  2.462109
   8.96113   8.96113      1.00  2.289324  2.459939
   8.96102   8.96102      1.00  2.286594  2.460769
   8.96090   8.96090      1.00  2.282834  2.455969
   8.96078   8.96078      1.00  2.284134  2.457749
   8.96067   8.96067      1.00  2.285774  2.459859
   8.96055   8.96055      1.00  2.287414  2.461959
   8.96044   8.96044      1.00  2.283724  2.460769
   8.96032   8.96032      1.00  2.270754  2.445549
   8.96020   8.96020      1.00  2.284914  2.460799
   8.96008   8.96008      1.00  2.288864  2.462529
   8.95997   8.95997      1.00  2.289374  2.459369
   8.95985   8.95985      1.00  2.285314  2.455139
   8.95973   8.95973      1.00  2.288284  2.461359
   8.95962   8.95962      1.00  2.283454  2.452939
   8.95951   8.95951      1.00  2.285804  2.458419
   8.95939   8.95939      1.00  2.286314  2.457009
   8.95927   8.95927      1.00  2.282284  2.451719
   8.95916   8.95916      1.00  2.285424  2.454899
   8.95905   8.95905      1.00  2.283744  2.455799
   8.95893   8.95893      1.00  2.284504  2.457629
   8.95882   8.95882      1.00  2.286134  2.455179
   8.95871   8.95871      1.00  2.271604  2.441119
   8.95860   8.95860      1.00  2.285254  2.457519
   8.95849   8.95849      1.00  2.285124  2.455329
   8.95838   8.95838      1.00  2.284324  2.453349
   8.95827   8.95827      1.00  2.282174  2.452369
   8.95816   8.95816      1.00  2.285924  2.456639
   8.95805   8.95805      1.00  2.283984  2.455039
   8.95794   8.95794      1.00  2.286784  2.456149
   8.95783   8.95783      1.00  2.282344  2.453239
   8.95772   8.95772      1.00  2.283234  2.450749
   8.95760   8.95760      1.00  2.287484  2.458449
   8.95749   8.95749      1.00  2.287724  2.455839
   8.95739   8.95739      1.00  2.284574  2.456539
   8.95728   8.95728      1.00  2.269054  2.436299
   8.95717   8.95717      1.00  2.282144  2.451659
   8.95706   8.95706      1.00  2.282874  2.451199
   8.95695   8.95695      1.00  2.284164  2.454299
   8.95685   8.95685      1.00  2.282944  2.450869
   8.95674   8.95674      1.00  2.282014  2.448169
   8.95663   8.95663      1.00  2.284634  2.454579
   8.95652   8.95652      1.00  2.283934  2.450809
   8.95642   8.95642      1.00  2.285754  2.454039
   8.95631   8.95631      1.00  2.284364  2.452559
   8.95620   8.95620      1.00  2.284574  2.452719
   8.95610   8.95610      1.00  2.282724  2.449729
   8.95600   8.95600      1.00  2.280734  2.448399
   8.95590   8.95590      1.00  2.265854  2.431429
   8.95579   8.95579      1.00  2.284194  2.451849
   8.95569   8.95569      1.00  2.283654  2.449419
   8.95559   8.95559      1.00  2.286174  2.453859
   8.95548   8.95548      1.00  2.283044  2.448909
   8.95538   8.95538      1.00  2.284074  2.450669
   8.95528   8.95528      1.00  2.287024  2.454479
   8.95518   8.95518      1.00  2.284264  2.449229
   8.95508   8.95508      1.00  2.282804  2.449979
   8.95497   8.95497      1.00  2.281084  2.444679
   8.95487   8.95487      1.00  2.281874  2.447509
   8.95476   8.95476      1.00  2.282504  2.450239
   8.95465   8.95465      1.00  2.280774  2.442619
   8.95454   8.95454      1.00  2.282734  2.446969
   8.95443   8.95443      1.00  2.267994  2.433299
   8.95432   8.95432      1.00  2.283944  2.447939
   8.95421   8.95421      1.00  2.284494  2.449349
   8.95409   8.95409      1.00  2.283254  2.447279
   8.95398   8.95398      1.00  2.284574  2.449709
   8.95387   8.95387      1.00  2.280304  2.445669
   8.95375   8.95375      1.00  2.280534  2.445589
   8.95363   8.95363      1.00  2.281214  2.449279
   8.95353   8.95353      1.00  2.283094  2.446569
   8.95342   8.95342      1.00  2.280964  2.443929
   8.95329   8.95329      1.00  2.284054  2.447489
   8.95317   8.95317      1.00  2.280484  2.442039
   8.95306   8.95306      1.00  2.283204  2.441779
   8.95295   8.95295      1.00  2.276624  2.435419
   8.95283   8.95283      1.00  2.276964  2.438929
   8.95272   8.95272      1.00  2.282074  2.444049
   8.95261   8.95261      1.00  2.278524  2.440109
   8.95250   8.95250      1.00  2.281304  2.440069
   8.95238   8.95238      1.00  2.279744  2.440109
   8.95227   8.95227      1.00  2.280714  2.437469
   8.95216   8.95216      1.00  2.282764  2.441449
   8.95205   8.95205      1.00  2.283494  2.442399
   8.95193   8.95193      1.00  2.281434  2.442459
   8.95182   8.95182      1.00  2.281034  2.440819
   8.95172   8.95172      1.00  2.286014  2.447069
   8.95161   8.95161      1.00  2.280214  2.442599
   8.95150   8.95150      1.00  2.279824  2.440409
   8.95138   8.95138      1.00  2.265524  2.427879
   8.95128   8.95128      1.00  2.278534  2.439749
   8.95117   8.95117      1.00  2.276994  2.440679
   8.95105   8.95105      1.00  2.284104  2.435429
   8.95093   8.95093      1.00  2.281864  2.431069
   8.95082   8.95082      1.00  2.280034  2.429729
   8.95071   8.95071      1.00  2.282074  2.432739
   8.95059   8.95059      1.00  2.278454  2.427469
   8.95047   8.95047      1.00  2.283174  2.432829
   8.95036   8.95036      1.00  2.277324  2.428259
   8.95024   8.95024      1.00  2.278154  2.424539
   8.95012   8.95012      1.00  2.276144  2.421379
   8.95000   8.95000      1.00  2.277694  2.423209
   8.94988   8.94988      1.00  2.278734  2.424669
   8.94977   8.94977      1.00  2.263874  2.406789
   8.94965   8.94965      1.00  2.279414  2.425209
   8.94953   8.94953      1.00  2.281804  2.421479
   8.94942   8.94942      1.00  2.279584  2.420149
   8.94931   8.94931      1.00  2.279914  2.420399
   8.94919   8.94919      1.00  2.278434  2.422439
   8.94907   8.94907      1.00  2.280164  2.423229
   8.94896   8.94896      1.00  2.275454  2.412399
   8.94886   8.94886      1.00  2.274074  2.413259
   8.94875   8.94875      1.00  2.276504  2.411609
   8.94863   8.94863      1.00  2.272104  2.408989
   8.94852   8.94852      1.00  2.280384  2.418959
   8.94842   8.94842      1.00  2.280774  2.418169
   8.94831   8.94831      1.00  2.275764  2.414229
   8.94819   8.94819      1.00  2.273244  2.404959
   8.94808   8.94808      1.00  2.271194  2.403049
   8.94798   8.94798      1.00  2.274834  2.404929
   8.94787   8.94787      1.00  2.278354  2.405419
   8.94775   8.94775      1.00  2.276174  2.405649
   8.94764   8.94764      1.00  2.273834  2.400659
   8.94753   8.94753      1.00  2.275034  2.399449
   8.94742   8.94742      1.00  2.278584  2.402549
   8.94731   8.94731      1.00  2.276744  2.402089
   8.94720   8.94720      1.00  2.278854  2.399319
   8.94710   8.94710      1.00  2.277284  2.396359
   8.94698   8.94698      1.00  2.275414  2.396179
   8.94687   8.94687      1.00  2.277544  2.396399
   8.94677   8.94677      1.00  2.275044  2.392809
   8.94667   8.94667      1.00  2.259444  2.373059
   8.94655   8.94655      1.00  2.272474  2.385209
   8.94644   8.94644      1.00  2.274004  2.388169
   8.94634   8.94634      1.00  2.273054  2.381329
   8.94624   8.94624      1.00  2.274714  2.382409
   8.94613   8.94613      1.00  2.275074  2.381469
   8.94603   8.94603      1.00  2.278574  2.380989
   8.94593   8.94593      1.00  2.273114  2.372969
   8.94583   8.94583      1.00  2.271524  2.370179
   8.94573   8.94573      1.00  2.270964  2.368179
   8.94562   8.94562      1.00  2.268854  2.368029
   8.94552   8.94552      1.00  2.271514  2.366639
   8.94542   8.94542      1.00  2.273304  2.365239
   8.94531   8.94531      1.00  2.270444  2.360049
   8.94521   8.94521      1.00  2.260784  2.349349
   8.94511   8.94511      1.00  2.271314  2.360489
   8.94501   8.94501      1.00  2.272704  2.356379
   8.94490   8.94490      1.00  2.276144  2.354549
   8.94479   8.94479      1.00  2.272314  2.351129
   8.94469   8.94469      1.00  2.270734  2.345599
   8.94458   8.94458      1.00  2.267534  2.346729
   8.94446   8.94446      1.00  2.269904  2.341519
   8.94435   8.94435      1.00  2.269034  2.338559
   8.94424   8.94424      1.00  2.272314  2.337699
   8.94414   8.94414      1.00  2.269654  2.332879
   8.94402   8.94402      1.00  2.268584  2.328689
   8.94390   8.94390      1.00  2.271434  2.326279
   8.94379   8.94379      1.00  2.270654  2.321399
   8.94367   8.94367      1.00  2.261094  2.307899
   8.94356   8.94356      1.00  2.269314  2.313309
   8.94344   8.94344      1.00  2.269304  2.307709
   8.94333   8.94333      1.00  2.268144  2.305019
   8.94322   8.94322      1.00  2.268594  2.303149
   8.94310   8.94310      1.00  2.268734  2.298209
   8.94298   8.94298      1.00  2.271844  2.290199
   8.94287   8.94287      1.00  2.268994  2.290029
   8.94276   8.94276      1.00  2.268024  2.283989
   8.94264   8.94264      1.00  2.266094  2.262939
   8.94252   8.94252      1.00  2.270254  2.278729
   8.94242   8.94242      1.00  2.267754  2.267859
   8.94231   8.94231      1.00  2.267204  2.263279
   8.94219   8.94219      1.00  2.261164  2.242399
   8.94207   8.94207      1.00  2.261664  2.243449
   8.94197   8.94197      1.00  2.261704  2.242589
   8.94187   8.94187      1.00  2.269204  2.240469
   8.94175   8.94175      1.00  2.262294  2.222059
   8.94164   8.94164      1.00  2.267284  2.220159
   8.94154   8.94154      1.00  2.267914  2.207679
   8.94143   8.94143      1.00  2.268084  2.206239
   8.94131   8.94131      1.00  2.271164  2.203789
   8.94120   8.94120      1.00  2.267034  2.193399
   8.94109   8.94109      1.00  2.261484  2.177789
   8.94097   8.94097      1.00  2.263194  2.168739
   8.94085   8.94085      1.00  2.264504  2.151529
   8.94073   8.94073      1.00  2.264944  2.152999
   8.94062   8.94062      1.00  2.254344  2.125339
   8.94051   8.94051      1.00  2.266344  2.119079
   8.94039   8.94039      1.00  2.265764  2.115129
   8.94027   8.94027      1.00  2.267044  2.100909
   8.94015   8.94015      1.00  2.268294  2.090459
   8.94004   8.94004      1.00  2.265654  2.075209
   8.93992   8.93992      1.00  2.265974  2.058009
   8.93980   8.93980      1.00  2.267044  2.039099
   8.93969   8.93969      1.00  2.261964  2.025789
   8.93957   8.93957      1.00  2.262584  2.001769
   8.93946   8.93946      1.00  2.263004  1.987469
   8.93934   8.93934      1.00  2.267834  1.966259
   8.93923   8.93923      1.00  2.265834  1.944259
   8.93912   8.93912      1.00  2.266364  1.928639
   8.93900   8.93900      1.00  2.263494  1.895499
   8.93889   8.93889      1.00  2.261194  1.857499
   8.93878   8.93878      1.00  2.269594  1.842319
   8.93867   8.93867      1.00  2.263594  1.822089
   8.93856   8.93856      1.00  2.265994  1.796889
   8.93845   8.93845      1.00  2.262364  1.767919
   8.93834   8.93834      1.00  2.262674  1.730249
   8.93823   8.93823      1.00  2.266814  1.698409
   8.93812   8.93812      1.00  2.267494  1.668279
   8.93801   8.93801      1.00  2.269104  1.638899
   8.93790   8.93790      1.00  2.267094  1.603789
   8.93779   8.93779      1.00  2.266054  1.568739
   8.93767   8.93767      1.00  2.266064  1.531649
   8.93757   8.93757      1.00  2.267044  1.494729
   8.93746   8.93746      1.00  2.265174  1.457779
   8.93735   8.93735      1.00  2.248754  1.408379
   8.93724   8.93724      1.00  2.265954  1.379699
   8.93713   8.93713      1.00  2.265654  1.341299
   8.93702   8.93702      1.00  2.267064  1.303629
   8.93692   8.93692      1.00  2.271294  1.263759
   8.93681   8.93681      1.00  2.270584  1.226219
   8.93669   8.93669      1.00  2.267674  1.184349
   8.93659   8.93659      1.00  2.270014  1.148399
   8.93649   8.93649      1.00  2.267274  1.112249
   8.93638   8.93638      1.00  2.266534  1.073969
   8.93627   8.93627      1.00  2.265324  1.037039
   8.93617   8.93617      1.00  2.264964   .999689
   8.93607   8.93607      1.00  2.264184   .966009
   8.93596   8.93596      1.00  2.263714   .929739
   8.93586   8.93586      1.00  2.269514   .892409
   8.93576   8.93576      1.00  2.252804   .857879
   8.93566   8.93566      1.00  2.269804   .832409
   8.93555   8.93555      1.00  2.267034   .797059
   8.93544   8.93544      1.00  2.262924   .769229
   8.93534   8.93534      1.00  2.266434   .741019
   8.93525   8.93525      1.00  2.265554   .715679
   8.93514   8.93514      1.00  2.268264   .687389
   8.93504   8.93504      1.00  2.267384   .664369
   8.93493   8.93493      1.00  2.268004   .640469
   8.93483   8.93483      1.00  2.266984   .619629
   8.93472   8.93472      1.00  2.268814   .598739
   8.93461   8.93461      1.00  2.271844   .577259
   8.93449   8.93449      1.00  2.269424   .557499
   8.93439   8.93439      1.00  2.270554   .539889
   8.93428   8.93428      1.00  2.252444   .520239
   8.93417   8.93417      1.00  2.266624   .504579
   8.93405   8.93405      1.00  2.265644   .489509
   8.93394   8.93394      1.00  2.265594   .475729
   8.93382   8.93382      1.00  2.266264   .460139
   8.93371   8.93371      1.00  2.268404   .447079
   8.93359   8.93359      1.00  2.264704   .429889
   8.93348   8.93348      1.00  2.272234   .418999
   8.93336   8.93336      1.00  2.268474   .405839
   8.93324   8.93324      1.00  2.264944   .395049
   8.93313   8.93313      1.00  2.266694   .385359
   8.93302   8.93302      1.00  2.264614   .375389
   8.93290   8.93290      1.00  2.264924   .367759
   8.93278   8.93278      1.00  2.267304   .361789
   8.93267   8.93267      1.00  2.253514   .351419
   8.93256   8.93256      1.00  2.265654   .346609
   8.93244   8.93244      1.00  2.266864   .341149
   8.93233   8.93233      1.00  2.270454   .334339
   8.93222   8.93222      1.00  2.266094   .327559
   8.93211   8.93211      1.00  2.269504   .324709
   8.93199   8.93199      1.00  2.267664   .320569
   8.93188   8.93188      1.00  2.264344   .315949
   8.93178   8.93178      1.00  2.262724   .311319
   8.93167   8.93167      1.00  2.262224   .311399
   8.93155   8.93155      1.00  2.266434   .308979
   8.93144   8.93144      1.00  2.263764   .305829
   8.93133   8.93133      1.00  2.266134   .305629
   8.93122   8.93122      1.00  2.260184   .304419
   8.93110   8.93110      1.00  2.259284   .302269
   8.93099   8.93099      1.00  2.266634   .302269
   8.93088   8.93088      1.00  2.267304   .301009
   8.93076   8.93076      1.00  2.265384   .299749
   8.93065   8.93065      1.00  2.264324   .298989
   8.93053   8.93053      1.00  2.265004   .300359
   8.93041   8.93041      1.00  2.264954   .299599
   8.93030   8.93030      1.00  2.265974   .298449
   8.93017   8.93017      1.00  2.267114   .298229
   8.93005   8.93005      1.00  2.263374   .298059
   8.92994   8.92994      1.00  2.265354   .298569
   8.92982   8.92982      1.00  2.267974   .299919
   8.92969   8.92969      1.00  2.267144   .299409
   8.92958   8.92958      1.00  2.251784   .296049
   8.92947   8.92947      1.00  2.265134   .297659
   8.92936   8.92936      1.00  2.261934   .297229
   8.92925   8.92925      1.00  2.264354   .298419
   8.92913   8.92913      1.00  2.266424   .298189
   8.92902   8.92902      1.00  2.265024   .299299
   8.92892   8.92892      1.00  2.263344   .298119
   8.92880   8.92880      1.00  2.264014   .299609
   8.92868   8.92868      1.00  2.266384   .297659
   8.92858   8.92858      1.00  2.264074   .297869
   8.92846   8.92846      1.00  2.267394   .299979
   8.92835   8.92835      1.00  2.267884   .298439
   8.92824   8.92824      1.00  2.267494   .298959
   8.92814   8.92814      1.00  2.260224   .296869
   8.92803   8.92803      1.00  2.251914   .298719
   8.92791   8.92791      1.00  2.264284   .299559
   8.92780   8.92780      1.00  2.268384   .300409
   8.92769   8.92769      1.00  2.270534   .300419
   8.92758   8.92758      1.00  2.267194   .299559
   8.92747   8.92747      1.00  2.265534   .298269
   8.92735   8.92735      1.00  2.266074   .298349
   8.92725   8.92725      1.00  2.268124   .298689
   8.92714   8.92714      1.00  2.270244   .297449
   8.92702   8.92702      1.00  2.265994   .299449
   8.92692   8.92692      1.00  2.265814   .300499
   8.92681   8.92681      1.00  2.261304   .298919
   8.92671   8.92671      1.00  2.267434   .298749
   8.92660   8.92660      1.00  2.268604   .298579
   8.92649   8.92649      1.00  2.253364   .297759
   8.92638   8.92638      1.00  2.267824   .301219
   8.92628   8.92628      1.00  2.267674   .302459
   8.92618   8.92618      1.00  2.266964   .302449
   8.92607   8.92607      1.00  2.266494   .301499
   8.92597   8.92597      1.00  2.270384   .304519
   8.92587   8.92587      1.00  2.268814   .303299
   8.92577   8.92577      1.00  2.267284   .303559
   8.92566   8.92566      1.00  2.265484   .303449
   8.92556   8.92556      1.00  2.267734   .305549
   8.92546   8.92546      1.00  2.267704   .305219
   8.92535   8.92535      1.00  2.268214   .305139
   8.92525   8.92525      1.00  2.267924   .305489
   8.92515   8.92515      1.00  2.265674   .306159
   8.92504   8.92504      1.00  2.253634   .305389
   8.92493   8.92493      1.00  2.264304   .308599
   8.92483   8.92483      1.00  2.268244   .311519
   8.92472   8.92472      1.00  2.267884   .311789
   8.92462   8.92462      1.00  2.266354   .311909
   8.92451   8.92451      1.00  2.264094   .312619
   8.92439   8.92439      1.00  2.266634   .315559
   8.92428   8.92428      1.00  2.269324   .317089
   8.92418   8.92418      1.00  2.269224   .318359
   8.92406   8.92406      1.00  2.267384   .321699
   8.92394   8.92394      1.00  2.265704   .321699
   8.92383   8.92383      1.00  2.266044   .322519
   8.92372   8.92372      1.00  2.265924   .325069
   8.92360   8.92360      1.00  2.265384   .326679
   8.92348   8.92348      1.00  2.252414   .323809
   8.92337   8.92337      1.00  2.266994   .329099
   8.92325   8.92325      1.00  2.264294   .332349
   8.92314   8.92314      1.00  2.264204   .333359
   8.92302   8.92302      1.00  2.266764   .334309
   8.92290   8.92290      1.00  2.268904   .336069
   8.92279   8.92279      1.00  2.263894   .337319
   8.92267   8.92267      1.00  2.263284   .338609
   8.92256   8.92256      1.00  2.262784   .342849
   8.92245   8.92245      1.00  2.267184   .344579
   8.92234   8.92234      1.00  2.265814   .346529
   8.92222   8.92222      1.00  2.264824   .345979
   8.92211   8.92211      1.00  2.263484   .349789
   8.92200   8.92200      1.00  2.253044   .345549
   8.92190   8.92190      1.00  2.266614   .348699
   8.92178   8.92178      1.00  2.267174   .351209
   8.92167   8.92167      1.00  2.263754   .351649
   8.92156   8.92156      1.00  2.264474   .353329
   8.92146   8.92146      1.00  2.265104   .354779
   8.92134   8.92134      1.00  2.263684   .358569
   8.92123   8.92123      1.00  2.263974   .359609
   8.92112   8.92112      1.00  2.264574   .360299
   8.92101   8.92101      1.00  2.261344   .362269
   8.92089   8.92089      1.00  2.262754   .362879
   8.92077   8.92077      1.00  2.263284   .363629
   8.92066   8.92066      1.00  2.262604   .365609
   8.92055   8.92055      1.00  2.252024   .365639
   8.92042   8.92042      1.00  2.259744   .366299
   8.92030   8.92030      1.00  2.264334   .369119
   8.92019   8.92019      1.00  2.261464   .369349
   8.92007   8.92007      1.00  2.261904   .370539
   8.91995   8.91995      1.00  2.265294   .368919
   8.91983   8.91983      1.00  2.265994   .369329
   8.91971   8.91971      1.00  2.261184   .369489
   8.91961   8.91961      1.00  2.262634   .371179
   8.91949   8.91949      1.00  2.262874   .371399
   8.91937   8.91937      1.00  2.263144   .374669
   8.91926   8.91926      1.00  2.266054   .374729
   8.91915   8.91915      1.00  2.263174   .373979
   8.91903   8.91903      1.00  2.247064   .370999
   8.91892   8.91892      1.00  2.261264   .375809
   8.91881   8.91881      1.00  2.260544   .374269
   8.91870   8.91870      1.00  2.263254   .376179
   8.91859   8.91859      1.00  2.263544   .375149
   8.91848   8.91848      1.00  2.262904   .372909
   8.91837   8.91837      1.00  2.259954   .371069
   8.91826   8.91826      1.00  2.258664   .369609
   8.91814   8.91814      1.00  2.263394   .370059
   8.91803   8.91803      1.00  2.262644   .371559
   8.91793   8.91793      1.00  2.264244   .371469
   8.91782   8.91782      1.00  2.259564   .369309
   8.91770   8.91770      1.00  2.260684   .370189
   8.91759   8.91759      1.00  2.256884   .367539
   8.91749   8.91749      1.00  2.259904   .366489
   8.91738   8.91738      1.00  2.264824   .368169
   8.91727   8.91727      1.00  2.261614   .367379
   8.91716   8.91716      1.00  2.261884   .369879
   8.91705   8.91705      1.00  2.260764   .368229
   8.91694   8.91694      1.00  2.261834   .368139
   8.91683   8.91683      1.00  2.263554   .368489
   8.91672   8.91672      1.00  2.259614   .368119
   8.91661   8.91661      1.00  2.257484   .365759
   8.91651   8.91651      1.00  2.261154   .366679
   8.91640   8.91640      1.00  2.259984   .366019
   8.91630   8.91630      1.00  2.259144   .364949
   8.91620   8.91620      1.00  2.261194   .360809
   8.91609   8.91609      1.00  2.245794   .357529
   8.91599   8.91599      1.00  2.260814   .359489
   8.91588   8.91588      1.00  2.263094   .357179
   8.91578   8.91578      1.00  2.261524   .356259
   8.91568   8.91568      1.00  2.260814   .355659
   8.91558   8.91558      1.00  2.261984   .354909
   8.91547   8.91547      1.00  2.258374   .353389
   8.91537   8.91537      1.00  2.259414   .352509
   8.91527   8.91527      1.00  2.259864   .352209
   8.91517   8.91517      1.00  2.258514   .351059
   8.91506   8.91506      1.00  2.258834   .349279
   8.91496   8.91496      1.00  2.262364   .349789
   8.91485   8.91485      1.00  2.258064   .347089
   8.91474   8.91474      1.00  2.260104   .346189
   8.91464   8.91464      1.00  2.246744   .343699
   8.91453   8.91453      1.00  2.259284   .344559
   8.91442   8.91442      1.00  2.261964   .344139
   8.91431   8.91431      1.00  2.256984   .340709
   8.91420   8.91420      1.00  2.256104   .340839
   8.91409   8.91409      1.00  2.261234   .341029
   8.91398   8.91398      1.00  2.260094   .339419
   8.91386   8.91386      1.00  2.259824   .339119
   8.91374   8.91374      1.00  2.261404   .339349
   8.91363   8.91363      1.00  2.259424   .337049
   8.91352   8.91352      1.00  2.258544   .336129
   8.91339   8.91339      1.00  2.258754   .337389
   8.91327   8.91327      1.00  2.257924   .337589
   8.91316   8.91316      1.00  2.261304   .334279
   8.91305   8.91305      1.00  2.248114   .330359
   8.91294   8.91294      1.00  2.254664   .332559
   8.91282   8.91282      1.00  2.260344   .331029
   8.91271   8.91271      1.00  2.259994   .329719
   8.91260   8.91260      1.00  2.259574   .328359
   8.91249   8.91249      1.00  2.258344   .326369
   8.91237   8.91237      1.00  2.257524   .324439
   8.91226   8.91226      1.00  2.256174   .322439
   8.91215   8.91215      1.00  2.257974   .321319
   8.91203   8.91203      1.00  2.258904   .320069
   8.91192   8.91192      1.00  2.257244   .319319
   8.91182   8.91182      1.00  2.258464   .318469
   8.91171   8.91171      1.00  2.256194   .318899
   8.91160   8.91160      1.00  2.259084   .319209
   8.91148   8.91148      1.00  2.261504   .320759
   8.91138   8.91138      1.00  2.244704   .317459
   8.91127   8.91127      1.00  2.257714   .317579
   8.91115   8.91115      1.00  2.257264   .313219
   8.91104   8.91104      1.00  2.258564   .313059
   8.91093   8.91093      1.00  2.257504   .311829
   8.91082   8.91082      1.00  2.259164   .311469
   8.91070   8.91070      1.00  2.255494   .309449
   8.91058   8.91058      1.00  2.257624   .306459
   8.91047   8.91047      1.00  2.255444   .305999
   8.91036   8.91036      1.00  2.257444   .305269
   8.91024   8.91024      1.00  2.259684   .303609
   8.91012   8.91012      1.00  2.257324   .301029
   8.91000   8.91000      1.00  2.259864   .300059
   8.90988   8.90988      1.00  2.255294   .300409
   8.90977   8.90977      1.00  2.241914   .295799
   8.90964   8.90964      1.00  2.257104   .298309
   8.90953   8.90953      1.00  2.258244   .297589
   8.90942   8.90942      1.00  2.260084   .297439
   8.90930   8.90930      1.00  2.256334   .296149
   8.90919   8.90919      1.00  2.256584   .294669
   8.90908   8.90908      1.00  2.256534   .293709
   8.90896   8.90896      1.00  2.258914   .293589
   8.90885   8.90885      1.00  2.256494   .294569
   8.90875   8.90875      1.00  2.257704   .293489
   8.90864   8.90864      1.00  2.255394   .293479
   8.90853   8.90853      1.00  2.254394   .292909
   8.90842   8.90842      1.00  2.255624   .291469
   8.90830   8.90830      1.00  2.238064   .289949
   8.90820   8.90820      1.00  2.253054   .291659
   8.90809   8.90809      1.00  2.255584   .293809
   8.90798   8.90798      1.00  2.258024   .292199
   8.90787   8.90787      1.00  2.253844   .291649
   8.90775   8.90775      1.00  2.257064   .291789
   8.90764   8.90764      1.00  2.256814   .290769
   8.90753   8.90753      1.00  2.252734   .292419
   8.90742   8.90742      1.00  2.254274   .292289
   8.90732   8.90732      1.00  2.253654   .291699
   8.90721   8.90721      1.00  2.254124   .292599
   8.90710   8.90710      1.00  2.255274   .291549
   8.90699   8.90699      1.00  2.255864   .294379
   8.90688   8.90688      1.00  2.252284   .293879
   8.90677   8.90677      1.00  2.255944   .293299
   8.90666   8.90666      1.00  2.243224   .292289
   8.90655   8.90655      1.00  2.256024   .295489
   8.90645   8.90645      1.00  2.256694   .296239
   8.90635   8.90635      1.00  2.252674   .296859
   8.90624   8.90624      1.00  2.252434   .298809
   8.90614   8.90614      1.00  2.251034   .298899
   8.90604   8.90604      1.00  2.253024   .301599
   8.90594   8.90594      1.00  2.253344   .300019
   8.90583   8.90583      1.00  2.250104   .300769
   8.90572   8.90572      1.00  2.252084   .302239
   8.90563   8.90563      1.00  2.251274   .303029
   8.90553   8.90553      1.00  2.257144   .303939
   8.90542   8.90542      1.00  2.256434   .307489
   8.90531   8.90531      1.00  2.239174   .306419
   8.90522   8.90522      1.00  2.252194   .307419
   8.90512   8.90512      1.00  2.253994   .310449
   8.90501   8.90501      1.00  2.251084   .309519
   8.90490   8.90490      1.00  2.250444   .309969
   8.90480   8.90480      1.00  2.254584   .311509
   8.90470   8.90470      1.00  2.253104   .312719
   8.90458   8.90458      1.00  2.254624   .312449
   8.90447   8.90447      1.00  2.253944   .311709
   8.90435   8.90435      1.00  2.254574   .313569
   8.90425   8.90425      1.00  2.252484   .314409
   8.90414   8.90414      1.00  2.252174   .315159
   8.90402   8.90402      1.00  2.249334   .315199
   8.90391   8.90391      1.00  2.249044   .317609
   8.90381   8.90381      1.00  2.237274   .315789
   8.90369   8.90369      1.00  2.247364   .314079
   8.90357   8.90357      1.00  2.252834   .317229
   8.90345   8.90345      1.00  2.251214   .319119
   8.90333   8.90333      1.00  2.254594   .321529
   8.90321   8.90321      1.00  2.252394   .323189
   8.90309   8.90309      1.00  2.253144   .321409
   8.90299   8.90299      1.00  2.252264   .323819
   8.90288   8.90288      1.00  2.251884   .322329
   8.90276   8.90276      1.00  2.246824   .322659
   8.90264   8.90264      1.00  2.246644   .321959
   8.90253   8.90253      1.00  2.251444   .324749
   8.90242   8.90242      1.00  2.251464   .324519
   8.90230   8.90230      1.00  2.251884   .327119
   8.90219   8.90219      1.00  2.236814   .324429
   8.90208   8.90208      1.00  2.250984   .329219
   8.90197   8.90197      1.00  2.250404   .329259
   8.90186   8.90186      1.00  2.249244   .330529
   8.90175   8.90175      1.00  2.250674   .329759
   8.90164   8.90164      1.00  2.248974   .329889
   8.90154   8.90154      1.00  2.246744   .331179
   8.90143   8.90143      1.00  2.248274   .330669
   8.90131   8.90131      1.00  2.247834   .329909
   8.90120   8.90120      1.00  2.249084   .330359
   8.90109   8.90109      1.00  2.253734   .334599
   8.90097   8.90097      1.00  2.251114   .333909
   8.90085   8.90085      1.00  2.249844   .332709
   8.90074   8.90074      1.00  2.249124   .334259
   8.90063   8.90063      1.00  2.234094   .331709
   8.90051   8.90051      1.00  2.247874   .333769
   8.90038   8.90038      1.00  2.246634   .334519
   8.90027   8.90027      1.00  2.244774   .335429
   8.90016   8.90016      1.00  2.246154   .335409
   8.90004   8.90004      1.00  2.249254   .334179
   8.89991   8.89991      1.00  2.250774   .335999
   8.89980   8.89980      1.00  2.249244   .335989
   8.89969   8.89969      1.00  2.249554   .335509
   8.89957   8.89957      1.00  2.245654   .336189
   8.89946   8.89946      1.00  2.243684   .334939
   8.89935   8.89935      1.00  2.248084   .337789
   8.89924   8.89924      1.00  2.245014   .337429
   8.89912   8.89912      1.00  2.233744   .337029
   8.89900   8.89900      1.00  2.246314   .339079
   8.89889   8.89889      1.00  2.245674   .338269
   8.89878   8.89878      1.00  2.247494   .341119
   8.89867   8.89867      1.00  2.248714   .342139
   8.89856   8.89856      1.00  2.251604   .344459
   8.89845   8.89845      1.00  2.250584   .343189
   8.89834   8.89834      1.00  2.248244   .341529
   8.89823   8.89823      1.00  2.247134   .343129
   8.89812   8.89812      1.00  2.239694   .343119
   8.89801   8.89801      1.00  2.247394   .342589
   8.89790   8.89790      1.00  2.247894   .342939
   8.89779   8.89779      1.00  2.245534   .342299
   8.89768   8.89768      1.00  2.233464   .342759
   8.89757   8.89757      1.00  2.244714   .344529
   8.89746   8.89746      1.00  2.251384   .345909
   8.89735   8.89735      1.00  2.248504   .344529
   8.89724   8.89724      1.00  2.248264   .346949
   8.89713   8.89713      1.00  2.245774   .346739
   8.89703   8.89703      1.00  2.245984   .346459
   8.89692   8.89692      1.00  2.246614   .346029
   8.89680   8.89680      1.00  2.244754   .346929
   8.89670   8.89670      1.00  2.245054   .348309
   8.89659   8.89659      1.00  2.250084   .349149
   8.89648   8.89648      1.00  2.245974   .345539
   8.89638   8.89638      1.00  2.248394   .348979
   8.89627   8.89627      1.00  2.245974   .347629
   8.89617   8.89617      1.00  2.240094   .346869
   8.89607   8.89607      1.00  2.251454   .348289
   8.89596   8.89596      1.00  2.245934   .349549
   8.89586   8.89586      1.00  2.244904   .347189
   8.89576   8.89576      1.00  2.245484   .347519
   8.89566   8.89566      1.00  2.244104   .346879
   8.89555   8.89555      1.00  2.246214   .348909
   8.89545   8.89545      1.00  2.245864   .350329
   8.89535   8.89535      1.00  2.248284   .351419
   8.89525   8.89525      1.00  2.246804   .351939
   8.89514   8.89514      1.00  2.246644   .350899
   8.89505   8.89505      1.00  2.247164   .351629
   8.89494   8.89494      1.00  2.246224   .351629
   8.89483   8.89483      1.00  2.246044   .351939
   8.89472   8.89472      1.00  2.229354   .348139
   8.89462   8.89462      1.00  2.247654   .350029
   8.89451   8.89451      1.00  2.246554   .350969
   8.89440   8.89440      1.00  2.245804   .352109
   8.89429   8.89429      1.00  2.248154   .351239
   8.89418   8.89418      1.00  2.249694   .353649
   8.89407   8.89407      1.00  2.247744   .352089
   8.89395   8.89395      1.00  2.245714   .352159
   8.89383   8.89383      1.00  2.246354   .354129
   8.89372   8.89372      1.00  2.245194   .351359
   8.89361   8.89361      1.00  2.241994   .350179
   8.89349   8.89349      1.00  2.246024   .351869
   8.89336   8.89336      1.00  2.242754   .350239
   8.89325   8.89325      1.00  2.240484   .350579
   8.89314   8.89314      1.00  2.238804   .351179
   8.89303   8.89303      1.00  2.244614   .350029
   8.89291   8.89291      1.00  2.247404   .350939
   8.89279   8.89279      1.00  2.250494   .353159
   8.89268   8.89268      1.00  2.250174   .352319
   8.89257   8.89257      1.00  2.244454   .352949
   8.89246   8.89246      1.00  2.244204   .353229
   8.89235   8.89235      1.00  2.244294   .353679
   8.89224   8.89224      1.00  2.244244   .353159
   8.89212   8.89212      1.00  2.247724   .353819
   8.89201   8.89201      1.00  2.243954   .351789
   8.89190   8.89190      1.00  2.245124   .350549
   8.89180   8.89180      1.00  2.244104   .349099
   8.89168   8.89168      1.00  2.246854   .349349
   8.89157   8.89157      1.00  2.242374   .346549
   8.89146   8.89146      1.00  2.241024   .349919
   8.89136   8.89136      1.00  2.248614   .350079
   8.89124   8.89124      1.00  2.241604   .347379
   8.89112   8.89112      1.00  2.241864   .349969
   8.89101   8.89101      1.00  2.243814   .352539
   8.89090   8.89090      1.00  2.245204   .351689
   8.89079   8.89079      1.00  2.248054   .349949
   8.89067   8.89067      1.00  2.246524   .349839
   8.89056   8.89056      1.00  2.246864   .350409
   8.89045   8.89045      1.00  2.245694   .348149
   8.89032   8.89032      1.00  2.245784   .348629
   8.89020   8.89020      1.00  2.245234   .347729
   8.89008   8.89008      1.00  2.244994   .349469
   8.88997   8.88997      1.00  2.229314   .347549
   8.88984   8.88984      1.00  2.239844   .348719
   8.88972   8.88972      1.00  2.245014   .349129
   8.88961   8.88961      1.00  2.245794   .349969
   8.88950   8.88950      1.00  2.248734   .349929
   8.88939   8.88939      1.00  2.244354   .346949
   8.88927   8.88927      1.00  2.245584   .347229
   8.88916   8.88916      1.00  2.246344   .345759
   8.88904   8.88904      1.00  2.243744   .348379
   8.88893   8.88893      1.00  2.244724   .348709
   8.88882   8.88882      1.00  2.243564   .348519
   8.88872   8.88872      1.00  2.244374   .348079
   8.88861   8.88861      1.00  2.245224   .347649
   8.88849   8.88849      1.00  2.244554   .346219
   8.88838   8.88838      1.00  2.233464   .343349
   8.88827   8.88827      1.00  2.246304   .343629
   8.88816   8.88816      1.00  2.249844   .345139
   8.88805   8.88805      1.00  2.245964   .343429
   8.88794   8.88794      1.00  2.244524   .342079
   8.88783   8.88783      1.00  2.247614   .342589
   8.88772   8.88772      1.00  2.246104   .344129
   8.88761   8.88761      1.00  2.245964   .342699
   8.88749   8.88749      1.00  2.245764   .341169
   8.88739   8.88739      1.00  2.241564   .341999
   8.88728   8.88728      1.00  2.249214   .342539
   8.88717   8.88717      1.00  2.245564   .341369
   8.88706   8.88706      1.00  2.247904   .340359
   8.88696   8.88696      1.00  2.245574   .340179
   8.88685   8.88685      1.00  2.234084   .338239
   8.88673   8.88673      1.00  2.245234   .341589
   8.88663   8.88663      1.00  2.244294   .343049
   8.88652   8.88652      1.00  2.248764   .343279
   8.88642   8.88642      1.00  2.247704   .340059
   8.88631   8.88631      1.00  2.249214   .338689
   8.88621   8.88621      1.00  2.242514   .337779
   8.88611   8.88611      1.00  2.246654   .336469
   8.88601   8.88601      1.00  2.248594   .336039
   8.88590   8.88590      1.00  2.246594   .336979
   8.88579   8.88579      1.00  2.249914   .337919
   8.88569   8.88569      1.00  2.246384   .338469
   8.88559   8.88559      1.00  2.244624   .336759
   8.88549   8.88549      1.00  2.236514   .334449
   8.88539   8.88539      1.00  2.242354   .334689
   8.88528   8.88528      1.00  2.246854   .337459
   8.88519   8.88519      1.00  2.246714   .334789
   8.88508   8.88508      1.00  2.243914   .335789
   8.88497   8.88497      1.00  2.247714   .336479
   8.88487   8.88487      1.00  2.246684   .334949
   8.88476   8.88476      1.00  2.246764   .333289
   8.88465   8.88465      1.00  2.249814   .336459
   8.88454   8.88454      1.00  2.244304   .334529
   8.88444   8.88444      1.00  2.244934   .335709
   8.88433   8.88433      1.00  2.246494   .335669
   8.88422   8.88422      1.00  2.247834   .334729
   8.88410   8.88410      1.00  2.246354   .333679
   8.88399   8.88399      1.00  2.230974   .332679
   8.88389   8.88389      1.00  2.243734   .333559
   8.88376   8.88376      1.00  2.245224   .336229
   8.88364   8.88364      1.00  2.248814   .337069
   8.88353   8.88353      1.00  2.248834   .337889
   8.88342   8.88342      1.00  2.246744   .336909
   8.88330   8.88330      1.00  2.245434   .337369
   8.88319   8.88319      1.00  2.244324   .332969
   8.88308   8.88308      1.00  2.242644   .330339
   8.88297   8.88297      1.00  2.243924   .330839
   8.88285   8.88285      1.00  2.244974   .330179
   8.88272   8.88272      1.00  2.241784   .330069
   8.88262   8.88262      1.00  2.245514   .329949
   8.88251   8.88251      1.00  2.244814   .330189
   8.88240   8.88240      1.00  2.234754   .329649
   8.88228   8.88228      1.00  2.248224   .330919
   8.88217   8.88217      1.00  2.247804   .331649
   8.88207   8.88207      1.00  2.244484   .331979
   8.88196   8.88196      1.00  2.243004   .331839
   8.88185   8.88185      1.00  2.246074   .331049
   8.88175   8.88175      1.00  2.243074   .329559
   8.88164   8.88164      1.00  2.245124   .330389
   8.88153   8.88153      1.00  2.244994   .330779
   8.88141   8.88141      1.00  2.245024   .329269
   8.88130   8.88130      1.00  2.244694   .329179
   8.88119   8.88119      1.00  2.246254   .330239
   8.88108   8.88108      1.00  2.245604   .329479
   8.88097   8.88097      1.00  2.229024   .327739
   8.88086   8.88086      1.00  2.243554   .329509
   8.88075   8.88075      1.00  2.244164   .330629
   8.88062   8.88062      1.00  2.242174   .329739
   8.88050   8.88050      1.00  2.243824   .330279
   8.88039   8.88039      1.00  2.243064   .332239
   8.88028   8.88028      1.00  2.246574   .330359
   8.88015   8.88015      1.00  2.243444   .330469
   8.88003   8.88003      1.00  2.244294   .329239
   8.87992   8.87992      1.00  2.245264   .330779
   8.87981   8.87981      1.00  2.245604   .330869
   8.87969   8.87969      1.00  2.239414   .331399
   8.87957   8.87957      1.00  2.243564   .330899
   8.87946   8.87946      1.00  2.242314   .329159
   8.87935   8.87935      1.00  2.241474   .330319
   8.87923   8.87923      1.00  2.231974   .330609
   8.87911   8.87911      1.00  2.240094   .330369
   8.87901   8.87901      1.00  2.243774   .331469
   8.87889   8.87889      1.00  2.242344   .331099
   8.87878   8.87878      1.00  2.246324   .330439
   8.87867   8.87867      1.00  2.243434   .328779
   8.87856   8.87856      1.00  2.243004   .330839
   8.87846   8.87846      1.00  2.241234   .333569
   8.87834   8.87834      1.00  2.239914   .334649
   8.87823   8.87823      1.00  2.238884   .332729
   8.87812   8.87812      1.00  2.240354   .333969
   8.87801   8.87801      1.00  2.242484   .332009
   8.87790   8.87790      1.00  2.242554   .333179
   8.87778   8.87778      1.00  2.242874   .333579
   8.87768   8.87768      1.00  2.231034   .330309
   8.87757   8.87757      1.00  2.241064   .332859
   8.87746   8.87746      1.00  2.242494   .333419
   8.87735   8.87735      1.00  2.241574   .332939
   8.87724   8.87724      1.00  2.241304   .334189
   8.87713   8.87713      1.00  2.239494   .333779
   8.87702   8.87702      1.00  2.239534   .335459
   8.87691   8.87691      1.00  2.241284   .334869
   8.87680   8.87680      1.00  2.244164   .335459
   8.87670   8.87670      1.00  2.242134   .335359
   8.87659   8.87659      1.00  2.240644   .334069
   8.87648   8.87648      1.00  2.238964   .335739
   8.87638   8.87638      1.00  2.240664   .334879
   8.87627   8.87627      1.00  2.241934   .335259
   8.87616   8.87616      1.00  2.225824   .333899
   8.87606   8.87606      1.00  2.240174   .335419
   8.87596   8.87596      1.00  2.239424   .335079
   8.87586   8.87586      1.00  2.240404   .336649
   8.87576   8.87576      1.00  2.240134   .337459
   8.87565   8.87565      1.00  2.241064   .338649
   8.87555   8.87555      1.00  2.243494   .339369
   8.87545   8.87545      1.00  2.241094   .338089
   8.87534   8.87534      1.00  2.239184   .338429
   8.87524   8.87524      1.00  2.238944   .339459
   8.87514   8.87514      1.00  2.237934   .339899
   8.87503   8.87503      1.00  2.239964   .340019
   8.87492   8.87492      1.00  2.236474   .341529
   8.87482   8.87482      1.00  2.223474   .337279
   8.87471   8.87471      1.00  2.235504   .338799
   8.87461   8.87461      1.00  2.242654   .341279
   8.87449   8.87449      1.00  2.241004   .340869
   8.87438   8.87438      1.00  2.241334   .343909
   8.87428   8.87428      1.00  2.239704   .342259
   8.87416   8.87416      1.00  2.237744   .342389
   8.87405   8.87405      1.00  2.238954   .344629
   8.87394   8.87394      1.00  2.238974   .343659
   8.87382   8.87382      1.00  2.239494   .343459
   8.87371   8.87371      1.00  2.237184   .343459
   8.87358   8.87358      1.00  2.237934   .343709
   8.87346   8.87346      1.00  2.238454   .345609
   8.87335   8.87335      1.00  2.238814   .344889
   8.87324   8.87324      1.00  2.225044   .344849
   8.87313   8.87313      1.00  2.240654   .345589
   8.87301   8.87301      1.00  2.238964   .346999
   8.87290   8.87290      1.00  2.236324   .346319
   8.87278   8.87278      1.00  2.238174   .347749
   8.87266   8.87266      1.00  2.236004   .348839
   8.87254   8.87254      1.00  2.236074   .348039
   8.87244   8.87244      1.00  2.235954   .348219
   8.87233   8.87233      1.00  2.234854   .348499
   8.87221   8.87221      1.00  2.236134   .350089
   8.87210   8.87210      1.00  2.239084   .350119
   8.87199   8.87199      1.00  2.238424   .350679
   8.87188   8.87188      1.00  2.239224   .350529
   8.87177   8.87177      1.00  2.220864   .346579
   8.87166   8.87166      1.00  2.235704   .349729
   8.87155   8.87155      1.00  2.238744   .350079
   8.87145   8.87145      1.00  2.235574   .347749
   8.87133   8.87133      1.00  2.238904   .348579
   8.87121   8.87121      1.00  2.234404   .348589
   8.87110   8.87110      1.00  2.236794   .350209
   8.87099   8.87099      1.00  2.238274   .349829
   8.87087   8.87087      1.00  2.239884   .348699
   8.87076   8.87076      1.00  2.238474   .349539
   8.87064   8.87064      1.00  2.237634   .350139
   8.87053   8.87053      1.00  2.238074   .351849
   8.87041   8.87041      1.00  2.234974   .349979
   8.87029   8.87029      1.00  2.236944   .349949
   8.87017   8.87017      1.00  2.222344   .350769
   8.87006   8.87006      1.00  2.235054   .352639
   8.86994   8.86994      1.00  2.237964   .353509
   8.86982   8.86982      1.00  2.234654   .353129
   8.86971   8.86971      1.00  2.239584   .353579
   8.86959   8.86959      1.00  2.239544   .353819
   8.86947   8.86947      1.00  2.241434   .353959
   8.86935   8.86935      1.00  2.240364   .353839
   8.86924   8.86924      1.00  2.235744   .354769
   8.86913   8.86913      1.00  2.238614   .355679
   8.86901   8.86901      1.00  2.237044   .353459
   8.86889   8.86889      1.00  2.240154   .354929
   8.86879   8.86879      1.00  2.241204   .355369
   8.86869   8.86869      1.00  2.235204   .355279
   8.86857   8.86857      1.00  2.226784   .356099
   8.86846   8.86846      1.00  2.239874   .355079
   8.86836   8.86836      1.00  2.240214   .355139
   8.86825   8.86825      1.00  2.239454   .356579
   8.86813   8.86813      1.00  2.240304   .357749
   8.86802   8.86802      1.00  2.236284   .356909
   8.86792   8.86792      1.00  2.234984   .356389
   8.86781   8.86781      1.00  2.239244   .359319
   8.86769   8.86769      1.00  2.238294   .357959
   8.86757   8.86757      1.00  2.239954   .360089
   8.86747   8.86747      1.00  2.238164   .360379
   8.86737   8.86737      1.00  2.238054   .359299
   8.86725   8.86725      1.00  2.238474   .357829
   8.86714   8.86714      1.00  2.240564   .359329
   8.86703   8.86703      1.00  2.240854   .359739
   8.86693   8.86693      1.00  2.223004   .357239
   8.86681   8.86681      1.00  2.238314   .360309
   8.86670   8.86670      1.00  2.237294   .359569
   8.86660   8.86660      1.00  2.236514   .360619
   8.86650   8.86650      1.00  2.240154   .361319
   8.86639   8.86639      1.00  2.239274   .359589
   8.86628   8.86628      1.00  2.236174   .360389
   8.86618   8.86618      1.00  2.239324   .362719
   8.86608   8.86608      1.00  2.239724   .360749
   8.86597   8.86597      1.00  2.236484   .362139
   8.86587   8.86587      1.00  2.239624   .360219
   8.86577   8.86577      1.00  2.234744   .361669
   8.86566   8.86566      1.00  2.235944   .361879
   8.86556   8.86556      1.00  2.222024   .360009
   8.86545   8.86545      1.00  2.234274   .363119
   8.86535   8.86535      1.00  2.238194   .363379
   8.86526   8.86526      1.00  2.238854   .364829
   8.86515   8.86515      1.00  2.237044   .365329
   8.86504   8.86504      1.00  2.238694   .364839
   8.86494   8.86494      1.00  2.236404   .364109
   8.86484   8.86484      1.00  2.238414   .364449
   8.86472   8.86472      1.00  2.234134   .364699
   8.86460   8.86460      1.00  2.235354   .363269
   8.86451   8.86451      1.00  2.234044   .363649
   8.86441   8.86441      1.00  2.234024   .364049
   8.86429   8.86429      1.00  2.237264   .364529
   8.86417   8.86417      1.00  2.235584   .364939
   8.86407   8.86407      1.00  2.237994   .363529
   8.86396   8.86396      1.00  2.220594   .362299
   8.86384   8.86384      1.00  2.234464   .366969
   8.86372   8.86372      1.00  2.232794   .369409
   8.86360   8.86360      1.00  2.236294   .368919
   8.86349   8.86349      1.00  2.237624   .367979
   8.86337   8.86337      1.00  2.233524   .367439
   8.86325   8.86325      1.00  2.234264   .368239
   8.86314   8.86314      1.00  2.233704   .365419
   8.86303   8.86303      1.00  2.233474   .367359
   8.86291   8.86291      1.00  2.234844   .366589
   8.86279   8.86279      1.00  2.236734   .364769
   8.86268   8.86268      1.00  2.234674   .366979
   8.86257   8.86257      1.00  2.233544   .368549
   8.86245   8.86245      1.00  2.223574   .366379
   8.86233   8.86233      1.00  2.230864   .366289
   8.86223   8.86223      1.00  2.234724   .364859
   8.86212   8.86212      1.00  2.231784   .363679
   8.86201   8.86201      1.00  2.230104   .362539
   8.86190   8.86190      1.00  2.233004   .365279
   8.86179   8.86179      1.00  2.233844   .366379
   8.86168   8.86168      1.00  2.235354   .365389
   8.86157   8.86157      1.00  2.234974   .366309
   8.86146   8.86146      1.00  2.232184   .365879
   8.86135   8.86135      1.00  2.231774   .365949
   8.86123   8.86123      1.00  2.232684   .366219
   8.86112   8.86112      1.00  2.233964   .367399
   8.86100   8.86100      1.00  2.233274   .366699
   8.86089   8.86089      1.00  2.217054   .364579
   8.86078   8.86078      1.00  2.231144   .364909
   8.86066   8.86066      1.00  2.231624   .369479
   8.86054   8.86054      1.00  2.233124   .367789
   8.86043   8.86043      1.00  2.234894   .370729
   8.86032   8.86032      1.00  2.235874   .369329
   8.86019   8.86019      1.00  2.228924   .368399
   8.86007   8.86007      1.00  2.231004   .370539
   8.85996   8.85996      1.00  2.231414   .369129
   8.85984   8.85984      1.00  2.230674   .369609
   8.85972   8.85972      1.00  2.229854   .368769
   8.85960   8.85960      1.00  2.230124   .369359
   8.85949   8.85949      1.00  2.232244   .369279
   8.85938   8.85938      1.00  2.216494   .366379
   8.85927   8.85927      1.00  2.230574   .368339
   8.85914   8.85914      1.00  2.232304   .367219
   8.85903   8.85903      1.00  2.233584   .367529
   8.85892   8.85892      1.00  2.233324   .369269
   8.85881   8.85881      1.00  2.228684   .370669
   8.85870   8.85870      1.00  2.229774   .370389
   8.85860   8.85860      1.00  2.231104   .369109
   8.85849   8.85849      1.00  2.231604   .370509
   8.85837   8.85837      1.00  2.229184   .369129
   8.85826   8.85826      1.00  2.228024   .369869
   8.85815   8.85815      1.00  2.228084   .367469
   8.85805   8.85805      1.00  2.232474   .367659
   8.85793   8.85793      1.00  2.230614   .370239
   8.85782   8.85782      1.00  2.231524   .368529
   8.85771   8.85771      1.00  2.216794   .367839
   8.85761   8.85761      1.00  2.225564   .370559
   8.85750   8.85750      1.00  2.227194   .373079
   8.85738   8.85738      1.00  2.228434   .370649
   8.85727   8.85727      1.00  2.226774   .368079
   8.85717   8.85717      1.00  2.226284   .369399
   8.85706   8.85706      1.00  2.230564   .371639
   8.85694   8.85694      1.00  2.230434   .369509
   8.85684   8.85684      1.00  2.229934   .369069
   8.85673   8.85673      1.00  2.228094   .369889
   8.85662   8.85662      1.00  2.227264   .370179
   8.85651   8.85651      1.00  2.226194   .371509
   8.85641   8.85641      1.00  2.228774   .371139
   8.85631   8.85631      1.00  2.215244   .369059
   8.85620   8.85620      1.00  2.224764   .368199
   8.85610   8.85610      1.00  2.228804   .369699
   8.85600   8.85600      1.00  2.226244   .370379
   8.85590   8.85590      1.00  2.226404   .368779
   8.85579   8.85579      1.00  2.228804   .369979
   8.85569   8.85569      1.00  2.229774   .370089
   8.85559   8.85559      1.00  2.228254   .367849
   8.85549   8.85549      1.00  2.226564   .369549
   8.85538   8.85538      1.00  2.223964   .368399
   8.85528   8.85528      1.00  2.221604   .368559
   8.85518   8.85518      1.00  2.220974   .369949
   8.85508   8.85508      1.00  2.225024   .369279
   8.85496   8.85496      1.00  2.224694   .370459
   8.85485   8.85485      1.00  2.224434   .371809
   8.85475   8.85475      1.00  2.211324   .369209
   8.85465   8.85465      1.00  2.224234   .371959
   8.85453   8.85453      1.00  2.228434   .372489
   8.85442   8.85442      1.00  2.225714   .371849
   8.85432   8.85432      1.00  2.225104   .371719
   8.85421   8.85421      1.00  2.221604   .372489
   8.85409   8.85409      1.00  2.220774   .373319
   8.85398   8.85398      1.00  2.220744   .371339
   8.85387   8.85387      1.00  2.223974   .369119
   8.85375   8.85375      1.00  2.224254   .369219
   8.85363   8.85363      1.00  2.220984   .368599
   8.85352   8.85352      1.00  2.220434   .370739
   8.85340   8.85340      1.00  2.223834   .370409
   8.85328   8.85328      1.00  2.209374   .368099
   8.85317   8.85317      1.00  2.220864   .370629
   8.85305   8.85305      1.00  2.222974   .371459
   8.85294   8.85294      1.00  2.217314   .369829
   8.85283   8.85283      1.00  2.220784   .368349
   8.85271   8.85271      1.00  2.219084   .368409
   8.85260   8.85260      1.00  2.219784   .369599
   8.85248   8.85248      1.00  2.222564   .369699
   8.85237   8.85237      1.00  2.222644   .369059
   8.85226   8.85226      1.00  2.219544   .367679
   8.85215   8.85215      1.00  2.223714   .368359
   8.85204   8.85204      1.00  2.219984   .367519
   8.85194   8.85194      1.00  2.221674   .368619
   8.85182   8.85182      1.00  2.218004   .368949
   8.85171   8.85171      1.00  2.201734   .365889
   8.85160   8.85160      1.00  2.219984   .367739
   8.85149   8.85149      1.00  2.217884   .367019
   8.85137   8.85137      1.00  2.219114   .367879
   8.85126   8.85126      1.00  2.222964   .367549
   8.85115   8.85115      1.00  2.219774   .364239
   8.85104   8.85104      1.00  2.218544   .365179
   8.85093   8.85093      1.00  2.216224   .364839
   8.85081   8.85081      1.00  2.220714   .365179
   8.85070   8.85070      1.00  2.218754   .366279
   8.85058   8.85058      1.00  2.216414   .365679
   8.85047   8.85047      1.00  2.217584   .367529
   8.85035   8.85035      1.00  2.212634   .365009
   8.85023   8.85023      1.00  2.216684   .366009
   8.85011   8.85011      1.00  2.215844   .366909
   8.84998   8.84998      1.00  2.208214   .368529
   8.84987   8.84987      1.00  2.219474   .369699
   8.84976   8.84976      1.00  2.221394   .369009
   8.84964   8.84964      1.00  2.215174   .369709
   8.84952   8.84952      1.00  2.212714   .368759
   8.84941   8.84941      1.00  2.218494   .369979
   8.84929   8.84929      1.00  2.215424   .369469
   8.84918   8.84918      1.00  2.215584   .373399
   8.84906   8.84906      1.00  2.215134   .370559
   8.84895   8.84895      1.00  2.213664   .365839
   8.84884   8.84884      1.00  2.218194   .365919
   8.84874   8.84874      1.00  2.217264   .365279
   8.84862   8.84862      1.00  2.216994   .365089
   8.84851   8.84851      1.00  2.219024   .364529
   8.84840   8.84840      1.00  2.202664   .363279
   8.84829   8.84829      1.00  2.213944   .366079
   8.84818   8.84818      1.00  2.213764   .369789
   8.84806   8.84806      1.00  2.214014   .369309
   8.84795   8.84795      1.00  2.214584   .365109
   8.84785   8.84785      1.00  2.214294   .364739
   8.84773   8.84773      1.00  2.214974   .365939
   8.84762   8.84762      1.00  2.217664   .366869
   8.84751   8.84751      1.00  2.217564   .365069
   8.84741   8.84741      1.00  2.216024   .366249
   8.84729   8.84729      1.00  2.213664   .363959
   8.84718   8.84718      1.00  2.214044   .364429
   8.84707   8.84707      1.00  2.212744   .366769
   8.84697   8.84697      1.00  2.209584   .367839
   8.84685   8.84685      1.00  2.214044   .366829
   8.84674   8.84674      1.00  2.196304   .366709
   8.84664   8.84664      1.00  2.215374   .367119
   8.84653   8.84653      1.00  2.215874   .368259
   8.84643   8.84643      1.00  2.218474   .367189
   8.84632   8.84632      1.00  2.216434   .367729
   8.84622   8.84622      1.00  2.216314   .366889
   8.84612   8.84612      1.00  2.218104   .368199
   8.84601   8.84601      1.00  2.214024   .367489
   8.84591   8.84591      1.00  2.216004   .365409
   8.84581   8.84581      1.00  2.213524   .365589
   8.84570   8.84570      1.00  2.211924   .365449
   8.84560   8.84560      1.00  2.211244   .362659
   8.84549   8.84549      1.00  2.216054   .366089
   8.84540   8.84540      1.00  2.215924   .364419
   8.84529   8.84529      1.00  2.216894   .368249
   8.84519   8.84519      1.00  2.202934   .366159
   8.84508   8.84508      1.00  2.213434   .369079
   8.84498   8.84498      1.00  2.214444   .369109
   8.84487   8.84487      1.00  2.215024   .367219
   8.84476   8.84476      1.00  2.214384   .366259
   8.84465   8.84465      1.00  2.211764   .364549
   8.84455   8.84455      1.00  2.214584   .365409
   8.84444   8.84444      1.00  2.213534   .365349
   8.84433   8.84433      1.00  2.218014   .367709
   8.84421   8.84421      1.00  2.218514   .367019
   8.84410   8.84410      1.00  2.215514   .366799
   8.84400   8.84400      1.00  2.215844   .367359
   8.84388   8.84388      1.00  2.216234   .366699
   8.84376   8.84376      1.00  2.214924   .368319
   8.84365   8.84365      1.00  2.198684   .367299
   8.84353   8.84353      1.00  2.215154   .372579
   8.84341   8.84341      1.00  2.213794   .372829
   8.84329   8.84329      1.00  2.212424   .371239
   8.84317   8.84317      1.00  2.213654   .369839
   8.84307   8.84307      1.00  2.214854   .368909
   8.84295   8.84295      1.00  2.218544   .369519
   8.84283   8.84283      1.00  2.216924   .369139
   8.84272   8.84272      1.00  2.215244   .370609
   8.84260   8.84260      1.00  2.212414   .370419
   8.84248   8.84248      1.00  2.211124   .369639
   8.84237   8.84237      1.00  2.214364   .372009
   8.84227   8.84227      1.00  2.218524   .374109
   8.84216   8.84216      1.00  2.212614   .370399
   8.84205   8.84205      1.00  2.198874   .366859
   8.84193   8.84193      1.00  2.213324   .369439
   8.84183   8.84183      1.00  2.215014   .369899
   8.84172   8.84172      1.00  2.218854   .373369
   8.84161   8.84161      1.00  2.218524   .373309
   8.84149   8.84149      1.00  2.213584   .372739
   8.84138   8.84138      1.00  2.216034   .371829
   8.84127   8.84127      1.00  2.212414   .370019
   8.84115   8.84115      1.00  2.213514   .369839
   8.84104   8.84104      1.00  2.212844   .371399
   8.84093   8.84093      1.00  2.216134   .372389
   8.84082   8.84082      1.00  2.210934   .370219
   8.84070   8.84070      1.00  2.213094   .369949
   8.84058   8.84058      1.00  2.212824   .370529
   8.84047   8.84047      1.00  2.199804   .369629
   8.84035   8.84035      1.00  2.216584   .371299
   8.84023   8.84023      1.00  2.214244   .372329
   8.84011   8.84011      1.00  2.213904   .372739
   8.83999   8.83999      1.00  2.211654   .373999
   8.83988   8.83988      1.00  2.211054   .373649
   8.83976   8.83976      1.00  2.212124   .374409
   8.83964   8.83964      1.00  2.213264   .374269
   8.83953   8.83953      1.00  2.214904   .374959
   8.83941   8.83941      1.00  2.215674   .375689
   8.83929   8.83929      1.00  2.211614   .374909
   8.83918   8.83918      1.00  2.214254   .376769
   8.83907   8.83907      1.00  2.213264   .376239
   8.83896   8.83896      1.00  2.212684   .376819
   8.83884   8.83884      1.00  2.209774   .375429
   8.83873   8.83873      1.00  2.198104   .374719
   8.83862   8.83862      1.00  2.211464   .376739
   8.83852   8.83852      1.00  2.213364   .376689
   8.83841   8.83841      1.00  2.213294   .377529
   8.83829   8.83829      1.00  2.213294   .376899
   8.83818   8.83818      1.00  2.211364   .377049
   8.83808   8.83808      1.00  2.216314   .377819
   8.83796   8.83796      1.00  2.217094   .379449
   8.83785   8.83785      1.00  2.215334   .380859
   8.83774   8.83774      1.00  2.211554   .381259
   8.83763   8.83763      1.00  2.212124   .378669
   8.83752   8.83752      1.00  2.212614   .378059
   8.83741   8.83741      1.00  2.209164   .377799
   8.83730   8.83730      1.00  2.215214   .377519
   8.83720   8.83720      1.00  2.214394   .378229
   8.83708   8.83708      1.00  2.215114   .377689
   8.83697   8.83697      1.00  2.216214   .376409
   8.83686   8.83686      1.00  2.201194   .375829
   8.83676   8.83676      1.00  2.213954   .378819
   8.83665   8.83665      1.00  2.212074   .379619
   8.83654   8.83654      1.00  2.213594   .380259
   8.83644   8.83644      1.00  2.211814   .377239
   8.83633   8.83633      1.00  2.213474   .381039
   8.83622   8.83622      1.00  2.211614   .378579
   8.83612   8.83612      1.00  2.213494   .378859
   8.83602   8.83602      1.00  2.217164   .382619
   8.83592   8.83592      1.00  2.215074   .381819
   8.83581   8.83581      1.00  2.215674   .382999
   8.83570   8.83570      1.00  2.215674   .383289
   8.83561   8.83561      1.00  2.215794   .381699
   8.83551   8.83551      1.00  2.199174   .380009
   8.83540   8.83540      1.00  2.210344   .382099
   8.83530   8.83530      1.00  2.210404   .384319
   8.83520   8.83520      1.00  2.212804   .383329
   8.83510   8.83510      1.00  2.213054   .383689
   8.83499   8.83499      1.00  2.214634   .384559
   8.83487   8.83487      1.00  2.217224   .385699
   8.83477   8.83477      1.00  2.213334   .384189
   8.83467   8.83467      1.00  2.214614   .385469
   8.83456   8.83456      1.00  2.208654   .385229
   8.83444   8.83444      1.00  2.213954   .385759
   8.83433   8.83433      1.00  2.214064   .386729
   8.83423   8.83423      1.00  2.209154   .387639
   8.83411   8.83411      1.00  2.209914   .386319
   8.83400   8.83400      1.00  2.197394   .383019
   8.83389   8.83389      1.00  2.215444   .387949
   8.83378   8.83378      1.00  2.217084   .389239
   8.83366   8.83366      1.00  2.214704   .386629
   8.83354   8.83354      1.00  2.212814   .389459
   8.83342   8.83342      1.00  2.214344   .387499
   8.83331   8.83331      1.00  2.213974   .386949
   8.83319   8.83319      1.00  2.215114   .386819
   8.83307   8.83307      1.00  2.212194   .387919
   8.83296   8.83296      1.00  2.209194   .388369
   8.83285   8.83285      1.00  2.212484   .387979
   8.83273   8.83273      1.00  2.209754   .390019
   8.83261   8.83261      1.00  2.209874   .392869
   8.83250   8.83250      1.00  2.201644   .389119
   8.83239   8.83239      1.00  2.211934   .391159
   8.83228   8.83228      1.00  2.215294   .390349
   8.83217   8.83217      1.00  2.211004   .390149
   8.83206   8.83206      1.00  2.211594   .392649
   8.83195   8.83195      1.00  2.210434   .394149
   8.83184   8.83184      1.00  2.208694   .393229
   8.83172   8.83172      1.00  2.212674   .392749
   8.83162   8.83162      1.00  2.209114   .393819
   8.83151   8.83151      1.00  2.212664   .394579
   8.83140   8.83140      1.00  2.213404   .394859
   8.83128   8.83128      1.00  2.214044   .395769
   8.83117   8.83117      1.00  2.213414   .393559
   8.83106   8.83106      1.00  2.212774   .393309
   8.83095   8.83095      1.00  2.200414   .390759
   8.83083   8.83083      1.00  2.212594   .392569
   8.83072   8.83072      1.00  2.213444   .392769
   8.83060   8.83060      1.00  2.210794   .388989
   8.83048   8.83048      1.00  2.209934   .389849
   8.83036   8.83036      1.00  2.212464   .392229
   8.83024   8.83024      1.00  2.210694   .391839
   8.83013   8.83013      1.00  2.212034   .392959
   8.83001   8.83001      1.00  2.212334   .391849
   8.82989   8.82989      1.00  2.213484   .392769
   8.82978   8.82978      1.00  2.209454   .392069
   8.82966   8.82966      1.00  2.210794   .392469
   8.82955   8.82955      1.00  2.211054   .392599
   8.82943   8.82943      1.00  2.207324   .391649
   8.82931   8.82931      1.00  2.193814   .389799
   8.82920   8.82920      1.00  2.210294   .390019
   8.82909   8.82909      1.00  2.210424   .394129
   8.82897   8.82897      1.00  2.211894   .395899
   8.82886   8.82886      1.00  2.213974   .393839
   8.82876   8.82876      1.00  2.213374   .394809
   8.82865   8.82865      1.00  2.209954   .393849
   8.82853   8.82853      1.00  2.212384   .395339
   8.82843   8.82843      1.00  2.210234   .393929
   8.82832   8.82832      1.00  2.208964   .394639
   8.82820   8.82820      1.00  2.211434   .394069
   8.82809   8.82809      1.00  2.208874   .394379
   8.82798   8.82798      1.00  2.208624   .394929
   8.82788   8.82788      1.00  2.194024   .392159
   8.82776   8.82776      1.00  2.211814   .395149
   8.82765   8.82765      1.00  2.212424   .395959
   8.82755   8.82755      1.00  2.214074   .395849
   8.82744   8.82744      1.00  2.212404   .396899
   8.82732   8.82732      1.00  2.208144   .397099
   8.82721   8.82721      1.00  2.208224   .396079
   8.82711   8.82711      1.00  2.211844   .397229
   8.82700   8.82700      1.00  2.208674   .396379
   8.82689   8.82689      1.00  2.207684   .396049
   8.82678   8.82678      1.00  2.209814   .394889
   8.82667   8.82667      1.00  2.210124   .396079
   8.82657   8.82657      1.00  2.212264   .395519
   8.82646   8.82646      1.00  2.212384   .396469
   8.82636   8.82636      1.00  2.196654   .393499
   8.82625   8.82625      1.00  2.209994   .395069
   8.82615   8.82615      1.00  2.210204   .394989
   8.82605   8.82605      1.00  2.207274   .394079
   8.82594   8.82594      1.00  2.207844   .394569
   8.82584   8.82584      1.00  2.207604   .396319
   8.82574   8.82574      1.00  2.208514   .395679
   8.82563   8.82563      1.00  2.205844   .397049
   8.82553   8.82553      1.00  2.208914   .396249
   8.82543   8.82543      1.00  2.209274   .396519
   8.82533   8.82533      1.00  2.208934   .396279
   8.82522   8.82522      1.00  2.212424   .396749
   8.82512   8.82512      1.00  2.209324   .397379
   8.82502   8.82502      1.00  2.191034   .393239
   8.82491   8.82491      1.00  2.203134   .397389
   8.82480   8.82480      1.00  2.205164   .395209
   8.82469   8.82469      1.00  2.204954   .395519
   8.82459   8.82459      1.00  2.207644   .397969
   8.82448   8.82448      1.00  2.211864   .397889
   8.82437   8.82437      1.00  2.208124   .400319
   8.82426   8.82426      1.00  2.207154   .397299
   8.82415   8.82415      1.00  2.208674   .395599
   8.82403   8.82403      1.00  2.207024   .398749
   8.82392   8.82392      1.00  2.205124   .398589
   8.82380   8.82380      1.00  2.205534   .399689
   8.82369   8.82369      1.00  2.201124   .395569
   8.82357   8.82357      1.00  2.190264   .395509
   8.82346   8.82346      1.00  2.203864   .397759
   8.82333   8.82333      1.00  2.209784   .398909
   8.82322   8.82322      1.00  2.206174   .396579
   8.82311   8.82311      1.00  2.210344   .397669
   8.82299   8.82299      1.00  2.207494   .398369
   8.82287   8.82287      1.00  2.209454   .399549
   8.82275   8.82275      1.00  2.208574   .401499
   8.82264   8.82264      1.00  2.206124   .398639
   8.82253   8.82253      1.00  2.203344   .396389
   8.82241   8.82241      1.00  2.203874   .397429
   8.82230   8.82230      1.00  2.205174   .399169
   8.82220   8.82220      1.00  2.205154   .398139
   8.82208   8.82208      1.00  2.203554   .397279
   8.82197   8.82197      1.00  2.205444   .395669
   8.82186   8.82186      1.00  2.205524   .396999
   8.82176   8.82176      1.00  2.208704   .395859
   8.82164   8.82164      1.00  2.206314   .395529
   8.82153   8.82153      1.00  2.205504   .396159
   8.82142   8.82142      1.00  2.203314   .394789
   8.82131   8.82131      1.00  2.206844   .397859
   8.82120   8.82120      1.00  2.204764   .398399
   8.82108   8.82108      1.00  2.205814   .397669
   8.82097   8.82097      1.00  2.207914   .396619
   8.82086   8.82086      1.00  2.209534   .396999
   8.82073   8.82073      1.00  2.206734   .397559
   8.82061   8.82061      1.00  2.204564   .395559
   8.82050   8.82050      1.00  2.194754   .392939
   8.82039   8.82039      1.00  2.203004   .395789
   8.82026   8.82026      1.00  2.208304   .396259
   8.82014   8.82014      1.00  2.205924   .397369
   8.82003   8.82003      1.00  2.202004   .395129
   8.81992   8.81992      1.00  2.203464   .395959
   8.81980   8.81980      1.00  2.204954   .394559
   8.81967   8.81967      1.00  2.207214   .396689
   8.81956   8.81956      1.00  2.209834   .396519
   8.81945   8.81945      1.00  2.205174   .393609
   8.81934   8.81934      1.00  2.206824   .397519
   8.81921   8.81921      1.00  2.203254   .394359
   8.81909   8.81909      1.00  2.207604   .396949
   8.81899   8.81899      1.00  2.199204   .394249
   8.81888   8.81888      1.00  2.201914   .395649
   8.81876   8.81876      1.00  2.203034   .397099
   8.81866   8.81866      1.00  2.202184   .396039
   8.81855   8.81855      1.00  2.210104   .395919
   8.81843   8.81843      1.00  2.208844   .396569
   8.81832   8.81832      1.00  2.208554   .400419
   8.81821   8.81821      1.00  2.209334   .398439
   8.81811   8.81811      1.00  2.205084   .396859
   8.81799   8.81799      1.00  2.201804   .397889
   8.81787   8.81787      1.00  2.202994   .400959
   8.81777   8.81777      1.00  2.209384   .400849
   8.81766   8.81766      1.00  2.205864   .397679
   8.81755   8.81755      1.00  2.204564   .398159
   8.81743   8.81743      1.00  2.189574   .396289
   8.81733   8.81733      1.00  2.201054   .397879
   8.81727   8.81727      1.00  2.207344   .398969
