# Supplementary material for: Direct Observation of Palladium Leaching from Pd/C by a Simple Method: X-ray Absorption Spectroscopy of Heterogeneous Mixtures
Source: ACS Omega. 2023 Jun 7;8(24):21787–92. doi: 10.1021/acsomega.3c01343 (PMC10286095; doi:10.1021/acsomega.3c01343)
Supplement: Supplementary file 2 — ao3c01343_si_002.zip [file ao3c01343_si_002.zip › Figure 7,8/22_RK_AirOx_25C_05N_slow_HCl_30min_29.qd]

  9809     KEK-PF   NW10A
 _slow_HCl_30min 20.12.12 7:03: - 20.12.12 7:03: Serial#KEKPF-NW10A_047949
 22_RK_AirOx_25C_05N_slow_HCl_30min                                              
 Ring :   6.5 GeV    49.9 mA -   49.9 mA
 Mono :   Si(311)       D=  1.63747 A    Initial angle=  9.00022 deg
 NW10A     Transmission( 2)   Repetition= 29     Points= 1654
 Param file : QXAFS(SYNC)     angle axis (*)     Block =    1

 Block      Init-Ang  Final-Ang     Step/deg     Time/s       Num
     1        9.00022   8.81727          ***       1.00      1654
 Ortec(-1)     NDCH = 3
  Angle(c)  Angle(o)    time/s         2         3
      Mode         0         0         1         2
    Offset         0         0    .00492    .00311
   9.00022   9.00022      1.00  2.306464  2.367999
   9.00013   9.00013      1.00  2.307574  2.377059
   9.00001   9.00001      1.00  2.302294  2.374579
   8.99989   8.99989      1.00  2.294364  2.369569
   8.99978   8.99978      1.00  2.307414  2.383039
   8.99967   8.99967      1.00  2.309804  2.387149
   8.99956   8.99956      1.00  2.307534  2.378749
   8.99944   8.99944      1.00  2.309234  2.384689
   8.99934   8.99934      1.00  2.306574  2.386799
   8.99923   8.99923      1.00  2.309454  2.389429
   8.99912   8.99912      1.00  2.309054  2.390999
   8.99901   8.99901      1.00  2.308934  2.383809
   8.99890   8.99890      1.00  2.304094  2.375529
   8.99879   8.99879      1.00  2.304974  2.378979
   8.99868   8.99868      1.00  2.306524  2.381439
   8.99857   8.99857      1.00  2.306204  2.382409
   8.99846   8.99846      1.00  2.300384  2.375489
   8.99835   8.99835      1.00  2.302894  2.378009
   8.99825   8.99825      1.00  2.306794  2.383829
   8.99813   8.99813      1.00  2.307454  2.386119
   8.99803   8.99803      1.00  2.302164  2.383239
   8.99792   8.99792      1.00  2.305844  2.387599
   8.99781   8.99781      1.00  2.303494  2.385089
   8.99770   8.99770      1.00  2.301914  2.383829
   8.99759   8.99759      1.00  2.301814  2.382769
   8.99749   8.99749      1.00  2.302474  2.384979
   8.99737   8.99737      1.00  2.302504  2.379909
   8.99726   8.99726      1.00  2.305514  2.384739
   8.99716   8.99716      1.00  2.303614  2.383549
   8.99705   8.99705      1.00  2.304494  2.387409
   8.99694   8.99694      1.00  2.305084  2.385089
   8.99683   8.99683      1.00  2.288144  2.370269
   8.99673   8.99673      1.00  2.303964  2.382389
   8.99663   8.99663      1.00  2.300744  2.382739
   8.99652   8.99652      1.00  2.302334  2.385879
   8.99641   8.99641      1.00  2.298994  2.382029
   8.99631   8.99631      1.00  2.299494  2.380499
   8.99621   8.99621      1.00  2.302934  2.386809
   8.99610   8.99610      1.00  2.303494  2.389719
   8.99600   8.99600      1.00  2.302144  2.386919
   8.99590   8.99590      1.00  2.302084  2.386059
   8.99580   8.99580      1.00  2.302184  2.385539
   8.99569   8.99569      1.00  2.297634  2.381209
   8.99559   8.99559      1.00  2.301484  2.386869
   8.99550   8.99550      1.00  2.297914  2.387139
   8.99540   8.99540      1.00  2.286014  2.370289
   8.99529   8.99529      1.00  2.296774  2.387239
   8.99518   8.99518      1.00  2.298114  2.387479
   8.99508   8.99508      1.00  2.300524  2.392799
   8.99499   8.99499      1.00  2.302834  2.393319
   8.99488   8.99488      1.00  2.304284  2.396629
   8.99477   8.99477      1.00  2.295754  2.384499
   8.99466   8.99466      1.00  2.298094  2.388179
   8.99456   8.99456      1.00  2.296844  2.387449
   8.99445   8.99445      1.00  2.298744  2.388409
   8.99434   8.99434      1.00  2.299674  2.388529
   8.99423   8.99423      1.00  2.295534  2.385699
   8.99412   8.99412      1.00  2.296624  2.388839
   8.99400   8.99400      1.00  2.292654  2.385199
   8.99389   8.99389      1.00  2.281524  2.376649
   8.99378   8.99378      1.00  2.298554  2.391349
   8.99367   8.99367      1.00  2.297794  2.390059
   8.99355   8.99355      1.00  2.297484  2.387319
   8.99343   8.99343      1.00  2.297824  2.389579
   8.99332   8.99332      1.00  2.295284  2.392089
   8.99322   8.99322      1.00  2.291134  2.386639
   8.99309   8.99309      1.00  2.297994  2.391829
   8.99297   8.99297      1.00  2.296144  2.386379
   8.99286   8.99286      1.00  2.294134  2.387819
   8.99276   8.99276      1.00  2.297944  2.391729
   8.99265   8.99265      1.00  2.295914  2.394959
   8.99253   8.99253      1.00  2.298284  2.393629
   8.99242   8.99242      1.00  2.283054  2.379369
   8.99231   8.99231      1.00  2.295084  2.393089
   8.99221   8.99221      1.00  2.294974  2.389459
   8.99209   8.99209      1.00  2.295394  2.389479
   8.99198   8.99198      1.00  2.294934  2.388679
   8.99187   8.99187      1.00  2.294444  2.389949
   8.99176   8.99176      1.00  2.294434  2.389559
   8.99165   8.99165      1.00  2.291434  2.388499
   8.99155   8.99155      1.00  2.292484  2.387329
   8.99144   8.99144      1.00  2.295954  2.388209
   8.99133   8.99133      1.00  2.295594  2.391069
   8.99121   8.99121      1.00  2.295954  2.394029
   8.99111   8.99111      1.00  2.295964  2.392379
   8.99100   8.99100      1.00  2.290654  2.389289
   8.99088   8.99088      1.00  2.289544  2.384679
   8.99076   8.99076      1.00  2.292944  2.389499
   8.99065   8.99065      1.00  2.295274  2.395979
   8.99054   8.99054      1.00  2.292554  2.394279
   8.99042   8.99042      1.00  2.291764  2.395619
   8.99030   8.99030      1.00  2.298164  2.400359
   8.99019   8.99019      1.00  2.294684  2.395769
   8.99007   8.99007      1.00  2.297074  2.399499
   8.98995   8.98995      1.00  2.296204  2.399589
   8.98983   8.98983      1.00  2.293624  2.401429
   8.98972   8.98972      1.00  2.290434  2.396259
   8.98961   8.98961      1.00  2.293974  2.398959
   8.98948   8.98948      1.00  2.295474  2.399389
   8.98936   8.98936      1.00  2.276364  2.383189
   8.98926   8.98926      1.00  2.289484  2.395519
   8.98915   8.98915      1.00  2.290434  2.391559
   8.98904   8.98904      1.00  2.294524  2.396579
   8.98892   8.98892      1.00  2.297464  2.400339
   8.98881   8.98881      1.00  2.296944  2.397509
   8.98870   8.98870      1.00  2.296354  2.397339
   8.98858   8.98858      1.00  2.289114  2.392069
   8.98847   8.98847      1.00  2.290994  2.391779
   8.98837   8.98837      1.00  2.286564  2.390009
   8.98827   8.98827      1.00  2.290434  2.391659
   8.98815   8.98815      1.00  2.290694  2.394199
   8.98804   8.98804      1.00  2.293494  2.397739
   8.98793   8.98793      1.00  2.288724  2.392939
   8.98783   8.98783      1.00  2.277674  2.380849
   8.98771   8.98771      1.00  2.295064  2.398539
   8.98760   8.98760      1.00  2.293644  2.395669
   8.98749   8.98749      1.00  2.292014  2.394749
   8.98739   8.98739      1.00  2.289594  2.392099
   8.98727   8.98727      1.00  2.289314  2.395919
   8.98716   8.98716      1.00  2.287234  2.395529
   8.98705   8.98705      1.00  2.292184  2.395289
   8.98695   8.98695      1.00  2.292884  2.401279
   8.98684   8.98684      1.00  2.288224  2.395909
   8.98673   8.98673      1.00  2.291644  2.403899
   8.98662   8.98662      1.00  2.291104  2.402919
   8.98652   8.98652      1.00  2.294284  2.408639
   8.98641   8.98641      1.00  2.292684  2.404519
   8.98630   8.98630      1.00  2.278544  2.386529
   8.98620   8.98620      1.00  2.292364  2.406729
   8.98610   8.98610      1.00  2.289294  2.400979
   8.98599   8.98599      1.00  2.290294  2.396969
   8.98589   8.98589      1.00  2.289624  2.399439
   8.98579   8.98579      1.00  2.288554  2.399229
   8.98569   8.98569      1.00  2.293134  2.407879
   8.98559   8.98559      1.00  2.289214  2.405479
   8.98548   8.98548      1.00  2.293564  2.403749
   8.98538   8.98538      1.00  2.291324  2.401429
   8.98528   8.98528      1.00  2.291594  2.404939
   8.98517   8.98517      1.00  2.289474  2.402869
   8.98507   8.98507      1.00  2.290554  2.402649
   8.98496   8.98496      1.00  2.286914  2.399549
   8.98487   8.98487      1.00  2.288734  2.406349
   8.98476   8.98476      1.00  2.277694  2.391599
   8.98464   8.98464      1.00  2.294054  2.409129
   8.98454   8.98454      1.00  2.290314  2.401549
   8.98443   8.98443      1.00  2.291754  2.405739
   8.98432   8.98432      1.00  2.292874  2.408489
   8.98420   8.98420      1.00  2.293384  2.407989
   8.98409   8.98409      1.00  2.294084  2.408899
   8.98399   8.98399      1.00  2.291154  2.407929
   8.98386   8.98386      1.00  2.288604  2.403189
   8.98375   8.98375      1.00  2.286524  2.404959
   8.98363   8.98363      1.00  2.289604  2.407249
   8.98352   8.98352      1.00  2.291394  2.408609
   8.98341   8.98341      1.00  2.290174  2.405609
   8.98329   8.98329      1.00  2.289824  2.406819
   8.98317   8.98317      1.00  2.283514  2.399649
   8.98306   8.98306      1.00  2.290784  2.412719
   8.98294   8.98294      1.00  2.289784  2.408929
   8.98282   8.98282      1.00  2.295204  2.413239
   8.98271   8.98271      1.00  2.291544  2.410039
   8.98260   8.98260      1.00  2.290254  2.408199
   8.98248   8.98248      1.00  2.290884  2.407789
   8.98237   8.98237      1.00  2.288694  2.408799
   8.98227   8.98227      1.00  2.290924  2.407709
   8.98216   8.98216      1.00  2.293274  2.409309
   8.98204   8.98204      1.00  2.293454  2.411279
   8.98193   8.98193      1.00  2.290794  2.411379
   8.98182   8.98182      1.00  2.286894  2.404619
   8.98171   8.98171      1.00  2.288874  2.409339
   8.98160   8.98160      1.00  2.290894  2.412809
   8.98149   8.98149      1.00  2.291984  2.411249
   8.98138   8.98138      1.00  2.288044  2.410259
   8.98127   8.98127      1.00  2.286524  2.411199
   8.98116   8.98116      1.00  2.288204  2.413669
   8.98104   8.98104      1.00  2.291814  2.416319
   8.98093   8.98093      1.00  2.288744  2.409889
   8.98082   8.98082      1.00  2.293684  2.416919
   8.98070   8.98070      1.00  2.292714  2.420919
   8.98058   8.98058      1.00  2.293334  2.418089
   8.98046   8.98046      1.00  2.289734  2.415829
   8.98035   8.98035      1.00  2.291514  2.414839
   8.98023   8.98023      1.00  2.275034  2.396859
   8.98011   8.98011      1.00  2.287714  2.411879
   8.97999   8.97999      1.00  2.290954  2.416459
   8.97988   8.97988      1.00  2.291704  2.419789
   8.97976   8.97976      1.00  2.293704  2.421559
   8.97964   8.97964      1.00  2.292784  2.421989
   8.97953   8.97953      1.00  2.295734  2.420529
   8.97942   8.97942      1.00  2.288604  2.415659
   8.97930   8.97930      1.00  2.292154  2.419089
   8.97919   8.97919      1.00  2.290234  2.410179
   8.97908   8.97908      1.00  2.290384  2.419759
   8.97896   8.97896      1.00  2.291434  2.417349
   8.97885   8.97885      1.00  2.289864  2.414619
   8.97874   8.97874      1.00  2.287664  2.412729
   8.97863   8.97863      1.00  2.273204  2.399389
   8.97852   8.97852      1.00  2.291464  2.420169
   8.97841   8.97841      1.00  2.293784  2.418799
   8.97830   8.97830      1.00  2.295364  2.419389
   8.97820   8.97820      1.00  2.292424  2.419339
   8.97808   8.97808      1.00  2.291834  2.418259
   8.97797   8.97797      1.00  2.288574  2.414219
   8.97786   8.97786      1.00  2.288844  2.413469
   8.97776   8.97776      1.00  2.291964  2.418139
   8.97765   8.97765      1.00  2.283974  2.411249
   8.97753   8.97753      1.00  2.292114  2.420579
   8.97742   8.97742      1.00  2.288624  2.421929
   8.97731   8.97731      1.00  2.291904  2.420909
   8.97721   8.97721      1.00  2.291534  2.422689
   8.97709   8.97709      1.00  2.276954  2.410949
   8.97698   8.97698      1.00  2.291564  2.430339
   8.97687   8.97687      1.00  2.287194  2.419119
   8.97677   8.97677      1.00  2.287614  2.424049
   8.97666   8.97666      1.00  2.288294  2.421909
   8.97655   8.97655      1.00  2.285794  2.419429
   8.97645   8.97645      1.00  2.288404  2.420449
   8.97634   8.97634      1.00  2.287764  2.423039
   8.97623   8.97623      1.00  2.289274  2.420049
   8.97613   8.97613      1.00  2.289124  2.423749
   8.97603   8.97603      1.00  2.291144  2.420599
   8.97593   8.97593      1.00  2.290464  2.420559
   8.97583   8.97583      1.00  2.288234  2.421789
   8.97572   8.97572      1.00  2.279154  2.410739
   8.97562   8.97562      1.00  2.284754  2.417659
   8.97552   8.97552      1.00  2.284464  2.418029
   8.97542   8.97542      1.00  2.287314  2.421559
   8.97531   8.97531      1.00  2.285854  2.419959
   8.97521   8.97521      1.00  2.287744  2.424499
   8.97511   8.97511      1.00  2.288194  2.425539
   8.97500   8.97500      1.00  2.287034  2.421629
   8.97489   8.97489      1.00  2.290384  2.425389
   8.97479   8.97479      1.00  2.285224  2.421559
   8.97469   8.97469      1.00  2.287194  2.426399
   8.97457   8.97457      1.00  2.284144  2.420679
   8.97446   8.97446      1.00  2.284924  2.421979
   8.97435   8.97435      1.00  2.284404  2.422939
   8.97425   8.97425      1.00  2.271104  2.405259
   8.97413   8.97413      1.00  2.283314  2.421759
   8.97401   8.97401      1.00  2.284734  2.421259
   8.97391   8.97391      1.00  2.286714  2.426549
   8.97379   8.97379      1.00  2.286074  2.419639
   8.97367   8.97367      1.00  2.288884  2.425389
   8.97356   8.97356      1.00  2.284934  2.421249
   8.97344   8.97344      1.00  2.285964  2.420589
   8.97333   8.97333      1.00  2.283294  2.421849
   8.97321   8.97321      1.00  2.283284  2.426349
   8.97309   8.97309      1.00  2.281504  2.419129
   8.97298   8.97298      1.00  2.282214  2.418079
   8.97287   8.97287      1.00  2.282514  2.420699
   8.97275   8.97275      1.00  2.284094  2.423139
   8.97264   8.97264      1.00  2.270374  2.405979
   8.97252   8.97252      1.00  2.281764  2.418219
   8.97242   8.97242      1.00  2.284824  2.422979
   8.97231   8.97231      1.00  2.282654  2.419449
   8.97219   8.97219      1.00  2.284094  2.424769
   8.97208   8.97208      1.00  2.281164  2.421029
   8.97197   8.97197      1.00  2.282764  2.420759
   8.97186   8.97186      1.00  2.280514  2.418189
   8.97174   8.97174      1.00  2.286104  2.424589
   8.97164   8.97164      1.00  2.283734  2.428059
   8.97153   8.97153      1.00  2.281884  2.426939
   8.97142   8.97142      1.00  2.284284  2.428649
   8.97131   8.97131      1.00  2.284074  2.426209
   8.97120   8.97120      1.00  2.284034  2.425249
   8.97109   8.97109      1.00  2.282654  2.425699
   8.97097   8.97097      1.00  2.266124  2.407449
   8.97085   8.97085      1.00  2.278734  2.421939
   8.97074   8.97074      1.00  2.281194  2.423449
   8.97063   8.97063      1.00  2.280914  2.422909
   8.97051   8.97051      1.00  2.279844  2.425889
   8.97039   8.97039      1.00  2.281704  2.427519
   8.97028   8.97028      1.00  2.282124  2.427679
   8.97016   8.97016      1.00  2.285234  2.430259
   8.97004   8.97004      1.00  2.283644  2.429529
   8.96992   8.96992      1.00  2.279894  2.422739
   8.96980   8.96980      1.00  2.282634  2.428699
   8.96968   8.96968      1.00  2.280114  2.424239
   8.96956   8.96956      1.00  2.277754  2.420079
   8.96945   8.96945      1.00  2.266444  2.408429
   8.96934   8.96934      1.00  2.279664  2.418949
   8.96923   8.96923      1.00  2.282734  2.425539
   8.96912   8.96912      1.00  2.277414  2.419529
   8.96900   8.96900      1.00  2.284474  2.427919
   8.96889   8.96889      1.00  2.281154  2.426479
   8.96879   8.96879      1.00  2.283334  2.428679
   8.96867   8.96867      1.00  2.281614  2.426269
   8.96856   8.96856      1.00  2.278664  2.425269
   8.96845   8.96845      1.00  2.276364  2.423939
   8.96835   8.96835      1.00  2.274624  2.423379
   8.96823   8.96823      1.00  2.276344  2.425779
   8.96812   8.96812      1.00  2.274734  2.421649
   8.96801   8.96801      1.00  2.276984  2.422809
   8.96790   8.96790      1.00  2.270134  2.419019
   8.96779   8.96779      1.00  2.282244  2.431619
   8.96768   8.96768      1.00  2.282284  2.429209
   8.96758   8.96758      1.00  2.281884  2.429029
   8.96747   8.96747      1.00  2.280374  2.428269
   8.96735   8.96735      1.00  2.277984  2.426569
   8.96724   8.96724      1.00  2.278784  2.424689
   8.96714   8.96714      1.00  2.277004  2.423979
   8.96703   8.96703      1.00  2.279694  2.427439
   8.96692   8.96692      1.00  2.282454  2.430279
   8.96681   8.96681      1.00  2.282104  2.430729
   8.96671   8.96671      1.00  2.280934  2.431669
   8.96660   8.96660      1.00  2.280894  2.429359
   8.96649   8.96649      1.00  2.264634  2.408409
   8.96638   8.96638      1.00  2.278384  2.428519
   8.96628   8.96628      1.00  2.281984  2.428529
   8.96618   8.96618      1.00  2.281644  2.428489
   8.96608   8.96608      1.00  2.275934  2.425569
   8.96597   8.96597      1.00  2.276564  2.423479
   8.96587   8.96587      1.00  2.282034  2.432379
   8.96577   8.96577      1.00  2.282774  2.434779
   8.96567   8.96567      1.00  2.281404  2.433609
   8.96556   8.96556      1.00  2.282024  2.433109
   8.96546   8.96546      1.00  2.282744  2.433089
   8.96536   8.96536      1.00  2.279334  2.432399
   8.96526   8.96526      1.00  2.282064  2.430029
   8.96515   8.96515      1.00  2.275164  2.424099
   8.96505   8.96505      1.00  2.271864  2.421649
   8.96495   8.96495      1.00  2.277664  2.428639
   8.96484   8.96484      1.00  2.275994  2.426909
   8.96473   8.96473      1.00  2.281804  2.433029
   8.96463   8.96463      1.00  2.278854  2.430209
   8.96452   8.96452      1.00  2.284964  2.435619
   8.96440   8.96440      1.00  2.280234  2.430299
   8.96429   8.96429      1.00  2.281834  2.432359
   8.96418   8.96418      1.00  2.281244  2.431369
   8.96407   8.96407      1.00  2.278064  2.427689
   8.96396   8.96396      1.00  2.283024  2.432519
   8.96384   8.96384      1.00  2.281354  2.434569
   8.96373   8.96373      1.00  2.278634  2.430599
   8.96362   8.96362      1.00  2.273624  2.428939
   8.96350   8.96350      1.00  2.278904  2.432579
   8.96338   8.96338      1.00  2.281464  2.434269
   8.96327   8.96327      1.00  2.284264  2.437629
   8.96315   8.96315      1.00  2.284444  2.441719
   8.96303   8.96303      1.00  2.281424  2.440389
   8.96291   8.96291      1.00  2.280094  2.435329
   8.96280   8.96280      1.00  2.281454  2.436349
   8.96269   8.96269      1.00  2.281274  2.437939
   8.96257   8.96257      1.00  2.279484  2.434829
   8.96246   8.96246      1.00  2.278844  2.435299
   8.96235   8.96235      1.00  2.281444  2.434749
   8.96224   8.96224      1.00  2.277884  2.430639
   8.96212   8.96212      1.00  2.285004  2.442509
   8.96201   8.96201      1.00  2.271844  2.423309
   8.96191   8.96191      1.00  2.279254  2.431739
   8.96180   8.96180      1.00  2.284084  2.438209
   8.96169   8.96169      1.00  2.279494  2.429929
   8.96158   8.96158      1.00  2.284414  2.433599
   8.96147   8.96147      1.00  2.280794  2.432559
   8.96136   8.96136      1.00  2.283024  2.433019
   8.96124   8.96124      1.00  2.277824  2.432049
   8.96113   8.96113      1.00  2.281004  2.438009
   8.96102   8.96102      1.00  2.285134  2.441219
   8.96090   8.96090      1.00  2.282294  2.440079
   8.96078   8.96078      1.00  2.284784  2.442479
   8.96067   8.96067      1.00  2.282064  2.442999
   8.96055   8.96055      1.00  2.284164  2.441779
   8.96044   8.96044      1.00  2.280914  2.438819
   8.96032   8.96032      1.00  2.264804  2.422039
   8.96020   8.96020      1.00  2.278734  2.432129
   8.96009   8.96009      1.00  2.280964  2.433429
   8.95997   8.95997      1.00  2.280694  2.433969
   8.95984   8.95984      1.00  2.283264  2.438199
   8.95972   8.95972      1.00  2.279824  2.438849
   8.95962   8.95962      1.00  2.283994  2.449269
   8.95951   8.95951      1.00  2.284634  2.446859
   8.95939   8.95939      1.00  2.283044  2.444089
   8.95927   8.95927      1.00  2.283244  2.442859
   8.95916   8.95916      1.00  2.282654  2.443059
   8.95905   8.95905      1.00  2.281834  2.443729
   8.95893   8.95893      1.00  2.277864  2.440969
   8.95882   8.95882      1.00  2.282694  2.445579
   8.95871   8.95871      1.00  2.264704  2.423939
   8.95860   8.95860      1.00  2.282054  2.442909
   8.95849   8.95849      1.00  2.282574  2.437509
   8.95838   8.95838      1.00  2.279094  2.434549
   8.95827   8.95827      1.00  2.282104  2.438079
   8.95816   8.95816      1.00  2.281314  2.435649
   8.95805   8.95805      1.00  2.279714  2.436959
   8.95794   8.95794      1.00  2.277854  2.440229
   8.95783   8.95783      1.00  2.278714  2.434539
   8.95772   8.95772      1.00  2.277824  2.431709
   8.95761   8.95761      1.00  2.275824  2.430809
   8.95750   8.95750      1.00  2.280844  2.435959
   8.95739   8.95739      1.00  2.283444  2.437699
   8.95728   8.95728      1.00  2.282264  2.433089
   8.95717   8.95717      1.00  2.282484  2.431499
   8.95706   8.95706      1.00  2.264494  2.416289
   8.95695   8.95695      1.00  2.277124  2.430359
   8.95685   8.95685      1.00  2.278774  2.429609
   8.95673   8.95673      1.00  2.281514  2.436539
   8.95662   8.95662      1.00  2.280774  2.434939
   8.95652   8.95652      1.00  2.277224  2.433659
   8.95642   8.95642      1.00  2.279464  2.436919
   8.95631   8.95631      1.00  2.278124  2.432099
   8.95620   8.95620      1.00  2.277224  2.432249
   8.95610   8.95610      1.00  2.280564  2.435549
   8.95600   8.95600      1.00  2.280044  2.432069
   8.95590   8.95590      1.00  2.278124  2.432879
   8.95579   8.95579      1.00  2.278034  2.431719
   8.95570   8.95570      1.00  2.276494  2.429339
   8.95559   8.95559      1.00  2.264274  2.420639
   8.95549   8.95549      1.00  2.277204  2.431889
   8.95538   8.95538      1.00  2.278174  2.435549
   8.95528   8.95528      1.00  2.278594  2.435919
   8.95519   8.95519      1.00  2.279974  2.430639
   8.95508   8.95508      1.00  2.282584  2.431129
   8.95497   8.95497      1.00  2.281034  2.433879
   8.95487   8.95487      1.00  2.280204  2.432839
   8.95477   8.95477      1.00  2.279084  2.429649
   8.95466   8.95466      1.00  2.273394  2.422289
   8.95454   8.95454      1.00  2.276284  2.427379
   8.95443   8.95443      1.00  2.276824  2.427329
   8.95433   8.95433      1.00  2.281994  2.433399
   8.95421   8.95421      1.00  2.275054  2.425139
   8.95410   8.95410      1.00  2.262444  2.411159
   8.95399   8.95399      1.00  2.277874  2.421099
   8.95388   8.95388      1.00  2.278764  2.429079
   8.95376   8.95376      1.00  2.281194  2.429939
   8.95364   8.95364      1.00  2.277114  2.424069
   8.95353   8.95353      1.00  2.279244  2.426809
   8.95342   8.95342      1.00  2.274654  2.421819
   8.95329   8.95329      1.00  2.277434  2.431009
   8.95317   8.95317      1.00  2.275094  2.425959
   8.95306   8.95306      1.00  2.274854  2.417299
   8.95296   8.95296      1.00  2.280344  2.426459
   8.95284   8.95284      1.00  2.274134  2.420199
   8.95272   8.95272      1.00  2.277914  2.421879
   8.95260   8.95260      1.00  2.274074  2.417279
   8.95249   8.95249      1.00  2.270094  2.416579
   8.95238   8.95238      1.00  2.276264  2.417679
   8.95227   8.95227      1.00  2.275674  2.422409
   8.95216   8.95216      1.00  2.275694  2.419969
   8.95205   8.95205      1.00  2.276034  2.420899
   8.95193   8.95193      1.00  2.272014  2.411729
   8.95182   8.95182      1.00  2.274924  2.416039
   8.95172   8.95172      1.00  2.275044  2.416459
   8.95161   8.95161      1.00  2.274284  2.412179
   8.95150   8.95150      1.00  2.273924  2.417909
   8.95139   8.95139      1.00  2.274194  2.417669
   8.95128   8.95128      1.00  2.278414  2.423429
   8.95116   8.95116      1.00  2.277874  2.422899
   8.95105   8.95105      1.00  2.274294  2.413549
   8.95093   8.95093      1.00  2.257344  2.393119
   8.95082   8.95082      1.00  2.275064  2.411209
   8.95071   8.95071      1.00  2.272914  2.412609
   8.95059   8.95059      1.00  2.272794  2.413929
   8.95047   8.95047      1.00  2.274344  2.416719
   8.95035   8.95035      1.00  2.276034  2.412719
   8.95024   8.95024      1.00  2.277114  2.412419
   8.95012   8.95012      1.00  2.276524  2.406609
   8.95000   8.95000      1.00  2.272554  2.401879
   8.94989   8.94989      1.00  2.273064  2.402839
   8.94977   8.94977      1.00  2.271474  2.400449
   8.94964   8.94964      1.00  2.271554  2.397259
   8.94952   8.94952      1.00  2.271584  2.392069
   8.94942   8.94942      1.00  2.270854  2.385109
   8.94931   8.94931      1.00  2.271614  2.395379
   8.94919   8.94919      1.00  2.258274  2.380539
   8.94908   8.94908      1.00  2.273514  2.393679
   8.94897   8.94897      1.00  2.274474  2.400469
   8.94886   8.94886      1.00  2.276574  2.397979
   8.94874   8.94874      1.00  2.271364  2.391119
   8.94863   8.94863      1.00  2.272534  2.389179
   8.94852   8.94852      1.00  2.271324  2.387229
   8.94842   8.94842      1.00  2.273044  2.390139
   8.94831   8.94831      1.00  2.267974  2.381859
   8.94819   8.94819      1.00  2.270234  2.382819
   8.94808   8.94808      1.00  2.272054  2.387159
   8.94798   8.94798      1.00  2.270004  2.384759
   8.94787   8.94787      1.00  2.272784  2.384839
   8.94776   8.94776      1.00  2.255014  2.366249
   8.94764   8.94764      1.00  2.272094  2.386329
   8.94753   8.94753      1.00  2.269674  2.372459
   8.94742   8.94742      1.00  2.269044  2.378299
   8.94731   8.94731      1.00  2.265324  2.370909
   8.94720   8.94720      1.00  2.266464  2.369489
   8.94710   8.94710      1.00  2.268324  2.368179
   8.94698   8.94698      1.00  2.271674  2.367049
   8.94687   8.94687      1.00  2.269374  2.363279
   8.94677   8.94677      1.00  2.271034  2.366629
   8.94666   8.94666      1.00  2.268584  2.363029
   8.94655   8.94655      1.00  2.265074  2.351189
   8.94644   8.94644      1.00  2.269804  2.353269
   8.94634   8.94634      1.00  2.266434  2.357469
   8.94624   8.94624      1.00  2.252134  2.338289
   8.94614   8.94614      1.00  2.263364  2.350859
   8.94603   8.94603      1.00  2.260824  2.349139
   8.94593   8.94593      1.00  2.264804  2.355019
   8.94583   8.94583      1.00  2.267664  2.353489
   8.94573   8.94573      1.00  2.264624  2.345899
   8.94562   8.94562      1.00  2.265924  2.342799
   8.94552   8.94552      1.00  2.266034  2.341119
   8.94542   8.94542      1.00  2.267444  2.337459
   8.94531   8.94531      1.00  2.262174  2.335909
   8.94521   8.94521      1.00  2.261734  2.330229
   8.94511   8.94511      1.00  2.262494  2.332269
   8.94501   8.94501      1.00  2.263564  2.329929
   8.94490   8.94490      1.00  2.247064  2.308979
   8.94479   8.94479      1.00  2.260294  2.318749
   8.94468   8.94468      1.00  2.266904  2.324649
   8.94458   8.94458      1.00  2.266894  2.321819
   8.94446   8.94446      1.00  2.266004  2.323039
   8.94434   8.94434      1.00  2.262354  2.309669
   8.94424   8.94424      1.00  2.261314  2.308669
   8.94413   8.94413      1.00  2.266844  2.307159
   8.94402   8.94402      1.00  2.261084  2.300619
   8.94391   8.94391      1.00  2.259344  2.296959
   8.94380   8.94380      1.00  2.259664  2.293909
   8.94368   8.94368      1.00  2.258594  2.289179
   8.94356   8.94356      1.00  2.258874  2.287819
   8.94345   8.94345      1.00  2.259744  2.284109
   8.94333   8.94333      1.00  2.263944  2.286069
   8.94321   8.94321      1.00  2.261594  2.278319
   8.94310   8.94310      1.00  2.251514  2.261179
   8.94298   8.94298      1.00  2.262684  2.267679
   8.94287   8.94287      1.00  2.259414  2.262789
   8.94276   8.94276      1.00  2.259234  2.258849
   8.94264   8.94264      1.00  2.258554  2.255479
   8.94252   8.94252      1.00  2.256074  2.244629
   8.94242   8.94242      1.00  2.259934  2.235309
   8.94231   8.94231      1.00  2.262224  2.231969
   8.94219   8.94219      1.00  2.258984  2.225969
   8.94208   8.94208      1.00  2.260514  2.221649
   8.94197   8.94197      1.00  2.262184  2.217179
   8.94186   8.94186      1.00  2.260264  2.210549
   8.94175   8.94175      1.00  2.258744  2.199609
   8.94164   8.94164      1.00  2.242864  2.171949
   8.94153   8.94153      1.00  2.256414  2.180789
   8.94143   8.94143      1.00  2.254914  2.176129
   8.94131   8.94131      1.00  2.251824  2.165679
   8.94120   8.94120      1.00  2.258084  2.165139
   8.94108   8.94108      1.00  2.259464  2.151199
   8.94097   8.94097      1.00  2.259674  2.146689
   8.94085   8.94085      1.00  2.258914  2.132689
   8.94074   8.94074      1.00  2.257994  2.124819
   8.94062   8.94062      1.00  2.260054  2.115519
   8.94051   8.94051      1.00  2.258654  2.098199
   8.94039   8.94039      1.00  2.256594  2.085859
   8.94027   8.94027      1.00  2.255624  2.078769
   8.94016   8.94016      1.00  2.255454  2.064009
   8.94005   8.94005      1.00  2.242774  2.039439
   8.93992   8.93992      1.00  2.254104  2.032589
   8.93980   8.93980      1.00  2.257364  2.018089
   8.93969   8.93969      1.00  2.260924  2.005719
   8.93957   8.93957      1.00  2.264884  1.989699
   8.93945   8.93945      1.00  2.256164  1.967699
   8.93933   8.93933      1.00  2.255854  1.946959
   8.93923   8.93923      1.00  2.256434  1.928119
   8.93912   8.93912      1.00  2.256134  1.907789
   8.93901   8.93901      1.00  2.257234  1.884289
   8.93889   8.93889      1.00  2.255224  1.862079
   8.93879   8.93879      1.00  2.255504  1.834039
   8.93868   8.93868      1.00  2.255654  1.808949
   8.93856   8.93856      1.00  2.243964  1.771239
   8.93845   8.93845      1.00  2.258774  1.756439
   8.93834   8.93834      1.00  2.263864  1.728859
   8.93824   8.93824      1.00  2.261504  1.698549
   8.93812   8.93812      1.00  2.258084  1.661839
   8.93800   8.93800      1.00  2.258194  1.631079
   8.93790   8.93790      1.00  2.254204  1.595299
   8.93779   8.93779      1.00  2.255144  1.562419
   8.93767   8.93767      1.00  2.257104  1.524859
   8.93756   8.93756      1.00  2.258064  1.483269
   8.93746   8.93746      1.00  2.260334  1.447869
   8.93735   8.93735      1.00  2.259944  1.414009
   8.93724   8.93724      1.00  2.259464  1.376239
   8.93713   8.93713      1.00  2.259214  1.335079
   8.93703   8.93703      1.00  2.250564  1.290629
   8.93692   8.93692      1.00  2.255824  1.255899
   8.93681   8.93681      1.00  2.257474  1.220339
   8.93669   8.93669      1.00  2.257324  1.178329
   8.93659   8.93659      1.00  2.256664  1.140229
   8.93648   8.93648      1.00  2.261064  1.103969
   8.93638   8.93638      1.00  2.261104  1.065589
   8.93627   8.93627      1.00  2.258724  1.028279
   8.93617   8.93617      1.00  2.264974   .996799
   8.93607   8.93607      1.00  2.259034   .957139
   8.93596   8.93596      1.00  2.261814   .926919
   8.93585   8.93585      1.00  2.263424   .889369
   8.93575   8.93575      1.00  2.260754   .852759
   8.93566   8.93566      1.00  2.252044   .825959
   8.93555   8.93555      1.00  2.250654   .793809
   8.93544   8.93544      1.00  2.262654   .765379
   8.93534   8.93534      1.00  2.258054   .736099
   8.93525   8.93525      1.00  2.261634   .710449
   8.93515   8.93515      1.00  2.262364   .684839
   8.93504   8.93504      1.00  2.263854   .657729
   8.93493   8.93493      1.00  2.260014   .630959
   8.93483   8.93483      1.00  2.261644   .613379
   8.93472   8.93472      1.00  2.262744   .592569
   8.93461   8.93461      1.00  2.256384   .571069
   8.93450   8.93450      1.00  2.262254   .550439
   8.93439   8.93439      1.00  2.261544   .531459
   8.93428   8.93428      1.00  2.262174   .516979
   8.93417   8.93417      1.00  2.261654   .499039
   8.93406   8.93406      1.00  2.249184   .479429
   8.93394   8.93394      1.00  2.263684   .466519
   8.93382   8.93382      1.00  2.263024   .451499
   8.93371   8.93371      1.00  2.265514   .440029
   8.93360   8.93360      1.00  2.263214   .428489
   8.93348   8.93348      1.00  2.260624   .416409
   8.93336   8.93336      1.00  2.262534   .404129
   8.93324   8.93324      1.00  2.260844   .391649
   8.93313   8.93313      1.00  2.260824   .382199
   8.93302   8.93302      1.00  2.258154   .373679
   8.93290   8.93290      1.00  2.261324   .364299
   8.93278   8.93278      1.00  2.258104   .355689
   8.93267   8.93267      1.00  2.264864   .350459
   8.93256   8.93256      1.00  2.263244   .344649
   8.93244   8.93244      1.00  2.246904   .335359
   8.93233   8.93233      1.00  2.265794   .333509
   8.93222   8.93222      1.00  2.261714   .327039
   8.93211   8.93211      1.00  2.260034   .324249
   8.93199   8.93199      1.00  2.258114   .319269
   8.93188   8.93188      1.00  2.262184   .316459
   8.93178   8.93178      1.00  2.265254   .315799
   8.93167   8.93167      1.00  2.263584   .313659
   8.93155   8.93155      1.00  2.261024   .308819
   8.93144   8.93144      1.00  2.258114   .307389
   8.93133   8.93133      1.00  2.262544   .306039
   8.93122   8.93122      1.00  2.263924   .305779
   8.93111   8.93111      1.00  2.261014   .303449
   8.93099   8.93099      1.00  2.257174   .300979
   8.93088   8.93088      1.00  2.248104   .297969
   8.93077   8.93077      1.00  2.258614   .298529
   8.93065   8.93065      1.00  2.256324   .297069
   8.93053   8.93053      1.00  2.260364   .297269
   8.93042   8.93042      1.00  2.261494   .298009
   8.93030   8.93030      1.00  2.261204   .297189
   8.93018   8.93018      1.00  2.261884   .295809
   8.93006   8.93006      1.00  2.261814   .296449
   8.92994   8.92994      1.00  2.260344   .295449
   8.92982   8.92982      1.00  2.261374   .296499
   8.92970   8.92970      1.00  2.258534   .296149
   8.92958   8.92958      1.00  2.256894   .296559
   8.92947   8.92947      1.00  2.260504   .296769
   8.92937   8.92937      1.00  2.245334   .294719
   8.92925   8.92925      1.00  2.259204   .297299
   8.92913   8.92913      1.00  2.264134   .298309
   8.92902   8.92902      1.00  2.263174   .298659
   8.92891   8.92891      1.00  2.260664   .297459
   8.92879   8.92879      1.00  2.261884   .300269
   8.92868   8.92868      1.00  2.261344   .301039
   8.92858   8.92858      1.00  2.260214   .299619
   8.92848   8.92848      1.00  2.263344   .300199
   8.92836   8.92836      1.00  2.256574   .299479
   8.92824   8.92824      1.00  2.258264   .297839
   8.92813   8.92813      1.00  2.260394   .296939
   8.92802   8.92802      1.00  2.263984   .296219
   8.92791   8.92791      1.00  2.250364   .293459
   8.92780   8.92780      1.00  2.264374   .296199
   8.92769   8.92769      1.00  2.263634   .297089
   8.92758   8.92758      1.00  2.265614   .295929
   8.92747   8.92747      1.00  2.261444   .294349
   8.92736   8.92736      1.00  2.262394   .294869
   8.92725   8.92725      1.00  2.263504   .294519
   8.92714   8.92714      1.00  2.263414   .294749
   8.92703   8.92703      1.00  2.264024   .294099
   8.92692   8.92692      1.00  2.259224   .294839
   8.92681   8.92681      1.00  2.267994   .295279
   8.92671   8.92671      1.00  2.264284   .296629
   8.92660   8.92660      1.00  2.265754   .297009
   8.92649   8.92649      1.00  2.264814   .296599
   8.92639   8.92639      1.00  2.248154   .295919
   8.92629   8.92629      1.00  2.264284   .296629
   8.92618   8.92618      1.00  2.262514   .296979
   8.92607   8.92607      1.00  2.264574   .297769
   8.92597   8.92597      1.00  2.265364   .297659
   8.92587   8.92587      1.00  2.265014   .299349
   8.92576   8.92576      1.00  2.261354   .299089
   8.92566   8.92566      1.00  2.267604   .300759
   8.92556   8.92556      1.00  2.266284   .302549
   8.92546   8.92546      1.00  2.263704   .302639
   8.92535   8.92535      1.00  2.263064   .304619
   8.92524   8.92524      1.00  2.264094   .305239
   8.92514   8.92514      1.00  2.262914   .304469
   8.92504   8.92504      1.00  2.247224   .305139
   8.92494   8.92494      1.00  2.262164   .308629
   8.92483   8.92483      1.00  2.262544   .310759
   8.92472   8.92472      1.00  2.265514   .311369
   8.92461   8.92461      1.00  2.262844   .314299
   8.92450   8.92450      1.00  2.263894   .315899
   8.92439   8.92439      1.00  2.263934   .315799
   8.92429   8.92429      1.00  2.264244   .315429
   8.92418   8.92418      1.00  2.262474   .318529
   8.92406   8.92406      1.00  2.262714   .318499
   8.92395   8.92395      1.00  2.263814   .318159
   8.92384   8.92384      1.00  2.264414   .319699
   8.92372   8.92372      1.00  2.262094   .322209
   8.92360   8.92360      1.00  2.263634   .323879
   8.92348   8.92348      1.00  2.250604   .327989
   8.92337   8.92337      1.00  2.262284   .331919
   8.92325   8.92325      1.00  2.265644   .332219
   8.92313   8.92313      1.00  2.263904   .330899
   8.92302   8.92302      1.00  2.262524   .333519
   8.92291   8.92291      1.00  2.264424   .337339
   8.92280   8.92280      1.00  2.261234   .336679
   8.92268   8.92268      1.00  2.262974   .339949
   8.92256   8.92256      1.00  2.261004   .339569
   8.92245   8.92245      1.00  2.258074   .339149
   8.92234   8.92234      1.00  2.263594   .341509
   8.92223   8.92223      1.00  2.263504   .342689
   8.92211   8.92211      1.00  2.262964   .344719
   8.92201   8.92201      1.00  2.260144   .345879
   8.92190   8.92190      1.00  2.247884   .344629
   8.92179   8.92179      1.00  2.264354   .349729
   8.92167   8.92167      1.00  2.261394   .349909
   8.92157   8.92157      1.00  2.263764   .351149
   8.92146   8.92146      1.00  2.261044   .353259
   8.92134   8.92134      1.00  2.265564   .355909
   8.92123   8.92123      1.00  2.261894   .355899
   8.92112   8.92112      1.00  2.261124   .358359
   8.92100   8.92100      1.00  2.261944   .361919
   8.92089   8.92089      1.00  2.260624   .362109
   8.92077   8.92077      1.00  2.263464   .363289
   8.92066   8.92066      1.00  2.262254   .364449
   8.92055   8.92055      1.00  2.259564   .361899
   8.92043   8.92043      1.00  2.259654   .365799
   8.92030   8.92030      1.00  2.246904   .363579
   8.92019   8.92019      1.00  2.258204   .366519
   8.92008   8.92008      1.00  2.262164   .367699
   8.91996   8.91996      1.00  2.261194   .369969
   8.91983   8.91983      1.00  2.256574   .369099
   8.91972   8.91972      1.00  2.261584   .372439
   8.91960   8.91960      1.00  2.261584   .369669
   8.91948   8.91948      1.00  2.260994   .372729
   8.91936   8.91936      1.00  2.261964   .373219
   8.91926   8.91926      1.00  2.258254   .370129
   8.91916   8.91916      1.00  2.258044   .368469
   8.91903   8.91903      1.00  2.260794   .370189
   8.91892   8.91892      1.00  2.260394   .369299
   8.91881   8.91881      1.00  2.260004   .369269
   8.91870   8.91870      1.00  2.245154   .366439
   8.91858   8.91858      1.00  2.257424   .369299
   8.91848   8.91848      1.00  2.259024   .369729
   8.91838   8.91838      1.00  2.259184   .369679
   8.91827   8.91827      1.00  2.261444   .368459
   8.91815   8.91815      1.00  2.260444   .367339
   8.91804   8.91804      1.00  2.256984   .369149
   8.91793   8.91793      1.00  2.255554   .369099
   8.91782   8.91782      1.00  2.259264   .367619
   8.91770   8.91770      1.00  2.256614   .367819
   8.91759   8.91759      1.00  2.259134   .367309
   8.91749   8.91749      1.00  2.258874   .365379
   8.91738   8.91738      1.00  2.258694   .364049
   8.91727   8.91727      1.00  2.258634   .367449
   8.91716   8.91716      1.00  2.245484   .364639
   8.91705   8.91705      1.00  2.261314   .366229
   8.91694   8.91694      1.00  2.259924   .365389
   8.91683   8.91683      1.00  2.259124   .363009
   8.91672   8.91672      1.00  2.256654   .360409
   8.91662   8.91662      1.00  2.256604   .360639
   8.91651   8.91651      1.00  2.260774   .359899
   8.91640   8.91640      1.00  2.259174   .358139
   8.91630   8.91630      1.00  2.259624   .359759
   8.91620   8.91620      1.00  2.256364   .358809
   8.91610   8.91610      1.00  2.256494   .356779
   8.91599   8.91599      1.00  2.260004   .356379
   8.91588   8.91588      1.00  2.255664   .354119
   8.91578   8.91578      1.00  2.245154   .352969
   8.91568   8.91568      1.00  2.256284   .354919
   8.91558   8.91558      1.00  2.256854   .354819
   8.91547   8.91547      1.00  2.259564   .351459
   8.91537   8.91537      1.00  2.260034   .351419
   8.91527   8.91527      1.00  2.258044   .349739
   8.91516   8.91516      1.00  2.257374   .348359
   8.91506   8.91506      1.00  2.259604   .347439
   8.91496   8.91496      1.00  2.256844   .347209
   8.91486   8.91486      1.00  2.260434   .346609
   8.91475   8.91475      1.00  2.256314   .345289
   8.91464   8.91464      1.00  2.257614   .344129
   8.91453   8.91453      1.00  2.255384   .343529
   8.91442   8.91442      1.00  2.255074   .341689
   8.91430   8.91430      1.00  2.242614   .340089
   8.91418   8.91418      1.00  2.253554   .339159
   8.91408   8.91408      1.00  2.259644   .339019
   8.91398   8.91398      1.00  2.258374   .339789
   8.91386   8.91386      1.00  2.255434   .337329
   8.91374   8.91374      1.00  2.256644   .335999
   8.91363   8.91363      1.00  2.254814   .334469
   8.91352   8.91352      1.00  2.259224   .334759
   8.91339   8.91339      1.00  2.256594   .332219
   8.91328   8.91328      1.00  2.255154   .331199
   8.91317   8.91317      1.00  2.254624   .329639
   8.91306   8.91306      1.00  2.255524   .330779
   8.91294   8.91294      1.00  2.256514   .328499
   8.91282   8.91282      1.00  2.257584   .327929
   8.91271   8.91271      1.00  2.243354   .323779
   8.91260   8.91260      1.00  2.256844   .327579
   8.91248   8.91248      1.00  2.254204   .322819
   8.91237   8.91237      1.00  2.256854   .324879
   8.91226   8.91226      1.00  2.254584   .322349
   8.91215   8.91215      1.00  2.254364   .321279
   8.91203   8.91203      1.00  2.254704   .317529
   8.91192   8.91192      1.00  2.252574   .317829
   8.91182   8.91182      1.00  2.254274   .316229
   8.91171   8.91171      1.00  2.254834   .313259
   8.91160   8.91160      1.00  2.256634   .314239
   8.91149   8.91149      1.00  2.252554   .311509
   8.91138   8.91138      1.00  2.256754   .311289
   8.91127   8.91127      1.00  2.253254   .308989
   8.91115   8.91115      1.00  2.255884   .307769
   8.91104   8.91104      1.00  2.252154   .307319
   8.91093   8.91093      1.00  2.246544   .306699
   8.91082   8.91082      1.00  2.257084   .308639
   8.91070   8.91070      1.00  2.254214   .305869
   8.91058   8.91058      1.00  2.252874   .306839
   8.91047   8.91047      1.00  2.253114   .304809
   8.91036   8.91036      1.00  2.256104   .305409
   8.91024   8.91024      1.00  2.256484   .303409
   8.91011   8.91011      1.00  2.253034   .302969
   8.91000   8.91000      1.00  2.251904   .301589
   8.90989   8.90989      1.00  2.249604   .300199
   8.90976   8.90976      1.00  2.253324   .299189
   8.90964   8.90964      1.00  2.250974   .296929
   8.90953   8.90953      1.00  2.244844   .296899
   8.90942   8.90942      1.00  2.246504   .294969
   8.90931   8.90931      1.00  2.253964   .294239
   8.90919   8.90919      1.00  2.254874   .295159
   8.90908   8.90908      1.00  2.252004   .294469
   8.90897   8.90897      1.00  2.254364   .294409
   8.90885   8.90885      1.00  2.254034   .291929
   8.90874   8.90874      1.00  2.252924   .291449
   8.90863   8.90863      1.00  2.249834   .290289
   8.90853   8.90853      1.00  2.250094   .290449
   8.90842   8.90842      1.00  2.253734   .289909
   8.90831   8.90831      1.00  2.247764   .290509
   8.90820   8.90820      1.00  2.250004   .290329
   8.90809   8.90809      1.00  2.250364   .287809
   8.90798   8.90798      1.00  2.251474   .289199
   8.90787   8.90787      1.00  2.239384   .289119
   8.90776   8.90776      1.00  2.248884   .291429
   8.90765   8.90765      1.00  2.250204   .291799
   8.90754   8.90754      1.00  2.249144   .291349
   8.90742   8.90742      1.00  2.246804   .291529
   8.90731   8.90731      1.00  2.249924   .291699
   8.90721   8.90721      1.00  2.248724   .290829
   8.90710   8.90710      1.00  2.245644   .290069
   8.90699   8.90699      1.00  2.249544   .291609
   8.90688   8.90688      1.00  2.245004   .292519
   8.90678   8.90678      1.00  2.251544   .291789
   8.90666   8.90666      1.00  2.251074   .292879
   8.90655   8.90655      1.00  2.252624   .294209
   8.90645   8.90645      1.00  2.232524   .291349
   8.90635   8.90635      1.00  2.244084   .292859
   8.90624   8.90624      1.00  2.248584   .293509
   8.90614   8.90614      1.00  2.248574   .295929
   8.90604   8.90604      1.00  2.248454   .296529
   8.90594   8.90594      1.00  2.246484   .294709
   8.90583   8.90583      1.00  2.247174   .296649
   8.90573   8.90573      1.00  2.245514   .295909
   8.90563   8.90563      1.00  2.247994   .298209
   8.90553   8.90553      1.00  2.249074   .300469
   8.90542   8.90542      1.00  2.249954   .300669
   8.90531   8.90531      1.00  2.244754   .300639
   8.90521   8.90521      1.00  2.243364   .301269
   8.90511   8.90511      1.00  2.245314   .302589
   8.90501   8.90501      1.00  2.230024   .302039
   8.90490   8.90490      1.00  2.245204   .303709
   8.90480   8.90480      1.00  2.242764   .305299
   8.90469   8.90469      1.00  2.248874   .306729
   8.90458   8.90458      1.00  2.247214   .308679
   8.90447   8.90447      1.00  2.248544   .306639
   8.90437   8.90437      1.00  2.250684   .308969
   8.90426   8.90426      1.00  2.246194   .310299
   8.90414   8.90414      1.00  2.246144   .311439
   8.90403   8.90403      1.00  2.241764   .310399
   8.90392   8.90392      1.00  2.241384   .312959
   8.90381   8.90381      1.00  2.243264   .316109
   8.90369   8.90369      1.00  2.246704   .318119
   8.90357   8.90357      1.00  2.233974   .316909
   8.90345   8.90345      1.00  2.242694   .319199
   8.90333   8.90333      1.00  2.245394   .320119
   8.90321   8.90321      1.00  2.244964   .319669
   8.90310   8.90310      1.00  2.249064   .320349
   8.90299   8.90299      1.00  2.246924   .320149
   8.90288   8.90288      1.00  2.245994   .318229
   8.90276   8.90276      1.00  2.244664   .318799
   8.90264   8.90264      1.00  2.242404   .319779
   8.90253   8.90253      1.00  2.240924   .320509
   8.90242   8.90242      1.00  2.245234   .320479
   8.90230   8.90230      1.00  2.244904   .322299
   8.90219   8.90219      1.00  2.245194   .324699
   8.90208   8.90208      1.00  2.245564   .324189
   8.90197   8.90197      1.00  2.232354   .322489
   8.90186   8.90186      1.00  2.243224   .324509
   8.90175   8.90175      1.00  2.245134   .326749
   8.90165   8.90165      1.00  2.245734   .325879
   8.90154   8.90154      1.00  2.241884   .324749
   8.90142   8.90142      1.00  2.240134   .324719
   8.90131   8.90131      1.00  2.244994   .327509
   8.90120   8.90120      1.00  2.241794   .327989
   8.90109   8.90109      1.00  2.244394   .328769
   8.90097   8.90097      1.00  2.243934   .329029
   8.90086   8.90086      1.00  2.246094   .330379
   8.90074   8.90074      1.00  2.244114   .328469
   8.90063   8.90063      1.00  2.245644   .330399
   8.90051   8.90051      1.00  2.243174   .330599
   8.90039   8.90039      1.00  2.225044   .327299
   8.90027   8.90027      1.00  2.239794   .331349
   8.90016   8.90016      1.00  2.236704   .331739
   8.90004   8.90004      1.00  2.242064   .332379
   8.89992   8.89992      1.00  2.241984   .332129
   8.89980   8.89980      1.00  2.245584   .332699
   8.89969   8.89969      1.00  2.244374   .332599
   8.89957   8.89957      1.00  2.243404   .331979
   8.89945   8.89945      1.00  2.246044   .333469
   8.89935   8.89935      1.00  2.239564   .335789
   8.89924   8.89924      1.00  2.242944   .337179
   8.89912   8.89912      1.00  2.236544   .337439
   8.89900   8.89900      1.00  2.241574   .338429
   8.89889   8.89889      1.00  2.240374   .338849
   8.89879   8.89879      1.00  2.240754   .338799
   8.89867   8.89867      1.00  2.240814   .340329
   8.89855   8.89855      1.00  2.230004   .338649
   8.89845   8.89845      1.00  2.246614   .342429
   8.89834   8.89834      1.00  2.246814   .339099
   8.89823   8.89823      1.00  2.246324   .338709
   8.89812   8.89812      1.00  2.243874   .338909
   8.89801   8.89801      1.00  2.241844   .339639
   8.89790   8.89790      1.00  2.241184   .338549
   8.89779   8.89779      1.00  2.237514   .337629
   8.89768   8.89768      1.00  2.238534   .340159
   8.89757   8.89757      1.00  2.241154   .340409
   8.89746   8.89746      1.00  2.243814   .340979
   8.89735   8.89735      1.00  2.246014   .342889
   8.89724   8.89724      1.00  2.242324   .342829
   8.89713   8.89713      1.00  2.231574   .340429
   8.89703   8.89703      1.00  2.243534   .342969
   8.89692   8.89692      1.00  2.241824   .339879
   8.89681   8.89681      1.00  2.236924   .341189
   8.89670   8.89670      1.00  2.238224   .342409
   8.89659   8.89659      1.00  2.242134   .343009
   8.89648   8.89648      1.00  2.243414   .343749
   8.89637   8.89637      1.00  2.245784   .344649
   8.89628   8.89628      1.00  2.239484   .342699
   8.89617   8.89617      1.00  2.243764   .342919
   8.89607   8.89607      1.00  2.242904   .343619
   8.89596   8.89596      1.00  2.245204   .344189
   8.89586   8.89586      1.00  2.239844   .342809
   8.89576   8.89576      1.00  2.230774   .341999
   8.89566   8.89566      1.00  2.241474   .347739
   8.89555   8.89555      1.00  2.239404   .348189
   8.89545   8.89545      1.00  2.239844   .347729
   8.89535   8.89535      1.00  2.240794   .347429
   8.89525   8.89525      1.00  2.244824   .348669
   8.89515   8.89515      1.00  2.243074   .348089
   8.89505   8.89505      1.00  2.243404   .348239
   8.89494   8.89494      1.00  2.243294   .349179
   8.89483   8.89483      1.00  2.236514   .345459
   8.89472   8.89472      1.00  2.243084   .346349
   8.89462   8.89462      1.00  2.241474   .346089
   8.89451   8.89451      1.00  2.239204   .344719
   8.89439   8.89439      1.00  2.236774   .345419
   8.89428   8.89428      1.00  2.227254   .343769
   8.89417   8.89417      1.00  2.243404   .346129
   8.89406   8.89406      1.00  2.241444   .346089
   8.89395   8.89395      1.00  2.244164   .347199
   8.89384   8.89384      1.00  2.243464   .346619
   8.89372   8.89372      1.00  2.239674   .348789
   8.89360   8.89360      1.00  2.243374   .348219
   8.89348   8.89348      1.00  2.241334   .346909
   8.89337   8.89337      1.00  2.240244   .346699
   8.89326   8.89326      1.00  2.237234   .344839
   8.89315   8.89315      1.00  2.240334   .346779
   8.89303   8.89303      1.00  2.235244   .346289
   8.89291   8.89291      1.00  2.238794   .346179
   8.89280   8.89280      1.00  2.237804   .344919
   8.89269   8.89269      1.00  2.239644   .349069
   8.89257   8.89257      1.00  2.239694   .346809
   8.89246   8.89246      1.00  2.240904   .348049
   8.89235   8.89235      1.00  2.240814   .349569
   8.89224   8.89224      1.00  2.237794   .346849
   8.89212   8.89212      1.00  2.240214   .345769
   8.89200   8.89200      1.00  2.236944   .346799
   8.89190   8.89190      1.00  2.235654   .348329
   8.89179   8.89179      1.00  2.239604   .346599
   8.89168   8.89168      1.00  2.242454   .347389
   8.89157   8.89157      1.00  2.243274   .345869
   8.89146   8.89146      1.00  2.243234   .349409
   8.89135   8.89135      1.00  2.238084   .345989
   8.89123   8.89123      1.00  2.225424   .342779
   8.89112   8.89112      1.00  2.237534   .344869
   8.89102   8.89102      1.00  2.242004   .344309
   8.89091   8.89091      1.00  2.242314   .346209
   8.89078   8.89078      1.00  2.238854   .345509
   8.89067   8.89067      1.00  2.238024   .345429
   8.89056   8.89056      1.00  2.239464   .344679
   8.89045   8.89045      1.00  2.242274   .345639
   8.89032   8.89032      1.00  2.243234   .345999
   8.89020   8.89020      1.00  2.245624   .345789
   8.89009   8.89009      1.00  2.238714   .346379
   8.88997   8.88997      1.00  2.239804   .345719
   8.88984   8.88984      1.00  2.238494   .344449
   8.88973   8.88973      1.00  2.239144   .346039
   8.88962   8.88962      1.00  2.227464   .345269
   8.88950   8.88950      1.00  2.241474   .345949
   8.88939   8.88939      1.00  2.239544   .345379
   8.88927   8.88927      1.00  2.241514   .346289
   8.88916   8.88916      1.00  2.245264   .344989
   8.88905   8.88905      1.00  2.241884   .345009
   8.88893   8.88893      1.00  2.243444   .343959
   8.88882   8.88882      1.00  2.243184   .342989
   8.88871   8.88871      1.00  2.239424   .341349
   8.88860   8.88860      1.00  2.240064   .341909
   8.88849   8.88849      1.00  2.240764   .340689
   8.88837   8.88837      1.00  2.241934   .341679
   8.88827   8.88827      1.00  2.242454   .342199
   8.88816   8.88816      1.00  2.240914   .340879
   8.88805   8.88805      1.00  2.228114   .339309
   8.88794   8.88794      1.00  2.245114   .341889
   8.88783   8.88783      1.00  2.245174   .340129
   8.88772   8.88772      1.00  2.245454   .341709
   8.88761   8.88761      1.00  2.242654   .340109
   8.88750   8.88750      1.00  2.239434   .337849
   8.88739   8.88739      1.00  2.239394   .339569
   8.88728   8.88728      1.00  2.240114   .341849
   8.88717   8.88717      1.00  2.244114   .340169
   8.88706   8.88706      1.00  2.239884   .338159
   8.88695   8.88695      1.00  2.246284   .338919
   8.88685   8.88685      1.00  2.241684   .338649
   8.88673   8.88673      1.00  2.243364   .337219
   8.88663   8.88663      1.00  2.243524   .338999
   8.88652   8.88652      1.00  2.226884   .336829
   8.88642   8.88642      1.00  2.241764   .339389
   8.88632   8.88632      1.00  2.237354   .335379
   8.88621   8.88621      1.00  2.244134   .337329
   8.88611   8.88611      1.00  2.239714   .336839
   8.88601   8.88601      1.00  2.245234   .336529
   8.88590   8.88590      1.00  2.242744   .336369
   8.88579   8.88579      1.00  2.241314   .336459
   8.88569   8.88569      1.00  2.246164   .336779
   8.88559   8.88559      1.00  2.245174   .336919
   8.88549   8.88549      1.00  2.245094   .334039
   8.88539   8.88539      1.00  2.243324   .335529
   8.88529   8.88529      1.00  2.241564   .334949
   8.88519   8.88519      1.00  2.227234   .331079
   8.88508   8.88508      1.00  2.239384   .334449
   8.88497   8.88497      1.00  2.242734   .333309
   8.88487   8.88487      1.00  2.241964   .332809
   8.88476   8.88476      1.00  2.242124   .332179
   8.88465   8.88465      1.00  2.242964   .333209
   8.88454   8.88454      1.00  2.244274   .332189
   8.88443   8.88443      1.00  2.245754   .334899
   8.88433   8.88433      1.00  2.244224   .333929
   8.88422   8.88422      1.00  2.239594   .331429
   8.88410   8.88410      1.00  2.240384   .330969
   8.88399   8.88399      1.00  2.240884   .331259
   8.88388   8.88388      1.00  2.243484   .331239
   8.88377   8.88377      1.00  2.242634   .330139
   8.88365   8.88365      1.00  2.230044   .328469
   8.88353   8.88353      1.00  2.244614   .331849
   8.88343   8.88343      1.00  2.243984   .332559
   8.88330   8.88330      1.00  2.242234   .331879
   8.88318   8.88318      1.00  2.245344   .331489
   8.88307   8.88307      1.00  2.245524   .329609
   8.88296   8.88296      1.00  2.242074   .328859
   8.88284   8.88284      1.00  2.240844   .329869
   8.88273   8.88273      1.00  2.239644   .329029
   8.88262   8.88262      1.00  2.242494   .330919
   8.88251   8.88251      1.00  2.242264   .330949
   8.88240   8.88240      1.00  2.241524   .330929
   8.88228   8.88228      1.00  2.240294   .328689
   8.88217   8.88217      1.00  2.226134   .324329
   8.88207   8.88207      1.00  2.243024   .327279
   8.88196   8.88196      1.00  2.243174   .329179
   8.88185   8.88185      1.00  2.243474   .327389
   8.88175   8.88175      1.00  2.241624   .326739
   8.88164   8.88164      1.00  2.243584   .327369
   8.88153   8.88153      1.00  2.238984   .325309
   8.88141   8.88141      1.00  2.240264   .325119
   8.88130   8.88130      1.00  2.242994   .325979
   8.88119   8.88119      1.00  2.244644   .325579
   8.88108   8.88108      1.00  2.241554   .326109
   8.88096   8.88096      1.00  2.241194   .326949
   8.88085   8.88085      1.00  2.241174   .327699
   8.88075   8.88075      1.00  2.225924   .325049
   8.88063   8.88063      1.00  2.241934   .327849
   8.88050   8.88050      1.00  2.240334   .325379
   8.88039   8.88039      1.00  2.239324   .326139
   8.88028   8.88028      1.00  2.240214   .327249
   8.88015   8.88015      1.00  2.237774   .326589
   8.88003   8.88003      1.00  2.240814   .326569
   8.87992   8.87992      1.00  2.242514   .327749
   8.87981   8.87981      1.00  2.241654   .327219
   8.87969   8.87969      1.00  2.241864   .326609
   8.87958   8.87958      1.00  2.240004   .326249
   8.87946   8.87946      1.00  2.243014   .328489
   8.87934   8.87934      1.00  2.240914   .329579
   8.87923   8.87923      1.00  2.236934   .328029
   8.87912   8.87912      1.00  2.224784   .325099
   8.87900   8.87900      1.00  2.236364   .326889
   8.87889   8.87889      1.00  2.241614   .328569
   8.87878   8.87878      1.00  2.239774   .330199
   8.87867   8.87867      1.00  2.242604   .331659
   8.87857   8.87857      1.00  2.241054   .330849
   8.87846   8.87846      1.00  2.238874   .330069
   8.87835   8.87835      1.00  2.239504   .330459
   8.87823   8.87823      1.00  2.238424   .329539
   8.87812   8.87812      1.00  2.238274   .330569
   8.87802   8.87802      1.00  2.236684   .331539
   8.87790   8.87790      1.00  2.234944   .333759
   8.87778   8.87778      1.00  2.233754   .333079
   8.87767   8.87767      1.00  2.226694   .333959
   8.87757   8.87757      1.00  2.238634   .335609
   8.87746   8.87746      1.00  2.241884   .334859
   8.87735   8.87735      1.00  2.242234   .337519
   8.87724   8.87724      1.00  2.240444   .335729
   8.87714   8.87714      1.00  2.237044   .332829
   8.87702   8.87702      1.00  2.238794   .331679
   8.87691   8.87691      1.00  2.236914   .331549
   8.87681   8.87681      1.00  2.237234   .332209
   8.87670   8.87670      1.00  2.233184   .332149
   8.87659   8.87659      1.00  2.234964   .334639
   8.87648   8.87648      1.00  2.237404   .336529
   8.87638   8.87638      1.00  2.239584   .336829
   8.87627   8.87627      1.00  2.242614   .337919
   8.87617   8.87617      1.00  2.222264   .331979
   8.87606   8.87606      1.00  2.236294   .333599
   8.87596   8.87596      1.00  2.234454   .334139
   8.87586   8.87586      1.00  2.234954   .335109
   8.87575   8.87575      1.00  2.237484   .340339
   8.87564   8.87564      1.00  2.235824   .337379
   8.87555   8.87555      1.00  2.238204   .335359
   8.87545   8.87545      1.00  2.237024   .334839
   8.87534   8.87534      1.00  2.235314   .336959
   8.87524   8.87524      1.00  2.237914   .337969
   8.87513   8.87513      1.00  2.240314   .339349
   8.87503   8.87503      1.00  2.239184   .339889
   8.87493   8.87493      1.00  2.235654   .336569
   8.87482   8.87482      1.00  2.219214   .334449
   8.87472   8.87472      1.00  2.232844   .336629
   8.87461   8.87461      1.00  2.236444   .336459
   8.87450   8.87450      1.00  2.234534   .337139
   8.87438   8.87438      1.00  2.232794   .336629
   8.87427   8.87427      1.00  2.235694   .338289
   8.87417   8.87417      1.00  2.238814   .339579
   8.87405   8.87405      1.00  2.238184   .339459
   8.87392   8.87392      1.00  2.234444   .340209
   8.87382   8.87382      1.00  2.237324   .340989
   8.87371   8.87371      1.00  2.233274   .340029
   8.87359   8.87359      1.00  2.233014   .339329
   8.87347   8.87347      1.00  2.232874   .342699
   8.87335   8.87335      1.00  2.234754   .341689
   8.87324   8.87324      1.00  2.237274   .342459
   8.87313   8.87313      1.00  2.217884   .337829
   8.87301   8.87301      1.00  2.232724   .341679
   8.87290   8.87290      1.00  2.235654   .346529
   8.87278   8.87278      1.00  2.235884   .350119
   8.87266   8.87266      1.00  2.235114   .349739
   8.87254   8.87254      1.00  2.238224   .345779
   8.87244   8.87244      1.00  2.230544   .344299
   8.87233   8.87233      1.00  2.234234   .346369
   8.87221   8.87221      1.00  2.232154   .344379
   8.87210   8.87210      1.00  2.228214   .344069
   8.87199   8.87199      1.00  2.234564   .345629
   8.87189   8.87189      1.00  2.234914   .346069
   8.87177   8.87177      1.00  2.233274   .344379
   8.87166   8.87166      1.00  2.219334   .341719
   8.87155   8.87155      1.00  2.232804   .345299
   8.87144   8.87144      1.00  2.234984   .346449
   8.87132   8.87132      1.00  2.232514   .346229
   8.87121   8.87121      1.00  2.235194   .347879
   8.87110   8.87110      1.00  2.234114   .346579
   8.87099   8.87099      1.00  2.235414   .348109
   8.87088   8.87088      1.00  2.233614   .349059
   8.87076   8.87076      1.00  2.232594   .350119
   8.87065   8.87065      1.00  2.231974   .351589
   8.87054   8.87054      1.00  2.232954   .353249
   8.87041   8.87041      1.00  2.235224   .353219
   8.87029   8.87029      1.00  2.234644   .351149
   8.87017   8.87017      1.00  2.234124   .350459
   8.87006   8.87006      1.00  2.232194   .350089
   8.86994   8.86994      1.00  2.218724   .347919
   8.86982   8.86982      1.00  2.230414   .349779
   8.86971   8.86971      1.00  2.234974   .353049
   8.86959   8.86959      1.00  2.231974   .355859
   8.86947   8.86947      1.00  2.232204   .353869
   8.86935   8.86935      1.00  2.234694   .353379
   8.86924   8.86924      1.00  2.235184   .352769
   8.86913   8.86913      1.00  2.239334   .355039
   8.86901   8.86901      1.00  2.234394   .354489
   8.86890   8.86890      1.00  2.236824   .354439
   8.86879   8.86879      1.00  2.232744   .353199
   8.86869   8.86869      1.00  2.235064   .354659
   8.86857   8.86857      1.00  2.234174   .356029
   8.86846   8.86846      1.00  2.218294   .351359
   8.86836   8.86836      1.00  2.238664   .353869
   8.86826   8.86826      1.00  2.233854   .354459
   8.86814   8.86814      1.00  2.236134   .354349
   8.86802   8.86802      1.00  2.235404   .353399
   8.86791   8.86791      1.00  2.235874   .354099
   8.86780   8.86780      1.00  2.238414   .356599
   8.86769   8.86769      1.00  2.234924   .353439
   8.86758   8.86758      1.00  2.233094   .354279
   8.86747   8.86747      1.00  2.229784   .355319
   8.86736   8.86736      1.00  2.231454   .357569
   8.86725   8.86725      1.00  2.233094   .355779
   8.86714   8.86714      1.00  2.237864   .356959
   8.86703   8.86703      1.00  2.230704   .356069
   8.86693   8.86693      1.00  2.228784   .355519
   8.86682   8.86682      1.00  2.234814   .358699
   8.86670   8.86670      1.00  2.235774   .360239
   8.86660   8.86660      1.00  2.236474   .357809
   8.86650   8.86650      1.00  2.234424   .357129
   8.86639   8.86639      1.00  2.232484   .358329
   8.86629   8.86629      1.00  2.231294   .359249
   8.86618   8.86618      1.00  2.233424   .358109
   8.86608   8.86608      1.00  2.232734   .359069
   8.86598   8.86598      1.00  2.235134   .358039
   8.86587   8.86587      1.00  2.233344   .358169
   8.86577   8.86577      1.00  2.233654   .359159
   8.86567   8.86567      1.00  2.231404   .357939
   8.86556   8.86556      1.00  2.217144   .356309
   8.86545   8.86545      1.00  2.236594   .359799
   8.86536   8.86536      1.00  2.231644   .360839
   8.86526   8.86526      1.00  2.232394   .359899
   8.86515   8.86515      1.00  2.230914   .358989
   8.86504   8.86504      1.00  2.231164   .358839
   8.86494   8.86494      1.00  2.230294   .360199
   8.86484   8.86484      1.00  2.234604   .362619
   8.86472   8.86472      1.00  2.236724   .362869
   8.86461   8.86461      1.00  2.229854   .361089
   8.86451   8.86451      1.00  2.233284   .362349
   8.86440   8.86440      1.00  2.231074   .361769
   8.86430   8.86430      1.00  2.233894   .362879
   8.86418   8.86418      1.00  2.226994   .361419
   8.86406   8.86406      1.00  2.216884   .361609
   8.86395   8.86395      1.00  2.228614   .362949
   8.86383   8.86383      1.00  2.230884   .365289
   8.86372   8.86372      1.00  2.231654   .366289
   8.86361   8.86361      1.00  2.229634   .365229
   8.86349   8.86349      1.00  2.232844   .366209
   8.86337   8.86337      1.00  2.228614   .366409
   8.86325   8.86325      1.00  2.230674   .364779
   8.86314   8.86314      1.00  2.231124   .365639
   8.86302   8.86302      1.00  2.230724   .367659
   8.86291   8.86291      1.00  2.232314   .366569
   8.86279   8.86279      1.00  2.230494   .368439
   8.86268   8.86268      1.00  2.226804   .367609
   8.86257   8.86257      1.00  2.226544   .368139
   8.86245   8.86245      1.00  2.220764   .369589
   8.86233   8.86233      1.00  2.233774   .368629
   8.86223   8.86223      1.00  2.233404   .363489
   8.86212   8.86212      1.00  2.229984   .364479
   8.86201   8.86201      1.00  2.229754   .362249
   8.86190   8.86190      1.00  2.228284   .363909
   8.86179   8.86179      1.00  2.229404   .364729
   8.86168   8.86168      1.00  2.228654   .364529
   8.86157   8.86157      1.00  2.229034   .365589
   8.86145   8.86145      1.00  2.229754   .365899
   8.86135   8.86135      1.00  2.225834   .365119
   8.86124   8.86124      1.00  2.228514   .365709
   8.86112   8.86112      1.00  2.229324   .365409
   8.86100   8.86100      1.00  2.229444   .367079
   8.86090   8.86090      1.00  2.230304   .366109
   8.86078   8.86078      1.00  2.222844   .366079
   8.86066   8.86066      1.00  2.225664   .367809
   8.86054   8.86054      1.00  2.227194   .366169
   8.86043   8.86043      1.00  2.230954   .365389
   8.86031   8.86031      1.00  2.227544   .365269
   8.86019   8.86019      1.00  2.226524   .364239
   8.86007   8.86007      1.00  2.226904   .363909
   8.85995   8.85995      1.00  2.229964   .366089
   8.85985   8.85985      1.00  2.230664   .364779
   8.85973   8.85973      1.00  2.228264   .366789
   8.85960   8.85960      1.00  2.229044   .366589
   8.85949   8.85949      1.00  2.226194   .364979
   8.85938   8.85938      1.00  2.225704   .367409
   8.85926   8.85926      1.00  2.217634   .366929
   8.85914   8.85914      1.00  2.221794   .367709
   8.85903   8.85903      1.00  2.225464   .368779
   8.85893   8.85893      1.00  2.226844   .369169
   8.85881   8.85881      1.00  2.224694   .368949
   8.85870   8.85870      1.00  2.228454   .369719
   8.85860   8.85860      1.00  2.229384   .369299
   8.85849   8.85849      1.00  2.228404   .367709
   8.85838   8.85838      1.00  2.227364   .365949
   8.85826   8.85826      1.00  2.225584   .366169
   8.85815   8.85815      1.00  2.226504   .366199
   8.85804   8.85804      1.00  2.223114   .364969
   8.85793   8.85793      1.00  2.225474   .365389
   8.85781   8.85781      1.00  2.226654   .364899
   8.85771   8.85771      1.00  2.213964   .364449
   8.85761   8.85761      1.00  2.225294   .366319
   8.85749   8.85749      1.00  2.225854   .366999
   8.85738   8.85738      1.00  2.229894   .367829
   8.85728   8.85728      1.00  2.226224   .366889
   8.85717   8.85717      1.00  2.223214   .365569
   8.85706   8.85706      1.00  2.223474   .366519
   8.85694   8.85694      1.00  2.222424   .365979
   8.85684   8.85684      1.00  2.224414   .365989
   8.85673   8.85673      1.00  2.221574   .364329
   8.85662   8.85662      1.00  2.224364   .364429
   8.85651   8.85651      1.00  2.222844   .367289
   8.85641   8.85641      1.00  2.225304   .367089
   8.85631   8.85631      1.00  2.228654   .368869
   8.85620   8.85620      1.00  2.211414   .364889
   8.85609   8.85609      1.00  2.225394   .365539
   8.85600   8.85600      1.00  2.223394   .366189
   8.85590   8.85590      1.00  2.223674   .365309
   8.85579   8.85579      1.00  2.220204   .365849
   8.85568   8.85568      1.00  2.224344   .365499
   8.85558   8.85558      1.00  2.221894   .365339
   8.85549   8.85549      1.00  2.222934   .366809
   8.85538   8.85538      1.00  2.222354   .367589
   8.85527   8.85527      1.00  2.220854   .366289
   8.85517   8.85517      1.00  2.222584   .365799
   8.85508   8.85508      1.00  2.222924   .363899
   8.85497   8.85497      1.00  2.223284   .366909
   8.85486   8.85486      1.00  2.218534   .367339
   8.85475   8.85475      1.00  2.218534   .367289
   8.85465   8.85465      1.00  2.205184   .366279
   8.85454   8.85454      1.00  2.217944   .366799
   8.85443   8.85443      1.00  2.221374   .366379
   8.85432   8.85432      1.00  2.221794   .364559
   8.85421   8.85421      1.00  2.221684   .365209
   8.85409   8.85409      1.00  2.223384   .367539
   8.85398   8.85398      1.00  2.220394   .364749
   8.85387   8.85387      1.00  2.218534   .365319
   8.85375   8.85375      1.00  2.219044   .367549
   8.85363   8.85363      1.00  2.214774   .367169
   8.85351   8.85351      1.00  2.215084   .368889
   8.85340   8.85340      1.00  2.219384   .369669
   8.85329   8.85329      1.00  2.216574   .365709
   8.85317   8.85317      1.00  2.214524   .367129
   8.85305   8.85305      1.00  2.204964   .362839
   8.85295   8.85295      1.00  2.220094   .366039
   8.85284   8.85284      1.00  2.217744   .367059
   8.85272   8.85272      1.00  2.215334   .365319
   8.85260   8.85260      1.00  2.218404   .366709
   8.85248   8.85248      1.00  2.216264   .365609
   8.85238   8.85238      1.00  2.215184   .364999
   8.85226   8.85226      1.00  2.217004   .365369
   8.85214   8.85214      1.00  2.213044   .363719
   8.85204   8.85204      1.00  2.214454   .364409
   8.85193   8.85193      1.00  2.216314   .365409
   8.85182   8.85182      1.00  2.216164   .365229
   8.85171   8.85171      1.00  2.217194   .365689
   8.85160   8.85160      1.00  2.213404   .365249
   8.85149   8.85149      1.00  2.212054   .363749
   8.85138   8.85138      1.00  2.212614   .362259
   8.85126   8.85126      1.00  2.212844   .364919
   8.85115   8.85115      1.00  2.216254   .364409
   8.85104   8.85104      1.00  2.211574   .362399
   8.85093   8.85093      1.00  2.212564   .364309
   8.85081   8.85081      1.00  2.214744   .364729
   8.85070   8.85070      1.00  2.215574   .365399
   8.85058   8.85058      1.00  2.211074   .365949
   8.85046   8.85046      1.00  2.213964   .364829
   8.85034   8.85034      1.00  2.214864   .365719
   8.85023   8.85023      1.00  2.214404   .365819
   8.85011   8.85011      1.00  2.204234   .365269
   8.84998   8.84998      1.00  2.210584   .365909
   8.84987   8.84987      1.00  2.211854   .366979
   8.84976   8.84976      1.00  2.209904   .366989
   8.84965   8.84965      1.00  2.213274   .365089
   8.84953   8.84953      1.00  2.212044   .364499
   8.84940   8.84940      1.00  2.214174   .364659
   8.84930   8.84930      1.00  2.214654   .365319
   8.84919   8.84919      1.00  2.214234   .364309
   8.84907   8.84907      1.00  2.210994   .364209
   8.84894   8.84894      1.00  2.213274   .363799
   8.84883   8.84883      1.00  2.211304   .363219
   8.84873   8.84873      1.00  2.211144   .362739
   8.84862   8.84862      1.00  2.208214   .362539
   8.84851   8.84851      1.00  2.200454   .359969
   8.84840   8.84840      1.00  2.213064   .363509
   8.84829   8.84829      1.00  2.213734   .362909
   8.84818   8.84818      1.00  2.215504   .361909
   8.84807   8.84807      1.00  2.215774   .362699
   8.84796   8.84796      1.00  2.213964   .362759
   8.84785   8.84785      1.00  2.212624   .363639
   8.84773   8.84773      1.00  2.214144   .364099
   8.84761   8.84761      1.00  2.210314   .363479
   8.84751   8.84751      1.00  2.211144   .365959
   8.84741   8.84741      1.00  2.212014   .367699
   8.84729   8.84729      1.00  2.207304   .367749
   8.84718   8.84718      1.00  2.209724   .366589
   8.84708   8.84708      1.00  2.199434   .366709
   8.84697   8.84697      1.00  2.216024   .365239
   8.84685   8.84685      1.00  2.211264   .364879
   8.84674   8.84674      1.00  2.213164   .365389
   8.84664   8.84664      1.00  2.214174   .365999
   8.84654   8.84654      1.00  2.208594   .365729
   8.84643   8.84643      1.00  2.210794   .366639
   8.84632   8.84632      1.00  2.208824   .367019
   8.84622   8.84622      1.00  2.207644   .363349
   8.84612   8.84612      1.00  2.211504   .362979
   8.84601   8.84601      1.00  2.213544   .364049
   8.84590   8.84590      1.00  2.212914   .362969
   8.84581   8.84581      1.00  2.213524   .363989
   8.84571   8.84571      1.00  2.213824   .362649
   8.84560   8.84560      1.00  2.196834   .359389
   8.84549   8.84549      1.00  2.210034   .363269
   8.84539   8.84539      1.00  2.214814   .363619
   8.84529   8.84529      1.00  2.211504   .361579
   8.84519   8.84519      1.00  2.211254   .362859
   8.84508   8.84508      1.00  2.210694   .362529
   8.84498   8.84498      1.00  2.210354   .361409
   8.84488   8.84488      1.00  2.214264   .363509
   8.84477   8.84477      1.00  2.212394   .365189
   8.84465   8.84465      1.00  2.211814   .364699
   8.84455   8.84455      1.00  2.212444   .365119
   8.84444   8.84444      1.00  2.212054   .364759
   8.84433   8.84433      1.00  2.210874   .364629
   8.84422   8.84422      1.00  2.210504   .364569
   8.84410   8.84410      1.00  2.197134   .359209
   8.84399   8.84399      1.00  2.212524   .365159
   8.84388   8.84388      1.00  2.208734   .365259
   8.84376   8.84376      1.00  2.212354   .363629
   8.84364   8.84364      1.00  2.214214   .364609
   8.84352   8.84352      1.00  2.214274   .364659
   8.84341   8.84341      1.00  2.215134   .365359
   8.84329   8.84329      1.00  2.210434   .365879
   8.84317   8.84317      1.00  2.210644   .365999
   8.84306   8.84306      1.00  2.213574   .365959
   8.84294   8.84294      1.00  2.209254   .366709
   8.84283   8.84283      1.00  2.210174   .366629
   8.84272   8.84272      1.00  2.209364   .364929
   8.84261   8.84261      1.00  2.210944   .365599
   8.84249   8.84249      1.00  2.207944   .366359
   8.84237   8.84237      1.00  2.210384   .365399
   8.84227   8.84227      1.00  2.198484   .364719
   8.84216   8.84216      1.00  2.212234   .366609
   8.84204   8.84204      1.00  2.213124   .368349
   8.84193   8.84193      1.00  2.210404   .368009
   8.84183   8.84183      1.00  2.210074   .367929
   8.84172   8.84172      1.00  2.209704   .367099
   8.84161   8.84161      1.00  2.210294   .368279
   8.84149   8.84149      1.00  2.207694   .366209
   8.84138   8.84138      1.00  2.210584   .367839
   8.84127   8.84127      1.00  2.207614   .367609
   8.84116   8.84116      1.00  2.212634   .368449
   8.84104   8.84104      1.00  2.212134   .367829
   8.84093   8.84093      1.00  2.211884   .368569
   8.84081   8.84081      1.00  2.210184   .368469
   8.84070   8.84070      1.00  2.189874   .364959
   8.84058   8.84058      1.00  2.208784   .369579
   8.84047   8.84047      1.00  2.206804   .370469
   8.84035   8.84035      1.00  2.211234   .370439
   8.84023   8.84023      1.00  2.208584   .372089
   8.84011   8.84011      1.00  2.211324   .372379
   8.83999   8.83999      1.00  2.209164   .372669
   8.83987   8.83987      1.00  2.210254   .374419
   8.83976   8.83976      1.00  2.210194   .372679
   8.83964   8.83964      1.00  2.210864   .373309
   8.83953   8.83953      1.00  2.209984   .373329
   8.83941   8.83941      1.00  2.207674   .373549
   8.83930   8.83930      1.00  2.205674   .372859
   8.83918   8.83918      1.00  2.205804   .374299
   8.83907   8.83907      1.00  2.204084   .372839
   8.83896   8.83896      1.00  2.205654   .373319
   8.83884   8.83884      1.00  2.206854   .371439
   8.83873   8.83873      1.00  2.209984   .371669
   8.83863   8.83863      1.00  2.211424   .370949
   8.83852   8.83852      1.00  2.210484   .371789
   8.83840   8.83840      1.00  2.209724   .372889
   8.83830   8.83830      1.00  2.207684   .368789
   8.83819   8.83819      1.00  2.207364   .371549
   8.83807   8.83807      1.00  2.207604   .374009
   8.83796   8.83796      1.00  2.208284   .371549
   8.83784   8.83784      1.00  2.206574   .375689
   8.83774   8.83774      1.00  2.209684   .373769
   8.83764   8.83764      1.00  2.211214   .374819
   8.83752   8.83752      1.00  2.212414   .371969
   8.83741   8.83741      1.00  2.206304   .370829
   8.83730   8.83730      1.00  2.204514   .372739
   8.83720   8.83720      1.00  2.212844   .375779
   8.83708   8.83708      1.00  2.209944   .375709
   8.83697   8.83697      1.00  2.206294   .375449
   8.83686   8.83686      1.00  2.209464   .377609
   8.83676   8.83676      1.00  2.209664   .375759
   8.83664   8.83664      1.00  2.210364   .376259
   8.83654   8.83654      1.00  2.211324   .377469
   8.83644   8.83644      1.00  2.213194   .376539
   8.83634   8.83634      1.00  2.211784   .380239
   8.83623   8.83623      1.00  2.210274   .379479
   8.83612   8.83612      1.00  2.209344   .379619
   8.83602   8.83602      1.00  2.206944   .379249
   8.83592   8.83592      1.00  2.193864   .376799
   8.83581   8.83581      1.00  2.205874   .376909
   8.83570   8.83570      1.00  2.206604   .376339
   8.83561   8.83561      1.00  2.210364   .377539
   8.83551   8.83551      1.00  2.214594   .379149
   8.83540   8.83540      1.00  2.209954   .378949
   8.83530   8.83530      1.00  2.211204   .380089
   8.83520   8.83520      1.00  2.209394   .379459
   8.83510   8.83510      1.00  2.213054   .383909
   8.83499   8.83499      1.00  2.210544   .384699
   8.83488   8.83488      1.00  2.207754   .380419
   8.83478   8.83478      1.00  2.207194   .382449
   8.83467   8.83467      1.00  2.205174   .380999
   8.83456   8.83456      1.00  2.207324   .381189
   8.83444   8.83444      1.00  2.193014   .380049
   8.83434   8.83434      1.00  2.208024   .378939
   8.83424   8.83424      1.00  2.209634   .380499
   8.83411   8.83411      1.00  2.210764   .382309
   8.83399   8.83399      1.00  2.210994   .383139
   8.83389   8.83389      1.00  2.209654   .382279
   8.83378   8.83378      1.00  2.206794   .381959
   8.83366   8.83366      1.00  2.207594   .382429
   8.83354   8.83354      1.00  2.204184   .382589
   8.83342   8.83342      1.00  2.204434   .385989
   8.83331   8.83331      1.00  2.209464   .383869
   8.83319   8.83319      1.00  2.208314   .383949
   8.83308   8.83308      1.00  2.210894   .386269
   8.83297   8.83297      1.00  2.209364   .383979
   8.83285   8.83285      1.00  2.195454   .382549
   8.83273   8.83273      1.00  2.209774   .385549
   8.83262   8.83262      1.00  2.208274   .385579
   8.83250   8.83250      1.00  2.208214   .386689
   8.83239   8.83239      1.00  2.208414   .386119
   8.83227   8.83227      1.00  2.206654   .384249
   8.83216   8.83216      1.00  2.202754   .386919
   8.83205   8.83205      1.00  2.203654   .386229
   8.83195   8.83195      1.00  2.208204   .387009
   8.83184   8.83184      1.00  2.209754   .387279
   8.83173   8.83173      1.00  2.208424   .385819
   8.83162   8.83162      1.00  2.207344   .387059
   8.83151   8.83151      1.00  2.207804   .387259
   8.83139   8.83139      1.00  2.200294   .384989
   8.83128   8.83128      1.00  2.205354   .386699
   8.83117   8.83117      1.00  2.206774   .386799
   8.83106   8.83106      1.00  2.204674   .387439
   8.83095   8.83095      1.00  2.206034   .389939
   8.83083   8.83083      1.00  2.208424   .389189
   8.83072   8.83072      1.00  2.208424   .386239
   8.83061   8.83061      1.00  2.210374   .389519
   8.83048   8.83048      1.00  2.209614   .390519
   8.83036   8.83036      1.00  2.207634   .390739
   8.83025   8.83025      1.00  2.205774   .388479
   8.83013   8.83013      1.00  2.207474   .388299
   8.83001   8.83001      1.00  2.204004   .387809
   8.82989   8.82989      1.00  2.206654   .389949
   8.82977   8.82977      1.00  2.200434   .388589
   8.82966   8.82966      1.00  2.195064   .388729
   8.82954   8.82954      1.00  2.205474   .389939
   8.82943   8.82943      1.00  2.206074   .389939
   8.82932   8.82932      1.00  2.208864   .394389
   8.82921   8.82921      1.00  2.208684   .396549
   8.82909   8.82909      1.00  2.204644   .392629
   8.82898   8.82898      1.00  2.205524   .392789
   8.82886   8.82886      1.00  2.202854   .390669
   8.82876   8.82876      1.00  2.204644   .390199
   8.82865   8.82865      1.00  2.200734   .390589
   8.82853   8.82853      1.00  2.204824   .392839
   8.82843   8.82843      1.00  2.204254   .391229
   8.82832   8.82832      1.00  2.207204   .393319
   8.82821   8.82821      1.00  2.206614   .392579
   8.82810   8.82810      1.00  2.194344   .391879
   8.82799   8.82799      1.00  2.207294   .393399
   8.82787   8.82787      1.00  2.202974   .391869
   8.82776   8.82776      1.00  2.205574   .392199
   8.82765   8.82765      1.00  2.202584   .393419
   8.82754   8.82754      1.00  2.205624   .393769
   8.82744   8.82744      1.00  2.207454   .393779
   8.82732   8.82732      1.00  2.204614   .393459
   8.82721   8.82721      1.00  2.202534   .391559
   8.82711   8.82711      1.00  2.207204   .392189
   8.82700   8.82700      1.00  2.208224   .392429
   8.82688   8.82688      1.00  2.209734   .394259
   8.82678   8.82678      1.00  2.209924   .395639
   8.82667   8.82667      1.00  2.201674   .392069
   8.82657   8.82657      1.00  2.197274   .392319
   8.82646   8.82646      1.00  2.203014   .393369
   8.82636   8.82636      1.00  2.205294   .394079
   8.82626   8.82626      1.00  2.203764   .392099
   8.82616   8.82616      1.00  2.208144   .395589
   8.82605   8.82605      1.00  2.204554   .394679
   8.82594   8.82594      1.00  2.206194   .394959
   8.82584   8.82584      1.00  2.208564   .396449
   8.82574   8.82574      1.00  2.205134   .396719
   8.82563   8.82563      1.00  2.204124   .396749
   8.82553   8.82553      1.00  2.200674   .397049
   8.82543   8.82543      1.00  2.200034   .395349
   8.82533   8.82533      1.00  2.203084   .395649
   8.82522   8.82522      1.00  2.188964   .392499
   8.82512   8.82512      1.00  2.201284   .395359
   8.82501   8.82501      1.00  2.204424   .395109
   8.82491   8.82491      1.00  2.203444   .395149
   8.82480   8.82480      1.00  2.205224   .395189
   8.82469   8.82469      1.00  2.208294   .396999
   8.82459   8.82459      1.00  2.207124   .394039
   8.82448   8.82448      1.00  2.205354   .393899
   8.82437   8.82437      1.00  2.203544   .392199
   8.82426   8.82426      1.00  2.197604   .392499
   8.82415   8.82415      1.00  2.201094   .394489
   8.82403   8.82403      1.00  2.204584   .395139
   8.82392   8.82392      1.00  2.203994   .394369
   8.82380   8.82380      1.00  2.203754   .392549
   8.82369   8.82369      1.00  2.190714   .391159
   8.82356   8.82356      1.00  2.203264   .394639
   8.82344   8.82344      1.00  2.203704   .394089
   8.82333   8.82333      1.00  2.204204   .395369
   8.82323   8.82323      1.00  2.203784   .394929
   8.82311   8.82311      1.00  2.202804   .393669
   8.82299   8.82299      1.00  2.201074   .393629
   8.82287   8.82287      1.00  2.202944   .393209
   8.82276   8.82276      1.00  2.206574   .394299
   8.82265   8.82265      1.00  2.204334   .395959
   8.82253   8.82253      1.00  2.202794   .394089
   8.82242   8.82242      1.00  2.202894   .395039
   8.82231   8.82231      1.00  2.204024   .393469
   8.82220   8.82220      1.00  2.204284   .393969
   8.82208   8.82208      1.00  2.192064   .393329
   8.82197   8.82197      1.00  2.202064   .394029
   8.82187   8.82187      1.00  2.200924   .393619
   8.82176   8.82176      1.00  2.200454   .393709
   8.82164   8.82164      1.00  2.198334   .393979
   8.82153   8.82153      1.00  2.200294   .395519
   8.82142   8.82142      1.00  2.201504   .394549
   8.82131   8.82131      1.00  2.204884   .393839
   8.82120   8.82120      1.00  2.202164   .394289
   8.82108   8.82108      1.00  2.198214   .393529
   8.82097   8.82097      1.00  2.203564   .393209
   8.82086   8.82086      1.00  2.199084   .393989
   8.82074   8.82074      1.00  2.201344   .393479
   8.82062   8.82062      1.00  2.200984   .391879
   8.82050   8.82050      1.00  2.185654   .389479
   8.82038   8.82038      1.00  2.197454   .394819
   8.82026   8.82026      1.00  2.203734   .394149
   8.82015   8.82015      1.00  2.205084   .394579
   8.82003   8.82003      1.00  2.203074   .394899
   8.81992   8.81992      1.00  2.204824   .394299
   8.81980   8.81980      1.00  2.201294   .396219
   8.81968   8.81968      1.00  2.201034   .395039
   8.81956   8.81956      1.00  2.202074   .394819
   8.81945   8.81945      1.00  2.197614   .393379
   8.81933   8.81933      1.00  2.197464   .396309
   8.81921   8.81921      1.00  2.199794   .395439
   8.81910   8.81910      1.00  2.201734   .395369
   8.81899   8.81899      1.00  2.199124   .396089
   8.81887   8.81887      1.00  2.184764   .391689
   8.81876   8.81876      1.00  2.203224   .393319
   8.81866   8.81866      1.00  2.202694   .394619
   8.81855   8.81855      1.00  2.204824   .395379
   8.81844   8.81844      1.00  2.198914   .392999
   8.81832   8.81832      1.00  2.202254   .393099
   8.81821   8.81821      1.00  2.198194   .392109
   8.81811   8.81811      1.00  2.199284   .394349
   8.81799   8.81799      1.00  2.200724   .395829
   8.81787   8.81787      1.00  2.195914   .393829
   8.81777   8.81777      1.00  2.205374   .397489
   8.81766   8.81766      1.00  2.200984   .393179
   8.81755   8.81755      1.00  2.198524   .392699
   8.81743   8.81743      1.00  2.203014   .395699
   8.81733   8.81733      1.00  2.186294   .391459
   8.81727   8.81727      1.00  2.201904   .393499
