# Supplementary material for: Direct Observation of Palladium Leaching from Pd/C by a Simple Method: X-ray Absorption Spectroscopy of Heterogeneous Mixtures
Source: ACS Omega. 2023 Jun 7;8(24):21787–92. doi: 10.1021/acsomega.3c01343 (PMC10286095; doi:10.1021/acsomega.3c01343)
Supplement: Supplementary file 2 — ao3c01343_si_002.zip [file ao3c01343_si_002.zip › Figure 7,8/22_RK_AirOx_25C_05N_slow_HCl_30min_3.qd]

  9809     KEK-PF   NW10A
 _slow_HCl_30min 20.12.12 6:47: - 20.12.12 6:48: Serial#KEKPF-NW10A_047923
 22_RK_AirOx_25C_05N_slow_HCl_30min                                              
 Ring :   6.5 GeV    50.0 mA -   50.0 mA
 Mono :   Si(311)       D=  1.63747 A    Initial angle=  9.00024 deg
 NW10A     Transmission( 2)   Repetition=  3     Points= 1654
 Param file : QXAFS(SYNC)     angle axis (*)     Block =    1

 Block      Init-Ang  Final-Ang     Step/deg     Time/s       Num
     1        9.00024   8.81729          ***       1.00      1654
 Ortec(-1)     NDCH = 3
  Angle(c)  Angle(o)    time/s         2         3
      Mode         0         0         1         2
    Offset         0         0    .00492    .00311
   9.00024   9.00024      1.00  2.312084  2.863399
   9.00015   9.00015      1.00  2.311054  2.868009
   9.00003   9.00003      1.00  2.312274  2.869719
   8.99992   8.99992      1.00  2.315084  2.874929
   8.99982   8.99982      1.00  2.310474  2.867639
   8.99970   8.99970      1.00  2.298994  2.851709
   8.99958   8.99958      1.00  2.309654  2.866399
   8.99947   8.99947      1.00  2.316534  2.872349
   8.99935   8.99935      1.00  2.315164  2.870209
   8.99925   8.99925      1.00  2.315284  2.873369
   8.99914   8.99914      1.00  2.311364  2.867729
   8.99902   8.99902      1.00  2.309914  2.872529
   8.99892   8.99892      1.00  2.311364  2.870249
   8.99882   8.99882      1.00  2.310404  2.869399
   8.99870   8.99870      1.00  2.307994  2.865069
   8.99859   8.99859      1.00  2.308824  2.870669
   8.99848   8.99848      1.00  2.311644  2.871039
   8.99838   8.99838      1.00  2.311884  2.876219
   8.99827   8.99827      1.00  2.308724  2.869119
   8.99816   8.99816      1.00  2.303224  2.863409
   8.99805   8.99805      1.00  2.311524  2.873489
   8.99794   8.99794      1.00  2.309884  2.872319
   8.99783   8.99783      1.00  2.309284  2.870659
   8.99772   8.99772      1.00  2.310184  2.876539
   8.99762   8.99762      1.00  2.309204  2.872569
   8.99750   8.99750      1.00  2.308604  2.872189
   8.99739   8.99739      1.00  2.305244  2.867079
   8.99728   8.99728      1.00  2.307074  2.871199
   8.99718   8.99718      1.00  2.309654  2.875189
   8.99707   8.99707      1.00  2.309894  2.878269
   8.99696   8.99696      1.00  2.307344  2.871639
   8.99685   8.99685      1.00  2.306074  2.869649
   8.99675   8.99675      1.00  2.307674  2.871799
   8.99665   8.99665      1.00  2.289744  2.850449
   8.99654   8.99654      1.00  2.302144  2.863359
   8.99643   8.99643      1.00  2.306564  2.870559
   8.99633   8.99633      1.00  2.307764  2.872109
   8.99623   8.99623      1.00  2.307544  2.876349
   8.99612   8.99612      1.00  2.309224  2.875489
   8.99601   8.99601      1.00  2.309024  2.877949
   8.99592   8.99592      1.00  2.305184  2.870309
   8.99582   8.99582      1.00  2.309434  2.878139
   8.99572   8.99572      1.00  2.305584  2.873729
   8.99561   8.99561      1.00  2.304984  2.875459
   8.99551   8.99551      1.00  2.304734  2.871949
   8.99541   8.99541      1.00  2.303624  2.873649
   8.99531   8.99531      1.00  2.303734  2.872199
   8.99520   8.99520      1.00  2.290894  2.855949
   8.99510   8.99510      1.00  2.305044  2.874629
   8.99500   8.99500      1.00  2.305394  2.873859
   8.99490   8.99490      1.00  2.307884  2.881029
   8.99479   8.99479      1.00  2.306654  2.879469
   8.99468   8.99468      1.00  2.299784  2.868739
   8.99458   8.99458      1.00  2.304134  2.878949
   8.99447   8.99447      1.00  2.301284  2.873899
   8.99436   8.99436      1.00  2.300504  2.872019
   8.99425   8.99425      1.00  2.305284  2.878149
   8.99414   8.99414      1.00  2.304214  2.880629
   8.99403   8.99403      1.00  2.304184  2.882269
   8.99391   8.99391      1.00  2.301854  2.876919
   8.99380   8.99380      1.00  2.291884  2.861689
   8.99368   8.99368      1.00  2.301784  2.877669
   8.99357   8.99357      1.00  2.305004  2.880669
   8.99346   8.99346      1.00  2.304114  2.879769
   8.99335   8.99335      1.00  2.299714  2.871779
   8.99323   8.99323      1.00  2.304784  2.880009
   8.99311   8.99311      1.00  2.300184  2.875109
   8.99300   8.99300      1.00  2.301474  2.877929
   8.99289   8.99289      1.00  2.301114  2.880049
   8.99277   8.99277      1.00  2.301044  2.875929
   8.99266   8.99266      1.00  2.305694  2.882099
   8.99255   8.99255      1.00  2.301134  2.879359
   8.99245   8.99245      1.00  2.302094  2.881119
   8.99233   8.99233      1.00  2.299974  2.881179
   8.99222   8.99222      1.00  2.291214  2.861589
   8.99211   8.99211      1.00  2.303554  2.882669
   8.99200   8.99200      1.00  2.297194  2.875549
   8.99189   8.99189      1.00  2.302274  2.881049
   8.99178   8.99178      1.00  2.300664  2.879949
   8.99167   8.99167      1.00  2.301084  2.878839
   8.99157   8.99157      1.00  2.303914  2.883799
   8.99146   8.99146      1.00  2.303644  2.884139
   8.99135   8.99135      1.00  2.301174  2.882789
   8.99123   8.99123      1.00  2.301014  2.881389
   8.99113   8.99113      1.00  2.299924  2.878099
   8.99101   8.99101      1.00  2.295784  2.875149
   8.99090   8.99090      1.00  2.300444  2.879829
   8.99078   8.99078      1.00  2.284424  2.861309
   8.99067   8.99067      1.00  2.297894  2.876679
   8.99056   8.99056      1.00  2.300224  2.877269
   8.99044   8.99044      1.00  2.300194  2.880969
   8.99032   8.99032      1.00  2.301174  2.882329
   8.99020   8.99020      1.00  2.302364  2.886639
   8.99009   8.99009      1.00  2.302654  2.885309
   8.98997   8.98997      1.00  2.298824  2.879889
   8.98985   8.98985      1.00  2.300644  2.881129
   8.98974   8.98974      1.00  2.296134  2.878419
   8.98962   8.98962      1.00  2.296434  2.874979
   8.98950   8.98950      1.00  2.297914  2.881289
   8.98938   8.98938      1.00  2.297934  2.883199
   8.98927   8.98927      1.00  2.301894  2.887409
   8.98917   8.98917      1.00  2.286324  2.870069
   8.98905   8.98905      1.00  2.303374  2.886989
   8.98894   8.98894      1.00  2.301354  2.888689
   8.98882   8.98882      1.00  2.299574  2.889909
   8.98872   8.98872      1.00  2.297794  2.884829
   8.98861   8.98861      1.00  2.296664  2.882989
   8.98849   8.98849      1.00  2.297914  2.887169
   8.98838   8.98838      1.00  2.296314  2.886349
   8.98828   8.98828      1.00  2.296934  2.884169
   8.98817   8.98817      1.00  2.299254  2.888499
   8.98806   8.98806      1.00  2.299634  2.887299
   8.98795   8.98795      1.00  2.301274  2.892309
   8.98784   8.98784      1.00  2.302864  2.889189
   8.98773   8.98773      1.00  2.284024  2.866139
   8.98762   8.98762      1.00  2.298164  2.886979
   8.98751   8.98751      1.00  2.298744  2.887059
   8.98740   8.98740      1.00  2.294624  2.881909
   8.98729   8.98729      1.00  2.297984  2.890279
   8.98718   8.98718      1.00  2.295904  2.885209
   8.98707   8.98707      1.00  2.297544  2.887049
   8.98696   8.98696      1.00  2.298164  2.888179
   8.98685   8.98685      1.00  2.300654  2.888859
   8.98674   8.98674      1.00  2.300854  2.890949
   8.98664   8.98664      1.00  2.294784  2.887919
   8.98654   8.98654      1.00  2.297244  2.892499
   8.98642   8.98642      1.00  2.292814  2.887119
   8.98632   8.98632      1.00  2.279534  2.868699
   8.98622   8.98622      1.00  2.294404  2.890389
   8.98612   8.98612      1.00  2.294384  2.890019
   8.98601   8.98601      1.00  2.297334  2.893419
   8.98591   8.98591      1.00  2.300144  2.901199
   8.98581   8.98581      1.00  2.299174  2.899609
   8.98570   8.98570      1.00  2.295724  2.902069
   8.98560   8.98560      1.00  2.301314  2.903189
   8.98550   8.98550      1.00  2.296904  2.901279
   8.98540   8.98540      1.00  2.294914  2.890319
   8.98530   8.98530      1.00  2.297444  2.892209
   8.98519   8.98519      1.00  2.292944  2.888819
   8.98508   8.98508      1.00  2.292544  2.888669
   8.98498   8.98498      1.00  2.279854  2.869989
   8.98488   8.98488      1.00  2.293004  2.890049
   8.98477   8.98477      1.00  2.296224  2.893449
   8.98466   8.98466      1.00  2.300064  2.906129
   8.98456   8.98456      1.00  2.298574  2.906189
   8.98444   8.98444      1.00  2.295694  2.895529
   8.98433   8.98433      1.00  2.295684  2.898559
   8.98422   8.98422      1.00  2.292584  2.893929
   8.98411   8.98411      1.00  2.292564  2.893779
   8.98400   8.98400      1.00  2.290824  2.892699
   8.98389   8.98389      1.00  2.294564  2.897769
   8.98377   8.98377      1.00  2.296474  2.898579
   8.98367   8.98367      1.00  2.298044  2.903009
   8.98355   8.98355      1.00  2.296054  2.897259
   8.98343   8.98343      1.00  2.282164  2.878719
   8.98331   8.98331      1.00  2.296684  2.898979
   8.98319   8.98319      1.00  2.295234  2.898999
   8.98307   8.98307      1.00  2.294464  2.898099
   8.98296   8.98296      1.00  2.291884  2.890389
   8.98285   8.98285      1.00  2.294834  2.898409
   8.98274   8.98274      1.00  2.293314  2.894499
   8.98262   8.98262      1.00  2.294114  2.898759
   8.98251   8.98251      1.00  2.294374  2.897439
   8.98239   8.98239      1.00  2.298644  2.902279
   8.98228   8.98228      1.00  2.293494  2.894929
   8.98218   8.98218      1.00  2.293894  2.896729
   8.98206   8.98206      1.00  2.295324  2.898999
   8.98195   8.98195      1.00  2.276804  2.873399
   8.98184   8.98184      1.00  2.291234  2.894999
   8.98174   8.98174      1.00  2.293604  2.900729
   8.98162   8.98162      1.00  2.290744  2.898529
   8.98151   8.98151      1.00  2.292674  2.898789
   8.98141   8.98141      1.00  2.294004  2.903949
   8.98130   8.98130      1.00  2.298904  2.908149
   8.98118   8.98118      1.00  2.294504  2.903959
   8.98106   8.98106      1.00  2.296834  2.907409
   8.98095   8.98095      1.00  2.297894  2.907589
   8.98084   8.98084      1.00  2.289194  2.893899
   8.98072   8.98072      1.00  2.295724  2.901879
   8.98060   8.98060      1.00  2.294284  2.902119
   8.98049   8.98049      1.00  2.294574  2.904789
   8.98037   8.98037      1.00  2.290674  2.900019
   8.98025   8.98025      1.00  2.285444  2.890469
   8.98013   8.98013      1.00  2.294934  2.905239
   8.98001   8.98001      1.00  2.295764  2.904929
   8.97991   8.97991      1.00  2.297114  2.904429
   8.97979   8.97979      1.00  2.294964  2.907009
   8.97966   8.97966      1.00  2.295634  2.904759
   8.97955   8.97955      1.00  2.295114  2.908869
   8.97944   8.97944      1.00  2.293814  2.902359
   8.97932   8.97932      1.00  2.293294  2.906109
   8.97920   8.97920      1.00  2.291194  2.903729
   8.97910   8.97910      1.00  2.295824  2.912809
   8.97899   8.97899      1.00  2.294234  2.913809
   8.97888   8.97888      1.00  2.295174  2.915329
   8.97877   8.97877      1.00  2.294344  2.909539
   8.97865   8.97865      1.00  2.289284  2.905479
   8.97854   8.97854      1.00  2.295624  2.911539
   8.97843   8.97843      1.00  2.294554  2.908289
   8.97832   8.97832      1.00  2.294514  2.910109
   8.97821   8.97821      1.00  2.293084  2.905079
   8.97811   8.97811      1.00  2.292464  2.905999
   8.97799   8.97799      1.00  2.291184  2.907989
   8.97788   8.97788      1.00  2.293754  2.909719
   8.97777   8.97777      1.00  2.292004  2.905849
   8.97766   8.97766      1.00  2.295354  2.912329
   8.97755   8.97755      1.00  2.292844  2.911529
   8.97743   8.97743      1.00  2.295384  2.913519
   8.97733   8.97733      1.00  2.296354  2.915759
   8.97722   8.97722      1.00  2.293064  2.911339
   8.97711   8.97711      1.00  2.286334  2.904629
   8.97700   8.97700      1.00  2.290974  2.912359
   8.97690   8.97690      1.00  2.288774  2.906059
   8.97679   8.97679      1.00  2.293794  2.910459
   8.97668   8.97668      1.00  2.294044  2.911029
   8.97657   8.97657      1.00  2.294374  2.914309
   8.97647   8.97647      1.00  2.293764  2.912409
   8.97636   8.97636      1.00  2.295884  2.917109
   8.97625   8.97625      1.00  2.294194  2.911089
   8.97615   8.97615      1.00  2.288384  2.904579
   8.97605   8.97605      1.00  2.291604  2.909659
   8.97595   8.97595      1.00  2.290584  2.908669
   8.97584   8.97584      1.00  2.291704  2.911809
   8.97574   8.97574      1.00  2.283364  2.900579
   8.97564   8.97564      1.00  2.288874  2.910229
   8.97554   8.97554      1.00  2.291204  2.912509
   8.97543   8.97543      1.00  2.293934  2.917529
   8.97533   8.97533      1.00  2.295914  2.919169
   8.97523   8.97523      1.00  2.290934  2.920339
   8.97513   8.97513      1.00  2.292904  2.918429
   8.97503   8.97503      1.00  2.289684  2.913079
   8.97492   8.97492      1.00  2.287264  2.909669
   8.97481   8.97481      1.00  2.287044  2.912329
   8.97471   8.97471      1.00  2.287484  2.915559
   8.97460   8.97460      1.00  2.288624  2.913099
   8.97448   8.97448      1.00  2.289204  2.916819
   8.97437   8.97437      1.00  2.290624  2.918569
   8.97427   8.97427      1.00  2.290114  2.916249
   8.97414   8.97414      1.00  2.276524  2.897349
   8.97403   8.97403      1.00  2.288284  2.910109
   8.97393   8.97393      1.00  2.287534  2.910999
   8.97382   8.97382      1.00  2.283144  2.902939
   8.97370   8.97370      1.00  2.285274  2.910899
   8.97358   8.97358      1.00  2.288794  2.909649
   8.97347   8.97347      1.00  2.284804  2.907339
   8.97335   8.97335      1.00  2.289084  2.914289
   8.97323   8.97323      1.00  2.288014  2.909949
   8.97311   8.97311      1.00  2.289034  2.909229
   8.97300   8.97300      1.00  2.287744  2.915519
   8.97289   8.97289      1.00  2.286914  2.913799
   8.97277   8.97277      1.00  2.287364  2.911319
   8.97266   8.97266      1.00  2.269064  2.893959
   8.97254   8.97254      1.00  2.286914  2.914249
   8.97244   8.97244      1.00  2.281414  2.906059
   8.97232   8.97232      1.00  2.285114  2.916899
   8.97221   8.97221      1.00  2.283634  2.913359
   8.97210   8.97210      1.00  2.286324  2.917979
   8.97199   8.97199      1.00  2.285914  2.912299
   8.97188   8.97188      1.00  2.286564  2.915769
   8.97177   8.97177      1.00  2.285724  2.912679
   8.97166   8.97166      1.00  2.281994  2.909239
   8.97155   8.97155      1.00  2.284414  2.911729
   8.97144   8.97144      1.00  2.278444  2.900259
   8.97132   8.97132      1.00  2.282164  2.909839
   8.97121   8.97121      1.00  2.280454  2.909459
   8.97110   8.97110      1.00  2.284004  2.911779
   8.97099   8.97099      1.00  2.266564  2.891319
   8.97087   8.97087      1.00  2.285774  2.912089
   8.97076   8.97076      1.00  2.287564  2.916669
   8.97065   8.97065      1.00  2.281464  2.907359
   8.97053   8.97053      1.00  2.285084  2.912749
   8.97041   8.97041      1.00  2.282314  2.906529
   8.97030   8.97030      1.00  2.283244  2.912229
   8.97019   8.97019      1.00  2.281374  2.908399
   8.97006   8.97006      1.00  2.278044  2.905299
   8.96994   8.96994      1.00  2.282334  2.910919
   8.96982   8.96982      1.00  2.276814  2.905229
   8.96971   8.96971      1.00  2.281544  2.908079
   8.96959   8.96959      1.00  2.280054  2.909409
   8.96947   8.96947      1.00  2.270494  2.897789
   8.96937   8.96937      1.00  2.281214  2.911819
   8.96925   8.96925      1.00  2.280814  2.907869
   8.96913   8.96913      1.00  2.279244  2.908939
   8.96902   8.96902      1.00  2.277754  2.908569
   8.96892   8.96892      1.00  2.278884  2.909269
   8.96880   8.96880      1.00  2.279654  2.912629
   8.96869   8.96869      1.00  2.278724  2.909969
   8.96858   8.96858      1.00  2.278744  2.908759
   8.96847   8.96847      1.00  2.282324  2.915829
   8.96837   8.96837      1.00  2.281994  2.913789
   8.96825   8.96825      1.00  2.277784  2.909799
   8.96814   8.96814      1.00  2.282324  2.912779
   8.96804   8.96804      1.00  2.278814  2.911069
   8.96793   8.96793      1.00  2.274504  2.907959
   8.96782   8.96782      1.00  2.260704  2.883909
   8.96770   8.96770      1.00  2.272384  2.901859
   8.96759   8.96759      1.00  2.274344  2.900199
   8.96749   8.96749      1.00  2.275714  2.904869
   8.96737   8.96737      1.00  2.277834  2.907219
   8.96726   8.96726      1.00  2.275334  2.903009
   8.96715   8.96715      1.00  2.280534  2.910109
   8.96705   8.96705      1.00  2.279394  2.913189
   8.96693   8.96693      1.00  2.277624  2.908899
   8.96682   8.96682      1.00  2.275684  2.906689
   8.96672   8.96672      1.00  2.272894  2.902649
   8.96662   8.96662      1.00  2.272304  2.902539
   8.96651   8.96651      1.00  2.267134  2.898759
   8.96640   8.96640      1.00  2.259004  2.887579
   8.96630   8.96630      1.00  2.272664  2.905139
   8.96620   8.96620      1.00  2.276814  2.913279
   8.96609   8.96609      1.00  2.281164  2.913929
   8.96599   8.96599      1.00  2.277314  2.914339
   8.96589   8.96589      1.00  2.275384  2.909639
   8.96579   8.96579      1.00  2.271134  2.900919
   8.96569   8.96569      1.00  2.274934  2.904889
   8.96558   8.96558      1.00  2.273234  2.905939
   8.96548   8.96548      1.00  2.272574  2.907289
   8.96538   8.96538      1.00  2.272784  2.905319
   8.96527   8.96527      1.00  2.270784  2.904789
   8.96517   8.96517      1.00  2.276024  2.913409
   8.96507   8.96507      1.00  2.276854  2.913689
   8.96496   8.96496      1.00  2.276354  2.908389
   8.96486   8.96486      1.00  2.264634  2.894109
   8.96475   8.96475      1.00  2.275514  2.908209
   8.96464   8.96464      1.00  2.274764  2.913309
   8.96454   8.96454      1.00  2.270724  2.909019
   8.96442   8.96442      1.00  2.270344  2.903869
   8.96431   8.96431      1.00  2.272144  2.909249
   8.96421   8.96421      1.00  2.273744  2.910339
   8.96409   8.96409      1.00  2.274754  2.914219
   8.96397   8.96397      1.00  2.274954  2.914339
   8.96386   8.96386      1.00  2.274964  2.913379
   8.96375   8.96375      1.00  2.276864  2.913259
   8.96364   8.96364      1.00  2.274374  2.910269
   8.96352   8.96352      1.00  2.272324  2.907429
   8.96340   8.96340      1.00  2.272784  2.908459
   8.96329   8.96329      1.00  2.256184  2.886919
   8.96317   8.96317      1.00  2.271874  2.910889
   8.96305   8.96305      1.00  2.269504  2.904269
   8.96293   8.96293      1.00  2.275974  2.915819
   8.96283   8.96283      1.00  2.277024  2.913259
   8.96272   8.96272      1.00  2.277524  2.918369
   8.96260   8.96260      1.00  2.274624  2.913989
   8.96248   8.96248      1.00  2.275454  2.913549
   8.96238   8.96238      1.00  2.274654  2.914309
   8.96227   8.96227      1.00  2.273744  2.913049
   8.96215   8.96215      1.00  2.268124  2.901959
   8.96204   8.96204      1.00  2.272304  2.909289
   8.96193   8.96193      1.00  2.270924  2.909269
   8.96183   8.96183      1.00  2.271874  2.912669
   8.96171   8.96171      1.00  2.270214  2.912309
   8.96160   8.96160      1.00  2.259974  2.899229
   8.96149   8.96149      1.00  2.277584  2.919679
   8.96138   8.96138      1.00  2.275304  2.915939
   8.96127   8.96127      1.00  2.274074  2.916469
   8.96115   8.96115      1.00  2.268744  2.902439
   8.96104   8.96104      1.00  2.269514  2.907589
   8.96093   8.96093      1.00  2.271154  2.904119
   8.96081   8.96081      1.00  2.270114  2.904389
   8.96069   8.96069      1.00  2.275834  2.912379
   8.96058   8.96058      1.00  2.270694  2.908019
   8.96047   8.96047      1.00  2.275484  2.916279
   8.96035   8.96035      1.00  2.273624  2.915839
   8.96022   8.96022      1.00  2.274414  2.920019
   8.96011   8.96011      1.00  2.261484  2.904199
   8.96000   8.96000      1.00  2.271394  2.912809
   8.95987   8.95987      1.00  2.272104  2.918309
   8.95975   8.95975      1.00  2.270754  2.915779
   8.95965   8.95965      1.00  2.268064  2.915349
   8.95953   8.95953      1.00  2.268704  2.913839
   8.95941   8.95941      1.00  2.270224  2.917009
   8.95929   8.95929      1.00  2.271384  2.916889
   8.95919   8.95919      1.00  2.270724  2.912369
   8.95908   8.95908      1.00  2.273294  2.916559
   8.95896   8.95896      1.00  2.276364  2.919519
   8.95885   8.95885      1.00  2.268084  2.910529
   8.95874   8.95874      1.00  2.272764  2.917509
   8.95863   8.95863      1.00  2.264854  2.902569
   8.95852   8.95852      1.00  2.261664  2.894619
   8.95841   8.95841      1.00  2.271244  2.906789
   8.95830   8.95830      1.00  2.271294  2.906619
   8.95818   8.95818      1.00  2.273444  2.908659
   8.95807   8.95807      1.00  2.273564  2.910149
   8.95796   8.95796      1.00  2.276004  2.910569
   8.95786   8.95786      1.00  2.274724  2.908619
   8.95774   8.95774      1.00  2.270944  2.902419
   8.95763   8.95763      1.00  2.274054  2.905579
   8.95752   8.95752      1.00  2.270064  2.904489
   8.95741   8.95741      1.00  2.266954  2.898769
   8.95730   8.95730      1.00  2.271034  2.900649
   8.95719   8.95719      1.00  2.270664  2.904669
   8.95708   8.95708      1.00  2.268234  2.903369
   8.95698   8.95698      1.00  2.259344  2.888029
   8.95687   8.95687      1.00  2.277164  2.906759
   8.95676   8.95676      1.00  2.272764  2.904649
   8.95665   8.95665      1.00  2.272834  2.904979
   8.95654   8.95654      1.00  2.276484  2.906299
   8.95644   8.95644      1.00  2.267974  2.897009
   8.95633   8.95633      1.00  2.267944  2.902819
   8.95623   8.95623      1.00  2.269764  2.902359
   8.95613   8.95613      1.00  2.270414  2.904429
   8.95602   8.95602      1.00  2.270094  2.909219
   8.95592   8.95592      1.00  2.275714  2.913769
   8.95582   8.95582      1.00  2.271744  2.910469
   8.95572   8.95572      1.00  2.269054  2.902549
   8.95561   8.95561      1.00  2.266194  2.903889
   8.95551   8.95551      1.00  2.268154  2.901399
   8.95540   8.95540      1.00  2.272344  2.903259
   8.95530   8.95530      1.00  2.271114  2.899789
   8.95520   8.95520      1.00  2.272294  2.904689
   8.95510   8.95510      1.00  2.264994  2.898709
   8.95499   8.95499      1.00  2.268654  2.902489
   8.95489   8.95489      1.00  2.272014  2.905289
   8.95479   8.95479      1.00  2.269674  2.894199
   8.95468   8.95468      1.00  2.270824  2.900449
   8.95456   8.95456      1.00  2.275644  2.901849
   8.95445   8.95445      1.00  2.270024  2.897269
   8.95435   8.95435      1.00  2.273364  2.901379
   8.95423   8.95423      1.00  2.271764  2.896129
   8.95412   8.95412      1.00  2.251824  2.873659
   8.95401   8.95401      1.00  2.265144  2.889999
   8.95390   8.95390      1.00  2.267324  2.892239
   8.95378   8.95378      1.00  2.266124  2.892359
   8.95366   8.95366      1.00  2.271934  2.903049
   8.95354   8.95354      1.00  2.274944  2.903209
   8.95344   8.95344      1.00  2.270954  2.900469
   8.95331   8.95331      1.00  2.267114  2.892479
   8.95318   8.95318      1.00  2.270094  2.897599
   8.95308   8.95308      1.00  2.266634  2.890519
   8.95298   8.95298      1.00  2.266474  2.888389
   8.95286   8.95286      1.00  2.265654  2.891079
   8.95274   8.95274      1.00  2.267544  2.892419
   8.95263   8.95263      1.00  2.268804  2.890479
   8.95252   8.95252      1.00  2.261984  2.881629
   8.95240   8.95240      1.00  2.256524  2.872149
   8.95229   8.95229      1.00  2.269104  2.888929
   8.95218   8.95218      1.00  2.269514  2.886999
   8.95207   8.95207      1.00  2.271914  2.889559
   8.95195   8.95195      1.00  2.269044  2.883429
   8.95184   8.95184      1.00  2.266894  2.877679
   8.95174   8.95174      1.00  2.262054  2.872759
   8.95163   8.95163      1.00  2.264814  2.877919
   8.95152   8.95152      1.00  2.262224  2.875819
   8.95141   8.95141      1.00  2.261704  2.868289
   8.95130   8.95130      1.00  2.266434  2.875259
   8.95119   8.95119      1.00  2.264664  2.874879
   8.95107   8.95107      1.00  2.269014  2.881429
   8.95095   8.95095      1.00  2.269214  2.879029
   8.95084   8.95084      1.00  2.250164  2.854409
   8.95073   8.95073      1.00  2.259714  2.866589
   8.95061   8.95061      1.00  2.262504  2.869929
   8.95050   8.95050      1.00  2.260004  2.862419
   8.95038   8.95038      1.00  2.259674  2.865059
   8.95026   8.95026      1.00  2.262754  2.868569
   8.95014   8.95014      1.00  2.264114  2.868299
   8.95002   8.95002      1.00  2.259854  2.865449
   8.94991   8.94991      1.00  2.265374  2.867289
   8.94979   8.94979      1.00  2.261284  2.864069
   8.94967   8.94967      1.00  2.261284  2.861179
   8.94955   8.94955      1.00  2.265944  2.865309
   8.94944   8.94944      1.00  2.257844  2.853799
   8.94934   8.94934      1.00  2.250204  2.846779
   8.94922   8.94922      1.00  2.251764  2.844829
   8.94910   8.94910      1.00  2.256604  2.849289
   8.94899   8.94899      1.00  2.256844  2.852529
   8.94888   8.94888      1.00  2.263204  2.856219
   8.94877   8.94877      1.00  2.260624  2.852239
   8.94866   8.94866      1.00  2.258564  2.845289
   8.94854   8.94854      1.00  2.261194  2.852059
   8.94843   8.94843      1.00  2.257734  2.851619
   8.94833   8.94833      1.00  2.253484  2.847889
   8.94822   8.94822      1.00  2.255434  2.844829
   8.94811   8.94811      1.00  2.253494  2.838959
   8.94801   8.94801      1.00  2.252594  2.835549
   8.94789   8.94789      1.00  2.248414  2.835219
   8.94777   8.94777      1.00  2.252684  2.836089
   8.94766   8.94766      1.00  2.254304  2.838479
   8.94756   8.94756      1.00  2.255684  2.834769
   8.94744   8.94744      1.00  2.255384  2.833199
   8.94733   8.94733      1.00  2.254974  2.830909
   8.94722   8.94722      1.00  2.252964  2.830109
   8.94712   8.94712      1.00  2.251154  2.824269
   8.94701   8.94701      1.00  2.249024  2.819479
   8.94690   8.94690      1.00  2.248704  2.814459
   8.94679   8.94679      1.00  2.241354  2.799119
   8.94668   8.94668      1.00  2.245824  2.805959
   8.94658   8.94658      1.00  2.248804  2.805019
   8.94647   8.94647      1.00  2.245514  2.798209
   8.94636   8.94636      1.00  2.235864  2.786509
   8.94626   8.94626      1.00  2.248334  2.798579
   8.94616   8.94616      1.00  2.244064  2.790539
   8.94605   8.94605      1.00  2.242944  2.787079
   8.94595   8.94595      1.00  2.240884  2.782979
   8.94585   8.94585      1.00  2.241084  2.783309
   8.94574   8.94574      1.00  2.241204  2.785709
   8.94564   8.94564      1.00  2.246514  2.787279
   8.94554   8.94554      1.00  2.240514  2.777999
   8.94544   8.94544      1.00  2.239614  2.769069
   8.94534   8.94534      1.00  2.245994  2.776489
   8.94523   8.94523      1.00  2.247934  2.777699
   8.94513   8.94513      1.00  2.243844  2.767399
   8.94502   8.94502      1.00  2.230054  2.753399
   8.94492   8.94492      1.00  2.240214  2.758669
   8.94481   8.94481      1.00  2.233784  2.748339
   8.94470   8.94470      1.00  2.239034  2.747759
   8.94460   8.94460      1.00  2.234614  2.737949
   8.94449   8.94449      1.00  2.236694  2.735709
   8.94437   8.94437      1.00  2.238144  2.744779
   8.94427   8.94427      1.00  2.241724  2.739349
   8.94417   8.94417      1.00  2.237524  2.728859
   8.94405   8.94405      1.00  2.239954  2.722469
   8.94393   8.94393      1.00  2.242824  2.723589
   8.94382   8.94382      1.00  2.237924  2.716379
   8.94370   8.94370      1.00  2.234924  2.712749
   8.94358   8.94358      1.00  2.228484  2.697419
   8.94347   8.94347      1.00  2.214544  2.673619
   8.94335   8.94335      1.00  2.233744  2.696629
   8.94324   8.94324      1.00  2.239454  2.693749
   8.94312   8.94312      1.00  2.234134  2.686649
   8.94300   8.94300      1.00  2.237164  2.679569
   8.94289   8.94289      1.00  2.235354  2.676139
   8.94278   8.94278      1.00  2.236274  2.667069
   8.94266   8.94266      1.00  2.233864  2.662549
   8.94255   8.94255      1.00  2.233794  2.656829
   8.94244   8.94244      1.00  2.231854  2.645979
   8.94233   8.94233      1.00  2.224344  2.625649
   8.94221   8.94221      1.00  2.230244  2.628549
   8.94210   8.94210      1.00  2.228654  2.617969
   8.94199   8.94199      1.00  2.226784  2.609689
   8.94188   8.94188      1.00  2.222604  2.595709
   8.94178   8.94178      1.00  2.235104  2.596619
   8.94166   8.94166      1.00  2.234244  2.589699
   8.94156   8.94156      1.00  2.230074  2.576099
   8.94145   8.94145      1.00  2.233324  2.571759
   8.94134   8.94134      1.00  2.225984  2.557019
   8.94122   8.94122      1.00  2.224494  2.541909
   8.94111   8.94111      1.00  2.225204  2.529099
   8.94100   8.94100      1.00  2.223584  2.517379
   8.94088   8.94088      1.00  2.231584  2.516229
   8.94076   8.94076      1.00  2.235934  2.505569
   8.94065   8.94065      1.00  2.232584  2.486859
   8.94054   8.94054      1.00  2.228624  2.471489
   8.94042   8.94042      1.00  2.231744  2.461499
   8.94030   8.94030      1.00  2.215894  2.422249
   8.94018   8.94018      1.00  2.220374  2.408329
   8.94007   8.94007      1.00  2.228854  2.400939
   8.93994   8.93994      1.00  2.224354  2.375999
   8.93982   8.93982      1.00  2.226514  2.356669
   8.93971   8.93971      1.00  2.224464  2.332959
   8.93959   8.93959      1.00  2.228904  2.311119
   8.93948   8.93948      1.00  2.227624  2.287669
   8.93937   8.93937      1.00  2.234514  2.266569
   8.93925   8.93925      1.00  2.235654  2.240749
   8.93914   8.93914      1.00  2.228794  2.209159
   8.93903   8.93903      1.00  2.222344  2.176349
   8.93892   8.93892      1.00  2.228064  2.151779
   8.93880   8.93880      1.00  2.218144  2.109769
   8.93869   8.93869      1.00  2.219674  2.081179
   8.93858   8.93858      1.00  2.221764  2.047099
   8.93847   8.93847      1.00  2.222414  2.007709
   8.93836   8.93836      1.00  2.224504  1.975069
   8.93826   8.93826      1.00  2.230924  1.945819
   8.93815   8.93815      1.00  2.232654  1.906189
   8.93803   8.93803      1.00  2.226684  1.866099
   8.93792   8.93792      1.00  2.230164  1.829409
   8.93782   8.93782      1.00  2.220474  1.786909
   8.93770   8.93770      1.00  2.220384  1.743709
   8.93759   8.93759      1.00  2.219944  1.700099
   8.93748   8.93748      1.00  2.223954  1.658359
   8.93738   8.93738      1.00  2.223994  1.620849
   8.93727   8.93727      1.00  2.223224  1.578539
   8.93715   8.93715      1.00  2.229304  1.538969
   8.93705   8.93705      1.00  2.213644  1.494789
   8.93694   8.93694      1.00  2.228464  1.461199
   8.93683   8.93683      1.00  2.229344  1.418399
   8.93672   8.93672      1.00  2.228794  1.380309
   8.93661   8.93661      1.00  2.218614  1.335529
   8.93651   8.93651      1.00  2.216954  1.295989
   8.93640   8.93640      1.00  2.221504  1.258039
   8.93629   8.93629      1.00  2.221584  1.222379
   8.93619   8.93619      1.00  2.227784  1.189799
   8.93609   8.93609      1.00  2.225234  1.151989
   8.93599   8.93599      1.00  2.228184  1.119799
   8.93588   8.93588      1.00  2.229224  1.084599
   8.93578   8.93578      1.00  2.224354  1.045999
   8.93568   8.93568      1.00  2.220934  1.016269
   8.93557   8.93557      1.00  2.206974   .978879
   8.93547   8.93547      1.00  2.223994   .949699
   8.93537   8.93537      1.00  2.223324   .923239
   8.93527   8.93527      1.00  2.217554   .894579
   8.93516   8.93516      1.00  2.227284   .867669
   8.93506   8.93506      1.00  2.223684   .839179
   8.93496   8.93496      1.00  2.226704   .814229
   8.93486   8.93486      1.00  2.226054   .787809
   8.93475   8.93475      1.00  2.226674   .761929
   8.93463   8.93463      1.00  2.226454   .735759
   8.93452   8.93452      1.00  2.224664   .712609
   8.93441   8.93441      1.00  2.218654   .690539
   8.93430   8.93430      1.00  2.216684   .665609
   8.93419   8.93419      1.00  2.212824   .640829
   8.93408   8.93408      1.00  2.218094   .622439
   8.93397   8.93397      1.00  2.216224   .604169
   8.93385   8.93385      1.00  2.224404   .583279
   8.93373   8.93373      1.00  2.230624   .562429
   8.93362   8.93362      1.00  2.228164   .546259
   8.93351   8.93351      1.00  2.222854   .525289
   8.93339   8.93339      1.00  2.219254   .506879
   8.93326   8.93326      1.00  2.215534   .489709
   8.93315   8.93315      1.00  2.220064   .475299
   8.93304   8.93304      1.00  2.214894   .459759
   8.93293   8.93293      1.00  2.218594   .447349
   8.93281   8.93281      1.00  2.224844   .432439
   8.93270   8.93270      1.00  2.222514   .420899
   8.93259   8.93259      1.00  2.219524   .407239
   8.93247   8.93247      1.00  2.206504   .393259
   8.93235   8.93235      1.00  2.227544   .385839
   8.93224   8.93224      1.00  2.220894   .375619
   8.93214   8.93214      1.00  2.214884   .366139
   8.93202   8.93202      1.00  2.213084   .357309
   8.93191   8.93191      1.00  2.216274   .348279
   8.93180   8.93180      1.00  2.216724   .342759
   8.93169   8.93169      1.00  2.212264   .337419
   8.93158   8.93158      1.00  2.217654   .333469
   8.93147   8.93147      1.00  2.219024   .329539
   8.93136   8.93136      1.00  2.218344   .325859
   8.93125   8.93125      1.00  2.224134   .321449
   8.93113   8.93113      1.00  2.218704   .317759
   8.93101   8.93101      1.00  2.216974   .316269
   8.93091   8.93091      1.00  2.206444   .314779
   8.93080   8.93080      1.00  2.210904   .311559
   8.93068   8.93068      1.00  2.211844   .312709
   8.93056   8.93056      1.00  2.214604   .310499
   8.93044   8.93044      1.00  2.221244   .311629
   8.93033   8.93033      1.00  2.216584   .311909
   8.93020   8.93020      1.00  2.217994   .310869
   8.93008   8.93008      1.00  2.221694   .311719
   8.92997   8.92997      1.00  2.214104   .312219
   8.92985   8.92985      1.00  2.217424   .313039
   8.92973   8.92973      1.00  2.217544   .313969
   8.92962   8.92962      1.00  2.217114   .315219
   8.92951   8.92951      1.00  2.210024   .316049
   8.92939   8.92939      1.00  2.207374   .316419
   8.92927   8.92927      1.00  2.196044   .314569
   8.92916   8.92916      1.00  2.210674   .319199
   8.92905   8.92905      1.00  2.223494   .319679
   8.92894   8.92894      1.00  2.225534   .318939
   8.92882   8.92882      1.00  2.218864   .320929
   8.92870   8.92870      1.00  2.221994   .320749
   8.92859   8.92859      1.00  2.218264   .322249
   8.92849   8.92849      1.00  2.213434   .323529
   8.92838   8.92838      1.00  2.214134   .324359
   8.92827   8.92827      1.00  2.215994   .324709
   8.92816   8.92816      1.00  2.214994   .325899
   8.92806   8.92806      1.00  2.215624   .327189
   8.92794   8.92794      1.00  2.223114   .330079
   8.92783   8.92783      1.00  2.206264   .328249
   8.92772   8.92772      1.00  2.221144   .331989
   8.92761   8.92761      1.00  2.221754   .334249
   8.92749   8.92749      1.00  2.215794   .334799
   8.92738   8.92738      1.00  2.217304   .337929
   8.92727   8.92727      1.00  2.221484   .339009
   8.92716   8.92716      1.00  2.215664   .339289
   8.92705   8.92705      1.00  2.217214   .338139
   8.92695   8.92695      1.00  2.220344   .341709
   8.92684   8.92684      1.00  2.218214   .341759
   8.92673   8.92673      1.00  2.221954   .344489
   8.92662   8.92662      1.00  2.219334   .343569
   8.92651   8.92651      1.00  2.231694   .346539
   8.92641   8.92641      1.00  2.226214   .347689
   8.92631   8.92631      1.00  2.224114   .345929
   8.92620   8.92620      1.00  2.210904   .344269
   8.92610   8.92610      1.00  2.216634   .345749
   8.92600   8.92600      1.00  2.222384   .349059
   8.92590   8.92590      1.00  2.218574   .346849
   8.92579   8.92579      1.00  2.226684   .351779
   8.92568   8.92568      1.00  2.224404   .351239
   8.92558   8.92558      1.00  2.228874   .350199
   8.92548   8.92548      1.00  2.225024   .351369
   8.92537   8.92537      1.00  2.226054   .351949
   8.92527   8.92527      1.00  2.229524   .354129
   8.92517   8.92517      1.00  2.221924   .355689
   8.92507   8.92507      1.00  2.226754   .355149
   8.92496   8.92496      1.00  2.215664   .354839
   8.92486   8.92486      1.00  2.215184   .356499
   8.92475   8.92475      1.00  2.225524   .358899
   8.92464   8.92464      1.00  2.224814   .358219
   8.92453   8.92453      1.00  2.225814   .361309
   8.92442   8.92442      1.00  2.230774   .363139
   8.92431   8.92431      1.00  2.232084   .363259
   8.92420   8.92420      1.00  2.229134   .364389
   8.92409   8.92409      1.00  2.228054   .364879
   8.92397   8.92397      1.00  2.226444   .364899
   8.92387   8.92387      1.00  2.222174   .367539
   8.92376   8.92376      1.00  2.219614   .366889
   8.92363   8.92363      1.00  2.224334   .367999
   8.92351   8.92351      1.00  2.227584   .371189
   8.92340   8.92340      1.00  2.232194   .371159
   8.92328   8.92328      1.00  2.231454   .373579
   8.92316   8.92316      1.00  2.213964   .373349
   8.92305   8.92305      1.00  2.227534   .375829
   8.92293   8.92293      1.00  2.227104   .375209
   8.92282   8.92282      1.00  2.230564   .377669
   8.92271   8.92271      1.00  2.225664   .377159
   8.92259   8.92259      1.00  2.227294   .379779
   8.92248   8.92248      1.00  2.228564   .381229
   8.92237   8.92237      1.00  2.225074   .381889
   8.92225   8.92225      1.00  2.230094   .382339
   8.92214   8.92214      1.00  2.227634   .384389
   8.92203   8.92203      1.00  2.235254   .386689
   8.92192   8.92192      1.00  2.233014   .385819
   8.92181   8.92181      1.00  2.233364   .388709
   8.92170   8.92170      1.00  2.229054   .390409
   8.92159   8.92159      1.00  2.213214   .386919
   8.92149   8.92149      1.00  2.225464   .390989
   8.92137   8.92137      1.00  2.225504   .392229
   8.92125   8.92125      1.00  2.229144   .395649
   8.92114   8.92114      1.00  2.225124   .395269
   8.92103   8.92103      1.00  2.228374   .396169
   8.92092   8.92092      1.00  2.235314   .398429
   8.92080   8.92080      1.00  2.235614   .399639
   8.92069   8.92069      1.00  2.233824   .401829
   8.92057   8.92057      1.00  2.231464   .400969
   8.92045   8.92045      1.00  2.224814   .402909
   8.92034   8.92034      1.00  2.224334   .403929
   8.92022   8.92022      1.00  2.231294   .404999
   8.92010   8.92010      1.00  2.228654   .406459
   8.91998   8.91998      1.00  2.228914   .409169
   8.91985   8.91985      1.00  2.217804   .409079
   8.91974   8.91974      1.00  2.231324   .411889
   8.91963   8.91963      1.00  2.232324   .412949
   8.91951   8.91951      1.00  2.235434   .414569
   8.91940   8.91940      1.00  2.237264   .416139
   8.91929   8.91929      1.00  2.229434   .416329
   8.91918   8.91918      1.00  2.230404   .417839
   8.91906   8.91906      1.00  2.226864   .416589
   8.91894   8.91894      1.00  2.228114   .417789
   8.91884   8.91884      1.00  2.228144   .417139
   8.91873   8.91873      1.00  2.232444   .420939
   8.91862   8.91862      1.00  2.235084   .419009
   8.91850   8.91850      1.00  2.232094   .420909
   8.91839   8.91839      1.00  2.236524   .421829
   8.91828   8.91828      1.00  2.220474   .419079
   8.91817   8.91817      1.00  2.234494   .423009
   8.91806   8.91806      1.00  2.233824   .425339
   8.91796   8.91796      1.00  2.232444   .422969
   8.91785   8.91785      1.00  2.229614   .418539
   8.91773   8.91773      1.00  2.227834   .421639
   8.91762   8.91762      1.00  2.236364   .420009
   8.91752   8.91752      1.00  2.233224   .420749
   8.91741   8.91741      1.00  2.236364   .421579
   8.91729   8.91729      1.00  2.232904   .418579
   8.91718   8.91718      1.00  2.233754   .416789
   8.91708   8.91708      1.00  2.231974   .417929
   8.91697   8.91697      1.00  2.237624   .415419
   8.91686   8.91686      1.00  2.228144   .412709
   8.91675   8.91675      1.00  2.225824   .412599
   8.91664   8.91664      1.00  2.226544   .408819
   8.91653   8.91653      1.00  2.229984   .410969
   8.91642   8.91642      1.00  2.232654   .409309
   8.91632   8.91632      1.00  2.235184   .408909
   8.91622   8.91622      1.00  2.240884   .409959
   8.91612   8.91612      1.00  2.237564   .413159
   8.91601   8.91601      1.00  2.233204   .403979
   8.91591   8.91591      1.00  2.232374   .401949
   8.91581   8.91581      1.00  2.228264   .401289
   8.91571   8.91571      1.00  2.228884   .400159
   8.91560   8.91560      1.00  2.231364   .400489
   8.91550   8.91550      1.00  2.225224   .398609
   8.91540   8.91540      1.00  2.224904   .396919
   8.91530   8.91530      1.00  2.233964   .397279
   8.91519   8.91519      1.00  2.236354   .397179
   8.91508   8.91508      1.00  2.235574   .394579
   8.91499   8.91499      1.00  2.233184   .392439
   8.91488   8.91488      1.00  2.232184   .388309
   8.91477   8.91477      1.00  2.230194   .385509
   8.91466   8.91466      1.00  2.231954   .386269
   8.91456   8.91456      1.00  2.230994   .385519
   8.91444   8.91444      1.00  2.232334   .385019
   8.91434   8.91434      1.00  2.227704   .384859
   8.91422   8.91422      1.00  2.233104   .380739
   8.91411   8.91411      1.00  2.230864   .381569
   8.91400   8.91400      1.00  2.217954   .378479
   8.91389   8.91389      1.00  2.238534   .382439
   8.91377   8.91377      1.00  2.237464   .380109
   8.91365   8.91365      1.00  2.234424   .377359
   8.91354   8.91354      1.00  2.230644   .375649
   8.91342   8.91342      1.00  2.229924   .375499
   8.91330   8.91330      1.00  2.228104   .372829
   8.91319   8.91319      1.00  2.229624   .372589
   8.91308   8.91308      1.00  2.233194   .370379
   8.91296   8.91296      1.00  2.229544   .368669
   8.91285   8.91285      1.00  2.233064   .367789
   8.91274   8.91274      1.00  2.230834   .367039
   8.91263   8.91263      1.00  2.232404   .364399
   8.91251   8.91251      1.00  2.234074   .361919
   8.91239   8.91239      1.00  2.218444   .359159
   8.91228   8.91228      1.00  2.232444   .358669
   8.91217   8.91217      1.00  2.228914   .359449
   8.91206   8.91206      1.00  2.229644   .356449
   8.91195   8.91195      1.00  2.230514   .356799
   8.91184   8.91184      1.00  2.231014   .355249
   8.91173   8.91173      1.00  2.233174   .355339
   8.91162   8.91162      1.00  2.230184   .354249
   8.91151   8.91151      1.00  2.236764   .354529
   8.91140   8.91140      1.00  2.230134   .353969
   8.91129   8.91129      1.00  2.232104   .353809
   8.91118   8.91118      1.00  2.232384   .352809
   8.91106   8.91106      1.00  2.226354   .350339
   8.91095   8.91095      1.00  2.218354   .349549
   8.91084   8.91084      1.00  2.222294   .348179
   8.91072   8.91072      1.00  2.228954   .347559
   8.91060   8.91060      1.00  2.231744   .344879
   8.91049   8.91049      1.00  2.233704   .342769
   8.91038   8.91038      1.00  2.236744   .342359
   8.91025   8.91025      1.00  2.230244   .342139
   8.91014   8.91014      1.00  2.234864   .339769
   8.91002   8.91002      1.00  2.228934   .339129
   8.90990   8.90990      1.00  2.228724   .336549
   8.90979   8.90979      1.00  2.230114   .336349
   8.90967   8.90967      1.00  2.230334   .335579
   8.90955   8.90955      1.00  2.229464   .336419
   8.90944   8.90944      1.00  2.230484   .337799
   8.90933   8.90933      1.00  2.230134   .335809
   8.90921   8.90921      1.00  2.217884   .336929
   8.90910   8.90910      1.00  2.236114   .337969
   8.90899   8.90899      1.00  2.238834   .337769
   8.90887   8.90887      1.00  2.231244   .335139
   8.90876   8.90876      1.00  2.229994   .334619
   8.90866   8.90866      1.00  2.228674   .334949
   8.90855   8.90855      1.00  2.225974   .333339
   8.90844   8.90844      1.00  2.227534   .333809
   8.90833   8.90833      1.00  2.230484   .335059
   8.90822   8.90822      1.00  2.229564   .335589
   8.90811   8.90811      1.00  2.232574   .335259
   8.90800   8.90800      1.00  2.233994   .335069
   8.90788   8.90788      1.00  2.232754   .336789
   8.90777   8.90777      1.00  2.231294   .335679
   8.90767   8.90767      1.00  2.216444   .332729
   8.90755   8.90755      1.00  2.227604   .332599
   8.90744   8.90744      1.00  2.226754   .334569
   8.90734   8.90734      1.00  2.230574   .335429
   8.90723   8.90723      1.00  2.230144   .335629
   8.90712   8.90712      1.00  2.227794   .335859
   8.90701   8.90701      1.00  2.230874   .337599
   8.90691   8.90691      1.00  2.232844   .338159
   8.90680   8.90680      1.00  2.227284   .338109
   8.90668   8.90668      1.00  2.226184   .339579
   8.90657   8.90657      1.00  2.231804   .339469
   8.90647   8.90647      1.00  2.230344   .339919
   8.90637   8.90637      1.00  2.224094   .339639
   8.90626   8.90626      1.00  2.223224   .341479
   8.90616   8.90616      1.00  2.210094   .339149
   8.90606   8.90606      1.00  2.222464   .344389
   8.90596   8.90596      1.00  2.229394   .345989
   8.90586   8.90586      1.00  2.229554   .346699
   8.90575   8.90575      1.00  2.231354   .349029
   8.90564   8.90564      1.00  2.229314   .350009
   8.90554   8.90554      1.00  2.228904   .353459
   8.90544   8.90544      1.00  2.221964   .353109
   8.90533   8.90533      1.00  2.224714   .354199
   8.90523   8.90523      1.00  2.225644   .353329
   8.90513   8.90513      1.00  2.220414   .353789
   8.90502   8.90502      1.00  2.223474   .356569
   8.90492   8.90492      1.00  2.225034   .358389
   8.90482   8.90482      1.00  2.210494   .357229
   8.90471   8.90471      1.00  2.227014   .357989
   8.90460   8.90460      1.00  2.226184   .358449
   8.90449   8.90449      1.00  2.223474   .356719
   8.90439   8.90439      1.00  2.224654   .357079
   8.90427   8.90427      1.00  2.226294   .359139
   8.90416   8.90416      1.00  2.220334   .359589
   8.90405   8.90405      1.00  2.220624   .361239
   8.90394   8.90394      1.00  2.221514   .361079
   8.90382   8.90382      1.00  2.216764   .360789
   8.90371   8.90371      1.00  2.223604   .361989
   8.90359   8.90359      1.00  2.224904   .363309
   8.90347   8.90347      1.00  2.228014   .364659
   8.90335   8.90335      1.00  2.226074   .365799
   8.90324   8.90324      1.00  2.209604   .362549
   8.90312   8.90312      1.00  2.220324   .366429
   8.90301   8.90301      1.00  2.215784   .365979
   8.90290   8.90290      1.00  2.219754   .365409
   8.90278   8.90278      1.00  2.219644   .368519
   8.90266   8.90266      1.00  2.222524   .373249
   8.90255   8.90255      1.00  2.222584   .371619
   8.90245   8.90245      1.00  2.224524   .369469
   8.90233   8.90233      1.00  2.220834   .369989
   8.90221   8.90221      1.00  2.221554   .370249
   8.90210   8.90210      1.00  2.225014   .370449
   8.90199   8.90199      1.00  2.223664   .371519
   8.90188   8.90188      1.00  2.219774   .370799
   8.90177   8.90177      1.00  2.213534   .369449
   8.90166   8.90166      1.00  2.218904   .369639
   8.90156   8.90156      1.00  2.215464   .368359
   8.90145   8.90145      1.00  2.216024   .369809
   8.90133   8.90133      1.00  2.219584   .368609
   8.90122   8.90122      1.00  2.225284   .371209
   8.90110   8.90110      1.00  2.225224   .372699
   8.90099   8.90099      1.00  2.222944   .372219
   8.90087   8.90087      1.00  2.222774   .372469
   8.90076   8.90076      1.00  2.227614   .372259
   8.90065   8.90065      1.00  2.214984   .369579
   8.90053   8.90053      1.00  2.216994   .369189
   8.90041   8.90041      1.00  2.218664   .370149
   8.90030   8.90030      1.00  2.216464   .372139
   8.90018   8.90018      1.00  2.219614   .372209
   8.90005   8.90005      1.00  2.207274   .370849
   8.89994   8.89994      1.00  2.219164   .373259
   8.89982   8.89982      1.00  2.224044   .376039
   8.89971   8.89971      1.00  2.226144   .376639
   8.89959   8.89959      1.00  2.220494   .374759
   8.89947   8.89947      1.00  2.221464   .374499
   8.89936   8.89936      1.00  2.223574   .375329
   8.89925   8.89925      1.00  2.220884   .374769
   8.89913   8.89913      1.00  2.215104   .375239
   8.89902   8.89902      1.00  2.220044   .374329
   8.89891   8.89891      1.00  2.221874   .376119
   8.89880   8.89880      1.00  2.224374   .375409
   8.89869   8.89869      1.00  2.226714   .376129
   8.89857   8.89857      1.00  2.226224   .376449
   8.89847   8.89847      1.00  2.210514   .374909
   8.89836   8.89836      1.00  2.221894   .376199
   8.89825   8.89825      1.00  2.220354   .376529
   8.89814   8.89814      1.00  2.216314   .378149
   8.89803   8.89803      1.00  2.220744   .376559
   8.89792   8.89792      1.00  2.224254   .378369
   8.89781   8.89781      1.00  2.221874   .377509
   8.89769   8.89769      1.00  2.225874   .380209
   8.89759   8.89759      1.00  2.229384   .381519
   8.89748   8.89748      1.00  2.223744   .381079
   8.89737   8.89737      1.00  2.227484   .380909
   8.89726   8.89726      1.00  2.226424   .381299
   8.89716   8.89716      1.00  2.221334   .380789
   8.89705   8.89705      1.00  2.222794   .381839
   8.89693   8.89693      1.00  2.222954   .380179
   8.89682   8.89682      1.00  2.207334   .378959
   8.89672   8.89672      1.00  2.217374   .381049
   8.89661   8.89661      1.00  2.225234   .381609
   8.89650   8.89650      1.00  2.224254   .381039
   8.89639   8.89639      1.00  2.226094   .383319
   8.89629   8.89629      1.00  2.232264   .383129
   8.89619   8.89619      1.00  2.229024   .381549
   8.89609   8.89609      1.00  2.223044   .378979
   8.89598   8.89598      1.00  2.223164   .382289
   8.89588   8.89588      1.00  2.218454   .381789
   8.89578   8.89578      1.00  2.217654   .379739
   8.89567   8.89567      1.00  2.220944   .381469
   8.89557   8.89557      1.00  2.225754   .380799
   8.89547   8.89547      1.00  2.223584   .382399
   8.89537   8.89537      1.00  2.215294   .381469
   8.89526   8.89526      1.00  2.228284   .383299
   8.89516   8.89516      1.00  2.226184   .382859
   8.89506   8.89506      1.00  2.227064   .382519
   8.89496   8.89496      1.00  2.225524   .382889
   8.89484   8.89484      1.00  2.224544   .382999
   8.89474   8.89474      1.00  2.219924   .380419
   8.89463   8.89463      1.00  2.225584   .381039
   8.89452   8.89452      1.00  2.229114   .382519
   8.89441   8.89441      1.00  2.223044   .380479
   8.89430   8.89430      1.00  2.228994   .385469
   8.89420   8.89420      1.00  2.227514   .382829
   8.89408   8.89408      1.00  2.229264   .385049
   8.89397   8.89397      1.00  2.228944   .384399
   8.89385   8.89385      1.00  2.213064   .382249
   8.89374   8.89374      1.00  2.219974   .380429
   8.89363   8.89363      1.00  2.219054   .384559
   8.89351   8.89351      1.00  2.223204   .384249
   8.89339   8.89339      1.00  2.226994   .387279
   8.89328   8.89328      1.00  2.225214   .382589
   8.89316   8.89316      1.00  2.231004   .386329
   8.89304   8.89304      1.00  2.229384   .384459
   8.89293   8.89293      1.00  2.227914   .383439
   8.89283   8.89283      1.00  2.225554   .383109
   8.89271   8.89271      1.00  2.231574   .379729
   8.89259   8.89259      1.00  2.223014   .379329
   8.89247   8.89247      1.00  2.224274   .381609
   8.89236   8.89236      1.00  2.228814   .381909
   8.89225   8.89225      1.00  2.206124   .379109
   8.89214   8.89214      1.00  2.225684   .382779
   8.89203   8.89203      1.00  2.228044   .381969
   8.89192   8.89192      1.00  2.228564   .383119
   8.89181   8.89181      1.00  2.230044   .385189
   8.89170   8.89170      1.00  2.231704   .386109
   8.89159   8.89159      1.00  2.226564   .385339
   8.89148   8.89148      1.00  2.227414   .387559
   8.89137   8.89137      1.00  2.228684   .387209
   8.89126   8.89126      1.00  2.223704   .384159
   8.89114   8.89114      1.00  2.223754   .385169
   8.89103   8.89103      1.00  2.226734   .382509
   8.89093   8.89093      1.00  2.229254   .383829
   8.89081   8.89081      1.00  2.227114   .381219
   8.89069   8.89069      1.00  2.219574   .383669
   8.89057   8.89057      1.00  2.233034   .386659
   8.89046   8.89046      1.00  2.232434   .385359
   8.89034   8.89034      1.00  2.228244   .384669
   8.89022   8.89022      1.00  2.228404   .386309
   8.89010   8.89010      1.00  2.229074   .385999
   8.88998   8.88998      1.00  2.226454   .386289
   8.88986   8.88986      1.00  2.231534   .386649
   8.88974   8.88974      1.00  2.228214   .384609
   8.88964   8.88964      1.00  2.228404   .385229
   8.88953   8.88953      1.00  2.233364   .387399
   8.88940   8.88940      1.00  2.229284   .385739
   8.88928   8.88928      1.00  2.232184   .385739
   8.88917   8.88917      1.00  2.232854   .389539
   8.88906   8.88906      1.00  2.215384   .388909
   8.88896   8.88896      1.00  2.230074   .389369
   8.88884   8.88884      1.00  2.229414   .389439
   8.88873   8.88873      1.00  2.229184   .390249
   8.88863   8.88863      1.00  2.227394   .389529
   8.88851   8.88851      1.00  2.227924   .388409
   8.88841   8.88841      1.00  2.232294   .389699
   8.88830   8.88830      1.00  2.233084   .392369
   8.88819   8.88819      1.00  2.234274   .393889
   8.88807   8.88807      1.00  2.233914   .392159
   8.88796   8.88796      1.00  2.231454   .390939
   8.88785   8.88785      1.00  2.227724   .389249
   8.88774   8.88774      1.00  2.228964   .390039
   8.88763   8.88763      1.00  2.219784   .387419
   8.88752   8.88752      1.00  2.225744   .389349
   8.88741   8.88741      1.00  2.233404   .392119
   8.88730   8.88730      1.00  2.232294   .390659
   8.88719   8.88719      1.00  2.231334   .392179
   8.88708   8.88708      1.00  2.236004   .393609
   8.88697   8.88697      1.00  2.233364   .395339
   8.88686   8.88686      1.00  2.234014   .396559
   8.88675   8.88675      1.00  2.231794   .395349
   8.88664   8.88664      1.00  2.232134   .391099
   8.88654   8.88654      1.00  2.227904   .390249
   8.88644   8.88644      1.00  2.229114   .390619
   8.88633   8.88633      1.00  2.230524   .389249
   8.88622   8.88622      1.00  2.227614   .390739
   8.88612   8.88612      1.00  2.218074   .387349
   8.88602   8.88602      1.00  2.237654   .392129
   8.88592   8.88592      1.00  2.232824   .391889
   8.88581   8.88581      1.00  2.232784   .390599
   8.88571   8.88571      1.00  2.235874   .394569
   8.88561   8.88561      1.00  2.229044   .392169
   8.88550   8.88550      1.00  2.227064   .391879
   8.88540   8.88540      1.00  2.228144   .390739
   8.88530   8.88530      1.00  2.227254   .391499
   8.88520   8.88520      1.00  2.231214   .391579
   8.88510   8.88510      1.00  2.230974   .390219
   8.88499   8.88499      1.00  2.234274   .391959
   8.88489   8.88489      1.00  2.230504   .392229
   8.88479   8.88479      1.00  2.233954   .392879
   8.88468   8.88468      1.00  2.217834   .389259
   8.88456   8.88456      1.00  2.227344   .388089
   8.88445   8.88445      1.00  2.233994   .390009
   8.88435   8.88435      1.00  2.231624   .389139
   8.88424   8.88424      1.00  2.229224   .390939
   8.88412   8.88412      1.00  2.225854   .391019
   8.88401   8.88401      1.00  2.229924   .392979
   8.88391   8.88391      1.00  2.230964   .391559
   8.88379   8.88379      1.00  2.232254   .392289
   8.88367   8.88367      1.00  2.234884   .394569
   8.88355   8.88355      1.00  2.232244   .393249
   8.88344   8.88344      1.00  2.231244   .392329
   8.88332   8.88332      1.00  2.229734   .392059
   8.88320   8.88320      1.00  2.227094   .389019
   8.88309   8.88309      1.00  2.209304   .386049
   8.88299   8.88299      1.00  2.226574   .391229
   8.88287   8.88287      1.00  2.229414   .390049
   8.88275   8.88275      1.00  2.228734   .390649
   8.88264   8.88264      1.00  2.230754   .391099
   8.88253   8.88253      1.00  2.231054   .388429
   8.88242   8.88242      1.00  2.233094   .388889
   8.88230   8.88230      1.00  2.229214   .388879
   8.88219   8.88219      1.00  2.228394   .385959
   8.88209   8.88209      1.00  2.227984   .387059
   8.88198   8.88198      1.00  2.224724   .386599
   8.88187   8.88187      1.00  2.226344   .386019
   8.88176   8.88176      1.00  2.227324   .386249
   8.88166   8.88166      1.00  2.225184   .386799
   8.88154   8.88154      1.00  2.215214   .384879
   8.88144   8.88144      1.00  2.226544   .385059
   8.88132   8.88132      1.00  2.229094   .385299
   8.88121   8.88121      1.00  2.231134   .385119
   8.88110   8.88110      1.00  2.227704   .389309
   8.88098   8.88098      1.00  2.224454   .384049
   8.88088   8.88088      1.00  2.224704   .385189
   8.88076   8.88076      1.00  2.226554   .385059
   8.88064   8.88064      1.00  2.221734   .383779
   8.88053   8.88053      1.00  2.224494   .382629
   8.88041   8.88041      1.00  2.223794   .384759
   8.88030   8.88030      1.00  2.229504   .385019
   8.88018   8.88018      1.00  2.228644   .383589
   8.88005   8.88005      1.00  2.224884   .382259
   8.87994   8.87994      1.00  2.220634   .382219
   8.87983   8.87983      1.00  2.222294   .382839
   8.87970   8.87970      1.00  2.223204   .383109
   8.87959   8.87959      1.00  2.222554   .382109
   8.87948   8.87948      1.00  2.223054   .382299
   8.87937   8.87937      1.00  2.224624   .381189
   8.87925   8.87925      1.00  2.223804   .380439
   8.87913   8.87913      1.00  2.224354   .380189
   8.87902   8.87902      1.00  2.223924   .380699
   8.87891   8.87891      1.00  2.224434   .381299
   8.87880   8.87880      1.00  2.228294   .383009
   8.87869   8.87869      1.00  2.225564   .381079
   8.87858   8.87858      1.00  2.224404   .382149
   8.87848   8.87848      1.00  2.221144   .380359
   8.87836   8.87836      1.00  2.203474   .376689
   8.87825   8.87825      1.00  2.216384   .379019
   8.87814   8.87814      1.00  2.220124   .379389
   8.87803   8.87803      1.00  2.224084   .381559
   8.87792   8.87792      1.00  2.224484   .380809
   8.87780   8.87780      1.00  2.226474   .379889
   8.87769   8.87769      1.00  2.229304   .381079
   8.87759   8.87759      1.00  2.220394   .379269
   8.87748   8.87748      1.00  2.218984   .379909
   8.87737   8.87737      1.00  2.222404   .380909
   8.87726   8.87726      1.00  2.215884   .378819
   8.87715   8.87715      1.00  2.220894   .378999
   8.87704   8.87704      1.00  2.221694   .380109
   8.87693   8.87693      1.00  2.218344   .380749
   8.87682   8.87682      1.00  2.217474   .378919
   8.87672   8.87672      1.00  2.209774   .377799
   8.87661   8.87661      1.00  2.221594   .380309
   8.87650   8.87650      1.00  2.220864   .377579
   8.87639   8.87639      1.00  2.223354   .381209
   8.87629   8.87629      1.00  2.221944   .378719
   8.87618   8.87618      1.00  2.215434   .378959
   8.87608   8.87608      1.00  2.217564   .380209
   8.87598   8.87598      1.00  2.217124   .381899
   8.87588   8.87588      1.00  2.215634   .380109
   8.87577   8.87577      1.00  2.215084   .381109
   8.87567   8.87567      1.00  2.219204   .381589
   8.87556   8.87556      1.00  2.222844   .383189
   8.87546   8.87546      1.00  2.219334   .383309
   8.87536   8.87536      1.00  2.221674   .380899
   8.87526   8.87526      1.00  2.201254   .377959
   8.87516   8.87516      1.00  2.211814   .378669
   8.87506   8.87506      1.00  2.215374   .379099
   8.87495   8.87495      1.00  2.212534   .379069
   8.87484   8.87484      1.00  2.211874   .379349
   8.87473   8.87473      1.00  2.216334   .381229
   8.87462   8.87462      1.00  2.217594   .380029
   8.87451   8.87451      1.00  2.217284   .380639
   8.87439   8.87439      1.00  2.216274   .380569
   8.87429   8.87429      1.00  2.213964   .379979
   8.87418   8.87418      1.00  2.216904   .381239
   8.87406   8.87406      1.00  2.216704   .381339
   8.87395   8.87395      1.00  2.211254   .380629
   8.87384   8.87384      1.00  2.209374   .380769
   8.87373   8.87373      1.00  2.192684   .375709
   8.87361   8.87361      1.00  2.208864   .379999
   8.87348   8.87348      1.00  2.212864   .381069
   8.87338   8.87338      1.00  2.213224   .380819
   8.87327   8.87327      1.00  2.217964   .381689
   8.87314   8.87314      1.00  2.212934   .382799
   8.87302   8.87302      1.00  2.213224   .382189
   8.87291   8.87291      1.00  2.210434   .380629
   8.87280   8.87280      1.00  2.209864   .381979
   8.87268   8.87268      1.00  2.204764   .381809
   8.87256   8.87256      1.00  2.207714   .383909
   8.87245   8.87245      1.00  2.205364   .381559
   8.87235   8.87235      1.00  2.209514   .384449
   8.87224   8.87224      1.00  2.211194   .385969
   8.87212   8.87212      1.00  2.200834   .382739
   8.87201   8.87201      1.00  2.211664   .385429
   8.87190   8.87190      1.00  2.210984   .383639
   8.87179   8.87179      1.00  2.210534   .385469
   8.87168   8.87168      1.00  2.210114   .386439
   8.87158   8.87158      1.00  2.210444   .385799
   8.87147   8.87147      1.00  2.207484   .385849
   8.87135   8.87135      1.00  2.204534   .387389
   8.87123   8.87123      1.00  2.200654   .387869
   8.87112   8.87112      1.00  2.205924   .386179
   8.87101   8.87101      1.00  2.206394   .386249
   8.87090   8.87090      1.00  2.209144   .389069
   8.87078   8.87078      1.00  2.210974   .387919
   8.87067   8.87067      1.00  2.210994   .386149
   8.87056   8.87056      1.00  2.196314   .385539
   8.87043   8.87043      1.00  2.197974   .387779
   8.87031   8.87031      1.00  2.201074   .388409
   8.87019   8.87019      1.00  2.201914   .387009
   8.87008   8.87008      1.00  2.204154   .387919
   8.86996   8.86996      1.00  2.204744   .387179
   8.86984   8.86984      1.00  2.203214   .386059
   8.86973   8.86973      1.00  2.205564   .387259
   8.86961   8.86961      1.00  2.207424   .389869
   8.86950   8.86950      1.00  2.209854   .388539
   8.86938   8.86938      1.00  2.199824   .386209
   8.86926   8.86926      1.00  2.202354   .388119
   8.86916   8.86916      1.00  2.202674   .388439
   8.86904   8.86904      1.00  2.199814   .388979
   8.86892   8.86892      1.00  2.198314   .387219
   8.86881   8.86881      1.00  2.186014   .383789
   8.86871   8.86871      1.00  2.203154   .387279
   8.86860   8.86860      1.00  2.199864   .390249
   8.86849   8.86849      1.00  2.204084   .390219
   8.86838   8.86838      1.00  2.205244   .390939
   8.86827   8.86827      1.00  2.203844   .388949
   8.86816   8.86816      1.00  2.204474   .391269
   8.86804   8.86804      1.00  2.198944   .388209
   8.86793   8.86793      1.00  2.193594   .388659
   8.86782   8.86782      1.00  2.193014   .391359
   8.86771   8.86771      1.00  2.199214   .393079
   8.86760   8.86760      1.00  2.196994   .392869
   8.86749   8.86749      1.00  2.201194   .391619
   8.86739   8.86739      1.00  2.201764   .391909
   8.86728   8.86728      1.00  2.183274   .387589
   8.86716   8.86716      1.00  2.198404   .390619
   8.86706   8.86706      1.00  2.201614   .394149
   8.86695   8.86695      1.00  2.199944   .393459
   8.86683   8.86683      1.00  2.193954   .391099
   8.86672   8.86672      1.00  2.193024   .393839
   8.86662   8.86662      1.00  2.190764   .392729
   8.86652   8.86652      1.00  2.190314   .393139
   8.86641   8.86641      1.00  2.189694   .392859
   8.86631   8.86631      1.00  2.196604   .397609
   8.86621   8.86621      1.00  2.194854   .397399
   8.86611   8.86611      1.00  2.195384   .400229
   8.86600   8.86600      1.00  2.196484   .396519
   8.86589   8.86589      1.00  2.177004   .392379
   8.86579   8.86579      1.00  2.189154   .395159
   8.86569   8.86569      1.00  2.190494   .395689
   8.86558   8.86558      1.00  2.181434   .396239
   8.86548   8.86548      1.00  2.179494   .395119
   8.86538   8.86538      1.00  2.187104   .396609
   8.86528   8.86528      1.00  2.191784   .397339
   8.86517   8.86517      1.00  2.191004   .397839
   8.86507   8.86507      1.00  2.192634   .398019
   8.86497   8.86497      1.00  2.185894   .397419
   8.86486   8.86486      1.00  2.183154   .397089
   8.86475   8.86475      1.00  2.183134   .394739
   8.86464   8.86464      1.00  2.182174   .394579
   8.86454   8.86454      1.00  2.176374   .396029
   8.86443   8.86443      1.00  2.176934   .396279
   8.86432   8.86432      1.00  2.181604   .397069
   8.86420   8.86420      1.00  2.177374   .395639
   8.86409   8.86409      1.00  2.182764   .400709
   8.86398   8.86398      1.00  2.185404   .405349
   8.86386   8.86386      1.00  2.184654   .405319
   8.86374   8.86374      1.00  2.182754   .405699
   8.86363   8.86363      1.00  2.184424   .405989
   8.86351   8.86351      1.00  2.175944   .401509
   8.86339   8.86339      1.00  2.174754   .399059
   8.86328   8.86328      1.00  2.172854   .396829
   8.86317   8.86317      1.00  2.170884   .397369
   8.86305   8.86305      1.00  2.175254   .398109
   8.86293   8.86293      1.00  2.160314   .395179
   8.86282   8.86282      1.00  2.178094   .402489
   8.86271   8.86271      1.00  2.178394   .407219
   8.86260   8.86260      1.00  2.182254   .401309
   8.86248   8.86248      1.00  2.176854   .402429
   8.86237   8.86237      1.00  2.171954   .402119
   8.86225   8.86225      1.00  2.172304   .403029
   8.86215   8.86215      1.00  2.168054   .402519
   8.86203   8.86203      1.00  2.171584   .403099
   8.86192   8.86192      1.00  2.167544   .403279
   8.86182   8.86182      1.00  2.176084   .403059
   8.86171   8.86171      1.00  2.170304   .403449
   8.86160   8.86160      1.00  2.172954   .406619
   8.86148   8.86148      1.00  2.173304   .404659
   8.86137   8.86137      1.00  2.161874   .403459
   8.86126   8.86126      1.00  2.175024   .403909
   8.86115   8.86115      1.00  2.165074   .403219
   8.86103   8.86103      1.00  2.168784   .406249
   8.86092   8.86092      1.00  2.160904   .406039
   8.86081   8.86081      1.00  2.166144   .409139
   8.86069   8.86069      1.00  2.164074   .408579
   8.86057   8.86057      1.00  2.167284   .408119
   8.86045   8.86045      1.00  2.174584   .407499
   8.86034   8.86034      1.00  2.168034   .403249
   8.86022   8.86022      1.00  2.167504   .401709
   8.86009   8.86009      1.00  2.162174   .403179
   8.85998   8.85998      1.00  2.165364   .405399
   8.85987   8.85987      1.00  2.162414   .405349
   8.85975   8.85975      1.00  2.147594   .405119
   8.85963   8.85963      1.00  2.158664   .403919
   8.85952   8.85952      1.00  2.162234   .402829
   8.85942   8.85942      1.00  2.164524   .404349
   8.85930   8.85930      1.00  2.165164   .405539
   8.85918   8.85918      1.00  2.159954   .403769
   8.85906   8.85906      1.00  2.164664   .404449
   8.85895   8.85895      1.00  2.167144   .404879
   8.85884   8.85884      1.00  2.162184   .405669
   8.85873   8.85873      1.00  2.161684   .405249
   8.85862   8.85862      1.00  2.155824   .404779
   8.85851   8.85851      1.00  2.157714   .404769
   8.85840   8.85840      1.00  2.149984   .404329
   8.85829   8.85829      1.00  2.152394   .403149
   8.85818   8.85818      1.00  2.140824   .399789
   8.85807   8.85807      1.00  2.160984   .404979
   8.85796   8.85796      1.00  2.167424   .407099
   8.85784   8.85784      1.00  2.161184   .404929
   8.85774   8.85774      1.00  2.157954   .405959
   8.85764   8.85764      1.00  2.155064   .406139
   8.85752   8.85752      1.00  2.155144   .406219
   8.85741   8.85741      1.00  2.152304   .407159
   8.85730   8.85730      1.00  2.149964   .404629
   8.85720   8.85720      1.00  2.156804   .407359
   8.85708   8.85708      1.00  2.149304   .407179
   8.85697   8.85697      1.00  2.158574   .409039
   8.85687   8.85687      1.00  2.159734   .407569
   8.85676   8.85676      1.00  2.160074   .407369
   8.85665   8.85665      1.00  2.145674   .404559
   8.85654   8.85654      1.00  2.153074   .405259
   8.85644   8.85644      1.00  2.154964   .407129
   8.85633   8.85633      1.00  2.152004   .408759
   8.85623   8.85623      1.00  2.150464   .408669
   8.85612   8.85612      1.00  2.147754   .407359
   8.85602   8.85602      1.00  2.149044   .408109
   8.85592   8.85592      1.00  2.156474   .408579
   8.85582   8.85582      1.00  2.151144   .407949
   8.85571   8.85571      1.00  2.155524   .409069
   8.85561   8.85561      1.00  2.158044   .411309
   8.85551   8.85551      1.00  2.155394   .411699
   8.85541   8.85541      1.00  2.152144   .409549
   8.85531   8.85531      1.00  2.145324   .407709
   8.85520   8.85520      1.00  2.131464   .406239
   8.85510   8.85510      1.00  2.147014   .409319
   8.85500   8.85500      1.00  2.143604   .408489
   8.85489   8.85489      1.00  2.147114   .410089
   8.85478   8.85478      1.00  2.150574   .410759
   8.85467   8.85467      1.00  2.149994   .411369
   8.85457   8.85457      1.00  2.151464   .412299
   8.85446   8.85446      1.00  2.151184   .411839
   8.85435   8.85435      1.00  2.152664   .412219
   8.85424   8.85424      1.00  2.146364   .413409
   8.85412   8.85412      1.00  2.142274   .409829
   8.85401   8.85401      1.00  2.141584   .409719
   8.85390   8.85390      1.00  2.140564   .408699
   8.85379   8.85379      1.00  2.130324   .407449
   8.85366   8.85366      1.00  2.138554   .408089
   8.85354   8.85354      1.00  2.150574   .409209
   8.85343   8.85343      1.00  2.148574   .408919
   8.85332   8.85332      1.00  2.151054   .410579
   8.85320   8.85320      1.00  2.151654   .409169
   8.85308   8.85308      1.00  2.141294   .406109
   8.85297   8.85297      1.00  2.141474   .405649
   8.85286   8.85286      1.00  2.137564   .404469
   8.85274   8.85274      1.00  2.133414   .404399
   8.85262   8.85262      1.00  2.138654   .409269
   8.85251   8.85251      1.00  2.145924   .410379
   8.85240   8.85240      1.00  2.141464   .409669
   8.85229   8.85229      1.00  2.143684   .410679
   8.85217   8.85217      1.00  2.128864   .407349
   8.85207   8.85207      1.00  2.144544   .409649
   8.85196   8.85196      1.00  2.139174   .407049
   8.85185   8.85185      1.00  2.137064   .407979
   8.85173   8.85173      1.00  2.137114   .406719
   8.85163   8.85163      1.00  2.133454   .404419
   8.85152   8.85152      1.00  2.132444   .408709
   8.85140   8.85140      1.00  2.133554   .407109
   8.85129   8.85129      1.00  2.135154   .407979
   8.85118   8.85118      1.00  2.134244   .408719
   8.85107   8.85107      1.00  2.140314   .408839
   8.85095   8.85095      1.00  2.136374   .408929
   8.85084   8.85084      1.00  2.139724   .410289
   8.85073   8.85073      1.00  2.125874   .409159
   8.85061   8.85061      1.00  2.132874   .410079
   8.85049   8.85049      1.00  2.126254   .409159
   8.85037   8.85037      1.00  2.122854   .407599
   8.85026   8.85026      1.00  2.131474   .408279
   8.85014   8.85014      1.00  2.133514   .408959
   8.85002   8.85002      1.00  2.131204   .408099
   8.84990   8.84990      1.00  2.139804   .411639
   8.84978   8.84978      1.00  2.138034   .408939
   8.84967   8.84967      1.00  2.135174   .406869
   8.84956   8.84956      1.00  2.134464   .409049
   8.84943   8.84943      1.00  2.134814   .409339
   8.84932   8.84932      1.00  2.132284   .406329
   8.84921   8.84921      1.00  2.131614   .405639
   8.84910   8.84910      1.00  2.116654   .402709
   8.84898   8.84898      1.00  2.126264   .404829
   8.84887   8.84887      1.00  2.131954   .407549
   8.84876   8.84876      1.00  2.136224   .406229
   8.84865   8.84865      1.00  2.139454   .406859
   8.84854   8.84854      1.00  2.136114   .406649
   8.84844   8.84844      1.00  2.137964   .407479
   8.84833   8.84833      1.00  2.133944   .406239
   8.84821   8.84821      1.00  2.129834   .406879
   8.84809   8.84809      1.00  2.127214   .404369
   8.84799   8.84799      1.00  2.122964   .403639
   8.84788   8.84788      1.00  2.130954   .405119
   8.84776   8.84776      1.00  2.127464   .404449
   8.84765   8.84765      1.00  2.125554   .404229
   8.84755   8.84755      1.00  2.133504   .406339
   8.84744   8.84744      1.00  2.140414   .410389
   8.84732   8.84732      1.00  2.135164   .406869
   8.84721   8.84721      1.00  2.127234   .406749
   8.84710   8.84710      1.00  2.131334   .406869
   8.84699   8.84699      1.00  2.129414   .407089
   8.84688   8.84688      1.00  2.131484   .407189
   8.84677   8.84677      1.00  2.134224   .405929
   8.84667   8.84667      1.00  2.130214   .404529
   8.84657   8.84657      1.00  2.132184   .404139
   8.84646   8.84646      1.00  2.133834   .403959
   8.84635   8.84635      1.00  2.130754   .406149
   8.84625   8.84625      1.00  2.135974   .406409
   8.84615   8.84615      1.00  2.132884   .404799
   8.84604   8.84604      1.00  2.136334   .406849
   8.84593   8.84593      1.00  2.129914   .406699
   8.84583   8.84583      1.00  2.131724   .404459
   8.84573   8.84573      1.00  2.129154   .404829
   8.84562   8.84562      1.00  2.128914   .403199
   8.84552   8.84552      1.00  2.126344   .402079
   8.84542   8.84542      1.00  2.138024   .403329
   8.84532   8.84532      1.00  2.136964   .402859
   8.84522   8.84522      1.00  2.141634   .405499
   8.84511   8.84511      1.00  2.140744   .403149
   8.84501   8.84501      1.00  2.132984   .401979
   8.84490   8.84490      1.00  2.135234   .403899
   8.84479   8.84479      1.00  2.133934   .402639
   8.84468   8.84468      1.00  2.124184   .401499
   8.84458   8.84458      1.00  2.127094   .401959
   8.84447   8.84447      1.00  2.123784   .403409
   8.84436   8.84436      1.00  2.134024   .405209
   8.84425   8.84425      1.00  2.138734   .407829
   8.84413   8.84413      1.00  2.139734   .408729
   8.84403   8.84403      1.00  2.140954   .405199
   8.84391   8.84391      1.00  2.136454   .403649
   8.84379   8.84379      1.00  2.139454   .405749
   8.84368   8.84368      1.00  2.133724   .405299
   8.84356   8.84356      1.00  2.130014   .402579
   8.84343   8.84343      1.00  2.132854   .403439
   8.84331   8.84331      1.00  2.128094   .403449
   8.84320   8.84320      1.00  2.128364   .402619
   8.84309   8.84309      1.00  2.140124   .406589
   8.84298   8.84298      1.00  2.124844   .403439
   8.84286   8.84286      1.00  2.138004   .404689
   8.84274   8.84274      1.00  2.139994   .406849
   8.84263   8.84263      1.00  2.141034   .408529
   8.84252   8.84252      1.00  2.131104   .406969
   8.84240   8.84240      1.00  2.131954   .409179
   8.84229   8.84229      1.00  2.132844   .406419
   8.84219   8.84219      1.00  2.127334   .404689
   8.84208   8.84208      1.00  2.129514   .408499
   8.84196   8.84196      1.00  2.132394   .405489
   8.84186   8.84186      1.00  2.130634   .408039
   8.84175   8.84175      1.00  2.136994   .410129
   8.84163   8.84163      1.00  2.139774   .408689
   8.84152   8.84152      1.00  2.133024   .408839
   8.84141   8.84141      1.00  2.121464   .404599
   8.84130   8.84130      1.00  2.132944   .409239
   8.84119   8.84119      1.00  2.129274   .408679
   8.84107   8.84107      1.00  2.123794   .406869
   8.84096   8.84096      1.00  2.125764   .408839
   8.84085   8.84085      1.00  2.130514   .412499
   8.84073   8.84073      1.00  2.125344   .409929
   8.84061   8.84061      1.00  2.133584   .409479
   8.84049   8.84049      1.00  2.135694   .409139
   8.84038   8.84038      1.00  2.136904   .410879
   8.84026   8.84026      1.00  2.129314   .409599
   8.84013   8.84013      1.00  2.130014   .408389
   8.84002   8.84002      1.00  2.120554   .407649
   8.83991   8.83991      1.00  2.108844   .404029
   8.83979   8.83979      1.00  2.123994   .407759
   8.83967   8.83967      1.00  2.124734   .410079
   8.83956   8.83956      1.00  2.131144   .412229
   8.83945   8.83945      1.00  2.135184   .413059
   8.83933   8.83933      1.00  2.132364   .410819
   8.83921   8.83921      1.00  2.124754   .407809
   8.83910   8.83910      1.00  2.129484   .411539
   8.83899   8.83899      1.00  2.131344   .410549
   8.83888   8.83888      1.00  2.123074   .409809
   8.83876   8.83876      1.00  2.128094   .410759
   8.83866   8.83866      1.00  2.124294   .408409
   8.83855   8.83855      1.00  2.117594   .407999
   8.83843   8.83843      1.00  2.125074   .410229
   8.83832   8.83832      1.00  2.113194   .407879
   8.83821   8.83821      1.00  2.122534   .410139
   8.83811   8.83811      1.00  2.134824   .414359
   8.83799   8.83799      1.00  2.134654   .412309
   8.83787   8.83787      1.00  2.124494   .412269
   8.83776   8.83776      1.00  2.127184   .411879
   8.83766   8.83766      1.00  2.125034   .412269
   8.83755   8.83755      1.00  2.114814   .412569
   8.83744   8.83744      1.00  2.110804   .409799
   8.83733   8.83733      1.00  2.124294   .413829
   8.83723   8.83723      1.00  2.117044   .412739
   8.83712   8.83712      1.00  2.126924   .412789
   8.83700   8.83700      1.00  2.129874   .413359
   8.83689   8.83689      1.00  2.118034   .412449
   8.83679   8.83679      1.00  2.118754   .413329
   8.83667   8.83667      1.00  2.124514   .415069
   8.83657   8.83657      1.00  2.123844   .414019
   8.83647   8.83647      1.00  2.112414   .412949
   8.83636   8.83636      1.00  2.123994   .416039
   8.83625   8.83625      1.00  2.116884   .414709
   8.83615   8.83615      1.00  2.117534   .415439
   8.83605   8.83605      1.00  2.121844   .414919
   8.83595   8.83595      1.00  2.127504   .419639
   8.83584   8.83584      1.00  2.122154   .419829
   8.83573   8.83573      1.00  2.122574   .416779
   8.83564   8.83564      1.00  2.131354   .420729
   8.83554   8.83554      1.00  2.119204   .416419
   8.83543   8.83543      1.00  2.113954   .416009
   8.83533   8.83533      1.00  2.102584   .413249
   8.83522   8.83522      1.00  2.119084   .415629
   8.83513   8.83513      1.00  2.113334   .417399
   8.83502   8.83502      1.00  2.120134   .417109
   8.83491   8.83491      1.00  2.124604   .417789
   8.83480   8.83480      1.00  2.121644   .418429
   8.83469   8.83469      1.00  2.125134   .418939
   8.83459   8.83459      1.00  2.120964   .417789
   8.83448   8.83448      1.00  2.120894   .417989
   8.83437   8.83437      1.00  2.111744   .416449
   8.83427   8.83427      1.00  2.122394   .419739
   8.83415   8.83415      1.00  2.115834   .418139
   8.83403   8.83403      1.00  2.113164   .419219
   8.83392   8.83392      1.00  2.115974   .419429
   8.83380   8.83380      1.00  2.108504   .417579
   8.83369   8.83369      1.00  2.115564   .419679
   8.83357   8.83357      1.00  2.120214   .420099
   8.83346   8.83346      1.00  2.126924   .423099
   8.83334   8.83334      1.00  2.122934   .419719
   8.83322   8.83322      1.00  2.116334   .419219
   8.83311   8.83311      1.00  2.117884   .421209
   8.83300   8.83300      1.00  2.108534   .421159
   8.83288   8.83288      1.00  2.110414   .417619
   8.83276   8.83276      1.00  2.111634   .419309
   8.83264   8.83264      1.00  2.112654   .422329
   8.83254   8.83254      1.00  2.119654   .423529
   8.83243   8.83243      1.00  2.123814   .422249
   8.83231   8.83231      1.00  2.123564   .421689
   8.83219   8.83219      1.00  2.116254   .421559
   8.83209   8.83209      1.00  2.113564   .422739
   8.83198   8.83198      1.00  2.119284   .421749
   8.83186   8.83186      1.00  2.111924   .422009
   8.83176   8.83176      1.00  2.112744   .422719
   8.83165   8.83165      1.00  2.116134   .420799
   8.83154   8.83154      1.00  2.116574   .423519
   8.83143   8.83143      1.00  2.113924   .421339
   8.83131   8.83131      1.00  2.118144   .421379
   8.83121   8.83121      1.00  2.121884   .422719
   8.83110   8.83110      1.00  2.121494   .423919
   8.83098   8.83098      1.00  2.121984   .423599
   8.83086   8.83086      1.00  2.120644   .421189
   8.83075   8.83075      1.00  2.115124   .422639
   8.83064   8.83064      1.00  2.102494   .420689
   8.83052   8.83052      1.00  2.110134   .420659
   8.83040   8.83040      1.00  2.111624   .421119
   8.83028   8.83028      1.00  2.118174   .421749
   8.83017   8.83017      1.00  2.122754   .423739
   8.83004   8.83004      1.00  2.115794   .422259
   8.82992   8.82992      1.00  2.120674   .423899
   8.82980   8.82980      1.00  2.125654   .425139
   8.82969   8.82969      1.00  2.122204   .425109
   8.82958   8.82958      1.00  2.108874   .423939
   8.82946   8.82946      1.00  2.114904   .427099
   8.82935   8.82935      1.00  2.116784   .424129
   8.82923   8.82923      1.00  2.112674   .424109
   8.82912   8.82912      1.00  2.106884   .424359
   8.82900   8.82900      1.00  2.110064   .424369
   8.82890   8.82890      1.00  2.119484   .426809
   8.82880   8.82880      1.00  2.120584   .427009
   8.82868   8.82868      1.00  2.122224   .426419
   8.82856   8.82856      1.00  2.119474   .425569
   8.82846   8.82846      1.00  2.121354   .427459
   8.82835   8.82835      1.00  2.121414   .425979
   8.82824   8.82824      1.00  2.110704   .424359
   8.82812   8.82812      1.00  2.108264   .421999
   8.82801   8.82801      1.00  2.111664   .424669
   8.82791   8.82791      1.00  2.113584   .424199
   8.82779   8.82779      1.00  2.118164   .424729
   8.82768   8.82768      1.00  2.125604   .427419
   8.82758   8.82758      1.00  2.111474   .424629
   8.82746   8.82746      1.00  2.123794   .428599
   8.82736   8.82736      1.00  2.119564   .426529
   8.82724   8.82724      1.00  2.119464   .428519
   8.82714   8.82714      1.00  2.115504   .426069
   8.82703   8.82703      1.00  2.112204   .427059
   8.82692   8.82692      1.00  2.116374   .428839
   8.82681   8.82681      1.00  2.120184   .429769
   8.82670   8.82670      1.00  2.121004   .429659
   8.82660   8.82660      1.00  2.124714   .428199
   8.82649   8.82649      1.00  2.124604   .427559
   8.82638   8.82638      1.00  2.122464   .428059
   8.82628   8.82628      1.00  2.125854   .430149
   8.82618   8.82618      1.00  2.123574   .429659
   8.82608   8.82608      1.00  2.106984   .425929
   8.82597   8.82597      1.00  2.121444   .428679
   8.82587   8.82587      1.00  2.119954   .428269
   8.82576   8.82576      1.00  2.119014   .429979
   8.82566   8.82566      1.00  2.114904   .427329
   8.82556   8.82556      1.00  2.128164   .429799
   8.82546   8.82546      1.00  2.129704   .431279
   8.82536   8.82536      1.00  2.130424   .429759
   8.82525   8.82525      1.00  2.130304   .429359
   8.82514   8.82514      1.00  2.125014   .430319
   8.82504   8.82504      1.00  2.127934   .431529
   8.82494   8.82494      1.00  2.119924   .428659
   8.82483   8.82483      1.00  2.119374   .428389
   8.82472   8.82472      1.00  2.110984   .426399
   8.82461   8.82461      1.00  2.123604   .430309
   8.82450   8.82450      1.00  2.129564   .429939
   8.82440   8.82440      1.00  2.125404   .431189
   8.82428   8.82428      1.00  2.128644   .433179
   8.82417   8.82417      1.00  2.130924   .432849
   8.82406   8.82406      1.00  2.129464   .430499
   8.82395   8.82395      1.00  2.127064   .428779
   8.82382   8.82382      1.00  2.126984   .429789
   8.82371   8.82371      1.00  2.123764   .429039
   8.82360   8.82360      1.00  2.127114   .430359
   8.82348   8.82348      1.00  2.119844   .430829
   8.82337   8.82337      1.00  2.124344   .429899
   8.82325   8.82325      1.00  2.131384   .435029
   8.82314   8.82314      1.00  2.132054   .432149
   8.82302   8.82302      1.00  2.127514   .433159
   8.82290   8.82290      1.00  2.129174   .430729
   8.82279   8.82279      1.00  2.136434   .431139
   8.82268   8.82268      1.00  2.127614   .430539
   8.82256   8.82256      1.00  2.125264   .430649
   8.82244   8.82244      1.00  2.124314   .431019
   8.82233   8.82233      1.00  2.128184   .433229
   8.82222   8.82222      1.00  2.129924   .432109
   8.82211   8.82211      1.00  2.131264   .432839
   8.82200   8.82200      1.00  2.131784   .433299
   8.82189   8.82189      1.00  2.136834   .433659
   8.82178   8.82178      1.00  2.140234   .435429
   8.82167   8.82167      1.00  2.134664   .434349
   8.82155   8.82155      1.00  2.130644   .430529
   8.82144   8.82144      1.00  2.122054   .430259
   8.82134   8.82134      1.00  2.135854   .433229
   8.82122   8.82122      1.00  2.126644   .432969
   8.82111   8.82111      1.00  2.125904   .432469
   8.82100   8.82100      1.00  2.132284   .431339
   8.82089   8.82089      1.00  2.130314   .430979
   8.82077   8.82077      1.00  2.135774   .433079
   8.82065   8.82065      1.00  2.140404   .432069
   8.82053   8.82053      1.00  2.140324   .434959
   8.82042   8.82042      1.00  2.134904   .432189
   8.82030   8.82030      1.00  2.130934   .430819
   8.82017   8.82017      1.00  2.125434   .431719
   8.82006   8.82006      1.00  2.127694   .431109
   8.81995   8.81995      1.00  2.128854   .431529
   8.81982   8.81982      1.00  2.113684   .430279
   8.81970   8.81970      1.00  2.135994   .434219
   8.81959   8.81959      1.00  2.136764   .433579
   8.81948   8.81948      1.00  2.140864   .435979
   8.81937   8.81937      1.00  2.135854   .433279
   8.81925   8.81925      1.00  2.138894   .434019
   8.81913   8.81913      1.00  2.133624   .433829
   8.81902   8.81902      1.00  2.128094   .430029
   8.81890   8.81890      1.00  2.133424   .433109
   8.81879   8.81879      1.00  2.124974   .433489
   8.81868   8.81868      1.00  2.133114   .432079
   8.81858   8.81858      1.00  2.134594   .430859
   8.81846   8.81846      1.00  2.133464   .432889
   8.81835   8.81835      1.00  2.132324   .432029
   8.81824   8.81824      1.00  2.132344   .433159
   8.81814   8.81814      1.00  2.138984   .434839
   8.81802   8.81802      1.00  2.133364   .433079
   8.81790   8.81790      1.00  2.139154   .433819
   8.81779   8.81779      1.00  2.133704   .431899
   8.81769   8.81769      1.00  2.131254   .433799
   8.81758   8.81758      1.00  2.129494   .431769
   8.81746   8.81746      1.00  2.128424   .432629
   8.81736   8.81736      1.00  2.136464   .435039
   8.81729   8.81729      1.00  2.139224   .434709
