# Supplementary material for: Direct Observation of Palladium Leaching from Pd/C by a Simple Method: X-ray Absorption Spectroscopy of Heterogeneous Mixtures
Source: ACS Omega. 2023 Jun 7;8(24):21787–92. doi: 10.1021/acsomega.3c01343 (PMC10286095; doi:10.1021/acsomega.3c01343)
Supplement: Supplementary file 2 — ao3c01343_si_002.zip [file ao3c01343_si_002.zip › Figure 7,8/22_RK_AirOx_25C_05N_slow_HCl_30min_30.qd]

  9809     KEK-PF   NW10A
 _slow_HCl_30min 20.12.12 7:04: - 20.12.12 7:04: Serial#KEKPF-NW10A_047950
 22_RK_AirOx_25C_05N_slow_HCl_30min                                              
 Ring :   6.5 GeV    50.1 mA -   50.1 mA
 Mono :   Si(311)       D=  1.63747 A    Initial angle=  9.00022 deg
 NW10A     Transmission( 2)   Repetition= 30     Points= 1654
 Param file : QXAFS(SYNC)     angle axis (*)     Block =    1

 Block      Init-Ang  Final-Ang     Step/deg     Time/s       Num
     1        9.00022   8.81727          ***       1.00      1654
 Ortec(-1)     NDCH = 3
  Angle(c)  Angle(o)    time/s         2         3
      Mode         0         0         1         2
    Offset         0         0    .00492    .00311
   9.00022   9.00022      1.00  2.308874  2.364579
   9.00013   9.00013      1.00  2.309294  2.365419
   9.00002   9.00002      1.00  2.311784  2.366509
   8.99990   8.99990      1.00  2.315674  2.372199
   8.99979   8.99979      1.00  2.314464  2.368569
   8.99967   8.99967      1.00  2.315354  2.365129
   8.99956   8.99956      1.00  2.311644  2.366789
   8.99945   8.99945      1.00  2.309224  2.365709
   8.99934   8.99934      1.00  2.317214  2.373229
   8.99923   8.99923      1.00  2.317454  2.375549
   8.99911   8.99911      1.00  2.313294  2.370479
   8.99900   8.99900      1.00  2.312554  2.370459
   8.99890   8.99890      1.00  2.297584  2.350579
   8.99880   8.99880      1.00  2.315604  2.373579
   8.99867   8.99867      1.00  2.315804  2.375469
   8.99857   8.99857      1.00  2.314594  2.373799
   8.99847   8.99847      1.00  2.315414  2.369999
   8.99836   8.99836      1.00  2.311594  2.371409
   8.99824   8.99824      1.00  2.309934  2.373309
   8.99813   8.99813      1.00  2.308974  2.368779
   8.99803   8.99803      1.00  2.312454  2.371899
   8.99792   8.99792      1.00  2.308674  2.369699
   8.99782   8.99782      1.00  2.310864  2.373679
   8.99770   8.99770      1.00  2.310404  2.371759
   8.99759   8.99759      1.00  2.312294  2.375019
   8.99749   8.99749      1.00  2.301224  2.365919
   8.99738   8.99738      1.00  2.310434  2.377289
   8.99726   8.99726      1.00  2.312504  2.375469
   8.99716   8.99716      1.00  2.308114  2.375069
   8.99705   8.99705      1.00  2.310314  2.376169
   8.99694   8.99694      1.00  2.313204  2.375969
   8.99684   8.99684      1.00  2.311204  2.375999
   8.99674   8.99674      1.00  2.309734  2.377489
   8.99663   8.99663      1.00  2.309154  2.372159
   8.99652   8.99652      1.00  2.307844  2.374439
   8.99641   8.99641      1.00  2.310194  2.373669
   8.99631   8.99631      1.00  2.314584  2.383649
   8.99621   8.99621      1.00  2.308864  2.374009
   8.99610   8.99610      1.00  2.297114  2.358319
   8.99600   8.99600      1.00  2.306474  2.371479
   8.99590   8.99590      1.00  2.305054  2.367709
   8.99580   8.99580      1.00  2.307084  2.375279
   8.99569   8.99569      1.00  2.305374  2.372319
   8.99559   8.99559      1.00  2.307244  2.374629
   8.99549   8.99549      1.00  2.305824  2.372979
   8.99540   8.99540      1.00  2.306894  2.374429
   8.99529   8.99529      1.00  2.309254  2.380719
   8.99518   8.99518      1.00  2.308034  2.379149
   8.99508   8.99508      1.00  2.307484  2.380909
   8.99498   8.99498      1.00  2.307414  2.377919
   8.99488   8.99488      1.00  2.304704  2.373699
   8.99477   8.99477      1.00  2.304774  2.376789
   8.99467   8.99467      1.00  2.297564  2.371529
   8.99456   8.99456      1.00  2.304504  2.376259
   8.99445   8.99445      1.00  2.306364  2.379269
   8.99434   8.99434      1.00  2.306734  2.380099
   8.99423   8.99423      1.00  2.305514  2.372209
   8.99412   8.99412      1.00  2.307074  2.382129
   8.99400   8.99400      1.00  2.308354  2.379339
   8.99389   8.99389      1.00  2.306764  2.383949
   8.99378   8.99378      1.00  2.303394  2.376569
   8.99367   8.99367      1.00  2.300264  2.372039
   8.99356   8.99356      1.00  2.304914  2.380239
   8.99344   8.99344      1.00  2.302464  2.375489
   8.99332   8.99332      1.00  2.304184  2.377739
   8.99321   8.99321      1.00  2.308414  2.387169
   8.99309   8.99309      1.00  2.291104  2.361829
   8.99298   8.99298      1.00  2.305624  2.381749
   8.99287   8.99287      1.00  2.306004  2.383229
   8.99276   8.99276      1.00  2.306854  2.382679
   8.99265   8.99265      1.00  2.306064  2.382819
   8.99253   8.99253      1.00  2.304164  2.381989
   8.99242   8.99242      1.00  2.300324  2.375819
   8.99231   8.99231      1.00  2.300534  2.377809
   8.99220   8.99220      1.00  2.305854  2.382699
   8.99209   8.99209      1.00  2.305714  2.384559
   8.99198   8.99198      1.00  2.302434  2.380199
   8.99188   8.99188      1.00  2.304474  2.379989
   8.99176   8.99176      1.00  2.304014  2.382709
   8.99165   8.99165      1.00  2.303944  2.383229
   8.99155   8.99155      1.00  2.301524  2.380349
   8.99145   8.99145      1.00  2.288544  2.364449
   8.99133   8.99133      1.00  2.300184  2.376499
   8.99121   8.99121      1.00  2.300124  2.382839
   8.99111   8.99111      1.00  2.299124  2.381119
   8.99100   8.99100      1.00  2.302044  2.382269
   8.99088   8.99088      1.00  2.304214  2.383999
   8.99076   8.99076      1.00  2.303134  2.384869
   8.99065   8.99065      1.00  2.305784  2.383629
   8.99054   8.99054      1.00  2.301714  2.380929
   8.99042   8.99042      1.00  2.303384  2.382809
   8.99029   8.99029      1.00  2.301774  2.383609
   8.99018   8.99018      1.00  2.300974  2.383019
   8.99007   8.99007      1.00  2.301354  2.381029
   8.98995   8.98995      1.00  2.283674  2.363499
   8.98983   8.98983      1.00  2.298894  2.383649
   8.98971   8.98971      1.00  2.303504  2.387329
   8.98960   8.98960      1.00  2.303234  2.387239
   8.98948   8.98948      1.00  2.304464  2.387869
   8.98936   8.98936      1.00  2.301564  2.386159
   8.98925   8.98925      1.00  2.300834  2.389259
   8.98914   8.98914      1.00  2.301224  2.385839
   8.98904   8.98904      1.00  2.296984  2.381719
   8.98892   8.98892      1.00  2.299434  2.383629
   8.98881   8.98881      1.00  2.299574  2.385089
   8.98870   8.98870      1.00  2.299564  2.386849
   8.98859   8.98859      1.00  2.299124  2.384409
   8.98848   8.98848      1.00  2.302194  2.388449
   8.98837   8.98837      1.00  2.286934  2.370499
   8.98827   8.98827      1.00  2.301404  2.391189
   8.98815   8.98815      1.00  2.302434  2.388779
   8.98804   8.98804      1.00  2.298864  2.385539
   8.98793   8.98793      1.00  2.300634  2.386159
   8.98782   8.98782      1.00  2.301304  2.391199
   8.98771   8.98771      1.00  2.297714  2.385969
   8.98760   8.98760      1.00  2.295894  2.385159
   8.98749   8.98749      1.00  2.296984  2.384769
   8.98738   8.98738      1.00  2.298164  2.387579
   8.98727   8.98727      1.00  2.300854  2.388209
   8.98716   8.98716      1.00  2.303804  2.393779
   8.98705   8.98705      1.00  2.299074  2.391749
   8.98695   8.98695      1.00  2.283544  2.370809
   8.98683   8.98683      1.00  2.295064  2.391199
   8.98672   8.98672      1.00  2.301054  2.392519
   8.98662   8.98662      1.00  2.296844  2.385529
   8.98652   8.98652      1.00  2.300744  2.393719
   8.98641   8.98641      1.00  2.297314  2.392759
   8.98630   8.98630      1.00  2.295054  2.390529
   8.98620   8.98620      1.00  2.299734  2.389449
   8.98610   8.98610      1.00  2.303094  2.398189
   8.98600   8.98600      1.00  2.299914  2.393649
   8.98589   8.98589      1.00  2.302324  2.393579
   8.98579   8.98579      1.00  2.295864  2.390019
   8.98569   8.98569      1.00  2.296434  2.392189
   8.98558   8.98558      1.00  2.295304  2.388809
   8.98548   8.98548      1.00  2.286354  2.384819
   8.98538   8.98538      1.00  2.292054  2.389179
   8.98528   8.98528      1.00  2.296454  2.391629
   8.98517   8.98517      1.00  2.300034  2.397789
   8.98507   8.98507      1.00  2.295644  2.391599
   8.98497   8.98497      1.00  2.302744  2.397699
   8.98487   8.98487      1.00  2.300654  2.394009
   8.98475   8.98475      1.00  2.300524  2.395669
   8.98464   8.98464      1.00  2.294764  2.390159
   8.98454   8.98454      1.00  2.295644  2.394279
   8.98444   8.98444      1.00  2.296504  2.395869
   8.98432   8.98432      1.00  2.298614  2.399079
   8.98420   8.98420      1.00  2.301294  2.395599
   8.98409   8.98409      1.00  2.296114  2.396589
   8.98398   8.98398      1.00  2.283154  2.385869
   8.98386   8.98386      1.00  2.299234  2.399469
   8.98375   8.98375      1.00  2.299344  2.397269
   8.98364   8.98364      1.00  2.301884  2.398699
   8.98353   8.98353      1.00  2.299164  2.400489
   8.98341   8.98341      1.00  2.302734  2.402979
   8.98329   8.98329      1.00  2.293314  2.393669
   8.98317   8.98317      1.00  2.298334  2.398219
   8.98306   8.98306      1.00  2.299124  2.399259
   8.98294   8.98294      1.00  2.295644  2.396099
   8.98282   8.98282      1.00  2.296074  2.400269
   8.98271   8.98271      1.00  2.299774  2.399489
   8.98260   8.98260      1.00  2.300534  2.400359
   8.98249   8.98249      1.00  2.300024  2.401159
   8.98237   8.98237      1.00  2.300814  2.397569
   8.98226   8.98226      1.00  2.281564  2.384329
   8.98216   8.98216      1.00  2.298584  2.403149
   8.98204   8.98204      1.00  2.296694  2.399379
   8.98193   8.98193      1.00  2.296464  2.400759
   8.98182   8.98182      1.00  2.298384  2.405189
   8.98172   8.98172      1.00  2.298164  2.405189
   8.98161   8.98161      1.00  2.300194  2.403849
   8.98149   8.98149      1.00  2.297544  2.402249
   8.98139   8.98139      1.00  2.297584  2.403709
   8.98128   8.98128      1.00  2.299984  2.408039
   8.98116   8.98116      1.00  2.295414  2.404099
   8.98104   8.98104      1.00  2.296354  2.401979
   8.98093   8.98093      1.00  2.295774  2.398449
   8.98082   8.98082      1.00  2.296984  2.401159
   8.98070   8.98070      1.00  2.278944  2.380839
   8.98058   8.98058      1.00  2.296344  2.403679
   8.98047   8.98047      1.00  2.295884  2.403289
   8.98036   8.98036      1.00  2.298344  2.403259
   8.98024   8.98024      1.00  2.299984  2.406729
   8.98012   8.98012      1.00  2.300264  2.405579
   8.98000   8.98000      1.00  2.299854  2.407729
   8.97988   8.97988      1.00  2.298054  2.404779
   8.97976   8.97976      1.00  2.294104  2.402319
   8.97965   8.97965      1.00  2.293194  2.399919
   8.97953   8.97953      1.00  2.295604  2.402269
   8.97942   8.97942      1.00  2.299404  2.405869
   8.97930   8.97930      1.00  2.292074  2.396789
   8.97919   8.97919      1.00  2.295434  2.402649
   8.97908   8.97908      1.00  2.289774  2.395399
   8.97897   8.97897      1.00  2.297614  2.403499
   8.97886   8.97886      1.00  2.298244  2.407779
   8.97874   8.97874      1.00  2.297884  2.408229
   8.97863   8.97863      1.00  2.296634  2.405739
   8.97853   8.97853      1.00  2.298994  2.407829
   8.97842   8.97842      1.00  2.293484  2.404229
   8.97830   8.97830      1.00  2.292964  2.406079
   8.97819   8.97819      1.00  2.294694  2.405879
   8.97809   8.97809      1.00  2.296624  2.408089
   8.97798   8.97798      1.00  2.298434  2.412289
   8.97786   8.97786      1.00  2.299224  2.412709
   8.97776   8.97776      1.00  2.295734  2.409499
   8.97765   8.97765      1.00  2.283014  2.396349
   8.97753   8.97753      1.00  2.294634  2.406789
   8.97742   8.97742      1.00  2.294674  2.406959
   8.97731   8.97731      1.00  2.295534  2.412579
   8.97721   8.97721      1.00  2.292804  2.406749
   8.97710   8.97710      1.00  2.296014  2.406679
   8.97699   8.97699      1.00  2.293224  2.410019
   8.97688   8.97688      1.00  2.296984  2.413419
   8.97678   8.97678      1.00  2.297114  2.407869
   8.97666   8.97666      1.00  2.290434  2.405319
   8.97655   8.97655      1.00  2.295484  2.410209
   8.97645   8.97645      1.00  2.294644  2.413679
   8.97635   8.97635      1.00  2.296794  2.408229
   8.97624   8.97624      1.00  2.295974  2.414469
   8.97613   8.97613      1.00  2.280704  2.398179
   8.97603   8.97603      1.00  2.292104  2.411019
   8.97593   8.97593      1.00  2.290874  2.409789
   8.97583   8.97583      1.00  2.293654  2.414009
   8.97572   8.97572      1.00  2.293504  2.412439
   8.97563   8.97563      1.00  2.297834  2.412879
   8.97553   8.97553      1.00  2.296104  2.416139
   8.97542   8.97542      1.00  2.292204  2.409689
   8.97531   8.97531      1.00  2.293484  2.415839
   8.97521   8.97521      1.00  2.291404  2.414569
   8.97511   8.97511      1.00  2.290704  2.410649
   8.97501   8.97501      1.00  2.291254  2.408859
   8.97490   8.97490      1.00  2.286984  2.408219
   8.97479   8.97479      1.00  2.290564  2.410759
   8.97469   8.97469      1.00  2.278764  2.399109
   8.97458   8.97458      1.00  2.292064  2.412489
   8.97447   8.97447      1.00  2.292744  2.413029
   8.97436   8.97436      1.00  2.292054  2.408429
   8.97425   8.97425      1.00  2.293174  2.412789
   8.97414   8.97414      1.00  2.289704  2.406499
   8.97402   8.97402      1.00  2.293334  2.412979
   8.97391   8.97391      1.00  2.288674  2.404439
   8.97379   8.97379      1.00  2.289384  2.406789
   8.97367   8.97367      1.00  2.287414  2.406969
   8.97356   8.97356      1.00  2.287194  2.406209
   8.97345   8.97345      1.00  2.292674  2.412589
   8.97334   8.97334      1.00  2.292174  2.414809
   8.97321   8.97321      1.00  2.289544  2.416349
   8.97309   8.97309      1.00  2.290214  2.415219
   8.97298   8.97298      1.00  2.274994  2.401149
   8.97287   8.97287      1.00  2.290724  2.413949
   8.97276   8.97276      1.00  2.286114  2.411819
   8.97264   8.97264      1.00  2.288224  2.413689
   8.97253   8.97253      1.00  2.284304  2.410869
   8.97242   8.97242      1.00  2.287244  2.411559
   8.97231   8.97231      1.00  2.289104  2.416799
   8.97219   8.97219      1.00  2.287934  2.415869
   8.97208   8.97208      1.00  2.290424  2.416019
   8.97197   8.97197      1.00  2.290334  2.416239
   8.97186   8.97186      1.00  2.287214  2.413749
   8.97175   8.97175      1.00  2.285424  2.411259
   8.97164   8.97164      1.00  2.289414  2.414769
   8.97153   8.97153      1.00  2.288114  2.412289
   8.97142   8.97142      1.00  2.272214  2.396729
   8.97131   8.97131      1.00  2.286564  2.408879
   8.97120   8.97120      1.00  2.285104  2.409559
   8.97109   8.97109      1.00  2.285694  2.412389
   8.97097   8.97097      1.00  2.286204  2.410169
   8.97085   8.97085      1.00  2.289244  2.414309
   8.97074   8.97074      1.00  2.288694  2.416579
   8.97063   8.97063      1.00  2.286964  2.413679
   8.97051   8.97051      1.00  2.287094  2.417829
   8.97039   8.97039      1.00  2.281004  2.408629
   8.97028   8.97028      1.00  2.284004  2.413659
   8.97016   8.97016      1.00  2.284514  2.415119
   8.97004   8.97004      1.00  2.286014  2.416489
   8.96992   8.96992      1.00  2.282514  2.412349
   8.96981   8.96981      1.00  2.272944  2.404719
   8.96969   8.96969      1.00  2.287954  2.418789
   8.96957   8.96957      1.00  2.285774  2.416999
   8.96945   8.96945      1.00  2.289794  2.419369
   8.96934   8.96934      1.00  2.282914  2.411429
   8.96923   8.96923      1.00  2.281704  2.407739
   8.96911   8.96911      1.00  2.285064  2.413299
   8.96900   8.96900      1.00  2.285434  2.414769
   8.96889   8.96889      1.00  2.282324  2.416539
   8.96878   8.96878      1.00  2.282534  2.414829
   8.96867   8.96867      1.00  2.285304  2.416979
   8.96856   8.96856      1.00  2.282064  2.415899
   8.96845   8.96845      1.00  2.286744  2.418299
   8.96835   8.96835      1.00  2.286734  2.421659
   8.96824   8.96824      1.00  2.271084  2.403829
   8.96812   8.96812      1.00  2.282694  2.415519
   8.96802   8.96802      1.00  2.285234  2.412939
   8.96791   8.96791      1.00  2.278814  2.404569
   8.96780   8.96780      1.00  2.281694  2.412579
   8.96769   8.96769      1.00  2.289494  2.417609
   8.96758   8.96758      1.00  2.284584  2.414159
   8.96747   8.96747      1.00  2.285704  2.414869
   8.96735   8.96735      1.00  2.283304  2.416529
   8.96724   8.96724      1.00  2.284354  2.414659
   8.96714   8.96714      1.00  2.282104  2.415979
   8.96703   8.96703      1.00  2.288764  2.421889
   8.96692   8.96692      1.00  2.284474  2.415059
   8.96681   8.96681      1.00  2.276864  2.405409
   8.96671   8.96671      1.00  2.277374  2.407449
   8.96660   8.96660      1.00  2.278614  2.408229
   8.96649   8.96649      1.00  2.282494  2.411849
   8.96639   8.96639      1.00  2.284224  2.412709
   8.96628   8.96628      1.00  2.285794  2.418169
   8.96619   8.96619      1.00  2.282044  2.415589
   8.96608   8.96608      1.00  2.287084  2.421589
   8.96597   8.96597      1.00  2.287194  2.423709
   8.96587   8.96587      1.00  2.282414  2.418879
   8.96577   8.96577      1.00  2.282664  2.414789
   8.96567   8.96567      1.00  2.283714  2.415739
   8.96556   8.96556      1.00  2.279884  2.412719
   8.96546   8.96546      1.00  2.279864  2.412609
   8.96536   8.96536      1.00  2.286004  2.420669
   8.96525   8.96525      1.00  2.269424  2.399679
   8.96515   8.96515      1.00  2.286834  2.418279
   8.96505   8.96505      1.00  2.284884  2.421859
   8.96495   8.96495      1.00  2.287704  2.426159
   8.96484   8.96484      1.00  2.284054  2.424319
   8.96472   8.96472      1.00  2.284314  2.421489
   8.96462   8.96462      1.00  2.279404  2.416139
   8.96451   8.96451      1.00  2.283094  2.419339
   8.96441   8.96441      1.00  2.283614  2.420009
   8.96429   8.96429      1.00  2.281254  2.421899
   8.96418   8.96418      1.00  2.286734  2.425559
   8.96408   8.96408      1.00  2.285464  2.426809
   8.96396   8.96396      1.00  2.287864  2.426579
   8.96384   8.96384      1.00  2.287064  2.426789
   8.96373   8.96373      1.00  2.271444  2.407239
   8.96361   8.96361      1.00  2.286614  2.420559
   8.96349   8.96349      1.00  2.287314  2.416959
   8.96338   8.96338      1.00  2.286834  2.423799
   8.96327   8.96327      1.00  2.285174  2.427159
   8.96315   8.96315      1.00  2.286094  2.427389
   8.96303   8.96303      1.00  2.284874  2.427989
   8.96292   8.96292      1.00  2.288824  2.430729
   8.96281   8.96281      1.00  2.289064  2.432909
   8.96269   8.96269      1.00  2.286514  2.431909
   8.96258   8.96258      1.00  2.289624  2.429309
   8.96247   8.96247      1.00  2.287564  2.423679
   8.96235   8.96235      1.00  2.286694  2.421859
   8.96224   8.96224      1.00  2.272064  2.403249
   8.96213   8.96213      1.00  2.280814  2.418799
   8.96201   8.96201      1.00  2.285064  2.423779
   8.96191   8.96191      1.00  2.283464  2.424269
   8.96180   8.96180      1.00  2.289774  2.429239
   8.96169   8.96169      1.00  2.289584  2.430109
   8.96158   8.96158      1.00  2.289314  2.432539
   8.96147   8.96147      1.00  2.289264  2.426819
   8.96136   8.96136      1.00  2.288584  2.428309
   8.96125   8.96125      1.00  2.289444  2.426739
   8.96113   8.96113      1.00  2.283974  2.425239
   8.96102   8.96102      1.00  2.286964  2.422789
   8.96091   8.96091      1.00  2.286284  2.425319
   8.96078   8.96078      1.00  2.285924  2.425339
   8.96067   8.96067      1.00  2.271144  2.409339
   8.96056   8.96056      1.00  2.286254  2.423679
   8.96044   8.96044      1.00  2.288144  2.426919
   8.96032   8.96032      1.00  2.289854  2.428679
   8.96020   8.96020      1.00  2.284824  2.421459
   8.96009   8.96009      1.00  2.286914  2.419779
   8.95997   8.95997      1.00  2.285974  2.424829
   8.95985   8.95985      1.00  2.283084  2.425819
   8.95973   8.95973      1.00  2.284874  2.425679
   8.95962   8.95962      1.00  2.280934  2.420909
   8.95950   8.95950      1.00  2.285384  2.422929
   8.95939   8.95939      1.00  2.286784  2.423359
   8.95927   8.95927      1.00  2.289024  2.428939
   8.95917   8.95917      1.00  2.280794  2.419139
   8.95905   8.95905      1.00  2.283144  2.421969
   8.95894   8.95894      1.00  2.284964  2.421179
   8.95882   8.95882      1.00  2.284554  2.421459
   8.95871   8.95871      1.00  2.288004  2.423869
   8.95861   8.95861      1.00  2.282244  2.419109
   8.95849   8.95849      1.00  2.285584  2.423819
   8.95838   8.95838      1.00  2.284054  2.417599
   8.95827   8.95827      1.00  2.280924  2.417479
   8.95817   8.95817      1.00  2.284454  2.421419
   8.95805   8.95805      1.00  2.281784  2.417469
   8.95794   8.95794      1.00  2.284714  2.419099
   8.95784   8.95784      1.00  2.286524  2.363159
   8.95773   8.95773      1.00  2.285894  2.299649
   8.95761   8.95761      1.00  2.280024  2.367909
   8.95750   8.95750      1.00  2.269314  2.381799
   8.95739   8.95739      1.00  2.280984  2.416319
   8.95729   8.95729      1.00  2.284344  2.418239
   8.95718   8.95718      1.00  2.282114  2.415369
   8.95706   8.95706      1.00  2.284254  2.412049
   8.95696   8.95696      1.00  2.286864  2.418229
   8.95685   8.95685      1.00  2.286554  2.423059
   8.95674   8.95674      1.00  2.286804  2.421539
   8.95663   8.95663      1.00  2.282494  2.416559
   8.95653   8.95653      1.00  2.280824  2.412249
   8.95642   8.95642      1.00  2.282994  2.414289
   8.95631   8.95631      1.00  2.281704  2.411739
   8.95621   8.95621      1.00  2.281004  2.405479
   8.95610   8.95610      1.00  2.268734  2.357149
   8.95600   8.95600      1.00  2.280004  2.378649
   8.95590   8.95590      1.00  2.279544  2.385699
   8.95579   8.95579      1.00  2.283254  2.385729
   8.95569   8.95569      1.00  2.282274  2.406979
   8.95559   8.95559      1.00  2.286224  2.423409
   8.95548   8.95548      1.00  2.285254  2.415889
   8.95538   8.95538      1.00  2.280204  2.397649
   8.95528   8.95528      1.00  2.279384  2.406569
   8.95519   8.95519      1.00  2.281364  2.409579
   8.95508   8.95508      1.00  2.281424  2.409959
   8.95497   8.95497      1.00  2.281234  2.402709
   8.95487   8.95487      1.00  2.281144  2.407649
   8.95477   8.95477      1.00  2.283004  2.407789
   8.95466   8.95466      1.00  2.282804  2.410989
   8.95454   8.95454      1.00  2.268204  2.399589
   8.95444   8.95444      1.00  2.283294  2.410879
   8.95433   8.95433      1.00  2.283024  2.409539
   8.95422   8.95422      1.00  2.279874  2.405289
   8.95410   8.95410      1.00  2.278004  2.399099
   8.95399   8.95399      1.00  2.278814  2.397059
   8.95388   8.95388      1.00  2.280434  2.402029
   8.95376   8.95376      1.00  2.279024  2.406209
   8.95364   8.95364      1.00  2.277364  2.401469
   8.95353   8.95353      1.00  2.279104  2.401239
   8.95341   8.95341      1.00  2.278694  2.403929
   8.95329   8.95329      1.00  2.282144  2.405329
   8.95318   8.95318      1.00  2.281224  2.399229
   8.95307   8.95307      1.00  2.276934  2.393009
   8.95295   8.95295      1.00  2.271094  2.389809
   8.95283   8.95283      1.00  2.274784  2.391429
   8.95272   8.95272      1.00  2.274304  2.392549
   8.95261   8.95261      1.00  2.278994  2.396069
   8.95250   8.95250      1.00  2.277514  2.394519
   8.95238   8.95238      1.00  2.278424  2.389909
   8.95226   8.95226      1.00  2.281694  2.387179
   8.95216   8.95216      1.00  2.276174  2.382269
   8.95205   8.95205      1.00  2.279104  2.391799
   8.95194   8.95194      1.00  2.274844  2.387209
   8.95183   8.95183      1.00  2.274244  2.386999
   8.95172   8.95172      1.00  2.277434  2.389939
   8.95162   8.95162      1.00  2.276094  2.394929
   8.95151   8.95151      1.00  2.262454  2.375369
   8.95139   8.95139      1.00  2.274214  2.390209
   8.95128   8.95128      1.00  2.278624  2.395919
   8.95117   8.95117      1.00  2.277894  2.393229
   8.95105   8.95105      1.00  2.278004  2.395469
   8.95093   8.95093      1.00  2.277554  2.394729
   8.95082   8.95082      1.00  2.275654  2.391309
   8.95071   8.95071      1.00  2.278404  2.390279
   8.95059   8.95059      1.00  2.277184  2.390199
   8.95048   8.95048      1.00  2.270364  2.382599
   8.95036   8.95036      1.00  2.271774  2.383169
   8.95024   8.95024      1.00  2.272434  2.384589
   8.95012   8.95012      1.00  2.273074  2.382029
   8.95001   8.95001      1.00  2.267894  2.377409
   8.94989   8.94989      1.00  2.270314  2.378309
   8.94977   8.94977      1.00  2.277034  2.382369
   8.94965   8.94965      1.00  2.275874  2.382869
   8.94953   8.94953      1.00  2.273864  2.377029
   8.94942   8.94942      1.00  2.273494  2.379129
   8.94931   8.94931      1.00  2.267974  2.369129
   8.94920   8.94920      1.00  2.269204  2.370769
   8.94909   8.94909      1.00  2.269844  2.374609
   8.94897   8.94897      1.00  2.271714  2.371559
   8.94886   8.94886      1.00  2.273124  2.375979
   8.94875   8.94875      1.00  2.273514  2.377589
   8.94864   8.94864      1.00  2.273814  2.371309
   8.94853   8.94853      1.00  2.274144  2.372189
   8.94842   8.94842      1.00  2.262684  2.360479
   8.94831   8.94831      1.00  2.269994  2.362229
   8.94820   8.94820      1.00  2.271664  2.368629
   8.94809   8.94809      1.00  2.268204  2.358819
   8.94798   8.94798      1.00  2.270534  2.363029
   8.94787   8.94787      1.00  2.268964  2.362179
   8.94775   8.94775      1.00  2.266634  2.356609
   8.94765   8.94765      1.00  2.273894  2.363169
   8.94754   8.94754      1.00  2.268544  2.356069
   8.94743   8.94743      1.00  2.267684  2.352749
   8.94732   8.94732      1.00  2.269144  2.353839
   8.94721   8.94721      1.00  2.268454  2.351249
   8.94710   8.94710      1.00  2.269754  2.351069
   8.94699   8.94699      1.00  2.266424  2.346479
   8.94688   8.94688      1.00  2.248614  2.328839
   8.94677   8.94677      1.00  2.264664  2.342379
   8.94667   8.94667      1.00  2.267944  2.345409
   8.94656   8.94656      1.00  2.272274  2.348589
   8.94645   8.94645      1.00  2.267754  2.339309
   8.94635   8.94635      1.00  2.268584  2.341009
   8.94624   8.94624      1.00  2.268624  2.336669
   8.94614   8.94614      1.00  2.264964  2.334309
   8.94603   8.94603      1.00  2.267624  2.336389
   8.94594   8.94594      1.00  2.263684  2.330349
   8.94584   8.94584      1.00  2.266474  2.332969
   8.94573   8.94573      1.00  2.262124  2.327439
   8.94563   8.94563      1.00  2.257104  2.318529
   8.94553   8.94553      1.00  2.257564  2.317519
   8.94543   8.94543      1.00  2.249484  2.307449
   8.94532   8.94532      1.00  2.265714  2.322489
   8.94521   8.94521      1.00  2.265274  2.317539
   8.94511   8.94511      1.00  2.266484  2.315409
   8.94501   8.94501      1.00  2.262084  2.309189
   8.94490   8.94490      1.00  2.262854  2.306839
   8.94479   8.94479      1.00  2.260044  2.302329
   8.94469   8.94469      1.00  2.260634  2.301939
   8.94458   8.94458      1.00  2.259074  2.296449
   8.94446   8.94446      1.00  2.261634  2.295979
   8.94436   8.94436      1.00  2.257174  2.288779
   8.94426   8.94426      1.00  2.261674  2.290589
   8.94415   8.94415      1.00  2.267464  2.292149
   8.94402   8.94402      1.00  2.264214  2.288979
   8.94391   8.94391      1.00  2.258004  2.280079
   8.94380   8.94380      1.00  2.246774  2.266559
   8.94369   8.94369      1.00  2.256544  2.274809
   8.94357   8.94357      1.00  2.258704  2.273179
   8.94345   8.94345      1.00  2.259134  2.271939
   8.94334   8.94334      1.00  2.260024  2.267159
   8.94322   8.94322      1.00  2.255634  2.255929
   8.94310   8.94310      1.00  2.253424  2.248419
   8.94298   8.94298      1.00  2.254954  2.244699
   8.94286   8.94286      1.00  2.261654  2.246559
   8.94276   8.94276      1.00  2.262264  2.242539
   8.94264   8.94264      1.00  2.259954  2.238689
   8.94252   8.94252      1.00  2.256854  2.233649
   8.94242   8.94242      1.00  2.251304  2.222099
   8.94231   8.94231      1.00  2.242524  2.203879
   8.94220   8.94220      1.00  2.250044  2.208329
   8.94208   8.94208      1.00  2.256574  2.206639
   8.94197   8.94197      1.00  2.254894  2.201419
   8.94187   8.94187      1.00  2.258224  2.198269
   8.94176   8.94176      1.00  2.256064  2.190709
   8.94164   8.94164      1.00  2.259634  2.183859
   8.94154   8.94154      1.00  2.259974  2.179449
   8.94143   8.94143      1.00  2.255984  2.167249
   8.94132   8.94132      1.00  2.256064  2.158239
   8.94120   8.94120      1.00  2.251874  2.144419
   8.94109   8.94109      1.00  2.253634  2.140659
   8.94098   8.94098      1.00  2.256434  2.137569
   8.94086   8.94086      1.00  2.241514  2.111879
   8.94074   8.94074      1.00  2.252244  2.114329
   8.94063   8.94063      1.00  2.255884  2.104279
   8.94052   8.94052      1.00  2.259814  2.098549
   8.94040   8.94040      1.00  2.258514  2.083949
   8.94028   8.94028      1.00  2.258634  2.073409
   8.94016   8.94016      1.00  2.257914  2.062509
   8.94004   8.94004      1.00  2.255194  2.048299
   8.93992   8.93992      1.00  2.253424  2.025989
   8.93980   8.93980      1.00  2.249994  2.005149
   8.93969   8.93969      1.00  2.251584  1.988879
   8.93958   8.93958      1.00  2.259294  1.981219
   8.93946   8.93946      1.00  2.259154  1.966549
   8.93934   8.93934      1.00  2.257264  1.941609
   8.93923   8.93923      1.00  2.245074  1.910219
   8.93912   8.93912      1.00  2.259474  1.903179
   8.93902   8.93902      1.00  2.256384  1.877769
   8.93890   8.93890      1.00  2.251674  1.853369
   8.93878   8.93878      1.00  2.258014  1.826779
   8.93867   8.93867      1.00  2.253234  1.799909
   8.93856   8.93856      1.00  2.254754  1.775809
   8.93845   8.93845      1.00  2.256794  1.748459
   8.93835   8.93835      1.00  2.253724  1.718419
   8.93823   8.93823      1.00  2.261284  1.694629
   8.93813   8.93813      1.00  2.259974  1.659709
   8.93802   8.93802      1.00  2.260624  1.627699
   8.93791   8.93791      1.00  2.258214  1.593519
   8.93780   8.93780      1.00  2.246264  1.547769
   8.93768   8.93768      1.00  2.257504  1.518089
   8.93757   8.93757      1.00  2.255384  1.483119
   8.93746   8.93746      1.00  2.256984  1.443099
   8.93736   8.93736      1.00  2.257474  1.412359
   8.93725   8.93725      1.00  2.258794  1.374419
   8.93713   8.93713      1.00  2.258844  1.331819
   8.93703   8.93703      1.00  2.258614  1.293879
   8.93692   8.93692      1.00  2.262914  1.263459
   8.93681   8.93681      1.00  2.259254  1.220029
   8.93670   8.93670      1.00  2.258094  1.179649
   8.93659   8.93659      1.00  2.258414  1.142849
   8.93649   8.93649      1.00  2.258564  1.106629
   8.93638   8.93638      1.00  2.239954  1.060219
   8.93627   8.93627      1.00  2.252754  1.028069
   8.93617   8.93617      1.00  2.262734   .997289
   8.93607   8.93607      1.00  2.261734   .967689
   8.93597   8.93597      1.00  2.263204   .932059
   8.93586   8.93586      1.00  2.258364   .892509
   8.93576   8.93576      1.00  2.260364   .863509
   8.93566   8.93566      1.00  2.262464   .828499
   8.93555   8.93555      1.00  2.260604   .796069
   8.93544   8.93544      1.00  2.256944   .765599
   8.93535   8.93535      1.00  2.255614   .738289
   8.93525   8.93525      1.00  2.259044   .712389
   8.93515   8.93515      1.00  2.254814   .683579
   8.93504   8.93504      1.00  2.255604   .657909
   8.93494   8.93494      1.00  2.251704   .633799
   8.93483   8.93483      1.00  2.264334   .615169
   8.93472   8.93472      1.00  2.263394   .590669
   8.93461   8.93461      1.00  2.260474   .568329
   8.93450   8.93450      1.00  2.258044   .548149
   8.93440   8.93440      1.00  2.261704   .533029
   8.93428   8.93428      1.00  2.260884   .513529
   8.93416   8.93416      1.00  2.258244   .496609
   8.93406   8.93406      1.00  2.257554   .482929
   8.93395   8.93395      1.00  2.257764   .466439
   8.93383   8.93383      1.00  2.259244   .452559
   8.93372   8.93372      1.00  2.263354   .437609
   8.93360   8.93360      1.00  2.265404   .428529
   8.93348   8.93348      1.00  2.249614   .413479
   8.93336   8.93336      1.00  2.258934   .404979
   8.93324   8.93324      1.00  2.261504   .393949
   8.93313   8.93313      1.00  2.262674   .384669
   8.93302   8.93302      1.00  2.260454   .374519
   8.93290   8.93290      1.00  2.258674   .365889
   8.93278   8.93278      1.00  2.257834   .355329
   8.93268   8.93268      1.00  2.255664   .348599
   8.93256   8.93256      1.00  2.260354   .341869
   8.93244   8.93244      1.00  2.262684   .335289
   8.93233   8.93233      1.00  2.261234   .330139
   8.93222   8.93222      1.00  2.265784   .325729
   8.93212   8.93212      1.00  2.262964   .321819
   8.93200   8.93200      1.00  2.255774   .316669
   8.93189   8.93189      1.00  2.258214   .313979
   8.93178   8.93178      1.00  2.251574   .311039
   8.93167   8.93167      1.00  2.259534   .310659
   8.93156   8.93156      1.00  2.259664   .306999
   8.93144   8.93144      1.00  2.261374   .304589
   8.93134   8.93134      1.00  2.261374   .302539
   8.93123   8.93123      1.00  2.263694   .299429
   8.93111   8.93111      1.00  2.266124   .298869
   8.93099   8.93099      1.00  2.263324   .296649
   8.93088   8.93088      1.00  2.260364   .295809
   8.93077   8.93077      1.00  2.262394   .296969
   8.93065   8.93065      1.00  2.258784   .296239
   8.93053   8.93053      1.00  2.260104   .296339
   8.93042   8.93042      1.00  2.261714   .296079
   8.93030   8.93030      1.00  2.248054   .293299
   8.93018   8.93018      1.00  2.255564   .293989
   8.93006   8.93006      1.00  2.261384   .295779
   8.92994   8.92994      1.00  2.266104   .295599
   8.92983   8.92983      1.00  2.265864   .295739
   8.92971   8.92971      1.00  2.264744   .298199
   8.92958   8.92958      1.00  2.261674   .297929
   8.92947   8.92947      1.00  2.262564   .298639
   8.92936   8.92936      1.00  2.259104   .295099
   8.92924   8.92924      1.00  2.260554   .295529
   8.92913   8.92913      1.00  2.260484   .293909
   8.92902   8.92902      1.00  2.262414   .295429
   8.92891   8.92891      1.00  2.263174   .294649
   8.92879   8.92879      1.00  2.266264   .293459
   8.92868   8.92868      1.00  2.262214   .295709
   8.92857   8.92857      1.00  2.250984   .296019
   8.92847   8.92847      1.00  2.263924   .298369
   8.92836   8.92836      1.00  2.262384   .295509
   8.92824   8.92824      1.00  2.262954   .294519
   8.92814   8.92814      1.00  2.263104   .295269
   8.92803   8.92803      1.00  2.263004   .294879
   8.92791   8.92791      1.00  2.262044   .293449
   8.92780   8.92780      1.00  2.265194   .294069
   8.92769   8.92769      1.00  2.264424   .293209
   8.92758   8.92758      1.00  2.265954   .293919
   8.92747   8.92747      1.00  2.267604   .293559
   8.92736   8.92736      1.00  2.268374   .295299
   8.92726   8.92726      1.00  2.263604   .291899
   8.92715   8.92715      1.00  2.250504   .291389
   8.92703   8.92703      1.00  2.261514   .293929
   8.92692   8.92692      1.00  2.263614   .295529
   8.92682   8.92682      1.00  2.267314   .295329
   8.92671   8.92671      1.00  2.265374   .294089
   8.92660   8.92660      1.00  2.267374   .294289
   8.92649   8.92649      1.00  2.266254   .293329
   8.92639   8.92639      1.00  2.269504   .294519
   8.92629   8.92629      1.00  2.269954   .294809
   8.92618   8.92618      1.00  2.263924   .295609
   8.92607   8.92607      1.00  2.267354   .296749
   8.92597   8.92597      1.00  2.264474   .296349
   8.92588   8.92588      1.00  2.264834   .297219
   8.92577   8.92577      1.00  2.266164   .296999
   8.92566   8.92566      1.00  2.260404   .296159
   8.92556   8.92556      1.00  2.268494   .300249
   8.92546   8.92546      1.00  2.268764   .298529
   8.92535   8.92535      1.00  2.267904   .302049
   8.92525   8.92525      1.00  2.267384   .304529
   8.92515   8.92515      1.00  2.269154   .307699
   8.92505   8.92505      1.00  2.270354   .308379
   8.92494   8.92494      1.00  2.266124   .308549
   8.92483   8.92483      1.00  2.264804   .308309
   8.92472   8.92472      1.00  2.264794   .305699
   8.92462   8.92462      1.00  2.265654   .309129
   8.92451   8.92451      1.00  2.264174   .308629
   8.92439   8.92439      1.00  2.266374   .310279
   8.92428   8.92428      1.00  2.259434   .312089
   8.92418   8.92418      1.00  2.266004   .314189
   8.92407   8.92407      1.00  2.269474   .316339
   8.92395   8.92395      1.00  2.268984   .317679
   8.92384   8.92384      1.00  2.267414   .321449
   8.92373   8.92373      1.00  2.266414   .320239
   8.92360   8.92360      1.00  2.265694   .320459
   8.92349   8.92349      1.00  2.267154   .326029
   8.92337   8.92337      1.00  2.268184   .326609
   8.92325   8.92325      1.00  2.265284   .324189
   8.92313   8.92313      1.00  2.269394   .327699
   8.92302   8.92302      1.00  2.266454   .328839
   8.92291   8.92291      1.00  2.268644   .332069
   8.92280   8.92280      1.00  2.257594   .331389
   8.92268   8.92268      1.00  2.266364   .333509
   8.92256   8.92256      1.00  2.268424   .336139
   8.92245   8.92245      1.00  2.267034   .338909
   8.92235   8.92235      1.00  2.263894   .342709
   8.92223   8.92223      1.00  2.267284   .341799
   8.92211   8.92211      1.00  2.265014   .344249
   8.92201   8.92201      1.00  2.267974   .345569
   8.92190   8.92190      1.00  2.268964   .346239
   8.92179   8.92179      1.00  2.264084   .347299
   8.92167   8.92167      1.00  2.269194   .350089
   8.92157   8.92157      1.00  2.267564   .349779
   8.92146   8.92146      1.00  2.269404   .351849
   8.92135   8.92135      1.00  2.266914   .353369
   8.92123   8.92123      1.00  2.267204   .353769
   8.92112   8.92112      1.00  2.251744   .354009
   8.92101   8.92101      1.00  2.265404   .357399
   8.92089   8.92089      1.00  2.267684   .360769
   8.92078   8.92078      1.00  2.270184   .360149
   8.92066   8.92066      1.00  2.266854   .359249
   8.92055   8.92055      1.00  2.268174   .360829
   8.92042   8.92042      1.00  2.264424   .362219
   8.92030   8.92030      1.00  2.265964   .363539
   8.92019   8.92019      1.00  2.267884   .364579
   8.92008   8.92008      1.00  2.266984   .365499
   8.91996   8.91996      1.00  2.261674   .365149
   8.91983   8.91983      1.00  2.262134   .365889
   8.91972   8.91972      1.00  2.264874   .366359
   8.91962   8.91962      1.00  2.266934   .368079
   8.91950   8.91950      1.00  2.267964   .369149
   8.91937   8.91937      1.00  2.251414   .365099
   8.91926   8.91926      1.00  2.267424   .367749
   8.91915   8.91915      1.00  2.264454   .369999
   8.91904   8.91904      1.00  2.264784   .369799
   8.91892   8.91892      1.00  2.268374   .373129
   8.91881   8.91881      1.00  2.265354   .369759
   8.91870   8.91870      1.00  2.264814   .368239
   8.91859   8.91859      1.00  2.262834   .368019
   8.91848   8.91848      1.00  2.264634   .369109
   8.91838   8.91838      1.00  2.267234   .370509
   8.91826   8.91826      1.00  2.265554   .371329
   8.91815   8.91815      1.00  2.267314   .372259
   8.91804   8.91804      1.00  2.266154   .374149
   8.91793   8.91793      1.00  2.262194   .370669
   8.91783   8.91783      1.00  2.256124   .366839
   8.91771   8.91771      1.00  2.261694   .368499
   8.91759   8.91759      1.00  2.265444   .366239
   8.91749   8.91749      1.00  2.262644   .364769
   8.91738   8.91738      1.00  2.261794   .365119
   8.91727   8.91727      1.00  2.263644   .362079
   8.91716   8.91716      1.00  2.269144   .362419
   8.91706   8.91706      1.00  2.267134   .362689
   8.91695   8.91695      1.00  2.267044   .362929
   8.91684   8.91684      1.00  2.264634   .362099
   8.91673   8.91673      1.00  2.259854   .359699
   8.91662   8.91662      1.00  2.266064   .359709
   8.91652   8.91652      1.00  2.264654   .359239
   8.91640   8.91640      1.00  2.264844   .359069
   8.91629   8.91629      1.00  2.257384   .355409
   8.91619   8.91619      1.00  2.258964   .356239
   8.91610   8.91610      1.00  2.262594   .355819
   8.91599   8.91599      1.00  2.264134   .355339
   8.91589   8.91589      1.00  2.266034   .355619
   8.91579   8.91579      1.00  2.264524   .352809
   8.91569   8.91569      1.00  2.262474   .353069
   8.91558   8.91558      1.00  2.262724   .353289
   8.91548   8.91548      1.00  2.261744   .354599
   8.91538   8.91538      1.00  2.263634   .350949
   8.91528   8.91528      1.00  2.263674   .349339
   8.91516   8.91516      1.00  2.261014   .347879
   8.91506   8.91506      1.00  2.261384   .348939
   8.91497   8.91497      1.00  2.262144   .346489
   8.91486   8.91486      1.00  2.265284   .345219
   8.91475   8.91475      1.00  2.253804   .342179
   8.91464   8.91464      1.00  2.261894   .343379
   8.91453   8.91453      1.00  2.261384   .342689
   8.91443   8.91443      1.00  2.260374   .340829
   8.91430   8.91430      1.00  2.262794   .340629
   8.91419   8.91419      1.00  2.260944   .340049
   8.91409   8.91409      1.00  2.265514   .339189
   8.91398   8.91398      1.00  2.259574   .338959
   8.91385   8.91385      1.00  2.261254   .336809
   8.91374   8.91374      1.00  2.262274   .335249
   8.91363   8.91363      1.00  2.259744   .333339
   8.91352   8.91352      1.00  2.264084   .332689
   8.91339   8.91339      1.00  2.262204   .330339
   8.91328   8.91328      1.00  2.257594   .329159
   8.91317   8.91317      1.00  2.250924   .325289
   8.91306   8.91306      1.00  2.261964   .326589
   8.91295   8.91295      1.00  2.260894   .326149
   8.91283   8.91283      1.00  2.263174   .327229
   8.91271   8.91271      1.00  2.259484   .323669
   8.91260   8.91260      1.00  2.259504   .324909
   8.91249   8.91249      1.00  2.260394   .322759
   8.91237   8.91237      1.00  2.264224   .322919
   8.91226   8.91226      1.00  2.262314   .321749
   8.91215   8.91215      1.00  2.260164   .319929
   8.91204   8.91204      1.00  2.258524   .318469
   8.91193   8.91193      1.00  2.257224   .316149
   8.91182   8.91182      1.00  2.258124   .314439
   8.91171   8.91171      1.00  2.244964   .312739
   8.91160   8.91160      1.00  2.259244   .311699
   8.91149   8.91149      1.00  2.258864   .308749
   8.91138   8.91138      1.00  2.258194   .310319
   8.91127   8.91127      1.00  2.261274   .308319
   8.91116   8.91116      1.00  2.259514   .308009
   8.91104   8.91104      1.00  2.260114   .308379
   8.91093   8.91093      1.00  2.261384   .306269
   8.91082   8.91082      1.00  2.259224   .305409
   8.91070   8.91070      1.00  2.256784   .303309
   8.91058   8.91058      1.00  2.256194   .303109
   8.91047   8.91047      1.00  2.258884   .302749
   8.91036   8.91036      1.00  2.258744   .303619
   8.91023   8.91023      1.00  2.243304   .300199
   8.91011   8.91011      1.00  2.256954   .301969
   8.91000   8.91000      1.00  2.261564   .303959
   8.90988   8.90988      1.00  2.260634   .304919
   8.90977   8.90977      1.00  2.257844   .304509
   8.90965   8.90965      1.00  2.256384   .302049
   8.90954   8.90954      1.00  2.253834   .299409
   8.90942   8.90942      1.00  2.253864   .299269
   8.90930   8.90930      1.00  2.253414   .297429
   8.90919   8.90919      1.00  2.253024   .294699
   8.90909   8.90909      1.00  2.256364   .292989
   8.90897   8.90897      1.00  2.258764   .293309
   8.90885   8.90885      1.00  2.255314   .291389
   8.90874   8.90874      1.00  2.256744   .292689
   8.90864   8.90864      1.00  2.246534   .293579
   8.90854   8.90854      1.00  2.254544   .294819
   8.90842   8.90842      1.00  2.256544   .295249
   8.90831   8.90831      1.00  2.254084   .293899
   8.90821   8.90821      1.00  2.253034   .291039
   8.90809   8.90809      1.00  2.254564   .288589
   8.90798   8.90798      1.00  2.255224   .289669
   8.90787   8.90787      1.00  2.254864   .288999
   8.90776   8.90776      1.00  2.254334   .288279
   8.90765   8.90765      1.00  2.250434   .288619
   8.90754   8.90754      1.00  2.254854   .290119
   8.90742   8.90742      1.00  2.257164   .292699
   8.90732   8.90732      1.00  2.253874   .291869
   8.90721   8.90721      1.00  2.242724   .289619
   8.90710   8.90710      1.00  2.244864   .292709
   8.90699   8.90699      1.00  2.247304   .293009
   8.90688   8.90688      1.00  2.250354   .290899
   8.90678   8.90678      1.00  2.253484   .292009
   8.90666   8.90666      1.00  2.256284   .291249
   8.90655   8.90655      1.00  2.252874   .291979
   8.90646   8.90646      1.00  2.255384   .293139
   8.90636   8.90636      1.00  2.251354   .293769
   8.90625   8.90625      1.00  2.249554   .295279
   8.90614   8.90614      1.00  2.250134   .294169
   8.90604   8.90604      1.00  2.248084   .295669
   8.90594   8.90594      1.00  2.249594   .295449
   8.90583   8.90583      1.00  2.248254   .296489
   8.90573   8.90573      1.00  2.237874   .296749
   8.90563   8.90563      1.00  2.249604   .299229
   8.90553   8.90553      1.00  2.251164   .298989
   8.90542   8.90542      1.00  2.253564   .301469
   8.90531   8.90531      1.00  2.252254   .301609
   8.90522   8.90522      1.00  2.246644   .301509
   8.90512   8.90512      1.00  2.252994   .303049
   8.90502   8.90502      1.00  2.248304   .304319
   8.90491   8.90491      1.00  2.245524   .303889
   8.90480   8.90480      1.00  2.246374   .305939
   8.90469   8.90469      1.00  2.247254   .303319
   8.90458   8.90458      1.00  2.249814   .306709
   8.90447   8.90447      1.00  2.253374   .306679
   8.90437   8.90437      1.00  2.252134   .305469
   8.90426   8.90426      1.00  2.237004   .304249
   8.90414   8.90414      1.00  2.251844   .308249
   8.90403   8.90403      1.00  2.248214   .309259
   8.90391   8.90391      1.00  2.246524   .309979
   8.90380   8.90380      1.00  2.253034   .311009
   8.90369   8.90369      1.00  2.248664   .310399
   8.90356   8.90356      1.00  2.244194   .311499
   8.90344   8.90344      1.00  2.245904   .312249
   8.90333   8.90333      1.00  2.249314   .312849
   8.90322   8.90322      1.00  2.248664   .313729
   8.90310   8.90310      1.00  2.250374   .313559
   8.90299   8.90299      1.00  2.252104   .317019
   8.90288   8.90288      1.00  2.246234   .317299
   8.90276   8.90276      1.00  2.248184   .316249
   8.90264   8.90264      1.00  2.236964   .317139
   8.90253   8.90253      1.00  2.247894   .317859
   8.90243   8.90243      1.00  2.245904   .319479
   8.90230   8.90230      1.00  2.248264   .319629
   8.90219   8.90219      1.00  2.247654   .320159
   8.90209   8.90209      1.00  2.245304   .322439
   8.90198   8.90198      1.00  2.254344   .321659
   8.90186   8.90186      1.00  2.251024   .322929
   8.90175   8.90175      1.00  2.247514   .324389
   8.90165   8.90165      1.00  2.244384   .324559
   8.90154   8.90154      1.00  2.246784   .324349
   8.90143   8.90143      1.00  2.244424   .324889
   8.90131   8.90131      1.00  2.244114   .327639
   8.90120   8.90120      1.00  2.246494   .326949
   8.90109   8.90109      1.00  2.232764   .327199
   8.90097   8.90097      1.00  2.248084   .331109
   8.90086   8.90086      1.00  2.249864   .333109
   8.90074   8.90074      1.00  2.251414   .333559
   8.90063   8.90063      1.00  2.248374   .330479
   8.90051   8.90051      1.00  2.253694   .331699
   8.90039   8.90039      1.00  2.248064   .331439
   8.90028   8.90028      1.00  2.249204   .332849
   8.90016   8.90016      1.00  2.251554   .332909
   8.90003   8.90003      1.00  2.249734   .332439
   8.89991   8.89991      1.00  2.247214   .333159
   8.89980   8.89980      1.00  2.245644   .335129
   8.89969   8.89969      1.00  2.251574   .336059
   8.89957   8.89957      1.00  2.249934   .339739
   8.89946   8.89946      1.00  2.252124   .338459
   8.89935   8.89935      1.00  2.240664   .336159
   8.89923   8.89923      1.00  2.247344   .339429
   8.89912   8.89912      1.00  2.246314   .336689
   8.89900   8.89900      1.00  2.246294   .336969
   8.89889   8.89889      1.00  2.249034   .335099
   8.89878   8.89878      1.00  2.247394   .336379
   8.89867   8.89867      1.00  2.251054   .339669
   8.89856   8.89856      1.00  2.247954   .339919
   8.89845   8.89845      1.00  2.249724   .337849
   8.89834   8.89834      1.00  2.252484   .339699
   8.89823   8.89823      1.00  2.254534   .338439
   8.89812   8.89812      1.00  2.249634   .340269
   8.89801   8.89801      1.00  2.251544   .339939
   8.89790   8.89790      1.00  2.235964   .336569
   8.89779   8.89779      1.00  2.244104   .337719
   8.89768   8.89768      1.00  2.247204   .339299
   8.89757   8.89757      1.00  2.248734   .339629
   8.89747   8.89747      1.00  2.249424   .337949
   8.89736   8.89736      1.00  2.247314   .338109
   8.89724   8.89724      1.00  2.253214   .341589
   8.89714   8.89714      1.00  2.251344   .340629
   8.89703   8.89703      1.00  2.251134   .340989
   8.89692   8.89692      1.00  2.248964   .340749
   8.89681   8.89681      1.00  2.248404   .343119
   8.89670   8.89670      1.00  2.246624   .341489
   8.89660   8.89660      1.00  2.247104   .343019
   8.89649   8.89649      1.00  2.246444   .342799
   8.89638   8.89638      1.00  2.235444   .341059
   8.89628   8.89628      1.00  2.251714   .344539
   8.89618   8.89618      1.00  2.254694   .345759
   8.89607   8.89607      1.00  2.248664   .344999
   8.89597   8.89597      1.00  2.253624   .345209
   8.89586   8.89586      1.00  2.252924   .346189
   8.89577   8.89577      1.00  2.250804   .345479
   8.89566   8.89566      1.00  2.252004   .345509
   8.89555   8.89555      1.00  2.246304   .344169
   8.89545   8.89545      1.00  2.245574   .343609
   8.89535   8.89535      1.00  2.248514   .344429
   8.89525   8.89525      1.00  2.250984   .344819
   8.89515   8.89515      1.00  2.247344   .345259
   8.89505   8.89505      1.00  2.241754   .343939
   8.89494   8.89494      1.00  2.249454   .344899
   8.89483   8.89483      1.00  2.249454   .345289
   8.89472   8.89472      1.00  2.249584   .345089
   8.89462   8.89462      1.00  2.249384   .345499
   8.89451   8.89451      1.00  2.249814   .345579
   8.89440   8.89440      1.00  2.244844   .344189
   8.89428   8.89428      1.00  2.246544   .345259
   8.89417   8.89417      1.00  2.246704   .345599
   8.89406   8.89406      1.00  2.250884   .346409
   8.89394   8.89394      1.00  2.251954   .346469
   8.89384   8.89384      1.00  2.249164   .345549
   8.89373   8.89373      1.00  2.248544   .346739
   8.89361   8.89361      1.00  2.250194   .349079
   8.89349   8.89349      1.00  2.234384   .347179
   8.89337   8.89337      1.00  2.246624   .350909
   8.89326   8.89326      1.00  2.249544   .350229
   8.89314   8.89314      1.00  2.244364   .347179
   8.89303   8.89303      1.00  2.247844   .344899
   8.89291   8.89291      1.00  2.248234   .346259
   8.89280   8.89280      1.00  2.250144   .346419
   8.89269   8.89269      1.00  2.252914   .346279
   8.89257   8.89257      1.00  2.247114   .345339
   8.89246   8.89246      1.00  2.244224   .344919
   8.89235   8.89235      1.00  2.249314   .345469
   8.89224   8.89224      1.00  2.250924   .344879
   8.89212   8.89212      1.00  2.246494   .346509
   8.89201   8.89201      1.00  2.245234   .344629
   8.89191   8.89191      1.00  2.232694   .343799
   8.89180   8.89180      1.00  2.246454   .345789
   8.89168   8.89168      1.00  2.249774   .345409
   8.89157   8.89157      1.00  2.250794   .346799
   8.89147   8.89147      1.00  2.249584   .345639
   8.89135   8.89135      1.00  2.250224   .346379
   8.89124   8.89124      1.00  2.250744   .345569
   8.89112   8.89112      1.00  2.245544   .345149
   8.89101   8.89101      1.00  2.248174   .344679
   8.89090   8.89090      1.00  2.248454   .345549
   8.89079   8.89079      1.00  2.245334   .344879
   8.89067   8.89067      1.00  2.245844   .348279
   8.89056   8.89056      1.00  2.247874   .348289
   8.89044   8.89044      1.00  2.247184   .350219
   8.89032   8.89032      1.00  2.239904   .345839
   8.89020   8.89020      1.00  2.249194   .346819
   8.89008   8.89008      1.00  2.251974   .346759
   8.88996   8.88996      1.00  2.249944   .346689
   8.88984   8.88984      1.00  2.247514   .343729
   8.88973   8.88973      1.00  2.250524   .346999
   8.88962   8.88962      1.00  2.248604   .346259
   8.88950   8.88950      1.00  2.245614   .345679
   8.88939   8.88939      1.00  2.246054   .345229
   8.88927   8.88927      1.00  2.243874   .343889
   8.88917   8.88917      1.00  2.252924   .344069
   8.88905   8.88905      1.00  2.252594   .344159
   8.88893   8.88893      1.00  2.250374   .341979
   8.88882   8.88882      1.00  2.235394   .340559
   8.88871   8.88871      1.00  2.244774   .344789
   8.88861   8.88861      1.00  2.249744   .343819
   8.88850   8.88850      1.00  2.244744   .341089
   8.88838   8.88838      1.00  2.251114   .342779
   8.88827   8.88827      1.00  2.250814   .341429
   8.88817   8.88817      1.00  2.249274   .340819
   8.88806   8.88806      1.00  2.245814   .340289
   8.88794   8.88794      1.00  2.251324   .340779
   8.88783   8.88783      1.00  2.252404   .341139
   8.88772   8.88772      1.00  2.252804   .339049
   8.88761   8.88761      1.00  2.247674   .340199
   8.88750   8.88750      1.00  2.249344   .337069
   8.88740   8.88740      1.00  2.248304   .339369
   8.88729   8.88729      1.00  2.248654   .341309
   8.88717   8.88717      1.00  2.240054   .340569
   8.88706   8.88706      1.00  2.243854   .338469
   8.88695   8.88695      1.00  2.248834   .338039
   8.88685   8.88685      1.00  2.247954   .337639
   8.88674   8.88674      1.00  2.246724   .335429
   8.88663   8.88663      1.00  2.253954   .334549
   8.88653   8.88653      1.00  2.253434   .337049
   8.88643   8.88643      1.00  2.247954   .335579
   8.88632   8.88632      1.00  2.249504   .333589
   8.88621   8.88621      1.00  2.246014   .334179
   8.88611   8.88611      1.00  2.246104   .333849
   8.88601   8.88601      1.00  2.250704   .334999
   8.88590   8.88590      1.00  2.249254   .334769
   8.88580   8.88580      1.00  2.244824   .333139
   8.88570   8.88570      1.00  2.246234   .331869
   8.88560   8.88560      1.00  2.250404   .336229
   8.88549   8.88549      1.00  2.253814   .335259
   8.88539   8.88539      1.00  2.251824   .333079
   8.88529   8.88529      1.00  2.250014   .333069
   8.88519   8.88519      1.00  2.249634   .332949
   8.88508   8.88508      1.00  2.249274   .334249
   8.88497   8.88497      1.00  2.248974   .332899
   8.88487   8.88487      1.00  2.247644   .334159
   8.88477   8.88477      1.00  2.250434   .332009
   8.88466   8.88466      1.00  2.248354   .332489
   8.88454   8.88454      1.00  2.250914   .332249
   8.88444   8.88444      1.00  2.251124   .332009
   8.88434   8.88434      1.00  2.237244   .330849
   8.88422   8.88422      1.00  2.251664   .332459
   8.88410   8.88410      1.00  2.246904   .332889
   8.88400   8.88400      1.00  2.249554   .331019
   8.88389   8.88389      1.00  2.249144   .329639
   8.88377   8.88377      1.00  2.250894   .329239
   8.88365   8.88365      1.00  2.249224   .330039
   8.88354   8.88354      1.00  2.252784   .330569
   8.88342   8.88342      1.00  2.249164   .332799
   8.88330   8.88330      1.00  2.249594   .331049
   8.88318   8.88318      1.00  2.253044   .331699
   8.88308   8.88308      1.00  2.251544   .329289
   8.88296   8.88296      1.00  2.253524   .331509
   8.88285   8.88285      1.00  2.249194   .328839
   8.88274   8.88274      1.00  2.232564   .326199
   8.88263   8.88263      1.00  2.245044   .327489
   8.88252   8.88252      1.00  2.251004   .327389
   8.88240   8.88240      1.00  2.248194   .326569
   8.88229   8.88229      1.00  2.250274   .325469
   8.88218   8.88218      1.00  2.248944   .328169
   8.88207   8.88207      1.00  2.252144   .329369
   8.88196   8.88196      1.00  2.250464   .327459
   8.88185   8.88185      1.00  2.249684   .328269
   8.88175   8.88175      1.00  2.248554   .327009
   8.88164   8.88164      1.00  2.244384   .325959
   8.88153   8.88153      1.00  2.246174   .327529
   8.88141   8.88141      1.00  2.248024   .326939
   8.88131   8.88131      1.00  2.248974   .329239
   8.88120   8.88120      1.00  2.249494   .329729
   8.88108   8.88108      1.00  2.236554   .328139
   8.88097   8.88097      1.00  2.249424   .327839
   8.88086   8.88086      1.00  2.250774   .326389
   8.88074   8.88074      1.00  2.249124   .327389
   8.88062   8.88062      1.00  2.250344   .328769
   8.88050   8.88050      1.00  2.247174   .328529
   8.88039   8.88039      1.00  2.248544   .327589
   8.88028   8.88028      1.00  2.247164   .326699
   8.88015   8.88015      1.00  2.245544   .326359
   8.88003   8.88003      1.00  2.247524   .327029
   8.87992   8.87992      1.00  2.245374   .326119
   8.87981   8.87981      1.00  2.249204   .327449
   8.87969   8.87969      1.00  2.245794   .326149
   8.87957   8.87957      1.00  2.234804   .325199
   8.87946   8.87946      1.00  2.249814   .327179
   8.87935   8.87935      1.00  2.246984   .326669
   8.87924   8.87924      1.00  2.246614   .326609
   8.87912   8.87912      1.00  2.244944   .328219
   8.87900   8.87900      1.00  2.247744   .326359
   8.87890   8.87890      1.00  2.248164   .326729
   8.87879   8.87879      1.00  2.244724   .326679
   8.87867   8.87867      1.00  2.248944   .328299
   8.87856   8.87856      1.00  2.249484   .330339
   8.87845   8.87845      1.00  2.245774   .328809
   8.87834   8.87834      1.00  2.245304   .330469
   8.87823   8.87823      1.00  2.249414   .329649
   8.87813   8.87813      1.00  2.247744   .327449
   8.87802   8.87802      1.00  2.237314   .326429
   8.87790   8.87790      1.00  2.239714   .329629
   8.87779   8.87779      1.00  2.242484   .328549
   8.87768   8.87768      1.00  2.246034   .330209
   8.87757   8.87757      1.00  2.247024   .330709
   8.87745   8.87745      1.00  2.246224   .330729
   8.87735   8.87735      1.00  2.247154   .332019
   8.87725   8.87725      1.00  2.247374   .333879
   8.87713   8.87713      1.00  2.248104   .333699
   8.87702   8.87702      1.00  2.245904   .334329
   8.87691   8.87691      1.00  2.244714   .332369
   8.87681   8.87681      1.00  2.243734   .334979
   8.87670   8.87670      1.00  2.240254   .333119
   8.87659   8.87659      1.00  2.234854   .331939
   8.87648   8.87648      1.00  2.242794   .332779
   8.87638   8.87638      1.00  2.247294   .332499
   8.87628   8.87628      1.00  2.246824   .332389
   8.87617   8.87617      1.00  2.248564   .332009
   8.87606   8.87606      1.00  2.241974   .331999
   8.87597   8.87597      1.00  2.240904   .330929
   8.87586   8.87586      1.00  2.244084   .334679
   8.87575   8.87575      1.00  2.244014   .336479
   8.87565   8.87565      1.00  2.244754   .333899
   8.87555   8.87555      1.00  2.242014   .334049
   8.87545   8.87545      1.00  2.242654   .335199
   8.87535   8.87535      1.00  2.241074   .336069
   8.87524   8.87524      1.00  2.247944   .335489
   8.87514   8.87514      1.00  2.230714   .334789
   8.87503   8.87503      1.00  2.246064   .334969
   8.87493   8.87493      1.00  2.246974   .337929
   8.87482   8.87482      1.00  2.241844   .336989
   8.87472   8.87472      1.00  2.241324   .338149
   8.87461   8.87461      1.00  2.243504   .338359
   8.87450   8.87450      1.00  2.243444   .338199
   8.87438   8.87438      1.00  2.241214   .337599
   8.87427   8.87427      1.00  2.241724   .338489
   8.87416   8.87416      1.00  2.241404   .338489
   8.87405   8.87405      1.00  2.243074   .341049
   8.87394   8.87394      1.00  2.246394   .342799
   8.87382   8.87382      1.00  2.245204   .344649
   8.87371   8.87371      1.00  2.239724   .340339
   8.87359   8.87359      1.00  2.231304   .339179
   8.87347   8.87347      1.00  2.240234   .343029
   8.87335   8.87335      1.00  2.241854   .343479
   8.87325   8.87325      1.00  2.245874   .345919
   8.87313   8.87313      1.00  2.245524   .345579
   8.87301   8.87301      1.00  2.242534   .343859
   8.87290   8.87290      1.00  2.244514   .341989
   8.87279   8.87279      1.00  2.242314   .345289
   8.87267   8.87267      1.00  2.244584   .349479
   8.87255   8.87255      1.00  2.241974   .346479
   8.87244   8.87244      1.00  2.242994   .344689
   8.87232   8.87232      1.00  2.242164   .345709
   8.87221   8.87221      1.00  2.241604   .348089
   8.87210   8.87210      1.00  2.227644   .344469
   8.87199   8.87199      1.00  2.236754   .345799
   8.87188   8.87188      1.00  2.243614   .345569
   8.87177   8.87177      1.00  2.242304   .344699
   8.87166   8.87166      1.00  2.243324   .345859
   8.87155   8.87155      1.00  2.242694   .346809
   8.87144   8.87144      1.00  2.242074   .344409
   8.87133   8.87133      1.00  2.243474   .346039
   8.87121   8.87121      1.00  2.244154   .344759
   8.87110   8.87110      1.00  2.240724   .344199
   8.87099   8.87099      1.00  2.241484   .346199
   8.87088   8.87088      1.00  2.241894   .346789
   8.87076   8.87076      1.00  2.242344   .348459
   8.87065   8.87065      1.00  2.243824   .351139
   8.87053   8.87053      1.00  2.227894   .348199
   8.87041   8.87041      1.00  2.241114   .349629
   8.87029   8.87029      1.00  2.244444   .350929
   8.87017   8.87017      1.00  2.247474   .350019
   8.87006   8.87006      1.00  2.243594   .349659
   8.86993   8.86993      1.00  2.241044   .349209
   8.86982   8.86982      1.00  2.239544   .350029
   8.86971   8.86971      1.00  2.241604   .350009
   8.86959   8.86959      1.00  2.242314   .351659
   8.86947   8.86947      1.00  2.240154   .350889
   8.86936   8.86936      1.00  2.241154   .351849
   8.86925   8.86925      1.00  2.242674   .353169
   8.86914   8.86914      1.00  2.242404   .352559
   8.86901   8.86901      1.00  2.244604   .352299
   8.86890   8.86890      1.00  2.244884   .352499
   8.86880   8.86880      1.00  2.240194   .354419
   8.86870   8.86870      1.00  2.233924   .352649
   8.86857   8.86857      1.00  2.238424   .353949
   8.86846   8.86846      1.00  2.242724   .354909
   8.86835   8.86835      1.00  2.244504   .354969
   8.86824   8.86824      1.00  2.245374   .355669
   8.86814   8.86814      1.00  2.242984   .356329
   8.86803   8.86803      1.00  2.243054   .356689
   8.86792   8.86792      1.00  2.243074   .360519
   8.86781   8.86781      1.00  2.244264   .359959
   8.86769   8.86769      1.00  2.244574   .359499
   8.86758   8.86758      1.00  2.243234   .355419
   8.86747   8.86747      1.00  2.243704   .357309
   8.86737   8.86737      1.00  2.235314   .356109
   8.86725   8.86725      1.00  2.233184   .358629
   8.86714   8.86714      1.00  2.243564   .360319
   8.86703   8.86703      1.00  2.244474   .360079
   8.86693   8.86693      1.00  2.242384   .359349
   8.86682   8.86682      1.00  2.243694   .361579
   8.86670   8.86670      1.00  2.242544   .359729
   8.86660   8.86660      1.00  2.241944   .359039
   8.86650   8.86650      1.00  2.243844   .357319
   8.86639   8.86639      1.00  2.241694   .357429
   8.86628   8.86628      1.00  2.242294   .358259
   8.86618   8.86618      1.00  2.239324   .359629
   8.86608   8.86608      1.00  2.239724   .360399
   8.86598   8.86598      1.00  2.241234   .362489
   8.86587   8.86587      1.00  2.242144   .361189
   8.86577   8.86577      1.00  2.229954   .358159
   8.86567   8.86567      1.00  2.237464   .362009
   8.86556   8.86556      1.00  2.240644   .363649
   8.86546   8.86546      1.00  2.239804   .362359
   8.86536   8.86536      1.00  2.241054   .361029
   8.86526   8.86526      1.00  2.237844   .360989
   8.86515   8.86515      1.00  2.236624   .360099
   8.86504   8.86504      1.00  2.241144   .358479
   8.86494   8.86494      1.00  2.236254   .357429
   8.86484   8.86484      1.00  2.239284   .359909
   8.86472   8.86472      1.00  2.239214   .360229
   8.86461   8.86461      1.00  2.241124   .360249
   8.86451   8.86451      1.00  2.240894   .361349
   8.86440   8.86440      1.00  2.226354   .359759
   8.86429   8.86429      1.00  2.236874   .361439
   8.86418   8.86418      1.00  2.237954   .364269
   8.86407   8.86407      1.00  2.237974   .362599
   8.86396   8.86396      1.00  2.236464   .361869
   8.86384   8.86384      1.00  2.237394   .361369
   8.86372   8.86372      1.00  2.239544   .362779
   8.86360   8.86360      1.00  2.239884   .363019
   8.86350   8.86350      1.00  2.239654   .363589
   8.86338   8.86338      1.00  2.239014   .363739
   8.86326   8.86326      1.00  2.237144   .363909
   8.86314   8.86314      1.00  2.238464   .366159
   8.86302   8.86302      1.00  2.236504   .366259
   8.86290   8.86290      1.00  2.235454   .367399
   8.86279   8.86279      1.00  2.220164   .362569
   8.86268   8.86268      1.00  2.238584   .365339
   8.86257   8.86257      1.00  2.236544   .363149
   8.86244   8.86244      1.00  2.236624   .362429
   8.86233   8.86233      1.00  2.237054   .365849
   8.86223   8.86223      1.00  2.238164   .365509
   8.86213   8.86213      1.00  2.238954   .365809
   8.86201   8.86201      1.00  2.236424   .364499
   8.86190   8.86190      1.00  2.236814   .364309
   8.86179   8.86179      1.00  2.238584   .366699
   8.86169   8.86169      1.00  2.235514   .365009
   8.86157   8.86157      1.00  2.234204   .365479
   8.86146   8.86146      1.00  2.234224   .364509
   8.86135   8.86135      1.00  2.221784   .362289
   8.86124   8.86124      1.00  2.233714   .365059
   8.86112   8.86112      1.00  2.235824   .363959
   8.86100   8.86100      1.00  2.237134   .365459
   8.86089   8.86089      1.00  2.237024   .365629
   8.86078   8.86078      1.00  2.235134   .363169
   8.86066   8.86066      1.00  2.233724   .364079
   8.86054   8.86054      1.00  2.234484   .363569
   8.86043   8.86043      1.00  2.236274   .363469
   8.86031   8.86031      1.00  2.237934   .364979
   8.86019   8.86019      1.00  2.231944   .363489
   8.86007   8.86007      1.00  2.236074   .362719
   8.85996   8.85996      1.00  2.234634   .363939
   8.85985   8.85985      1.00  2.236574   .363779
   8.85972   8.85972      1.00  2.221704   .361329
   8.85960   8.85960      1.00  2.235674   .363009
   8.85949   8.85949      1.00  2.233694   .363969
   8.85938   8.85938      1.00  2.232134   .363189
   8.85926   8.85926      1.00  2.233464   .365219
   8.85915   8.85915      1.00  2.229684   .365399
   8.85904   8.85904      1.00  2.234064   .365819
   8.85893   8.85893      1.00  2.235004   .365419
   8.85881   8.85881      1.00  2.230454   .364139
   8.85870   8.85870      1.00  2.233284   .366139
   8.85859   8.85859      1.00  2.234774   .365329
   8.85849   8.85849      1.00  2.235404   .365009
   8.85837   8.85837      1.00  2.233404   .365949
   8.85826   8.85826      1.00  2.234794   .365819
   8.85816   8.85816      1.00  2.230464   .366049
   8.85805   8.85805      1.00  2.215804   .364419
   8.85793   8.85793      1.00  2.230514   .368399
   8.85782   8.85782      1.00  2.231684   .367399
   8.85771   8.85771      1.00  2.233194   .368079
   8.85760   8.85760      1.00  2.232214   .368039
   8.85749   8.85749      1.00  2.233044   .369759
   8.85738   8.85738      1.00  2.234924   .371349
   8.85728   8.85728      1.00  2.231764   .370509
   8.85717   8.85717      1.00  2.233754   .369309
   8.85706   8.85706      1.00  2.229564   .370479
   8.85694   8.85694      1.00  2.227434   .368519
   8.85684   8.85684      1.00  2.229224   .368509
   8.85673   8.85673      1.00  2.229304   .368349
   8.85662   8.85662      1.00  2.228864   .368959
   8.85651   8.85651      1.00  2.229254   .367159
   8.85641   8.85641      1.00  2.219384   .367219
   8.85631   8.85631      1.00  2.230174   .365399
   8.85621   8.85621      1.00  2.232934   .367319
   8.85610   8.85610      1.00  2.231154   .365109
   8.85600   8.85600      1.00  2.228464   .365439
   8.85590   8.85590      1.00  2.229574   .365509
   8.85579   8.85579      1.00  2.226904   .363689
   8.85568   8.85568      1.00  2.227694   .365049
   8.85559   8.85559      1.00  2.230514   .365759
   8.85549   8.85549      1.00  2.229614   .367509
   8.85539   8.85539      1.00  2.228914   .366529
   8.85528   8.85528      1.00  2.230014   .369019
   8.85518   8.85518      1.00  2.227544   .367899
   8.85507   8.85507      1.00  2.228554   .367159
   8.85497   8.85497      1.00  2.214734   .364399
   8.85486   8.85486      1.00  2.227814   .365279
   8.85476   8.85476      1.00  2.224544   .364139
   8.85465   8.85465      1.00  2.223244   .363969
   8.85454   8.85454      1.00  2.222364   .363089
   8.85443   8.85443      1.00  2.226264   .366129
   8.85432   8.85432      1.00  2.227134   .364329
   8.85421   8.85421      1.00  2.229394   .365109
   8.85410   8.85410      1.00  2.227804   .365569
   8.85398   8.85398      1.00  2.226274   .366049
   8.85387   8.85387      1.00  2.227444   .365369
   8.85376   8.85376      1.00  2.224624   .364429
   8.85363   8.85363      1.00  2.223424   .364789
   8.85351   8.85351      1.00  2.224194   .364329
   8.85341   8.85341      1.00  2.207334   .364019
   8.85330   8.85330      1.00  2.220824   .364489
   8.85317   8.85317      1.00  2.224594   .365239
   8.85306   8.85306      1.00  2.223744   .363789
   8.85295   8.85295      1.00  2.224114   .362799
   8.85284   8.85284      1.00  2.224774   .363269
   8.85272   8.85272      1.00  2.221954   .361959
   8.85260   8.85260      1.00  2.222914   .362009
   8.85248   8.85248      1.00  2.223824   .364919
   8.85237   8.85237      1.00  2.221374   .363749
   8.85226   8.85226      1.00  2.218354   .362959
   8.85215   8.85215      1.00  2.219684   .362629
   8.85204   8.85204      1.00  2.221074   .363699
   8.85193   8.85193      1.00  2.219814   .363219
   8.85182   8.85182      1.00  2.208244   .361279
   8.85171   8.85171      1.00  2.223544   .362759
   8.85160   8.85160      1.00  2.224064   .364659
   8.85149   8.85149      1.00  2.219734   .362899
   8.85138   8.85138      1.00  2.220394   .363879
   8.85127   8.85127      1.00  2.217364   .362679
   8.85116   8.85116      1.00  2.217454   .361519
   8.85105   8.85105      1.00  2.216784   .361539
   8.85093   8.85093      1.00  2.215564   .361629
   8.85081   8.85081      1.00  2.219594   .362599
   8.85070   8.85070      1.00  2.221484   .362649
   8.85059   8.85059      1.00  2.219454   .362439
   8.85047   8.85047      1.00  2.219644   .363969
   8.85034   8.85034      1.00  2.219654   .362999
   8.85023   8.85023      1.00  2.202424   .360839
   8.85011   8.85011      1.00  2.219334   .362609
   8.84999   8.84999      1.00  2.218184   .364759
   8.84988   8.84988      1.00  2.216754   .362119
   8.84976   8.84976      1.00  2.215934   .363159
   8.84964   8.84964      1.00  2.214954   .365849
   8.84952   8.84952      1.00  2.218234   .364229
   8.84941   8.84941      1.00  2.218654   .362459
   8.84930   8.84930      1.00  2.219794   .364679
   8.84919   8.84919      1.00  2.217754   .366499
   8.84906   8.84906      1.00  2.215164   .363949
   8.84895   8.84895      1.00  2.217134   .363759
   8.84885   8.84885      1.00  2.215464   .361489
   8.84874   8.84874      1.00  2.215604   .362059
   8.84863   8.84863      1.00  2.206414   .361649
   8.84851   8.84851      1.00  2.209854   .360979
   8.84840   8.84840      1.00  2.214764   .364859
   8.84830   8.84830      1.00  2.215474   .363239
   8.84819   8.84819      1.00  2.218704   .362039
   8.84807   8.84807      1.00  2.219844   .364259
   8.84796   8.84796      1.00  2.216424   .363079
   8.84785   8.84785      1.00  2.212584   .361459
   8.84773   8.84773      1.00  2.215674   .363179
   8.84762   8.84762      1.00  2.215144   .364869
   8.84752   8.84752      1.00  2.213064   .364099
   8.84741   8.84741      1.00  2.217664   .367289
   8.84729   8.84729      1.00  2.212874   .364509
   8.84718   8.84718      1.00  2.214574   .362889
   8.84708   8.84708      1.00  2.204424   .359139
   8.84697   8.84697      1.00  2.214734   .361449
   8.84686   8.84686      1.00  2.218134   .363289
   8.84674   8.84674      1.00  2.218364   .363409
   8.84664   8.84664      1.00  2.213194   .361339
   8.84654   8.84654      1.00  2.210234   .359929
   8.84643   8.84643      1.00  2.210524   .361469
   8.84632   8.84632      1.00  2.212054   .364509
   8.84622   8.84622      1.00  2.214354   .361759
   8.84612   8.84612      1.00  2.210604   .361539
   8.84602   8.84602      1.00  2.215254   .362809
   8.84591   8.84591      1.00  2.213984   .362519
   8.84580   8.84580      1.00  2.217934   .362709
   8.84570   8.84570      1.00  2.206584   .358839
   8.84560   8.84560      1.00  2.211584   .360939
   8.84550   8.84550      1.00  2.217344   .361089
   8.84540   8.84540      1.00  2.212214   .359499
   8.84529   8.84529      1.00  2.212104   .362089
   8.84519   8.84519      1.00  2.212604   .362739
   8.84509   8.84509      1.00  2.215904   .364719
   8.84499   8.84499      1.00  2.213794   .368119
   8.84488   8.84488      1.00  2.213694   .366959
   8.84476   8.84476      1.00  2.213354   .367209
   8.84465   8.84465      1.00  2.215694   .366119
   8.84455   8.84455      1.00  2.217144   .358469
   8.84444   8.84444      1.00  2.216064   .361829
   8.84433   8.84433      1.00  2.211524   .360729
   8.84422   8.84422      1.00  2.198284   .357889
   8.84411   8.84411      1.00  2.211344   .360619
   8.84399   8.84399      1.00  2.212604   .360819
   8.84388   8.84388      1.00  2.215134   .361959
   8.84376   8.84376      1.00  2.216004   .361459
   8.84365   8.84365      1.00  2.218474   .363249
   8.84353   8.84353      1.00  2.216864   .361429
   8.84342   8.84342      1.00  2.216054   .362669
   8.84330   8.84330      1.00  2.216374   .359829
   8.84318   8.84318      1.00  2.211654   .363619
   8.84307   8.84307      1.00  2.215754   .364339
   8.84295   8.84295      1.00  2.210764   .363379
   8.84283   8.84283      1.00  2.214304   .364099
   8.84273   8.84273      1.00  2.199394   .360989
   8.84261   8.84261      1.00  2.213384   .366289
   8.84250   8.84250      1.00  2.214354   .366119
   8.84238   8.84238      1.00  2.217574   .367119
   8.84227   8.84227      1.00  2.217614   .367099
   8.84216   8.84216      1.00  2.212734   .368489
   8.84205   8.84205      1.00  2.216514   .372539
   8.84194   8.84194      1.00  2.213714   .371069
   8.84183   8.84183      1.00  2.212144   .370239
   8.84172   8.84172      1.00  2.210544   .371189
   8.84161   8.84161      1.00  2.214354   .371899
   8.84149   8.84149      1.00  2.215074   .367279
   8.84139   8.84139      1.00  2.213454   .367479
   8.84128   8.84128      1.00  2.217174   .366819
   8.84116   8.84116      1.00  2.200364   .365099
   8.84104   8.84104      1.00  2.212964   .367349
   8.84094   8.84094      1.00  2.215134   .365759
   8.84082   8.84082      1.00  2.211044   .365179
   8.84070   8.84070      1.00  2.210754   .367339
   8.84058   8.84058      1.00  2.209814   .366919
   8.84047   8.84047      1.00  2.209914   .365989
   8.84035   8.84035      1.00  2.208874   .365929
   8.84023   8.84023      1.00  2.214654   .367369
   8.84010   8.84010      1.00  2.216004   .368339
   8.83999   8.83999      1.00  2.212234   .367149
   8.83988   8.83988      1.00  2.213844   .367469
   8.83976   8.83976      1.00  2.213624   .366839
   8.83964   8.83964      1.00  2.212654   .368769
   8.83953   8.83953      1.00  2.199084   .369049
   8.83942   8.83942      1.00  2.212374   .368549
   8.83930   8.83930      1.00  2.208884   .368629
   8.83918   8.83918      1.00  2.210474   .368699
   8.83907   8.83907      1.00  2.212964   .369369
   8.83896   8.83896      1.00  2.213564   .367059
   8.83885   8.83885      1.00  2.215674   .369509
   8.83874   8.83874      1.00  2.216384   .371079
   8.83863   8.83863      1.00  2.214314   .370649
   8.83851   8.83851      1.00  2.212374   .372009
   8.83840   8.83840      1.00  2.212684   .370569
   8.83829   8.83829      1.00  2.212494   .371529
   8.83819   8.83819      1.00  2.210814   .371379
   8.83809   8.83809      1.00  2.212284   .371229
   8.83797   8.83797      1.00  2.201734   .370949
   8.83785   8.83785      1.00  2.210524   .372449
   8.83774   8.83774      1.00  2.216534   .372939
   8.83764   8.83764      1.00  2.216104   .373709
   8.83752   8.83752      1.00  2.217704   .372569
   8.83741   8.83741      1.00  2.215304   .371749
   8.83731   8.83731      1.00  2.216184   .371929
   8.83720   8.83720      1.00  2.217114   .373289
   8.83708   8.83708      1.00  2.214664   .373859
   8.83697   8.83697      1.00  2.216174   .375909
   8.83687   8.83687      1.00  2.211384   .373919
   8.83676   8.83676      1.00  2.214064   .375489
   8.83665   8.83665      1.00  2.217294   .375309
   8.83654   8.83654      1.00  2.217514   .376239
   8.83644   8.83644      1.00  2.202934   .371799
   8.83634   8.83634      1.00  2.217414   .377409
   8.83623   8.83623      1.00  2.219984   .377379
   8.83612   8.83612      1.00  2.214474   .378879
   8.83602   8.83602      1.00  2.213504   .376859
   8.83592   8.83592      1.00  2.213374   .376019
   8.83581   8.83581      1.00  2.212024   .377339
   8.83571   8.83571      1.00  2.215924   .377869
   8.83561   8.83561      1.00  2.213834   .376329
   8.83551   8.83551      1.00  2.216254   .376939
   8.83540   8.83540      1.00  2.217494   .376789
   8.83530   8.83530      1.00  2.219314   .379589
   8.83520   8.83520      1.00  2.218334   .377749
   8.83510   8.83510      1.00  2.212924   .377299
   8.83499   8.83499      1.00  2.201934   .376529
   8.83488   8.83488      1.00  2.217824   .377079
   8.83478   8.83478      1.00  2.214014   .377219
   8.83467   8.83467      1.00  2.215714   .379749
   8.83456   8.83456      1.00  2.215934   .381859
   8.83445   8.83445      1.00  2.216894   .380089
   8.83434   8.83434      1.00  2.219364   .381959
   8.83423   8.83423      1.00  2.218194   .380489
   8.83411   8.83411      1.00  2.217034   .380929
   8.83399   8.83399      1.00  2.214574   .380119
   8.83389   8.83389      1.00  2.213594   .378509
   8.83378   8.83378      1.00  2.212324   .379409
   8.83366   8.83366      1.00  2.214764   .381539
   8.83354   8.83354      1.00  2.214404   .380509
   8.83343   8.83343      1.00  2.194524   .377769
   8.83331   8.83331      1.00  2.213804   .384109
   8.83319   8.83319      1.00  2.217214   .385199
   8.83308   8.83308      1.00  2.218814   .384129
   8.83297   8.83297      1.00  2.221154   .385469
   8.83285   8.83285      1.00  2.219064   .386699
   8.83273   8.83273      1.00  2.215404   .386909
   8.83261   8.83261      1.00  2.214174   .388259
   8.83251   8.83251      1.00  2.215824   .388299
   8.83240   8.83240      1.00  2.214194   .389469
   8.83228   8.83228      1.00  2.216604   .389439
   8.83216   8.83216      1.00  2.214794   .388849
   8.83206   8.83206      1.00  2.213844   .390239
   8.83195   8.83195      1.00  2.206194   .389919
   8.83184   8.83184      1.00  2.212684   .391119
   8.83173   8.83173      1.00  2.219894   .387429
   8.83162   8.83162      1.00  2.216834   .385159
   8.83151   8.83151      1.00  2.215984   .385919
   8.83140   8.83140      1.00  2.215694   .385919
   8.83128   8.83128      1.00  2.207454   .385529
   8.83117   8.83117      1.00  2.213974   .387429
   8.83107   8.83107      1.00  2.216414   .390339
   8.83095   8.83095      1.00  2.216664   .390199
   8.83084   8.83084      1.00  2.213754   .391399
   8.83073   8.83073      1.00  2.215144   .389409
   8.83061   8.83061      1.00  2.214584   .387619
   8.83049   8.83049      1.00  2.218774   .390319
   8.83037   8.83037      1.00  2.210134   .388079
   8.83025   8.83025      1.00  2.209394   .385609
   8.83014   8.83014      1.00  2.212374   .389229
   8.83001   8.83001      1.00  2.212914   .388809
   8.82990   8.82990      1.00  2.215984   .391639
   8.82978   8.82978      1.00  2.215874   .389259
   8.82966   8.82966      1.00  2.217544   .388599
   8.82955   8.82955      1.00  2.214374   .387899
   8.82943   8.82943      1.00  2.215624   .390399
   8.82932   8.82932      1.00  2.213284   .387979
   8.82921   8.82921      1.00  2.213934   .389089
   8.82909   8.82909      1.00  2.217144   .389629
   8.82898   8.82898      1.00  2.213704   .390679
   8.82887   8.82887      1.00  2.213354   .390279
   8.82876   8.82876      1.00  2.196284   .388399
   8.82865   8.82865      1.00  2.209694   .390239
   8.82854   8.82854      1.00  2.216984   .390079
   8.82843   8.82843      1.00  2.213934   .391319
   8.82832   8.82832      1.00  2.215434   .391629
   8.82821   8.82821      1.00  2.216274   .391779
   8.82809   8.82809      1.00  2.217054   .391029
   8.82799   8.82799      1.00  2.214394   .391089
   8.82787   8.82787      1.00  2.216294   .392289
   8.82776   8.82776      1.00  2.211774   .394219
   8.82765   8.82765      1.00  2.211224   .393139
   8.82755   8.82755      1.00  2.212784   .393359
   8.82744   8.82744      1.00  2.212174   .392329
   8.82733   8.82733      1.00  2.212794   .391249
   8.82721   8.82721      1.00  2.214954   .395069
   8.82711   8.82711      1.00  2.217334   .396169
   8.82700   8.82700      1.00  2.200014   .391539
   8.82689   8.82689      1.00  2.214344   .393849
   8.82678   8.82678      1.00  2.215124   .393549
   8.82667   8.82667      1.00  2.213314   .393029
   8.82657   8.82657      1.00  2.215554   .391499
   8.82646   8.82646      1.00  2.211324   .391219
   8.82636   8.82636      1.00  2.213404   .390169
   8.82626   8.82626      1.00  2.210714   .392299
   8.82616   8.82616      1.00  2.215884   .395279
   8.82605   8.82605      1.00  2.215164   .393779
   8.82594   8.82594      1.00  2.215644   .395699
   8.82584   8.82584      1.00  2.215194   .394649
   8.82574   8.82574      1.00  2.212854   .393359
   8.82563   8.82563      1.00  2.196054   .389659
   8.82553   8.82553      1.00  2.206674   .392529
   8.82543   8.82543      1.00  2.211454   .393419
   8.82533   8.82533      1.00  2.213344   .390979
   8.82523   8.82523      1.00  2.213234   .391549
   8.82512   8.82512      1.00  2.209914   .392519
   8.82502   8.82502      1.00  2.213344   .394199
   8.82491   8.82491      1.00  2.214314   .393389
   8.82480   8.82480      1.00  2.215814   .392629
   8.82469   8.82469      1.00  2.212424   .393169
   8.82459   8.82459      1.00  2.209304   .394819
   8.82449   8.82449      1.00  2.212614   .393899
   8.82438   8.82438      1.00  2.210794   .395509
   8.82426   8.82426      1.00  2.212894   .393199
   8.82415   8.82415      1.00  2.205234   .392029
   8.82404   8.82404      1.00  2.204634   .392739
   8.82392   8.82392      1.00  2.210424   .393049
   8.82380   8.82380      1.00  2.212704   .393749
   8.82369   8.82369      1.00  2.214614   .394989
   8.82357   8.82357      1.00  2.211844   .394879
   8.82345   8.82345      1.00  2.213684   .394199
   8.82333   8.82333      1.00  2.209274   .396249
   8.82322   8.82322      1.00  2.210584   .397539
   8.82311   8.82311      1.00  2.204344   .397179
   8.82299   8.82299      1.00  2.208644   .399179
   8.82287   8.82287      1.00  2.210344   .399479
   8.82276   8.82276      1.00  2.208694   .398699
   8.82265   8.82265      1.00  2.213184   .398319
   8.82253   8.82253      1.00  2.207154   .396599
   8.82242   8.82242      1.00  2.211154   .397409
   8.82231   8.82231      1.00  2.212304   .396889
   8.82220   8.82220      1.00  2.210994   .394749
   8.82208   8.82208      1.00  2.207634   .394199
   8.82197   8.82197      1.00  2.212194   .397279
   8.82186   8.82186      1.00  2.210794   .394189
   8.82175   8.82175      1.00  2.209294   .395139
   8.82164   8.82164      1.00  2.210584   .395659
   8.82153   8.82153      1.00  2.206394   .397479
   8.82142   8.82142      1.00  2.210624   .399249
   8.82131   8.82131      1.00  2.210394   .393989
   8.82119   8.82119      1.00  2.214664   .394699
   8.82108   8.82108      1.00  2.193754   .389749
   8.82097   8.82097      1.00  2.204404   .392019
   8.82086   8.82086      1.00  2.207434   .391729
   8.82074   8.82074      1.00  2.209504   .394949
   8.82062   8.82062      1.00  2.207534   .395619
   8.82050   8.82050      1.00  2.209344   .395279
   8.82039   8.82039      1.00  2.211934   .395559
   8.82026   8.82026      1.00  2.208394   .395079
   8.82014   8.82014      1.00  2.213794   .394519
   8.82003   8.82003      1.00  2.207814   .393249
   8.81991   8.81991      1.00  2.212364   .393889
   8.81979   8.81979      1.00  2.211614   .393429
   8.81967   8.81967      1.00  2.207614   .394859
   8.81956   8.81956      1.00  2.200024   .392959
   8.81945   8.81945      1.00  2.205034   .392539
   8.81933   8.81933      1.00  2.207404   .393069
   8.81922   8.81922      1.00  2.208304   .393129
   8.81911   8.81911      1.00  2.207884   .393349
   8.81899   8.81899      1.00  2.207764   .394429
   8.81888   8.81888      1.00  2.211214   .394459
   8.81877   8.81877      1.00  2.211384   .394779
   8.81866   8.81866      1.00  2.213704   .395809
   8.81855   8.81855      1.00  2.209074   .394399
   8.81844   8.81844      1.00  2.205624   .393339
   8.81832   8.81832      1.00  2.205864   .394999
   8.81821   8.81821      1.00  2.206694   .396779
   8.81810   8.81810      1.00  2.209594   .395759
   8.81799   8.81799      1.00  2.200314   .392779
   8.81787   8.81787      1.00  2.206904   .392919
   8.81777   8.81777      1.00  2.209834   .396519
   8.81766   8.81766      1.00  2.210744   .394899
   8.81755   8.81755      1.00  2.210874   .392849
   8.81744   8.81744      1.00  2.208754   .392899
   8.81733   8.81733      1.00  2.206064   .394409
   8.81727   8.81727      1.00  2.208484   .395669
