# Supplementary material for: Direct Observation of Palladium Leaching from Pd/C by a Simple Method: X-ray Absorption Spectroscopy of Heterogeneous Mixtures
Source: ACS Omega. 2023 Jun 7;8(24):21787–92. doi: 10.1021/acsomega.3c01343 (PMC10286095; doi:10.1021/acsomega.3c01343)
Supplement: Supplementary file 2 — ao3c01343_si_002.zip [file ao3c01343_si_002.zip › Figure 7,8/22_RK_AirOx_25C_05N_slow_HCl_30min_31.qd]

  9809     KEK-PF   NW10A
 _slow_HCl_30min 20.12.12 7:04: - 20.12.12 7:05: Serial#KEKPF-NW10A_047951
 22_RK_AirOx_25C_05N_slow_HCl_30min                                              
 Ring :   6.5 GeV    50.1 mA -   50.1 mA
 Mono :   Si(311)       D=  1.63747 A    Initial angle=  9.00021 deg
 NW10A     Transmission( 2)   Repetition= 31     Points= 1654
 Param file : QXAFS(SYNC)     angle axis (*)     Block =    1

 Block      Init-Ang  Final-Ang     Step/deg     Time/s       Num
     1        9.00021   8.81727          ***       1.00      1654
 Ortec(-1)     NDCH = 3
  Angle(c)  Angle(o)    time/s         2         3
      Mode         0         0         1         2
    Offset         0         0    .00492    .00311
   9.00021   9.00021      1.00  2.311554  2.350609
   9.00012   9.00012      1.00  2.309294  2.347539
   9.00001   9.00001      1.00  2.310614  2.348879
   8.99990   8.99990      1.00  2.315024  2.354079
   8.99979   8.99979      1.00  2.301974  2.341649
   8.99967   8.99967      1.00  2.313754  2.353009
   8.99955   8.99955      1.00  2.316084  2.354999
   8.99943   8.99943      1.00  2.313654  2.357319
   8.99933   8.99933      1.00  2.312724  2.354729
   8.99922   8.99922      1.00  2.316824  2.361119
   8.99911   8.99911      1.00  2.316704  2.354739
   8.99900   8.99900      1.00  2.317344  2.360229
   8.99890   8.99890      1.00  2.314344  2.357579
   8.99879   8.99879      1.00  2.312574  2.354759
   8.99868   8.99868      1.00  2.310394  2.352889
   8.99857   8.99857      1.00  2.312214  2.354219
   8.99846   8.99846      1.00  2.315654  2.359729
   8.99835   8.99835      1.00  2.313284  2.353509
   8.99824   8.99824      1.00  2.313064  2.355829
   8.99813   8.99813      1.00  2.301324  2.346039
   8.99803   8.99803      1.00  2.312374  2.356639
   8.99792   8.99792      1.00  2.316994  2.363099
   8.99781   8.99781      1.00  2.312584  2.357399
   8.99770   8.99770      1.00  2.311514  2.361649
   8.99759   8.99759      1.00  2.313454  2.358689
   8.99748   8.99748      1.00  2.313764  2.360169
   8.99737   8.99737      1.00  2.312024  2.355379
   8.99726   8.99726      1.00  2.311724  2.359279
   8.99715   8.99715      1.00  2.309834  2.355819
   8.99705   8.99705      1.00  2.310714  2.356049
   8.99694   8.99694      1.00  2.309894  2.358079
   8.99683   8.99683      1.00  2.314744  2.363179
   8.99673   8.99673      1.00  2.314664  2.364199
   8.99663   8.99663      1.00  2.298824  2.346769
   8.99652   8.99652      1.00  2.308264  2.358179
   8.99641   8.99641      1.00  2.309814  2.358409
   8.99631   8.99631      1.00  2.308524  2.356859
   8.99621   8.99621      1.00  2.309384  2.357559
   8.99610   8.99610      1.00  2.310254  2.361509
   8.99600   8.99600      1.00  2.308844  2.357739
   8.99590   8.99590      1.00  2.311044  2.361619
   8.99580   8.99580      1.00  2.308814  2.359549
   8.99569   8.99569      1.00  2.309484  2.358889
   8.99559   8.99559      1.00  2.309574  2.360139
   8.99549   8.99549      1.00  2.311494  2.361699
   8.99539   8.99539      1.00  2.309874  2.362649
   8.99529   8.99529      1.00  2.310334  2.365019
   8.99518   8.99518      1.00  2.306364  2.360189
   8.99508   8.99508      1.00  2.295434  2.349129
   8.99498   8.99498      1.00  2.308434  2.362479
   8.99487   8.99487      1.00  2.304604  2.357789
   8.99477   8.99477      1.00  2.311274  2.363809
   8.99467   8.99467      1.00  2.309844  2.366079
   8.99456   8.99456      1.00  2.310094  2.365749
   8.99445   8.99445      1.00  2.311954  2.366159
   8.99434   8.99434      1.00  2.307094  2.359539
   8.99423   8.99423      1.00  2.306894  2.361999
   8.99412   8.99412      1.00  2.304064  2.359479
   8.99400   8.99400      1.00  2.303884  2.357659
   8.99389   8.99389      1.00  2.306934  2.362419
   8.99378   8.99378      1.00  2.308314  2.366559
   8.99367   8.99367      1.00  2.308734  2.366119
   8.99355   8.99355      1.00  2.290914  2.344439
   8.99343   8.99343      1.00  2.305924  2.364429
   8.99332   8.99332      1.00  2.310364  2.369659
   8.99321   8.99321      1.00  2.308684  2.368199
   8.99309   8.99309      1.00  2.308514  2.365549
   8.99297   8.99297      1.00  2.307134  2.367809
   8.99286   8.99286      1.00  2.303034  2.363609
   8.99276   8.99276      1.00  2.307674  2.366699
   8.99264   8.99264      1.00  2.303634  2.363339
   8.99253   8.99253      1.00  2.305764  2.369459
   8.99242   8.99242      1.00  2.304044  2.365069
   8.99232   8.99232      1.00  2.305204  2.365759
   8.99220   8.99220      1.00  2.305254  2.365899
   8.99209   8.99209      1.00  2.303494  2.364149
   8.99198   8.99198      1.00  2.299234  2.359909
   8.99188   8.99188      1.00  2.301624  2.360749
   8.99176   8.99176      1.00  2.303794  2.362669
   8.99165   8.99165      1.00  2.300714  2.361099
   8.99155   8.99155      1.00  2.301044  2.361589
   8.99144   8.99144      1.00  2.302654  2.364569
   8.99132   8.99132      1.00  2.304314  2.368839
   8.99121   8.99121      1.00  2.304844  2.369279
   8.99111   8.99111      1.00  2.303674  2.370409
   8.99100   8.99100      1.00  2.305764  2.372999
   8.99088   8.99088      1.00  2.304214  2.368159
   8.99076   8.99076      1.00  2.304684  2.366839
   8.99065   8.99065      1.00  2.303944  2.369499
   8.99054   8.99054      1.00  2.291694  2.356229
   8.99042   8.99042      1.00  2.302284  2.369319
   8.99030   8.99030      1.00  2.300744  2.369949
   8.99019   8.99019      1.00  2.304834  2.370959
   8.99008   8.99008      1.00  2.304504  2.370069
   8.98995   8.98995      1.00  2.303744  2.369989
   8.98983   8.98983      1.00  2.301664  2.370869
   8.98972   8.98972      1.00  2.306374  2.377729
   8.98960   8.98960      1.00  2.305104  2.373609
   8.98948   8.98948      1.00  2.298764  2.364739
   8.98936   8.98936      1.00  2.303734  2.370119
   8.98926   8.98926      1.00  2.297144  2.364469
   8.98915   8.98915      1.00  2.300504  2.367999
   8.98904   8.98904      1.00  2.297894  2.366759
   8.98892   8.98892      1.00  2.298404  2.366179
   8.98881   8.98881      1.00  2.304084  2.373079
   8.98870   8.98870      1.00  2.305404  2.377229
   8.98859   8.98859      1.00  2.301784  2.370499
   8.98848   8.98848      1.00  2.304164  2.372299
   8.98837   8.98837      1.00  2.303744  2.375169
   8.98826   8.98826      1.00  2.303724  2.372489
   8.98815   8.98815      1.00  2.303734  2.377179
   8.98804   8.98804      1.00  2.299224  2.368679
   8.98794   8.98794      1.00  2.298964  2.370309
   8.98783   8.98783      1.00  2.299634  2.369349
   8.98771   8.98771      1.00  2.302524  2.371189
   8.98760   8.98760      1.00  2.299804  2.371739
   8.98749   8.98749      1.00  2.290054  2.362919
   8.98738   8.98738      1.00  2.302104  2.375029
   8.98727   8.98727      1.00  2.300414  2.377099
   8.98716   8.98716      1.00  2.301074  2.374859
   8.98705   8.98705      1.00  2.301944  2.378429
   8.98695   8.98695      1.00  2.298564  2.373819
   8.98684   8.98684      1.00  2.299014  2.376389
   8.98673   8.98673      1.00  2.298454  2.372489
   8.98662   8.98662      1.00  2.303524  2.379589
   8.98652   8.98652      1.00  2.296244  2.373979
   8.98641   8.98641      1.00  2.304364  2.380539
   8.98630   8.98630      1.00  2.304394  2.382089
   8.98620   8.98620      1.00  2.300574  2.378949
   8.98610   8.98610      1.00  2.293114  2.368499
   8.98600   8.98600      1.00  2.296734  2.372079
   8.98589   8.98589      1.00  2.297834  2.373619
   8.98580   8.98580      1.00  2.299794  2.373509
   8.98569   8.98569      1.00  2.301304  2.379139
   8.98559   8.98559      1.00  2.297154  2.375389
   8.98548   8.98548      1.00  2.300344  2.375259
   8.98538   8.98538      1.00  2.300864  2.378659
   8.98528   8.98528      1.00  2.303234  2.379809
   8.98517   8.98517      1.00  2.297944  2.375989
   8.98507   8.98507      1.00  2.299164  2.374669
   8.98496   8.98496      1.00  2.302694  2.383799
   8.98486   8.98486      1.00  2.299274  2.377079
   8.98475   8.98475      1.00  2.302344  2.383349
   8.98464   8.98464      1.00  2.281054  2.361549
   8.98454   8.98454      1.00  2.299584  2.378209
   8.98443   8.98443      1.00  2.297964  2.379479
   8.98431   8.98431      1.00  2.301104  2.383459
   8.98420   8.98420      1.00  2.303594  2.384449
   8.98409   8.98409      1.00  2.299334  2.381379
   8.98399   8.98399      1.00  2.305634  2.386329
   8.98387   8.98387      1.00  2.302054  2.384169
   8.98375   8.98375      1.00  2.297664  2.380059
   8.98363   8.98363      1.00  2.297844  2.378519
   8.98353   8.98353      1.00  2.297654  2.377579
   8.98341   8.98341      1.00  2.294314  2.371869
   8.98328   8.98328      1.00  2.298254  2.381329
   8.98318   8.98318      1.00  2.301074  2.387169
   8.98306   8.98306      1.00  2.283384  2.367789
   8.98294   8.98294      1.00  2.301914  2.389709
   8.98283   8.98283      1.00  2.302154  2.388829
   8.98271   8.98271      1.00  2.300454  2.386739
   8.98260   8.98260      1.00  2.301184  2.388799
   8.98248   8.98248      1.00  2.300584  2.383999
   8.98237   8.98237      1.00  2.298764  2.388119
   8.98226   8.98226      1.00  2.299964  2.389099
   8.98216   8.98216      1.00  2.300704  2.385479
   8.98204   8.98204      1.00  2.295714  2.383049
   8.98192   8.98192      1.00  2.299284  2.385049
   8.98182   8.98182      1.00  2.299884  2.387609
   8.98172   8.98172      1.00  2.303114  2.393019
   8.98160   8.98160      1.00  2.302074  2.392099
   8.98149   8.98149      1.00  2.285414  2.370929
   8.98138   8.98138      1.00  2.300164  2.388349
   8.98127   8.98127      1.00  2.294434  2.379759
   8.98116   8.98116      1.00  2.294934  2.384199
   8.98104   8.98104      1.00  2.299844  2.389819
   8.98093   8.98093      1.00  2.298544  2.393419
   8.98082   8.98082      1.00  2.297784  2.391139
   8.98070   8.98070      1.00  2.301514  2.394089
   8.98058   8.98058      1.00  2.299174  2.391899
   8.98047   8.98047      1.00  2.300744  2.396339
   8.98035   8.98035      1.00  2.302584  2.395279
   8.98023   8.98023      1.00  2.299884  2.394199
   8.98011   8.98011      1.00  2.296474  2.391039
   8.98000   8.98000      1.00  2.297104  2.390559
   8.97989   8.97989      1.00  2.284984  2.374399
   8.97976   8.97976      1.00  2.294004  2.386479
   8.97964   8.97964      1.00  2.297894  2.392949
   8.97953   8.97953      1.00  2.300724  2.393629
   8.97942   8.97942      1.00  2.296594  2.389509
   8.97930   8.97930      1.00  2.297114  2.390839
   8.97919   8.97919      1.00  2.301044  2.392349
   8.97908   8.97908      1.00  2.298904  2.389049
   8.97897   8.97897      1.00  2.298934  2.390449
   8.97886   8.97886      1.00  2.293734  2.386529
   8.97874   8.97874      1.00  2.294594  2.386579
   8.97863   8.97863      1.00  2.290664  2.384009
   8.97852   8.97852      1.00  2.300014  2.395269
   8.97841   8.97841      1.00  2.298384  2.389819
   8.97830   8.97830      1.00  2.284124  2.377519
   8.97820   8.97820      1.00  2.299914  2.391829
   8.97809   8.97809      1.00  2.299954  2.395069
   8.97797   8.97797      1.00  2.297944  2.393329
   8.97786   8.97786      1.00  2.298444  2.393529
   8.97776   8.97776      1.00  2.299714  2.395199
   8.97765   8.97765      1.00  2.294854  2.390799
   8.97753   8.97753      1.00  2.298374  2.394339
   8.97742   8.97742      1.00  2.294864  2.390499
   8.97731   8.97731      1.00  2.296884  2.392799
   8.97721   8.97721      1.00  2.296124  2.394489
   8.97709   8.97709      1.00  2.298014  2.395799
   8.97699   8.97699      1.00  2.296574  2.393599
   8.97688   8.97688      1.00  2.296244  2.397739
   8.97677   8.97677      1.00  2.282784  2.376759
   8.97666   8.97666      1.00  2.294814  2.391949
   8.97655   8.97655      1.00  2.296884  2.391869
   8.97645   8.97645      1.00  2.294264  2.390919
   8.97635   8.97635      1.00  2.293844  2.394159
   8.97624   8.97624      1.00  2.293514  2.394639
   8.97613   8.97613      1.00  2.299644  2.401149
   8.97603   8.97603      1.00  2.295804  2.395619
   8.97593   8.97593      1.00  2.297874  2.399629
   8.97583   8.97583      1.00  2.293224  2.395899
   8.97572   8.97572      1.00  2.295584  2.396489
   8.97562   8.97562      1.00  2.296964  2.398919
   8.97552   8.97552      1.00  2.293014  2.395709
   8.97542   8.97542      1.00  2.284154  2.380309
   8.97531   8.97531      1.00  2.287974  2.391449
   8.97522   8.97522      1.00  2.291414  2.393249
   8.97511   8.97511      1.00  2.290604  2.390739
   8.97500   8.97500      1.00  2.293814  2.398619
   8.97490   8.97490      1.00  2.295894  2.400089
   8.97480   8.97480      1.00  2.292914  2.398009
   8.97469   8.97469      1.00  2.293384  2.402229
   8.97458   8.97458      1.00  2.292704  2.395049
   8.97446   8.97446      1.00  2.295674  2.400059
   8.97436   8.97436      1.00  2.291134  2.393989
   8.97425   8.97425      1.00  2.292714  2.396769
   8.97413   8.97413      1.00  2.290074  2.398179
   8.97401   8.97401      1.00  2.286884  2.395179
   8.97390   8.97390      1.00  2.288374  2.397289
   8.97379   8.97379      1.00  2.282444  2.389459
   8.97368   8.97368      1.00  2.295564  2.401799
   8.97356   8.97356      1.00  2.293114  2.400879
   8.97345   8.97345      1.00  2.292314  2.399829
   8.97333   8.97333      1.00  2.289624  2.400039
   8.97321   8.97321      1.00  2.288404  2.396339
   8.97310   8.97310      1.00  2.287814  2.396909
   8.97298   8.97298      1.00  2.292774  2.400829
   8.97287   8.97287      1.00  2.285934  2.393749
   8.97276   8.97276      1.00  2.283334  2.386349
   8.97264   8.97264      1.00  2.289744  2.395889
   8.97253   8.97253      1.00  2.289594  2.393559
   8.97242   8.97242      1.00  2.291684  2.400539
   8.97231   8.97231      1.00  2.281364  2.391079
   8.97219   8.97219      1.00  2.287744  2.390699
   8.97208   8.97208      1.00  2.288454  2.397219
   8.97198   8.97198      1.00  2.292604  2.404459
   8.97186   8.97186      1.00  2.288524  2.401479
   8.97175   8.97175      1.00  2.288514  2.400479
   8.97164   8.97164      1.00  2.287064  2.399379
   8.97153   8.97153      1.00  2.284754  2.397119
   8.97142   8.97142      1.00  2.283984  2.397139
   8.97131   8.97131      1.00  2.290804  2.401139
   8.97120   8.97120      1.00  2.295104  2.407809
   8.97109   8.97109      1.00  2.288184  2.399309
   8.97097   8.97097      1.00  2.285964  2.391599
   8.97085   8.97085      1.00  2.287734  2.397819
   8.97074   8.97074      1.00  2.280444  2.386989
   8.97063   8.97063      1.00  2.275164  2.384109
   8.97051   8.97051      1.00  2.288404  2.397199
   8.97039   8.97039      1.00  2.286514  2.393039
   8.97028   8.97028      1.00  2.284504  2.391429
   8.97016   8.97016      1.00  2.287264  2.397329
   8.97004   8.97004      1.00  2.285414  2.392509
   8.96992   8.96992      1.00  2.289684  2.401289
   8.96980   8.96980      1.00  2.292854  2.403919
   8.96969   8.96969      1.00  2.287664  2.394239
   8.96957   8.96957      1.00  2.283374  2.390569
   8.96945   8.96945      1.00  2.282284  2.390349
   8.96934   8.96934      1.00  2.287734  2.396699
   8.96923   8.96923      1.00  2.283154  2.393119
   8.96912   8.96912      1.00  2.285964  2.396049
   8.96900   8.96900      1.00  2.268984  2.381139
   8.96890   8.96890      1.00  2.285014  2.397829
   8.96879   8.96879      1.00  2.287184  2.405469
   8.96866   8.96866      1.00  2.286294  2.399399
   8.96855   8.96855      1.00  2.286944  2.401439
   8.96845   8.96845      1.00  2.284544  2.401549
   8.96834   8.96834      1.00  2.282914  2.398109
   8.96823   8.96823      1.00  2.279724  2.393229
   8.96812   8.96812      1.00  2.282304  2.393689
   8.96802   8.96802      1.00  2.281374  2.394129
   8.96791   8.96791      1.00  2.288704  2.401999
   8.96779   8.96779      1.00  2.285814  2.397259
   8.96768   8.96768      1.00  2.284084  2.396369
   8.96757   8.96757      1.00  2.289594  2.401019
   8.96746   8.96746      1.00  2.271064  2.382319
   8.96735   8.96735      1.00  2.286124  2.401979
   8.96724   8.96724      1.00  2.287794  2.409009
   8.96714   8.96714      1.00  2.281954  2.402419
   8.96703   8.96703      1.00  2.283464  2.403079
   8.96692   8.96692      1.00  2.282314  2.402849
   8.96681   8.96681      1.00  2.286734  2.404249
   8.96670   8.96670      1.00  2.283484  2.401059
   8.96660   8.96660      1.00  2.283024  2.400489
   8.96649   8.96649      1.00  2.285284  2.400729
   8.96638   8.96638      1.00  2.286214  2.401559
   8.96628   8.96628      1.00  2.289664  2.408449
   8.96618   8.96618      1.00  2.285764  2.403669
   8.96607   8.96607      1.00  2.270654  2.387939
   8.96597   8.96597      1.00  2.281324  2.398789
   8.96587   8.96587      1.00  2.285074  2.403009
   8.96577   8.96577      1.00  2.283264  2.399219
   8.96566   8.96566      1.00  2.286894  2.401619
   8.96556   8.96556      1.00  2.287184  2.404489
   8.96546   8.96546      1.00  2.287074  2.400809
   8.96536   8.96536      1.00  2.289394  2.402929
   8.96526   8.96526      1.00  2.287004  2.405489
   8.96515   8.96515      1.00  2.284644  2.401379
   8.96505   8.96505      1.00  2.287394  2.407269
   8.96495   8.96495      1.00  2.287214  2.401379
   8.96484   8.96484      1.00  2.283084  2.401459
   8.96473   8.96473      1.00  2.283754  2.398079
   8.96462   8.96462      1.00  2.272424  2.391139
   8.96451   8.96451      1.00  2.285164  2.398979
   8.96440   8.96440      1.00  2.285024  2.403489
   8.96429   8.96429      1.00  2.287814  2.404959
   8.96418   8.96418      1.00  2.285354  2.400549
   8.96407   8.96407      1.00  2.288744  2.406969
   8.96396   8.96396      1.00  2.288374  2.404469
   8.96385   8.96385      1.00  2.285454  2.402119
   8.96373   8.96373      1.00  2.288414  2.403879
   8.96362   8.96362      1.00  2.283774  2.399789
   8.96350   8.96350      1.00  2.285574  2.401949
   8.96338   8.96338      1.00  2.285594  2.406779
   8.96327   8.96327      1.00  2.286424  2.409409
   8.96315   8.96315      1.00  2.273374  2.395909
   8.96303   8.96303      1.00  2.286964  2.409209
   8.96291   8.96291      1.00  2.287384  2.403879
   8.96280   8.96280      1.00  2.287804  2.409769
   8.96270   8.96270      1.00  2.289204  2.412539
   8.96258   8.96258      1.00  2.284674  2.403219
   8.96246   8.96246      1.00  2.287704  2.404959
   8.96235   8.96235      1.00  2.286974  2.406159
   8.96224   8.96224      1.00  2.284984  2.405369
   8.96212   8.96212      1.00  2.284474  2.402219
   8.96201   8.96201      1.00  2.284324  2.401799
   8.96191   8.96191      1.00  2.289324  2.408479
   8.96180   8.96180      1.00  2.288144  2.409639
   8.96169   8.96169      1.00  2.288864  2.407059
   8.96158   8.96158      1.00  2.278074  2.397459
   8.96147   8.96147      1.00  2.286724  2.406699
   8.96136   8.96136      1.00  2.284074  2.401189
   8.96125   8.96125      1.00  2.284714  2.407369
   8.96113   8.96113      1.00  2.284724  2.407039
   8.96102   8.96102      1.00  2.286754  2.412849
   8.96091   8.96091      1.00  2.289154  2.413499
   8.96079   8.96079      1.00  2.287754  2.410539
   8.96067   8.96067      1.00  2.286844  2.410289
   8.96056   8.96056      1.00  2.287184  2.407409
   8.96044   8.96044      1.00  2.287554  2.408559
   8.96032   8.96032      1.00  2.287234  2.406699
   8.96020   8.96020      1.00  2.283664  2.407029
   8.96009   8.96009      1.00  2.284984  2.404579
   8.95997   8.95997      1.00  2.275174  2.397819
   8.95985   8.95985      1.00  2.284444  2.406979
   8.95974   8.95974      1.00  2.285974  2.408159
   8.95962   8.95962      1.00  2.287854  2.408459
   8.95950   8.95950      1.00  2.289644  2.409519
   8.95939   8.95939      1.00  2.285754  2.404979
   8.95928   8.95928      1.00  2.287354  2.405889
   8.95917   8.95917      1.00  2.287384  2.404579
   8.95906   8.95906      1.00  2.290564  2.408949
   8.95894   8.95894      1.00  2.287844  2.407099
   8.95883   8.95883      1.00  2.281944  2.400599
   8.95871   8.95871      1.00  2.286804  2.408569
   8.95861   8.95861      1.00  2.282074  2.402499
   8.95850   8.95850      1.00  2.284904  2.408659
   8.95838   8.95838      1.00  2.287914  2.409389
   8.95827   8.95827      1.00  2.271394  2.393429
   8.95817   8.95817      1.00  2.288564  2.413829
   8.95806   8.95806      1.00  2.285004  2.410769
   8.95794   8.95794      1.00  2.286084  2.412579
   8.95784   8.95784      1.00  2.283974  2.412269
   8.95772   8.95772      1.00  2.287984  2.410939
   8.95761   8.95761      1.00  2.284984  2.406249
   8.95750   8.95750      1.00  2.282124  2.403859
   8.95739   8.95739      1.00  2.286024  2.403709
   8.95729   8.95729      1.00  2.283554  2.391839
   8.95717   8.95717      1.00  2.288064  2.385109
   8.95706   8.95706      1.00  2.288044  2.389799
   8.95696   8.95696      1.00  2.286874  2.392199
   8.95685   8.95685      1.00  2.271914  2.385319
   8.95674   8.95674      1.00  2.282574  2.400889
   8.95663   8.95663      1.00  2.282914  2.400029
   8.95653   8.95653      1.00  2.286674  2.406219
   8.95642   8.95642      1.00  2.284534  2.401659
   8.95631   8.95631      1.00  2.282534  2.397369
   8.95621   8.95621      1.00  2.282434  2.399949
   8.95611   8.95611      1.00  2.281864  2.398859
   8.95601   8.95601      1.00  2.286324  2.403069
   8.95590   8.95590      1.00  2.288034  2.406579
   8.95579   8.95579      1.00  2.285514  2.401159
   8.95570   8.95570      1.00  2.284414  2.399509
   8.95559   8.95559      1.00  2.283474  2.396629
   8.95549   8.95549      1.00  2.281974  2.401529
   8.95538   8.95538      1.00  2.283674  2.396329
   8.95528   8.95528      1.00  2.274454  2.382309
   8.95518   8.95518      1.00  2.289134  2.392079
   8.95508   8.95508      1.00  2.283124  2.380969
   8.95497   8.95497      1.00  2.282974  2.390069
   8.95486   8.95486      1.00  2.287894  2.404019
   8.95476   8.95476      1.00  2.285834  2.402289
   8.95465   8.95465      1.00  2.286544  2.380099
   8.95454   8.95454      1.00  2.285374  2.375579
   8.95444   8.95444      1.00  2.281944  2.392609
   8.95432   8.95432      1.00  2.280054  2.382639
   8.95421   8.95421      1.00  2.281354  2.381859
   8.95409   8.95409      1.00  2.281704  2.387839
   8.95399   8.95399      1.00  2.279514  2.386189
   8.95389   8.95389      1.00  2.272834  2.381289
   8.95376   8.95376      1.00  2.282424  2.394489
   8.95364   8.95364      1.00  2.284464  2.394869
   8.95353   8.95353      1.00  2.284504  2.393319
   8.95341   8.95341      1.00  2.283464  2.391509
   8.95330   8.95330      1.00  2.283914  2.392699
   8.95318   8.95318      1.00  2.279024  2.388569
   8.95306   8.95306      1.00  2.282304  2.390779
   8.95295   8.95295      1.00  2.279944  2.388279
   8.95283   8.95283      1.00  2.282964  2.391409
   8.95272   8.95272      1.00  2.282164  2.390119
   8.95262   8.95262      1.00  2.280864  2.388889
   8.95251   8.95251      1.00  2.282534  2.388049
   8.95239   8.95239      1.00  2.281824  2.388949
   8.95227   8.95227      1.00  2.272214  2.378459
   8.95216   8.95216      1.00  2.280624  2.387619
   8.95205   8.95205      1.00  2.279714  2.384759
   8.95194   8.95194      1.00  2.279414  2.382239
   8.95182   8.95182      1.00  2.279744  2.382609
   8.95172   8.95172      1.00  2.277234  2.379129
   8.95161   8.95161      1.00  2.283104  2.382839
   8.95150   8.95150      1.00  2.282454  2.378919
   8.95139   8.95139      1.00  2.280294  2.375319
   8.95128   8.95128      1.00  2.278674  2.374849
   8.95117   8.95117      1.00  2.282664  2.382739
   8.95105   8.95105      1.00  2.280324  2.382239
   8.95093   8.95093      1.00  2.277994  2.371059
   8.95082   8.95082      1.00  2.269694  2.362539
   8.95071   8.95071      1.00  2.275374  2.371279
   8.95059   8.95059      1.00  2.276514  2.370159
   8.95047   8.95047      1.00  2.277114  2.371089
   8.95036   8.95036      1.00  2.277764  2.372519
   8.95025   8.95025      1.00  2.280194  2.370689
   8.95013   8.95013      1.00  2.281364  2.365939
   8.95000   8.95000      1.00  2.278634  2.370399
   8.94989   8.94989      1.00  2.278074  2.368859
   8.94977   8.94977      1.00  2.278954  2.371409
   8.94965   8.94965      1.00  2.274534  2.366799
   8.94953   8.94953      1.00  2.275204  2.366659
   8.94943   8.94943      1.00  2.275124  2.365029
   8.94931   8.94931      1.00  2.275444  2.364969
   8.94919   8.94919      1.00  2.273014  2.363129
   8.94908   8.94908      1.00  2.261494  2.345539
   8.94897   8.94897      1.00  2.277744  2.362119
   8.94886   8.94886      1.00  2.278514  2.364979
   8.94874   8.94874      1.00  2.279734  2.361289
   8.94863   8.94863      1.00  2.275124  2.359039
   8.94853   8.94853      1.00  2.273884  2.356389
   8.94843   8.94843      1.00  2.275684  2.358249
   8.94831   8.94831      1.00  2.271104  2.350909
   8.94819   8.94819      1.00  2.272804  2.350579
   8.94809   8.94809      1.00  2.272524  2.349669
   8.94799   8.94799      1.00  2.276784  2.355509
   8.94787   8.94787      1.00  2.271754  2.347909
   8.94775   8.94775      1.00  2.276644  2.350549
   8.94765   8.94765      1.00  2.265454  2.338189
   8.94754   8.94754      1.00  2.274274  2.350779
   8.94743   8.94743      1.00  2.273364  2.346709
   8.94731   8.94731      1.00  2.268624  2.343999
   8.94721   8.94721      1.00  2.272164  2.344129
   8.94710   8.94710      1.00  2.272974  2.342549
   8.94698   8.94698      1.00  2.271644  2.337039
   8.94688   8.94688      1.00  2.271454  2.334679
   8.94677   8.94677      1.00  2.273804  2.338019
   8.94667   8.94667      1.00  2.270274  2.334269
   8.94656   8.94656      1.00  2.274734  2.336419
   8.94645   8.94645      1.00  2.272314  2.331409
   8.94634   8.94634      1.00  2.273614  2.330279
   8.94624   8.94624      1.00  2.273794  2.329009
   8.94614   8.94614      1.00  2.269424  2.325579
   8.94603   8.94603      1.00  2.256494  2.309099
   8.94594   8.94594      1.00  2.266014  2.316369
   8.94584   8.94584      1.00  2.266784  2.317229
   8.94573   8.94573      1.00  2.270424  2.316519
   8.94562   8.94562      1.00  2.269914  2.314279
   8.94552   8.94552      1.00  2.272154  2.316549
   8.94542   8.94542      1.00  2.274954  2.315939
   8.94532   8.94532      1.00  2.267124  2.308439
   8.94521   8.94521      1.00  2.264574  2.301079
   8.94511   8.94511      1.00  2.269854  2.306749
   8.94501   8.94501      1.00  2.268594  2.299809
   8.94490   8.94490      1.00  2.264024  2.290739
   8.94479   8.94479      1.00  2.267084  2.289479
   8.94469   8.94469      1.00  2.253864  2.280479
   8.94458   8.94458      1.00  2.263164  2.288739
   8.94447   8.94447      1.00  2.268624  2.284599
   8.94435   8.94435      1.00  2.268624  2.287279
   8.94425   8.94425      1.00  2.271484  2.286159
   8.94414   8.94414      1.00  2.270804  2.278919
   8.94403   8.94403      1.00  2.266814  2.273589
   8.94391   8.94391      1.00  2.259724  2.265529
   8.94379   8.94379      1.00  2.261434  2.262809
   8.94368   8.94368      1.00  2.264544  2.258719
   8.94356   8.94356      1.00  2.258594  2.254139
   8.94345   8.94345      1.00  2.260004  2.250759
   8.94334   8.94334      1.00  2.263934  2.254319
   8.94322   8.94322      1.00  2.268174  2.250379
   8.94310   8.94310      1.00  2.261774  2.245419
   8.94298   8.94298      1.00  2.255074  2.233699
   8.94288   8.94288      1.00  2.263854  2.234559
   8.94276   8.94276      1.00  2.264904  2.234419
   8.94265   8.94265      1.00  2.261404  2.221969
   8.94253   8.94253      1.00  2.261834  2.220049
   8.94242   8.94242      1.00  2.263094  2.217289
   8.94231   8.94231      1.00  2.263504  2.212269
   8.94219   8.94219      1.00  2.262924  2.203819
   8.94208   8.94208      1.00  2.262104  2.198129
   8.94198   8.94198      1.00  2.261134  2.191509
   8.94187   8.94187      1.00  2.266344  2.193019
   8.94176   8.94176      1.00  2.264074  2.185939
   8.94164   8.94164      1.00  2.262234  2.174119
   8.94154   8.94154      1.00  2.261864  2.166639
   8.94143   8.94143      1.00  2.244514  2.146339
   8.94131   8.94131      1.00  2.259724  2.150009
   8.94120   8.94120      1.00  2.257664  2.140459
   8.94109   8.94109      1.00  2.258064  2.132729
   8.94097   8.94097      1.00  2.261124  2.131739
   8.94086   8.94086      1.00  2.265204  2.123509
   8.94074   8.94074      1.00  2.267064  2.110209
   8.94063   8.94063      1.00  2.260914  2.096829
   8.94052   8.94052      1.00  2.267354  2.089179
   8.94040   8.94040      1.00  2.259874  2.073159
   8.94028   8.94028      1.00  2.258024  2.058839
   8.94016   8.94016      1.00  2.263884  2.050449
   8.94005   8.94005      1.00  2.260984  2.033099
   8.93993   8.93993      1.00  2.257294  2.015959
   8.93981   8.93981      1.00  2.247804  1.989269
   8.93969   8.93969      1.00  2.263634  1.987629
   8.93958   8.93958      1.00  2.264054  1.970519
   8.93946   8.93946      1.00  2.264644  1.953809
   8.93934   8.93934      1.00  2.261964  1.927599
   8.93923   8.93923      1.00  2.263324  1.914049
   8.93913   8.93913      1.00  2.262504  1.894269
   8.93901   8.93901      1.00  2.259984  1.872319
   8.93889   8.93889      1.00  2.259244  1.846589
   8.93878   8.93878      1.00  2.258724  1.819339
   8.93867   8.93867      1.00  2.260924  1.798069
   8.93856   8.93856      1.00  2.259024  1.766159
   8.93845   8.93845      1.00  2.264614  1.740759
   8.93834   8.93834      1.00  2.264524  1.716569
   8.93823   8.93823      1.00  2.255514  1.678129
   8.93812   8.93812      1.00  2.266184  1.654359
   8.93801   8.93801      1.00  2.262214  1.620199
   8.93791   8.93791      1.00  2.259904  1.582259
   8.93779   8.93779      1.00  2.260294  1.555349
   8.93768   8.93768      1.00  2.259104  1.514899
   8.93757   8.93757      1.00  2.263184  1.477759
   8.93746   8.93746      1.00  2.264304  1.440209
   8.93735   8.93735      1.00  2.262204  1.403139
   8.93724   8.93724      1.00  2.261304  1.361849
   8.93713   8.93713      1.00  2.261824  1.323179
   8.93703   8.93703      1.00  2.264904  1.289849
   8.93692   8.93692      1.00  2.267324  1.253409
   8.93681   8.93681      1.00  2.249604  1.204079
   8.93669   8.93669      1.00  2.258164  1.171089
   8.93659   8.93659      1.00  2.257614  1.131169
   8.93649   8.93649      1.00  2.260124  1.097649
   8.93638   8.93638      1.00  2.259654  1.063419
   8.93627   8.93627      1.00  2.263104  1.024399
   8.93617   8.93617      1.00  2.265484   .991469
   8.93607   8.93607      1.00  2.266274   .958749
   8.93596   8.93596      1.00  2.267524   .919509
   8.93586   8.93586      1.00  2.265524   .889239
   8.93576   8.93576      1.00  2.262284   .856709
   8.93566   8.93566      1.00  2.264464   .828269
   8.93555   8.93555      1.00  2.263274   .792279
   8.93544   8.93544      1.00  2.257854   .759659
   8.93535   8.93535      1.00  2.252184   .729389
   8.93525   8.93525      1.00  2.262994   .706669
   8.93514   8.93514      1.00  2.265384   .680889
   8.93504   8.93504      1.00  2.267754   .656219
   8.93494   8.93494      1.00  2.266184   .629469
   8.93483   8.93483      1.00  2.267454   .610269
   8.93472   8.93472      1.00  2.262824   .590079
   8.93461   8.93461      1.00  2.266834   .565169
   8.93450   8.93450      1.00  2.264574   .546759
   8.93440   8.93440      1.00  2.261644   .526409
   8.93428   8.93428      1.00  2.261734   .507899
   8.93416   8.93416      1.00  2.266014   .493539
   8.93406   8.93406      1.00  2.265304   .476439
   8.93395   8.93395      1.00  2.264004   .462409
   8.93383   8.93383      1.00  2.266944   .447259
   8.93371   8.93371      1.00  2.254804   .433929
   8.93359   8.93359      1.00  2.267004   .423359
   8.93348   8.93348      1.00  2.269194   .411669
   8.93336   8.93336      1.00  2.263284   .401349
   8.93325   8.93325      1.00  2.263354   .388709
   8.93313   8.93313      1.00  2.261794   .374979
   8.93302   8.93302      1.00  2.264574   .370489
   8.93290   8.93290      1.00  2.262914   .362779
   8.93278   8.93278      1.00  2.264814   .352999
   8.93267   8.93267      1.00  2.264914   .348759
   8.93257   8.93257      1.00  2.267614   .341629
   8.93245   8.93245      1.00  2.266154   .335549
   8.93233   8.93233      1.00  2.266454   .330419
   8.93222   8.93222      1.00  2.263034   .325129
   8.93211   8.93211      1.00  2.255414   .318469
   8.93200   8.93200      1.00  2.263694   .316489
   8.93189   8.93189      1.00  2.262684   .313889
   8.93178   8.93178      1.00  2.263494   .309869
   8.93167   8.93167      1.00  2.264194   .308399
   8.93156   8.93156      1.00  2.264654   .304389
   8.93145   8.93145      1.00  2.265464   .303929
   8.93134   8.93134      1.00  2.267854   .302269
   8.93123   8.93123      1.00  2.264564   .298109
   8.93111   8.93111      1.00  2.264534   .297329
   8.93099   8.93099      1.00  2.261824   .297449
   8.93088   8.93088      1.00  2.262214   .299329
   8.93077   8.93077      1.00  2.261634   .297009
   8.93065   8.93065      1.00  2.246584   .296069
   8.93053   8.93053      1.00  2.257214   .295799
   8.93042   8.93042      1.00  2.264644   .297749
   8.93030   8.93030      1.00  2.266974   .298329
   8.93018   8.93018      1.00  2.266354   .296629
   8.93006   8.93006      1.00  2.267364   .295499
   8.92994   8.92994      1.00  2.262964   .295559
   8.92983   8.92983      1.00  2.265424   .295989
   8.92970   8.92970      1.00  2.267234   .295189
   8.92959   8.92959      1.00  2.263074   .296249
   8.92947   8.92947      1.00  2.263964   .295979
   8.92936   8.92936      1.00  2.263754   .294009
   8.92925   8.92925      1.00  2.262474   .295329
   8.92914   8.92914      1.00  2.262754   .294379
   8.92903   8.92903      1.00  2.251534   .291549
   8.92892   8.92892      1.00  2.265274   .293169
   8.92880   8.92880      1.00  2.266684   .291729
   8.92869   8.92869      1.00  2.265444   .293069
   8.92858   8.92858      1.00  2.261644   .292219
   8.92847   8.92847      1.00  2.264194   .293259
   8.92836   8.92836      1.00  2.260644   .291279
   8.92824   8.92824      1.00  2.263094   .292229
   8.92813   8.92813      1.00  2.264824   .292859
   8.92803   8.92803      1.00  2.261844   .292159
   8.92792   8.92792      1.00  2.266544   .291769
   8.92780   8.92780      1.00  2.266684   .293249
   8.92769   8.92769      1.00  2.266914   .292279
   8.92758   8.92758      1.00  2.263884   .292599
   8.92747   8.92747      1.00  2.261774   .291119
   8.92736   8.92736      1.00  2.262394   .291439
   8.92725   8.92725      1.00  2.267314   .291029
   8.92714   8.92714      1.00  2.269104   .291609
   8.92703   8.92703      1.00  2.267014   .292229
   8.92692   8.92692      1.00  2.266814   .291959
   8.92681   8.92681      1.00  2.267384   .292749
   8.92671   8.92671      1.00  2.270414   .292569
   8.92660   8.92660      1.00  2.269104   .291319
   8.92649   8.92649      1.00  2.269294   .292919
   8.92639   8.92639      1.00  2.268204   .292659
   8.92629   8.92629      1.00  2.265814   .292449
   8.92618   8.92618      1.00  2.267674   .293559
   8.92608   8.92608      1.00  2.264334   .294449
   8.92597   8.92597      1.00  2.266424   .295609
   8.92587   8.92587      1.00  2.256204   .294109
   8.92577   8.92577      1.00  2.268484   .295879
   8.92566   8.92566      1.00  2.271014   .298069
   8.92556   8.92556      1.00  2.269504   .298979
   8.92546   8.92546      1.00  2.273834   .300189
   8.92536   8.92536      1.00  2.267974   .298679
   8.92525   8.92525      1.00  2.271324   .301829
   8.92515   8.92515      1.00  2.269274   .302619
   8.92505   8.92505      1.00  2.268294   .302659
   8.92494   8.92494      1.00  2.267514   .304049
   8.92483   8.92483      1.00  2.266054   .303459
   8.92473   8.92473      1.00  2.270294   .304629
   8.92462   8.92462      1.00  2.268874   .305659
   8.92451   8.92451      1.00  2.268174   .307879
   8.92440   8.92440      1.00  2.254724   .308489
   8.92429   8.92429      1.00  2.270964   .309909
   8.92418   8.92418      1.00  2.270864   .313289
   8.92407   8.92407      1.00  2.268494   .314149
   8.92395   8.92395      1.00  2.271094   .317449
   8.92384   8.92384      1.00  2.266934   .317119
   8.92372   8.92372      1.00  2.267774   .318769
   8.92361   8.92361      1.00  2.269444   .321609
   8.92349   8.92349      1.00  2.269024   .324289
   8.92338   8.92338      1.00  2.270904   .327409
   8.92326   8.92326      1.00  2.269984   .327929
   8.92314   8.92314      1.00  2.269854   .329049
   8.92302   8.92302      1.00  2.269714   .331349
   8.92290   8.92290      1.00  2.270554   .332629
   8.92279   8.92279      1.00  2.252764   .329959
   8.92268   8.92268      1.00  2.267214   .334969
   8.92256   8.92256      1.00  2.264674   .335009
   8.92245   8.92245      1.00  2.268554   .336459
   8.92234   8.92234      1.00  2.270174   .339429
   8.92223   8.92223      1.00  2.266964   .340569
   8.92211   8.92211      1.00  2.268614   .341389
   8.92201   8.92201      1.00  2.268764   .342399
   8.92190   8.92190      1.00  2.266524   .342909
   8.92179   8.92179      1.00  2.264984   .345709
   8.92167   8.92167      1.00  2.269764   .346249
   8.92157   8.92157      1.00  2.267354   .350189
   8.92146   8.92146      1.00  2.269474   .351789
   8.92135   8.92135      1.00  2.265684   .350679
   8.92123   8.92123      1.00  2.251464   .348369
   8.92112   8.92112      1.00  2.266144   .354089
   8.92101   8.92101      1.00  2.270374   .355539
   8.92089   8.92089      1.00  2.269954   .355189
   8.92077   8.92077      1.00  2.268104   .359809
   8.92066   8.92066      1.00  2.266904   .361289
   8.92054   8.92054      1.00  2.266034   .363659
   8.92043   8.92043      1.00  2.267164   .363579
   8.92030   8.92030      1.00  2.266144   .363589
   8.92019   8.92019      1.00  2.266354   .364689
   8.92008   8.92008      1.00  2.266654   .365139
   8.91995   8.91995      1.00  2.264054   .367109
   8.91983   8.91983      1.00  2.264794   .367099
   8.91972   8.91972      1.00  2.265504   .368689
   8.91961   8.91961      1.00  2.253384   .367239
   8.91949   8.91949      1.00  2.267314   .367239
   8.91938   8.91938      1.00  2.266914   .368809
   8.91927   8.91927      1.00  2.268684   .371109
   8.91916   8.91916      1.00  2.266604   .370389
   8.91904   8.91904      1.00  2.266934   .367949
   8.91892   8.91892      1.00  2.263604   .367769
   8.91881   8.91881      1.00  2.265894   .368739
   8.91870   8.91870      1.00  2.265014   .367749
   8.91858   8.91858      1.00  2.264144   .366749
   8.91848   8.91848      1.00  2.267794   .367739
   8.91838   8.91838      1.00  2.266704   .366929
   8.91827   8.91827      1.00  2.267804   .368239
   8.91815   8.91815      1.00  2.264624   .365009
   8.91804   8.91804      1.00  2.249124   .364459
   8.91794   8.91794      1.00  2.266264   .366169
   8.91783   8.91783      1.00  2.265444   .367499
   8.91771   8.91771      1.00  2.263074   .366209
   8.91760   8.91760      1.00  2.263754   .366589
   8.91749   8.91749      1.00  2.266024   .365819
   8.91738   8.91738      1.00  2.267574   .364509
   8.91727   8.91727      1.00  2.269514   .368679
   8.91716   8.91716      1.00  2.265924   .364189
   8.91705   8.91705      1.00  2.266244   .363289
   8.91695   8.91695      1.00  2.265194   .363279
   8.91683   8.91683      1.00  2.263084   .364259
   8.91672   8.91672      1.00  2.267234   .363169
   8.91662   8.91662      1.00  2.266654   .362769
   8.91652   8.91652      1.00  2.264634   .360109
   8.91640   8.91640      1.00  2.249604   .354409
   8.91630   8.91630      1.00  2.261514   .354949
   8.91620   8.91620      1.00  2.267164   .355949
   8.91610   8.91610      1.00  2.265314   .354219
   8.91599   8.91599      1.00  2.265084   .352919
   8.91588   8.91588      1.00  2.264954   .352389
   8.91579   8.91579      1.00  2.260644   .350989
   8.91569   8.91569      1.00  2.263094   .351089
   8.91558   8.91558      1.00  2.263444   .348769
   8.91547   8.91547      1.00  2.260944   .347019
   8.91537   8.91537      1.00  2.265814   .346819
   8.91527   8.91527      1.00  2.263734   .345649
   8.91517   8.91517      1.00  2.266554   .345759
   8.91507   8.91507      1.00  2.264214   .344249
   8.91496   8.91496      1.00  2.251314   .342049
   8.91486   8.91486      1.00  2.265894   .342939
   8.91476   8.91476      1.00  2.263214   .341269
   8.91464   8.91464      1.00  2.262074   .340699
   8.91453   8.91453      1.00  2.262614   .339579
   8.91443   8.91443      1.00  2.265794   .341919
   8.91431   8.91431      1.00  2.262244   .339719
   8.91420   8.91420      1.00  2.264964   .339519
   8.91409   8.91409      1.00  2.261854   .335699
   8.91398   8.91398      1.00  2.260224   .334879
   8.91386   8.91386      1.00  2.262624   .334639
   8.91375   8.91375      1.00  2.263034   .335279
   8.91363   8.91363      1.00  2.264424   .333049
   8.91352   8.91352      1.00  2.261274   .329629
   8.91340   8.91340      1.00  2.249454   .327819
   8.91328   8.91328      1.00  2.262074   .328779
   8.91317   8.91317      1.00  2.263074   .326529
   8.91306   8.91306      1.00  2.261914   .327909
   8.91294   8.91294      1.00  2.262344   .326239
   8.91282   8.91282      1.00  2.259954   .325199
   8.91271   8.91271      1.00  2.263634   .324599
   8.91260   8.91260      1.00  2.263554   .321939
   8.91249   8.91249      1.00  2.260084   .320819
   8.91237   8.91237      1.00  2.263114   .320789
   8.91226   8.91226      1.00  2.258484   .317379
   8.91215   8.91215      1.00  2.260474   .318149
   8.91204   8.91204      1.00  2.259274   .315549
   8.91192   8.91192      1.00  2.250704   .311549
   8.91182   8.91182      1.00  2.262734   .314369
   8.91171   8.91171      1.00  2.260254   .311699
   8.91160   8.91160      1.00  2.258664   .312679
   8.91149   8.91149      1.00  2.258624   .312419
   8.91138   8.91138      1.00  2.264124   .309869
   8.91127   8.91127      1.00  2.264164   .309069
   8.91115   8.91115      1.00  2.260664   .308729
   8.91104   8.91104      1.00  2.257714   .306379
   8.91093   8.91093      1.00  2.254014   .304149
   8.91082   8.91082      1.00  2.260314   .304369
   8.91070   8.91070      1.00  2.259944   .303959
   8.91058   8.91058      1.00  2.261854   .301079
   8.91047   8.91047      1.00  2.258724   .300399
   8.91036   8.91036      1.00  2.245404   .299329
   8.91024   8.91024      1.00  2.260074   .300699
   8.91012   8.91012      1.00  2.261634   .298569
   8.91001   8.91001      1.00  2.259654   .298099
   8.90989   8.90989      1.00  2.260504   .296019
   8.90976   8.90976      1.00  2.256314   .294759
   8.90965   8.90965      1.00  2.254274   .293529
   8.90954   8.90954      1.00  2.257584   .294289
   8.90942   8.90942      1.00  2.257234   .294499
   8.90931   8.90931      1.00  2.259244   .292199
   8.90919   8.90919      1.00  2.258674   .291889
   8.90908   8.90908      1.00  2.259174   .291399
   8.90897   8.90897      1.00  2.261104   .290509
   8.90886   8.90886      1.00  2.243384   .287249
   8.90875   8.90875      1.00  2.257164   .290159
   8.90864   8.90864      1.00  2.258094   .289569
   8.90853   8.90853      1.00  2.256934   .287899
   8.90842   8.90842      1.00  2.255524   .286859
   8.90830   8.90830      1.00  2.254334   .286499
   8.90820   8.90820      1.00  2.256564   .288029
   8.90809   8.90809      1.00  2.258904   .286899
   8.90798   8.90798      1.00  2.257714   .287029
   8.90787   8.90787      1.00  2.257024   .287699
   8.90776   8.90776      1.00  2.257734   .287629
   8.90765   8.90765      1.00  2.256114   .288939
   8.90753   8.90753      1.00  2.254634   .287789
   8.90742   8.90742      1.00  2.253654   .288909
   8.90732   8.90732      1.00  2.238384   .287529
   8.90722   8.90722      1.00  2.253704   .289569
   8.90710   8.90710      1.00  2.250964   .288519
   8.90699   8.90699      1.00  2.254004   .289459
   8.90689   8.90689      1.00  2.254564   .289319
   8.90678   8.90678      1.00  2.260524   .292019
   8.90667   8.90667      1.00  2.256504   .291819
   8.90655   8.90655      1.00  2.253354   .292349
   8.90645   8.90645      1.00  2.253704   .290989
   8.90635   8.90635      1.00  2.253764   .292119
   8.90625   8.90625      1.00  2.251944   .290929
   8.90614   8.90614      1.00  2.250744   .291709
   8.90604   8.90604      1.00  2.251164   .292929
   8.90594   8.90594      1.00  2.252334   .293609
   8.90584   8.90584      1.00  2.248764   .293959
   8.90573   8.90573      1.00  2.248084   .295819
   8.90563   8.90563      1.00  2.256424   .296599
   8.90553   8.90553      1.00  2.254334   .297859
   8.90542   8.90542      1.00  2.255214   .300079
   8.90532   8.90532      1.00  2.248594   .298649
   8.90522   8.90522      1.00  2.251034   .299309
   8.90512   8.90512      1.00  2.249954   .298139
   8.90501   8.90501      1.00  2.251784   .299829
   8.90490   8.90490      1.00  2.253344   .300589
   8.90480   8.90480      1.00  2.249474   .301489
   8.90469   8.90469      1.00  2.255094   .303049
   8.90459   8.90459      1.00  2.252424   .303749
   8.90447   8.90447      1.00  2.255354   .305539
   8.90436   8.90436      1.00  2.252694   .305049
   8.90426   8.90426      1.00  2.240764   .304959
   8.90415   8.90415      1.00  2.251194   .307519
   8.90403   8.90403      1.00  2.248284   .309169
   8.90392   8.90392      1.00  2.250054   .310299
   8.90381   8.90381      1.00  2.246854   .309389
   8.90368   8.90368      1.00  2.247924   .311529
   8.90357   8.90357      1.00  2.244634   .310829
   8.90345   8.90345      1.00  2.254454   .312729
   8.90334   8.90334      1.00  2.255044   .313119
   8.90321   8.90321      1.00  2.247544   .314139
   8.90310   8.90310      1.00  2.251284   .312699
   8.90299   8.90299      1.00  2.248414   .314959
   8.90288   8.90288      1.00  2.249314   .316679
   8.90276   8.90276      1.00  2.234544   .313169
   8.90264   8.90264      1.00  2.242894   .317539
   8.90253   8.90253      1.00  2.249724   .317149
   8.90242   8.90242      1.00  2.251104   .319219
   8.90231   8.90231      1.00  2.248214   .320439
   8.90219   8.90219      1.00  2.250754   .320809
   8.90209   8.90209      1.00  2.250034   .322099
   8.90198   8.90198      1.00  2.250524   .323059
   8.90186   8.90186      1.00  2.248564   .324279
   8.90175   8.90175      1.00  2.248854   .322739
   8.90164   8.90164      1.00  2.245564   .321629
   8.90154   8.90154      1.00  2.248354   .323439
   8.90143   8.90143      1.00  2.248714   .326199
   8.90131   8.90131      1.00  2.242784   .322969
   8.90120   8.90120      1.00  2.240574   .321749
   8.90109   8.90109      1.00  2.247984   .325369
   8.90097   8.90097      1.00  2.249464   .326519
   8.90085   8.90085      1.00  2.249194   .325679
   8.90074   8.90074      1.00  2.250504   .327479
   8.90063   8.90063      1.00  2.250384   .327449
   8.90051   8.90051      1.00  2.246334   .328199
   8.90039   8.90039      1.00  2.247104   .329439
   8.90028   8.90028      1.00  2.245234   .329329
   8.90016   8.90016      1.00  2.245614   .330089
   8.90004   8.90004      1.00  2.250644   .331349
   8.89992   8.89992      1.00  2.248034   .331659
   8.89981   8.89981      1.00  2.249414   .332459
   8.89970   8.89970      1.00  2.234484   .330829
   8.89957   8.89957      1.00  2.249424   .332679
   8.89946   8.89946      1.00  2.246654   .333419
   8.89935   8.89935      1.00  2.248684   .333139
   8.89924   8.89924      1.00  2.250854   .334249
   8.89912   8.89912      1.00  2.242384   .334309
   8.89900   8.89900      1.00  2.243964   .332759
   8.89889   8.89889      1.00  2.245884   .333119
   8.89879   8.89879      1.00  2.249214   .335159
   8.89868   8.89868      1.00  2.245554   .336729
   8.89856   8.89856      1.00  2.247094   .337019
   8.89846   8.89846      1.00  2.249334   .340619
   8.89835   8.89835      1.00  2.252084   .340899
   8.89823   8.89823      1.00  2.249574   .341379
   8.89812   8.89812      1.00  2.226954   .337719
   8.89802   8.89802      1.00  2.244114   .339939
   8.89791   8.89791      1.00  2.243974   .337289
   8.89779   8.89779      1.00  2.250374   .337019
   8.89768   8.89768      1.00  2.247194   .337549
   8.89757   8.89757      1.00  2.245964   .337859
   8.89747   8.89747      1.00  2.251904   .337979
   8.89735   8.89735      1.00  2.249774   .338989
   8.89724   8.89724      1.00  2.247184   .339139
   8.89714   8.89714      1.00  2.244594   .337249
   8.89704   8.89704      1.00  2.248814   .339669
   8.89692   8.89692      1.00  2.243184   .340939
   8.89681   8.89681      1.00  2.242494   .340209
   8.89670   8.89670      1.00  2.246494   .340679
   8.89659   8.89659      1.00  2.233744   .338459
   8.89648   8.89648      1.00  2.246734   .340679
   8.89638   8.89638      1.00  2.249204   .339259
   8.89628   8.89628      1.00  2.248164   .339699
   8.89618   8.89618      1.00  2.246714   .342439
   8.89607   8.89607      1.00  2.252264   .342809
   8.89597   8.89597      1.00  2.249604   .342669
   8.89587   8.89587      1.00  2.245694   .340149
   8.89577   8.89577      1.00  2.247034   .340759
   8.89566   8.89566      1.00  2.242894   .340289
   8.89556   8.89556      1.00  2.240264   .341409
   8.89546   8.89546      1.00  2.248484   .342959
   8.89535   8.89535      1.00  2.249444   .345469
   8.89525   8.89525      1.00  2.245364   .344619
   8.89514   8.89514      1.00  2.248454   .345989
   8.89504   8.89504      1.00  2.233794   .341779
   8.89494   8.89494      1.00  2.247244   .342839
   8.89484   8.89484      1.00  2.244984   .343139
   8.89473   8.89473      1.00  2.244264   .341639
   8.89462   8.89462      1.00  2.244884   .342209
   8.89451   8.89451      1.00  2.245334   .342459
   8.89439   8.89439      1.00  2.246574   .343889
   8.89428   8.89428      1.00  2.243264   .343539
   8.89418   8.89418      1.00  2.250214   .346189
   8.89407   8.89407      1.00  2.250964   .347699
   8.89394   8.89394      1.00  2.246454   .345459
   8.89383   8.89383      1.00  2.249124   .343539
   8.89373   8.89373      1.00  2.246134   .344149
   8.89361   8.89361      1.00  2.247124   .344859
   8.89349   8.89349      1.00  2.228364   .342549
   8.89337   8.89337      1.00  2.243644   .344819
   8.89325   8.89325      1.00  2.242324   .344299
   8.89314   8.89314      1.00  2.245774   .346509
   8.89303   8.89303      1.00  2.247444   .347039
   8.89291   8.89291      1.00  2.248364   .347789
   8.89280   8.89280      1.00  2.248344   .347649
   8.89269   8.89269      1.00  2.248974   .345209
   8.89257   8.89257      1.00  2.245524   .345129
   8.89245   8.89245      1.00  2.241124   .344599
   8.89235   8.89235      1.00  2.242354   .345259
   8.89224   8.89224      1.00  2.244614   .344409
   8.89212   8.89212      1.00  2.247474   .343999
   8.89201   8.89201      1.00  2.245974   .344939
   8.89190   8.89190      1.00  2.242734   .344789
   8.89180   8.89180      1.00  2.244354   .346429
   8.89168   8.89168      1.00  2.245584   .344079
   8.89157   8.89157      1.00  2.251584   .344349
   8.89146   8.89146      1.00  2.247214   .345949
   8.89136   8.89136      1.00  2.249144   .346979
   8.89124   8.89124      1.00  2.246604   .347889
   8.89113   8.89113      1.00  2.246504   .347209
   8.89102   8.89102      1.00  2.242364   .345379
   8.89091   8.89091      1.00  2.243064   .345859
   8.89079   8.89079      1.00  2.243814   .344119
   8.89067   8.89067      1.00  2.243744   .345089
   8.89056   8.89056      1.00  2.250054   .348289
   8.89045   8.89045      1.00  2.246334   .347199
   8.89032   8.89032      1.00  2.234554   .344709
   8.89021   8.89021      1.00  2.245094   .345129
   8.89009   8.89009      1.00  2.247524   .347139
   8.88997   8.88997      1.00  2.247364   .343949
   8.88985   8.88985      1.00  2.244804   .344049
   8.88973   8.88973      1.00  2.246524   .342669
   8.88962   8.88962      1.00  2.246964   .343679
   8.88950   8.88950      1.00  2.247924   .342739
   8.88939   8.88939      1.00  2.247484   .340849
   8.88927   8.88927      1.00  2.249314   .341729
   8.88916   8.88916      1.00  2.249934   .342269
   8.88906   8.88906      1.00  2.249734   .342119
   8.88893   8.88893      1.00  2.248514   .343019
   8.88882   8.88882      1.00  2.245524   .341429
   8.88871   8.88871      1.00  2.230324   .338319
   8.88860   8.88860      1.00  2.248464   .341899
   8.88849   8.88849      1.00  2.245264   .340699
   8.88838   8.88838      1.00  2.246114   .342239
   8.88827   8.88827      1.00  2.246884   .341399
   8.88817   8.88817      1.00  2.249524   .341539
   8.88806   8.88806      1.00  2.250494   .343459
   8.88794   8.88794      1.00  2.253454   .342439
   8.88784   8.88784      1.00  2.249584   .340719
   8.88772   8.88772      1.00  2.247234   .337619
   8.88761   8.88761      1.00  2.247314   .337149
   8.88750   8.88750      1.00  2.248424   .337329
   8.88739   8.88739      1.00  2.251504   .338049
   8.88729   8.88729      1.00  2.249004   .336029
   8.88717   8.88717      1.00  2.234824   .335999
   8.88706   8.88706      1.00  2.247054   .336179
   8.88696   8.88696      1.00  2.249724   .336879
   8.88685   8.88685      1.00  2.252354   .336209
   8.88674   8.88674      1.00  2.248814   .335009
   8.88663   8.88663      1.00  2.248524   .334619
   8.88653   8.88653      1.00  2.250404   .334669
   8.88642   8.88642      1.00  2.245624   .334339
   8.88632   8.88632      1.00  2.247184   .332869
   8.88621   8.88621      1.00  2.246924   .333759
   8.88611   8.88611      1.00  2.249014   .333699
   8.88601   8.88601      1.00  2.248284   .332129
   8.88590   8.88590      1.00  2.247684   .332849
   8.88580   8.88580      1.00  2.251164   .333169
   8.88570   8.88570      1.00  2.237074   .329309
   8.88559   8.88559      1.00  2.251094   .336349
   8.88549   8.88549      1.00  2.251474   .335369
   8.88539   8.88539      1.00  2.244834   .330799
   8.88529   8.88529      1.00  2.248984   .330269
   8.88518   8.88518      1.00  2.245834   .330179
   8.88507   8.88507      1.00  2.250394   .331269
   8.88497   8.88497      1.00  2.250374   .330139
   8.88487   8.88487      1.00  2.249574   .330309
   8.88476   8.88476      1.00  2.248364   .335069
   8.88465   8.88465      1.00  2.248164   .329539
   8.88455   8.88455      1.00  2.250054   .329999
   8.88444   8.88444      1.00  2.249054   .328769
   8.88434   8.88434      1.00  2.250874   .328019
   8.88422   8.88422      1.00  2.235104   .326509
   8.88410   8.88410      1.00  2.249734   .326949
   8.88400   8.88400      1.00  2.247634   .326379
   8.88389   8.88389      1.00  2.249544   .326649
   8.88377   8.88377      1.00  2.251224   .330179
   8.88365   8.88365      1.00  2.249454   .330729
   8.88353   8.88353      1.00  2.251394   .329589
   8.88342   8.88342      1.00  2.247194   .327309
   8.88331   8.88331      1.00  2.252814   .326849
   8.88319   8.88319      1.00  2.248794   .326619
   8.88308   8.88308      1.00  2.250144   .327369
   8.88297   8.88297      1.00  2.247324   .326959
   8.88285   8.88285      1.00  2.245144   .327379
   8.88274   8.88274      1.00  2.233084   .324139
   8.88263   8.88263      1.00  2.244514   .324019
   8.88252   8.88252      1.00  2.247964   .323169
   8.88240   8.88240      1.00  2.248894   .322979
   8.88228   8.88228      1.00  2.249684   .324349
   8.88218   8.88218      1.00  2.247614   .324579
   8.88207   8.88207      1.00  2.248254   .323849
   8.88196   8.88196      1.00  2.248284   .324329
   8.88185   8.88185      1.00  2.248694   .324689
   8.88175   8.88175      1.00  2.248964   .324459
   8.88164   8.88164      1.00  2.247544   .323839
   8.88153   8.88153      1.00  2.248914   .322599
   8.88142   8.88142      1.00  2.244744   .322539
   8.88131   8.88131      1.00  2.234464   .320349
   8.88119   8.88119      1.00  2.249204   .322569
   8.88108   8.88108      1.00  2.249674   .323309
   8.88097   8.88097      1.00  2.250454   .323499
   8.88086   8.88086      1.00  2.246114   .323979
   8.88074   8.88074      1.00  2.247784   .324199
   8.88063   8.88063      1.00  2.246014   .323059
   8.88050   8.88050      1.00  2.244954   .324019
   8.88040   8.88040      1.00  2.245684   .325629
   8.88028   8.88028      1.00  2.244934   .323789
   8.88016   8.88016      1.00  2.249314   .324819
   8.88004   8.88004      1.00  2.249294   .325349
   8.87992   8.87992      1.00  2.247244   .324409
   8.87981   8.87981      1.00  2.244274   .323569
   8.87969   8.87969      1.00  2.242204   .323079
   8.87957   8.87957      1.00  2.245474   .324149
   8.87946   8.87946      1.00  2.247854   .323799
   8.87936   8.87936      1.00  2.248974   .323369
   8.87924   8.87924      1.00  2.245514   .323499
   8.87912   8.87912      1.00  2.246244   .322549
   8.87901   8.87901      1.00  2.249094   .324629
   8.87890   8.87890      1.00  2.247294   .324599
   8.87878   8.87878      1.00  2.245574   .322969
   8.87867   8.87867      1.00  2.243944   .323759
   8.87856   8.87856      1.00  2.248804   .324959
   8.87846   8.87846      1.00  2.245964   .324029
   8.87834   8.87834      1.00  2.240364   .325369
   8.87823   8.87823      1.00  2.242194   .325679
   8.87812   8.87812      1.00  2.241164   .325489
   8.87801   8.87801      1.00  2.244504   .325419
   8.87789   8.87789      1.00  2.242994   .327009
   8.87779   8.87779      1.00  2.245224   .327299
   8.87769   8.87769      1.00  2.247144   .329969
   8.87758   8.87758      1.00  2.249794   .331009
   8.87746   8.87746      1.00  2.244454   .331779
   8.87735   8.87735      1.00  2.240804   .329379
   8.87725   8.87725      1.00  2.245584   .331319
   8.87714   8.87714      1.00  2.245864   .330539
   8.87703   8.87703      1.00  2.244394   .328869
   8.87691   8.87691      1.00  2.243764   .329349
   8.87680   8.87680      1.00  2.227664   .327469
   8.87670   8.87670      1.00  2.240874   .327529
   8.87659   8.87659      1.00  2.246124   .328509
   8.87648   8.87648      1.00  2.247644   .329339
   8.87638   8.87638      1.00  2.245464   .331239
   8.87628   8.87628      1.00  2.247264   .330409
   8.87617   8.87617      1.00  2.245284   .331539
   8.87606   8.87606      1.00  2.241884   .331849
   8.87596   8.87596      1.00  2.245804   .331279
   8.87586   8.87586      1.00  2.239624   .333049
   8.87575   8.87575      1.00  2.245144   .332979
   8.87565   8.87565      1.00  2.243064   .333419
   8.87555   8.87555      1.00  2.242894   .333589
   8.87545   8.87545      1.00  2.245784   .334279
   8.87535   8.87535      1.00  2.228214   .331789
   8.87524   8.87524      1.00  2.242664   .334689
   8.87514   8.87514      1.00  2.244854   .334399
   8.87504   8.87504      1.00  2.242014   .334579
   8.87493   8.87493      1.00  2.242264   .334449
   8.87482   8.87482      1.00  2.239614   .335769
   8.87472   8.87472      1.00  2.242984   .336589
   8.87461   8.87461      1.00  2.242664   .336669
   8.87449   8.87449      1.00  2.242164   .335089
   8.87438   8.87438      1.00  2.242014   .336709
   8.87428   8.87428      1.00  2.242864   .337279
   8.87417   8.87417      1.00  2.242874   .339449
   8.87405   8.87405      1.00  2.241354   .338639
   8.87393   8.87393      1.00  2.244514   .338729
   8.87382   8.87382      1.00  2.238864   .338019
   8.87371   8.87371      1.00  2.227984   .335349
   8.87358   8.87358      1.00  2.240004   .337869
   8.87346   8.87346      1.00  2.240164   .338339
   8.87336   8.87336      1.00  2.242234   .339269
   8.87325   8.87325      1.00  2.243754   .342479
   8.87313   8.87313      1.00  2.241264   .340519
   8.87301   8.87301      1.00  2.242834   .342169
   8.87290   8.87290      1.00  2.244984   .341879
   8.87278   8.87278      1.00  2.241664   .344019
   8.87266   8.87266      1.00  2.240954   .341579
   8.87255   8.87255      1.00  2.239424   .341869
   8.87244   8.87244      1.00  2.240884   .342939
   8.87233   8.87233      1.00  2.237574   .342779
   8.87221   8.87221      1.00  2.227174   .340839
   8.87210   8.87210      1.00  2.243184   .342439
   8.87200   8.87200      1.00  2.240044   .344569
   8.87189   8.87189      1.00  2.243874   .345349
   8.87178   8.87178      1.00  2.240654   .345969
   8.87166   8.87166      1.00  2.238974   .345569
   8.87155   8.87155      1.00  2.240864   .347039
   8.87144   8.87144      1.00  2.241104   .346079
   8.87133   8.87133      1.00  2.239224   .348279
   8.87121   8.87121      1.00  2.238194   .347729
   8.87111   8.87111      1.00  2.242534   .348169
   8.87100   8.87100      1.00  2.239254   .347609
   8.87088   8.87088      1.00  2.238864   .346939
   8.87076   8.87076      1.00  2.237084   .347069
   8.87065   8.87065      1.00  2.235804   .345199
   8.87053   8.87053      1.00  2.241614   .346259
   8.87041   8.87041      1.00  2.243374   .345639
   8.87029   8.87029      1.00  2.241934   .346049
   8.87018   8.87018      1.00  2.237394   .345549
   8.87006   8.87006      1.00  2.239374   .345949
   8.86994   8.86994      1.00  2.239544   .347279
   8.86982   8.86982      1.00  2.233794   .347629
   8.86970   8.86970      1.00  2.244664   .347549
   8.86959   8.86959      1.00  2.240804   .347729
   8.86947   8.86947      1.00  2.238314   .347729
   8.86935   8.86935      1.00  2.239474   .351699
   8.86924   8.86924      1.00  2.238194   .352369
   8.86913   8.86913      1.00  2.237004   .350209
   8.86902   8.86902      1.00  2.233544   .349349
   8.86891   8.86891      1.00  2.240524   .351959
   8.86879   8.86879      1.00  2.240954   .350349
   8.86869   8.86869      1.00  2.239214   .352849
   8.86857   8.86857      1.00  2.243014   .351839
   8.86846   8.86846      1.00  2.239964   .351039
   8.86836   8.86836      1.00  2.242284   .352299
   8.86825   8.86825      1.00  2.245134   .351849
   8.86814   8.86814      1.00  2.239784   .351429
   8.86803   8.86803      1.00  2.240454   .353469
   8.86791   8.86791      1.00  2.240444   .356119
   8.86781   8.86781      1.00  2.240004   .353249
   8.86769   8.86769      1.00  2.239664   .354389
   8.86758   8.86758      1.00  2.223964   .350139
   8.86747   8.86747      1.00  2.237054   .352939
   8.86737   8.86737      1.00  2.237294   .352839
   8.86725   8.86725      1.00  2.239054   .353009
   8.86714   8.86714      1.00  2.239884   .354539
   8.86704   8.86704      1.00  2.243244   .356009
   8.86693   8.86693      1.00  2.241764   .354519
   8.86682   8.86682      1.00  2.240614   .354989
   8.86670   8.86670      1.00  2.239174   .353449
   8.86660   8.86660      1.00  2.236164   .355669
   8.86650   8.86650      1.00  2.239974   .355039
   8.86639   8.86639      1.00  2.239724   .355609
   8.86629   8.86629      1.00  2.237164   .357529
   8.86619   8.86619      1.00  2.225874   .353419
   8.86609   8.86609      1.00  2.236814   .356349
   8.86598   8.86598      1.00  2.241574   .355299
   8.86587   8.86587      1.00  2.239054   .355379
   8.86577   8.86577      1.00  2.238664   .356939
   8.86566   8.86566      1.00  2.236404   .358639
   8.86556   8.86556      1.00  2.239534   .358359
   8.86546   8.86546      1.00  2.236314   .356419
   8.86536   8.86536      1.00  2.232594   .357059
   8.86526   8.86526      1.00  2.234854   .357339
   8.86515   8.86515      1.00  2.232624   .356459
   8.86505   8.86505      1.00  2.238954   .357899
   8.86495   8.86495      1.00  2.239774   .359079
   8.86484   8.86484      1.00  2.237824   .359209
   8.86473   8.86473      1.00  2.228044   .359499
   8.86461   8.86461      1.00  2.236894   .361269
   8.86451   8.86451      1.00  2.234354   .362549
   8.86440   8.86440      1.00  2.236084   .361489
   8.86429   8.86429      1.00  2.234584   .361369
   8.86418   8.86418      1.00  2.236074   .360099
   8.86407   8.86407      1.00  2.237324   .362249
   8.86396   8.86396      1.00  2.235904   .362579
   8.86384   8.86384      1.00  2.236904   .364649
   8.86372   8.86372      1.00  2.237754   .366189
   8.86361   8.86361      1.00  2.237464   .365069
   8.86349   8.86349      1.00  2.233354   .364799
   8.86336   8.86336      1.00  2.235804   .363539
   8.86325   8.86325      1.00  2.234384   .362939
   8.86314   8.86314      1.00  2.236094   .360789
   8.86303   8.86303      1.00  2.221004   .359619
   8.86291   8.86291      1.00  2.231044   .362269
   8.86279   8.86279      1.00  2.234284   .363849
   8.86269   8.86269      1.00  2.233684   .362499
   8.86257   8.86257      1.00  2.233574   .362419
   8.86245   8.86245      1.00  2.238524   .363519
   8.86234   8.86234      1.00  2.238074   .359139
   8.86223   8.86223      1.00  2.235584   .360139
   8.86213   8.86213      1.00  2.232374   .359089
   8.86201   8.86201      1.00  2.230594   .359419
   8.86190   8.86190      1.00  2.233404   .362049
   8.86179   8.86179      1.00  2.234644   .361379
   8.86169   8.86169      1.00  2.233354   .361649
   8.86157   8.86157      1.00  2.230364   .359979
   8.86146   8.86146      1.00  2.217444   .358919
   8.86135   8.86135      1.00  2.230864   .360429
   8.86123   8.86123      1.00  2.234964   .360729
   8.86112   8.86112      1.00  2.236714   .361539
   8.86101   8.86101      1.00  2.234134   .363349
   8.86090   8.86090      1.00  2.230994   .361539
   8.86079   8.86079      1.00  2.229124   .363359
   8.86067   8.86067      1.00  2.229394   .362359
   8.86054   8.86054      1.00  2.231164   .362999
   8.86043   8.86043      1.00  2.231364   .364639
   8.86031   8.86031      1.00  2.232374   .365649
   8.86019   8.86019      1.00  2.232124   .364339
   8.86007   8.86007      1.00  2.233194   .364759
   8.85996   8.85996      1.00  2.223194   .362609
   8.85985   8.85985      1.00  2.230994   .364119
   8.85973   8.85973      1.00  2.230454   .363329
   8.85961   8.85961      1.00  2.230464   .364879
   8.85950   8.85950      1.00  2.230174   .363869
   8.85939   8.85939      1.00  2.227404   .363179
   8.85927   8.85927      1.00  2.231354   .364409
   8.85915   8.85915      1.00  2.232794   .365139
   8.85904   8.85904      1.00  2.232334   .366549
   8.85893   8.85893      1.00  2.228844   .364959
   8.85881   8.85881      1.00  2.229014   .367249
   8.85870   8.85870      1.00  2.228404   .361999
   8.85860   8.85860      1.00  2.231264   .362589
   8.85849   8.85849      1.00  2.229754   .362949
   8.85838   8.85838      1.00  2.213814   .360939
   8.85827   8.85827      1.00  2.227454   .365349
   8.85816   8.85816      1.00  2.226734   .363879
   8.85805   8.85805      1.00  2.228424   .363269
   8.85793   8.85793      1.00  2.229054   .363449
   8.85782   8.85782      1.00  2.229004   .362929
   8.85771   8.85771      1.00  2.230314   .362749
   8.85761   8.85761      1.00  2.231444   .363039
   8.85750   8.85750      1.00  2.227844   .362989
   8.85739   8.85739      1.00  2.227114   .362459
   8.85728   8.85728      1.00  2.224584   .364219
   8.85718   8.85718      1.00  2.224474   .362789
   8.85706   8.85706      1.00  2.222714   .362929
   8.85695   8.85695      1.00  2.213124   .362109
   8.85684   8.85684      1.00  2.222494   .361999
   8.85673   8.85673      1.00  2.228004   .363089
   8.85662   8.85662      1.00  2.227854   .362149
   8.85652   8.85652      1.00  2.228054   .364309
   8.85641   8.85641      1.00  2.226794   .363609
   8.85631   8.85631      1.00  2.227094   .364179
   8.85621   8.85621      1.00  2.227264   .362639
   8.85610   8.85610      1.00  2.223674   .360339
   8.85600   8.85600      1.00  2.221894   .361059
   8.85590   8.85590      1.00  2.223904   .363169
   8.85579   8.85579      1.00  2.221594   .361079
   8.85569   8.85569      1.00  2.226044   .363519
   8.85559   8.85559      1.00  2.224494   .363179
   8.85549   8.85549      1.00  2.212744   .362239
   8.85539   8.85539      1.00  2.224284   .363239
   8.85528   8.85528      1.00  2.221564   .363389
   8.85518   8.85518      1.00  2.223204   .363719
   8.85508   8.85508      1.00  2.217964   .362779
   8.85497   8.85497      1.00  2.220734   .362369
   8.85486   8.85486      1.00  2.216744   .362019
   8.85476   8.85476      1.00  2.218244   .362659
   8.85465   8.85465      1.00  2.221674   .364219
   8.85454   8.85454      1.00  2.218894   .362039
   8.85443   8.85443      1.00  2.222594   .363479
   8.85432   8.85432      1.00  2.221354   .363229
   8.85422   8.85422      1.00  2.221374   .362149
   8.85410   8.85410      1.00  2.221264   .362719
   8.85398   8.85398      1.00  2.205644   .359489
   8.85387   8.85387      1.00  2.216814   .361079
   8.85376   8.85376      1.00  2.218324   .361939
   8.85364   8.85364      1.00  2.220044   .362289
   8.85352   8.85352      1.00  2.213764   .361629
   8.85341   8.85341      1.00  2.221194   .363419
   8.85329   8.85329      1.00  2.217394   .364669
   8.85317   8.85317      1.00  2.218554   .364869
   8.85306   8.85306      1.00  2.220754   .364929
   8.85295   8.85295      1.00  2.216654   .363179
   8.85284   8.85284      1.00  2.217444   .363859
   8.85272   8.85272      1.00  2.214224   .362559
   8.85260   8.85260      1.00  2.213894   .362859
   8.85249   8.85249      1.00  2.210794   .361359
   8.85238   8.85238      1.00  2.202034   .359609
   8.85227   8.85227      1.00  2.214924   .364209
   8.85215   8.85215      1.00  2.220684   .364659
   8.85204   8.85204      1.00  2.217864   .364279
   8.85194   8.85194      1.00  2.219594   .366099
   8.85182   8.85182      1.00  2.217984   .366869
   8.85171   8.85171      1.00  2.216694   .364279
   8.85161   8.85161      1.00  2.214354   .363249
   8.85150   8.85150      1.00  2.212534   .364299
   8.85138   8.85138      1.00  2.215404   .365819
   8.85127   8.85127      1.00  2.212444   .364009
   8.85116   8.85116      1.00  2.215694   .364399
   8.85105   8.85105      1.00  2.216024   .363669
   8.85093   8.85093      1.00  2.213484   .363499
   8.85081   8.85081      1.00  2.217034   .363469
   8.85070   8.85070      1.00  2.199534   .359019
   8.85059   8.85059      1.00  2.214584   .359129
   8.85047   8.85047      1.00  2.214464   .362019
   8.85034   8.85034      1.00  2.209374   .360639
   8.85023   8.85023      1.00  2.212804   .360189
   8.85011   8.85011      1.00  2.209124   .361349
   8.84999   8.84999      1.00  2.209854   .363679
   8.84987   8.84987      1.00  2.217764   .362969
   8.84975   8.84975      1.00  2.211624   .361759
   8.84964   8.84964      1.00  2.212924   .361169
   8.84952   8.84952      1.00  2.216444   .362789
   8.84940   8.84940      1.00  2.215264   .363499
   8.84929   8.84929      1.00  2.211724   .363349
   8.84919   8.84919      1.00  2.207014   .361009
   8.84907   8.84907      1.00  2.204554   .358399
   8.84895   8.84895      1.00  2.211334   .358129
   8.84884   8.84884      1.00  2.209664   .360199
   8.84874   8.84874      1.00  2.213884   .359239
   8.84863   8.84863      1.00  2.212364   .359059
   8.84852   8.84852      1.00  2.213034   .361919
   8.84840   8.84840      1.00  2.213454   .358199
   8.84830   8.84830      1.00  2.216654   .359899
   8.84818   8.84818      1.00  2.212264   .357289
   8.84807   8.84807      1.00  2.212354   .358879
   8.84797   8.84797      1.00  2.213824   .359019
   8.84785   8.84785      1.00  2.210954   .358279
   8.84774   8.84774      1.00  2.211194   .359309
   8.84763   8.84763      1.00  2.210524   .358039
   8.84752   8.84752      1.00  2.201474   .358139
   8.84741   8.84741      1.00  2.211514   .357509
   8.84730   8.84730      1.00  2.215684   .359349
   8.84719   8.84719      1.00  2.219094   .360469
   8.84708   8.84708      1.00  2.212544   .359299
   8.84697   8.84697      1.00  2.214384   .360699
   8.84685   8.84685      1.00  2.210694   .358069
   8.84675   8.84675      1.00  2.208374   .356869
   8.84664   8.84664      1.00  2.212064   .358339
   8.84654   8.84654      1.00  2.211814   .354899
   8.84643   8.84643      1.00  2.213954   .358859
   8.84633   8.84633      1.00  2.212794   .357769
   8.84623   8.84623      1.00  2.208414   .357849
   8.84613   8.84613      1.00  2.206654   .356969
   8.84601   8.84601      1.00  2.214884   .357909
   8.84591   8.84591      1.00  2.215884   .358909
   8.84581   8.84581      1.00  2.212804   .358419
   8.84571   8.84571      1.00  2.212394   .359429
   8.84560   8.84560      1.00  2.212154   .359279
   8.84550   8.84550      1.00  2.209424   .358389
   8.84540   8.84540      1.00  2.212924   .359609
   8.84529   8.84529      1.00  2.213414   .358689
   8.84519   8.84519      1.00  2.209724   .358129
   8.84508   8.84508      1.00  2.216944   .359549
   8.84498   8.84498      1.00  2.215264   .359449
   8.84488   8.84488      1.00  2.214914   .359409
   8.84476   8.84476      1.00  2.204144   .359629
   8.84465   8.84465      1.00  2.211964   .359339
   8.84455   8.84455      1.00  2.208724   .358739
   8.84445   8.84445      1.00  2.210524   .358419
   8.84434   8.84434      1.00  2.210594   .359459
   8.84422   8.84422      1.00  2.209154   .358589
   8.84411   8.84411      1.00  2.213134   .360199
   8.84401   8.84401      1.00  2.217114   .358999
   8.84389   8.84389      1.00  2.215954   .361359
   8.84377   8.84377      1.00  2.212414   .360339
   8.84365   8.84365      1.00  2.214164   .361479
   8.84354   8.84354      1.00  2.213744   .360889
   8.84341   8.84341      1.00  2.215834   .363819
   8.84329   8.84329      1.00  2.209494   .360529
   8.84319   8.84319      1.00  2.200254   .358299
   8.84307   8.84307      1.00  2.211794   .359359
   8.84295   8.84295      1.00  2.210254   .361409
   8.84283   8.84283      1.00  2.216894   .362609
   8.84272   8.84272      1.00  2.215474   .362209
   8.84260   8.84260      1.00  2.216974   .362479
   8.84249   8.84249      1.00  2.214594   .362949
   8.84238   8.84238      1.00  2.214054   .362739
   8.84227   8.84227      1.00  2.211684   .361809
   8.84217   8.84217      1.00  2.213064   .365359
   8.84205   8.84205      1.00  2.209704   .363169
   8.84194   8.84194      1.00  2.208464   .363459
   8.84183   8.84183      1.00  2.213264   .364299
   8.84172   8.84172      1.00  2.215644   .363079
   8.84161   8.84161      1.00  2.201934   .361829
   8.84149   8.84149      1.00  2.214414   .363439
   8.84138   8.84138      1.00  2.215724   .363429
   8.84127   8.84127      1.00  2.217334   .364289
   8.84116   8.84116      1.00  2.212094   .363679
   8.84104   8.84104      1.00  2.212544   .363129
   8.84093   8.84093      1.00  2.211514   .364759
   8.84082   8.84082      1.00  2.214674   .365179
   8.84070   8.84070      1.00  2.212174   .364979
   8.84058   8.84058      1.00  2.208774   .363109
   8.84047   8.84047      1.00  2.209614   .363859
   8.84035   8.84035      1.00  2.212514   .364379
   8.84023   8.84023      1.00  2.217224   .365869
   8.84011   8.84011      1.00  2.208984   .363939
   8.84000   8.84000      1.00  2.206354   .365449
   8.83989   8.83989      1.00  2.212904   .366159
   8.83976   8.83976      1.00  2.208994   .366749
   8.83964   8.83964      1.00  2.208614   .366439
   8.83953   8.83953      1.00  2.208894   .366319
   8.83942   8.83942      1.00  2.210844   .366339
   8.83930   8.83930      1.00  2.212614   .369099
   8.83918   8.83918      1.00  2.213514   .368499
   8.83907   8.83907      1.00  2.214684   .368919
   8.83897   8.83897      1.00  2.214584   .368019
   8.83884   8.83884      1.00  2.213214   .367709
   8.83873   8.83873      1.00  2.209414   .369779
   8.83864   8.83864      1.00  2.211924   .369529
   8.83853   8.83853      1.00  2.207454   .369749
   8.83841   8.83841      1.00  2.212144   .368959
   8.83830   8.83830      1.00  2.198104   .369479
   8.83819   8.83819      1.00  2.209924   .371529
   8.83808   8.83808      1.00  2.213114   .372219
   8.83797   8.83797      1.00  2.213654   .372379
   8.83785   8.83785      1.00  2.213044   .371639
   8.83774   8.83774      1.00  2.211994   .374249
   8.83764   8.83764      1.00  2.217444   .374029
   8.83752   8.83752      1.00  2.212574   .372909
   8.83741   8.83741      1.00  2.211994   .370629
   8.83731   8.83731      1.00  2.210384   .371749
   8.83720   8.83720      1.00  2.212544   .373779
   8.83709   8.83709      1.00  2.213434   .372729
   8.83697   8.83697      1.00  2.213024   .375699
   8.83687   8.83687      1.00  2.215234   .375509
   8.83676   8.83676      1.00  2.199654   .374079
   8.83665   8.83665      1.00  2.215814   .374419
   8.83654   8.83654      1.00  2.215104   .375319
   8.83644   8.83644      1.00  2.213084   .373509
   8.83634   8.83634      1.00  2.215754   .375419
   8.83623   8.83623      1.00  2.214294   .375889
   8.83612   8.83612      1.00  2.210414   .372999
   8.83602   8.83602      1.00  2.212884   .376069
   8.83592   8.83592      1.00  2.214944   .373259
   8.83581   8.83581      1.00  2.211864   .376269
   8.83571   8.83571      1.00  2.211634   .376349
   8.83561   8.83561      1.00  2.214674   .376499
   8.83551   8.83551      1.00  2.214554   .376059
   8.83541   8.83541      1.00  2.214954   .376029
   8.83530   8.83530      1.00  2.202744   .376129
   8.83520   8.83520      1.00  2.205964   .376489
   8.83510   8.83510      1.00  2.210794   .378359
   8.83499   8.83499      1.00  2.210624   .376869
   8.83488   8.83488      1.00  2.211414   .377609
   8.83478   8.83478      1.00  2.211354   .378559
   8.83468   8.83468      1.00  2.217284   .379039
   8.83456   8.83456      1.00  2.214044   .379019
   8.83444   8.83444      1.00  2.213104   .378539
   8.83434   8.83434      1.00  2.212524   .379289
   8.83423   8.83423      1.00  2.211734   .379059
   8.83412   8.83412      1.00  2.210454   .378849
   8.83400   8.83400      1.00  2.208134   .379549
   8.83388   8.83388      1.00  2.210154   .380259
   8.83377   8.83377      1.00  2.195584   .378499
   8.83366   8.83366      1.00  2.209554   .378779
   8.83354   8.83354      1.00  2.217004   .381279
   8.83343   8.83343      1.00  2.210374   .380729
   8.83332   8.83332      1.00  2.217964   .382349
   8.83320   8.83320      1.00  2.213004   .381479
   8.83307   8.83307      1.00  2.212014   .380989
   8.83296   8.83296      1.00  2.213074   .381349
   8.83285   8.83285      1.00  2.214714   .381939
   8.83274   8.83274      1.00  2.209504   .381029
   8.83262   8.83262      1.00  2.208474   .380719
   8.83251   8.83251      1.00  2.209904   .382519
   8.83239   8.83239      1.00  2.208094   .381159
   8.83228   8.83228      1.00  2.214754   .383549
   8.83217   8.83217      1.00  2.199294   .379579
   8.83206   8.83206      1.00  2.212454   .381949
   8.83195   8.83195      1.00  2.214954   .383809
   8.83184   8.83184      1.00  2.208754   .382439
   8.83173   8.83173      1.00  2.207934   .382649
   8.83162   8.83162      1.00  2.207204   .380809
   8.83151   8.83151      1.00  2.208254   .384019
   8.83140   8.83140      1.00  2.207394   .383329
   8.83128   8.83128      1.00  2.208004   .382859
   8.83118   8.83118      1.00  2.209494   .383349
   8.83107   8.83107      1.00  2.213594   .383659
   8.83095   8.83095      1.00  2.214614   .384509
   8.83084   8.83084      1.00  2.210794   .384039
   8.83072   8.83072      1.00  2.208444   .384019
   8.83061   8.83061      1.00  2.199744   .380129
   8.83049   8.83049      1.00  2.209714   .384089
   8.83037   8.83037      1.00  2.208074   .384399
   8.83025   8.83025      1.00  2.209264   .386599
   8.83014   8.83014      1.00  2.209014   .382219
   8.83001   8.83001      1.00  2.209274   .384249
   8.82990   8.82990      1.00  2.211524   .384479
   8.82979   8.82979      1.00  2.209204   .385889
   8.82968   8.82968      1.00  2.214544   .389279
   8.82955   8.82955      1.00  2.211534   .387039
   8.82943   8.82943      1.00  2.206914   .387789
   8.82932   8.82932      1.00  2.207214   .386059
   8.82921   8.82921      1.00  2.206064   .387289
   8.82910   8.82910      1.00  2.206744   .386369
   8.82898   8.82898      1.00  2.194564   .384199
   8.82886   8.82886      1.00  2.206144   .387729
   8.82876   8.82876      1.00  2.213184   .389619
   8.82865   8.82865      1.00  2.211834   .387779
   8.82854   8.82854      1.00  2.209804   .387299
   8.82844   8.82844      1.00  2.211594   .388509
   8.82833   8.82833      1.00  2.210384   .387589
   8.82822   8.82822      1.00  2.211544   .387929
   8.82810   8.82810      1.00  2.206804   .386979
   8.82799   8.82799      1.00  2.208364   .386079
   8.82788   8.82788      1.00  2.209094   .386259
   8.82776   8.82776      1.00  2.206414   .387029
   8.82765   8.82765      1.00  2.206074   .389849
   8.82755   8.82755      1.00  2.205794   .389279
   8.82744   8.82744      1.00  2.207894   .390549
   8.82733   8.82733      1.00  2.213594   .392929
   8.82722   8.82722      1.00  2.211944   .391479
   8.82711   8.82711      1.00  2.209284   .389529
   8.82700   8.82700      1.00  2.207474   .390359
   8.82689   8.82689      1.00  2.204194   .389739
   8.82678   8.82678      1.00  2.206444   .389249
   8.82668   8.82668      1.00  2.207864   .390989
   8.82657   8.82657      1.00  2.212734   .390949
   8.82646   8.82646      1.00  2.210764   .391109
   8.82636   8.82636      1.00  2.208544   .389589
   8.82626   8.82626      1.00  2.211354   .390959
   8.82616   8.82616      1.00  2.210944   .392249
   8.82605   8.82605      1.00  2.193304   .387699
   8.82594   8.82594      1.00  2.208014   .388239
   8.82584   8.82584      1.00  2.204784   .389829
   8.82574   8.82574      1.00  2.208244   .390109
   8.82563   8.82563      1.00  2.206304   .388219
   8.82553   8.82553      1.00  2.206244   .390279
   8.82543   8.82543      1.00  2.210094   .391319
   8.82534   8.82534      1.00  2.207604   .389769
   8.82523   8.82523      1.00  2.206124   .389059
   8.82512   8.82512      1.00  2.207634   .389999
   8.82502   8.82502      1.00  2.211424   .389269
   8.82492   8.82492      1.00  2.210394   .390499
   8.82481   8.82481      1.00  2.208414   .389159
   8.82470   8.82470      1.00  2.190244   .387989
   8.82459   8.82459      1.00  2.200184   .387689
   8.82448   8.82448      1.00  2.205864   .389469
   8.82437   8.82437      1.00  2.206784   .390809
   8.82426   8.82426      1.00  2.210014   .390709
   8.82415   8.82415      1.00  2.208964   .390549
   8.82403   8.82403      1.00  2.208444   .391209
   8.82392   8.82392      1.00  2.208114   .390219
   8.82380   8.82380      1.00  2.206904   .390199
   8.82368   8.82368      1.00  2.206244   .389889
   8.82357   8.82357      1.00  2.207004   .390989
   8.82345   8.82345      1.00  2.207534   .390859
   8.82334   8.82334      1.00  2.203294   .390999
   8.82323   8.82323      1.00  2.199514   .391049
   8.82311   8.82311      1.00  2.200654   .391039
   8.82299   8.82299      1.00  2.208764   .391949
   8.82287   8.82287      1.00  2.208464   .392459
   8.82276   8.82276      1.00  2.208704   .393759
   8.82265   8.82265      1.00  2.208874   .392749
   8.82253   8.82253      1.00  2.206134   .391639
   8.82242   8.82242      1.00  2.205144   .390499
   8.82231   8.82231      1.00  2.202614   .391459
   8.82220   8.82220      1.00  2.202734   .391979
   8.82208   8.82208      1.00  2.202714   .391639
   8.82197   8.82197      1.00  2.201374   .392109
   8.82187   8.82187      1.00  2.208374   .392549
   8.82176   8.82176      1.00  2.207074   .392569
   8.82165   8.82165      1.00  2.194324   .390189
   8.82153   8.82153      1.00  2.203554   .391739
   8.82142   8.82142      1.00  2.201044   .390489
   8.82131   8.82131      1.00  2.204234   .392589
   8.82120   8.82120      1.00  2.204954   .394969
   8.82108   8.82108      1.00  2.202954   .392759
   8.82097   8.82097      1.00  2.203424   .393349
   8.82086   8.82086      1.00  2.204174   .393489
   8.82074   8.82074      1.00  2.203594   .395239
   8.82062   8.82062      1.00  2.207724   .396159
   8.82051   8.82051      1.00  2.209024   .396419
   8.82039   8.82039      1.00  2.208994   .396599
   8.82027   8.82027      1.00  2.207074   .396009
   8.82015   8.82015      1.00  2.190334   .394599
   8.82003   8.82003      1.00  2.203334   .397289
   8.81992   8.81992      1.00  2.204724   .397679
   8.81980   8.81980      1.00  2.204154   .397259
   8.81968   8.81968      1.00  2.204944   .392119
   8.81956   8.81956      1.00  2.203954   .389469
   8.81945   8.81945      1.00  2.204554   .389909
   8.81934   8.81934      1.00  2.207864   .389509
   8.81922   8.81922      1.00  2.208104   .390749
   8.81910   8.81910      1.00  2.205004   .389259
   8.81899   8.81899      1.00  2.205274   .387959
   8.81888   8.81888      1.00  2.202814   .389629
   8.81877   8.81877      1.00  2.203334   .390499
   8.81866   8.81866      1.00  2.203034   .389009
   8.81855   8.81855      1.00  2.188694   .388729
   8.81844   8.81844      1.00  2.203774   .390989
   8.81833   8.81833      1.00  2.204934   .390919
   8.81821   8.81821      1.00  2.207194   .393149
   8.81811   8.81811      1.00  2.209814   .394419
   8.81800   8.81800      1.00  2.204334   .392229
   8.81788   8.81788      1.00  2.207094   .392479
   8.81777   8.81777      1.00  2.207404   .394199
   8.81767   8.81767      1.00  2.203344   .394929
   8.81755   8.81755      1.00  2.202344   .394419
   8.81744   8.81744      1.00  2.203814   .394499
   8.81734   8.81734      1.00  2.203844   .393859
   8.81727   8.81727      1.00  2.203314   .391689
