# Supplementary material for: Direct Observation of Palladium Leaching from Pd/C by a Simple Method: X-ray Absorption Spectroscopy of Heterogeneous Mixtures
Source: ACS Omega. 2023 Jun 7;8(24):21787–92. doi: 10.1021/acsomega.3c01343 (PMC10286095; doi:10.1021/acsomega.3c01343)
Supplement: Supplementary file 2 — ao3c01343_si_002.zip [file ao3c01343_si_002.zip › Figure 7,8/22_RK_AirOx_25C_05N_slow_HCl_30min_32.qd]

  9809     KEK-PF   NW10A
 _slow_HCl_30min 20.12.12 7:05: - 20.12.12 7:05: Serial#KEKPF-NW10A_047952
 22_RK_AirOx_25C_05N_slow_HCl_30min                                              
 Ring :   6.5 GeV    50.1 mA -   50.1 mA
 Mono :   Si(311)       D=  1.63747 A    Initial angle=  9.00022 deg
 NW10A     Transmission( 2)   Repetition= 32     Points= 1654
 Param file : QXAFS(SYNC)     angle axis (*)     Block =    1

 Block      Init-Ang  Final-Ang     Step/deg     Time/s       Num
     1        9.00022   8.81728          ***       1.00      1654
 Ortec(-1)     NDCH = 3
  Angle(c)  Angle(o)    time/s         2         3
      Mode         0         0         1         2
    Offset         0         0    .00492    .00311
   9.00022   9.00022      1.00  2.296924  2.322149
   9.00013   9.00013      1.00  2.312134  2.338649
   9.00001   9.00001      1.00  2.309024  2.337649
   8.99989   8.99989      1.00  2.312644  2.339729
   8.99978   8.99978      1.00  2.313524  2.339559
   8.99968   8.99968      1.00  2.310674  2.335479
   8.99956   8.99956      1.00  2.313334  2.337929
   8.99944   8.99944      1.00  2.314094  2.341419
   8.99934   8.99934      1.00  2.312754  2.338589
   8.99923   8.99923      1.00  2.312444  2.341489
   8.99912   8.99912      1.00  2.312144  2.340309
   8.99900   8.99900      1.00  2.312314  2.338879
   8.99889   8.99889      1.00  2.313124  2.343659
   8.99879   8.99879      1.00  2.297414  2.323279
   8.99868   8.99868      1.00  2.310394  2.336779
   8.99857   8.99857      1.00  2.311834  2.340909
   8.99847   8.99847      1.00  2.312134  2.337859
   8.99836   8.99836      1.00  2.308154  2.334999
   8.99824   8.99824      1.00  2.312104  2.338489
   8.99813   8.99813      1.00  2.308514  2.336179
   8.99803   8.99803      1.00  2.311814  2.341179
   8.99792   8.99792      1.00  2.315754  2.343579
   8.99781   8.99781      1.00  2.308144  2.338979
   8.99770   8.99770      1.00  2.311624  2.341699
   8.99759   8.99759      1.00  2.309904  2.340569
   8.99749   8.99749      1.00  2.306904  2.339289
   8.99737   8.99737      1.00  2.306734  2.339419
   8.99726   8.99726      1.00  2.293904  2.325009
   8.99716   8.99716      1.00  2.307444  2.340699
   8.99706   8.99706      1.00  2.311314  2.343489
   8.99695   8.99695      1.00  2.306874  2.337559
   8.99684   8.99684      1.00  2.309434  2.339439
   8.99673   8.99673      1.00  2.308524  2.339469
   8.99663   8.99663      1.00  2.308724  2.343419
   8.99652   8.99652      1.00  2.310974  2.342049
   8.99641   8.99641      1.00  2.309464  2.344719
   8.99631   8.99631      1.00  2.304634  2.338139
   8.99621   8.99621      1.00  2.308424  2.343339
   8.99610   8.99610      1.00  2.307174  2.345169
   8.99600   8.99600      1.00  2.307684  2.341779
   8.99590   8.99590      1.00  2.292954  2.325549
   8.99580   8.99580      1.00  2.305324  2.341889
   8.99570   8.99570      1.00  2.307274  2.341729
   8.99560   8.99560      1.00  2.310604  2.348289
   8.99550   8.99550      1.00  2.308844  2.345899
   8.99540   8.99540      1.00  2.306364  2.340429
   8.99529   8.99529      1.00  2.305464  2.340579
   8.99518   8.99518      1.00  2.301874  2.340349
   8.99508   8.99508      1.00  2.302444  2.341029
   8.99498   8.99498      1.00  2.304264  2.340839
   8.99488   8.99488      1.00  2.306314  2.341079
   8.99477   8.99477      1.00  2.306244  2.347369
   8.99467   8.99467      1.00  2.306024  2.345009
   8.99457   8.99457      1.00  2.305164  2.342209
   8.99445   8.99445      1.00  2.291204  2.329769
   8.99434   8.99434      1.00  2.303814  2.345859
   8.99423   8.99423      1.00  2.308484  2.351729
   8.99412   8.99412      1.00  2.302824  2.343899
   8.99400   8.99400      1.00  2.304154  2.345629
   8.99389   8.99389      1.00  2.302594  2.344299
   8.99378   8.99378      1.00  2.300474  2.342509
   8.99367   8.99367      1.00  2.307364  2.349959
   8.99356   8.99356      1.00  2.305234  2.346459
   8.99344   8.99344      1.00  2.303974  2.347419
   8.99332   8.99332      1.00  2.305264  2.346909
   8.99321   8.99321      1.00  2.305704  2.347919
   8.99309   8.99309      1.00  2.300654  2.345029
   8.99298   8.99298      1.00  2.298474  2.338289
   8.99287   8.99287      1.00  2.287404  2.329939
   8.99276   8.99276      1.00  2.299684  2.340559
   8.99265   8.99265      1.00  2.301924  2.344389
   8.99253   8.99253      1.00  2.303084  2.347449
   8.99243   8.99243      1.00  2.304794  2.347079
   8.99232   8.99232      1.00  2.303514  2.349779
   8.99220   8.99220      1.00  2.307634  2.350759
   8.99209   8.99209      1.00  2.303274  2.347309
   8.99198   8.99198      1.00  2.303734  2.349089
   8.99188   8.99188      1.00  2.303344  2.349559
   8.99177   8.99177      1.00  2.298004  2.348129
   8.99165   8.99165      1.00  2.300824  2.345559
   8.99155   8.99155      1.00  2.303284  2.352459
   8.99144   8.99144      1.00  2.303754  2.349689
   8.99133   8.99133      1.00  2.297574  2.346569
   8.99122   8.99122      1.00  2.293554  2.343749
   8.99111   8.99111      1.00  2.301374  2.349639
   8.99100   8.99100      1.00  2.302484  2.350859
   8.99088   8.99088      1.00  2.304894  2.355989
   8.99076   8.99076      1.00  2.302954  2.349449
   8.99065   8.99065      1.00  2.298104  2.346619
   8.99054   8.99054      1.00  2.297544  2.345919
   8.99042   8.99042      1.00  2.295784  2.347069
   8.99030   8.99030      1.00  2.297764  2.347789
   8.99019   8.99019      1.00  2.297954  2.346659
   8.99007   8.99007      1.00  2.303424  2.353179
   8.98995   8.98995      1.00  2.303234  2.353359
   8.98983   8.98983      1.00  2.299844  2.352259
   8.98973   8.98973      1.00  2.298914  2.347599
   8.98961   8.98961      1.00  2.285074  2.334709
   8.98948   8.98948      1.00  2.301374  2.354609
   8.98937   8.98937      1.00  2.299244  2.352169
   8.98927   8.98927      1.00  2.297104  2.351999
   8.98916   8.98916      1.00  2.297774  2.351389
   8.98904   8.98904      1.00  2.298984  2.351189
   8.98892   8.98892      1.00  2.301944  2.358069
   8.98882   8.98882      1.00  2.299204  2.352779
   8.98871   8.98871      1.00  2.302244  2.358209
   8.98859   8.98859      1.00  2.296394  2.349829
   8.98847   8.98847      1.00  2.297994  2.352219
   8.98837   8.98837      1.00  2.297404  2.352969
   8.98827   8.98827      1.00  2.299024  2.356819
   8.98816   8.98816      1.00  2.294124  2.347489
   8.98804   8.98804      1.00  2.291314  2.345889
   8.98793   8.98793      1.00  2.298144  2.355809
   8.98782   8.98782      1.00  2.297614  2.353959
   8.98771   8.98771      1.00  2.298844  2.352619
   8.98760   8.98760      1.00  2.304714  2.363159
   8.98749   8.98749      1.00  2.299874  2.355669
   8.98739   8.98739      1.00  2.297754  2.354559
   8.98727   8.98727      1.00  2.296704  2.350419
   8.98716   8.98716      1.00  2.296804  2.354239
   8.98705   8.98705      1.00  2.300124  2.356849
   8.98695   8.98695      1.00  2.295994  2.351429
   8.98684   8.98684      1.00  2.300554  2.357989
   8.98673   8.98673      1.00  2.286154  2.344349
   8.98663   8.98663      1.00  2.294274  2.351899
   8.98652   8.98652      1.00  2.299774  2.359639
   8.98641   8.98641      1.00  2.297444  2.358359
   8.98630   8.98630      1.00  2.302004  2.361619
   8.98620   8.98620      1.00  2.298414  2.361479
   8.98610   8.98610      1.00  2.297044  2.357999
   8.98600   8.98600      1.00  2.295834  2.357229
   8.98589   8.98589      1.00  2.296924  2.356679
   8.98579   8.98579      1.00  2.297484  2.359679
   8.98569   8.98569      1.00  2.298744  2.361549
   8.98559   8.98559      1.00  2.296264  2.357279
   8.98548   8.98548      1.00  2.298684  2.361489
   8.98538   8.98538      1.00  2.301104  2.359799
   8.98528   8.98528      1.00  2.298894  2.361639
   8.98517   8.98517      1.00  2.298034  2.358939
   8.98507   8.98507      1.00  2.281224  2.344769
   8.98497   8.98497      1.00  2.296414  2.357369
   8.98486   8.98486      1.00  2.294674  2.358399
   8.98475   8.98475      1.00  2.295504  2.358379
   8.98465   8.98465      1.00  2.296964  2.361129
   8.98455   8.98455      1.00  2.299064  2.363179
   8.98444   8.98444      1.00  2.300814  2.362339
   8.98432   8.98432      1.00  2.295774  2.356609
   8.98420   8.98420      1.00  2.297074  2.361279
   8.98409   8.98409      1.00  2.300274  2.364019
   8.98398   8.98398      1.00  2.297724  2.362459
   8.98387   8.98387      1.00  2.298024  2.364789
   8.98375   8.98375      1.00  2.298584  2.361969
   8.98363   8.98363      1.00  2.281414  2.348279
   8.98353   8.98353      1.00  2.295024  2.360589
   8.98341   8.98341      1.00  2.296134  2.362899
   8.98329   8.98329      1.00  2.296194  2.361499
   8.98318   8.98318      1.00  2.296514  2.365559
   8.98306   8.98306      1.00  2.297744  2.364989
   8.98294   8.98294      1.00  2.301474  2.369099
   8.98283   8.98283      1.00  2.297924  2.367629
   8.98272   8.98272      1.00  2.298874  2.370319
   8.98261   8.98261      1.00  2.293794  2.361959
   8.98249   8.98249      1.00  2.293354  2.361529
   8.98237   8.98237      1.00  2.294424  2.363559
   8.98227   8.98227      1.00  2.298074  2.367679
   8.98216   8.98216      1.00  2.297424  2.369429
   8.98204   8.98204      1.00  2.288264  2.356679
   8.98193   8.98193      1.00  2.301634  2.373009
   8.98182   8.98182      1.00  2.300184  2.372499
   8.98172   8.98172      1.00  2.300784  2.377599
   8.98161   8.98161      1.00  2.299094  2.374809
   8.98149   8.98149      1.00  2.298464  2.370789
   8.98139   8.98139      1.00  2.296814  2.365179
   8.98128   8.98128      1.00  2.298054  2.368009
   8.98116   8.98116      1.00  2.294834  2.366419
   8.98104   8.98104      1.00  2.297744  2.370499
   8.98093   8.98093      1.00  2.300864  2.371209
   8.98082   8.98082      1.00  2.300274  2.374869
   8.98070   8.98070      1.00  2.298204  2.372339
   8.98058   8.98058      1.00  2.281774  2.352269
   8.98047   8.98047      1.00  2.298844  2.371139
   8.98036   8.98036      1.00  2.297324  2.371859
   8.98024   8.98024      1.00  2.295984  2.371209
   8.98012   8.98012      1.00  2.300524  2.377139
   8.98000   8.98000      1.00  2.292514  2.368649
   8.97988   8.97988      1.00  2.298564  2.374199
   8.97976   8.97976      1.00  2.298104  2.373909
   8.97964   8.97964      1.00  2.298454  2.374419
   8.97953   8.97953      1.00  2.300064  2.374849
   8.97942   8.97942      1.00  2.299544  2.376499
   8.97931   8.97931      1.00  2.299894  2.382549
   8.97919   8.97919      1.00  2.297244  2.377149
   8.97908   8.97908      1.00  2.284704  2.362289
   8.97897   8.97897      1.00  2.295484  2.373349
   8.97885   8.97885      1.00  2.298414  2.376789
   8.97874   8.97874      1.00  2.298424  2.374619
   8.97863   8.97863      1.00  2.296074  2.374789
   8.97852   8.97852      1.00  2.297214  2.376199
   8.97842   8.97842      1.00  2.298224  2.377189
   8.97831   8.97831      1.00  2.298034  2.377789
   8.97820   8.97820      1.00  2.301234  2.380449
   8.97809   8.97809      1.00  2.296544  2.373649
   8.97797   8.97797      1.00  2.294034  2.373309
   8.97786   8.97786      1.00  2.295394  2.377139
   8.97776   8.97776      1.00  2.294854  2.374009
   8.97765   8.97765      1.00  2.296254  2.377259
   8.97753   8.97753      1.00  2.286294  2.364499
   8.97742   8.97742      1.00  2.296264  2.375579
   8.97731   8.97731      1.00  2.294724  2.375399
   8.97721   8.97721      1.00  2.299604  2.380899
   8.97710   8.97710      1.00  2.299124  2.376779
   8.97698   8.97698      1.00  2.295544  2.379179
   8.97688   8.97688      1.00  2.297664  2.379579
   8.97678   8.97678      1.00  2.296604  2.377979
   8.97667   8.97667      1.00  2.293894  2.376909
   8.97655   8.97655      1.00  2.294744  2.377169
   8.97645   8.97645      1.00  2.295524  2.376869
   8.97634   8.97634      1.00  2.297044  2.376979
   8.97624   8.97624      1.00  2.296824  2.377919
   8.97613   8.97613      1.00  2.294874  2.381569
   8.97603   8.97603      1.00  2.297454  2.382309
   8.97593   8.97593      1.00  2.282504  2.365589
   8.97582   8.97582      1.00  2.291424  2.377139
   8.97572   8.97572      1.00  2.295804  2.378859
   8.97562   8.97562      1.00  2.295974  2.380179
   8.97552   8.97552      1.00  2.296764  2.381089
   8.97542   8.97542      1.00  2.295484  2.379259
   8.97530   8.97530      1.00  2.294264  2.380279
   8.97520   8.97520      1.00  2.294614  2.379129
   8.97511   8.97511      1.00  2.292604  2.378919
   8.97500   8.97500      1.00  2.296984  2.382299
   8.97489   8.97489      1.00  2.295454  2.384549
   8.97479   8.97479      1.00  2.296754  2.380969
   8.97469   8.97469      1.00  2.294304  2.380949
   8.97457   8.97457      1.00  2.289184  2.376599
   8.97446   8.97446      1.00  2.280904  2.366639
   8.97436   8.97436      1.00  2.293294  2.379469
   8.97425   8.97425      1.00  2.293944  2.380409
   8.97413   8.97413      1.00  2.291744  2.378899
   8.97402   8.97402      1.00  2.295014  2.384549
   8.97391   8.97391      1.00  2.292234  2.381329
   8.97379   8.97379      1.00  2.292824  2.388709
   8.97368   8.97368      1.00  2.296244  2.392129
   8.97356   8.97356      1.00  2.290274  2.383579
   8.97344   8.97344      1.00  2.294034  2.387349
   8.97333   8.97333      1.00  2.290834  2.387309
   8.97322   8.97322      1.00  2.291804  2.388799
   8.97310   8.97310      1.00  2.287604  2.381449
   8.97298   8.97298      1.00  2.277104  2.376519
   8.97287   8.97287      1.00  2.289864  2.383399
   8.97276   8.97276      1.00  2.292744  2.385459
   8.97264   8.97264      1.00  2.293584  2.384189
   8.97253   8.97253      1.00  2.294094  2.386619
   8.97242   8.97242      1.00  2.293804  2.387689
   8.97230   8.97230      1.00  2.290824  2.382449
   8.97219   8.97219      1.00  2.291044  2.389469
   8.97208   8.97208      1.00  2.286204  2.381769
   8.97197   8.97197      1.00  2.286924  2.376209
   8.97186   8.97186      1.00  2.288754  2.377229
   8.97175   8.97175      1.00  2.291474  2.384529
   8.97164   8.97164      1.00  2.289984  2.379019
   8.97154   8.97154      1.00  2.278754  2.370079
   8.97142   8.97142      1.00  2.289484  2.380259
   8.97130   8.97130      1.00  2.289914  2.381729
   8.97120   8.97120      1.00  2.293074  2.388989
   8.97109   8.97109      1.00  2.293664  2.393299
   8.97097   8.97097      1.00  2.288174  2.381389
   8.97085   8.97085      1.00  2.288394  2.386019
   8.97074   8.97074      1.00  2.289004  2.388029
   8.97063   8.97063      1.00  2.288484  2.381869
   8.97051   8.97051      1.00  2.285664  2.381869
   8.97039   8.97039      1.00  2.289094  2.382219
   8.97028   8.97028      1.00  2.290594  2.382909
   8.97016   8.97016      1.00  2.291464  2.387479
   8.97004   8.97004      1.00  2.290364  2.383809
   8.96992   8.96992      1.00  2.273334  2.366349
   8.96981   8.96981      1.00  2.288944  2.383889
   8.96969   8.96969      1.00  2.285594  2.382399
   8.96957   8.96957      1.00  2.283814  2.378779
   8.96945   8.96945      1.00  2.283164  2.379069
   8.96935   8.96935      1.00  2.287324  2.379139
   8.96924   8.96924      1.00  2.289044  2.384839
   8.96912   8.96912      1.00  2.289344  2.385389
   8.96900   8.96900      1.00  2.286454  2.381519
   8.96889   8.96889      1.00  2.287674  2.381239
   8.96878   8.96878      1.00  2.287624  2.381219
   8.96867   8.96867      1.00  2.284174  2.378259
   8.96856   8.96856      1.00  2.283924  2.380559
   8.96845   8.96845      1.00  2.272614  2.367559
   8.96836   8.96836      1.00  2.287664  2.385519
   8.96824   8.96824      1.00  2.286344  2.379909
   8.96813   8.96813      1.00  2.282394  2.380329
   8.96802   8.96802      1.00  2.289024  2.386569
   8.96791   8.96791      1.00  2.285504  2.385219
   8.96780   8.96780      1.00  2.287114  2.381909
   8.96769   8.96769      1.00  2.286964  2.383879
   8.96758   8.96758      1.00  2.283064  2.380219
   8.96747   8.96747      1.00  2.281664  2.379409
   8.96735   8.96735      1.00  2.280024  2.376469
   8.96724   8.96724      1.00  2.284724  2.384099
   8.96714   8.96714      1.00  2.278914  2.379269
   8.96703   8.96703      1.00  2.276764  2.377399
   8.96692   8.96692      1.00  2.286654  2.389149
   8.96681   8.96681      1.00  2.285924  2.388639
   8.96671   8.96671      1.00  2.288144  2.388249
   8.96660   8.96660      1.00  2.287254  2.384819
   8.96649   8.96649      1.00  2.284254  2.381579
   8.96638   8.96638      1.00  2.285554  2.386479
   8.96628   8.96628      1.00  2.287054  2.390909
   8.96618   8.96618      1.00  2.282344  2.381609
   8.96607   8.96607      1.00  2.282724  2.382859
   8.96597   8.96597      1.00  2.283364  2.383819
   8.96587   8.96587      1.00  2.285034  2.389799
   8.96578   8.96578      1.00  2.285674  2.389379
   8.96567   8.96567      1.00  2.271934  2.374379
   8.96556   8.96556      1.00  2.286094  2.387199
   8.96546   8.96546      1.00  2.284914  2.387079
   8.96536   8.96536      1.00  2.283984  2.384319
   8.96525   8.96525      1.00  2.284864  2.385839
   8.96515   8.96515      1.00  2.281824  2.387469
   8.96505   8.96505      1.00  2.286784  2.393099
   8.96494   8.96494      1.00  2.283704  2.388219
   8.96484   8.96484      1.00  2.285174  2.386319
   8.96473   8.96473      1.00  2.284744  2.386119
   8.96463   8.96463      1.00  2.290114  2.391789
   8.96452   8.96452      1.00  2.288204  2.394789
   8.96440   8.96440      1.00  2.286034  2.389049
   8.96429   8.96429      1.00  2.284634  2.386399
   8.96418   8.96418      1.00  2.265944  2.363659
   8.96407   8.96407      1.00  2.285514  2.348119
   8.96395   8.96395      1.00  2.284614  2.341949
   8.96384   8.96384      1.00  2.285664  2.352769
   8.96373   8.96373      1.00  2.286214  2.371129
   8.96362   8.96362      1.00  2.284264  2.381749
   8.96350   8.96350      1.00  2.285054  2.378099
   8.96338   8.96338      1.00  2.288984  2.379229
   8.96327   8.96327      1.00  2.286224  2.394799
   8.96315   8.96315      1.00  2.287804  2.387799
   8.96303   8.96303      1.00  2.286204  2.383549
   8.96291   8.96291      1.00  2.282704  2.385819
   8.96280   8.96280      1.00  2.283924  2.387789
   8.96269   8.96269      1.00  2.270784  2.371829
   8.96257   8.96257      1.00  2.284714  2.388809
   8.96246   8.96246      1.00  2.286434  2.389789
   8.96236   8.96236      1.00  2.286434  2.391659
   8.96225   8.96225      1.00  2.285954  2.388249
   8.96213   8.96213      1.00  2.287244  2.389379
   8.96201   8.96201      1.00  2.288984  2.397699
   8.96191   8.96191      1.00  2.283934  2.388589
   8.96180   8.96180      1.00  2.287534  2.397559
   8.96169   8.96169      1.00  2.280824  2.382419
   8.96158   8.96158      1.00  2.279554  2.377899
   8.96147   8.96147      1.00  2.284274  2.382709
   8.96136   8.96136      1.00  2.284604  2.385949
   8.96125   8.96125      1.00  2.284554  2.385429
   8.96113   8.96113      1.00  2.269084  2.364459
   8.96102   8.96102      1.00  2.282834  2.378909
   8.96091   8.96091      1.00  2.283084  2.383419
   8.96079   8.96079      1.00  2.285314  2.386869
   8.96067   8.96067      1.00  2.285114  2.384269
   8.96056   8.96056      1.00  2.285424  2.379719
   8.96044   8.96044      1.00  2.284754  2.391009
   8.96032   8.96032      1.00  2.281434  2.386709
   8.96020   8.96020      1.00  2.280544  2.384629
   8.96009   8.96009      1.00  2.284334  2.385769
   8.95998   8.95998      1.00  2.283524  2.385339
   8.95986   8.95986      1.00  2.283094  2.381869
   8.95974   8.95974      1.00  2.283944  2.382869
   8.95961   8.95961      1.00  2.283284  2.383499
   8.95951   8.95951      1.00  2.279824  2.379999
   8.95939   8.95939      1.00  2.273344  2.372169
   8.95928   8.95928      1.00  2.281524  2.382679
   8.95916   8.95916      1.00  2.276994  2.377819
   8.95906   8.95906      1.00  2.281554  2.379539
   8.95895   8.95895      1.00  2.284764  2.388649
   8.95884   8.95884      1.00  2.281264  2.382089
   8.95872   8.95872      1.00  2.285944  2.390949
   8.95861   8.95861      1.00  2.283774  2.383989
   8.95849   8.95849      1.00  2.282304  2.382969
   8.95838   8.95838      1.00  2.281414  2.384159
   8.95828   8.95828      1.00  2.283384  2.382229
   8.95817   8.95817      1.00  2.283504  2.383379
   8.95806   8.95806      1.00  2.281514  2.380409
   8.95794   8.95794      1.00  2.280994  2.381009
   8.95783   8.95783      1.00  2.263714  2.364209
   8.95773   8.95773      1.00  2.280424  2.381579
   8.95761   8.95761      1.00  2.281704  2.383059
   8.95750   8.95750      1.00  2.281194  2.382329
   8.95739   8.95739      1.00  2.284854  2.383149
   8.95728   8.95728      1.00  2.281194  2.382239
   8.95717   8.95717      1.00  2.281234  2.382519
   8.95707   8.95707      1.00  2.280024  2.380059
   8.95696   8.95696      1.00  2.277324  2.374689
   8.95685   8.95685      1.00  2.276534  2.373889
   8.95674   8.95674      1.00  2.279974  2.376349
   8.95663   8.95663      1.00  2.282044  2.381789
   8.95653   8.95653      1.00  2.281764  2.383909
   8.95642   8.95642      1.00  2.280614  2.378989
   8.95631   8.95631      1.00  2.277214  2.377309
   8.95621   8.95621      1.00  2.280224  2.378349
   8.95611   8.95611      1.00  2.281994  2.383489
   8.95601   8.95601      1.00  2.281324  2.380949
   8.95590   8.95590      1.00  2.282304  2.379199
   8.95580   8.95580      1.00  2.279014  2.376879
   8.95570   8.95570      1.00  2.280924  2.378019
   8.95560   8.95560      1.00  2.278074  2.375089
   8.95549   8.95549      1.00  2.277104  2.372679
   8.95539   8.95539      1.00  2.279594  2.376529
   8.95529   8.95529      1.00  2.282614  2.376679
   8.95519   8.95519      1.00  2.281664  2.379979
   8.95508   8.95508      1.00  2.281024  2.380229
   8.95497   8.95497      1.00  2.262924  2.361079
   8.95487   8.95487      1.00  2.278434  2.373399
   8.95477   8.95477      1.00  2.278174  2.377119
   8.95466   8.95466      1.00  2.280014  2.375129
   8.95455   8.95455      1.00  2.279864  2.374329
   8.95444   8.95444      1.00  2.278894  2.373869
   8.95433   8.95433      1.00  2.281864  2.375749
   8.95422   8.95422      1.00  2.279114  2.373899
   8.95410   8.95410      1.00  2.281994  2.375679
   8.95399   8.95399      1.00  2.278604  2.371169
   8.95388   8.95388      1.00  2.277964  2.370729
   8.95376   8.95376      1.00  2.280194  2.373449
   8.95364   8.95364      1.00  2.278654  2.373259
   8.95353   8.95353      1.00  2.276404  2.368229
   8.95342   8.95342      1.00  2.261964  2.353939
   8.95330   8.95330      1.00  2.276804  2.369759
   8.95317   8.95317      1.00  2.276444  2.370939
   8.95306   8.95306      1.00  2.278014  2.369149
   8.95295   8.95295      1.00  2.279354  2.371149
   8.95284   8.95284      1.00  2.280004  2.373189
   8.95272   8.95272      1.00  2.279644  2.368599
   8.95261   8.95261      1.00  2.277254  2.366589
   8.95251   8.95251      1.00  2.276864  2.366489
   8.95239   8.95239      1.00  2.271934  2.361399
   8.95227   8.95227      1.00  2.276444  2.366779
   8.95216   8.95216      1.00  2.276234  2.367199
   8.95205   8.95205      1.00  2.277394  2.367789
   8.95194   8.95194      1.00  2.263784  2.351059
   8.95183   8.95183      1.00  2.277424  2.362719
   8.95172   8.95172      1.00  2.278484  2.365239
   8.95161   8.95161      1.00  2.280264  2.365739
   8.95150   8.95150      1.00  2.273254  2.357699
   8.95139   8.95139      1.00  2.274214  2.359489
   8.95128   8.95128      1.00  2.275554  2.359309
   8.95117   8.95117      1.00  2.274514  2.356839
   8.95105   8.95105      1.00  2.272974  2.356909
   8.95094   8.95094      1.00  2.272934  2.354949
   8.95083   8.95083      1.00  2.274184  2.353229
   8.95071   8.95071      1.00  2.276394  2.361049
   8.95059   8.95059      1.00  2.275214  2.354659
   8.95048   8.95048      1.00  2.275254  2.356859
   8.95037   8.95037      1.00  2.269734  2.350969
   8.95025   8.95025      1.00  2.270514  2.352289
   8.95012   8.95012      1.00  2.272924  2.354839
   8.95000   8.95000      1.00  2.270714  2.350789
   8.94989   8.94989      1.00  2.270294  2.346159
   8.94977   8.94977      1.00  2.270284  2.344419
   8.94966   8.94966      1.00  2.271184  2.349459
   8.94954   8.94954      1.00  2.271024  2.350029
   8.94943   8.94943      1.00  2.273184  2.351899
   8.94931   8.94931      1.00  2.272354  2.348389
   8.94920   8.94920      1.00  2.271164  2.343579
   8.94908   8.94908      1.00  2.268674  2.342929
   8.94897   8.94897      1.00  2.270264  2.341049
   8.94887   8.94887      1.00  2.265034  2.334629
   8.94875   8.94875      1.00  2.261644  2.331269
   8.94864   8.94864      1.00  2.259324  2.324839
   8.94853   8.94853      1.00  2.269344  2.336449
   8.94843   8.94843      1.00  2.269174  2.336729
   8.94831   8.94831      1.00  2.267454  2.334139
   8.94820   8.94820      1.00  2.271174  2.339339
   8.94809   8.94809      1.00  2.270094  2.333369
   8.94799   8.94799      1.00  2.269114  2.331749
   8.94787   8.94787      1.00  2.271364  2.330919
   8.94776   8.94776      1.00  2.268654  2.325619
   8.94765   8.94765      1.00  2.262924  2.322499
   8.94754   8.94754      1.00  2.262554  2.317069
   8.94743   8.94743      1.00  2.260494  2.316309
   8.94732   8.94732      1.00  2.265414  2.319559
   8.94721   8.94721      1.00  2.269364  2.326349
   8.94711   8.94711      1.00  2.271424  2.321999
   8.94699   8.94699      1.00  2.252744  2.303719
   8.94688   8.94688      1.00  2.264704  2.310029
   8.94678   8.94678      1.00  2.267134  2.312509
   8.94667   8.94667      1.00  2.259904  2.307699
   8.94656   8.94656      1.00  2.263134  2.309619
   8.94645   8.94645      1.00  2.261844  2.307889
   8.94635   8.94635      1.00  2.260274  2.305219
   8.94625   8.94625      1.00  2.261334  2.298869
   8.94614   8.94614      1.00  2.264594  2.302619
   8.94604   8.94604      1.00  2.262984  2.297159
   8.94594   8.94594      1.00  2.264204  2.300519
   8.94584   8.94584      1.00  2.267064  2.299799
   8.94573   8.94573      1.00  2.259194  2.291879
   8.94563   8.94563      1.00  2.255324  2.285389
   8.94552   8.94552      1.00  2.251314  2.281679
   8.94542   8.94542      1.00  2.260574  2.289609
   8.94532   8.94532      1.00  2.259124  2.284629
   8.94521   8.94521      1.00  2.258014  2.282209
   8.94511   8.94511      1.00  2.257134  2.279919
   8.94501   8.94501      1.00  2.258724  2.277949
   8.94490   8.94490      1.00  2.259894  2.276559
   8.94479   8.94479      1.00  2.266554  2.277459
   8.94468   8.94468      1.00  2.259064  2.268719
   8.94458   8.94458      1.00  2.259114  2.265809
   8.94446   8.94446      1.00  2.253914  2.256539
   8.94436   8.94436      1.00  2.250084  2.255359
   8.94425   8.94425      1.00  2.256534  2.254989
   8.94415   8.94415      1.00  2.259944  2.257319
   8.94403   8.94403      1.00  2.241564  2.233819
   8.94391   8.94391      1.00  2.254784  2.244399
   8.94380   8.94380      1.00  2.261714  2.249119
   8.94369   8.94369      1.00  2.257634  2.241239
   8.94357   8.94357      1.00  2.258654  2.238899
   8.94345   8.94345      1.00  2.261384  2.240249
   8.94334   8.94334      1.00  2.256234  2.232689
   8.94322   8.94322      1.00  2.253754  2.222609
   8.94310   8.94310      1.00  2.251674  2.217439
   8.94298   8.94298      1.00  2.251994  2.214639
   8.94287   8.94287      1.00  2.249454  2.209829
   8.94276   8.94276      1.00  2.256594  2.209259
   8.94264   8.94264      1.00  2.256174  2.206479
   8.94253   8.94253      1.00  2.256084  2.197789
   8.94242   8.94242      1.00  2.243464  2.181339
   8.94231   8.94231      1.00  2.258504  2.190119
   8.94219   8.94219      1.00  2.253564  2.182589
   8.94208   8.94208      1.00  2.250874  2.174089
   8.94198   8.94198      1.00  2.251054  2.169289
   8.94187   8.94187      1.00  2.248784  2.164349
   8.94176   8.94176      1.00  2.249314  2.156829
   8.94165   8.94165      1.00  2.256484  2.155789
   8.94154   8.94154      1.00  2.251354  2.146619
   8.94143   8.94143      1.00  2.257254  2.144579
   8.94131   8.94131      1.00  2.253334  2.132249
   8.94120   8.94120      1.00  2.254094  2.122429
   8.94109   8.94109      1.00  2.253184  2.112659
   8.94098   8.94098      1.00  2.250254  2.101819
   8.94086   8.94086      1.00  2.246694  2.089889
   8.94075   8.94075      1.00  2.248974  2.080919
   8.94063   8.94063      1.00  2.252914  2.075749
   8.94052   8.94052      1.00  2.248734  2.058609
   8.94040   8.94040      1.00  2.249764  2.052569
   8.94028   8.94028      1.00  2.250844  2.043939
   8.94017   8.94017      1.00  2.256034  2.033489
   8.94005   8.94005      1.00  2.258304  2.017529
   8.93993   8.93993      1.00  2.252304  2.001939
   8.93981   8.93981      1.00  2.253734  1.988369
   8.93969   8.93969      1.00  2.251564  1.969899
   8.93959   8.93959      1.00  2.250904  1.950789
   8.93946   8.93946      1.00  2.249664  1.932129
   8.93934   8.93934      1.00  2.237414  1.902639
   8.93923   8.93923      1.00  2.254144  1.895889
   8.93912   8.93912      1.00  2.258044  1.880539
   8.93901   8.93901      1.00  2.256194  1.857619
   8.93889   8.93889      1.00  2.256074  1.831859
   8.93879   8.93879      1.00  2.256144  1.806019
   8.93868   8.93868      1.00  2.255094  1.782529
   8.93857   8.93857      1.00  2.253854  1.755059
   8.93846   8.93846      1.00  2.249594  1.723969
   8.93834   8.93834      1.00  2.253014  1.695729
   8.93824   8.93824      1.00  2.254094  1.673879
   8.93813   8.93813      1.00  2.251074  1.639799
   8.93801   8.93801      1.00  2.251324  1.607279
   8.93791   8.93791      1.00  2.255754  1.577079
   8.93780   8.93780      1.00  2.243884  1.531749
   8.93769   8.93769      1.00  2.254994  1.505629
   8.93757   8.93757      1.00  2.256684  1.467339
   8.93747   8.93747      1.00  2.256744  1.432649
   8.93736   8.93736      1.00  2.253784  1.398269
   8.93725   8.93725      1.00  2.251854  1.361809
   8.93714   8.93714      1.00  2.250594  1.318599
   8.93703   8.93703      1.00  2.252564  1.284919
   8.93692   8.93692      1.00  2.254994  1.247959
   8.93681   8.93681      1.00  2.254404  1.207379
   8.93670   8.93670      1.00  2.256324  1.173239
   8.93659   8.93659      1.00  2.257194  1.135869
   8.93649   8.93649      1.00  2.258124  1.096569
   8.93638   8.93638      1.00  2.255004  1.060439
   8.93628   8.93628      1.00  2.240584  1.018279
   8.93617   8.93617      1.00  2.253584   .987839
   8.93607   8.93607      1.00  2.253954   .952819
   8.93597   8.93597      1.00  2.249614   .915939
   8.93586   8.93586      1.00  2.257134   .879009
   8.93576   8.93576      1.00  2.253404   .849079
   8.93566   8.93566      1.00  2.259794   .820239
   8.93555   8.93555      1.00  2.258674   .788769
   8.93545   8.93545      1.00  2.261054   .757269
   8.93535   8.93535      1.00  2.257204   .727619
   8.93525   8.93525      1.00  2.257414   .701239
   8.93514   8.93514      1.00  2.256924   .674469
   8.93504   8.93504      1.00  2.251824   .648749
   8.93494   8.93494      1.00  2.254504   .629149
   8.93484   8.93484      1.00  2.242514   .599369
   8.93472   8.93472      1.00  2.256294   .582799
   8.93461   8.93461      1.00  2.259134   .561529
   8.93450   8.93450      1.00  2.263214   .543209
   8.93440   8.93440      1.00  2.258864   .525379
   8.93428   8.93428      1.00  2.257154   .508679
   8.93417   8.93417      1.00  2.258714   .491439
   8.93406   8.93406      1.00  2.255924   .474789
   8.93395   8.93395      1.00  2.255284   .461659
   8.93383   8.93383      1.00  2.254044   .447549
   8.93371   8.93371      1.00  2.254154   .433549
   8.93360   8.93360      1.00  2.257224   .423059
   8.93348   8.93348      1.00  2.258204   .411249
   8.93336   8.93336      1.00  2.261554   .400129
   8.93325   8.93325      1.00  2.243974   .387449
   8.93314   8.93314      1.00  2.258974   .378899
   8.93303   8.93303      1.00  2.259904   .368669
   8.93291   8.93291      1.00  2.257324   .361099
   8.93279   8.93279      1.00  2.257504   .350809
   8.93268   8.93268      1.00  2.256654   .344369
   8.93256   8.93256      1.00  2.254224   .336789
   8.93244   8.93244      1.00  2.255644   .331689
   8.93233   8.93233      1.00  2.252504   .326219
   8.93222   8.93222      1.00  2.253264   .324789
   8.93212   8.93212      1.00  2.258444   .321599
   8.93200   8.93200      1.00  2.262164   .315749
   8.93188   8.93188      1.00  2.259904   .312429
   8.93178   8.93178      1.00  2.254534   .309659
   8.93168   8.93168      1.00  2.252284   .307969
   8.93156   8.93156      1.00  2.238474   .303359
   8.93145   8.93145      1.00  2.255954   .302449
   8.93134   8.93134      1.00  2.254634   .301789
   8.93123   8.93123      1.00  2.256564   .301229
   8.93111   8.93111      1.00  2.257194   .301379
   8.93099   8.93099      1.00  2.257204   .297999
   8.93088   8.93088      1.00  2.257554   .298299
   8.93077   8.93077      1.00  2.258174   .294739
   8.93065   8.93065      1.00  2.257124   .296439
   8.93053   8.93053      1.00  2.256584   .294489
   8.93042   8.93042      1.00  2.253514   .293909
   8.93031   8.93031      1.00  2.252574   .294509
   8.93018   8.93018      1.00  2.252024   .292849
   8.93007   8.93007      1.00  2.252754   .293059
   8.92995   8.92995      1.00  2.242194   .293909
   8.92983   8.92983      1.00  2.254324   .294429
   8.92971   8.92971      1.00  2.256634   .294939
   8.92959   8.92959      1.00  2.257964   .294649
   8.92948   8.92948      1.00  2.257784   .292819
   8.92936   8.92936      1.00  2.257784   .293669
   8.92925   8.92925      1.00  2.253594   .292839
   8.92914   8.92914      1.00  2.252434   .292049
   8.92903   8.92903      1.00  2.251804   .290249
   8.92891   8.92891      1.00  2.255704   .293579
   8.92880   8.92880      1.00  2.258524   .292889
   8.92868   8.92868      1.00  2.257724   .291849
   8.92858   8.92858      1.00  2.259544   .291969
   8.92847   8.92847      1.00  2.259244   .290449
   8.92836   8.92836      1.00  2.242534   .288829
   8.92825   8.92825      1.00  2.257674   .290559
   8.92815   8.92815      1.00  2.258014   .289899
   8.92803   8.92803      1.00  2.259894   .293029
   8.92792   8.92792      1.00  2.255644   .293709
   8.92780   8.92780      1.00  2.254484   .291689
   8.92769   8.92769      1.00  2.253094   .290709
   8.92759   8.92759      1.00  2.258664   .290789
   8.92747   8.92747      1.00  2.261624   .292619
   8.92736   8.92736      1.00  2.259684   .290759
   8.92725   8.92725      1.00  2.262104   .290789
   8.92714   8.92714      1.00  2.259374   .290109
   8.92703   8.92703      1.00  2.259864   .288989
   8.92692   8.92692      1.00  2.257624   .290349
   8.92682   8.92682      1.00  2.244284   .290449
   8.92671   8.92671      1.00  2.258144   .290739
   8.92660   8.92660      1.00  2.262714   .290509
   8.92649   8.92649      1.00  2.258674   .289969
   8.92639   8.92639      1.00  2.261484   .290759
   8.92629   8.92629      1.00  2.264144   .291319
   8.92619   8.92619      1.00  2.264404   .292209
   8.92608   8.92608      1.00  2.263114   .292619
   8.92598   8.92598      1.00  2.261154   .291979
   8.92588   8.92588      1.00  2.259164   .293299
   8.92577   8.92577      1.00  2.259024   .293269
   8.92566   8.92566      1.00  2.261334   .294129
   8.92556   8.92556      1.00  2.261604   .294359
   8.92547   8.92547      1.00  2.246374   .294059
   8.92536   8.92536      1.00  2.258814   .296909
   8.92525   8.92525      1.00  2.258464   .296649
   8.92515   8.92515      1.00  2.266164   .300029
   8.92505   8.92505      1.00  2.263564   .299769
   8.92494   8.92494      1.00  2.267074   .301959
   8.92483   8.92483      1.00  2.263964   .302859
   8.92473   8.92473      1.00  2.260724   .304249
   8.92463   8.92463      1.00  2.259224   .305659
   8.92452   8.92452      1.00  2.258464   .306979
   8.92440   8.92440      1.00  2.261184   .310519
   8.92429   8.92429      1.00  2.260914   .311829
   8.92418   8.92418      1.00  2.262744   .313259
   8.92406   8.92406      1.00  2.256814   .314039
   8.92395   8.92395      1.00  2.257164   .314419
   8.92384   8.92384      1.00  2.262504   .315689
   8.92373   8.92373      1.00  2.263434   .316669
   8.92361   8.92361      1.00  2.260494   .316449
   8.92349   8.92349      1.00  2.257314   .317219
   8.92338   8.92338      1.00  2.260624   .319719
   8.92326   8.92326      1.00  2.259464   .321609
   8.92314   8.92314      1.00  2.261304   .322429
   8.92302   8.92302      1.00  2.258384   .325249
   8.92292   8.92292      1.00  2.262974   .326119
   8.92280   8.92280      1.00  2.263714   .328879
   8.92268   8.92268      1.00  2.263654   .330619
   8.92256   8.92256      1.00  2.260404   .332619
   8.92246   8.92246      1.00  2.246634   .329609
   8.92235   8.92235      1.00  2.262704   .335149
   8.92223   8.92223      1.00  2.257044   .336939
   8.92212   8.92212      1.00  2.259854   .338759
   8.92201   8.92201      1.00  2.258054   .340419
   8.92190   8.92190      1.00  2.261584   .342049
   8.92179   8.92179      1.00  2.264464   .342859
   8.92168   8.92168      1.00  2.259484   .345119
   8.92157   8.92157      1.00  2.263284   .347279
   8.92146   8.92146      1.00  2.261144   .346329
   8.92135   8.92135      1.00  2.261024   .347609
   8.92124   8.92124      1.00  2.257144   .347329
   8.92113   8.92113      1.00  2.258754   .350719
   8.92101   8.92101      1.00  2.243584   .350209
   8.92089   8.92089      1.00  2.259234   .355559
   8.92078   8.92078      1.00  2.262614   .357999
   8.92066   8.92066      1.00  2.262254   .357679
   8.92055   8.92055      1.00  2.260294   .357649
   8.92043   8.92043      1.00  2.264504   .358219
   8.92031   8.92031      1.00  2.261894   .359539
   8.92020   8.92020      1.00  2.260304   .358999
   8.92008   8.92008      1.00  2.260424   .361529
   8.91996   8.91996      1.00  2.256984   .360849
   8.91984   8.91984      1.00  2.256854   .360909
   8.91972   8.91972      1.00  2.258774   .362669
   8.91961   8.91961      1.00  2.257304   .361789
   8.91950   8.91950      1.00  2.257324   .362959
   8.91938   8.91938      1.00  2.245324   .360019
   8.91927   8.91927      1.00  2.257334   .363579
   8.91916   8.91916      1.00  2.262694   .364039
   8.91904   8.91904      1.00  2.259854   .364319
   8.91892   8.91892      1.00  2.258774   .364929
   8.91882   8.91882      1.00  2.258494   .364809
   8.91871   8.91871      1.00  2.256234   .364249
   8.91859   8.91859      1.00  2.257324   .364089
   8.91848   8.91848      1.00  2.256374   .363939
   8.91837   8.91837      1.00  2.254834   .362829
   8.91827   8.91827      1.00  2.261234   .362879
   8.91815   8.91815      1.00  2.263534   .363279
   8.91805   8.91805      1.00  2.258554   .362719
   8.91794   8.91794      1.00  2.260554   .363709
   8.91783   8.91783      1.00  2.242874   .360289
   8.91771   8.91771      1.00  2.258244   .362349
   8.91760   8.91760      1.00  2.257684   .359809
   8.91749   8.91749      1.00  2.257174   .360999
   8.91739   8.91739      1.00  2.256874   .360449
   8.91727   8.91727      1.00  2.257344   .359559
   8.91716   8.91716      1.00  2.255894   .359639
   8.91706   8.91706      1.00  2.258294   .361169
   8.91695   8.91695      1.00  2.259284   .361679
   8.91684   8.91684      1.00  2.257424   .361569
   8.91673   8.91673      1.00  2.257694   .359709
   8.91663   8.91663      1.00  2.257254   .356749
   8.91652   8.91652      1.00  2.258964   .355469
   8.91641   8.91641      1.00  2.256214   .354599
   8.91630   8.91630      1.00  2.240714   .352539
   8.91620   8.91620      1.00  2.257464   .353259
   8.91610   8.91610      1.00  2.257294   .351559
   8.91600   8.91600      1.00  2.258224   .352399
   8.91589   8.91589      1.00  2.259084   .349409
   8.91579   8.91579      1.00  2.257954   .350379
   8.91569   8.91569      1.00  2.260354   .349079
   8.91558   8.91558      1.00  2.258584   .348189
   8.91547   8.91547      1.00  2.255704   .345909
   8.91538   8.91538      1.00  2.254344   .347009
   8.91528   8.91528      1.00  2.255054   .344599
   8.91518   8.91518      1.00  2.253844   .345269
   8.91507   8.91507      1.00  2.253904   .344109
   8.91497   8.91497      1.00  2.251564   .343459
   8.91486   8.91486      1.00  2.247934   .340909
   8.91475   8.91475      1.00  2.258234   .341639
   8.91464   8.91464      1.00  2.257624   .339219
   8.91454   8.91454      1.00  2.257954   .339539
   8.91443   8.91443      1.00  2.255844   .336599
   8.91431   8.91431      1.00  2.255794   .334469
   8.91419   8.91419      1.00  2.253094   .333199
   8.91409   8.91409      1.00  2.254424   .333659
   8.91399   8.91399      1.00  2.255344   .333719
   8.91387   8.91387      1.00  2.255104   .332139
   8.91375   8.91375      1.00  2.255224   .331199
   8.91363   8.91363      1.00  2.256174   .330279
   8.91352   8.91352      1.00  2.258544   .328639
   8.91340   8.91340      1.00  2.240754   .323579
   8.91328   8.91328      1.00  2.252254   .325669
   8.91317   8.91317      1.00  2.253094   .324159
   8.91306   8.91306      1.00  2.256784   .322509
   8.91295   8.91295      1.00  2.254344   .321489
   8.91282   8.91282      1.00  2.255584   .320629
   8.91271   8.91271      1.00  2.254614   .318629
   8.91261   8.91261      1.00  2.252284   .317979
   8.91249   8.91249      1.00  2.254144   .318999
   8.91237   8.91237      1.00  2.255054   .317359
   8.91226   8.91226      1.00  2.256524   .316019
   8.91216   8.91216      1.00  2.256064   .314959
   8.91204   8.91204      1.00  2.254444   .313829
   8.91193   8.91193      1.00  2.251174   .313339
   8.91182   8.91182      1.00  2.238774   .307979
   8.91172   8.91172      1.00  2.250074   .309299
   8.91160   8.91160      1.00  2.254744   .308849
   8.91149   8.91149      1.00  2.253714   .308289
   8.91139   8.91139      1.00  2.253184   .307649
   8.91128   8.91128      1.00  2.254434   .307729
   8.91116   8.91116      1.00  2.252824   .305939
   8.91105   8.91105      1.00  2.256484   .305469
   8.91093   8.91093      1.00  2.251934   .303239
   8.91082   8.91082      1.00  2.251034   .302409
   8.91071   8.91071      1.00  2.249964   .300249
   8.91059   8.91059      1.00  2.248774   .300299
   8.91048   8.91048      1.00  2.252634   .299719
   8.91036   8.91036      1.00  2.249964   .299989
   8.91024   8.91024      1.00  2.237494   .294559
   8.91012   8.91012      1.00  2.254024   .293679
   8.91000   8.91000      1.00  2.253984   .294259
   8.90989   8.90989      1.00  2.253174   .292809
   8.90977   8.90977      1.00  2.253264   .292099
   8.90965   8.90965      1.00  2.254234   .290109
   8.90953   8.90953      1.00  2.253224   .289959
   8.90942   8.90942      1.00  2.249084   .289419
   8.90931   8.90931      1.00  2.248544   .284089
   8.90919   8.90919      1.00  2.247594   .286519
   8.90909   8.90909      1.00  2.249584   .286159
   8.90899   8.90899      1.00  2.253244   .286729
   8.90887   8.90887      1.00  2.253664   .287639
   8.90875   8.90875      1.00  2.250464   .286069
   8.90864   8.90864      1.00  2.235214   .283549
   8.90854   8.90854      1.00  2.251004   .285799
   8.90842   8.90842      1.00  2.251874   .284359
   8.90832   8.90832      1.00  2.247014   .282759
   8.90821   8.90821      1.00  2.250494   .284969
   8.90809   8.90809      1.00  2.245954   .283379
   8.90798   8.90798      1.00  2.249064   .285239
   8.90787   8.90787      1.00  2.249164   .284779
   8.90776   8.90776      1.00  2.254104   .285569
   8.90765   8.90765      1.00  2.250834   .285649
   8.90754   8.90754      1.00  2.248734   .285739
   8.90743   8.90743      1.00  2.252674   .284969
   8.90732   8.90732      1.00  2.247734   .284189
   8.90721   8.90721      1.00  2.248444   .284359
   8.90710   8.90710      1.00  2.242074   .283239
   8.90699   8.90699      1.00  2.237084   .283709
   8.90689   8.90689      1.00  2.242954   .285989
   8.90678   8.90678      1.00  2.249884   .286979
   8.90667   8.90667      1.00  2.244674   .286939
   8.90656   8.90656      1.00  2.246914   .286389
   8.90646   8.90646      1.00  2.252044   .287999
   8.90636   8.90636      1.00  2.248184   .287589
   8.90625   8.90625      1.00  2.246364   .288489
   8.90614   8.90614      1.00  2.242784   .288659
   8.90604   8.90604      1.00  2.242664   .288319
   8.90594   8.90594      1.00  2.245644   .289509
   8.90584   8.90584      1.00  2.246974   .290949
   8.90573   8.90573      1.00  2.244524   .292529
   8.90563   8.90563      1.00  2.236294   .289789
   8.90554   8.90554      1.00  2.248474   .292609
   8.90543   8.90543      1.00  2.246664   .293909
   8.90531   8.90531      1.00  2.246264   .294079
   8.90522   8.90522      1.00  2.250334   .295009
   8.90512   8.90512      1.00  2.247394   .296619
   8.90501   8.90501      1.00  2.241004   .295399
   8.90490   8.90490      1.00  2.244174   .300099
   8.90481   8.90481      1.00  2.241924   .298659
   8.90470   8.90470      1.00  2.239524   .300089
   8.90458   8.90458      1.00  2.245184   .301239
   8.90447   8.90447      1.00  2.246994   .302929
   8.90437   8.90437      1.00  2.247504   .304789
   8.90426   8.90426      1.00  2.230904   .303179
   8.90415   8.90415      1.00  2.242224   .305809
   8.90403   8.90403      1.00  2.242674   .306349
   8.90391   8.90391      1.00  2.242664   .307049
   8.90381   8.90381      1.00  2.243364   .307719
   8.90370   8.90370      1.00  2.240654   .308739
   8.90357   8.90357      1.00  2.241124   .308199
   8.90345   8.90345      1.00  2.242334   .308859
   8.90333   8.90333      1.00  2.243264   .310519
   8.90322   8.90322      1.00  2.238884   .312309
   8.90311   8.90311      1.00  2.245324   .314349
   8.90300   8.90300      1.00  2.245814   .314859
   8.90288   8.90288      1.00  2.242714   .315649
   8.90276   8.90276      1.00  2.240654   .314919
   8.90264   8.90264      1.00  2.224794   .312509
   8.90254   8.90254      1.00  2.241584   .315029
   8.90242   8.90242      1.00  2.237984   .314389
   8.90230   8.90230      1.00  2.238564   .317479
   8.90219   8.90219      1.00  2.235664   .314699
   8.90209   8.90209      1.00  2.242164   .316329
   8.90198   8.90198      1.00  2.243714   .317489
   8.90186   8.90186      1.00  2.247714   .319589
   8.90176   8.90176      1.00  2.244864   .318289
   8.90165   8.90165      1.00  2.240404   .318719
   8.90154   8.90154      1.00  2.241264   .319179
   8.90143   8.90143      1.00  2.235324   .318639
   8.90131   8.90131      1.00  2.236774   .320939
   8.90120   8.90120      1.00  2.228004   .320139
   8.90109   8.90109      1.00  2.242024   .322119
   8.90098   8.90098      1.00  2.241364   .323169
   8.90086   8.90086      1.00  2.242604   .322199
   8.90075   8.90075      1.00  2.244284   .323289
   8.90063   8.90063      1.00  2.241794   .324069
   8.90051   8.90051      1.00  2.243304   .325349
   8.90039   8.90039      1.00  2.241884   .325429
   8.90028   8.90028      1.00  2.240994   .325949
   8.90017   8.90017      1.00  2.237964   .327259
   8.90004   8.90004      1.00  2.236984   .326489
   8.89992   8.89992      1.00  2.245024   .328699
   8.89980   8.89980      1.00  2.241444   .327629
   8.89970   8.89970      1.00  2.242574   .329819
   8.89957   8.89957      1.00  2.228844   .326649
   8.89946   8.89946      1.00  2.243314   .328919
   8.89935   8.89935      1.00  2.245344   .330259
   8.89923   8.89923      1.00  2.243684   .331209
   8.89912   8.89912      1.00  2.238554   .330179
   8.89901   8.89901      1.00  2.240204   .329369
   8.89890   8.89890      1.00  2.242964   .331599
   8.89879   8.89879      1.00  2.238174   .331059
   8.89867   8.89867      1.00  2.240474   .332849
   8.89856   8.89856      1.00  2.244394   .333499
   8.89846   8.89846      1.00  2.243434   .336599
   8.89834   8.89834      1.00  2.245164   .335779
   8.89823   8.89823      1.00  2.242614   .333419
   8.89812   8.89812      1.00  2.241234   .333899
   8.89802   8.89802      1.00  2.227624   .333429
   8.89791   8.89791      1.00  2.240704   .333569
   8.89780   8.89780      1.00  2.237694   .333949
   8.89768   8.89768      1.00  2.236354   .334279
   8.89757   8.89757      1.00  2.245684   .335399
   8.89747   8.89747      1.00  2.242554   .336279
   8.89736   8.89736      1.00  2.241964   .334629
   8.89724   8.89724      1.00  2.247264   .336249
   8.89713   8.89713      1.00  2.243144   .339449
   8.89703   8.89703      1.00  2.243474   .337519
   8.89692   8.89692      1.00  2.241884   .338389
   8.89681   8.89681      1.00  2.241974   .339799
   8.89670   8.89670      1.00  2.239284   .338679
   8.89659   8.89659      1.00  2.238964   .338579
   8.89649   8.89649      1.00  2.225504   .337619
   8.89638   8.89638      1.00  2.240564   .341799
   8.89628   8.89628      1.00  2.245994   .343529
   8.89618   8.89618      1.00  2.248934   .344189
   8.89607   8.89607      1.00  2.246044   .343869
   8.89597   8.89597      1.00  2.242734   .344399
   8.89587   8.89587      1.00  2.242194   .343649
   8.89577   8.89577      1.00  2.244644   .342439
   8.89566   8.89566      1.00  2.242294   .343579
   8.89555   8.89555      1.00  2.246564   .343549
   8.89545   8.89545      1.00  2.239604   .342749
   8.89536   8.89536      1.00  2.242054   .341959
   8.89525   8.89525      1.00  2.245784   .343189
   8.89514   8.89514      1.00  2.244144   .343249
   8.89505   8.89505      1.00  2.247694   .343349
   8.89495   8.89495      1.00  2.229104   .339929
   8.89484   8.89484      1.00  2.244564   .342519
   8.89473   8.89473      1.00  2.243564   .343099
   8.89462   8.89462      1.00  2.240964   .341219
   8.89451   8.89451      1.00  2.241364   .341629
   8.89439   8.89439      1.00  2.239774   .341579
   8.89428   8.89428      1.00  2.239294   .341199
   8.89418   8.89418      1.00  2.240444   .342409
   8.89407   8.89407      1.00  2.243924   .345049
   8.89395   8.89395      1.00  2.241754   .343719
   8.89383   8.89383      1.00  2.246844   .343869
   8.89372   8.89372      1.00  2.246874   .343609
   8.89361   8.89361      1.00  2.237664   .341969
   8.89349   8.89349      1.00  2.225504   .340329
   8.89337   8.89337      1.00  2.236154   .342179
   8.89326   8.89326      1.00  2.244224   .342339
   8.89315   8.89315      1.00  2.242324   .343859
   8.89303   8.89303      1.00  2.242284   .343209
   8.89290   8.89290      1.00  2.245204   .345009
   8.89280   8.89280      1.00  2.242784   .344209
   8.89269   8.89269      1.00  2.244484   .345169
   8.89258   8.89258      1.00  2.242834   .344689
   8.89246   8.89246      1.00  2.244474   .344239
   8.89235   8.89235      1.00  2.240964   .342999
   8.89224   8.89224      1.00  2.242064   .341979
   8.89212   8.89212      1.00  2.238984   .341279
   8.89201   8.89201      1.00  2.237834   .338999
   8.89191   8.89191      1.00  2.233404   .339749
   8.89180   8.89180      1.00  2.238504   .339909
   8.89169   8.89169      1.00  2.243114   .341719
   8.89158   8.89158      1.00  2.242794   .341279
   8.89147   8.89147      1.00  2.249094   .342699
   8.89136   8.89136      1.00  2.243814   .342449
   8.89124   8.89124      1.00  2.243744   .341669
   8.89112   8.89112      1.00  2.241174   .339389
   8.89102   8.89102      1.00  2.242274   .339839
   8.89091   8.89091      1.00  2.240534   .339689
   8.89079   8.89079      1.00  2.242644   .340249
   8.89067   8.89067      1.00  2.243924   .340469
   8.89056   8.89056      1.00  2.245224   .341189
   8.89045   8.89045      1.00  2.243524   .341039
   8.89032   8.89032      1.00  2.235374   .340139
   8.89020   8.89020      1.00  2.244854   .340489
   8.89009   8.89009      1.00  2.244324   .341919
   8.88997   8.88997      1.00  2.244704   .340799
   8.88985   8.88985      1.00  2.242334   .340539
   8.88973   8.88973      1.00  2.241864   .338959
   8.88961   8.88961      1.00  2.241644   .337669
   8.88951   8.88951      1.00  2.240404   .338769
   8.88939   8.88939      1.00  2.242024   .337719
   8.88927   8.88927      1.00  2.242144   .338249
   8.88916   8.88916      1.00  2.247494   .339399
   8.88905   8.88905      1.00  2.246714   .338919
   8.88894   8.88894      1.00  2.242534   .337719
   8.88883   8.88883      1.00  2.239884   .337699
   8.88872   8.88872      1.00  2.237234   .337729
   8.88861   8.88861      1.00  2.240444   .338219
   8.88850   8.88850      1.00  2.243294   .336599
   8.88838   8.88838      1.00  2.247034   .336729
   8.88828   8.88828      1.00  2.245234   .335989
   8.88818   8.88818      1.00  2.246314   .338849
   8.88805   8.88805      1.00  2.245094   .336919
   8.88794   8.88794      1.00  2.243214   .338399
   8.88783   8.88783      1.00  2.248754   .337529
   8.88772   8.88772      1.00  2.243164   .335469
   8.88761   8.88761      1.00  2.245284   .337969
   8.88750   8.88750      1.00  2.241634   .335019
   8.88740   8.88740      1.00  2.245214   .335009
   8.88729   8.88729      1.00  2.242324   .336879
   8.88717   8.88717      1.00  2.229864   .333819
   8.88706   8.88706      1.00  2.247414   .335729
   8.88696   8.88696      1.00  2.247644   .333159
   8.88685   8.88685      1.00  2.250564   .333549
   8.88674   8.88674      1.00  2.246574   .332859
   8.88663   8.88663      1.00  2.247404   .333819
   8.88653   8.88653      1.00  2.246834   .335289
   8.88643   8.88643      1.00  2.248414   .332269
   8.88632   8.88632      1.00  2.243424   .333329
   8.88621   8.88621      1.00  2.245494   .334249
   8.88611   8.88611      1.00  2.244014   .332299
   8.88601   8.88601      1.00  2.244484   .329659
   8.88590   8.88590      1.00  2.248644   .328979
   8.88580   8.88580      1.00  2.247424   .330009
   8.88570   8.88570      1.00  2.247274   .330159
   8.88560   8.88560      1.00  2.233234   .330569
   8.88549   8.88549      1.00  2.247384   .330049
   8.88539   8.88539      1.00  2.246674   .331919
   8.88529   8.88529      1.00  2.245834   .331289
   8.88519   8.88519      1.00  2.247324   .331269
   8.88508   8.88508      1.00  2.243404   .331459
   8.88497   8.88497      1.00  2.248784   .329629
   8.88487   8.88487      1.00  2.248604   .328309
   8.88477   8.88477      1.00  2.252524   .330239
   8.88466   8.88466      1.00  2.247524   .330869
   8.88454   8.88454      1.00  2.246934   .330099
   8.88444   8.88444      1.00  2.247984   .328709
   8.88434   8.88434      1.00  2.246484   .328999
   8.88423   8.88423      1.00  2.246794   .327159
   8.88410   8.88410      1.00  2.233034   .324319
   8.88399   8.88399      1.00  2.243134   .325109
   8.88389   8.88389      1.00  2.248994   .324289
   8.88377   8.88377      1.00  2.246894   .325659
   8.88365   8.88365      1.00  2.249114   .325419
   8.88354   8.88354      1.00  2.249474   .325559
   8.88343   8.88343      1.00  2.248834   .326829
   8.88331   8.88331      1.00  2.246554   .325149
   8.88319   8.88319      1.00  2.246444   .323699
   8.88308   8.88308      1.00  2.247354   .322809
   8.88297   8.88297      1.00  2.246074   .325349
   8.88285   8.88285      1.00  2.247674   .324339
   8.88274   8.88274      1.00  2.245574   .323789
   8.88263   8.88263      1.00  2.247664   .324819
   8.88252   8.88252      1.00  2.231584   .320199
   8.88240   8.88240      1.00  2.245794   .323089
   8.88229   8.88229      1.00  2.248934   .322259
   8.88218   8.88218      1.00  2.248724   .323599
   8.88207   8.88207      1.00  2.249764   .321069
   8.88196   8.88196      1.00  2.247114   .320749
   8.88185   8.88185      1.00  2.245034   .321699
   8.88175   8.88175      1.00  2.247254   .321889
   8.88165   8.88165      1.00  2.243914   .320299
   8.88153   8.88153      1.00  2.244024   .320609
   8.88142   8.88142      1.00  2.245494   .320289
   8.88131   8.88131      1.00  2.244434   .321429
   8.88120   8.88120      1.00  2.247904   .320739
   8.88109   8.88109      1.00  2.247914   .319839
   8.88097   8.88097      1.00  2.247864   .321189
   8.88086   8.88086      1.00  2.231044   .318629
   8.88074   8.88074      1.00  2.246104   .320609
   8.88062   8.88062      1.00  2.241654   .319799
   8.88051   8.88051      1.00  2.244744   .320949
   8.88040   8.88040      1.00  2.247944   .321829
   8.88028   8.88028      1.00  2.248794   .323639
   8.88016   8.88016      1.00  2.245754   .322649
   8.88004   8.88004      1.00  2.245974   .323789
   8.87992   8.87992      1.00  2.246724   .324819
   8.87981   8.87981      1.00  2.242954   .323039
   8.87969   8.87969      1.00  2.248674   .322799
   8.87958   8.87958      1.00  2.243854   .324059
   8.87947   8.87947      1.00  2.243014   .323039
   8.87935   8.87935      1.00  2.241874   .324699
   8.87924   8.87924      1.00  2.230894   .323219
   8.87912   8.87912      1.00  2.243844   .324379
   8.87901   8.87901      1.00  2.244144   .323189
   8.87890   8.87890      1.00  2.244544   .321629
   8.87879   8.87879      1.00  2.244704   .323329
   8.87867   8.87867      1.00  2.242204   .323259
   8.87856   8.87856      1.00  2.247004   .323589
   8.87845   8.87845      1.00  2.244724   .322629
   8.87835   8.87835      1.00  2.238954   .323189
   8.87824   8.87824      1.00  2.243214   .323679
   8.87813   8.87813      1.00  2.242754   .324699
   8.87801   8.87801      1.00  2.239684   .325499
   8.87790   8.87790      1.00  2.243664   .326749
   8.87779   8.87779      1.00  2.229454   .324429
   8.87768   8.87768      1.00  2.244674   .325349
   8.87757   8.87757      1.00  2.242504   .324219
   8.87746   8.87746      1.00  2.242534   .325709
   8.87735   8.87735      1.00  2.242424   .327899
   8.87724   8.87724      1.00  2.244184   .329259
   8.87714   8.87714      1.00  2.244274   .328049
   8.87703   8.87703      1.00  2.235404   .326339
   8.87691   8.87691      1.00  2.237904   .328169
   8.87681   8.87681      1.00  2.238314   .326499
   8.87670   8.87670      1.00  2.240984   .327649
   8.87659   8.87659      1.00  2.243044   .327099
   8.87648   8.87648      1.00  2.243424   .326719
   8.87638   8.87638      1.00  2.232934   .325999
   8.87628   8.87628      1.00  2.239694   .326589
   8.87617   8.87617      1.00  2.241324   .327499
   8.87606   8.87606      1.00  2.239824   .328589
   8.87596   8.87596      1.00  2.239814   .328279
   8.87586   8.87586      1.00  2.240154   .329569
   8.87575   8.87575      1.00  2.241934   .327949
   8.87565   8.87565      1.00  2.239604   .328759
   8.87555   8.87555      1.00  2.241844   .330419
   8.87545   8.87545      1.00  2.242284   .330219
   8.87535   8.87535      1.00  2.240974   .331359
   8.87524   8.87524      1.00  2.240714   .330349
   8.87514   8.87514      1.00  2.239914   .330799
   8.87504   8.87504      1.00  2.240494   .331879
   8.87493   8.87493      1.00  2.224004   .329969
   8.87481   8.87481      1.00  2.240754   .334849
   8.87471   8.87471      1.00  2.237624   .334369
   8.87461   8.87461      1.00  2.239744   .336159
   8.87449   8.87449      1.00  2.239364   .336779
   8.87438   8.87438      1.00  2.240294   .336229
   8.87428   8.87428      1.00  2.241284   .336209
   8.87417   8.87417      1.00  2.242804   .337739
   8.87405   8.87405      1.00  2.240284   .338329
   8.87393   8.87393      1.00  2.237204   .335919
   8.87382   8.87382      1.00  2.236414   .336529
   8.87372   8.87372      1.00  2.239494   .339979
   8.87359   8.87359      1.00  2.236674   .337329
   8.87347   8.87347      1.00  2.237544   .335159
   8.87336   8.87336      1.00  2.231234   .335639
   8.87324   8.87324      1.00  2.240494   .338679
   8.87312   8.87312      1.00  2.239264   .336359
   8.87301   8.87301      1.00  2.240954   .338279
   8.87290   8.87290      1.00  2.240154   .338249
   8.87279   8.87279      1.00  2.238954   .337079
   8.87267   8.87267      1.00  2.239874   .338909
   8.87255   8.87255      1.00  2.237024   .338129
   8.87244   8.87244      1.00  2.239834   .338959
   8.87233   8.87233      1.00  2.236014   .338529
   8.87221   8.87221      1.00  2.238444   .337589
   8.87210   8.87210      1.00  2.238914   .340489
   8.87199   8.87199      1.00  2.239844   .339409
   8.87188   8.87188      1.00  2.230154   .339009
   8.87177   8.87177      1.00  2.236864   .340369
   8.87166   8.87166      1.00  2.240624   .341209
   8.87155   8.87155      1.00  2.234844   .340409
   8.87144   8.87144      1.00  2.240024   .342889
   8.87133   8.87133      1.00  2.236514   .342479
   8.87121   8.87121      1.00  2.237354   .342039
   8.87111   8.87111      1.00  2.238924   .344009
   8.87100   8.87100      1.00  2.235234   .342479
   8.87088   8.87088      1.00  2.236944   .342679
   8.87077   8.87077      1.00  2.239504   .346049
   8.87065   8.87065      1.00  2.240134   .345089
   8.87054   8.87054      1.00  2.237994   .345079
   8.87042   8.87042      1.00  2.236154   .345809
   8.87030   8.87030      1.00  2.219304   .344759
   8.87018   8.87018      1.00  2.236344   .348109
   8.87006   8.87006      1.00  2.237734   .345609
   8.86994   8.86994      1.00  2.237484   .347649
   8.86982   8.86982      1.00  2.237984   .347609
   8.86971   8.86971      1.00  2.237674   .345149
   8.86960   8.86960      1.00  2.237134   .345999
   8.86948   8.86948      1.00  2.239864   .346549
   8.86935   8.86935      1.00  2.239574   .346869
   8.86925   8.86925      1.00  2.239864   .347849
   8.86914   8.86914      1.00  2.236614   .348009
   8.86902   8.86902      1.00  2.234454   .345439
   8.86890   8.86890      1.00  2.232564   .346599
   8.86880   8.86880      1.00  2.236974   .347929
   8.86869   8.86869      1.00  2.221474   .346359
   8.86859   8.86859      1.00  2.235874   .348959
   8.86847   8.86847      1.00  2.238464   .351709
   8.86836   8.86836      1.00  2.235924   .351279
   8.86825   8.86825      1.00  2.238434   .348879
   8.86814   8.86814      1.00  2.237754   .349259
   8.86803   8.86803      1.00  2.238964   .350539
   8.86792   8.86792      1.00  2.236774   .349559
   8.86781   8.86781      1.00  2.235174   .351389
   8.86770   8.86770      1.00  2.235024   .351209
   8.86758   8.86758      1.00  2.235154   .351649
   8.86748   8.86748      1.00  2.237014   .351989
   8.86737   8.86737      1.00  2.241324   .351819
   8.86725   8.86725      1.00  2.235134   .351979
   8.86714   8.86714      1.00  2.223394   .349599
   8.86704   8.86704      1.00  2.236014   .352499
   8.86693   8.86693      1.00  2.238784   .351829
   8.86682   8.86682      1.00  2.237744   .352479
   8.86671   8.86671      1.00  2.233674   .352499
   8.86660   8.86660      1.00  2.237194   .355439
   8.86650   8.86650      1.00  2.231534   .354639
   8.86639   8.86639      1.00  2.233934   .355209
   8.86629   8.86629      1.00  2.235824   .355089
   8.86619   8.86619      1.00  2.237364   .356979
   8.86609   8.86609      1.00  2.237474   .358509
   8.86598   8.86598      1.00  2.235444   .358179
   8.86587   8.86587      1.00  2.236714   .359279
   8.86577   8.86577      1.00  2.234254   .356699
   8.86567   8.86567      1.00  2.218944   .356889
   8.86556   8.86556      1.00  2.231954   .356259
   8.86546   8.86546      1.00  2.231984   .356839
   8.86536   8.86536      1.00  2.235564   .356959
   8.86526   8.86526      1.00  2.234094   .355149
   8.86516   8.86516      1.00  2.234504   .355449
   8.86505   8.86505      1.00  2.232574   .356839
   8.86494   8.86494      1.00  2.236574   .358739
   8.86484   8.86484      1.00  2.236694   .358889
   8.86473   8.86473      1.00  2.229364   .357179
   8.86462   8.86462      1.00  2.233964   .357519
   8.86451   8.86451      1.00  2.231274   .357049
   8.86441   8.86441      1.00  2.230394   .358129
   8.86429   8.86429      1.00  2.228324   .357109
   8.86418   8.86418      1.00  2.215184   .354059
   8.86407   8.86407      1.00  2.231674   .355879
   8.86396   8.86396      1.00  2.233924   .357799
   8.86384   8.86384      1.00  2.234204   .357389
   8.86373   8.86373      1.00  2.235014   .357049
   8.86361   8.86361      1.00  2.232644   .357099
   8.86350   8.86350      1.00  2.228784   .355729
   8.86337   8.86337      1.00  2.230334   .357319
   8.86325   8.86325      1.00  2.229134   .359279
   8.86314   8.86314      1.00  2.226824   .358309
   8.86304   8.86304      1.00  2.231534   .360099
   8.86292   8.86292      1.00  2.229654   .360439
   8.86280   8.86280      1.00  2.229064   .360139
   8.86269   8.86269      1.00  2.229884   .357039
   8.86257   8.86257      1.00  2.217894   .356149
   8.86246   8.86246      1.00  2.229134   .358519
   8.86234   8.86234      1.00  2.231174   .362759
   8.86223   8.86223      1.00  2.226084   .357989
   8.86213   8.86213      1.00  2.226324   .358369
   8.86201   8.86201      1.00  2.231134   .357779
   8.86190   8.86190      1.00  2.227494   .357199
   8.86179   8.86179      1.00  2.226294   .356289
   8.86169   8.86169      1.00  2.229944   .358779
   8.86158   8.86158      1.00  2.227414   .359369
   8.86146   8.86146      1.00  2.228544   .359319
   8.86135   8.86135      1.00  2.230684   .358899
   8.86124   8.86124      1.00  2.229724   .359159
   8.86112   8.86112      1.00  2.226034   .358639
   8.86101   8.86101      1.00  2.215984   .357669
   8.86090   8.86090      1.00  2.226184   .358559
   8.86079   8.86079      1.00  2.226624   .359419
   8.86067   8.86067      1.00  2.225124   .358749
   8.86056   8.86056      1.00  2.227694   .358009
   8.86044   8.86044      1.00  2.228024   .360529
   8.86032   8.86032      1.00  2.227804   .360139
   8.86019   8.86019      1.00  2.231414   .360169
   8.86007   8.86007      1.00  2.227734   .358969
   8.85997   8.85997      1.00  2.224874   .358829
   8.85985   8.85985      1.00  2.225194   .360909
   8.85973   8.85973      1.00  2.221554   .357829
   8.85961   8.85961      1.00  2.224314   .359949
   8.85949   8.85949      1.00  2.224354   .358629
   8.85939   8.85939      1.00  2.224644   .359879
   8.85927   8.85927      1.00  2.211854   .356629
   8.85915   8.85915      1.00  2.227024   .360049
   8.85905   8.85905      1.00  2.229524   .360449
   8.85893   8.85893      1.00  2.227324   .361429
   8.85881   8.85881      1.00  2.226124   .359549
   8.85870   8.85870      1.00  2.223544   .357559
   8.85860   8.85860      1.00  2.223774   .360409
   8.85849   8.85849      1.00  2.219484   .359709
   8.85838   8.85838      1.00  2.220594   .360239
   8.85827   8.85827      1.00  2.220544   .359459
   8.85816   8.85816      1.00  2.223234   .359689
   8.85805   8.85805      1.00  2.226544   .362289
   8.85793   8.85793      1.00  2.226034   .360579
   8.85782   8.85782      1.00  2.211214   .357269
   8.85772   8.85772      1.00  2.218924   .360039
   8.85761   8.85761      1.00  2.223344   .361879
   8.85750   8.85750      1.00  2.220974   .362619
   8.85738   8.85738      1.00  2.222624   .360349
   8.85727   8.85727      1.00  2.223754   .361069
   8.85717   8.85717      1.00  2.220714   .360289
   8.85706   8.85706      1.00  2.219364   .362419
   8.85695   8.85695      1.00  2.219734   .360819
   8.85684   8.85684      1.00  2.222554   .361929
   8.85674   8.85674      1.00  2.223084   .363229
   8.85663   8.85663      1.00  2.222544   .362319
   8.85652   8.85652      1.00  2.220294   .361289
   8.85642   8.85642      1.00  2.221424   .361399
   8.85631   8.85631      1.00  2.203974   .356119
   8.85621   8.85621      1.00  2.216454   .359189
   8.85610   8.85610      1.00  2.218994   .360829
   8.85600   8.85600      1.00  2.215954   .362109
   8.85590   8.85590      1.00  2.219154   .362379
   8.85579   8.85579      1.00  2.220204   .362289
   8.85569   8.85569      1.00  2.219914   .361269
   8.85559   8.85559      1.00  2.219794   .362319
   8.85549   8.85549      1.00  2.222114   .362929
   8.85539   8.85539      1.00  2.219294   .362359
   8.85528   8.85528      1.00  2.215084   .362079
   8.85519   8.85519      1.00  2.214454   .361209
   8.85508   8.85508      1.00  2.213104   .360379
   8.85497   8.85497      1.00  2.203134   .360049
   8.85486   8.85486      1.00  2.217134   .361959
   8.85476   8.85476      1.00  2.218184   .360779
   8.85465   8.85465      1.00  2.218434   .361809
   8.85454   8.85454      1.00  2.216894   .361979
   8.85443   8.85443      1.00  2.218974   .362289
   8.85433   8.85433      1.00  2.215134   .361079
   8.85422   8.85422      1.00  2.216294   .360849
   8.85411   8.85411      1.00  2.214274   .359999
   8.85399   8.85399      1.00  2.210404   .358319
   8.85388   8.85388      1.00  2.207704   .359839
   8.85377   8.85377      1.00  2.213694   .359509
   8.85364   8.85364      1.00  2.215854   .360219
   8.85352   8.85352      1.00  2.214924   .359079
   8.85340   8.85340      1.00  2.203694   .357049
   8.85330   8.85330      1.00  2.212404   .356749
   8.85318   8.85318      1.00  2.214734   .355439
   8.85307   8.85307      1.00  2.211774   .355969
   8.85295   8.85295      1.00  2.210734   .356549
   8.85284   8.85284      1.00  2.210684   .357509
   8.85272   8.85272      1.00  2.213374   .357639
   8.85260   8.85260      1.00  2.211854   .357809
   8.85249   8.85249      1.00  2.206934   .357709
   8.85238   8.85238      1.00  2.210184   .358669
   8.85226   8.85226      1.00  2.212464   .360919
   8.85215   8.85215      1.00  2.214434   .359179
   8.85204   8.85204      1.00  2.211344   .359989
   8.85194   8.85194      1.00  2.210574   .361129
   8.85182   8.85182      1.00  2.199114   .354769
   8.85171   8.85171      1.00  2.208004   .358069
   8.85161   8.85161      1.00  2.209684   .357689
   8.85150   8.85150      1.00  2.204484   .356479
   8.85138   8.85138      1.00  2.206664   .355489
   8.85126   8.85126      1.00  2.208424   .357259
   8.85116   8.85116      1.00  2.210714   .358269
   8.85105   8.85105      1.00  2.212874   .358159
   8.85093   8.85093      1.00  2.213624   .358329
   8.85081   8.85081      1.00  2.208264   .357009
   8.85070   8.85070      1.00  2.206164   .357609
   8.85059   8.85059      1.00  2.204764   .355929
   8.85047   8.85047      1.00  2.208464   .357719
   8.85035   8.85035      1.00  2.198634   .354329
   8.85023   8.85023      1.00  2.203904   .357059
   8.85012   8.85012      1.00  2.210894   .356139
   8.84999   8.84999      1.00  2.209114   .357659
   8.84988   8.84988      1.00  2.207474   .357029
   8.84976   8.84976      1.00  2.210254   .357319
   8.84964   8.84964      1.00  2.210154   .361479
   8.84952   8.84952      1.00  2.208144   .359999
   8.84941   8.84941      1.00  2.205634   .362239
   8.84930   8.84930      1.00  2.205004   .360679
   8.84918   8.84918      1.00  2.206414   .359839
   8.84906   8.84906      1.00  2.204854   .358269
   8.84895   8.84895      1.00  2.208104   .355939
   8.84885   8.84885      1.00  2.203084   .356369
   8.84874   8.84874      1.00  2.198354   .355199
   8.84863   8.84863      1.00  2.209704   .356539
   8.84851   8.84851      1.00  2.210564   .356789
   8.84841   8.84841      1.00  2.206164   .355739
   8.84830   8.84830      1.00  2.206234   .356629
   8.84818   8.84818      1.00  2.204394   .354839
   8.84807   8.84807      1.00  2.201834   .355469
   8.84796   8.84796      1.00  2.202454   .354669
   8.84785   8.84785      1.00  2.207364   .356059
   8.84774   8.84774      1.00  2.203144   .354629
   8.84763   8.84763      1.00  2.208394   .356279
   8.84752   8.84752      1.00  2.210594   .357979
   8.84741   8.84741      1.00  2.207254   .356239
   8.84730   8.84730      1.00  2.208544   .356839
   8.84719   8.84719      1.00  2.208314   .357209
   8.84709   8.84709      1.00  2.204004   .356409
   8.84697   8.84697      1.00  2.188114   .352789
   8.84686   8.84686      1.00  2.202624   .354589
   8.84675   8.84675      1.00  2.205854   .355429
   8.84664   8.84664      1.00  2.204574   .355719
   8.84654   8.84654      1.00  2.207304   .355859
   8.84643   8.84643      1.00  2.207594   .355599
   8.84633   8.84633      1.00  2.211234   .356089
   8.84623   8.84623      1.00  2.208274   .360019
   8.84613   8.84613      1.00  2.210244   .360899
   8.84602   8.84602      1.00  2.201094   .358749
   8.84591   8.84591      1.00  2.201814   .358699
   8.84581   8.84581      1.00  2.204384   .358419
   8.84571   8.84571      1.00  2.201184   .356079
   8.84560   8.84560      1.00  2.204464   .358729
   8.84550   8.84550      1.00  2.193104   .355849
   8.84541   8.84541      1.00  2.206044   .357399
   8.84531   8.84531      1.00  2.208714   .358469
   8.84520   8.84520      1.00  2.208554   .357979
   8.84509   8.84509      1.00  2.208264   .359159
   8.84499   8.84499      1.00  2.206144   .359599
   8.84488   8.84488      1.00  2.208354   .358379
   8.84477   8.84477      1.00  2.204364   .357569
   8.84466   8.84466      1.00  2.206154   .355759
   8.84455   8.84455      1.00  2.203754   .355619
   8.84445   8.84445      1.00  2.207634   .357349
   8.84434   8.84434      1.00  2.204284   .355929
   8.84422   8.84422      1.00  2.209754   .361349
   8.84412   8.84412      1.00  2.206034   .361029
   8.84401   8.84401      1.00  2.193534   .357679
   8.84388   8.84388      1.00  2.208014   .358269
   8.84377   8.84377      1.00  2.207124   .359059
   8.84365   8.84365      1.00  2.201714   .358059
   8.84353   8.84353      1.00  2.201034   .358389
   8.84341   8.84341      1.00  2.204804   .360859
   8.84330   8.84330      1.00  2.199754   .358419
   8.84319   8.84319      1.00  2.207554   .362949
   8.84308   8.84308      1.00  2.209204   .360379
   8.84296   8.84296      1.00  2.205904   .358109
   8.84284   8.84284      1.00  2.208614   .359119
   8.84273   8.84273      1.00  2.207644   .360449
   8.84261   8.84261      1.00  2.203844   .357419
   8.84249   8.84249      1.00  2.201284   .358069
   8.84238   8.84238      1.00  2.193944   .358529
   8.84227   8.84227      1.00  2.201414   .360299
   8.84217   8.84217      1.00  2.206564   .359979
   8.84205   8.84205      1.00  2.207714   .361829
   8.84194   8.84194      1.00  2.205994   .361409
   8.84183   8.84183      1.00  2.205574   .360869
   8.84172   8.84172      1.00  2.204764   .359509
   8.84161   8.84161      1.00  2.204964   .361239
   8.84150   8.84150      1.00  2.203484   .360479
   8.84139   8.84139      1.00  2.206374   .361859
   8.84128   8.84128      1.00  2.201764   .362709
   8.84116   8.84116      1.00  2.195484   .362129
   8.84104   8.84104      1.00  2.201234   .362579
   8.84093   8.84093      1.00  2.204774   .361829
   8.84083   8.84083      1.00  2.204234   .362469
   8.84071   8.84071      1.00  2.191174   .361159
   8.84059   8.84059      1.00  2.206414   .365139
   8.84048   8.84048      1.00  2.207284   .363399
   8.84036   8.84036      1.00  2.202564   .365659
   8.84023   8.84023      1.00  2.204684   .365829
   8.84011   8.84011      1.00  2.200714   .366289
   8.84000   8.84000      1.00  2.203274   .365049
   8.83989   8.83989      1.00  2.204074   .366429
   8.83977   8.83977      1.00  2.200234   .366589
   8.83965   8.83965      1.00  2.203764   .365959
   8.83954   8.83954      1.00  2.204954   .366239
   8.83942   8.83942      1.00  2.206294   .366079
   8.83930   8.83930      1.00  2.204004   .368599
   8.83918   8.83918      1.00  2.192724   .366519
   8.83908   8.83908      1.00  2.204754   .366839
   8.83897   8.83897      1.00  2.202504   .366579
   8.83885   8.83885      1.00  2.202854   .368259
   8.83874   8.83874      1.00  2.201594   .366989
   8.83863   8.83863      1.00  2.200184   .367399
   8.83852   8.83852      1.00  2.204914   .364419
   8.83841   8.83841      1.00  2.203274   .365629
   8.83830   8.83830      1.00  2.206564   .366709
   8.83819   8.83819      1.00  2.207814   .365919
   8.83809   8.83809      1.00  2.211804   .368519
   8.83796   8.83796      1.00  2.204194   .366179
   8.83785   8.83785      1.00  2.201974   .365669
   8.83774   8.83774      1.00  2.194894   .364949
   8.83764   8.83764      1.00  2.200374   .365719
   8.83753   8.83753      1.00  2.203324   .366679
   8.83742   8.83742      1.00  2.206344   .366759
   8.83731   8.83731      1.00  2.207124   .368489
   8.83720   8.83720      1.00  2.202904   .368539
   8.83709   8.83709      1.00  2.208624   .370099
   8.83697   8.83697      1.00  2.208614   .370329
   8.83687   8.83687      1.00  2.210424   .370529
   8.83676   8.83676      1.00  2.206104   .369199
   8.83665   8.83665      1.00  2.204854   .370129
   8.83654   8.83654      1.00  2.203534   .371679
   8.83644   8.83644      1.00  2.204704   .371199
   8.83634   8.83634      1.00  2.206124   .370529
   8.83623   8.83623      1.00  2.189794   .367569
   8.83613   8.83613      1.00  2.209634   .373529
   8.83603   8.83603      1.00  2.207624   .373289
   8.83592   8.83592      1.00  2.207934   .373489
   8.83581   8.83581      1.00  2.206024   .372069
   8.83571   8.83571      1.00  2.210684   .374339
   8.83561   8.83561      1.00  2.206014   .370729
   8.83551   8.83551      1.00  2.201734   .372339
   8.83541   8.83541      1.00  2.203204   .370919
   8.83530   8.83530      1.00  2.201554   .372449
   8.83520   8.83520      1.00  2.204634   .373029
   8.83510   8.83510      1.00  2.205934   .373689
   8.83499   8.83499      1.00  2.208114   .374469
   8.83488   8.83488      1.00  2.203924   .373889
   8.83478   8.83478      1.00  2.193414   .372589
   8.83468   8.83468      1.00  2.208174   .374639
   8.83456   8.83456      1.00  2.203264   .375359
   8.83445   8.83445      1.00  2.207894   .375969
   8.83435   8.83435      1.00  2.204944   .378149
   8.83424   8.83424      1.00  2.206464   .378849
   8.83412   8.83412      1.00  2.203964   .377789
   8.83401   8.83401      1.00  2.205014   .376499
   8.83390   8.83390      1.00  2.207594   .377419
   8.83378   8.83378      1.00  2.208524   .376829
   8.83366   8.83366      1.00  2.207174   .377659
   8.83354   8.83354      1.00  2.205984   .378919
   8.83343   8.83343      1.00  2.205364   .379989
   8.83332   8.83332      1.00  2.187114   .375339
   8.83320   8.83320      1.00  2.200824   .378199
   8.83307   8.83307      1.00  2.200224   .378999
   8.83296   8.83296      1.00  2.203004   .381039
   8.83285   8.83285      1.00  2.205804   .380549
   8.83274   8.83274      1.00  2.204824   .381719
   8.83262   8.83262      1.00  2.204884   .382729
   8.83251   8.83251      1.00  2.206914   .383399
   8.83240   8.83240      1.00  2.210214   .383439
   8.83228   8.83228      1.00  2.205034   .381959
   8.83217   8.83217      1.00  2.205034   .381639
   8.83206   8.83206      1.00  2.204824   .381159
   8.83196   8.83196      1.00  2.204454   .382299
   8.83184   8.83184      1.00  2.203134   .383129
   8.83173   8.83173      1.00  2.190734   .380879
   8.83163   8.83163      1.00  2.205054   .384329
   8.83152   8.83152      1.00  2.202764   .383249
   8.83140   8.83140      1.00  2.206654   .382279
   8.83129   8.83129      1.00  2.207324   .384999
   8.83118   8.83118      1.00  2.209954   .387769
   8.83107   8.83107      1.00  2.203704   .388469
   8.83095   8.83095      1.00  2.201974   .385489
   8.83084   8.83084      1.00  2.204864   .383849
   8.83073   8.83073      1.00  2.197354   .380619
   8.83062   8.83062      1.00  2.199544   .383149
   8.83049   8.83049      1.00  2.201584   .381369
   8.83037   8.83037      1.00  2.205924   .383519
   8.83025   8.83025      1.00  2.206154   .383099
   8.83014   8.83014      1.00  2.199164   .379879
   8.83002   8.83002      1.00  2.204904   .382649
   8.82990   8.82990      1.00  2.203714   .381869
   8.82978   8.82978      1.00  2.205684   .381479
   8.82967   8.82967      1.00  2.204204   .383299
   8.82955   8.82955      1.00  2.197774   .381919
   8.82943   8.82943      1.00  2.200924   .382149
   8.82932   8.82932      1.00  2.206444   .384079
   8.82922   8.82922      1.00  2.203464   .384609
   8.82909   8.82909      1.00  2.202444   .383839
   8.82898   8.82898      1.00  2.206374   .383169
   8.82887   8.82887      1.00  2.203194   .385149
   8.82876   8.82876      1.00  2.205434   .385659
   8.82865   8.82865      1.00  2.203474   .384909
   8.82854   8.82854      1.00  2.203564   .387059
   8.82844   8.82844      1.00  2.196494   .385329
   8.82833   8.82833      1.00  2.194554   .383819
   8.82821   8.82821      1.00  2.197604   .384129
   8.82810   8.82810      1.00  2.200294   .385739
   8.82799   8.82799      1.00  2.206374   .388469
   8.82788   8.82788      1.00  2.205104   .388899
   8.82777   8.82777      1.00  2.207364   .390129
   8.82765   8.82765      1.00  2.203474   .386069
   8.82755   8.82755      1.00  2.202094   .387689
   8.82744   8.82744      1.00  2.201224   .388179
   8.82733   8.82733      1.00  2.200554   .386669
   8.82722   8.82722      1.00  2.202284   .386649
   8.82711   8.82711      1.00  2.200014   .387259
   8.82701   8.82701      1.00  2.200304   .387239
   8.82689   8.82689      1.00  2.189444   .387219
   8.82678   8.82678      1.00  2.204394   .389649
   8.82668   8.82668      1.00  2.199704   .388419
   8.82658   8.82658      1.00  2.206204   .390019
   8.82647   8.82647      1.00  2.204694   .390189
   8.82636   8.82636      1.00  2.200434   .390639
   8.82626   8.82626      1.00  2.203484   .392619
   8.82616   8.82616      1.00  2.197364   .390299
   8.82605   8.82605      1.00  2.197124   .387539
   8.82594   8.82594      1.00  2.198604   .387589
   8.82584   8.82584      1.00  2.200564   .388789
   8.82574   8.82574      1.00  2.202264   .388399
   8.82564   8.82564      1.00  2.201864   .389489
   8.82554   8.82554      1.00  2.191834   .387149
   8.82544   8.82544      1.00  2.200974   .389409
   8.82534   8.82534      1.00  2.201924   .389419
   8.82523   8.82523      1.00  2.200364   .388019
   8.82512   8.82512      1.00  2.199164   .387979
   8.82502   8.82502      1.00  2.198404   .387069
   8.82492   8.82492      1.00  2.199204   .388159
   8.82481   8.82481      1.00  2.199894   .388049
   8.82470   8.82470      1.00  2.202734   .388309
   8.82459   8.82459      1.00  2.201784   .388279
   8.82449   8.82449      1.00  2.201784   .386919
   8.82437   8.82437      1.00  2.199974   .387969
   8.82426   8.82426      1.00  2.198234   .386619
   8.82415   8.82415      1.00  2.201424   .389029
   8.82404   8.82404      1.00  2.187154   .385989
   8.82392   8.82392      1.00  2.198104   .387249
   8.82380   8.82380      1.00  2.198384   .387049
   8.82370   8.82370      1.00  2.200064   .388049
   8.82358   8.82358      1.00  2.200764   .387659
   8.82345   8.82345      1.00  2.195974   .386729
   8.82334   8.82334      1.00  2.204654   .389679
   8.82323   8.82323      1.00  2.204004   .392009
   8.82311   8.82311      1.00  2.203654   .390509
   8.82299   8.82299      1.00  2.200674   .385999
   8.82287   8.82287      1.00  2.198424   .389329
   8.82277   8.82277      1.00  2.197414   .388579
   8.82265   8.82265      1.00  2.200494   .391059
   8.82253   8.82253      1.00  2.184404   .388199
   8.82242   8.82242      1.00  2.195704   .387739
   8.82231   8.82231      1.00  2.202554   .389319
   8.82220   8.82220      1.00  2.202284   .386349
   8.82209   8.82209      1.00  2.201474   .387249
   8.82198   8.82198      1.00  2.201784   .388319
   8.82187   8.82187      1.00  2.204974   .388119
   8.82176   8.82176      1.00  2.203094   .387759
   8.82165   8.82165      1.00  2.199844   .387089
   8.82153   8.82153      1.00  2.197704   .387239
   8.82142   8.82142      1.00  2.194934   .387349
   8.82132   8.82132      1.00  2.200094   .387979
   8.82120   8.82120      1.00  2.199364   .387849
   8.82108   8.82108      1.00  2.202464   .388789
   8.82097   8.82097      1.00  2.200924   .388839
   8.82086   8.82086      1.00  2.197454   .390669
   8.82075   8.82075      1.00  2.202914   .389049
   8.82062   8.82062      1.00  2.200184   .388749
   8.82051   8.82051      1.00  2.203364   .389969
   8.82039   8.82039      1.00  2.199024   .386899
   8.82027   8.82027      1.00  2.200134   .386659
   8.82015   8.82015      1.00  2.197444   .388189
   8.82004   8.82004      1.00  2.200734   .388239
   8.81992   8.81992      1.00  2.201594   .388589
   8.81980   8.81980      1.00  2.202024   .388869
   8.81968   8.81968      1.00  2.205354   .388479
   8.81957   8.81957      1.00  2.202644   .387859
   8.81945   8.81945      1.00  2.202124   .388309
   8.81934   8.81934      1.00  2.187254   .385849
   8.81922   8.81922      1.00  2.198804   .387939
   8.81910   8.81910      1.00  2.203054   .387879
   8.81900   8.81900      1.00  2.203374   .388329
   8.81888   8.81888      1.00  2.197734   .386499
   8.81877   8.81877      1.00  2.197364   .387219
   8.81866   8.81866      1.00  2.203104   .387899
   8.81855   8.81855      1.00  2.204324   .387329
   8.81844   8.81844      1.00  2.201774   .387969
   8.81833   8.81833      1.00  2.202864   .390969
   8.81822   8.81822      1.00  2.202444   .389649
   8.81811   8.81811      1.00  2.198664   .387029
   8.81799   8.81799      1.00  2.196754   .385749
   8.81788   8.81788      1.00  2.196734   .387739
   8.81777   8.81777      1.00  2.184294   .385339
   8.81767   8.81767      1.00  2.200214   .389059
   8.81756   8.81756      1.00  2.203464   .388159
   8.81744   8.81744      1.00  2.203424   .387609
   8.81734   8.81734      1.00  2.202184   .387589
   8.81728   8.81728      1.00  2.204304   .389029
