# Supplementary material for: Direct Observation of Palladium Leaching from Pd/C by a Simple Method: X-ray Absorption Spectroscopy of Heterogeneous Mixtures
Source: ACS Omega. 2023 Jun 7;8(24):21787–92. doi: 10.1021/acsomega.3c01343 (PMC10286095; doi:10.1021/acsomega.3c01343)
Supplement: Supplementary file 2 — ao3c01343_si_002.zip [file ao3c01343_si_002.zip › Figure 7,8/22_RK_AirOx_25C_05N_slow_HCl_30min_33.qd]

  9809     KEK-PF   NW10A
 _slow_HCl_30min 20.12.12 7:05: - 20.12.12 7:06: Serial#KEKPF-NW10A_047953
 22_RK_AirOx_25C_05N_slow_HCl_30min                                              
 Ring :   6.5 GeV    50.1 mA -   50.0 mA
 Mono :   Si(311)       D=  1.63747 A    Initial angle=  9.00022 deg
 NW10A     Transmission( 2)   Repetition= 33     Points= 1654
 Param file : QXAFS(SYNC)     angle axis (*)     Block =    1

 Block      Init-Ang  Final-Ang     Step/deg     Time/s       Num
     1        9.00022   8.81728          ***       1.00      1654
 Ortec(-1)     NDCH = 3
  Angle(c)  Angle(o)    time/s         2         3
      Mode         0         0         1         2
    Offset         0         0    .00492    .00311
   9.00022   9.00022      1.00  2.306074  2.314619
   9.00013   9.00013      1.00  2.309284  2.318089
   9.00002   9.00002      1.00  2.311464  2.318129
   8.99990   8.99990      1.00  2.310854  2.323809
   8.99979   8.99979      1.00  2.313184  2.325359
   8.99968   8.99968      1.00  2.310024  2.322199
   8.99956   8.99956      1.00  2.311334  2.322529
   8.99945   8.99945      1.00  2.314174  2.327589
   8.99934   8.99934      1.00  2.310414  2.324119
   8.99923   8.99923      1.00  2.312374  2.323559
   8.99912   8.99912      1.00  2.299274  2.310669
   8.99901   8.99901      1.00  2.311304  2.321529
   8.99891   8.99891      1.00  2.311164  2.324369
   8.99880   8.99880      1.00  2.307954  2.317799
   8.99868   8.99868      1.00  2.311174  2.320419
   8.99856   8.99856      1.00  2.311224  2.324679
   8.99846   8.99846      1.00  2.310144  2.322009
   8.99835   8.99835      1.00  2.309784  2.319879
   8.99824   8.99824      1.00  2.309134  2.320009
   8.99814   8.99814      1.00  2.310754  2.319289
   8.99803   8.99803      1.00  2.311964  2.323529
   8.99792   8.99792      1.00  2.310914  2.321759
   8.99781   8.99781      1.00  2.310424  2.324579
   8.99770   8.99770      1.00  2.294644  2.310099
   8.99760   8.99760      1.00  2.305724  2.319069
   8.99749   8.99749      1.00  2.309944  2.325459
   8.99738   8.99738      1.00  2.308224  2.323259
   8.99727   8.99727      1.00  2.306844  2.322879
   8.99716   8.99716      1.00  2.308284  2.323109
   8.99705   8.99705      1.00  2.307744  2.320389
   8.99694   8.99694      1.00  2.308684  2.325469
   8.99684   8.99684      1.00  2.309664  2.329739
   8.99674   8.99674      1.00  2.309494  2.325769
   8.99663   8.99663      1.00  2.306084  2.327299
   8.99652   8.99652      1.00  2.305494  2.319919
   8.99642   8.99642      1.00  2.304284  2.319429
   8.99631   8.99631      1.00  2.305154  2.323349
   8.99621   8.99621      1.00  2.291404  2.309989
   8.99610   8.99610      1.00  2.306324  2.320139
   8.99600   8.99600      1.00  2.303344  2.322439
   8.99590   8.99590      1.00  2.307864  2.328439
   8.99580   8.99580      1.00  2.309114  2.328119
   8.99569   8.99569      1.00  2.305764  2.324199
   8.99559   8.99559      1.00  2.308764  2.326469
   8.99550   8.99550      1.00  2.305524  2.326319
   8.99540   8.99540      1.00  2.302204  2.319329
   8.99529   8.99529      1.00  2.301084  2.321289
   8.99519   8.99519      1.00  2.304904  2.322549
   8.99509   8.99509      1.00  2.303634  2.325819
   8.99499   8.99499      1.00  2.305094  2.323399
   8.99488   8.99488      1.00  2.304944  2.330949
   8.99477   8.99477      1.00  2.288654  2.312979
   8.99467   8.99467      1.00  2.303284  2.326419
   8.99456   8.99456      1.00  2.303074  2.323259
   8.99445   8.99445      1.00  2.302444  2.322349
   8.99434   8.99434      1.00  2.297994  2.319429
   8.99423   8.99423      1.00  2.302414  2.324479
   8.99412   8.99412      1.00  2.300534  2.324129
   8.99400   8.99400      1.00  2.301064  2.326799
   8.99389   8.99389      1.00  2.304474  2.336399
   8.99378   8.99378      1.00  2.300904  2.328699
   8.99367   8.99367      1.00  2.302334  2.333829
   8.99356   8.99356      1.00  2.302494  2.329579
   8.99344   8.99344      1.00  2.304464  2.332779
   8.99333   8.99333      1.00  2.299894  2.330029
   8.99322   8.99322      1.00  2.287334  2.315829
   8.99310   8.99310      1.00  2.298594  2.331429
   8.99298   8.99298      1.00  2.299594  2.327249
   8.99287   8.99287      1.00  2.298554  2.327029
   8.99276   8.99276      1.00  2.299654  2.324089
   8.99264   8.99264      1.00  2.303584  2.330279
   8.99253   8.99253      1.00  2.299174  2.326769
   8.99243   8.99243      1.00  2.302544  2.327299
   8.99232   8.99232      1.00  2.300324  2.325339
   8.99221   8.99221      1.00  2.298674  2.327419
   8.99209   8.99209      1.00  2.297504  2.323439
   8.99198   8.99198      1.00  2.296204  2.323099
   8.99188   8.99188      1.00  2.295464  2.323359
   8.99176   8.99176      1.00  2.298784  2.329129
   8.99165   8.99165      1.00  2.289914  2.320599
   8.99155   8.99155      1.00  2.296514  2.328459
   8.99144   8.99144      1.00  2.302984  2.332539
   8.99133   8.99133      1.00  2.302384  2.334629
   8.99122   8.99122      1.00  2.302274  2.331269
   8.99111   8.99111      1.00  2.295674  2.324909
   8.99100   8.99100      1.00  2.300614  2.329409
   8.99088   8.99088      1.00  2.298034  2.330319
   8.99076   8.99076      1.00  2.299914  2.328939
   8.99065   8.99065      1.00  2.294034  2.326549
   8.99054   8.99054      1.00  2.297624  2.330719
   8.99042   8.99042      1.00  2.297064  2.332539
   8.99030   8.99030      1.00  2.296094  2.329879
   8.99019   8.99019      1.00  2.300614  2.332479
   8.99008   8.99008      1.00  2.286774  2.321889
   8.98996   8.98996      1.00  2.301834  2.336039
   8.98984   8.98984      1.00  2.298314  2.331499
   8.98973   8.98973      1.00  2.295164  2.331539
   8.98961   8.98961      1.00  2.298364  2.331839
   8.98948   8.98948      1.00  2.298444  2.331679
   8.98937   8.98937      1.00  2.297044  2.334549
   8.98926   8.98926      1.00  2.292784  2.332159
   8.98914   8.98914      1.00  2.301244  2.338929
   8.98903   8.98903      1.00  2.297914  2.337589
   8.98893   8.98893      1.00  2.298264  2.335189
   8.98882   8.98882      1.00  2.300604  2.336459
   8.98871   8.98871      1.00  2.297154  2.336109
   8.98859   8.98859      1.00  2.291134  2.325009
   8.98848   8.98848      1.00  2.288264  2.325179
   8.98838   8.98838      1.00  2.296104  2.338129
   8.98827   8.98827      1.00  2.295724  2.336929
   8.98815   8.98815      1.00  2.297944  2.334799
   8.98804   8.98804      1.00  2.296614  2.337759
   8.98793   8.98793      1.00  2.294194  2.334279
   8.98783   8.98783      1.00  2.295064  2.336279
   8.98772   8.98772      1.00  2.299934  2.340889
   8.98760   8.98760      1.00  2.298214  2.333819
   8.98750   8.98750      1.00  2.296064  2.332289
   8.98738   8.98738      1.00  2.295814  2.336749
   8.98727   8.98727      1.00  2.293074  2.332769
   8.98716   8.98716      1.00  2.289234  2.328399
   8.98705   8.98705      1.00  2.285844  2.329239
   8.98695   8.98695      1.00  2.292234  2.329649
   8.98684   8.98684      1.00  2.294344  2.337869
   8.98673   8.98673      1.00  2.298744  2.338509
   8.98663   8.98663      1.00  2.294094  2.336529
   8.98652   8.98652      1.00  2.296524  2.337199
   8.98641   8.98641      1.00  2.297154  2.340449
   8.98630   8.98630      1.00  2.291494  2.333009
   8.98621   8.98621      1.00  2.290654  2.332219
   8.98611   8.98611      1.00  2.288444  2.331309
   8.98600   8.98600      1.00  2.292124  2.333789
   8.98590   8.98590      1.00  2.291904  2.338409
   8.98580   8.98580      1.00  2.292394  2.336219
   8.98570   8.98570      1.00  2.294914  2.338659
   8.98559   8.98559      1.00  2.278584  2.319889
   8.98548   8.98548      1.00  2.290934  2.337909
   8.98539   8.98539      1.00  2.294744  2.341739
   8.98528   8.98528      1.00  2.295544  2.343279
   8.98517   8.98517      1.00  2.292914  2.341009
   8.98507   8.98507      1.00  2.292314  2.335219
   8.98496   8.98496      1.00  2.289264  2.334909
   8.98486   8.98486      1.00  2.288874  2.335709
   8.98475   8.98475      1.00  2.291994  2.338849
   8.98465   8.98465      1.00  2.294854  2.338829
   8.98454   8.98454      1.00  2.290144  2.334889
   8.98443   8.98443      1.00  2.296354  2.341529
   8.98431   8.98431      1.00  2.293404  2.340819
   8.98420   8.98420      1.00  2.292454  2.341079
   8.98410   8.98410      1.00  2.287424  2.337759
   8.98399   8.98399      1.00  2.276584  2.325459
   8.98387   8.98387      1.00  2.289934  2.338879
   8.98376   8.98376      1.00  2.288514  2.334709
   8.98365   8.98365      1.00  2.290804  2.340339
   8.98353   8.98353      1.00  2.288854  2.340889
   8.98341   8.98341      1.00  2.292864  2.338449
   8.98329   8.98329      1.00  2.293774  2.345119
   8.98318   8.98318      1.00  2.292274  2.345229
   8.98307   8.98307      1.00  2.291614  2.346049
   8.98295   8.98295      1.00  2.293194  2.344419
   8.98283   8.98283      1.00  2.292064  2.347589
   8.98272   8.98272      1.00  2.288404  2.338229
   8.98261   8.98261      1.00  2.289704  2.340629
   8.98249   8.98249      1.00  2.276874  2.330779
   8.98238   8.98238      1.00  2.288424  2.338039
   8.98227   8.98227      1.00  2.291094  2.347839
   8.98216   8.98216      1.00  2.296754  2.349049
   8.98205   8.98205      1.00  2.292134  2.342759
   8.98194   8.98194      1.00  2.291064  2.344389
   8.98183   8.98183      1.00  2.288484  2.340899
   8.98172   8.98172      1.00  2.291794  2.346979
   8.98161   8.98161      1.00  2.291324  2.346289
   8.98150   8.98150      1.00  2.286154  2.340999
   8.98139   8.98139      1.00  2.288934  2.343669
   8.98128   8.98128      1.00  2.291724  2.346429
   8.98116   8.98116      1.00  2.293404  2.352399
   8.98105   8.98105      1.00  2.288534  2.345799
   8.98094   8.98094      1.00  2.289574  2.347859
   8.98082   8.98082      1.00  2.296444  2.353499
   8.98071   8.98071      1.00  2.291554  2.347369
   8.98059   8.98059      1.00  2.290644  2.350809
   8.98047   8.98047      1.00  2.290914  2.351629
   8.98036   8.98036      1.00  2.297624  2.358829
   8.98024   8.98024      1.00  2.293214  2.355029
   8.98012   8.98012      1.00  2.288424  2.349199
   8.98000   8.98000      1.00  2.288384  2.347509
   8.97989   8.97989      1.00  2.291254  2.354209
   8.97977   8.97977      1.00  2.293174  2.355339
   8.97965   8.97965      1.00  2.292474  2.356229
   8.97953   8.97953      1.00  2.291144  2.356279
   8.97942   8.97942      1.00  2.281674  2.344569
   8.97931   8.97931      1.00  2.286044  2.346269
   8.97920   8.97920      1.00  2.286964  2.349719
   8.97909   8.97909      1.00  2.289364  2.348859
   8.97897   8.97897      1.00  2.291564  2.351939
   8.97886   8.97886      1.00  2.289884  2.346209
   8.97875   8.97875      1.00  2.289054  2.348889
   8.97864   8.97864      1.00  2.291114  2.349449
   8.97853   8.97853      1.00  2.294704  2.354299
   8.97841   8.97841      1.00  2.292434  2.354109
   8.97831   8.97831      1.00  2.289844  2.351109
   8.97819   8.97819      1.00  2.286884  2.346159
   8.97809   8.97809      1.00  2.286464  2.354099
   8.97798   8.97798      1.00  2.284634  2.352509
   8.97786   8.97786      1.00  2.272984  2.341729
   8.97776   8.97776      1.00  2.290584  2.355569
   8.97765   8.97765      1.00  2.287404  2.351889
   8.97754   8.97754      1.00  2.288474  2.353179
   8.97743   8.97743      1.00  2.290894  2.357109
   8.97732   8.97732      1.00  2.284864  2.350059
   8.97721   8.97721      1.00  2.288864  2.353259
   8.97710   8.97710      1.00  2.289114  2.352349
   8.97699   8.97699      1.00  2.287004  2.351399
   8.97688   8.97688      1.00  2.286154  2.348989
   8.97678   8.97678      1.00  2.285044  2.347679
   8.97667   8.97667      1.00  2.283114  2.346619
   8.97656   8.97656      1.00  2.287484  2.352179
   8.97645   8.97645      1.00  2.287934  2.353139
   8.97635   8.97635      1.00  2.288194  2.354429
   8.97624   8.97624      1.00  2.270674  2.336049
   8.97613   8.97613      1.00  2.286784  2.353679
   8.97603   8.97603      1.00  2.287064  2.354229
   8.97593   8.97593      1.00  2.286904  2.351229
   8.97583   8.97583      1.00  2.285714  2.353919
   8.97573   8.97573      1.00  2.280684  2.347959
   8.97563   8.97563      1.00  2.282364  2.348789
   8.97553   8.97553      1.00  2.281084  2.347689
   8.97542   8.97542      1.00  2.283204  2.347189
   8.97531   8.97531      1.00  2.282324  2.349549
   8.97521   8.97521      1.00  2.287704  2.355639
   8.97511   8.97511      1.00  2.288014  2.353399
   8.97501   8.97501      1.00  2.282574  2.350879
   8.97490   8.97490      1.00  2.283734  2.350319
   8.97480   8.97480      1.00  2.266684  2.333929
   8.97470   8.97470      1.00  2.280314  2.350099
   8.97458   8.97458      1.00  2.280114  2.348899
   8.97446   8.97446      1.00  2.280184  2.347789
   8.97436   8.97436      1.00  2.276464  2.342719
   8.97425   8.97425      1.00  2.284044  2.354719
   8.97414   8.97414      1.00  2.286204  2.357239
   8.97403   8.97403      1.00  2.285314  2.352389
   8.97392   8.97392      1.00  2.283194  2.354049
   8.97380   8.97380      1.00  2.278114  2.344389
   8.97367   8.97367      1.00  2.277064  2.350299
   8.97356   8.97356      1.00  2.274694  2.349469
   8.97345   8.97345      1.00  2.277944  2.354649
   8.97334   8.97334      1.00  2.281124  2.356089
   8.97322   8.97322      1.00  2.278164  2.354989
   8.97310   8.97310      1.00  2.261264  2.338819
   8.97299   8.97299      1.00  2.279684  2.354869
   8.97287   8.97287      1.00  2.283484  2.358719
   8.97276   8.97276      1.00  2.280744  2.355129
   8.97264   8.97264      1.00  2.281824  2.351999
   8.97253   8.97253      1.00  2.279714  2.356339
   8.97242   8.97242      1.00  2.275484  2.348089
   8.97231   8.97231      1.00  2.279854  2.350799
   8.97220   8.97220      1.00  2.276804  2.348579
   8.97209   8.97209      1.00  2.273764  2.345629
   8.97198   8.97198      1.00  2.278024  2.350529
   8.97186   8.97186      1.00  2.279784  2.354409
   8.97175   8.97175      1.00  2.275334  2.357159
   8.97164   8.97164      1.00  2.271424  2.345079
   8.97154   8.97154      1.00  2.279014  2.353089
   8.97143   8.97143      1.00  2.276644  2.351149
   8.97131   8.97131      1.00  2.274954  2.349309
   8.97120   8.97120      1.00  2.272574  2.347289
   8.97110   8.97110      1.00  2.270524  2.345329
   8.97098   8.97098      1.00  2.272614  2.346969
   8.97086   8.97086      1.00  2.272604  2.348179
   8.97075   8.97075      1.00  2.274104  2.353259
   8.97063   8.97063      1.00  2.280964  2.357369
   8.97052   8.97052      1.00  2.274854  2.352699
   8.97040   8.97040      1.00  2.275614  2.352509
   8.97029   8.97029      1.00  2.271104  2.344449
   8.97017   8.97017      1.00  2.276234  2.354459
   8.97005   8.97005      1.00  2.271484  2.350659
   8.96993   8.96993      1.00  2.255544  2.335299
   8.96981   8.96981      1.00  2.272194  2.347399
   8.96970   8.96970      1.00  2.270534  2.344669
   8.96957   8.96957      1.00  2.270104  2.345629
   8.96946   8.96946      1.00  2.272744  2.348479
   8.96935   8.96935      1.00  2.271044  2.346589
   8.96924   8.96924      1.00  2.274434  2.350049
   8.96913   8.96913      1.00  2.274244  2.351489
   8.96901   8.96901      1.00  2.273204  2.352079
   8.96890   8.96890      1.00  2.263404  2.340839
   8.96880   8.96880      1.00  2.269814  2.342789
   8.96868   8.96868      1.00  2.266174  2.344629
   8.96857   8.96857      1.00  2.267194  2.347829
   8.96846   8.96846      1.00  2.266394  2.346729
   8.96836   8.96836      1.00  2.265954  2.347439
   8.96824   8.96824      1.00  2.270804  2.354609
   8.96813   8.96813      1.00  2.271434  2.352229
   8.96802   8.96802      1.00  2.271094  2.354289
   8.96791   8.96791      1.00  2.271924  2.356189
   8.96780   8.96780      1.00  2.270104  2.354579
   8.96769   8.96769      1.00  2.266364  2.346299
   8.96758   8.96758      1.00  2.267504  2.349879
   8.96747   8.96747      1.00  2.266904  2.338539
   8.96736   8.96736      1.00  2.263894  2.346759
   8.96725   8.96725      1.00  2.268844  2.348779
   8.96714   8.96714      1.00  2.266114  2.343129
   8.96704   8.96704      1.00  2.272654  2.345089
   8.96693   8.96693      1.00  2.267974  2.337639
   8.96682   8.96682      1.00  2.264494  2.334679
   8.96672   8.96672      1.00  2.267274  2.342969
   8.96661   8.96661      1.00  2.269864  2.335989
   8.96650   8.96650      1.00  2.264144  2.342739
   8.96639   8.96639      1.00  2.262774  2.344389
   8.96628   8.96628      1.00  2.263894  2.340499
   8.96618   8.96618      1.00  2.270294  2.345089
   8.96608   8.96608      1.00  2.272384  2.354299
   8.96598   8.96598      1.00  2.268934  2.355039
   8.96588   8.96588      1.00  2.272434  2.358409
   8.96578   8.96578      1.00  2.268824  2.351619
   8.96567   8.96567      1.00  2.267574  2.355029
   8.96557   8.96557      1.00  2.265404  2.347209
   8.96547   8.96547      1.00  2.265814  2.341769
   8.96536   8.96536      1.00  2.248714  2.329929
   8.96526   8.96526      1.00  2.264934  2.343119
   8.96515   8.96515      1.00  2.264274  2.342259
   8.96505   8.96505      1.00  2.266014  2.350629
   8.96495   8.96495      1.00  2.268904  2.351769
   8.96484   8.96484      1.00  2.270554  2.358009
   8.96473   8.96473      1.00  2.269284  2.355919
   8.96463   8.96463      1.00  2.265344  2.344839
   8.96453   8.96453      1.00  2.271534  2.352469
   8.96441   8.96441      1.00  2.265284  2.348979
   8.96430   8.96430      1.00  2.262644  2.343769
   8.96419   8.96419      1.00  2.264154  2.343719
   8.96408   8.96408      1.00  2.266264  2.345889
   8.96396   8.96396      1.00  2.266884  2.347629
   8.96385   8.96385      1.00  2.266874  2.348279
   8.96374   8.96374      1.00  2.267544  2.350559
   8.96363   8.96363      1.00  2.263024  2.342829
   8.96351   8.96351      1.00  2.270054  2.347689
   8.96339   8.96339      1.00  2.267944  2.347819
   8.96328   8.96328      1.00  2.264254  2.343299
   8.96316   8.96316      1.00  2.269044  2.351739
   8.96304   8.96304      1.00  2.268074  2.350139
   8.96292   8.96292      1.00  2.266584  2.345959
   8.96281   8.96281      1.00  2.266604  2.348559
   8.96270   8.96270      1.00  2.270874  2.349369
   8.96258   8.96258      1.00  2.266994  2.344939
   8.96247   8.96247      1.00  2.268594  2.354299
   8.96236   8.96236      1.00  2.273014  2.354479
   8.96225   8.96225      1.00  2.271304  2.353369
   8.96214   8.96214      1.00  2.264284  2.345739
   8.96202   8.96202      1.00  2.260664  2.343929
   8.96192   8.96192      1.00  2.263744  2.347099
   8.96181   8.96181      1.00  2.265624  2.349979
   8.96170   8.96170      1.00  2.266444  2.350319
   8.96158   8.96158      1.00  2.269104  2.347229
   8.96148   8.96148      1.00  2.266734  2.349359
   8.96137   8.96137      1.00  2.273854  2.355409
   8.96126   8.96126      1.00  2.274274  2.355939
   8.96114   8.96114      1.00  2.269644  2.345849
   8.96103   8.96103      1.00  2.262614  2.339809
   8.96092   8.96092      1.00  2.267934  2.347149
   8.96080   8.96080      1.00  2.261344  2.343209
   8.96068   8.96068      1.00  2.264504  2.347619
   8.96057   8.96057      1.00  2.264424  2.350929
   8.96046   8.96046      1.00  2.259254  2.340599
   8.96033   8.96033      1.00  2.265974  2.350309
   8.96021   8.96021      1.00  2.266754  2.345809
   8.96010   8.96010      1.00  2.269774  2.344729
   8.95998   8.95998      1.00  2.269154  2.349409
   8.95985   8.95985      1.00  2.267834  2.353049
   8.95974   8.95974      1.00  2.271364  2.356799
   8.95963   8.95963      1.00  2.265374  2.344489
   8.95953   8.95953      1.00  2.267764  2.338749
   8.95940   8.95940      1.00  2.266344  2.342809
   8.95928   8.95928      1.00  2.261404  2.337179
   8.95917   8.95917      1.00  2.265934  2.346659
   8.95906   8.95906      1.00  2.270454  2.352549
   8.95895   8.95895      1.00  2.269014  2.351539
   8.95884   8.95884      1.00  2.252144  2.338779
   8.95873   8.95873      1.00  2.268904  2.354099
   8.95861   8.95861      1.00  2.270984  2.356059
   8.95849   8.95849      1.00  2.263134  2.344939
   8.95838   8.95838      1.00  2.265494  2.349979
   8.95828   8.95828      1.00  2.262694  2.347449
   8.95817   8.95817      1.00  2.263634  2.344769
   8.95806   8.95806      1.00  2.264254  2.352979
   8.95794   8.95794      1.00  2.267964  2.352819
   8.95784   8.95784      1.00  2.265764  2.351179
   8.95773   8.95773      1.00  2.269154  2.353719
   8.95762   8.95762      1.00  2.271754  2.360029
   8.95750   8.95750      1.00  2.262754  2.351979
   8.95740   8.95740      1.00  2.265844  2.350749
   8.95729   8.95729      1.00  2.250814  2.335279
   8.95718   8.95718      1.00  2.263644  2.345229
   8.95707   8.95707      1.00  2.262894  2.345079
   8.95696   8.95696      1.00  2.264274  2.345369
   8.95686   8.95686      1.00  2.264344  2.348499
   8.95675   8.95675      1.00  2.265154  2.351659
   8.95664   8.95664      1.00  2.267834  2.355949
   8.95653   8.95653      1.00  2.264664  2.348599
   8.95642   8.95642      1.00  2.266864  2.348799
   8.95632   8.95632      1.00  2.264404  2.347409
   8.95621   8.95621      1.00  2.262474  2.345169
   8.95611   8.95611      1.00  2.263394  2.346509
   8.95601   8.95601      1.00  2.261534  2.343969
   8.95591   8.95591      1.00  2.250844  2.332709
   8.95580   8.95580      1.00  2.262894  2.346759
   8.95570   8.95570      1.00  2.263534  2.347439
   8.95560   8.95560      1.00  2.267804  2.353229
   8.95549   8.95549      1.00  2.266124  2.348529
   8.95539   8.95539      1.00  2.265744  2.352109
   8.95529   8.95529      1.00  2.266374  2.352499
   8.95519   8.95519      1.00  2.264804  2.348899
   8.95509   8.95509      1.00  2.261264  2.338659
   8.95498   8.95498      1.00  2.261524  2.343069
   8.95488   8.95488      1.00  2.259444  2.338129
   8.95478   8.95478      1.00  2.260914  2.340389
   8.95467   8.95467      1.00  2.261424  2.338649
   8.95455   8.95455      1.00  2.258644  2.336249
   8.95445   8.95445      1.00  2.259314  2.337169
   8.95434   8.95434      1.00  2.265664  2.342769
   8.95422   8.95422      1.00  2.265604  2.344089
   8.95410   8.95410      1.00  2.264294  2.342979
   8.95399   8.95399      1.00  2.261914  2.338149
   8.95388   8.95388      1.00  2.261774  2.340469
   8.95377   8.95377      1.00  2.255254  2.332639
   8.95365   8.95365      1.00  2.259854  2.336999
   8.95354   8.95354      1.00  2.261064  2.335969
   8.95343   8.95343      1.00  2.263014  2.336749
   8.95331   8.95331      1.00  2.266664  2.340699
   8.95319   8.95319      1.00  2.262234  2.341819
   8.95307   8.95307      1.00  2.260944  2.334699
   8.95296   8.95296      1.00  2.246494  2.320889
   8.95285   8.95285      1.00  2.258574  2.332839
   8.95273   8.95273      1.00  2.262024  2.333609
   8.95262   8.95262      1.00  2.256594  2.327829
   8.95251   8.95251      1.00  2.259364  2.333369
   8.95240   8.95240      1.00  2.259094  2.336779
   8.95228   8.95228      1.00  2.257054  2.328589
   8.95217   8.95217      1.00  2.261324  2.333249
   8.95206   8.95206      1.00  2.260124  2.335229
   8.95194   8.95194      1.00  2.261614  2.332709
   8.95184   8.95184      1.00  2.260314  2.331299
   8.95173   8.95173      1.00  2.260004  2.328709
   8.95162   8.95162      1.00  2.254534  2.327009
   8.95150   8.95150      1.00  2.254894  2.325279
   8.95139   8.95139      1.00  2.239634  2.307409
   8.95128   8.95128      1.00  2.254734  2.326729
   8.95118   8.95118      1.00  2.255654  2.324229
   8.95106   8.95106      1.00  2.257004  2.326889
   8.95094   8.95094      1.00  2.260094  2.326719
   8.95083   8.95083      1.00  2.255694  2.320089
   8.95072   8.95072      1.00  2.259594  2.325459
   8.95060   8.95060      1.00  2.258574  2.321179
   8.95048   8.95048      1.00  2.251424  2.315109
   8.95037   8.95037      1.00  2.250694  2.313859
   8.95025   8.95025      1.00  2.252804  2.317189
   8.95014   8.95014      1.00  2.254514  2.315279
   8.95001   8.95001      1.00  2.250494  2.313169
   8.94989   8.94989      1.00  2.247404  2.308689
   8.94978   8.94978      1.00  2.248484  2.308949
   8.94966   8.94966      1.00  2.251374  2.309709
   8.94954   8.94954      1.00  2.257484  2.317109
   8.94943   8.94943      1.00  2.255334  2.316149
   8.94932   8.94932      1.00  2.252954  2.313499
   8.94921   8.94921      1.00  2.252454  2.309229
   8.94909   8.94909      1.00  2.244694  2.300829
   8.94898   8.94898      1.00  2.244384  2.298479
   8.94887   8.94887      1.00  2.249844  2.306279
   8.94876   8.94876      1.00  2.249334  2.305539
   8.94864   8.94864      1.00  2.248544  2.304189
   8.94853   8.94853      1.00  2.255324  2.310549
   8.94843   8.94843      1.00  2.253204  2.306129
   8.94831   8.94831      1.00  2.234204  2.287759
   8.94820   8.94820      1.00  2.250004  2.299169
   8.94810   8.94810      1.00  2.245994  2.295019
   8.94799   8.94799      1.00  2.239274  2.288189
   8.94788   8.94788      1.00  2.244034  2.292199
   8.94776   8.94776      1.00  2.243934  2.287049
   8.94765   8.94765      1.00  2.244894  2.288929
   8.94755   8.94755      1.00  2.248164  2.289809
   8.94744   8.94744      1.00  2.249314  2.292479
   8.94732   8.94732      1.00  2.245644  2.284049
   8.94721   8.94721      1.00  2.246324  2.285139
   8.94710   8.94710      1.00  2.250884  2.289159
   8.94699   8.94699      1.00  2.245644  2.278539
   8.94688   8.94688      1.00  2.245294  2.280179
   8.94678   8.94678      1.00  2.230134  2.263829
   8.94668   8.94668      1.00  2.238824  2.270929
   8.94656   8.94656      1.00  2.237644  2.268499
   8.94646   8.94646      1.00  2.244134  2.274709
   8.94635   8.94635      1.00  2.242904  2.272269
   8.94625   8.94625      1.00  2.246094  2.269299
   8.94615   8.94615      1.00  2.248144  2.271499
   8.94604   8.94604      1.00  2.242894  2.265479
   8.94594   8.94594      1.00  2.242354  2.264729
   8.94584   8.94584      1.00  2.240894  2.258409
   8.94573   8.94573      1.00  2.236074  2.257889
   8.94563   8.94563      1.00  2.234534  2.252909
   8.94553   8.94553      1.00  2.241494  2.257829
   8.94543   8.94543      1.00  2.242024  2.258699
   8.94533   8.94533      1.00  2.220754  2.238189
   8.94522   8.94522      1.00  2.245004  2.254349
   8.94512   8.94512      1.00  2.244614  2.255929
   8.94502   8.94502      1.00  2.241234  2.248039
   8.94491   8.94491      1.00  2.240114  2.242679
   8.94480   8.94480      1.00  2.239664  2.233909
   8.94469   8.94469      1.00  2.234324  2.229269
   8.94459   8.94459      1.00  2.236464  2.224349
   8.94447   8.94447      1.00  2.235234  2.229499
   8.94436   8.94436      1.00  2.233354  2.223399
   8.94425   8.94425      1.00  2.234764  2.216799
   8.94415   8.94415      1.00  2.241054  2.223909
   8.94404   8.94404      1.00  2.237264  2.215789
   8.94391   8.94391      1.00  2.238394  2.213689
   8.94380   8.94380      1.00  2.235754  2.206869
   8.94369   8.94369      1.00  2.228854  2.202009
   8.94357   8.94357      1.00  2.227074  2.196659
   8.94346   8.94346      1.00  2.231444  2.196049
   8.94334   8.94334      1.00  2.226954  2.191019
   8.94323   8.94323      1.00  2.230344  2.190669
   8.94311   8.94311      1.00  2.238094  2.191829
   8.94299   8.94299      1.00  2.232134  2.183089
   8.94288   8.94288      1.00  2.233074  2.181899
   8.94276   8.94276      1.00  2.235184  2.181269
   8.94264   8.94264      1.00  2.233224  2.172439
   8.94253   8.94253      1.00  2.229974  2.164109
   8.94243   8.94243      1.00  2.233364  2.160809
   8.94232   8.94232      1.00  2.235074  2.157509
   8.94220   8.94220      1.00  2.216034  2.135239
   8.94209   8.94209      1.00  2.223964  2.135579
   8.94198   8.94198      1.00  2.223814  2.131249
   8.94188   8.94188      1.00  2.231354  2.131109
   8.94177   8.94177      1.00  2.233104  2.127229
   8.94165   8.94165      1.00  2.235184  2.123539
   8.94154   8.94154      1.00  2.234394  2.114769
   8.94144   8.94144      1.00  2.231704  2.103979
   8.94132   8.94132      1.00  2.231044  2.104209
   8.94121   8.94121      1.00  2.230064  2.093199
   8.94110   8.94110      1.00  2.229204  2.083289
   8.94099   8.94099      1.00  2.225634  2.071979
   8.94087   8.94087      1.00  2.225674  2.065299
   8.94075   8.94075      1.00  2.228934  2.057079
   8.94063   8.94063      1.00  2.230934  2.052659
   8.94052   8.94052      1.00  2.222504  2.035279
   8.94040   8.94040      1.00  2.233224  2.030499
   8.94028   8.94028      1.00  2.233404  2.017679
   8.94017   8.94017      1.00  2.229154  2.004079
   8.94006   8.94006      1.00  2.222564  1.986989
   8.93994   8.93994      1.00  2.230054  1.977119
   8.93981   8.93981      1.00  2.227844  1.955809
   8.93970   8.93970      1.00  2.228974  1.940179
   8.93958   8.93958      1.00  2.230514  1.926279
   8.93946   8.93946      1.00  2.224004  1.903349
   8.93935   8.93935      1.00  2.227334  1.888739
   8.93924   8.93924      1.00  2.233424  1.873209
   8.93914   8.93914      1.00  2.236704  1.856499
   8.93902   8.93902      1.00  2.230854  1.835649
   8.93890   8.93890      1.00  2.219944  1.802639
   8.93879   8.93879      1.00  2.227674  1.787459
   8.93868   8.93868      1.00  2.225514  1.759949
   8.93858   8.93858      1.00  2.227594  1.735869
   8.93847   8.93847      1.00  2.225814  1.707509
   8.93836   8.93836      1.00  2.229674  1.684809
   8.93824   8.93824      1.00  2.227314  1.651869
   8.93813   8.93813      1.00  2.232754  1.625549
   8.93802   8.93802      1.00  2.234684  1.597809
   8.93791   8.93791      1.00  2.229954  1.563019
   8.93781   8.93781      1.00  2.234944  1.535379
   8.93769   8.93769      1.00  2.225514  1.495669
   8.93758   8.93758      1.00  2.226394  1.458469
   8.93747   8.93747      1.00  2.211034  1.415159
   8.93736   8.93736      1.00  2.222704  1.387709
   8.93725   8.93725      1.00  2.230954  1.354899
   8.93714   8.93714      1.00  2.230674  1.312849
   8.93704   8.93704      1.00  2.229114  1.273909
   8.93693   8.93693      1.00  2.229194  1.241179
   8.93682   8.93682      1.00  2.233624  1.201979
   8.93671   8.93671      1.00  2.232204  1.163179
   8.93660   8.93660      1.00  2.233994  1.126479
   8.93649   8.93649      1.00  2.228724  1.089499
   8.93639   8.93639      1.00  2.225494  1.055169
   8.93628   8.93628      1.00  2.224994  1.018569
   8.93618   8.93618      1.00  2.225084   .984879
   8.93608   8.93608      1.00  2.224104   .948269
   8.93597   8.93597      1.00  2.230834   .916339
   8.93587   8.93587      1.00  2.236924   .883999
   8.93577   8.93577      1.00  2.231024   .851499
   8.93567   8.93567      1.00  2.236944   .817779
   8.93556   8.93556      1.00  2.230074   .784029
   8.93545   8.93545      1.00  2.227114   .750169
   8.93536   8.93536      1.00  2.229274   .723089
   8.93526   8.93526      1.00  2.226814   .697879
   8.93516   8.93516      1.00  2.229394   .672769
   8.93505   8.93505      1.00  2.230624   .646989
   8.93494   8.93494      1.00  2.235614   .624009
   8.93484   8.93484      1.00  2.233284   .603849
   8.93473   8.93473      1.00  2.234244   .583389
   8.93462   8.93462      1.00  2.237254   .562259
   8.93451   8.93451      1.00  2.217854   .542099
   8.93440   8.93440      1.00  2.232584   .524269
   8.93429   8.93429      1.00  2.234434   .506629
   8.93418   8.93418      1.00  2.230574   .488599
   8.93407   8.93407      1.00  2.229304   .474919
   8.93396   8.93396      1.00  2.230184   .457939
   8.93383   8.93383      1.00  2.231434   .442289
   8.93372   8.93372      1.00  2.235884   .431619
   8.93360   8.93360      1.00  2.237514   .417419
   8.93349   8.93349      1.00  2.236064   .408419
   8.93337   8.93337      1.00  2.236954   .395159
   8.93325   8.93325      1.00  2.232264   .385209
   8.93314   8.93314      1.00  2.230964   .374989
   8.93303   8.93303      1.00  2.230654   .365609
   8.93292   8.93292      1.00  2.214514   .354479
   8.93279   8.93279      1.00  2.229414   .348189
   8.93268   8.93268      1.00  2.231424   .340579
   8.93257   8.93257      1.00  2.237874   .335129
   8.93246   8.93246      1.00  2.236484   .329079
   8.93234   8.93234      1.00  2.237674   .324179
   8.93223   8.93223      1.00  2.239754   .320319
   8.93212   8.93212      1.00  2.234914   .315699
   8.93200   8.93200      1.00  2.234224   .312049
   8.93189   8.93189      1.00  2.233044   .307469
   8.93179   8.93179      1.00  2.227144   .303289
   8.93168   8.93168      1.00  2.233804   .301469
   8.93156   8.93156      1.00  2.234784   .298789
   8.93145   8.93145      1.00  2.232124   .295809
   8.93135   8.93135      1.00  2.227904   .294679
   8.93124   8.93124      1.00  2.239174   .294449
   8.93112   8.93112      1.00  2.238764   .293139
   8.93100   8.93100      1.00  2.238534   .292319
   8.93089   8.93089      1.00  2.238734   .291359
   8.93077   8.93077      1.00  2.231654   .290539
   8.93066   8.93066      1.00  2.234674   .290519
   8.93054   8.93054      1.00  2.234734   .289649
   8.93043   8.93043      1.00  2.231714   .290039
   8.93031   8.93031      1.00  2.238974   .290219
   8.93019   8.93019      1.00  2.238574   .289939
   8.93007   8.93007      1.00  2.236624   .288009
   8.92995   8.92995      1.00  2.238584   .290739
   8.92983   8.92983      1.00  2.224544   .289949
   8.92971   8.92971      1.00  2.237514   .289839
   8.92960   8.92960      1.00  2.238674   .291879
   8.92949   8.92949      1.00  2.238324   .289239
   8.92938   8.92938      1.00  2.235634   .289819
   8.92926   8.92926      1.00  2.230214   .287949
   8.92913   8.92913      1.00  2.237384   .289459
   8.92903   8.92903      1.00  2.234974   .288269
   8.92892   8.92892      1.00  2.237504   .289439
   8.92880   8.92880      1.00  2.238604   .289039
   8.92869   8.92869      1.00  2.242234   .288559
   8.92858   8.92858      1.00  2.242134   .289959
   8.92848   8.92848      1.00  2.240214   .289459
   8.92837   8.92837      1.00  2.226524   .286219
   8.92825   8.92825      1.00  2.230704   .285269
   8.92814   8.92814      1.00  2.237514   .287389
   8.92804   8.92804      1.00  2.241994   .289239
   8.92793   8.92793      1.00  2.237814   .285609
   8.92781   8.92781      1.00  2.241424   .286179
   8.92771   8.92771      1.00  2.246214   .287219
   8.92760   8.92760      1.00  2.239194   .285419
   8.92748   8.92748      1.00  2.244334   .286709
   8.92737   8.92737      1.00  2.241394   .284569
   8.92726   8.92726      1.00  2.243544   .286509
   8.92715   8.92715      1.00  2.239514   .284329
   8.92704   8.92704      1.00  2.242274   .285799
   8.92693   8.92693      1.00  2.242144   .285499
   8.92683   8.92683      1.00  2.224354   .281859
   8.92672   8.92672      1.00  2.243454   .284629
   8.92661   8.92661      1.00  2.241814   .283459
   8.92650   8.92650      1.00  2.246774   .286569
   8.92640   8.92640      1.00  2.248464   .287709
   8.92630   8.92630      1.00  2.248884   .290009
   8.92619   8.92619      1.00  2.248954   .289799
   8.92608   8.92608      1.00  2.244554   .290319
   8.92598   8.92598      1.00  2.247734   .292859
   8.92588   8.92588      1.00  2.239254   .290929
   8.92578   8.92578      1.00  2.238024   .291029
   8.92567   8.92567      1.00  2.247944   .291719
   8.92557   8.92557      1.00  2.247114   .291329
   8.92547   8.92547      1.00  2.249134   .292469
   8.92536   8.92536      1.00  2.238154   .291769
   8.92526   8.92526      1.00  2.245724   .294019
   8.92516   8.92516      1.00  2.248434   .296579
   8.92506   8.92506      1.00  2.246454   .296779
   8.92494   8.92494      1.00  2.248614   .299279
   8.92484   8.92484      1.00  2.245924   .298739
   8.92473   8.92473      1.00  2.246784   .299879
   8.92463   8.92463      1.00  2.246414   .299679
   8.92451   8.92451      1.00  2.242594   .302199
   8.92440   8.92440      1.00  2.254234   .305769
   8.92430   8.92430      1.00  2.248274   .304659
   8.92419   8.92419      1.00  2.251934   .306369
   8.92407   8.92407      1.00  2.252184   .307639
   8.92396   8.92396      1.00  2.247194   .307809
   8.92385   8.92385      1.00  2.246804   .310609
   8.92373   8.92373      1.00  2.233274   .309319
   8.92361   8.92361      1.00  2.244584   .313299
   8.92349   8.92349      1.00  2.243974   .313759
   8.92338   8.92338      1.00  2.248864   .316919
   8.92327   8.92327      1.00  2.250354   .319009
   8.92314   8.92314      1.00  2.251114   .320519
   8.92303   8.92303      1.00  2.251784   .323729
   8.92292   8.92292      1.00  2.250264   .326079
   8.92280   8.92280      1.00  2.246774   .327139
   8.92268   8.92268      1.00  2.242464   .329259
   8.92257   8.92257      1.00  2.248444   .332619
   8.92246   8.92246      1.00  2.247434   .332029
   8.92235   8.92235      1.00  2.247104   .332739
   8.92223   8.92223      1.00  2.233564   .331889
   8.92212   8.92212      1.00  2.246564   .335729
   8.92202   8.92202      1.00  2.250694   .335499
   8.92191   8.92191      1.00  2.249644   .337939
   8.92180   8.92180      1.00  2.254274   .340709
   8.92168   8.92168      1.00  2.250684   .341329
   8.92158   8.92158      1.00  2.250044   .341379
   8.92147   8.92147      1.00  2.251334   .344049
   8.92135   8.92135      1.00  2.248144   .346549
   8.92124   8.92124      1.00  2.242784   .344339
   8.92113   8.92113      1.00  2.247554   .347569
   8.92102   8.92102      1.00  2.248814   .350319
   8.92090   8.92090      1.00  2.243374   .352149
   8.92078   8.92078      1.00  2.250894   .353169
   8.92067   8.92067      1.00  2.246524   .353389
   8.92056   8.92056      1.00  2.249534   .356079
   8.92044   8.92044      1.00  2.253134   .355159
   8.92032   8.92032      1.00  2.244194   .354699
   8.92020   8.92020      1.00  2.248094   .357519
   8.92009   8.92009      1.00  2.245474   .357769
   8.91996   8.91996      1.00  2.247734   .360129
   8.91984   8.91984      1.00  2.247554   .360519
   8.91973   8.91973      1.00  2.249764   .360849
   8.91962   8.91962      1.00  2.251534   .361189
   8.91950   8.91950      1.00  2.248314   .360259
   8.91938   8.91938      1.00  2.251414   .364689
   8.91927   8.91927      1.00  2.250674   .362549
   8.91916   8.91916      1.00  2.233114   .358139
   8.91904   8.91904      1.00  2.246004   .361859
   8.91893   8.91893      1.00  2.245284   .360459
   8.91883   8.91883      1.00  2.246184   .359889
   8.91872   8.91872      1.00  2.245624   .360829
   8.91859   8.91859      1.00  2.246404   .360909
   8.91848   8.91848      1.00  2.244734   .359759
   8.91838   8.91838      1.00  2.250394   .361859
   8.91828   8.91828      1.00  2.249524   .360909
   8.91816   8.91816      1.00  2.245294   .359519
   8.91805   8.91805      1.00  2.249914   .360439
   8.91794   8.91794      1.00  2.247664   .360239
   8.91783   8.91783      1.00  2.245584   .358209
   8.91772   8.91772      1.00  2.238204   .356099
   8.91760   8.91760      1.00  2.237114   .357289
   8.91749   8.91749      1.00  2.249804   .358899
   8.91739   8.91739      1.00  2.253544   .357589
   8.91728   8.91728      1.00  2.245344   .356609
   8.91717   8.91717      1.00  2.251524   .355189
   8.91706   8.91706      1.00  2.248744   .355369
   8.91696   8.91696      1.00  2.249834   .354739
   8.91684   8.91684      1.00  2.248944   .353299
   8.91673   8.91673      1.00  2.244844   .351139
   8.91663   8.91663      1.00  2.243384   .351379
   8.91652   8.91652      1.00  2.245294   .350389
   8.91641   8.91641      1.00  2.239704   .350839
   8.91630   8.91630      1.00  2.244524   .348939
   8.91621   8.91621      1.00  2.237414   .347519
   8.91611   8.91611      1.00  2.248344   .350289
   8.91600   8.91600      1.00  2.246884   .347699
   8.91589   8.91589      1.00  2.248804   .347929
   8.91580   8.91580      1.00  2.248304   .347869
   8.91569   8.91569      1.00  2.245454   .347489
   8.91559   8.91559      1.00  2.244764   .343189
   8.91548   8.91548      1.00  2.243644   .339759
   8.91538   8.91538      1.00  2.242064   .337739
   8.91529   8.91529      1.00  2.244044   .337849
   8.91518   8.91518      1.00  2.248104   .340159
   8.91507   8.91507      1.00  2.248684   .342159
   8.91497   8.91497      1.00  2.246244   .340959
   8.91487   8.91487      1.00  2.249544   .339059
   8.91476   8.91476      1.00  2.227204   .337459
   8.91464   8.91464      1.00  2.243124   .337709
   8.91454   8.91454      1.00  2.247924   .335699
   8.91444   8.91444      1.00  2.244524   .333719
   8.91432   8.91432      1.00  2.240964   .331799
   8.91421   8.91421      1.00  2.243724   .329629
   8.91410   8.91410      1.00  2.242894   .330809
   8.91399   8.91399      1.00  2.246484   .332029
   8.91387   8.91387      1.00  2.247404   .330279
   8.91376   8.91376      1.00  2.246534   .328059
   8.91364   8.91364      1.00  2.245544   .327829
   8.91353   8.91353      1.00  2.248044   .326459
   8.91341   8.91341      1.00  2.242744   .325869
   8.91329   8.91329      1.00  2.243304   .324099
   8.91318   8.91318      1.00  2.242514   .322699
   8.91307   8.91307      1.00  2.226634   .319899
   8.91295   8.91295      1.00  2.242634   .322199
   8.91283   8.91283      1.00  2.246694   .319339
   8.91272   8.91272      1.00  2.245684   .318869
   8.91261   8.91261      1.00  2.247394   .316329
   8.91249   8.91249      1.00  2.243314   .314979
   8.91238   8.91238      1.00  2.244104   .313589
   8.91227   8.91227      1.00  2.245204   .313539
   8.91216   8.91216      1.00  2.241814   .312129
   8.91204   8.91204      1.00  2.241164   .312839
   8.91194   8.91194      1.00  2.240554   .311849
   8.91183   8.91183      1.00  2.240814   .311709
   8.91172   8.91172      1.00  2.243234   .310539
   8.91161   8.91161      1.00  2.244904   .308719
   8.91150   8.91150      1.00  2.243584   .307909
   8.91139   8.91139      1.00  2.233884   .303429
   8.91128   8.91128      1.00  2.246184   .306159
   8.91117   8.91117      1.00  2.241894   .303819
   8.91105   8.91105      1.00  2.241044   .303039
   8.91094   8.91094      1.00  2.240654   .302199
   8.91083   8.91083      1.00  2.241174   .299349
   8.91071   8.91071      1.00  2.240334   .298609
   8.91059   8.91059      1.00  2.244444   .298369
   8.91048   8.91048      1.00  2.240884   .295519
   8.91037   8.91037      1.00  2.245914   .296149
   8.91024   8.91024      1.00  2.247674   .296219
   8.91012   8.91012      1.00  2.241694   .294139
   8.91001   8.91001      1.00  2.241524   .291819
   8.90989   8.90989      1.00  2.240724   .291679
   8.90977   8.90977      1.00  2.221514   .288239
   8.90965   8.90965      1.00  2.237384   .290599
   8.90954   8.90954      1.00  2.242184   .288939
   8.90942   8.90942      1.00  2.245094   .286859
   8.90931   8.90931      1.00  2.237474   .287689
   8.90920   8.90920      1.00  2.241294   .285589
   8.90909   8.90909      1.00  2.242904   .284929
   8.90898   8.90898      1.00  2.244284   .285809
   8.90887   8.90887      1.00  2.242904   .283769
   8.90875   8.90875      1.00  2.242214   .282929
   8.90865   8.90865      1.00  2.238314   .281939
   8.90855   8.90855      1.00  2.236984   .282719
   8.90843   8.90843      1.00  2.238014   .282209
   8.90831   8.90831      1.00  2.234004   .282149
   8.90821   8.90821      1.00  2.238514   .282369
   8.90811   8.90811      1.00  2.228424   .280509
   8.90799   8.90799      1.00  2.240584   .281749
   8.90787   8.90787      1.00  2.239504   .280289
   8.90777   8.90777      1.00  2.243304   .281629
   8.90766   8.90766      1.00  2.240704   .279519
   8.90755   8.90755      1.00  2.235294   .279229
   8.90744   8.90744      1.00  2.236944   .280619
   8.90733   8.90733      1.00  2.235684   .281259
   8.90722   8.90722      1.00  2.238764   .282569
   8.90710   8.90710      1.00  2.235384   .282579
   8.90700   8.90700      1.00  2.237384   .283519
   8.90689   8.90689      1.00  2.237724   .283829
   8.90678   8.90678      1.00  2.235704   .283249
   8.90667   8.90667      1.00  2.241484   .285339
   8.90656   8.90656      1.00  2.237474   .285449
   8.90646   8.90646      1.00  2.224784   .283789
   8.90636   8.90636      1.00  2.238984   .285619
   8.90625   8.90625      1.00  2.228904   .285059
   8.90615   8.90615      1.00  2.233084   .287079
   8.90605   8.90605      1.00  2.234094   .288369
   8.90595   8.90595      1.00  2.236264   .286929
   8.90584   8.90584      1.00  2.233224   .289389
   8.90574   8.90574      1.00  2.236654   .291029
   8.90564   8.90564      1.00  2.240174   .291729
   8.90554   8.90554      1.00  2.236054   .290039
   8.90543   8.90543      1.00  2.236174   .292079
   8.90532   8.90532      1.00  2.232634   .291779
   8.90522   8.90522      1.00  2.232654   .293079
   8.90512   8.90512      1.00  2.234604   .292949
   8.90502   8.90502      1.00  2.217814   .293379
   8.90491   8.90491      1.00  2.234694   .296629
   8.90481   8.90481      1.00  2.237544   .298159
   8.90471   8.90471      1.00  2.234634   .299089
   8.90459   8.90459      1.00  2.237764   .301339
   8.90447   8.90447      1.00  2.236584   .299759
   8.90437   8.90437      1.00  2.236794   .300809
   8.90427   8.90427      1.00  2.233974   .299199
   8.90415   8.90415      1.00  2.235084   .299949
   8.90403   8.90403      1.00  2.232374   .301829
   8.90393   8.90393      1.00  2.224224   .301169
   8.90381   8.90381      1.00  2.231434   .302849
   8.90369   8.90369      1.00  2.229404   .304999
   8.90357   8.90357      1.00  2.218254   .303219
   8.90346   8.90346      1.00  2.233424   .306369
   8.90335   8.90335      1.00  2.237884   .306259
   8.90322   8.90322      1.00  2.232714   .306069
   8.90310   8.90310      1.00  2.235474   .306909
   8.90300   8.90300      1.00  2.234014   .308269
   8.90288   8.90288      1.00  2.228644   .307819
   8.90276   8.90276      1.00  2.225634   .307089
   8.90265   8.90265      1.00  2.232084   .310759
   8.90254   8.90254      1.00  2.227994   .310149
   8.90243   8.90243      1.00  2.234964   .309969
   8.90231   8.90231      1.00  2.234614   .311799
   8.90219   8.90219      1.00  2.236774   .312259
   8.90209   8.90209      1.00  2.215794   .311659
   8.90198   8.90198      1.00  2.230014   .313809
   8.90187   8.90187      1.00  2.231584   .314549
   8.90176   8.90176      1.00  2.228184   .315399
   8.90165   8.90165      1.00  2.233374   .316249
   8.90154   8.90154      1.00  2.234864   .317139
   8.90143   8.90143      1.00  2.223534   .315759
   8.90132   8.90132      1.00  2.229954   .317729
   8.90121   8.90121      1.00  2.234424   .317589
   8.90110   8.90110      1.00  2.231244   .318629
   8.90098   8.90098      1.00  2.233424   .320669
   8.90086   8.90086      1.00  2.237204   .321549
   8.90075   8.90075      1.00  2.231444   .321939
   8.90064   8.90064      1.00  2.228494   .322569
   8.90051   8.90051      1.00  2.220054   .322049
   8.90039   8.90039      1.00  2.229234   .322809
   8.90028   8.90028      1.00  2.226964   .323559
   8.90016   8.90016      1.00  2.237214   .325349
   8.90004   8.90004      1.00  2.229104   .324239
   8.89992   8.89992      1.00  2.229844   .325769
   8.89981   8.89981      1.00  2.238774   .326799
   8.89970   8.89970      1.00  2.239124   .326149
   8.89958   8.89958      1.00  2.232314   .325929
   8.89946   8.89946      1.00  2.227604   .326709
   8.89935   8.89935      1.00  2.233294   .327719
   8.89924   8.89924      1.00  2.227924   .326929
   8.89912   8.89912      1.00  2.231424   .328999
   8.89901   8.89901      1.00  2.232704   .328689
   8.89890   8.89890      1.00  2.216774   .327109
   8.89879   8.89879      1.00  2.234124   .330839
   8.89867   8.89867      1.00  2.234734   .330679
   8.89857   8.89857      1.00  2.236874   .332239
   8.89846   8.89846      1.00  2.242004   .332459
   8.89835   8.89835      1.00  2.236994   .331189
   8.89823   8.89823      1.00  2.231754   .331639
   8.89812   8.89812      1.00  2.227344   .332709
   8.89802   8.89802      1.00  2.232504   .332959
   8.89791   8.89791      1.00  2.230514   .333969
   8.89779   8.89779      1.00  2.233504   .333359
   8.89769   8.89769      1.00  2.236674   .334769
   8.89758   8.89758      1.00  2.235404   .332999
   8.89747   8.89747      1.00  2.234754   .332749
   8.89736   8.89736      1.00  2.222504   .330209
   8.89724   8.89724      1.00  2.235734   .335379
   8.89714   8.89714      1.00  2.235654   .334409
   8.89703   8.89703      1.00  2.234764   .336239
   8.89692   8.89692      1.00  2.232264   .337309
   8.89681   8.89681      1.00  2.229584   .337279
   8.89671   8.89671      1.00  2.237354   .337299
   8.89660   8.89660      1.00  2.235104   .336379
   8.89649   8.89649      1.00  2.236244   .335579
   8.89638   8.89638      1.00  2.234174   .335169
   8.89628   8.89628      1.00  2.239254   .335749
   8.89618   8.89618      1.00  2.237394   .336339
   8.89607   8.89607      1.00  2.232944   .336349
   8.89597   8.89597      1.00  2.240314   .337539
   8.89587   8.89587      1.00  2.222184   .335509
   8.89577   8.89577      1.00  2.226454   .337139
   8.89566   8.89566      1.00  2.229404   .336649
   8.89556   8.89556      1.00  2.235774   .337719
   8.89546   8.89546      1.00  2.233294   .338519
   8.89536   8.89536      1.00  2.239054   .339129
   8.89525   8.89525      1.00  2.242284   .338329
   8.89515   8.89515      1.00  2.235854   .338299
   8.89505   8.89505      1.00  2.236564   .339939
   8.89495   8.89495      1.00  2.234444   .339119
   8.89483   8.89483      1.00  2.232524   .339119
   8.89472   8.89472      1.00  2.233904   .339629
   8.89462   8.89462      1.00  2.234024   .337619
   8.89452   8.89452      1.00  2.218054   .336049
   8.89440   8.89440      1.00  2.231524   .338519
   8.89429   8.89429      1.00  2.242544   .340709
   8.89418   8.89418      1.00  2.233344   .339839
   8.89407   8.89407      1.00  2.236284   .339419
   8.89396   8.89396      1.00  2.239444   .339519
   8.89384   8.89384      1.00  2.235254   .341119
   8.89373   8.89373      1.00  2.236324   .339919
   8.89361   8.89361      1.00  2.234504   .339949
   8.89350   8.89350      1.00  2.231324   .337629
   8.89338   8.89338      1.00  2.231104   .338779
   8.89326   8.89326      1.00  2.237974   .340549
   8.89314   8.89314      1.00  2.232854   .338619
   8.89303   8.89303      1.00  2.233664   .339049
   8.89292   8.89292      1.00  2.226914   .338559
   8.89281   8.89281      1.00  2.239364   .339959
   8.89269   8.89269      1.00  2.236654   .338549
   8.89257   8.89257      1.00  2.234994   .339219
   8.89246   8.89246      1.00  2.234814   .339499
   8.89235   8.89235      1.00  2.233474   .339689
   8.89224   8.89224      1.00  2.233854   .339659
   8.89213   8.89213      1.00  2.235354   .339239
   8.89201   8.89201      1.00  2.233444   .340029
   8.89190   8.89190      1.00  2.235794   .338059
   8.89180   8.89180      1.00  2.238634   .337019
   8.89169   8.89169      1.00  2.238274   .340139
   8.89158   8.89158      1.00  2.235444   .340369
   8.89147   8.89147      1.00  2.223534   .337469
   8.89136   8.89136      1.00  2.233794   .338979
   8.89124   8.89124      1.00  2.232434   .341129
   8.89113   8.89113      1.00  2.232254   .339629
   8.89102   8.89102      1.00  2.235174   .340419
   8.89091   8.89091      1.00  2.231434   .342339
   8.89079   8.89079      1.00  2.235234   .341039
   8.89068   8.89068      1.00  2.238354   .340889
   8.89056   8.89056      1.00  2.239324   .340569
   8.89045   8.89045      1.00  2.238934   .340999
   8.89033   8.89033      1.00  2.238554   .338489
   8.89021   8.89021      1.00  2.233224   .338559
   8.89009   8.89009      1.00  2.231984   .338269
   8.88998   8.88998      1.00  2.219924   .335669
   8.88985   8.88985      1.00  2.231694   .336559
   8.88973   8.88973      1.00  2.231634   .337469
   8.88962   8.88962      1.00  2.241214   .337229
   8.88952   8.88952      1.00  2.235344   .338479
   8.88939   8.88939      1.00  2.234584   .340079
   8.88927   8.88927      1.00  2.240764   .341799
   8.88916   8.88916      1.00  2.238834   .342249
   8.88906   8.88906      1.00  2.236774   .340039
   8.88894   8.88894      1.00  2.233544   .339529
   8.88882   8.88882      1.00  2.236754   .340139
   8.88872   8.88872      1.00  2.230364   .338799
   8.88862   8.88862      1.00  2.237714   .339299
   8.88850   8.88850      1.00  2.225594   .335039
   8.88839   8.88839      1.00  2.232654   .334379
   8.88828   8.88828      1.00  2.239874   .334279
   8.88818   8.88818      1.00  2.241604   .333839
   8.88806   8.88806      1.00  2.238504   .334369
   8.88794   8.88794      1.00  2.241024   .335629
   8.88783   8.88783      1.00  2.239864   .335399
   8.88772   8.88772      1.00  2.238964   .337179
   8.88761   8.88761      1.00  2.234304   .336159
   8.88751   8.88751      1.00  2.237444   .334849
   8.88740   8.88740      1.00  2.237464   .336269
   8.88729   8.88729      1.00  2.239064   .333649
   8.88718   8.88718      1.00  2.238604   .332809
   8.88707   8.88707      1.00  2.238704   .334589
   8.88696   8.88696      1.00  2.230654   .334789
   8.88685   8.88685      1.00  2.241554   .338389
   8.88674   8.88674      1.00  2.240154   .335419
   8.88663   8.88663      1.00  2.238514   .331709
   8.88653   8.88653      1.00  2.237874   .330689
   8.88643   8.88643      1.00  2.238734   .329999
   8.88632   8.88632      1.00  2.238944   .329909
   8.88622   8.88622      1.00  2.239694   .328689
   8.88612   8.88612      1.00  2.240134   .327269
   8.88602   8.88602      1.00  2.236864   .327719
   8.88591   8.88591      1.00  2.241134   .326649
   8.88580   8.88580      1.00  2.245084   .328419
   8.88570   8.88570      1.00  2.242494   .326579
   8.88560   8.88560      1.00  2.225594   .324559
   8.88550   8.88550      1.00  2.232644   .325349
   8.88539   8.88539      1.00  2.237474   .326359
   8.88529   8.88529      1.00  2.238314   .325659
   8.88519   8.88519      1.00  2.237604   .324019
   8.88508   8.88508      1.00  2.238364   .325279
   8.88498   8.88498      1.00  2.240664   .324379
   8.88488   8.88488      1.00  2.240954   .324309
   8.88477   8.88477      1.00  2.239604   .323299
   8.88466   8.88466      1.00  2.241884   .324509
   8.88455   8.88455      1.00  2.238724   .323339
   8.88445   8.88445      1.00  2.239144   .323949
   8.88434   8.88434      1.00  2.237074   .322589
   8.88423   8.88423      1.00  2.239624   .323439
   8.88411   8.88411      1.00  2.238564   .322229
   8.88400   8.88400      1.00  2.225764   .320729
   8.88389   8.88389      1.00  2.242274   .322149
   8.88377   8.88377      1.00  2.238504   .321529
   8.88365   8.88365      1.00  2.241944   .323639
   8.88354   8.88354      1.00  2.240824   .322059
   8.88343   8.88343      1.00  2.238194   .320559
   8.88331   8.88331      1.00  2.240464   .319679
   8.88319   8.88319      1.00  2.238414   .320079
   8.88308   8.88308      1.00  2.237954   .319599
   8.88297   8.88297      1.00  2.233044   .318509
   8.88285   8.88285      1.00  2.237014   .318769
   8.88274   8.88274      1.00  2.235144   .318219
   8.88263   8.88263      1.00  2.241294   .317739
   8.88251   8.88251      1.00  2.241254   .319029
   8.88240   8.88240      1.00  2.239324   .319509
   8.88229   8.88229      1.00  2.223464   .317399
   8.88218   8.88218      1.00  2.236994   .316939
   8.88207   8.88207      1.00  2.238234   .318379
   8.88197   8.88197      1.00  2.236464   .317499
   8.88186   8.88186      1.00  2.236934   .318189
   8.88175   8.88175      1.00  2.239004   .317489
   8.88165   8.88165      1.00  2.237724   .318379
   8.88153   8.88153      1.00  2.237974   .318049
   8.88142   8.88142      1.00  2.236404   .317949
   8.88131   8.88131      1.00  2.238444   .318069
   8.88120   8.88120      1.00  2.239364   .317339
   8.88109   8.88109      1.00  2.237084   .318199
   8.88097   8.88097      1.00  2.237484   .317419
   8.88086   8.88086      1.00  2.218354   .314099
   8.88075   8.88075      1.00  2.231634   .316879
   8.88063   8.88063      1.00  2.232094   .317629
   8.88051   8.88051      1.00  2.231714   .318269
   8.88040   8.88040      1.00  2.237724   .318219
   8.88028   8.88028      1.00  2.236364   .317789
   8.88016   8.88016      1.00  2.236584   .320069
   8.88004   8.88004      1.00  2.237954   .321429
   8.87993   8.87993      1.00  2.234794   .320159
   8.87982   8.87982      1.00  2.233324   .318849
   8.87970   8.87970      1.00  2.233114   .317739
   8.87959   8.87959      1.00  2.236214   .317799
   8.87947   8.87947      1.00  2.231794   .318089
   8.87936   8.87936      1.00  2.232994   .319919
   8.87924   8.87924      1.00  2.220224   .316779
   8.87913   8.87913      1.00  2.232384   .319719
   8.87901   8.87901      1.00  2.237664   .320779
   8.87891   8.87891      1.00  2.234794   .319039
   8.87879   8.87879      1.00  2.232714   .319629
   8.87867   8.87867      1.00  2.235034   .319219
   8.87857   8.87857      1.00  2.232674   .319929
   8.87846   8.87846      1.00  2.230414   .319999
   8.87835   8.87835      1.00  2.229294   .319619
   8.87824   8.87824      1.00  2.227184   .320049
   8.87813   8.87813      1.00  2.229524   .318119
   8.87802   8.87802      1.00  2.233824   .320389
   8.87790   8.87790      1.00  2.231694   .319389
   8.87779   8.87779      1.00  2.221884   .319219
   8.87768   8.87768      1.00  2.233864   .321519
   8.87758   8.87758      1.00  2.235834   .322889
   8.87747   8.87747      1.00  2.230544   .321809
   8.87736   8.87736      1.00  2.230604   .322659
   8.87725   8.87725      1.00  2.231744   .322769
   8.87714   8.87714      1.00  2.227774   .322499
   8.87703   8.87703      1.00  2.231984   .323079
   8.87691   8.87691      1.00  2.233094   .323579
   8.87681   8.87681      1.00  2.234194   .324289
   8.87670   8.87670      1.00  2.235354   .325389
   8.87660   8.87660      1.00  2.231464   .323569
   8.87649   8.87649      1.00  2.232054   .324709
   8.87639   8.87639      1.00  2.232224   .325379
   8.87628   8.87628      1.00  2.230254   .325759
   8.87617   8.87617      1.00  2.214484   .324619
   8.87607   8.87607      1.00  2.229894   .325639
   8.87597   8.87597      1.00  2.229164   .326869
   8.87587   8.87587      1.00  2.227934   .325079
   8.87576   8.87576      1.00  2.228754   .327739
   8.87566   8.87566      1.00  2.232514   .328309
   8.87555   8.87555      1.00  2.229894   .329089
   8.87545   8.87545      1.00  2.235574   .332449
   8.87535   8.87535      1.00  2.235294   .335019
   8.87524   8.87524      1.00  2.227394   .332329
   8.87514   8.87514      1.00  2.229524   .331859
   8.87505   8.87505      1.00  2.228024   .329749
   8.87494   8.87494      1.00  2.225014   .330509
   8.87482   8.87482      1.00  2.215634   .329049
   8.87472   8.87472      1.00  2.229224   .332019
   8.87461   8.87461      1.00  2.229814   .331949
   8.87450   8.87450      1.00  2.230424   .333639
   8.87439   8.87439      1.00  2.228964   .333719
   8.87428   8.87428      1.00  2.231274   .336799
   8.87417   8.87417      1.00  2.231384   .334239
   8.87406   8.87406      1.00  2.229354   .333999
   8.87395   8.87395      1.00  2.229204   .335939
   8.87384   8.87384      1.00  2.227174   .334459
   8.87372   8.87372      1.00  2.226384   .331019
   8.87360   8.87360      1.00  2.226184   .332639
   8.87348   8.87348      1.00  2.228654   .333219
   8.87335   8.87335      1.00  2.230414   .332979
   8.87324   8.87324      1.00  2.229584   .333409
   8.87313   8.87313      1.00  2.221654   .333779
   8.87301   8.87301      1.00  2.230424   .336399
   8.87290   8.87290      1.00  2.229114   .336859
   8.87279   8.87279      1.00  2.227854   .336869
   8.87267   8.87267      1.00  2.225574   .335809
   8.87255   8.87255      1.00  2.224674   .336739
   8.87245   8.87245      1.00  2.228194   .338059
   8.87233   8.87233      1.00  2.228724   .338619
   8.87222   8.87222      1.00  2.228004   .338509
   8.87210   8.87210      1.00  2.229084   .339819
   8.87200   8.87200      1.00  2.228574   .339539
   8.87189   8.87189      1.00  2.226934   .340189
   8.87178   8.87178      1.00  2.223314   .339209
   8.87167   8.87167      1.00  2.222054   .340329
   8.87156   8.87156      1.00  2.226554   .339449
   8.87145   8.87145      1.00  2.228014   .340129
   8.87134   8.87134      1.00  2.223794   .340989
   8.87122   8.87122      1.00  2.225234   .341199
   8.87111   8.87111      1.00  2.228384   .342659
   8.87100   8.87100      1.00  2.229774   .340949
   8.87088   8.87088      1.00  2.231154   .341609
   8.87077   8.87077      1.00  2.224674   .340819
   8.87065   8.87065      1.00  2.230534   .341619
   8.87054   8.87054      1.00  2.226034   .341039
   8.87042   8.87042      1.00  2.225034   .340119
   8.87030   8.87030      1.00  2.223784   .341899
   8.87019   8.87019      1.00  2.210274   .344029
   8.87007   8.87007      1.00  2.223034   .343649
   8.86995   8.86995      1.00  2.224304   .343459
   8.86983   8.86983      1.00  2.226534   .345069
   8.86971   8.86971      1.00  2.228154   .342729
   8.86960   8.86960      1.00  2.229254   .342739
   8.86947   8.86947      1.00  2.229884   .343119
   8.86935   8.86935      1.00  2.229544   .343879
   8.86925   8.86925      1.00  2.225114   .344039
   8.86914   8.86914      1.00  2.225654   .344109
   8.86902   8.86902      1.00  2.223744   .347109
   8.86891   8.86891      1.00  2.227094   .347749
   8.86880   8.86880      1.00  2.225404   .345749
   8.86869   8.86869      1.00  2.215454   .343559
   8.86859   8.86859      1.00  2.224704   .347559
   8.86847   8.86847      1.00  2.227484   .348709
   8.86837   8.86837      1.00  2.230394   .347879
   8.86826   8.86826      1.00  2.227814   .347909
   8.86814   8.86814      1.00  2.227984   .348199
   8.86803   8.86803      1.00  2.225414   .348829
   8.86792   8.86792      1.00  2.222494   .347169
   8.86781   8.86781      1.00  2.223744   .346839
   8.86770   8.86770      1.00  2.224874   .349249
   8.86758   8.86758      1.00  2.222384   .348769
   8.86748   8.86748      1.00  2.227414   .347959
   8.86737   8.86737      1.00  2.224684   .347899
   8.86726   8.86726      1.00  2.228654   .349279
   8.86715   8.86715      1.00  2.224344   .348989
   8.86704   8.86704      1.00  2.211224   .348969
   8.86694   8.86694      1.00  2.223264   .349149
   8.86682   8.86682      1.00  2.220484   .347819
   8.86671   8.86671      1.00  2.222544   .348779
   8.86661   8.86661      1.00  2.219814   .348629
   8.86651   8.86651      1.00  2.224784   .348629
   8.86640   8.86640      1.00  2.222454   .349549
   8.86629   8.86629      1.00  2.226874   .350569
   8.86619   8.86619      1.00  2.219984   .349129
   8.86609   8.86609      1.00  2.221244   .349109
   8.86598   8.86598      1.00  2.224674   .351879
   8.86587   8.86587      1.00  2.221224   .350679
   8.86578   8.86578      1.00  2.221194   .349669
   8.86568   8.86568      1.00  2.215754   .350619
   8.86557   8.86557      1.00  2.206954   .349669
   8.86547   8.86547      1.00  2.214144   .350329
   8.86537   8.86537      1.00  2.222324   .351819
   8.86527   8.86527      1.00  2.220644   .351359
   8.86516   8.86516      1.00  2.224854   .351369
   8.86505   8.86505      1.00  2.226934   .353379
   8.86495   8.86495      1.00  2.217744   .351719
   8.86484   8.86484      1.00  2.217934   .350199
   8.86473   8.86473      1.00  2.218234   .356419
   8.86462   8.86462      1.00  2.215424   .352689
   8.86452   8.86452      1.00  2.215024   .353489
   8.86442   8.86442      1.00  2.221004   .353319
   8.86430   8.86430      1.00  2.217074   .353979
   8.86418   8.86418      1.00  2.215884   .352269
   8.86407   8.86407      1.00  2.206414   .352479
   8.86397   8.86397      1.00  2.221024   .354869
   8.86385   8.86385      1.00  2.218024   .353909
   8.86373   8.86373      1.00  2.215734   .353399
   8.86362   8.86362      1.00  2.217184   .353239
   8.86350   8.86350      1.00  2.215004   .354599
   8.86338   8.86338      1.00  2.214174   .352639
   8.86326   8.86326      1.00  2.216614   .352819
   8.86315   8.86315      1.00  2.211534   .352029
   8.86304   8.86304      1.00  2.213924   .353559
   8.86292   8.86292      1.00  2.216944   .353759
   8.86280   8.86280      1.00  2.218334   .352729
   8.86269   8.86269      1.00  2.219144   .353969
   8.86258   8.86258      1.00  2.213444   .352889
   8.86246   8.86246      1.00  2.210194   .352689
   8.86235   8.86235      1.00  2.212004   .355079
   8.86224   8.86224      1.00  2.212084   .353709
   8.86213   8.86213      1.00  2.214884   .354809
   8.86202   8.86202      1.00  2.212014   .355249
   8.86190   8.86190      1.00  2.211294   .354189
   8.86180   8.86180      1.00  2.209954   .354689
   8.86169   8.86169      1.00  2.216694   .354689
   8.86158   8.86158      1.00  2.216624   .355789
   8.86146   8.86146      1.00  2.215254   .355999
   8.86135   8.86135      1.00  2.216054   .356069
   8.86125   8.86125      1.00  2.209814   .354339
   8.86113   8.86113      1.00  2.213594   .357179
   8.86101   8.86101      1.00  2.195794   .354219
   8.86090   8.86090      1.00  2.206104   .353309
   8.86079   8.86079      1.00  2.214344   .355099
   8.86067   8.86067      1.00  2.210694   .353989
   8.86055   8.86055      1.00  2.212934   .355269
   8.86044   8.86044      1.00  2.214934   .355809
   8.86032   8.86032      1.00  2.216294   .353989
   8.86020   8.86020      1.00  2.212664   .353299
   8.86008   8.86008      1.00  2.211174   .352869
   8.85997   8.85997      1.00  2.210204   .354359
   8.85986   8.85986      1.00  2.205424   .353149
   8.85973   8.85973      1.00  2.209104   .353529
   8.85961   8.85961      1.00  2.206484   .353779
   8.85950   8.85950      1.00  2.207764   .353259
   8.85939   8.85939      1.00  2.214164   .354729
   8.85927   8.85927      1.00  2.197954   .352459
   8.85916   8.85916      1.00  2.210144   .354439
   8.85904   8.85904      1.00  2.207544   .354039
   8.85893   8.85893      1.00  2.213684   .353429
   8.85882   8.85882      1.00  2.208424   .353409
   8.85871   8.85871      1.00  2.211304   .353839
   8.85860   8.85860      1.00  2.210704   .356069
   8.85850   8.85850      1.00  2.207964   .357109
   8.85838   8.85838      1.00  2.207164   .356609
   8.85827   8.85827      1.00  2.202424   .358439
   8.85816   8.85816      1.00  2.210254   .359579
   8.85805   8.85805      1.00  2.212914   .358109
   8.85794   8.85794      1.00  2.211394   .357479
   8.85783   8.85783      1.00  2.213614   .358559
   8.85772   8.85772      1.00  2.191564   .354629
   8.85761   8.85761      1.00  2.204054   .356849
   8.85750   8.85750      1.00  2.204924   .357239
   8.85739   8.85739      1.00  2.202644   .357479
   8.85729   8.85729      1.00  2.204834   .357589
   8.85718   8.85718      1.00  2.209034   .356219
   8.85707   8.85707      1.00  2.205654   .356319
   8.85695   8.85695      1.00  2.206284   .356839
   8.85685   8.85685      1.00  2.209214   .357539
   8.85674   8.85674      1.00  2.208934   .355489
   8.85663   8.85663      1.00  2.206254   .355979
   8.85652   8.85652      1.00  2.203134   .355169
   8.85642   8.85642      1.00  2.203054   .355249
   8.85632   8.85632      1.00  2.202364   .355659
   8.85621   8.85621      1.00  2.194014   .354839
   8.85611   8.85611      1.00  2.200884   .354949
   8.85601   8.85601      1.00  2.202744   .354889
   8.85591   8.85591      1.00  2.204814   .356399
   8.85580   8.85580      1.00  2.204174   .357339
   8.85569   8.85569      1.00  2.206134   .358669
   8.85559   8.85559      1.00  2.202284   .358039
   8.85549   8.85549      1.00  2.207824   .359029
   8.85539   8.85539      1.00  2.202654   .356199
   8.85529   8.85529      1.00  2.192904   .353759
   8.85519   8.85519      1.00  2.195684   .355139
   8.85509   8.85509      1.00  2.196444   .356029
   8.85498   8.85498      1.00  2.199064   .357359
   8.85487   8.85487      1.00  2.202634   .358209
   8.85477   8.85477      1.00  2.188454   .355449
   8.85466   8.85466      1.00  2.199614   .356359
   8.85454   8.85454      1.00  2.199134   .356779
   8.85443   8.85443      1.00  2.202564   .356649
   8.85433   8.85433      1.00  2.198994   .355619
   8.85422   8.85422      1.00  2.198834   .355389
   8.85410   8.85410      1.00  2.196624   .354759
   8.85399   8.85399      1.00  2.190474   .353709
   8.85388   8.85388      1.00  2.196994   .354609
   8.85377   8.85377      1.00  2.194224   .356039
   8.85364   8.85364      1.00  2.196414   .356989
   8.85352   8.85352      1.00  2.199674   .357399
   8.85342   8.85342      1.00  2.198664   .358389
   8.85331   8.85331      1.00  2.197664   .358659
   8.85318   8.85318      1.00  2.180684   .354229
   8.85306   8.85306      1.00  2.197434   .356339
   8.85295   8.85295      1.00  2.192194   .356069
   8.85284   8.85284      1.00  2.190884   .354119
   8.85273   8.85273      1.00  2.189664   .356089
   8.85261   8.85261      1.00  2.188604   .354299
   8.85249   8.85249      1.00  2.193364   .355739
   8.85239   8.85239      1.00  2.198924   .356499
   8.85227   8.85227      1.00  2.198234   .356659
   8.85216   8.85216      1.00  2.189904   .355179
   8.85205   8.85205      1.00  2.192844   .356089
   8.85195   8.85195      1.00  2.189344   .353869
   8.85183   8.85183      1.00  2.185114   .353799
   8.85172   8.85172      1.00  2.188264   .352769
   8.85162   8.85162      1.00  2.172814   .352699
   8.85150   8.85150      1.00  2.187984   .354469
   8.85139   8.85139      1.00  2.189994   .354979
   8.85127   8.85127      1.00  2.189974   .354649
   8.85116   8.85116      1.00  2.190364   .353219
   8.85105   8.85105      1.00  2.194324   .354819
   8.85093   8.85093      1.00  2.193704   .353529
   8.85082   8.85082      1.00  2.187884   .351649
   8.85071   8.85071      1.00  2.184554   .351139
   8.85060   8.85060      1.00  2.188374   .354219
   8.85048   8.85048      1.00  2.183164   .353459
   8.85035   8.85035      1.00  2.187454   .355389
   8.85024   8.85024      1.00  2.184184   .352929
   8.85012   8.85012      1.00  2.187074   .354989
   8.85000   8.85000      1.00  2.177014   .351879
   8.84987   8.84987      1.00  2.189444   .352099
   8.84976   8.84976      1.00  2.192204   .354589
   8.84965   8.84965      1.00  2.190914   .351149
   8.84953   8.84953      1.00  2.182754   .350319
   8.84942   8.84942      1.00  2.185024   .351169
   8.84930   8.84930      1.00  2.180704   .350059
   8.84919   8.84919      1.00  2.184554   .350959
   8.84908   8.84908      1.00  2.184464   .352029
   8.84896   8.84896      1.00  2.184654   .350119
   8.84885   8.84885      1.00  2.185324   .350029
   8.84875   8.84875      1.00  2.186764   .349579
   8.84863   8.84863      1.00  2.190404   .349889
   8.84852   8.84852      1.00  2.187004   .350899
   8.84841   8.84841      1.00  2.174254   .347339
   8.84831   8.84831      1.00  2.187684   .350919
   8.84819   8.84819      1.00  2.178894   .349779
   8.84807   8.84807      1.00  2.183744   .350469
   8.84796   8.84796      1.00  2.182114   .349669
   8.84786   8.84786      1.00  2.187004   .351639
   8.84774   8.84774      1.00  2.186454   .350289
   8.84763   8.84763      1.00  2.190834   .350339
   8.84752   8.84752      1.00  2.190764   .352559
   8.84742   8.84742      1.00  2.189194   .350739
   8.84730   8.84730      1.00  2.187744   .351879
   8.84719   8.84719      1.00  2.185554   .350659
   8.84709   8.84709      1.00  2.185234   .350989
   8.84698   8.84698      1.00  2.183614   .350449
   8.84687   8.84687      1.00  2.174584   .348949
   8.84675   8.84675      1.00  2.181464   .351689
   8.84665   8.84665      1.00  2.189814   .351949
   8.84655   8.84655      1.00  2.191524   .353749
   8.84644   8.84644      1.00  2.190674   .351289
   8.84633   8.84633      1.00  2.185814   .352159
   8.84623   8.84623      1.00  2.190594   .352089
   8.84613   8.84613      1.00  2.190114   .352759
   8.84603   8.84603      1.00  2.187704   .350659
   8.84592   8.84592      1.00  2.186374   .352239
   8.84582   8.84582      1.00  2.186104   .353349
   8.84571   8.84571      1.00  2.187124   .353909
   8.84561   8.84561      1.00  2.186974   .351749
   8.84551   8.84551      1.00  2.182804   .351599
   8.84541   8.84541      1.00  2.177934   .350509
   8.84530   8.84530      1.00  2.190764   .351539
   8.84519   8.84519      1.00  2.194634   .354019
   8.84509   8.84509      1.00  2.187354   .353489
   8.84499   8.84499      1.00  2.188604   .354129
   8.84489   8.84489      1.00  2.183694   .352279
   8.84478   8.84478      1.00  2.180524   .351609
   8.84467   8.84467      1.00  2.184754   .353889
   8.84456   8.84456      1.00  2.183944   .354859
   8.84445   8.84445      1.00  2.187894   .355469
   8.84434   8.84434      1.00  2.190014   .358449
   8.84423   8.84423      1.00  2.190834   .359009
   8.84412   8.84412      1.00  2.192484   .355239
   8.84400   8.84400      1.00  2.184154   .352059
   8.84389   8.84389      1.00  2.185484   .354489
   8.84377   8.84377      1.00  2.183744   .353739
   8.84365   8.84365      1.00  2.186824   .354789
   8.84354   8.84354      1.00  2.186224   .355999
   8.84341   8.84341      1.00  2.189604   .362029
   8.84330   8.84330      1.00  2.185934   .361019
   8.84319   8.84319      1.00  2.190464   .358789
   8.84308   8.84308      1.00  2.192354   .354409
   8.84296   8.84296      1.00  2.188384   .353959
   8.84284   8.84284      1.00  2.191264   .353089
   8.84272   8.84272      1.00  2.190244   .353609
   8.84262   8.84262      1.00  2.187694   .353759
   8.84250   8.84250      1.00  2.179004   .354359
   8.84238   8.84238      1.00  2.170084   .351199
   8.84228   8.84228      1.00  2.179164   .353899
   8.84217   8.84217      1.00  2.190014   .355469
   8.84206   8.84206      1.00  2.191024   .356529
   8.84194   8.84194      1.00  2.191214   .355059
   8.84184   8.84184      1.00  2.188254   .355269
   8.84173   8.84173      1.00  2.189134   .354299
   8.84162   8.84162      1.00  2.189694   .355419
   8.84150   8.84150      1.00  2.183844   .354549
   8.84139   8.84139      1.00  2.189904   .354679
   8.84129   8.84129      1.00  2.181234   .355719
   8.84117   8.84117      1.00  2.183404   .355769
   8.84105   8.84105      1.00  2.183394   .355259
   8.84094   8.84094      1.00  2.180314   .356169
   8.84083   8.84083      1.00  2.185914   .355689
   8.84071   8.84071      1.00  2.177264   .354709
   8.84059   8.84059      1.00  2.187244   .358309
   8.84048   8.84048      1.00  2.187284   .357779
   8.84036   8.84036      1.00  2.186794   .356609
   8.84024   8.84024      1.00  2.182944   .356419
   8.84012   8.84012      1.00  2.184804   .356859
   8.84000   8.84000      1.00  2.179554   .357059
   8.83989   8.83989      1.00  2.180414   .359779
   8.83977   8.83977      1.00  2.179094   .358789
   8.83966   8.83966      1.00  2.185974   .360569
   8.83954   8.83954      1.00  2.189054   .359769
   8.83942   8.83942      1.00  2.188624   .360699
   8.83931   8.83931      1.00  2.187244   .359459
   8.83919   8.83919      1.00  2.166284   .358769
   8.83908   8.83908      1.00  2.180054   .361639
   8.83897   8.83897      1.00  2.179734   .360719
   8.83885   8.83885      1.00  2.180034   .362269
   8.83874   8.83874      1.00  2.184154   .361769
   8.83864   8.83864      1.00  2.182014   .362949
   8.83853   8.83853      1.00  2.183624   .362389
   8.83841   8.83841      1.00  2.182414   .362329
   8.83830   8.83830      1.00  2.184504   .361339
   8.83820   8.83820      1.00  2.188764   .362339
   8.83809   8.83809      1.00  2.186304   .363239
   8.83798   8.83798      1.00  2.184304   .363229
   8.83786   8.83786      1.00  2.179844   .361959
   8.83775   8.83775      1.00  2.180634   .361539
   8.83764   8.83764      1.00  2.164124   .359259
   8.83753   8.83753      1.00  2.179564   .361239
   8.83742   8.83742      1.00  2.181164   .362479
   8.83732   8.83732      1.00  2.183584   .362629
   8.83721   8.83721      1.00  2.185654   .363319
   8.83709   8.83709      1.00  2.186294   .363899
   8.83698   8.83698      1.00  2.187274   .366509
   8.83688   8.83688      1.00  2.185734   .367079
   8.83677   8.83677      1.00  2.185804   .365519
   8.83666   8.83666      1.00  2.179314   .364979
   8.83655   8.83655      1.00  2.181554   .366059
   8.83645   8.83645      1.00  2.180234   .366859
   8.83634   8.83634      1.00  2.182854   .365019
   8.83623   8.83623      1.00  2.181184   .365769
   8.83613   8.83613      1.00  2.176234   .365059
   8.83603   8.83603      1.00  2.185074   .365769
   8.83593   8.83593      1.00  2.188204   .367079
   8.83582   8.83582      1.00  2.190194   .368669
   8.83572   8.83572      1.00  2.184824   .369449
   8.83562   8.83562      1.00  2.188434   .369999
   8.83552   8.83552      1.00  2.185684   .368939
   8.83541   8.83541      1.00  2.183444   .370629
   8.83531   8.83531      1.00  2.182524   .368139
   8.83521   8.83521      1.00  2.183864   .370599
   8.83511   8.83511      1.00  2.185554   .371429
   8.83500   8.83500      1.00  2.187724   .371839
   8.83489   8.83489      1.00  2.195414   .372269
   8.83479   8.83479      1.00  2.170294   .368709
   8.83468   8.83468      1.00  2.184084   .372389
   8.83457   8.83457      1.00  2.184724   .373029
   8.83445   8.83445      1.00  2.183244   .370569
   8.83434   8.83434      1.00  2.184094   .370999
   8.83425   8.83425      1.00  2.184394   .373119
   8.83413   8.83413      1.00  2.184194   .373559
   8.83401   8.83401      1.00  2.185484   .375339
   8.83390   8.83390      1.00  2.192144   .373869
   8.83379   8.83379      1.00  2.190654   .374319
   8.83366   8.83366      1.00  2.188334   .373199
   8.83355   8.83355      1.00  2.190874   .372649
   8.83344   8.83344      1.00  2.189014   .372589
   8.83332   8.83332      1.00  2.187894   .372239
   8.83320   8.83320      1.00  2.176854   .372099
   8.83308   8.83308      1.00  2.185354   .373869
   8.83297   8.83297      1.00  2.182204   .373689
   8.83286   8.83286      1.00  2.188144   .373749
   8.83274   8.83274      1.00  2.188534   .374999
   8.83262   8.83262      1.00  2.185584   .372239
   8.83251   8.83251      1.00  2.189394   .374289
   8.83240   8.83240      1.00  2.194394   .374549
   8.83229   8.83229      1.00  2.188544   .374389
   8.83218   8.83218      1.00  2.184124   .373719
   8.83207   8.83207      1.00  2.183454   .375719
   8.83196   8.83196      1.00  2.180354   .376529
   8.83185   8.83185      1.00  2.180404   .374849
   8.83173   8.83173      1.00  2.184804   .376139
   8.83163   8.83163      1.00  2.176024   .376009
   8.83152   8.83152      1.00  2.189104   .377859
   8.83141   8.83141      1.00  2.190814   .378689
   8.83129   8.83129      1.00  2.188094   .377789
   8.83118   8.83118      1.00  2.189694   .377059
   8.83108   8.83108      1.00  2.188124   .378249
   8.83096   8.83096      1.00  2.186494   .379609
   8.83084   8.83084      1.00  2.185944   .379459
   8.83073   8.83073      1.00  2.180124   .377069
   8.83062   8.83062      1.00  2.187304   .377869
   8.83049   8.83049      1.00  2.184914   .378219
   8.83037   8.83037      1.00  2.184894   .378029
   8.83026   8.83026      1.00  2.186174   .377839
   8.83014   8.83014      1.00  2.175824   .376779
   8.83002   8.83002      1.00  2.187354   .377049
   8.82990   8.82990      1.00  2.187264   .378149
   8.82979   8.82979      1.00  2.183884   .377969
   8.82967   8.82967      1.00  2.179904   .378419
   8.82955   8.82955      1.00  2.184624   .378979
   8.82944   8.82944      1.00  2.181274   .379409
   8.82933   8.82933      1.00  2.185574   .380019
   8.82922   8.82922      1.00  2.185354   .378319
   8.82910   8.82910      1.00  2.187854   .380109
   8.82898   8.82898      1.00  2.186914   .380359
   8.82887   8.82887      1.00  2.186154   .381269
   8.82877   8.82877      1.00  2.188824   .381699
   8.82866   8.82866      1.00  2.186484   .382049
   8.82854   8.82854      1.00  2.186394   .382759
   8.82844   8.82844      1.00  2.168964   .380859
   8.82833   8.82833      1.00  2.182344   .381759
   8.82822   8.82822      1.00  2.183574   .382699
   8.82811   8.82811      1.00  2.185274   .380469
   8.82800   8.82800      1.00  2.182254   .379599
   8.82788   8.82788      1.00  2.187214   .380469
   8.82777   8.82777      1.00  2.191894   .383179
   8.82766   8.82766      1.00  2.188414   .381699
   8.82755   8.82755      1.00  2.187374   .380809
   8.82745   8.82745      1.00  2.184314   .380709
   8.82734   8.82734      1.00  2.182044   .381569
   8.82722   8.82722      1.00  2.181884   .383239
   8.82711   8.82711      1.00  2.184294   .382279
   8.82700   8.82700      1.00  2.183324   .382739
   8.82690   8.82690      1.00  2.182094   .382369
   8.82679   8.82679      1.00  2.191424   .382769
   8.82668   8.82668      1.00  2.191424   .381839
   8.82658   8.82658      1.00  2.189114   .381519
   8.82647   8.82647      1.00  2.187904   .383699
   8.82636   8.82636      1.00  2.189314   .383419
   8.82626   8.82626      1.00  2.184114   .384509
   8.82616   8.82616      1.00  2.187104   .384799
   8.82606   8.82606      1.00  2.188884   .382819
   8.82595   8.82595      1.00  2.185154   .382589
   8.82585   8.82585      1.00  2.185254   .383959
   8.82575   8.82575      1.00  2.190444   .386159
   8.82564   8.82564      1.00  2.189304   .385789
   8.82553   8.82553      1.00  2.187994   .384389
   8.82544   8.82544      1.00  2.180214   .382589
   8.82534   8.82534      1.00  2.195194   .384469
   8.82523   8.82523      1.00  2.190454   .382569
   8.82513   8.82513      1.00  2.185574   .383019
   8.82503   8.82503      1.00  2.184614   .382909
   8.82492   8.82492      1.00  2.184334   .382469
   8.82481   8.82481      1.00  2.187054   .385069
   8.82470   8.82470      1.00  2.190944   .389599
   8.82460   8.82460      1.00  2.184194   .383779
   8.82449   8.82449      1.00  2.190834   .386999
   8.82438   8.82438      1.00  2.194764   .386749
   8.82427   8.82427      1.00  2.189214   .384789
   8.82416   8.82416      1.00  2.184734   .383419
   8.82405   8.82405      1.00  2.176114   .381269
   8.82393   8.82393      1.00  2.186554   .382619
   8.82381   8.82381      1.00  2.183934   .384519
   8.82370   8.82370      1.00  2.187624   .383629
   8.82358   8.82358      1.00  2.186844   .383929
   8.82346   8.82346      1.00  2.185824   .384409
   8.82335   8.82335      1.00  2.189154   .382279
   8.82323   8.82323      1.00  2.189454   .386109
   8.82311   8.82311      1.00  2.189764   .386379
   8.82300   8.82300      1.00  2.189614   .386309
   8.82288   8.82288      1.00  2.190044   .387659
   8.82277   8.82277      1.00  2.185444   .387219
   8.82265   8.82265      1.00  2.180254   .386009
   8.82253   8.82253      1.00  2.186504   .384919
   8.82242   8.82242      1.00  2.175974   .382469
   8.82231   8.82231      1.00  2.187334   .383829
   8.82220   8.82220      1.00  2.194964   .385169
   8.82209   8.82209      1.00  2.193554   .383139
   8.82198   8.82198      1.00  2.191324   .384849
   8.82187   8.82187      1.00  2.187564   .384789
   8.82176   8.82176      1.00  2.188094   .383359
   8.82165   8.82165      1.00  2.185224   .381429
   8.82154   8.82154      1.00  2.187764   .384489
   8.82143   8.82143      1.00  2.184304   .382829
   8.82131   8.82131      1.00  2.184274   .386959
   8.82120   8.82120      1.00  2.189784   .388249
   8.82109   8.82109      1.00  2.194334   .385839
   8.82098   8.82098      1.00  2.175094   .380889
   8.82086   8.82086      1.00  2.191364   .384599
   8.82075   8.82075      1.00  2.193034   .384649
   8.82063   8.82063      1.00  2.188914   .383209
   8.82052   8.82052      1.00  2.188654   .382709
   8.82040   8.82040      1.00  2.190104   .382179
   8.82027   8.82027      1.00  2.186074   .384299
   8.82015   8.82015      1.00  2.186224   .383959
   8.82004   8.82004      1.00  2.187894   .386019
   8.81992   8.81992      1.00  2.186434   .383909
   8.81980   8.81980      1.00  2.189584   .382789
   8.81969   8.81969      1.00  2.195114   .384809
   8.81957   8.81957      1.00  2.192894   .384159
   8.81945   8.81945      1.00  2.192474   .383959
   8.81933   8.81933      1.00  2.173404   .381059
   8.81922   8.81922      1.00  2.187344   .383999
   8.81911   8.81911      1.00  2.184954   .384699
   8.81900   8.81900      1.00  2.185704   .383169
   8.81888   8.81888      1.00  2.191644   .385409
   8.81877   8.81877      1.00  2.186474   .383679
   8.81867   8.81867      1.00  2.190964   .381329
   8.81856   8.81856      1.00  2.193184   .384789
   8.81844   8.81844      1.00  2.191944   .384259
   8.81832   8.81832      1.00  2.188974   .383649
   8.81822   8.81822      1.00  2.188834   .383559
   8.81812   8.81812      1.00  2.189254   .382809
   8.81800   8.81800      1.00  2.186944   .383139
   8.81789   8.81789      1.00  2.187444   .383479
   8.81778   8.81778      1.00  2.171614   .380319
   8.81767   8.81767      1.00  2.190584   .385359
   8.81755   8.81755      1.00  2.188614   .386859
   8.81745   8.81745      1.00  2.191264   .388509
   8.81734   8.81734      1.00  2.188904   .387679
   8.81728   8.81728      1.00  2.191424   .386639
