# Supplementary material for: Direct Observation of Palladium Leaching from Pd/C by a Simple Method: X-ray Absorption Spectroscopy of Heterogeneous Mixtures
Source: ACS Omega. 2023 Jun 7;8(24):21787–92. doi: 10.1021/acsomega.3c01343 (PMC10286095; doi:10.1021/acsomega.3c01343)
Supplement: Supplementary file 2 — ao3c01343_si_002.zip [file ao3c01343_si_002.zip › Figure 7,8/22_RK_AirOx_25C_05N_slow_HCl_30min_34.qd]

  9809     KEK-PF   NW10A
 _slow_HCl_30min 20.12.12 7:06: - 20.12.12 7:07: Serial#KEKPF-NW10A_047954
 22_RK_AirOx_25C_05N_slow_HCl_30min                                              
 Ring :   6.5 GeV    50.0 mA -   50.0 mA
 Mono :   Si(311)       D=  1.63747 A    Initial angle=  9.00022 deg
 NW10A     Transmission( 2)   Repetition= 34     Points= 1654
 Param file : QXAFS(SYNC)     angle axis (*)     Block =    1

 Block      Init-Ang  Final-Ang     Step/deg     Time/s       Num
     1        9.00022   8.81729          ***       1.00      1654
 Ortec(-1)     NDCH = 3
  Angle(c)  Angle(o)    time/s         2         3
      Mode         0         0         1         2
    Offset         0         0    .00492    .00311
   9.00022   9.00022      1.00  2.311144  2.304629
   9.00013   9.00013      1.00  2.310284  2.304879
   9.00001   9.00001      1.00  2.308984  2.302419
   8.99990   8.99990      1.00  2.312054  2.303989
   8.99979   8.99979      1.00  2.310994  2.304009
   8.99968   8.99968      1.00  2.312784  2.304769
   8.99956   8.99956      1.00  2.311134  2.306509
   8.99944   8.99944      1.00  2.310734  2.308529
   8.99933   8.99933      1.00  2.307624  2.301429
   8.99923   8.99923      1.00  2.309344  2.304499
   8.99912   8.99912      1.00  2.313094  2.307249
   8.99901   8.99901      1.00  2.309784  2.308199
   8.99890   8.99890      1.00  2.312024  2.311419
   8.99880   8.99880      1.00  2.295374  2.296579
   8.99868   8.99868      1.00  2.305784  2.300759
   8.99857   8.99857      1.00  2.309624  2.305399
   8.99847   8.99847      1.00  2.308824  2.304859
   8.99836   8.99836      1.00  2.309654  2.305129
   8.99824   8.99824      1.00  2.308214  2.302459
   8.99813   8.99813      1.00  2.307274  2.305129
   8.99803   8.99803      1.00  2.310494  2.305969
   8.99792   8.99792      1.00  2.310554  2.308189
   8.99781   8.99781      1.00  2.307844  2.307789
   8.99770   8.99770      1.00  2.306704  2.309759
   8.99760   8.99760      1.00  2.307194  2.312359
   8.99749   8.99749      1.00  2.307404  2.308929
   8.99738   8.99738      1.00  2.298334  2.301049
   8.99726   8.99726      1.00  2.301934  2.304719
   8.99716   8.99716      1.00  2.307214  2.305599
   8.99706   8.99706      1.00  2.306384  2.304439
   8.99695   8.99695      1.00  2.305074  2.302619
   8.99684   8.99684      1.00  2.304724  2.304259
   8.99674   8.99674      1.00  2.306984  2.307349
   8.99663   8.99663      1.00  2.308244  2.307569
   8.99652   8.99652      1.00  2.306164  2.307349
   8.99642   8.99642      1.00  2.305684  2.307459
   8.99631   8.99631      1.00  2.301064  2.303849
   8.99621   8.99621      1.00  2.303714  2.305149
   8.99611   8.99611      1.00  2.301014  2.299639
   8.99600   8.99600      1.00  2.305204  2.307959
   8.99590   8.99590      1.00  2.289324  2.290759
   8.99581   8.99581      1.00  2.305834  2.307619
   8.99570   8.99570      1.00  2.305074  2.308759
   8.99560   8.99560      1.00  2.303754  2.307499
   8.99550   8.99550      1.00  2.304664  2.304419
   8.99539   8.99539      1.00  2.301644  2.306649
   8.99529   8.99529      1.00  2.302564  2.302989
   8.99519   8.99519      1.00  2.299904  2.304509
   8.99509   8.99509      1.00  2.300934  2.306109
   8.99499   8.99499      1.00  2.299104  2.304609
   8.99488   8.99488      1.00  2.300054  2.306119
   8.99478   8.99478      1.00  2.303704  2.307669
   8.99467   8.99467      1.00  2.301454  2.305959
   8.99456   8.99456      1.00  2.302224  2.307599
   8.99445   8.99445      1.00  2.295554  2.304819
   8.99434   8.99434      1.00  2.298484  2.305619
   8.99424   8.99424      1.00  2.299644  2.309559
   8.99413   8.99413      1.00  2.299724  2.306939
   8.99401   8.99401      1.00  2.296184  2.306109
   8.99389   8.99389      1.00  2.297994  2.311679
   8.99378   8.99378      1.00  2.300524  2.309879
   8.99367   8.99367      1.00  2.299504  2.310129
   8.99355   8.99355      1.00  2.301544  2.312609
   8.99343   8.99343      1.00  2.300694  2.313929
   8.99333   8.99333      1.00  2.298174  2.313119
   8.99322   8.99322      1.00  2.295804  2.310379
   8.99310   8.99310      1.00  2.295884  2.309139
   8.99298   8.99298      1.00  2.295244  2.310169
   8.99287   8.99287      1.00  2.283954  2.294679
   8.99276   8.99276      1.00  2.298444  2.311149
   8.99265   8.99265      1.00  2.297184  2.309399
   8.99254   8.99254      1.00  2.297754  2.307069
   8.99243   8.99243      1.00  2.299504  2.313229
   8.99232   8.99232      1.00  2.300764  2.318049
   8.99221   8.99221      1.00  2.298394  2.315019
   8.99209   8.99209      1.00  2.296214  2.310899
   8.99199   8.99199      1.00  2.298294  2.313459
   8.99188   8.99188      1.00  2.294174  2.308919
   8.99177   8.99177      1.00  2.297314  2.311349
   8.99166   8.99166      1.00  2.295844  2.312139
   8.99155   8.99155      1.00  2.293454  2.310669
   8.99145   8.99145      1.00  2.287924  2.307919
   8.99133   8.99133      1.00  2.289164  2.305079
   8.99122   8.99122      1.00  2.295944  2.314919
   8.99111   8.99111      1.00  2.299924  2.317989
   8.99100   8.99100      1.00  2.298124  2.314779
   8.99088   8.99088      1.00  2.294764  2.312829
   8.99077   8.99077      1.00  2.293574  2.311249
   8.99066   8.99066      1.00  2.293914  2.313389
   8.99055   8.99055      1.00  2.293484  2.312539
   8.99043   8.99043      1.00  2.290514  2.310069
   8.99030   8.99030      1.00  2.293674  2.312349
   8.99019   8.99019      1.00  2.295754  2.310069
   8.99008   8.99008      1.00  2.293834  2.311119
   8.98995   8.98995      1.00  2.294404  2.313549
   8.98983   8.98983      1.00  2.285424  2.302559
   8.98972   8.98972      1.00  2.293824  2.310689
   8.98960   8.98960      1.00  2.291604  2.311969
   8.98949   8.98949      1.00  2.292874  2.315659
   8.98938   8.98938      1.00  2.291894  2.313949
   8.98927   8.98927      1.00  2.289824  2.311289
   8.98915   8.98915      1.00  2.295994  2.316939
   8.98903   8.98903      1.00  2.289424  2.310119
   8.98892   8.98892      1.00  2.291374  2.313649
   8.98882   8.98882      1.00  2.291544  2.317229
   8.98871   8.98871      1.00  2.292584  2.318839
   8.98859   8.98859      1.00  2.291204  2.313269
   8.98848   8.98848      1.00  2.295774  2.320619
   8.98838   8.98838      1.00  2.290194  2.311099
   8.98827   8.98827      1.00  2.290604  2.310729
   8.98816   8.98816      1.00  2.278714  2.299909
   8.98805   8.98805      1.00  2.292304  2.315469
   8.98794   8.98794      1.00  2.293444  2.316199
   8.98783   8.98783      1.00  2.295174  2.315549
   8.98772   8.98772      1.00  2.295444  2.319409
   8.98760   8.98760      1.00  2.294244  2.319369
   8.98749   8.98749      1.00  2.295934  2.320469
   8.98738   8.98738      1.00  2.293274  2.316349
   8.98727   8.98727      1.00  2.295324  2.319449
   8.98716   8.98716      1.00  2.292214  2.317079
   8.98706   8.98706      1.00  2.292174  2.317179
   8.98695   8.98695      1.00  2.292924  2.317609
   8.98684   8.98684      1.00  2.288084  2.313729
   8.98673   8.98673      1.00  2.289474  2.315119
   8.98662   8.98662      1.00  2.278814  2.305649
   8.98652   8.98652      1.00  2.291194  2.314009
   8.98641   8.98641      1.00  2.295194  2.325349
   8.98630   8.98630      1.00  2.294444  2.322879
   8.98621   8.98621      1.00  2.291264  2.323489
   8.98611   8.98611      1.00  2.293194  2.324729
   8.98600   8.98600      1.00  2.290624  2.315829
   8.98589   8.98589      1.00  2.289194  2.316299
   8.98579   8.98579      1.00  2.289174  2.318209
   8.98570   8.98570      1.00  2.287244  2.316029
   8.98559   8.98559      1.00  2.292304  2.322629
   8.98549   8.98549      1.00  2.293104  2.322159
   8.98539   8.98539      1.00  2.291874  2.320809
   8.98529   8.98529      1.00  2.289374  2.316389
   8.98518   8.98518      1.00  2.271634  2.299409
   8.98507   8.98507      1.00  2.291854  2.325409
   8.98497   8.98497      1.00  2.287764  2.319179
   8.98487   8.98487      1.00  2.288474  2.323189
   8.98476   8.98476      1.00  2.287514  2.328189
   8.98465   8.98465      1.00  2.288184  2.326849
   8.98455   8.98455      1.00  2.286264  2.322229
   8.98444   8.98444      1.00  2.285774  2.320089
   8.98432   8.98432      1.00  2.289544  2.324409
   8.98420   8.98420      1.00  2.291274  2.327779
   8.98410   8.98410      1.00  2.291524  2.327399
   8.98399   8.98399      1.00  2.288354  2.327919
   8.98387   8.98387      1.00  2.291424  2.334309
   8.98376   8.98376      1.00  2.272294  2.313019
   8.98364   8.98364      1.00  2.288554  2.327119
   8.98353   8.98353      1.00  2.283444  2.316419
   8.98341   8.98341      1.00  2.284274  2.319599
   8.98329   8.98329      1.00  2.286534  2.321349
   8.98318   8.98318      1.00  2.288064  2.328949
   8.98306   8.98306      1.00  2.290394  2.330649
   8.98294   8.98294      1.00  2.290624  2.329759
   8.98283   8.98283      1.00  2.291474  2.333699
   8.98272   8.98272      1.00  2.283074  2.317719
   8.98261   8.98261      1.00  2.287604  2.326419
   8.98250   8.98250      1.00  2.281264  2.319489
   8.98238   8.98238      1.00  2.288454  2.325119
   8.98227   8.98227      1.00  2.280294  2.315689
   8.98216   8.98216      1.00  2.272864  2.309019
   8.98205   8.98205      1.00  2.286844  2.324229
   8.98194   8.98194      1.00  2.286964  2.325519
   8.98183   8.98183      1.00  2.290894  2.333019
   8.98172   8.98172      1.00  2.289074  2.332399
   8.98161   8.98161      1.00  2.288584  2.332289
   8.98150   8.98150      1.00  2.284634  2.326719
   8.98139   8.98139      1.00  2.285234  2.325469
   8.98128   8.98128      1.00  2.284124  2.322819
   8.98116   8.98116      1.00  2.281984  2.325979
   8.98105   8.98105      1.00  2.285064  2.329549
   8.98094   8.98094      1.00  2.280874  2.321789
   8.98082   8.98082      1.00  2.284344  2.327229
   8.98071   8.98071      1.00  2.282034  2.325299
   8.98059   8.98059      1.00  2.285254  2.328949
   8.98048   8.98048      1.00  2.287374  2.332179
   8.98036   8.98036      1.00  2.283164  2.328669
   8.98024   8.98024      1.00  2.283034  2.330979
   8.98013   8.98013      1.00  2.284134  2.326209
   8.98001   8.98001      1.00  2.280634  2.325749
   8.97989   8.97989      1.00  2.282094  2.328369
   8.97977   8.97977      1.00  2.285324  2.331919
   8.97965   8.97965      1.00  2.285634  2.334789
   8.97954   8.97954      1.00  2.285544  2.329229
   8.97943   8.97943      1.00  2.280514  2.322139
   8.97931   8.97931      1.00  2.284174  2.329559
   8.97920   8.97920      1.00  2.287964  2.336799
   8.97909   8.97909      1.00  2.283564  2.332749
   8.97898   8.97898      1.00  2.276924  2.322249
   8.97886   8.97886      1.00  2.277814  2.318769
   8.97876   8.97876      1.00  2.280474  2.323799
   8.97865   8.97865      1.00  2.278664  2.325399
   8.97853   8.97853      1.00  2.282384  2.327019
   8.97842   8.97842      1.00  2.278804  2.327009
   8.97831   8.97831      1.00  2.286034  2.334509
   8.97820   8.97820      1.00  2.286244  2.333599
   8.97809   8.97809      1.00  2.280594  2.327449
   8.97798   8.97798      1.00  2.281964  2.329659
   8.97787   8.97787      1.00  2.277424  2.322399
   8.97776   8.97776      1.00  2.281524  2.329179
   8.97765   8.97765      1.00  2.277184  2.321959
   8.97754   8.97754      1.00  2.278764  2.326289
   8.97743   8.97743      1.00  2.270064  2.317949
   8.97732   8.97732      1.00  2.280084  2.327209
   8.97722   8.97722      1.00  2.280854  2.323149
   8.97710   8.97710      1.00  2.282764  2.322899
   8.97699   8.97699      1.00  2.282974  2.326559
   8.97689   8.97689      1.00  2.281334  2.328159
   8.97678   8.97678      1.00  2.280664  2.326149
   8.97667   8.97667      1.00  2.275164  2.312249
   8.97656   8.97656      1.00  2.279184  2.314769
   8.97646   8.97646      1.00  2.276284  2.307819
   8.97635   8.97635      1.00  2.274664  2.316469
   8.97624   8.97624      1.00  2.274404  2.314249
   8.97614   8.97614      1.00  2.272364  2.309809
   8.97604   8.97604      1.00  2.277254  2.314439
   8.97594   8.97594      1.00  2.280294  2.327549
   8.97583   8.97583      1.00  2.263994  2.311669
   8.97573   8.97573      1.00  2.278254  2.329069
   8.97563   8.97563      1.00  2.274454  2.322209
   8.97553   8.97553      1.00  2.272194  2.321619
   8.97542   8.97542      1.00  2.271324  2.320059
   8.97532   8.97532      1.00  2.275014  2.327619
   8.97522   8.97522      1.00  2.271304  2.320299
   8.97512   8.97512      1.00  2.269664  2.312939
   8.97501   8.97501      1.00  2.273374  2.322869
   8.97491   8.97491      1.00  2.271664  2.325879
   8.97480   8.97480      1.00  2.271764  2.321399
   8.97470   8.97470      1.00  2.278264  2.327329
   8.97459   8.97459      1.00  2.273264  2.313589
   8.97447   8.97447      1.00  2.269714  2.303529
   8.97437   8.97437      1.00  2.263294  2.296239
   8.97426   8.97426      1.00  2.265474  2.298139
   8.97414   8.97414      1.00  2.267254  2.296219
   8.97402   8.97402      1.00  2.268984  2.310319
   8.97391   8.97391      1.00  2.272444  2.320979
   8.97380   8.97380      1.00  2.268454  2.320019
   8.97368   8.97368      1.00  2.270184  2.320679
   8.97357   8.97357      1.00  2.274904  2.325699
   8.97345   8.97345      1.00  2.269094  2.320669
   8.97334   8.97334      1.00  2.270844  2.320179
   8.97322   8.97322      1.00  2.267734  2.314799
   8.97311   8.97311      1.00  2.266594  2.318969
   8.97299   8.97299      1.00  2.262884  2.295189
   8.97288   8.97288      1.00  2.264044  2.298239
   8.97277   8.97277      1.00  2.255344  2.295629
   8.97265   8.97265      1.00  2.271284  2.318599
   8.97254   8.97254      1.00  2.271084  2.324509
   8.97243   8.97243      1.00  2.268734  2.318559
   8.97231   8.97231      1.00  2.268854  2.315249
   8.97220   8.97220      1.00  2.273154  2.310119
   8.97209   8.97209      1.00  2.263394  2.311979
   8.97198   8.97198      1.00  2.263424  2.314469
   8.97187   8.97187      1.00  2.265004  2.318759
   8.97176   8.97176      1.00  2.262464  2.316779
   8.97165   8.97165      1.00  2.263004  2.314859
   8.97154   8.97154      1.00  2.268494  2.323579
   8.97143   8.97143      1.00  2.265594  2.326429
   8.97132   8.97132      1.00  2.255864  2.312499
   8.97121   8.97121      1.00  2.267034  2.315129
   8.97110   8.97110      1.00  2.268134  2.325689
   8.97098   8.97098      1.00  2.261894  2.320339
   8.97086   8.97086      1.00  2.263114  2.318349
   8.97075   8.97075      1.00  2.261444  2.315619
   8.97064   8.97064      1.00  2.255034  2.311389
   8.97052   8.97052      1.00  2.257884  2.319829
   8.97040   8.97040      1.00  2.261414  2.325209
   8.97029   8.97029      1.00  2.258244  2.319829
   8.97018   8.97018      1.00  2.261454  2.319509
   8.97005   8.97005      1.00  2.266684  2.325679
   8.96993   8.96993      1.00  2.260084  2.310999
   8.96982   8.96982      1.00  2.257234  2.314429
   8.96970   8.96970      1.00  2.247684  2.308209
   8.96958   8.96958      1.00  2.258114  2.311599
   8.96946   8.96946      1.00  2.250594  2.306619
   8.96935   8.96935      1.00  2.261904  2.318129
   8.96924   8.96924      1.00  2.258544  2.317419
   8.96913   8.96913      1.00  2.251874  2.313349
   8.96902   8.96902      1.00  2.262564  2.326649
   8.96891   8.96891      1.00  2.261544  2.323929
   8.96880   8.96880      1.00  2.258284  2.317139
   8.96868   8.96868      1.00  2.260524  2.318419
   8.96857   8.96857      1.00  2.259784  2.319489
   8.96846   8.96846      1.00  2.249404  2.312049
   8.96836   8.96836      1.00  2.252964  2.312409
   8.96824   8.96824      1.00  2.255474  2.320519
   8.96813   8.96813      1.00  2.236974  2.299399
   8.96803   8.96803      1.00  2.251004  2.315149
   8.96792   8.96792      1.00  2.258234  2.320199
   8.96780   8.96780      1.00  2.256374  2.321419
   8.96769   8.96769      1.00  2.257054  2.323289
   8.96758   8.96758      1.00  2.259764  2.321889
   8.96748   8.96748      1.00  2.253234  2.316099
   8.96736   8.96736      1.00  2.251984  2.317389
   8.96725   8.96725      1.00  2.257774  2.319959
   8.96714   8.96714      1.00  2.254664  2.314849
   8.96704   8.96704      1.00  2.252714  2.314199
   8.96693   8.96693      1.00  2.253304  2.313089
   8.96682   8.96682      1.00  2.255784  2.320559
   8.96672   8.96672      1.00  2.254034  2.314879
   8.96661   8.96661      1.00  2.241804  2.305609
   8.96650   8.96650      1.00  2.256704  2.315139
   8.96639   8.96639      1.00  2.254374  2.315389
   8.96629   8.96629      1.00  2.259834  2.322569
   8.96619   8.96619      1.00  2.256564  2.321939
   8.96609   8.96609      1.00  2.248154  2.312469
   8.96598   8.96598      1.00  2.250974  2.317349
   8.96588   8.96588      1.00  2.247074  2.309659
   8.96578   8.96578      1.00  2.252324  2.313429
   8.96567   8.96567      1.00  2.246864  2.307679
   8.96557   8.96557      1.00  2.253454  2.315849
   8.96547   8.96547      1.00  2.255744  2.321369
   8.96537   8.96537      1.00  2.253644  2.321849
   8.96527   8.96527      1.00  2.258184  2.324439
   8.96516   8.96516      1.00  2.240614  2.302509
   8.96506   8.96506      1.00  2.253424  2.320939
   8.96496   8.96496      1.00  2.249334  2.317209
   8.96485   8.96485      1.00  2.246094  2.311569
   8.96474   8.96474      1.00  2.254924  2.321749
   8.96463   8.96463      1.00  2.252414  2.317539
   8.96453   8.96453      1.00  2.258124  2.321809
   8.96442   8.96442      1.00  2.257084  2.321619
   8.96430   8.96430      1.00  2.252734  2.321169
   8.96419   8.96419      1.00  2.251764  2.316119
   8.96408   8.96408      1.00  2.258004  2.325509
   8.96397   8.96397      1.00  2.256344  2.326349
   8.96386   8.96386      1.00  2.253204  2.320109
   8.96374   8.96374      1.00  2.239774  2.307319
   8.96363   8.96363      1.00  2.246464  2.320279
   8.96350   8.96350      1.00  2.249144  2.317609
   8.96339   8.96339      1.00  2.253504  2.322309
   8.96328   8.96328      1.00  2.258674  2.328599
   8.96316   8.96316      1.00  2.258784  2.322679
   8.96304   8.96304      1.00  2.259074  2.324949
   8.96293   8.96293      1.00  2.257154  2.321909
   8.96282   8.96282      1.00  2.252104  2.320729
   8.96270   8.96270      1.00  2.252534  2.320869
   8.96259   8.96259      1.00  2.254284  2.321139
   8.96248   8.96248      1.00  2.253044  2.321949
   8.96237   8.96237      1.00  2.249774  2.321149
   8.96226   8.96226      1.00  2.248304  2.314869
   8.96214   8.96214      1.00  2.236974  2.304339
   8.96202   8.96202      1.00  2.253344  2.317129
   8.96192   8.96192      1.00  2.256534  2.324259
   8.96181   8.96181      1.00  2.253504  2.325039
   8.96170   8.96170      1.00  2.253524  2.320649
   8.96159   8.96159      1.00  2.255564  2.325429
   8.96148   8.96148      1.00  2.247684  2.313179
   8.96137   8.96137      1.00  2.250314  2.317059
   8.96126   8.96126      1.00  2.250514  2.316179
   8.96114   8.96114      1.00  2.248914  2.318549
   8.96103   8.96103      1.00  2.250644  2.317909
   8.96092   8.96092      1.00  2.250324  2.316619
   8.96080   8.96080      1.00  2.253364  2.320199
   8.96068   8.96068      1.00  2.241714  2.310339
   8.96057   8.96057      1.00  2.259284  2.322969
   8.96046   8.96046      1.00  2.253194  2.323329
   8.96034   8.96034      1.00  2.250114  2.317019
   8.96022   8.96022      1.00  2.248244  2.314669
   8.96010   8.96010      1.00  2.247744  2.314149
   8.95999   8.95999      1.00  2.249804  2.321539
   8.95986   8.95986      1.00  2.254544  2.325309
   8.95974   8.95974      1.00  2.254904  2.323749
   8.95963   8.95963      1.00  2.251224  2.321769
   8.95952   8.95952      1.00  2.252164  2.321439
   8.95940   8.95940      1.00  2.258824  2.328429
   8.95928   8.95928      1.00  2.251714  2.320869
   8.95918   8.95918      1.00  2.236314  2.310199
   8.95907   8.95907      1.00  2.253154  2.326709
   8.95895   8.95895      1.00  2.246834  2.317879
   8.95883   8.95883      1.00  2.250604  2.322019
   8.95872   8.95872      1.00  2.249704  2.322559
   8.95861   8.95861      1.00  2.253444  2.326199
   8.95850   8.95850      1.00  2.245834  2.312299
   8.95839   8.95839      1.00  2.256084  2.326029
   8.95828   8.95828      1.00  2.256804  2.326579
   8.95817   8.95817      1.00  2.245874  2.314449
   8.95806   8.95806      1.00  2.258764  2.324939
   8.95796   8.95796      1.00  2.256384  2.322569
   8.95785   8.95785      1.00  2.246834  2.314649
   8.95774   8.95774      1.00  2.239224  2.306129
   8.95762   8.95762      1.00  2.245264  2.308719
   8.95751   8.95751      1.00  2.242824  2.312709
   8.95740   8.95740      1.00  2.251534  2.318969
   8.95730   8.95730      1.00  2.255384  2.323669
   8.95718   8.95718      1.00  2.252944  2.321299
   8.95707   8.95707      1.00  2.252974  2.320269
   8.95697   8.95697      1.00  2.251554  2.321389
   8.95686   8.95686      1.00  2.250504  2.318919
   8.95675   8.95675      1.00  2.243844  2.312239
   8.95664   8.95664      1.00  2.255934  2.321649
   8.95653   8.95653      1.00  2.248944  2.312809
   8.95643   8.95643      1.00  2.242504  2.308209
   8.95632   8.95632      1.00  2.245754  2.311339
   8.95622   8.95622      1.00  2.236814  2.304829
   8.95612   8.95612      1.00  2.249084  2.313819
   8.95602   8.95602      1.00  2.253284  2.321129
   8.95591   8.95591      1.00  2.255814  2.323459
   8.95580   8.95580      1.00  2.247804  2.312529
   8.95570   8.95570      1.00  2.248704  2.315989
   8.95560   8.95560      1.00  2.248564  2.312289
   8.95550   8.95550      1.00  2.244944  2.311059
   8.95539   8.95539      1.00  2.245224  2.311279
   8.95529   8.95529      1.00  2.241644  2.303979
   8.95519   8.95519      1.00  2.245684  2.310289
   8.95509   8.95509      1.00  2.246554  2.309439
   8.95498   8.95498      1.00  2.254824  2.318029
   8.95488   8.95488      1.00  2.254214  2.320709
   8.95477   8.95477      1.00  2.234244  2.300229
   8.95466   8.95466      1.00  2.245914  2.313429
   8.95455   8.95455      1.00  2.248274  2.314569
   8.95445   8.95445      1.00  2.247344  2.311519
   8.95434   8.95434      1.00  2.245824  2.307679
   8.95423   8.95423      1.00  2.250884  2.312339
   8.95411   8.95411      1.00  2.247644  2.309249
   8.95400   8.95400      1.00  2.246694  2.310269
   8.95389   8.95389      1.00  2.244814  2.306249
   8.95377   8.95377      1.00  2.249054  2.307589
   8.95365   8.95365      1.00  2.251914  2.314559
   8.95354   8.95354      1.00  2.255274  2.315049
   8.95342   8.95342      1.00  2.247474  2.309269
   8.95331   8.95331      1.00  2.243194  2.307559
   8.95319   8.95319      1.00  2.229434  2.292799
   8.95308   8.95308      1.00  2.242204  2.303769
   8.95297   8.95297      1.00  2.241494  2.302699
   8.95285   8.95285      1.00  2.243354  2.303719
   8.95273   8.95273      1.00  2.245974  2.305429
   8.95262   8.95262      1.00  2.249004  2.307899
   8.95251   8.95251      1.00  2.251984  2.307519
   8.95240   8.95240      1.00  2.247594  2.306549
   8.95229   8.95229      1.00  2.248914  2.307519
   8.95218   8.95218      1.00  2.243504  2.301759
   8.95206   8.95206      1.00  2.244314  2.300019
   8.95195   8.95195      1.00  2.238484  2.291849
   8.95184   8.95184      1.00  2.240304  2.294209
   8.95173   8.95173      1.00  2.241634  2.295069
   8.95163   8.95163      1.00  2.236764  2.289639
   8.95151   8.95151      1.00  2.247124  2.302149
   8.95140   8.95140      1.00  2.242374  2.295489
   8.95129   8.95129      1.00  2.248264  2.300399
   8.95118   8.95118      1.00  2.245944  2.301069
   8.95106   8.95106      1.00  2.244064  2.297049
   8.95094   8.95094      1.00  2.241114  2.292549
   8.95083   8.95083      1.00  2.239534  2.290869
   8.95072   8.95072      1.00  2.237064  2.286579
   8.95060   8.95060      1.00  2.237494  2.289589
   8.95048   8.95048      1.00  2.238844  2.290309
   8.95037   8.95037      1.00  2.243824  2.293259
   8.95025   8.95025      1.00  2.241104  2.288929
   8.95013   8.95013      1.00  2.239544  2.287599
   8.95001   8.95001      1.00  2.241014  2.289149
   8.94990   8.94990      1.00  2.242784  2.289749
   8.94978   8.94978      1.00  2.240834  2.287579
   8.94967   8.94967      1.00  2.240214  2.283409
   8.94955   8.94955      1.00  2.241704  2.284899
   8.94944   8.94944      1.00  2.230454  2.271269
   8.94932   8.94932      1.00  2.238424  2.276849
   8.94920   8.94920      1.00  2.236194  2.274889
   8.94909   8.94909      1.00  2.237304  2.278829
   8.94899   8.94899      1.00  2.237934  2.278809
   8.94888   8.94888      1.00  2.238494  2.276369
   8.94876   8.94876      1.00  2.238144  2.275679
   8.94864   8.94864      1.00  2.239704  2.278099
   8.94853   8.94853      1.00  2.236424  2.275529
   8.94843   8.94843      1.00  2.215254  2.250679
   8.94832   8.94832      1.00  2.227474  2.263239
   8.94821   8.94821      1.00  2.228454  2.262479
   8.94811   8.94811      1.00  2.228974  2.260569
   8.94799   8.94799      1.00  2.231534  2.262519
   8.94788   8.94788      1.00  2.231814  2.262469
   8.94777   8.94777      1.00  2.236074  2.266869
   8.94766   8.94766      1.00  2.236064  2.263609
   8.94755   8.94755      1.00  2.235984  2.262939
   8.94744   8.94744      1.00  2.229374  2.254429
   8.94732   8.94732      1.00  2.220314  2.240729
   8.94722   8.94722      1.00  2.231234  2.254209
   8.94711   8.94711      1.00  2.225744  2.245519
   8.94700   8.94700      1.00  2.223304  2.240669
   8.94689   8.94689      1.00  2.218624  2.239369
   8.94678   8.94678      1.00  2.226214  2.241619
   8.94668   8.94668      1.00  2.230994  2.245609
   8.94656   8.94656      1.00  2.226964  2.240569
   8.94645   8.94645      1.00  2.227794  2.240359
   8.94636   8.94636      1.00  2.228214  2.238419
   8.94626   8.94626      1.00  2.230454  2.239719
   8.94615   8.94615      1.00  2.228064  2.238749
   8.94605   8.94605      1.00  2.221984  2.229749
   8.94595   8.94595      1.00  2.223444  2.230989
   8.94584   8.94584      1.00  2.220084  2.222469
   8.94574   8.94574      1.00  2.216394  2.217099
   8.94563   8.94563      1.00  2.223974  2.223619
   8.94553   8.94553      1.00  2.228454  2.230829
   8.94543   8.94543      1.00  2.228434  2.227489
   8.94532   8.94532      1.00  2.221354  2.215279
   8.94522   8.94522      1.00  2.216704  2.211279
   8.94512   8.94512      1.00  2.222434  2.213779
   8.94502   8.94502      1.00  2.217564  2.207019
   8.94491   8.94491      1.00  2.215244  2.201649
   8.94480   8.94480      1.00  2.217874  2.204789
   8.94470   8.94470      1.00  2.215244  2.198259
   8.94459   8.94459      1.00  2.219234  2.202039
   8.94447   8.94447      1.00  2.220374  2.196729
   8.94436   8.94436      1.00  2.220274  2.193699
   8.94426   8.94426      1.00  2.221184  2.195389
   8.94415   8.94415      1.00  2.223824  2.197759
   8.94403   8.94403      1.00  2.219364  2.187249
   8.94391   8.94391      1.00  2.215324  2.178219
   8.94380   8.94380      1.00  2.202424  2.163579
   8.94369   8.94369      1.00  2.210314  2.164729
   8.94358   8.94358      1.00  2.210344  2.163389
   8.94346   8.94346      1.00  2.214904  2.164289
   8.94335   8.94335      1.00  2.215064  2.162299
   8.94324   8.94324      1.00  2.217424  2.164389
   8.94311   8.94311      1.00  2.218284  2.157279
   8.94300   8.94300      1.00  2.220044  2.155679
   8.94289   8.94289      1.00  2.221044  2.158379
   8.94278   8.94278      1.00  2.218024  2.150039
   8.94266   8.94266      1.00  2.207914  2.134859
   8.94254   8.94254      1.00  2.208024  2.129189
   8.94243   8.94243      1.00  2.209524  2.126489
   8.94232   8.94232      1.00  2.211054  2.122949
   8.94221   8.94221      1.00  2.198884  2.106449
   8.94209   8.94209      1.00  2.214594  2.115569
   8.94199   8.94199      1.00  2.216724  2.111249
   8.94188   8.94188      1.00  2.218054  2.106509
   8.94177   8.94177      1.00  2.218944  2.098549
   8.94165   8.94165      1.00  2.216314  2.093349
   8.94155   8.94155      1.00  2.215854  2.082149
   8.94144   8.94144      1.00  2.216114  2.078849
   8.94133   8.94133      1.00  2.213064  2.067499
   8.94121   8.94121      1.00  2.206424  2.055679
   8.94110   8.94110      1.00  2.212374  2.051989
   8.94099   8.94099      1.00  2.210274  2.042139
   8.94087   8.94087      1.00  2.209924  2.034769
   8.94076   8.94076      1.00  2.217914  2.030439
   8.94065   8.94065      1.00  2.204234  2.008189
   8.94053   8.94053      1.00  2.217784  2.013259
   8.94041   8.94041      1.00  2.215394  1.996299
   8.94029   8.94029      1.00  2.211414  1.982349
   8.94018   8.94018      1.00  2.209054  1.969109
   8.94005   8.94005      1.00  2.207444  1.956379
   8.93993   8.93993      1.00  2.208754  1.941339
   8.93981   8.93981      1.00  2.212784  1.927999
   8.93970   8.93970      1.00  2.215814  1.921099
   8.93959   8.93959      1.00  2.218744  1.909929
   8.93948   8.93948      1.00  2.215684  1.891259
   8.93936   8.93936      1.00  2.219134  1.873669
   8.93924   8.93924      1.00  2.215344  1.855959
   8.93913   8.93913      1.00  2.212364  1.837729
   8.93902   8.93902      1.00  2.194824  1.800039
   8.93891   8.93891      1.00  2.209504  1.793249
   8.93880   8.93880      1.00  2.210154  1.773749
   8.93869   8.93869      1.00  2.209224  1.750919
   8.93857   8.93857      1.00  2.216454  1.725059
   8.93846   8.93846      1.00  2.211754  1.700259
   8.93835   8.93835      1.00  2.217604  1.673319
   8.93825   8.93825      1.00  2.217314  1.648619
   8.93813   8.93813      1.00  2.214994  1.618599
   8.93803   8.93803      1.00  2.215384  1.582219
   8.93792   8.93792      1.00  2.212444  1.552009
   8.93781   8.93781      1.00  2.212784  1.514909
   8.93769   8.93769      1.00  2.205804  1.480179
   8.93758   8.93758      1.00  2.210534  1.445599
   8.93747   8.93747      1.00  2.208914  1.405449
   8.93736   8.93736      1.00  2.200454  1.369579
   8.93725   8.93725      1.00  2.216824  1.340149
   8.93714   8.93714      1.00  2.217284  1.304579
   8.93704   8.93704      1.00  2.219394  1.266649
   8.93693   8.93693      1.00  2.214834  1.236839
   8.93682   8.93682      1.00  2.211654  1.194859
   8.93671   8.93671      1.00  2.212374  1.155349
   8.93661   8.93661      1.00  2.212594  1.119059
   8.93650   8.93650      1.00  2.212294  1.085119
   8.93639   8.93639      1.00  2.208264  1.044349
   8.93628   8.93628      1.00  2.207514  1.004759
   8.93618   8.93618      1.00  2.209114   .974779
   8.93608   8.93608      1.00  2.217774   .942959
   8.93598   8.93598      1.00  2.204504   .901629
   8.93587   8.93587      1.00  2.218564   .874259
   8.93577   8.93577      1.00  2.221494   .845269
   8.93567   8.93567      1.00  2.215584   .813609
   8.93556   8.93556      1.00  2.213044   .781079
   8.93546   8.93546      1.00  2.207894   .750799
   8.93536   8.93536      1.00  2.210094   .720229
   8.93526   8.93526      1.00  2.212284   .696989
   8.93516   8.93516      1.00  2.216784   .672849
   8.93505   8.93505      1.00  2.217384   .644449
   8.93495   8.93495      1.00  2.219304   .620699
   8.93484   8.93484      1.00  2.221164   .599539
   8.93473   8.93473      1.00  2.218824   .578009
   8.93462   8.93462      1.00  2.202504   .553669
   8.93452   8.93452      1.00  2.208344   .539799
   8.93441   8.93441      1.00  2.214204   .519469
   8.93428   8.93428      1.00  2.211144   .501599
   8.93417   8.93417      1.00  2.214754   .483799
   8.93407   8.93407      1.00  2.214054   .468949
   8.93396   8.93396      1.00  2.216414   .454709
   8.93384   8.93384      1.00  2.214634   .443549
   8.93372   8.93372      1.00  2.220034   .428039
   8.93361   8.93361      1.00  2.220044   .415759
   8.93350   8.93350      1.00  2.220414   .403159
   8.93338   8.93338      1.00  2.222984   .394359
   8.93325   8.93325      1.00  2.217024   .382469
   8.93314   8.93314      1.00  2.212894   .372199
   8.93304   8.93304      1.00  2.201554   .361519
   8.93292   8.93292      1.00  2.216994   .354339
   8.93279   8.93279      1.00  2.217534   .347269
   8.93269   8.93269      1.00  2.222634   .339909
   8.93257   8.93257      1.00  2.217124   .331829
   8.93245   8.93245      1.00  2.220664   .328369
   8.93234   8.93234      1.00  2.223814   .321339
   8.93223   8.93223      1.00  2.221514   .317789
   8.93213   8.93213      1.00  2.220884   .312029
   8.93201   8.93201      1.00  2.210464   .306699
   8.93190   8.93190      1.00  2.215584   .304399
   8.93179   8.93179      1.00  2.215074   .301729
   8.93168   8.93168      1.00  2.217084   .299749
   8.93157   8.93157      1.00  2.216794   .296889
   8.93146   8.93146      1.00  2.213644   .293689
   8.93135   8.93135      1.00  2.222374   .294389
   8.93124   8.93124      1.00  2.221274   .290849
   8.93112   8.93112      1.00  2.221694   .290449
   8.93101   8.93101      1.00  2.217994   .288179
   8.93090   8.93090      1.00  2.222574   .287609
   8.93078   8.93078      1.00  2.220394   .286929
   8.93067   8.93067      1.00  2.210424   .284809
   8.93055   8.93055      1.00  2.211444   .285139
   8.93043   8.93043      1.00  2.218054   .286219
   8.93032   8.93032      1.00  2.216634   .285949
   8.93019   8.93019      1.00  2.222374   .285229
   8.93007   8.93007      1.00  2.227604   .286859
   8.92995   8.92995      1.00  2.204814   .282779
   8.92984   8.92984      1.00  2.216994   .283409
   8.92972   8.92972      1.00  2.221744   .284519
   8.92960   8.92960      1.00  2.215014   .284139
   8.92949   8.92949      1.00  2.216884   .284009
   8.92938   8.92938      1.00  2.218894   .284439
   8.92926   8.92926      1.00  2.216704   .283869
   8.92914   8.92914      1.00  2.219244   .285049
   8.92903   8.92903      1.00  2.224874   .285409
   8.92893   8.92893      1.00  2.226964   .287189
   8.92881   8.92881      1.00  2.224654   .286049
   8.92870   8.92870      1.00  2.228484   .287479
   8.92859   8.92859      1.00  2.221994   .287559
   8.92848   8.92848      1.00  2.225444   .286359
   8.92837   8.92837      1.00  2.208394   .284019
   8.92826   8.92826      1.00  2.220804   .284949
   8.92815   8.92815      1.00  2.222144   .284679
   8.92804   8.92804      1.00  2.218484   .281459
   8.92793   8.92793      1.00  2.219874   .282229
   8.92781   8.92781      1.00  2.221534   .284779
   8.92771   8.92771      1.00  2.232414   .285569
   8.92760   8.92760      1.00  2.230334   .286099
   8.92748   8.92748      1.00  2.227214   .284299
   8.92737   8.92737      1.00  2.226824   .282579
   8.92726   8.92726      1.00  2.220094   .283579
   8.92716   8.92716      1.00  2.223504   .281489
   8.92704   8.92704      1.00  2.222624   .282769
   8.92693   8.92693      1.00  2.227244   .285499
   8.92683   8.92683      1.00  2.225234   .283859
   8.92672   8.92672      1.00  2.218424   .287249
   8.92661   8.92661      1.00  2.228324   .284509
   8.92650   8.92650      1.00  2.228474   .283829
   8.92640   8.92640      1.00  2.234244   .283679
   8.92630   8.92630      1.00  2.233614   .284749
   8.92619   8.92619      1.00  2.227404   .283989
   8.92608   8.92608      1.00  2.228734   .284879
   8.92599   8.92599      1.00  2.228124   .284519
   8.92589   8.92589      1.00  2.228764   .284909
   8.92578   8.92578      1.00  2.228764   .285889
   8.92567   8.92567      1.00  2.229524   .286239
   8.92557   8.92557      1.00  2.229844   .285169
   8.92547   8.92547      1.00  2.233304   .286909
   8.92537   8.92537      1.00  2.223124   .288119
   8.92526   8.92526      1.00  2.234584   .289709
   8.92516   8.92516      1.00  2.232174   .292179
   8.92506   8.92506      1.00  2.234604   .293299
   8.92495   8.92495      1.00  2.231374   .292999
   8.92484   8.92484      1.00  2.227584   .292389
   8.92474   8.92474      1.00  2.231044   .296729
   8.92463   8.92463      1.00  2.231904   .299309
   8.92452   8.92452      1.00  2.234534   .298629
   8.92440   8.92440      1.00  2.237744   .300819
   8.92430   8.92430      1.00  2.237174   .302859
   8.92420   8.92420      1.00  2.236864   .303789
   8.92408   8.92408      1.00  2.235374   .304439
   8.92396   8.92396      1.00  2.241594   .307689
   8.92385   8.92385      1.00  2.220324   .303949
   8.92374   8.92374      1.00  2.231164   .309679
   8.92362   8.92362      1.00  2.235804   .309709
   8.92350   8.92350      1.00  2.230504   .311039
   8.92338   8.92338      1.00  2.233864   .311829
   8.92327   8.92327      1.00  2.242204   .313889
   8.92315   8.92315      1.00  2.235304   .315399
   8.92303   8.92303      1.00  2.241694   .321969
   8.92292   8.92292      1.00  2.244614   .324709
   8.92281   8.92281      1.00  2.237654   .325239
   8.92269   8.92269      1.00  2.236964   .324749
   8.92257   8.92257      1.00  2.237274   .326349
   8.92246   8.92246      1.00  2.235224   .325599
   8.92236   8.92236      1.00  2.232014   .327289
   8.92224   8.92224      1.00  2.229374   .330539
   8.92213   8.92213      1.00  2.240544   .333429
   8.92202   8.92202      1.00  2.244334   .335099
   8.92191   8.92191      1.00  2.241434   .335429
   8.92180   8.92180      1.00  2.244514   .336699
   8.92169   8.92169      1.00  2.238014   .338049
   8.92158   8.92158      1.00  2.240184   .342069
   8.92147   8.92147      1.00  2.240524   .347139
   8.92136   8.92136      1.00  2.234654   .346379
   8.92124   8.92124      1.00  2.236764   .344829
   8.92113   8.92113      1.00  2.235994   .345689
   8.92102   8.92102      1.00  2.240674   .347589
   8.92090   8.92090      1.00  2.240754   .349449
   8.92078   8.92078      1.00  2.241954   .352239
   8.92068   8.92068      1.00  2.225194   .348199
   8.92056   8.92056      1.00  2.243354   .351419
   8.92044   8.92044      1.00  2.243494   .350959
   8.92032   8.92032      1.00  2.239724   .352099
   8.92021   8.92021      1.00  2.244654   .354169
   8.92009   8.92009      1.00  2.237564   .354609
   8.91996   8.91996      1.00  2.236734   .354869
   8.91984   8.91984      1.00  2.240374   .354569
   8.91973   8.91973      1.00  2.237914   .357639
   8.91962   8.91962      1.00  2.238224   .356529
   8.91950   8.91950      1.00  2.244014   .357519
   8.91939   8.91939      1.00  2.240774   .357679
   8.91927   8.91927      1.00  2.239234   .357679
   8.91916   8.91916      1.00  2.240844   .357019
   8.91905   8.91905      1.00  2.230564   .355069
   8.91893   8.91893      1.00  2.238764   .356469
   8.91882   8.91882      1.00  2.240184   .357079
   8.91872   8.91872      1.00  2.236274   .356099
   8.91860   8.91860      1.00  2.238404   .356189
   8.91848   8.91848      1.00  2.242494   .356269
   8.91838   8.91838      1.00  2.239654   .354079
   8.91827   8.91827      1.00  2.241454   .355139
   8.91817   8.91817      1.00  2.242634   .355319
   8.91805   8.91805      1.00  2.242834   .356929
   8.91794   8.91794      1.00  2.238504   .355509
   8.91784   8.91784      1.00  2.239364   .357609
   8.91772   8.91772      1.00  2.237694   .353849
   8.91761   8.91761      1.00  2.232964   .353399
   8.91750   8.91750      1.00  2.233424   .354939
   8.91740   8.91740      1.00  2.221834   .351859
   8.91729   8.91729      1.00  2.238604   .354439
   8.91717   8.91717      1.00  2.240994   .355249
   8.91707   8.91707      1.00  2.241654   .353509
   8.91696   8.91696      1.00  2.242334   .352949
   8.91685   8.91685      1.00  2.237434   .349729
   8.91674   8.91674      1.00  2.239734   .350639
   8.91663   8.91663      1.00  2.236904   .351619
   8.91653   8.91653      1.00  2.236704   .349739
   8.91642   8.91642      1.00  2.237334   .348889
   8.91631   8.91631      1.00  2.241074   .349229
   8.91621   8.91621      1.00  2.237174   .345429
   8.91611   8.91611      1.00  2.237824   .345059
   8.91600   8.91600      1.00  2.226764   .345979
   8.91590   8.91590      1.00  2.240364   .345689
   8.91580   8.91580      1.00  2.242544   .344489
   8.91569   8.91569      1.00  2.241834   .342949
   8.91559   8.91559      1.00  2.241284   .342129
   8.91549   8.91549      1.00  2.238544   .342039
   8.91539   8.91539      1.00  2.235534   .340989
   8.91529   8.91529      1.00  2.233844   .339999
   8.91518   8.91518      1.00  2.234394   .336649
   8.91508   8.91508      1.00  2.238174   .335749
   8.91498   8.91498      1.00  2.239274   .336199
   8.91487   8.91487      1.00  2.241094   .335469
   8.91476   8.91476      1.00  2.240774   .333189
   8.91465   8.91465      1.00  2.242184   .334159
   8.91454   8.91454      1.00  2.224214   .330909
   8.91443   8.91443      1.00  2.237844   .332299
   8.91431   8.91431      1.00  2.237094   .331039
   8.91420   8.91420      1.00  2.236064   .329779
   8.91410   8.91410      1.00  2.235384   .327349
   8.91398   8.91398      1.00  2.237564   .328889
   8.91387   8.91387      1.00  2.236994   .326649
   8.91376   8.91376      1.00  2.241714   .324619
   8.91365   8.91365      1.00  2.238884   .323709
   8.91353   8.91353      1.00  2.238354   .323359
   8.91341   8.91341      1.00  2.239734   .323659
   8.91329   8.91329      1.00  2.234144   .321229
   8.91318   8.91318      1.00  2.235934   .319639
   8.91307   8.91307      1.00  2.222574   .317669
   8.91295   8.91295      1.00  2.229594   .316909
   8.91283   8.91283      1.00  2.232304   .316719
   8.91272   8.91272      1.00  2.233334   .315569
   8.91261   8.91261      1.00  2.236634   .315759
   8.91250   8.91250      1.00  2.239914   .315889
   8.91238   8.91238      1.00  2.241194   .313199
   8.91227   8.91227      1.00  2.238404   .312289
   8.91216   8.91216      1.00  2.234164   .310779
   8.91205   8.91205      1.00  2.232554   .309739
   8.91194   8.91194      1.00  2.233614   .308759
   8.91183   8.91183      1.00  2.233074   .306889
   8.91172   8.91172      1.00  2.234874   .306299
   8.91161   8.91161      1.00  2.232434   .303209
   8.91150   8.91150      1.00  2.219614   .301549
   8.91140   8.91140      1.00  2.230394   .301569
   8.91129   8.91129      1.00  2.237764   .300629
   8.91117   8.91117      1.00  2.236554   .300779
   8.91105   8.91105      1.00  2.233484   .300039
   8.91094   8.91094      1.00  2.234874   .299699
   8.91083   8.91083      1.00  2.235294   .296999
   8.91071   8.91071      1.00  2.229404   .295669
   8.91059   8.91059      1.00  2.232974   .294639
   8.91048   8.91048      1.00  2.230034   .293339
   8.91037   8.91037      1.00  2.233494   .292649
   8.91025   8.91025      1.00  2.235874   .292349
   8.91013   8.91013      1.00  2.233344   .289949
   8.91001   8.91001      1.00  2.221404   .289459
   8.90990   8.90990      1.00  2.232844   .289639
   8.90977   8.90977      1.00  2.236424   .287199
   8.90965   8.90965      1.00  2.231924   .287279
   8.90955   8.90955      1.00  2.228954   .286849
   8.90944   8.90944      1.00  2.230574   .286539
   8.90932   8.90932      1.00  2.228074   .283779
   8.90921   8.90921      1.00  2.232564   .283209
   8.90910   8.90910      1.00  2.233114   .283359
   8.90898   8.90898      1.00  2.233574   .281979
   8.90887   8.90887      1.00  2.231204   .281189
   8.90875   8.90875      1.00  2.235354   .281379
   8.90864   8.90864      1.00  2.232154   .280859
   8.90854   8.90854      1.00  2.227844   .279379
   8.90843   8.90843      1.00  2.223254   .277829
   8.90831   8.90831      1.00  2.224854   .277909
   8.90821   8.90821      1.00  2.227624   .278089
   8.90811   8.90811      1.00  2.227124   .278099
   8.90799   8.90799      1.00  2.223664   .277579
   8.90788   8.90788      1.00  2.230584   .278469
   8.90777   8.90777      1.00  2.227234   .277739
   8.90766   8.90766      1.00  2.230024   .278509
   8.90754   8.90754      1.00  2.230934   .278889
   8.90743   8.90743      1.00  2.231854   .279059
   8.90733   8.90733      1.00  2.227944   .279389
   8.90722   8.90722      1.00  2.223574   .279149
   8.90711   8.90711      1.00  2.221594   .277559
   8.90700   8.90700      1.00  2.222864   .280029
   8.90689   8.90689      1.00  2.203594   .278369
   8.90678   8.90678      1.00  2.222504   .281119
   8.90667   8.90667      1.00  2.226474   .279869
   8.90656   8.90656      1.00  2.224344   .281859
   8.90646   8.90646      1.00  2.228904   .282779
   8.90636   8.90636      1.00  2.225334   .282869
   8.90626   8.90626      1.00  2.227384   .283249
   8.90615   8.90615      1.00  2.226304   .283809
   8.90605   8.90605      1.00  2.221824   .284809
   8.90595   8.90595      1.00  2.222154   .284509
   8.90584   8.90584      1.00  2.216034   .284859
   8.90573   8.90573      1.00  2.221374   .286209
   8.90564   8.90564      1.00  2.220824   .288299
   8.90553   8.90553      1.00  2.224014   .290379
   8.90543   8.90543      1.00  2.224854   .289369
   8.90532   8.90532      1.00  2.205804   .288149
   8.90523   8.90523      1.00  2.223644   .290799
   8.90513   8.90513      1.00  2.219944   .292019
   8.90502   8.90502      1.00  2.222254   .292379
   8.90491   8.90491      1.00  2.216624   .291379
   8.90481   8.90481      1.00  2.212814   .291119
   8.90470   8.90470      1.00  2.215704   .292829
   8.90459   8.90459      1.00  2.218884   .293569
   8.90448   8.90448      1.00  2.218864   .294049
   8.90437   8.90437      1.00  2.220074   .296049
   8.90427   8.90427      1.00  2.221944   .297679
   8.90415   8.90415      1.00  2.222614   .299339
   8.90403   8.90403      1.00  2.217394   .300339
   8.90392   8.90392      1.00  2.202564   .296799
   8.90382   8.90382      1.00  2.220244   .298609
   8.90370   8.90370      1.00  2.215534   .299949
   8.90358   8.90358      1.00  2.217714   .301189
   8.90346   8.90346      1.00  2.211364   .299149
   8.90335   8.90335      1.00  2.213604   .301949
   8.90322   8.90322      1.00  2.213304   .301719
   8.90311   8.90311      1.00  2.221254   .304249
   8.90300   8.90300      1.00  2.222754   .305449
   8.90289   8.90289      1.00  2.214824   .304159
   8.90277   8.90277      1.00  2.221204   .307409
   8.90265   8.90265      1.00  2.213484   .307159
   8.90255   8.90255      1.00  2.211804   .305979
   8.90244   8.90244      1.00  2.209264   .308239
   8.90232   8.90232      1.00  2.203554   .308079
   8.90220   8.90220      1.00  2.208074   .309119
   8.90210   8.90210      1.00  2.212424   .310879
   8.90199   8.90199      1.00  2.220484   .312309
   8.90187   8.90187      1.00  2.219064   .313059
   8.90177   8.90177      1.00  2.219544   .313149
   8.90166   8.90166      1.00  2.217814   .312739
   8.90155   8.90155      1.00  2.211634   .310549
   8.90144   8.90144      1.00  2.204974   .311559
   8.90132   8.90132      1.00  2.213754   .313909
   8.90121   8.90121      1.00  2.213984   .313949
   8.90110   8.90110      1.00  2.209434   .314129
   8.90098   8.90098      1.00  2.214504   .314719
   8.90087   8.90087      1.00  2.201054   .314359
   8.90076   8.90076      1.00  2.210574   .315889
   8.90064   8.90064      1.00  2.218374   .317319
   8.90052   8.90052      1.00  2.214524   .318849
   8.90040   8.90040      1.00  2.215374   .321869
   8.90028   8.90028      1.00  2.214064   .320049
   8.90017   8.90017      1.00  2.213384   .320399
   8.90005   8.90005      1.00  2.206334   .319139
   8.89993   8.89993      1.00  2.211014   .320249
   8.89982   8.89982      1.00  2.213204   .322429
   8.89970   8.89970      1.00  2.209384   .322639
   8.89959   8.89959      1.00  2.214474   .322149
   8.89947   8.89947      1.00  2.219064   .322739
   8.89935   8.89935      1.00  2.218504   .323699
   8.89925   8.89925      1.00  2.202994   .324449
   8.89913   8.89913      1.00  2.217644   .327919
   8.89901   8.89901      1.00  2.213314   .326569
   8.89890   8.89890      1.00  2.211414   .326109
   8.89880   8.89880      1.00  2.208584   .324639
   8.89868   8.89868      1.00  2.210674   .325059
   8.89857   8.89857      1.00  2.211834   .324479
   8.89846   8.89846      1.00  2.210954   .325529
   8.89836   8.89836      1.00  2.215594   .326109
   8.89824   8.89824      1.00  2.211644   .326909
   8.89813   8.89813      1.00  2.216894   .327179
   8.89802   8.89802      1.00  2.218824   .327659
   8.89791   8.89791      1.00  2.214764   .327909
   8.89780   8.89780      1.00  2.212564   .329019
   8.89769   8.89769      1.00  2.197424   .325549
   8.89758   8.89758      1.00  2.208414   .327819
   8.89748   8.89748      1.00  2.211174   .328269
   8.89736   8.89736      1.00  2.207784   .327679
   8.89725   8.89725      1.00  2.215444   .329929
   8.89715   8.89715      1.00  2.215614   .330919
   8.89704   8.89704      1.00  2.219634   .331259
   8.89693   8.89693      1.00  2.223024   .330649
   8.89681   8.89681      1.00  2.210304   .330159
   8.89671   8.89671      1.00  2.211024   .331239
   8.89660   8.89660      1.00  2.210974   .332029
   8.89649   8.89649      1.00  2.210934   .332429
   8.89639   8.89639      1.00  2.211474   .332389
   8.89629   8.89629      1.00  2.211714   .331459
   8.89618   8.89618      1.00  2.217304   .332369
   8.89608   8.89608      1.00  2.196754   .329309
   8.89598   8.89598      1.00  2.218764   .335429
   8.89588   8.89588      1.00  2.217724   .332649
   8.89577   8.89577      1.00  2.216924   .333979
   8.89567   8.89567      1.00  2.219764   .334599
   8.89556   8.89556      1.00  2.212964   .331789
   8.89547   8.89547      1.00  2.215704   .333549
   8.89537   8.89537      1.00  2.210434   .333309
   8.89526   8.89526      1.00  2.212204   .332679
   8.89516   8.89516      1.00  2.212004   .334409
   8.89506   8.89506      1.00  2.215054   .335079
   8.89495   8.89495      1.00  2.213594   .334939
   8.89484   8.89484      1.00  2.218034   .335859
   8.89473   8.89473      1.00  2.205674   .335099
   8.89462   8.89462      1.00  2.219414   .335499
   8.89452   8.89452      1.00  2.215534   .334079
   8.89440   8.89440      1.00  2.210734   .334219
   8.89429   8.89429      1.00  2.213004   .333749
   8.89418   8.89418      1.00  2.209734   .333139
   8.89408   8.89408      1.00  2.211484   .334359
   8.89396   8.89396      1.00  2.215554   .335599
   8.89384   8.89384      1.00  2.218294   .334839
   8.89373   8.89373      1.00  2.217744   .337059
   8.89362   8.89362      1.00  2.216234   .337009
   8.89350   8.89350      1.00  2.216804   .338339
   8.89338   8.89338      1.00  2.219544   .337639
   8.89326   8.89326      1.00  2.218914   .336699
   8.89316   8.89316      1.00  2.212134   .335259
   8.89304   8.89304      1.00  2.202304   .335039
   8.89292   8.89292      1.00  2.209764   .335869
   8.89281   8.89281      1.00  2.213954   .334679
   8.89270   8.89270      1.00  2.214734   .336659
   8.89259   8.89259      1.00  2.215294   .334439
   8.89247   8.89247      1.00  2.222184   .336259
   8.89235   8.89235      1.00  2.219404   .335879
   8.89224   8.89224      1.00  2.221404   .335589
   8.89213   8.89213      1.00  2.214154   .334919
   8.89202   8.89202      1.00  2.215284   .335419
   8.89191   8.89191      1.00  2.214894   .335129
   8.89180   8.89180      1.00  2.215394   .334629
   8.89169   8.89169      1.00  2.214824   .334569
   8.89158   8.89158      1.00  2.206084   .333499
   8.89148   8.89148      1.00  2.218604   .335639
   8.89137   8.89137      1.00  2.220604   .335539
   8.89125   8.89125      1.00  2.221184   .336499
   8.89114   8.89114      1.00  2.222594   .337019
   8.89102   8.89102      1.00  2.219604   .334889
   8.89091   8.89091      1.00  2.217904   .335909
   8.89080   8.89080      1.00  2.219504   .337009
   8.89068   8.89068      1.00  2.216214   .335999
   8.89057   8.89057      1.00  2.218354   .336179
   8.89046   8.89046      1.00  2.214654   .336849
   8.89033   8.89033      1.00  2.211654   .335839
   8.89021   8.89021      1.00  2.215604   .337149
   8.89009   8.89009      1.00  2.220484   .336749
   8.88997   8.88997      1.00  2.208574   .333329
   8.88985   8.88985      1.00  2.219074   .335019
   8.88974   8.88974      1.00  2.220964   .334209
   8.88963   8.88963      1.00  2.219614   .334089
   8.88951   8.88951      1.00  2.212404   .332559
   8.88940   8.88940      1.00  2.217764   .332129
   8.88928   8.88928      1.00  2.217704   .335449
   8.88917   8.88917      1.00  2.218144   .333589
   8.88906   8.88906      1.00  2.218704   .334439
   8.88895   8.88895      1.00  2.220294   .334209
   8.88884   8.88884      1.00  2.223304   .334219
   8.88872   8.88872      1.00  2.224374   .333439
   8.88861   8.88861      1.00  2.222514   .334619
   8.88851   8.88851      1.00  2.218614   .330769
   8.88839   8.88839      1.00  2.208354   .329939
   8.88828   8.88828      1.00  2.218484   .330579
   8.88818   8.88818      1.00  2.220124   .329349
   8.88806   8.88806      1.00  2.217314   .330739
   8.88795   8.88795      1.00  2.224114   .331239
   8.88784   8.88784      1.00  2.222714   .329309
   8.88773   8.88773      1.00  2.220494   .330219
   8.88762   8.88762      1.00  2.224184   .329259
   8.88751   8.88751      1.00  2.227954   .328989
   8.88740   8.88740      1.00  2.228354   .328259
   8.88729   8.88729      1.00  2.221594   .328859
   8.88718   8.88718      1.00  2.222594   .328909
   8.88707   8.88707      1.00  2.219754   .327909
   8.88696   8.88696      1.00  2.221704   .330269
   8.88686   8.88686      1.00  2.222364   .329099
   8.88674   8.88674      1.00  2.209234   .325779
   8.88664   8.88664      1.00  2.228174   .325729
   8.88653   8.88653      1.00  2.229924   .328169
   8.88643   8.88643      1.00  2.229284   .326889
   8.88632   8.88632      1.00  2.227644   .326909
   8.88622   8.88622      1.00  2.226854   .328719
   8.88612   8.88612      1.00  2.225354   .326589
   8.88602   8.88602      1.00  2.228344   .324149
   8.88591   8.88591      1.00  2.223044   .322769
   8.88581   8.88581      1.00  2.221664   .323709
   8.88571   8.88571      1.00  2.225214   .323839
   8.88560   8.88560      1.00  2.223414   .323589
   8.88550   8.88550      1.00  2.224804   .323409
   8.88539   8.88539      1.00  2.227524   .323279
   8.88529   8.88529      1.00  2.222924   .321839
   8.88520   8.88520      1.00  2.230634   .321419
   8.88509   8.88509      1.00  2.225544   .321049
   8.88498   8.88498      1.00  2.226824   .319599
   8.88488   8.88488      1.00  2.224474   .320459
   8.88478   8.88478      1.00  2.222294   .319909
   8.88467   8.88467      1.00  2.224694   .319139
   8.88455   8.88455      1.00  2.226694   .320209
   8.88445   8.88445      1.00  2.227554   .320629
   8.88434   8.88434      1.00  2.230354   .320089
   8.88423   8.88423      1.00  2.230034   .317809
   8.88412   8.88412      1.00  2.226984   .319259
   8.88401   8.88401      1.00  2.228664   .318399
   8.88390   8.88390      1.00  2.218194   .317509
   8.88378   8.88378      1.00  2.217264   .317679
   8.88366   8.88366      1.00  2.224504   .317219
   8.88354   8.88354      1.00  2.226244   .317409
   8.88343   8.88343      1.00  2.221174   .317439
   8.88331   8.88331      1.00  2.224034   .318139
   8.88319   8.88319      1.00  2.228894   .318059
   8.88309   8.88309      1.00  2.226784   .317859
   8.88298   8.88298      1.00  2.229234   .319689
   8.88286   8.88286      1.00  2.227154   .318229
   8.88274   8.88274      1.00  2.228474   .317779
   8.88263   8.88263      1.00  2.226874   .319959
   8.88253   8.88253      1.00  2.223024   .318639
   8.88241   8.88241      1.00  2.223344   .318069
   8.88229   8.88229      1.00  2.220884   .316769
   8.88218   8.88218      1.00  2.213074   .314719
   8.88208   8.88208      1.00  2.222584   .317199
   8.88197   8.88197      1.00  2.225584   .317049
   8.88186   8.88186      1.00  2.227404   .317519
   8.88176   8.88176      1.00  2.230204   .318919
   8.88165   8.88165      1.00  2.229994   .317119
   8.88154   8.88154      1.00  2.222534   .315899
   8.88142   8.88142      1.00  2.221044   .315819
   8.88132   8.88132      1.00  2.224894   .316569
   8.88121   8.88121      1.00  2.225134   .317819
   8.88109   8.88109      1.00  2.219064   .315959
   8.88097   8.88097      1.00  2.222084   .316239
   8.88087   8.88087      1.00  2.224344   .316669
   8.88076   8.88076      1.00  2.227324   .317159
   8.88063   8.88063      1.00  2.221474   .317219
   8.88051   8.88051      1.00  2.220694   .316309
   8.88041   8.88041      1.00  2.227664   .317759
   8.88029   8.88029      1.00  2.220374   .316829
   8.88017   8.88017      1.00  2.220704   .315979
   8.88004   8.88004      1.00  2.220294   .315209
   8.87993   8.87993      1.00  2.219064   .314699
   8.87982   8.87982      1.00  2.223584   .316119
   8.87970   8.87970      1.00  2.221054   .313209
   8.87958   8.87958      1.00  2.223914   .315399
   8.87947   8.87947      1.00  2.222934   .315679
   8.87936   8.87936      1.00  2.221604   .315879
   8.87924   8.87924      1.00  2.225534   .317579
   8.87913   8.87913      1.00  2.222544   .316379
   8.87902   8.87902      1.00  2.207674   .315659
   8.87891   8.87891      1.00  2.216634   .316479
   8.87880   8.87880      1.00  2.216834   .317439
   8.87868   8.87868      1.00  2.219364   .317949
   8.87858   8.87858      1.00  2.219994   .316399
   8.87847   8.87847      1.00  2.225304   .318689
   8.87836   8.87836      1.00  2.219304   .318189
   8.87824   8.87824      1.00  2.224214   .317749
   8.87813   8.87813      1.00  2.218644   .318089
   8.87803   8.87803      1.00  2.221484   .317799
   8.87791   8.87791      1.00  2.221274   .318669
   8.87779   8.87779      1.00  2.219584   .318649
   8.87769   8.87769      1.00  2.220934   .319689
   8.87759   8.87759      1.00  2.212874   .319909
   8.87747   8.87747      1.00  2.196814   .316839
   8.87736   8.87736      1.00  2.217604   .319179
   8.87725   8.87725      1.00  2.221354   .320819
   8.87715   8.87715      1.00  2.221264   .320409
   8.87703   8.87703      1.00  2.217974   .319159
   8.87692   8.87692      1.00  2.222764   .320769
   8.87682   8.87682      1.00  2.220194   .320759
   8.87671   8.87671      1.00  2.218824   .322789
   8.87660   8.87660      1.00  2.213944   .321969
   8.87649   8.87649      1.00  2.217764   .319909
   8.87639   8.87639      1.00  2.214384   .320669
   8.87629   8.87629      1.00  2.213584   .321879
   8.87618   8.87618      1.00  2.215324   .322729
   8.87607   8.87607      1.00  2.219144   .325579
   8.87597   8.87597      1.00  2.210464   .322569
   8.87587   8.87587      1.00  2.216884   .324509
   8.87576   8.87576      1.00  2.218004   .323589
   8.87566   8.87566      1.00  2.214334   .324159
   8.87556   8.87556      1.00  2.216954   .325589
   8.87546   8.87546      1.00  2.216664   .326009
   8.87535   8.87535      1.00  2.216464   .325929
   8.87525   8.87525      1.00  2.217834   .326299
   8.87515   8.87515      1.00  2.212164   .324909
   8.87505   8.87505      1.00  2.212764   .326259
   8.87494   8.87494      1.00  2.218244   .328459
   8.87483   8.87483      1.00  2.223024   .329069
   8.87472   8.87472      1.00  2.221614   .329799
   8.87462   8.87462      1.00  2.217164   .329999
   8.87450   8.87450      1.00  2.207564   .327249
   8.87439   8.87439      1.00  2.218364   .327709
   8.87428   8.87428      1.00  2.219444   .327319
   8.87417   8.87417      1.00  2.213024   .327479
   8.87406   8.87406      1.00  2.214924   .326639
   8.87394   8.87394      1.00  2.218244   .328109
   8.87383   8.87383      1.00  2.217084   .329809
   8.87372   8.87372      1.00  2.217414   .328709
   8.87360   8.87360      1.00  2.218544   .327529
   8.87348   8.87348      1.00  2.217414   .328779
   8.87337   8.87337      1.00  2.218154   .329529
   8.87326   8.87326      1.00  2.215714   .330189
   8.87314   8.87314      1.00  2.213634   .331009
   8.87302   8.87302      1.00  2.196054   .328029
   8.87291   8.87291      1.00  2.212134   .331239
   8.87279   8.87279      1.00  2.213014   .330409
   8.87267   8.87267      1.00  2.215734   .331589
   8.87256   8.87256      1.00  2.214204   .331429
   8.87245   8.87245      1.00  2.217214   .332289
   8.87234   8.87234      1.00  2.218404   .334619
   8.87221   8.87221      1.00  2.217364   .335069
   8.87211   8.87211      1.00  2.217684   .334619
   8.87200   8.87200      1.00  2.209364   .332859
   8.87190   8.87190      1.00  2.207594   .333869
   8.87178   8.87178      1.00  2.213884   .335549
   8.87167   8.87167      1.00  2.213244   .335089
   8.87156   8.87156      1.00  2.214244   .336949
   8.87146   8.87146      1.00  2.202874   .334159
   8.87134   8.87134      1.00  2.215594   .337019
   8.87122   8.87122      1.00  2.219854   .340359
   8.87111   8.87111      1.00  2.215284   .339869
   8.87100   8.87100      1.00  2.217424   .338679
   8.87088   8.87088      1.00  2.211084   .337739
   8.87077   8.87077      1.00  2.212964   .339639
   8.87066   8.87066      1.00  2.215014   .338509
   8.87054   8.87054      1.00  2.215594   .341719
   8.87042   8.87042      1.00  2.213864   .340219
   8.87030   8.87030      1.00  2.211064   .339959
   8.87018   8.87018      1.00  2.212794   .340209
   8.87007   8.87007      1.00  2.214404   .340629
   8.86995   8.86995      1.00  2.218524   .340739
   8.86983   8.86983      1.00  2.206624   .339249
   8.86971   8.86971      1.00  2.216774   .341669
   8.86960   8.86960      1.00  2.215534   .340129
   8.86948   8.86948      1.00  2.211914   .341279
   8.86936   8.86936      1.00  2.211634   .342299
   8.86925   8.86925      1.00  2.209154   .340659
   8.86914   8.86914      1.00  2.212334   .339379
   8.86903   8.86903      1.00  2.209874   .333229
   8.86891   8.86891      1.00  2.214264   .340639
   8.86881   8.86881      1.00  2.217434   .336959
   8.86870   8.86870      1.00  2.216684   .340179
   8.86859   8.86859      1.00  2.215874   .342809
   8.86848   8.86848      1.00  2.214174   .341989
   8.86837   8.86837      1.00  2.215814   .343019
   8.86826   8.86826      1.00  2.196144   .338169
   8.86814   8.86814      1.00  2.207034   .340899
   8.86803   8.86803      1.00  2.210824   .342949
   8.86793   8.86793      1.00  2.210724   .342229
   8.86782   8.86782      1.00  2.216084   .343349
   8.86771   8.86771      1.00  2.209984   .344239
   8.86759   8.86759      1.00  2.215124   .342959
   8.86749   8.86749      1.00  2.211734   .343329
   8.86738   8.86738      1.00  2.214954   .344669
   8.86726   8.86726      1.00  2.209394   .344889
   8.86715   8.86715      1.00  2.206234   .342999
   8.86705   8.86705      1.00  2.205644   .343289
   8.86694   8.86694      1.00  2.203954   .344459
   8.86683   8.86683      1.00  2.203744   .344199
   8.86672   8.86672      1.00  2.190654   .342729
   8.86661   8.86661      1.00  2.208834   .345769
   8.86651   8.86651      1.00  2.212674   .345429
   8.86640   8.86640      1.00  2.208704   .345149
   8.86629   8.86629      1.00  2.208154   .345759
   8.86620   8.86620      1.00  2.205564   .345929
   8.86609   8.86609      1.00  2.204784   .345809
   8.86598   8.86598      1.00  2.202744   .344219
   8.86588   8.86588      1.00  2.204104   .346239
   8.86578   8.86578      1.00  2.198254   .346959
   8.86568   8.86568      1.00  2.202484   .346799
   8.86557   8.86557      1.00  2.200514   .347869
   8.86546   8.86546      1.00  2.202494   .349079
   8.86537   8.86537      1.00  2.187124   .348599
   8.86527   8.86527      1.00  2.208694   .347459
   8.86516   8.86516      1.00  2.201994   .349779
   8.86505   8.86505      1.00  2.201894   .347739
   8.86495   8.86495      1.00  2.202954   .346629
   8.86485   8.86485      1.00  2.193004   .346829
   8.86474   8.86474      1.00  2.192984   .346709
   8.86463   8.86463      1.00  2.192614   .346639
   8.86452   8.86452      1.00  2.192854   .347379
   8.86442   8.86442      1.00  2.196624   .347849
   8.86430   8.86430      1.00  2.201714   .347739
   8.86419   8.86419      1.00  2.200574   .348249
   8.86408   8.86408      1.00  2.199024   .347179
   8.86396   8.86396      1.00  2.198164   .347549
   8.86385   8.86385      1.00  2.185724   .346249
   8.86373   8.86373      1.00  2.188704   .346659
   8.86362   8.86362      1.00  2.195124   .348939
   8.86351   8.86351      1.00  2.191944   .348179
   8.86338   8.86338      1.00  2.188824   .346279
   8.86327   8.86327      1.00  2.193084   .348009
   8.86316   8.86316      1.00  2.194604   .347639
   8.86304   8.86304      1.00  2.196574   .347849
   8.86293   8.86293      1.00  2.191254   .347139
   8.86281   8.86281      1.00  2.191144   .349889
   8.86269   8.86269      1.00  2.191044   .350539
   8.86258   8.86258      1.00  2.192294   .350089
   8.86247   8.86247      1.00  2.191624   .350779
   8.86235   8.86235      1.00  2.171134   .349259
   8.86224   8.86224      1.00  2.183404   .350709
   8.86213   8.86213      1.00  2.190094   .351559
   8.86203   8.86203      1.00  2.187544   .349749
   8.86192   8.86192      1.00  2.192144   .351999
   8.86181   8.86181      1.00  2.191354   .352559
   8.86170   8.86170      1.00  2.195214   .352889
   8.86158   8.86158      1.00  2.190404   .351509
   8.86147   8.86147      1.00  2.190044   .349459
   8.86136   8.86136      1.00  2.189084   .349599
   8.86125   8.86125      1.00  2.184164   .347929
   8.86113   8.86113      1.00  2.183824   .348419
   8.86102   8.86102      1.00  2.183514   .347409
   8.86091   8.86091      1.00  2.182654   .348529
   8.86080   8.86080      1.00  2.184554   .347159
   8.86068   8.86068      1.00  2.173464   .346219
   8.86056   8.86056      1.00  2.187794   .348389
   8.86045   8.86045      1.00  2.187994   .348909
   8.86033   8.86033      1.00  2.188114   .349249
   8.86021   8.86021      1.00  2.185754   .347369
   8.86009   8.86009      1.00  2.183684   .347959
   8.85998   8.85998      1.00  2.186554   .350369
   8.85986   8.85986      1.00  2.178044   .348209
   8.85974   8.85974      1.00  2.179204   .346709
   8.85962   8.85962      1.00  2.178874   .348429
   8.85950   8.85950      1.00  2.184294   .350089
   8.85939   8.85939      1.00  2.189774   .354709
   8.85928   8.85928      1.00  2.186154   .352389
   8.85917   8.85917      1.00  2.186654   .354439
   8.85905   8.85905      1.00  2.163054   .350369
   8.85894   8.85894      1.00  2.177614   .352649
   8.85883   8.85883      1.00  2.172804   .351419
   8.85871   8.85871      1.00  2.174694   .350799
   8.85860   8.85860      1.00  2.178204   .350879
   8.85850   8.85850      1.00  2.175264   .351029
   8.85839   8.85839      1.00  2.179704   .352549
   8.85828   8.85828      1.00  2.175854   .354559
   8.85818   8.85818      1.00  2.180234   .354789
   8.85807   8.85807      1.00  2.179584   .351549
   8.85795   8.85795      1.00  2.178884   .351319
   8.85783   8.85783      1.00  2.175864   .348629
   8.85773   8.85773      1.00  2.176894   .348699
   8.85763   8.85763      1.00  2.174284   .349539
   8.85751   8.85751      1.00  2.152514   .346349
   8.85740   8.85740      1.00  2.169534   .350629
   8.85729   8.85729      1.00  2.172724   .349439
   8.85718   8.85718      1.00  2.169274   .348959
   8.85707   8.85707      1.00  2.171444   .349199
   8.85696   8.85696      1.00  2.175924   .349899
   8.85685   8.85685      1.00  2.176734   .349019
   8.85675   8.85675      1.00  2.176444   .350829
   8.85663   8.85663      1.00  2.175254   .349679
   8.85653   8.85653      1.00  2.163174   .347089
   8.85643   8.85643      1.00  2.165424   .348239
   8.85632   8.85632      1.00  2.168804   .348089
   8.85622   8.85622      1.00  2.159704   .346329
   8.85611   8.85611      1.00  2.164004   .347709
   8.85601   8.85601      1.00  2.163034   .348419
   8.85591   8.85591      1.00  2.170854   .350809
   8.85580   8.85580      1.00  2.164414   .350059
   8.85570   8.85570      1.00  2.172314   .349749
   8.85560   8.85560      1.00  2.168404   .346759
   8.85550   8.85550      1.00  2.164034   .346929
   8.85540   8.85540      1.00  2.165394   .347159
   8.85529   8.85529      1.00  2.156824   .344619
   8.85519   8.85519      1.00  2.157444   .345869
   8.85510   8.85510      1.00  2.160674   .345909
   8.85499   8.85499      1.00  2.160754   .347589
   8.85487   8.85487      1.00  2.154074   .346249
   8.85477   8.85477      1.00  2.163754   .347859
   8.85467   8.85467      1.00  2.151434   .344679
   8.85455   8.85455      1.00  2.158344   .348199
   8.85444   8.85444      1.00  2.157874   .347859
   8.85434   8.85434      1.00  2.155334   .347409
   8.85423   8.85423      1.00  2.152594   .346289
   8.85411   8.85411      1.00  2.146764   .344979
   8.85400   8.85400      1.00  2.148924   .346139
   8.85389   8.85389      1.00  2.154544   .347199
   8.85377   8.85377      1.00  2.156894   .347719
   8.85365   8.85365      1.00  2.149104   .346389
   8.85354   8.85354      1.00  2.156544   .347099
   8.85343   8.85343      1.00  2.149974   .347099
   8.85331   8.85331      1.00  2.154954   .347689
   8.85319   8.85319      1.00  2.142574   .347189
   8.85307   8.85307      1.00  2.143874   .346389
   8.85296   8.85296      1.00  2.142474   .347439
   8.85285   8.85285      1.00  2.145244   .347019
   8.85273   8.85273      1.00  2.140944   .347779
   8.85262   8.85262      1.00  2.137904   .345249
   8.85250   8.85250      1.00  2.145194   .344389
   8.85239   8.85239      1.00  2.145704   .344089
   8.85228   8.85228      1.00  2.144174   .343849
   8.85216   8.85216      1.00  2.138834   .343179
   8.85206   8.85206      1.00  2.149844   .346069
   8.85195   8.85195      1.00  2.141074   .346539
   8.85184   8.85184      1.00  2.135644   .346549
   8.85173   8.85173      1.00  2.134444   .343619
   8.85162   8.85162      1.00  2.117354   .340539
   8.85151   8.85151      1.00  2.129544   .342689
   8.85140   8.85140      1.00  2.133054   .343339
   8.85128   8.85128      1.00  2.137304   .344759
   8.85117   8.85117      1.00  2.140654   .343799
   8.85106   8.85106      1.00  2.139274   .344629
   8.85095   8.85095      1.00  2.136724   .344059
   8.85083   8.85083      1.00  2.126224   .343789
   8.85072   8.85072      1.00  2.126404   .344429
   8.85061   8.85061      1.00  2.129614   .340529
   8.85048   8.85048      1.00  2.124474   .338789
   8.85036   8.85036      1.00  2.120564   .338429
   8.85025   8.85025      1.00  2.124664   .339649
   8.85013   8.85013      1.00  2.123174   .339119
   8.85001   8.85001      1.00  2.110374   .337239
   8.84989   8.84989      1.00  2.128934   .340269
   8.84977   8.84977      1.00  2.130074   .339729
   8.84966   8.84966      1.00  2.125594   .338449
   8.84954   8.84954      1.00  2.126824   .339759
   8.84942   8.84942      1.00  2.123174   .338079
   8.84932   8.84932      1.00  2.117114   .336819
   8.84920   8.84920      1.00  2.118074   .340079
   8.84909   8.84909      1.00  2.118574   .338199
   8.84898   8.84898      1.00  2.112984   .337929
   8.84886   8.84886      1.00  2.119704   .340409
   8.84875   8.84875      1.00  2.124244   .342739
   8.84864   8.84864      1.00  2.128304   .342029
   8.84853   8.84853      1.00  2.122424   .340589
   8.84843   8.84843      1.00  2.128064   .342609
   8.84832   8.84832      1.00  2.104614   .338539
   8.84821   8.84821      1.00  2.109314   .339589
   8.84809   8.84809      1.00  2.113124   .339389
   8.84798   8.84798      1.00  2.114304   .338619
   8.84787   8.84787      1.00  2.115054   .339789
   8.84776   8.84776      1.00  2.116264   .339549
   8.84765   8.84765      1.00  2.113024   .337599
   8.84754   8.84754      1.00  2.115524   .339189
   8.84743   8.84743      1.00  2.122884   .340819
   8.84731   8.84731      1.00  2.116944   .338659
   8.84720   8.84720      1.00  2.121914   .339979
   8.84710   8.84710      1.00  2.117714   .338049
   8.84699   8.84699      1.00  2.116314   .337489
   8.84687   8.84687      1.00  2.101674   .335309
   8.84676   8.84676      1.00  2.099694   .333739
   8.84666   8.84666      1.00  2.111624   .337169
   8.84656   8.84656      1.00  2.118914   .337159
   8.84645   8.84645      1.00  2.117934   .336679
   8.84634   8.84634      1.00  2.117894   .338249
   8.84624   8.84624      1.00  2.118304   .338589
   8.84614   8.84614      1.00  2.118994   .338809
   8.84603   8.84603      1.00  2.116994   .340709
   8.84593   8.84593      1.00  2.108014   .339319
   8.84583   8.84583      1.00  2.110134   .337379
   8.84573   8.84573      1.00  2.107054   .336819
   8.84562   8.84562      1.00  2.106954   .336629
   8.84551   8.84551      1.00  2.107744   .337299
   8.84542   8.84542      1.00  2.106164   .338159
   8.84531   8.84531      1.00  2.112854   .340779
   8.84521   8.84521      1.00  2.110694   .340919
   8.84510   8.84510      1.00  2.111284   .338029
   8.84499   8.84499      1.00  2.113074   .339589
   8.84489   8.84489      1.00  2.113184   .339349
   8.84479   8.84479      1.00  2.112644   .339679
   8.84467   8.84467      1.00  2.106774   .338189
   8.84457   8.84457      1.00  2.094734   .337959
   8.84447   8.84447      1.00  2.103594   .340379
   8.84435   8.84435      1.00  2.101234   .339099
   8.84424   8.84424      1.00  2.105034   .339269
   8.84413   8.84413      1.00  2.112874   .339629
   8.84401   8.84401      1.00  2.106264   .338579
   8.84389   8.84389      1.00  2.104094   .337579
   8.84378   8.84378      1.00  2.107454   .339899
   8.84367   8.84367      1.00  2.111584   .341069
   8.84356   8.84356      1.00  2.103474   .339709
   8.84343   8.84343      1.00  2.097504   .338639
   8.84332   8.84332      1.00  2.101024   .337329
   8.84321   8.84321      1.00  2.098764   .337049
   8.84309   8.84309      1.00  2.103444   .337009
   8.84297   8.84297      1.00  2.110894   .340659
   8.84285   8.84285      1.00  2.106574   .339719
   8.84274   8.84274      1.00  2.106654   .337869
   8.84263   8.84263      1.00  2.108414   .343929
   8.84251   8.84251      1.00  2.103734   .344749
   8.84240   8.84240      1.00  2.081054   .339989
   8.84229   8.84229      1.00  2.102734   .339149
   8.84218   8.84218      1.00  2.101154   .340229
   8.84207   8.84207      1.00  2.090134   .338319
   8.84195   8.84195      1.00  2.093924   .339439
   8.84185   8.84185      1.00  2.099874   .339269
   8.84174   8.84174      1.00  2.103214   .341339
   8.84163   8.84163      1.00  2.104294   .340709
   8.84151   8.84151      1.00  2.104014   .341209
   8.84140   8.84140      1.00  2.101474   .338699
   8.84129   8.84129      1.00  2.096344   .339009
   8.84117   8.84117      1.00  2.088234   .339079
   8.84106   8.84106      1.00  2.089054   .338919
   8.84096   8.84096      1.00  2.092114   .340419
   8.84084   8.84084      1.00  2.079234   .336159
   8.84072   8.84072      1.00  2.086824   .337809
   8.84061   8.84061      1.00  2.091664   .341099
   8.84050   8.84050      1.00  2.087744   .339049
   8.84038   8.84038      1.00  2.093284   .341749
   8.84025   8.84025      1.00  2.092424   .340119
   8.84013   8.84013      1.00  2.090144   .340229
   8.84002   8.84002      1.00  2.088324   .341799
   8.83990   8.83990      1.00  2.088684   .342019
   8.83979   8.83979      1.00  2.079184   .340699
   8.83967   8.83967      1.00  2.073584   .340409
   8.83955   8.83955      1.00  2.080284   .341399
   8.83944   8.83944      1.00  2.080224   .338409
   8.83933   8.83933      1.00  2.075984   .338939
   8.83921   8.83921      1.00  2.069194   .340299
   8.83910   8.83910      1.00  2.093444   .343639
   8.83898   8.83898      1.00  2.087634   .342279
   8.83887   8.83887      1.00  2.084544   .342029
   8.83876   8.83876      1.00  2.083944   .342159
   8.83865   8.83865      1.00  2.072934   .340249
   8.83854   8.83854      1.00  2.076814   .341669
   8.83843   8.83843      1.00  2.076324   .342699
   8.83832   8.83832      1.00  2.078404   .342679
   8.83822   8.83822      1.00  2.078594   .344289
   8.83810   8.83810      1.00  2.086154   .345129
   8.83798   8.83798      1.00  2.084004   .345039
   8.83787   8.83787      1.00  2.079984   .345629
   8.83777   8.83777      1.00  2.081544   .345799
   8.83766   8.83766      1.00  2.079264   .347589
   8.83755   8.83755      1.00  2.079444   .349329
   8.83744   8.83744      1.00  2.076184   .348139
   8.83733   8.83733      1.00  2.081124   .347699
   8.83723   8.83723      1.00  2.072064   .345079
   8.83711   8.83711      1.00  2.076634   .346059
   8.83700   8.83700      1.00  2.083724   .350859
   8.83689   8.83689      1.00  2.082614   .349149
   8.83678   8.83678      1.00  2.084314   .349179
   8.83667   8.83667      1.00  2.084434   .349269
   8.83656   8.83656      1.00  2.087184   .350869
   8.83646   8.83646      1.00  2.084504   .349109
   8.83636   8.83636      1.00  2.081284   .349309
   8.83625   8.83625      1.00  2.071824   .345469
   8.83614   8.83614      1.00  2.072434   .346659
   8.83604   8.83604      1.00  2.067264   .343719
   8.83594   8.83594      1.00  2.078054   .347239
   8.83584   8.83584      1.00  2.084334   .351209
   8.83573   8.83573      1.00  2.081064   .350179
   8.83563   8.83563      1.00  2.085254   .352989
   8.83553   8.83553      1.00  2.085764   .350109
   8.83543   8.83543      1.00  2.080254   .349889
   8.83532   8.83532      1.00  2.081924   .350359
   8.83522   8.83522      1.00  2.079444   .348459
   8.83512   8.83512      1.00  2.081724   .350439
   8.83501   8.83501      1.00  2.071724   .346949
   8.83491   8.83491      1.00  2.077734   .348589
   8.83480   8.83480      1.00  2.086574   .350809
   8.83469   8.83469      1.00  2.071774   .346959
   8.83459   8.83459      1.00  2.084944   .350719
   8.83448   8.83448      1.00  2.088574   .352049
   8.83437   8.83437      1.00  2.087974   .350199
   8.83426   8.83426      1.00  2.088754   .352789
   8.83414   8.83414      1.00  2.087384   .351759
   8.83402   8.83402      1.00  2.078424   .351429
   8.83391   8.83391      1.00  2.080064   .351039
   8.83380   8.83380      1.00  2.075604   .351839
   8.83368   8.83368      1.00  2.079524   .353339
   8.83356   8.83356      1.00  2.085314   .353439
   8.83345   8.83345      1.00  2.092534   .353919
   8.83333   8.83333      1.00  2.092474   .353449
   8.83322   8.83322      1.00  2.079664   .352529
   8.83310   8.83310      1.00  2.078224   .355059
   8.83298   8.83298      1.00  2.083594   .355299
   8.83287   8.83287      1.00  2.083994   .355089
   8.83276   8.83276      1.00  2.083464   .354019
   8.83264   8.83264      1.00  2.081614   .355599
   8.83253   8.83253      1.00  2.079684   .354259
   8.83242   8.83242      1.00  2.080684   .353239
   8.83230   8.83230      1.00  2.079464   .355709
   8.83219   8.83219      1.00  2.088114   .356569
   8.83208   8.83208      1.00  2.088344   .356739
   8.83197   8.83197      1.00  2.090814   .358509
   8.83186   8.83186      1.00  2.086604   .356819
   8.83175   8.83175      1.00  2.090174   .356499
   8.83165   8.83165      1.00  2.065654   .351049
   8.83154   8.83154      1.00  2.076674   .354439
   8.83142   8.83142      1.00  2.074264   .354709
   8.83131   8.83131      1.00  2.074464   .356269
   8.83120   8.83120      1.00  2.080304   .356139
   8.83109   8.83109      1.00  2.082834   .358429
   8.83097   8.83097      1.00  2.088594   .357719
   8.83086   8.83086      1.00  2.091744   .359549
   8.83075   8.83075      1.00  2.094234   .359489
   8.83064   8.83064      1.00  2.081094   .358589
   8.83052   8.83052      1.00  2.081814   .357229
   8.83039   8.83039      1.00  2.079544   .356419
   8.83027   8.83027      1.00  2.078414   .358059
   8.83016   8.83016      1.00  2.083224   .357599
   8.83004   8.83004      1.00  2.070254   .354879
   8.82992   8.82992      1.00  2.083264   .357209
   8.82981   8.82981      1.00  2.088194   .360189
   8.82969   8.82969      1.00  2.089474   .360389
   8.82957   8.82957      1.00  2.089354   .360309
   8.82945   8.82945      1.00  2.091264   .361749
   8.82935   8.82935      1.00  2.089624   .360729
   8.82924   8.82924      1.00  2.084954   .360489
   8.82911   8.82911      1.00  2.079334   .358499
   8.82900   8.82900      1.00  2.081184   .361129
   8.82889   8.82889      1.00  2.079474   .360879
   8.82879   8.82879      1.00  2.084274   .362509
   8.82867   8.82867      1.00  2.093084   .363009
   8.82856   8.82856      1.00  2.080124   .361089
   8.82845   8.82845      1.00  2.090514   .363069
   8.82835   8.82835      1.00  2.095144   .363239
   8.82823   8.82823      1.00  2.095024   .363249
   8.82812   8.82812      1.00  2.090584   .361799
   8.82801   8.82801      1.00  2.086824   .361799
   8.82790   8.82790      1.00  2.088484   .362929
   8.82778   8.82778      1.00  2.084334   .361929
   8.82767   8.82767      1.00  2.089624   .364999
   8.82757   8.82757      1.00  2.087194   .364119
   8.82746   8.82746      1.00  2.093554   .365189
   8.82735   8.82735      1.00  2.091534   .366209
   8.82723   8.82723      1.00  2.098734   .367699
   8.82713   8.82713      1.00  2.093634   .367999
   8.82702   8.82702      1.00  2.090694   .364959
   8.82691   8.82691      1.00  2.095204   .364069
   8.82680   8.82680      1.00  2.078474   .360629
   8.82670   8.82670      1.00  2.087714   .363539
   8.82660   8.82660      1.00  2.078584   .361239
   8.82649   8.82649      1.00  2.088634   .362899
   8.82638   8.82638      1.00  2.090394   .362859
   8.82628   8.82628      1.00  2.095464   .364139
   8.82618   8.82618      1.00  2.097894   .364529
   8.82607   8.82607      1.00  2.100944   .365669
   8.82596   8.82596      1.00  2.093844   .364389
   8.82586   8.82586      1.00  2.089324   .362849
   8.82576   8.82576      1.00  2.083744   .363579
   8.82565   8.82565      1.00  2.078354   .362439
   8.82555   8.82555      1.00  2.084814   .363439
   8.82545   8.82545      1.00  2.077224   .361039
   8.82535   8.82535      1.00  2.087104   .362419
   8.82525   8.82525      1.00  2.089474   .364169
   8.82514   8.82514      1.00  2.092924   .364289
   8.82504   8.82504      1.00  2.091554   .364979
   8.82494   8.82494      1.00  2.095304   .367169
   8.82483   8.82483      1.00  2.093344   .366609
   8.82471   8.82471      1.00  2.088224   .366929
   8.82461   8.82461      1.00  2.081704   .365209
   8.82451   8.82451      1.00  2.085534   .367699
   8.82439   8.82439      1.00  2.080694   .368769
   8.82428   8.82428      1.00  2.081674   .367039
   8.82418   8.82418      1.00  2.088134   .368549
   8.82406   8.82406      1.00  2.088424   .367769
   8.82394   8.82394      1.00  2.077734   .363619
   8.82383   8.82383      1.00  2.093194   .366259
   8.82371   8.82371      1.00  2.092514   .365059
   8.82359   8.82359      1.00  2.090894   .364659
   8.82348   8.82348      1.00  2.090254   .367659
   8.82336   8.82336      1.00  2.089824   .367019
   8.82324   8.82324      1.00  2.076444   .365219
   8.82313   8.82313      1.00  2.081374   .365179
   8.82302   8.82302      1.00  2.095034   .366869
   8.82290   8.82290      1.00  2.088604   .364939
   8.82279   8.82279      1.00  2.085654   .362679
   8.82267   8.82267      1.00  2.089464   .363919
   8.82255   8.82255      1.00  2.094304   .365699
   8.82244   8.82244      1.00  2.089424   .363069
   8.82233   8.82233      1.00  2.092254   .366629
   8.82222   8.82222      1.00  2.085544   .364919
   8.82211   8.82211      1.00  2.080614   .364849
   8.82200   8.82200      1.00  2.089954   .368049
   8.82189   8.82189      1.00  2.082914   .368019
   8.82178   8.82178      1.00  2.083144   .365369
   8.82167   8.82167      1.00  2.087594   .367229
   8.82155   8.82155      1.00  2.097164   .366639
   8.82144   8.82144      1.00  2.093364   .367209
   8.82133   8.82133      1.00  2.094394   .366139
   8.82122   8.82122      1.00  2.089204   .366559
   8.82110   8.82110      1.00  2.085634   .366229
   8.82099   8.82099      1.00  2.086014   .367009
   8.82088   8.82088      1.00  2.079854   .365119
   8.82076   8.82076      1.00  2.074434   .363339
   8.82064   8.82064      1.00  2.073484   .363959
   8.82053   8.82053      1.00  2.087714   .365569
   8.82041   8.82041      1.00  2.087174   .366249
   8.82029   8.82029      1.00  2.089694   .366149
   8.82017   8.82017      1.00  2.093464   .366609
   8.82006   8.82006      1.00  2.084864   .364889
   8.81994   8.81994      1.00  2.088184   .364079
   8.81981   8.81981      1.00  2.092994   .364349
   8.81970   8.81970      1.00  2.083924   .363429
   8.81959   8.81959      1.00  2.083614   .363039
   8.81948   8.81948      1.00  2.081694   .363369
   8.81936   8.81936      1.00  2.078764   .363449
   8.81924   8.81924      1.00  2.078604   .363649
   8.81912   8.81912      1.00  2.089714   .363649
   8.81901   8.81901      1.00  2.090654   .362909
   8.81890   8.81890      1.00  2.078274   .363109
   8.81878   8.81878      1.00  2.092884   .364929
   8.81868   8.81868      1.00  2.086924   .364279
   8.81857   8.81857      1.00  2.083234   .366119
   8.81845   8.81845      1.00  2.086044   .367719
   8.81834   8.81834      1.00  2.081884   .367039
   8.81823   8.81823      1.00  2.071534   .362819
   8.81812   8.81812      1.00  2.083204   .366359
   8.81801   8.81801      1.00  2.092614   .367499
   8.81790   8.81790      1.00  2.089624   .367609
   8.81780   8.81780      1.00  2.090444   .365769
   8.81769   8.81769      1.00  2.095784   .366439
   8.81757   8.81757      1.00  2.090084   .365259
   8.81746   8.81746      1.00  2.075094   .364099
   8.81735   8.81735      1.00  2.082804   .365319
   8.81729   8.81729      1.00  2.086474   .366649
