# Supplementary material for: Direct Observation of Palladium Leaching from Pd/C by a Simple Method: X-ray Absorption Spectroscopy of Heterogeneous Mixtures
Source: ACS Omega. 2023 Jun 7;8(24):21787–92. doi: 10.1021/acsomega.3c01343 (PMC10286095; doi:10.1021/acsomega.3c01343)
Supplement: Supplementary file 2 — ao3c01343_si_002.zip [file ao3c01343_si_002.zip › Figure 7,8/22_RK_AirOx_25C_05N_slow_HCl_30min_35.qd]

  9809     KEK-PF   NW10A
 _slow_HCl_30min 20.12.12 7:07: - 20.12.12 7:07: Serial#KEKPF-NW10A_047955
 22_RK_AirOx_25C_05N_slow_HCl_30min                                              
 Ring :   6.5 GeV    50.0 mA -   50.0 mA
 Mono :   Si(311)       D=  1.63747 A    Initial angle=  9.00023 deg
 NW10A     Transmission( 2)   Repetition= 35     Points= 1654
 Param file : QXAFS(SYNC)     angle axis (*)     Block =    1

 Block      Init-Ang  Final-Ang     Step/deg     Time/s       Num
     1        9.00023   8.81729          ***       1.00      1654
 Ortec(-1)     NDCH = 3
  Angle(c)  Angle(o)    time/s         2         3
      Mode         0         0         1         2
    Offset         0         0    .00492    .00311
   9.00023   9.00023      1.00  2.310254  2.285399
   9.00014   9.00014      1.00  2.313464  2.288999
   9.00002   9.00002      1.00  2.309554  2.290349
   8.99990   8.99990      1.00  2.313674  2.294029
   8.99980   8.99980      1.00  2.307114  2.284649
   8.99969   8.99969      1.00  2.305944  2.285749
   8.99957   8.99957      1.00  2.309854  2.288709
   8.99944   8.99944      1.00  2.310914  2.286189
   8.99934   8.99934      1.00  2.308864  2.290639
   8.99924   8.99924      1.00  2.307224  2.287339
   8.99913   8.99913      1.00  2.296234  2.279619
   8.99902   8.99902      1.00  2.309694  2.288699
   8.99891   8.99891      1.00  2.308944  2.289109
   8.99880   8.99880      1.00  2.310744  2.291829
   8.99868   8.99868      1.00  2.307654  2.287449
   8.99857   8.99857      1.00  2.307534  2.284719
   8.99847   8.99847      1.00  2.306004  2.288849
   8.99836   8.99836      1.00  2.300144  2.280519
   8.99825   8.99825      1.00  2.303594  2.285489
   8.99814   8.99814      1.00  2.306424  2.286869
   8.99804   8.99804      1.00  2.305294  2.288179
   8.99793   8.99793      1.00  2.305724  2.292499
   8.99782   8.99782      1.00  2.302874  2.287749
   8.99771   8.99771      1.00  2.290384  2.278149
   8.99760   8.99760      1.00  2.297554  2.281339
   8.99750   8.99750      1.00  2.302844  2.285539
   8.99738   8.99738      1.00  2.305714  2.289359
   8.99727   8.99727      1.00  2.302624  2.288059
   8.99717   8.99717      1.00  2.301074  2.289439
   8.99706   8.99706      1.00  2.302914  2.289899
   8.99695   8.99695      1.00  2.302794  2.288129
   8.99684   8.99684      1.00  2.301684  2.290079
   8.99674   8.99674      1.00  2.305394  2.293739
   8.99664   8.99664      1.00  2.301084  2.291779
   8.99653   8.99653      1.00  2.303214  2.294679
   8.99642   8.99642      1.00  2.302564  2.290549
   8.99632   8.99632      1.00  2.292104  2.283569
   8.99622   8.99622      1.00  2.291484  2.279799
   8.99611   8.99611      1.00  2.299474  2.286359
   8.99600   8.99600      1.00  2.296964  2.285119
   8.99591   8.99591      1.00  2.293264  2.282849
   8.99581   8.99581      1.00  2.297394  2.287929
   8.99570   8.99570      1.00  2.297764  2.292109
   8.99560   8.99560      1.00  2.299714  2.289609
   8.99550   8.99550      1.00  2.299394  2.288959
   8.99540   8.99540      1.00  2.297384  2.288049
   8.99529   8.99529      1.00  2.295314  2.285509
   8.99519   8.99519      1.00  2.293874  2.285049
   8.99509   8.99509      1.00  2.293494  2.285249
   8.99499   8.99499      1.00  2.297154  2.286139
   8.99488   8.99488      1.00  2.290414  2.278579
   8.99478   8.99478      1.00  2.285964  2.275989
   8.99468   8.99468      1.00  2.297004  2.285839
   8.99457   8.99457      1.00  2.294744  2.288019
   8.99446   8.99446      1.00  2.297574  2.288079
   8.99435   8.99435      1.00  2.295954  2.289439
   8.99424   8.99424      1.00  2.291624  2.284499
   8.99413   8.99413      1.00  2.293564  2.286439
   8.99401   8.99401      1.00  2.289584  2.284869
   8.99390   8.99390      1.00  2.288744  2.285639
   8.99379   8.99379      1.00  2.288934  2.285439
   8.99368   8.99368      1.00  2.285624  2.281609
   8.99357   8.99357      1.00  2.290464  2.285679
   8.99345   8.99345      1.00  2.289774  2.286259
   8.99333   8.99333      1.00  2.279424  2.275859
   8.99322   8.99322      1.00  2.292174  2.288469
   8.99311   8.99311      1.00  2.291394  2.288649
   8.99299   8.99299      1.00  2.289434  2.283719
   8.99288   8.99288      1.00  2.289874  2.286169
   8.99277   8.99277      1.00  2.285204  2.279889
   8.99265   8.99265      1.00  2.284464  2.278059
   8.99254   8.99254      1.00  2.290514  2.288469
   8.99243   8.99243      1.00  2.284184  2.285159
   8.99233   8.99233      1.00  2.285744  2.284649
   8.99221   8.99221      1.00  2.287374  2.286759
   8.99210   8.99210      1.00  2.286644  2.289469
   8.99199   8.99199      1.00  2.288394  2.296439
   8.99189   8.99189      1.00  2.284534  2.289589
   8.99178   8.99178      1.00  2.287904  2.291169
   8.99167   8.99167      1.00  2.281904  2.282409
   8.99156   8.99156      1.00  2.267884  2.264999
   8.99145   8.99145      1.00  2.279374  2.277529
   8.99134   8.99134      1.00  2.282104  2.279519
   8.99122   8.99122      1.00  2.281654  2.276669
   8.99112   8.99112      1.00  2.284034  2.279989
   8.99101   8.99101      1.00  2.285084  2.283809
   8.99089   8.99089      1.00  2.283894  2.285809
   8.99077   8.99077      1.00  2.290574  2.289819
   8.99066   8.99066      1.00  2.282544  2.282639
   8.99054   8.99054      1.00  2.277394  2.276999
   8.99043   8.99043      1.00  2.278094  2.278709
   8.99032   8.99032      1.00  2.279664  2.278289
   8.99020   8.99020      1.00  2.275004  2.276139
   8.99009   8.99009      1.00  2.274254  2.273629
   8.98997   8.98997      1.00  2.275454  2.278489
   8.98984   8.98984      1.00  2.281274  2.281959
   8.98973   8.98973      1.00  2.278814  2.278389
   8.98961   8.98961      1.00  2.278134  2.280529
   8.98949   8.98949      1.00  2.279154  2.283049
   8.98938   8.98938      1.00  2.278024  2.281399
   8.98927   8.98927      1.00  2.279114  2.280549
   8.98916   8.98916      1.00  2.273774  2.279589
   8.98904   8.98904      1.00  2.276194  2.282119
   8.98894   8.98894      1.00  2.273664  2.280469
   8.98882   8.98882      1.00  2.273634  2.277849
   8.98872   8.98872      1.00  2.273354  2.279009
   8.98860   8.98860      1.00  2.273984  2.277629
   8.98849   8.98849      1.00  2.278684  2.284509
   8.98838   8.98838      1.00  2.263784  2.270739
   8.98827   8.98827      1.00  2.276004  2.284929
   8.98816   8.98816      1.00  2.274264  2.281499
   8.98805   8.98805      1.00  2.271654  2.279649
   8.98795   8.98795      1.00  2.265574  2.275689
   8.98784   8.98784      1.00  2.268254  2.276359
   8.98773   8.98773      1.00  2.271654  2.278799
   8.98761   8.98761      1.00  2.268994  2.279649
   8.98750   8.98750      1.00  2.270424  2.280169
   8.98739   8.98739      1.00  2.268824  2.277569
   8.98728   8.98728      1.00  2.270544  2.281939
   8.98717   8.98717      1.00  2.271334  2.282359
   8.98707   8.98707      1.00  2.272454  2.281249
   8.98696   8.98696      1.00  2.267224  2.277499
   8.98685   8.98685      1.00  2.250744  2.264019
   8.98674   8.98674      1.00  2.266384  2.278419
   8.98664   8.98664      1.00  2.264834  2.273329
   8.98653   8.98653      1.00  2.262684  2.273579
   8.98642   8.98642      1.00  2.266794  2.264439
   8.98631   8.98631      1.00  2.268574  2.251979
   8.98621   8.98621      1.00  2.267414  2.263549
   8.98611   8.98611      1.00  2.269724  2.279499
   8.98601   8.98601      1.00  2.270984  2.282979
   8.98590   8.98590      1.00  2.260664  2.273339
   8.98581   8.98581      1.00  2.257234  2.264469
   8.98571   8.98571      1.00  2.258364  2.269099
   8.98560   8.98560      1.00  2.256754  2.261099
   8.98549   8.98549      1.00  2.262054  2.272749
   8.98539   8.98539      1.00  2.259734  2.273429
   8.98529   8.98529      1.00  2.249234  2.265729
   8.98519   8.98519      1.00  2.255724  2.267879
   8.98508   8.98508      1.00  2.266474  2.279239
   8.98498   8.98498      1.00  2.263554  2.275379
   8.98488   8.98488      1.00  2.259934  2.272499
   8.98477   8.98477      1.00  2.262334  2.273299
   8.98466   8.98466      1.00  2.262254  2.273779
   8.98456   8.98456      1.00  2.253224  2.264749
   8.98445   8.98445      1.00  2.255254  2.270799
   8.98433   8.98433      1.00  2.262644  2.273759
   8.98422   8.98422      1.00  2.253644  2.268889
   8.98411   8.98411      1.00  2.259404  2.275029
   8.98401   8.98401      1.00  2.261894  2.278279
   8.98389   8.98389      1.00  2.244124  2.260729
   8.98376   8.98376      1.00  2.259074  2.276279
   8.98365   8.98365      1.00  2.263604  2.278879
   8.98354   8.98354      1.00  2.257594  2.276539
   8.98342   8.98342      1.00  2.251694  2.268289
   8.98330   8.98330      1.00  2.253384  2.270869
   8.98319   8.98319      1.00  2.244814  2.260769
   8.98308   8.98308      1.00  2.254014  2.269369
   8.98296   8.98296      1.00  2.255114  2.273979
   8.98284   8.98284      1.00  2.255774  2.268469
   8.98273   8.98273      1.00  2.257624  2.273549
   8.98262   8.98262      1.00  2.259594  2.276609
   8.98250   8.98250      1.00  2.253604  2.272389
   8.98239   8.98239      1.00  2.255864  2.276129
   8.98228   8.98228      1.00  2.242394  2.262069
   8.98218   8.98218      1.00  2.246834  2.259859
   8.98206   8.98206      1.00  2.250854  2.263909
   8.98195   8.98195      1.00  2.250284  2.264029
   8.98184   8.98184      1.00  2.251414  2.265389
   8.98174   8.98174      1.00  2.255164  2.270719
   8.98162   8.98162      1.00  2.258494  2.267899
   8.98151   8.98151      1.00  2.253724  2.259849
   8.98140   8.98140      1.00  2.253874  2.257609
   8.98129   8.98129      1.00  2.255874  2.248249
   8.98118   8.98118      1.00  2.247554  2.265539
   8.98106   8.98106      1.00  2.253784  2.273279
   8.98095   8.98095      1.00  2.250194  2.263039
   8.98084   8.98084      1.00  2.248414  2.266339
   8.98072   8.98072      1.00  2.235024  2.249099
   8.98060   8.98060      1.00  2.248514  2.256089
   8.98049   8.98049      1.00  2.250894  2.273819
   8.98037   8.98037      1.00  2.255704  2.274249
   8.98025   8.98025      1.00  2.260414  2.278769
   8.98013   8.98013      1.00  2.250394  2.272529
   8.98002   8.98002      1.00  2.252284  2.275549
   8.97990   8.97990      1.00  2.249824  2.270819
   8.97978   8.97978      1.00  2.251504  2.271499
   8.97966   8.97966      1.00  2.245324  2.263889
   8.97955   8.97955      1.00  2.243424  2.255469
   8.97943   8.97943      1.00  2.247544  2.264799
   8.97932   8.97932      1.00  2.242594  2.261099
   8.97921   8.97921      1.00  2.246794  2.269159
   8.97910   8.97910      1.00  2.234284  2.256789
   8.97899   8.97899      1.00  2.246174  2.267069
   8.97887   8.97887      1.00  2.252304  2.270179
   8.97876   8.97876      1.00  2.246654  2.253719
   8.97866   8.97866      1.00  2.240724  2.254569
   8.97854   8.97854      1.00  2.239854  2.263899
   8.97843   8.97843      1.00  2.241254  2.263469
   8.97832   8.97832      1.00  2.233144  2.245119
   8.97821   8.97821      1.00  2.239194  2.252319
   8.97811   8.97811      1.00  2.239844  2.261179
   8.97800   8.97800      1.00  2.242544  2.266419
   8.97788   8.97788      1.00  2.245934  2.265359
   8.97777   8.97777      1.00  2.240304  2.258419
   8.97766   8.97766      1.00  2.242714  2.262659
   8.97755   8.97755      1.00  2.223424  2.245039
   8.97744   8.97744      1.00  2.231004  2.258259
   8.97733   8.97733      1.00  2.228644  2.259379
   8.97722   8.97722      1.00  2.228784  2.258779
   8.97711   8.97711      1.00  2.234034  2.263279
   8.97701   8.97701      1.00  2.235984  2.263949
   8.97690   8.97690      1.00  2.234044  2.261539
   8.97679   8.97679      1.00  2.235084  2.261289
   8.97668   8.97668      1.00  2.234844  2.262489
   8.97657   8.97657      1.00  2.235184  2.260189
   8.97647   8.97647      1.00  2.234194  2.262579
   8.97636   8.97636      1.00  2.233504  2.261069
   8.97626   8.97626      1.00  2.229084  2.256769
   8.97615   8.97615      1.00  2.221164  2.252439
   8.97605   8.97605      1.00  2.223144  2.253559
   8.97595   8.97595      1.00  2.210424  2.236319
   8.97584   8.97584      1.00  2.223604  2.251999
   8.97574   8.97574      1.00  2.225594  2.254969
   8.97564   8.97564      1.00  2.228454  2.257199
   8.97554   8.97554      1.00  2.230834  2.262669
   8.97543   8.97543      1.00  2.224834  2.248749
   8.97532   8.97532      1.00  2.227054  2.255029
   8.97523   8.97523      1.00  2.218184  2.246879
   8.97513   8.97513      1.00  2.216384  2.248389
   8.97502   8.97502      1.00  2.214134  2.238769
   8.97491   8.97491      1.00  2.216404  2.240309
   8.97482   8.97482      1.00  2.212144  2.238469
   8.97471   8.97471      1.00  2.220424  2.251319
   8.97460   8.97460      1.00  2.219084  2.250619
   8.97449   8.97449      1.00  2.206974  2.238919
   8.97438   8.97438      1.00  2.218634  2.247209
   8.97427   8.97427      1.00  2.219604  2.246079
   8.97415   8.97415      1.00  2.220574  2.246969
   8.97404   8.97404      1.00  2.214874  2.245359
   8.97393   8.97393      1.00  2.209954  2.238739
   8.97382   8.97382      1.00  2.207724  2.241519
   8.97370   8.97370      1.00  2.205524  2.241559
   8.97358   8.97358      1.00  2.211304  2.246199
   8.97347   8.97347      1.00  2.209294  2.244219
   8.97336   8.97336      1.00  2.216714  2.252359
   8.97324   8.97324      1.00  2.216644  2.250359
   8.97312   8.97312      1.00  2.213274  2.248949
   8.97300   8.97300      1.00  2.199614  2.236109
   8.97288   8.97288      1.00  2.203654  2.237619
   8.97277   8.97277      1.00  2.207144  2.244469
   8.97266   8.97266      1.00  2.199064  2.232989
   8.97256   8.97256      1.00  2.199754  2.234609
   8.97244   8.97244      1.00  2.201964  2.238459
   8.97232   8.97232      1.00  2.204904  2.241139
   8.97221   8.97221      1.00  2.199594  2.235879
   8.97210   8.97210      1.00  2.208064  2.244859
   8.97199   8.97199      1.00  2.203764  2.240249
   8.97188   8.97188      1.00  2.203124  2.242709
   8.97177   8.97177      1.00  2.206174  2.245069
   8.97167   8.97167      1.00  2.195604  2.230779
   8.97156   8.97156      1.00  2.198484  2.237459
   8.97144   8.97144      1.00  2.181464  2.220379
   8.97133   8.97133      1.00  2.190894  2.231819
   8.97122   8.97122      1.00  2.186234  2.224549
   8.97111   8.97111      1.00  2.192164  2.231609
   8.97099   8.97099      1.00  2.198644  2.235749
   8.97088   8.97088      1.00  2.195044  2.234299
   8.97076   8.97076      1.00  2.200374  2.236529
   8.97065   8.97065      1.00  2.198294  2.236849
   8.97053   8.97053      1.00  2.193904  2.231459
   8.97041   8.97041      1.00  2.186374  2.226429
   8.97030   8.97030      1.00  2.185944  2.227229
   8.97018   8.97018      1.00  2.186624  2.227069
   8.97006   8.97006      1.00  2.188664  2.231039
   8.96995   8.96995      1.00  2.188824  2.231339
   8.96983   8.96983      1.00  2.189354  2.226739
   8.96971   8.96971      1.00  2.180044  2.220469
   8.96960   8.96960      1.00  2.190704  2.234559
   8.96948   8.96948      1.00  2.190954  2.233079
   8.96937   8.96937      1.00  2.187874  2.228659
   8.96925   8.96925      1.00  2.186604  2.229399
   8.96914   8.96914      1.00  2.185064  2.230689
   8.96902   8.96902      1.00  2.179344  2.221319
   8.96892   8.96892      1.00  2.177324  2.222049
   8.96881   8.96881      1.00  2.183934  2.227019
   8.96869   8.96869      1.00  2.181854  2.228359
   8.96858   8.96858      1.00  2.176654  2.219749
   8.96848   8.96848      1.00  2.182384  2.227499
   8.96837   8.96837      1.00  2.185904  2.231839
   8.96826   8.96826      1.00  2.186814  2.230479
   8.96815   8.96815      1.00  2.173834  2.219059
   8.96804   8.96804      1.00  2.184454  2.228329
   8.96793   8.96793      1.00  2.173004  2.219379
   8.96782   8.96782      1.00  2.168054  2.213139
   8.96771   8.96771      1.00  2.174174  2.221479
   8.96760   8.96760      1.00  2.173514  2.218239
   8.96749   8.96749      1.00  2.182904  2.231129
   8.96738   8.96738      1.00  2.182374  2.230109
   8.96727   8.96727      1.00  2.180024  2.227949
   8.96716   8.96716      1.00  2.172904  2.216709
   8.96705   8.96705      1.00  2.180274  2.222759
   8.96694   8.96694      1.00  2.185054  2.231799
   8.96683   8.96683      1.00  2.175664  2.220129
   8.96673   8.96673      1.00  2.164734  2.211049
   8.96662   8.96662      1.00  2.166524  2.215679
   8.96651   8.96651      1.00  2.165484  2.211449
   8.96640   8.96640      1.00  2.171304  2.216879
   8.96630   8.96630      1.00  2.176314  2.223889
   8.96621   8.96621      1.00  2.180914  2.225739
   8.96610   8.96610      1.00  2.178424  2.223979
   8.96599   8.96599      1.00  2.183794  2.230419
   8.96589   8.96589      1.00  2.177614  2.222889
   8.96580   8.96580      1.00  2.171374  2.217899
   8.96569   8.96569      1.00  2.176764  2.222919
   8.96558   8.96558      1.00  2.172134  2.217379
   8.96548   8.96548      1.00  2.162554  2.207459
   8.96538   8.96538      1.00  2.164034  2.207429
   8.96528   8.96528      1.00  2.158754  2.204429
   8.96517   8.96517      1.00  2.175584  2.222469
   8.96507   8.96507      1.00  2.181924  2.227809
   8.96497   8.96497      1.00  2.181594  2.234469
   8.96486   8.96486      1.00  2.173984  2.218089
   8.96476   8.96476      1.00  2.173584  2.219149
   8.96465   8.96465      1.00  2.171344  2.215979
   8.96454   8.96454      1.00  2.178994  2.225449
   8.96443   8.96443      1.00  2.171184  2.218089
   8.96432   8.96432      1.00  2.170854  2.216779
   8.96421   8.96421      1.00  2.169214  2.214109
   8.96409   8.96409      1.00  2.170214  2.217549
   8.96398   8.96398      1.00  2.176154  2.223079
   8.96387   8.96387      1.00  2.181454  2.229849
   8.96376   8.96376      1.00  2.171334  2.218009
   8.96365   8.96365      1.00  2.178784  2.226099
   8.96352   8.96352      1.00  2.181074  2.229669
   8.96341   8.96341      1.00  2.176704  2.224349
   8.96329   8.96329      1.00  2.176134  2.223079
   8.96318   8.96318      1.00  2.173874  2.221119
   8.96306   8.96306      1.00  2.173774  2.218459
   8.96294   8.96294      1.00  2.174084  2.222929
   8.96283   8.96283      1.00  2.173914  2.220229
   8.96272   8.96272      1.00  2.181134  2.229879
   8.96261   8.96261      1.00  2.180484  2.229319
   8.96249   8.96249      1.00  2.187254  2.235799
   8.96237   8.96237      1.00  2.179294  2.227189
   8.96227   8.96227      1.00  2.173084  2.221329
   8.96215   8.96215      1.00  2.158754  2.206799
   8.96204   8.96204      1.00  2.174214  2.222729
   8.96193   8.96193      1.00  2.173244  2.220199
   8.96183   8.96183      1.00  2.175374  2.227339
   8.96171   8.96171      1.00  2.174874  2.224929
   8.96160   8.96160      1.00  2.178714  2.227309
   8.96150   8.96150      1.00  2.178604  2.227179
   8.96139   8.96139      1.00  2.184344  2.230499
   8.96127   8.96127      1.00  2.186754  2.236119
   8.96116   8.96116      1.00  2.177204  2.222049
   8.96105   8.96105      1.00  2.179564  2.228069
   8.96094   8.96094      1.00  2.168714  2.216569
   8.96081   8.96081      1.00  2.168374  2.214839
   8.96069   8.96069      1.00  2.174474  2.225659
   8.96058   8.96058      1.00  2.161214  2.211479
   8.96047   8.96047      1.00  2.176374  2.226249
   8.96035   8.96035      1.00  2.177384  2.229209
   8.96023   8.96023      1.00  2.183384  2.233559
   8.96011   8.96011      1.00  2.175754  2.226509
   8.96000   8.96000      1.00  2.178344  2.228929
   8.95988   8.95988      1.00  2.175234  2.224939
   8.95976   8.95976      1.00  2.169774  2.223809
   8.95964   8.95964      1.00  2.169854  2.225029
   8.95953   8.95953      1.00  2.171094  2.223919
   8.95941   8.95941      1.00  2.166584  2.220079
   8.95930   8.95930      1.00  2.178364  2.234739
   8.95919   8.95919      1.00  2.173584  2.232499
   8.95908   8.95908      1.00  2.169074  2.227099
   8.95897   8.95897      1.00  2.170794  2.229329
   8.95885   8.95885      1.00  2.173144  2.229939
   8.95874   8.95874      1.00  2.174164  2.229569
   8.95863   8.95863      1.00  2.179204  2.232619
   8.95852   8.95852      1.00  2.167654  2.225889
   8.95841   8.95841      1.00  2.163464  2.216149
   8.95830   8.95830      1.00  2.169804  2.222789
   8.95819   8.95819      1.00  2.162834  2.211969
   8.95808   8.95808      1.00  2.161764  2.204829
   8.95796   8.95796      1.00  2.174094  2.224079
   8.95786   8.95786      1.00  2.170184  2.216399
   8.95775   8.95775      1.00  2.169734  2.220209
   8.95764   8.95764      1.00  2.173434  2.227159
   8.95752   8.95752      1.00  2.174604  2.224949
   8.95741   8.95741      1.00  2.148594  2.197109
   8.95731   8.95731      1.00  2.159044  2.206929
   8.95720   8.95720      1.00  2.161554  2.214359
   8.95709   8.95709      1.00  2.154944  2.206899
   8.95698   8.95698      1.00  2.161334  2.208979
   8.95687   8.95687      1.00  2.169674  2.218709
   8.95676   8.95676      1.00  2.162654  2.215759
   8.95665   8.95665      1.00  2.164654  2.216999
   8.95655   8.95655      1.00  2.166684  2.220499
   8.95645   8.95645      1.00  2.159034  2.209199
   8.95634   8.95634      1.00  2.161324  2.212329
   8.95623   8.95623      1.00  2.165494  2.216679
   8.95613   8.95613      1.00  2.158824  2.209579
   8.95603   8.95603      1.00  2.151024  2.200399
   8.95592   8.95592      1.00  2.139294  2.185989
   8.95582   8.95582      1.00  2.156034  2.205459
   8.95572   8.95572      1.00  2.152064  2.202119
   8.95562   8.95562      1.00  2.164724  2.216639
   8.95551   8.95551      1.00  2.169004  2.221419
   8.95540   8.95540      1.00  2.162474  2.212459
   8.95530   8.95530      1.00  2.162624  2.209749
   8.95521   8.95521      1.00  2.153984  2.200099
   8.95511   8.95511      1.00  2.150334  2.194529
   8.95500   8.95500      1.00  2.151654  2.196219
   8.95490   8.95490      1.00  2.156894  2.204789
   8.95480   8.95480      1.00  2.147964  2.195119
   8.95468   8.95468      1.00  2.151584  2.201519
   8.95457   8.95457      1.00  2.150654  2.201569
   8.95446   8.95446      1.00  2.155144  2.205469
   8.95436   8.95436      1.00  2.151214  2.198049
   8.95424   8.95424      1.00  2.160934  2.206439
   8.95412   8.95412      1.00  2.160694  2.205149
   8.95401   8.95401      1.00  2.151504  2.200339
   8.95390   8.95390      1.00  2.153874  2.197999
   8.95379   8.95379      1.00  2.146754  2.189989
   8.95367   8.95367      1.00  2.141864  2.185339
   8.95356   8.95356      1.00  2.147644  2.192959
   8.95344   8.95344      1.00  2.147254  2.193139
   8.95332   8.95332      1.00  2.142164  2.189509
   8.95320   8.95320      1.00  2.154934  2.201709
   8.95309   8.95309      1.00  2.159444  2.204829
   8.95298   8.95298      1.00  2.139704  2.183519
   8.95287   8.95287      1.00  2.146934  2.192099
   8.95275   8.95275      1.00  2.151644  2.194399
   8.95264   8.95264      1.00  2.137834  2.182139
   8.95253   8.95253      1.00  2.138704  2.180929
   8.95241   8.95241      1.00  2.137824  2.179459
   8.95229   8.95229      1.00  2.146244  2.192529
   8.95219   8.95219      1.00  2.149504  2.188489
   8.95208   8.95208      1.00  2.150574  2.186349
   8.95196   8.95196      1.00  2.147394  2.186549
   8.95186   8.95186      1.00  2.138904  2.174649
   8.95175   8.95175      1.00  2.148834  2.182299
   8.95164   8.95164      1.00  2.148854  2.185039
   8.95153   8.95153      1.00  2.133474  2.171329
   8.95141   8.95141      1.00  2.133074  2.168609
   8.95131   8.95131      1.00  2.135704  2.172429
   8.95120   8.95120      1.00  2.136684  2.172469
   8.95108   8.95108      1.00  2.132034  2.166429
   8.95096   8.95096      1.00  2.143014  2.176109
   8.95085   8.95085      1.00  2.142764  2.176359
   8.95074   8.95074      1.00  2.142554  2.177669
   8.95062   8.95062      1.00  2.148254  2.177909
   8.95050   8.95050      1.00  2.140784  2.170859
   8.95039   8.95039      1.00  2.137554  2.164889
   8.95027   8.95027      1.00  2.137634  2.167959
   8.95015   8.95015      1.00  2.135274  2.165449
   8.95003   8.95003      1.00  2.123094  2.152959
   8.94992   8.94992      1.00  2.115214  2.140919
   8.94980   8.94980      1.00  2.133284  2.165209
   8.94968   8.94968      1.00  2.136844  2.164209
   8.94956   8.94956      1.00  2.139524  2.167759
   8.94945   8.94945      1.00  2.141054  2.168899
   8.94934   8.94934      1.00  2.135244  2.160529
   8.94922   8.94922      1.00  2.133174  2.160329
   8.94911   8.94911      1.00  2.133934  2.158629
   8.94900   8.94900      1.00  2.132484  2.156109
   8.94889   8.94889      1.00  2.127274  2.151489
   8.94877   8.94877      1.00  2.123624  2.146949
   8.94865   8.94865      1.00  2.124974  2.148879
   8.94855   8.94855      1.00  2.124674  2.146439
   8.94844   8.94844      1.00  2.135884  2.154459
   8.94834   8.94834      1.00  2.123134  2.143909
   8.94823   8.94823      1.00  2.138104  2.158779
   8.94812   8.94812      1.00  2.131264  2.151259
   8.94801   8.94801      1.00  2.126814  2.145689
   8.94790   8.94790      1.00  2.122474  2.139379
   8.94778   8.94778      1.00  2.115914  2.130869
   8.94767   8.94767      1.00  2.120224  2.136939
   8.94756   8.94756      1.00  2.125494  2.139679
   8.94745   8.94745      1.00  2.120504  2.130009
   8.94734   8.94734      1.00  2.122124  2.132809
   8.94723   8.94723      1.00  2.134374  2.147389
   8.94713   8.94713      1.00  2.129594  2.139079
   8.94701   8.94701      1.00  2.126554  2.131839
   8.94690   8.94690      1.00  2.131054  2.136909
   8.94680   8.94680      1.00  2.126624  2.131679
   8.94669   8.94669      1.00  2.116714  2.121359
   8.94658   8.94658      1.00  2.118734  2.119759
   8.94647   8.94647      1.00  2.118464  2.119779
   8.94637   8.94637      1.00  2.111614  2.112049
   8.94627   8.94627      1.00  2.122044  2.118919
   8.94616   8.94616      1.00  2.118514  2.115919
   8.94606   8.94606      1.00  2.113974  2.107439
   8.94596   8.94596      1.00  2.119884  2.113729
   8.94586   8.94586      1.00  2.123934  2.116249
   8.94575   8.94575      1.00  2.114184  2.102639
   8.94565   8.94565      1.00  2.112544  2.100729
   8.94555   8.94555      1.00  2.110984  2.097629
   8.94545   8.94545      1.00  2.103094  2.086499
   8.94534   8.94534      1.00  2.100294  2.080009
   8.94523   8.94523      1.00  2.105004  2.085239
   8.94513   8.94513      1.00  2.112884  2.093199
   8.94503   8.94503      1.00  2.117744  2.093039
   8.94492   8.94492      1.00  2.117834  2.092579
   8.94482   8.94482      1.00  2.118494  2.092009
   8.94472   8.94472      1.00  2.107414  2.081059
   8.94461   8.94461      1.00  2.109064  2.078389
   8.94450   8.94450      1.00  2.100834  2.067419
   8.94438   8.94438      1.00  2.093654  2.059459
   8.94428   8.94428      1.00  2.100354  2.065359
   8.94417   8.94417      1.00  2.104634  2.067109
   8.94405   8.94405      1.00  2.099184  2.057889
   8.94393   8.94393      1.00  2.104314  2.061359
   8.94383   8.94383      1.00  2.111844  2.062339
   8.94371   8.94371      1.00  2.107424  2.054459
   8.94360   8.94360      1.00  2.110494  2.057579
   8.94348   8.94348      1.00  2.102794  2.046749
   8.94336   8.94336      1.00  2.103074  2.039899
   8.94325   8.94325      1.00  2.100744  2.039979
   8.94312   8.94312      1.00  2.095844  2.031839
   8.94301   8.94301      1.00  2.093154  2.026909
   8.94290   8.94290      1.00  2.093004  2.020919
   8.94279   8.94279      1.00  2.089484  2.017469
   8.94267   8.94267      1.00  2.095974  2.016019
   8.94255   8.94255      1.00  2.110804  2.024179
   8.94244   8.94244      1.00  2.108974  2.019739
   8.94233   8.94233      1.00  2.104404  2.012379
   8.94222   8.94222      1.00  2.099024  2.000819
   8.94211   8.94211      1.00  2.095494  1.994999
   8.94200   8.94200      1.00  2.098934  1.993489
   8.94190   8.94190      1.00  2.094454  1.983909
   8.94178   8.94178      1.00  2.099044  1.979169
   8.94167   8.94167      1.00  2.093344  1.969489
   8.94156   8.94156      1.00  2.093834  1.966939
   8.94146   8.94146      1.00  2.099954  1.965199
   8.94134   8.94134      1.00  2.086844  1.947019
   8.94123   8.94123      1.00  2.100914  1.955319
   8.94112   8.94112      1.00  2.105304  1.949389
   8.94100   8.94100      1.00  2.109634  1.943469
   8.94089   8.94089      1.00  2.090634  1.922739
   8.94077   8.94077      1.00  2.099954  1.919719
   8.94066   8.94066      1.00  2.092654  1.904829
   8.94054   8.94054      1.00  2.087334  1.891359
   8.94043   8.94043      1.00  2.093844  1.886539
   8.94030   8.94030      1.00  2.102804  1.884919
   8.94019   8.94019      1.00  2.106024  1.877279
   8.94007   8.94007      1.00  2.103354  1.866759
   8.93995   8.93995      1.00  2.113714  1.860339
   8.93983   8.93983      1.00  2.095244  1.832849
   8.93972   8.93972      1.00  2.087854  1.816599
   8.93961   8.93961      1.00  2.102844  1.814499
   8.93949   8.93949      1.00  2.093954  1.793049
   8.93937   8.93937      1.00  2.091304  1.772299
   8.93926   8.93926      1.00  2.100514  1.766039
   8.93915   8.93915      1.00  2.107944  1.754189
   8.93904   8.93904      1.00  2.093424  1.724949
   8.93892   8.93892      1.00  2.114014  1.721989
   8.93881   8.93881      1.00  2.107724  1.692819
   8.93870   8.93870      1.00  2.104374  1.673469
   8.93860   8.93860      1.00  2.110364  1.650529
   8.93848   8.93848      1.00  2.105164  1.623059
   8.93837   8.93837      1.00  2.099854  1.599459
   8.93827   8.93827      1.00  2.099224  1.576399
   8.93816   8.93816      1.00  2.086204  1.541699
   8.93804   8.93804      1.00  2.088644  1.515229
   8.93793   8.93793      1.00  2.103184  1.493639
   8.93782   8.93782      1.00  2.114554  1.473069
   8.93770   8.93770      1.00  2.112344  1.436779
   8.93759   8.93759      1.00  2.111184  1.403309
   8.93749   8.93749      1.00  2.112444  1.375919
   8.93738   8.93738      1.00  2.108634  1.343259
   8.93727   8.93727      1.00  2.097514  1.305119
   8.93716   8.93716      1.00  2.103884  1.271599
   8.93705   8.93705      1.00  2.103024  1.236539
   8.93694   8.93694      1.00  2.108564  1.203719
   8.93683   8.93683      1.00  2.101554  1.163869
   8.93672   8.93672      1.00  2.114824  1.131949
   8.93662   8.93662      1.00  2.093814  1.090519
   8.93651   8.93651      1.00  2.114504  1.068439
   8.93641   8.93641      1.00  2.117774  1.030599
   8.93630   8.93630      1.00  2.112304   .992259
   8.93619   8.93619      1.00  2.113174   .960469
   8.93610   8.93610      1.00  2.111994   .926109
   8.93599   8.93599      1.00  2.106034   .888509
   8.93588   8.93588      1.00  2.101884   .853579
   8.93579   8.93579      1.00  2.111074   .827449
   8.93569   8.93569      1.00  2.112314   .799749
   8.93558   8.93558      1.00  2.114634   .765529
   8.93547   8.93547      1.00  2.116054   .733909
   8.93537   8.93537      1.00  2.121134   .710629
   8.93527   8.93527      1.00  2.124744   .686789
   8.93517   8.93517      1.00  2.108474   .653889
   8.93506   8.93506      1.00  2.106944   .628399
   8.93496   8.93496      1.00  2.109764   .608219
   8.93485   8.93485      1.00  2.116234   .587029
   8.93474   8.93474      1.00  2.106564   .562329
   8.93463   8.93463      1.00  2.117794   .544359
   8.93453   8.93453      1.00  2.127514   .530129
   8.93442   8.93442      1.00  2.122034   .509979
   8.93431   8.93431      1.00  2.121484   .492689
   8.93419   8.93419      1.00  2.125394   .476979
   8.93408   8.93408      1.00  2.122014   .460519
   8.93397   8.93397      1.00  2.124764   .448709
   8.93385   8.93385      1.00  2.130084   .432869
   8.93374   8.93374      1.00  2.105864   .413749
   8.93363   8.93363      1.00  2.107684   .402329
   8.93352   8.93352      1.00  2.125274   .394639
   8.93340   8.93340      1.00  2.114074   .385249
   8.93327   8.93327      1.00  2.119984   .374409
   8.93316   8.93316      1.00  2.135214   .366329
   8.93305   8.93305      1.00  2.134944   .356899
   8.93293   8.93293      1.00  2.132054   .347519
   8.93281   8.93281      1.00  2.128424   .336809
   8.93270   8.93270      1.00  2.127934   .330599
   8.93259   8.93259      1.00  2.121364   .321789
   8.93247   8.93247      1.00  2.120384   .315469
   8.93236   8.93236      1.00  2.124574   .308589
   8.93225   8.93225      1.00  2.115234   .305419
   8.93213   8.93213      1.00  2.125974   .300649
   8.93202   8.93202      1.00  2.133934   .299199
   8.93191   8.93191      1.00  2.133074   .293779
   8.93180   8.93180      1.00  2.132394   .288619
   8.93170   8.93170      1.00  2.131694   .285109
   8.93159   8.93159      1.00  2.130994   .282309
   8.93148   8.93148      1.00  2.122824   .281119
   8.93137   8.93137      1.00  2.127984   .281479
   8.93125   8.93125      1.00  2.126304   .278929
   8.93113   8.93113      1.00  2.122804   .276829
   8.93102   8.93102      1.00  2.127904   .276779
   8.93091   8.93091      1.00  2.126004   .276889
   8.93079   8.93079      1.00  2.130164   .275329
   8.93068   8.93068      1.00  2.134024   .275199
   8.93056   8.93056      1.00  2.130274   .274869
   8.93044   8.93044      1.00  2.138754   .276159
   8.93033   8.93033      1.00  2.136604   .275009
   8.93021   8.93021      1.00  2.126754   .272959
   8.93008   8.93008      1.00  2.127704   .271539
   8.92997   8.92997      1.00  2.129134   .273299
   8.92986   8.92986      1.00  2.131944   .273629
   8.92973   8.92973      1.00  2.132264   .275539
   8.92961   8.92961      1.00  2.135654   .274049
   8.92950   8.92950      1.00  2.135624   .272859
   8.92939   8.92939      1.00  2.138524   .273529
   8.92927   8.92927      1.00  2.140824   .271919
   8.92916   8.92916      1.00  2.141904   .273959
   8.92905   8.92905      1.00  2.121144   .271159
   8.92894   8.92894      1.00  2.133464   .272089
   8.92883   8.92883      1.00  2.128904   .271409
   8.92871   8.92871      1.00  2.132514   .270739
   8.92859   8.92859      1.00  2.130294   .271979
   8.92849   8.92849      1.00  2.138614   .273389
   8.92838   8.92838      1.00  2.141034   .271869
   8.92827   8.92827      1.00  2.142854   .272479
   8.92816   8.92816      1.00  2.144694   .271359
   8.92805   8.92805      1.00  2.147664   .272919
   8.92794   8.92794      1.00  2.144294   .273559
   8.92783   8.92783      1.00  2.139984   .271939
   8.92772   8.92772      1.00  2.137564   .270819
   8.92761   8.92761      1.00  2.132754   .269869
   8.92750   8.92750      1.00  2.135204   .268579
   8.92738   8.92738      1.00  2.142154   .271269
   8.92728   8.92728      1.00  2.144444   .271029
   8.92717   8.92717      1.00  2.151904   .270469
   8.92706   8.92706      1.00  2.152954   .270879
   8.92694   8.92694      1.00  2.151394   .271259
   8.92684   8.92684      1.00  2.148554   .273039
   8.92674   8.92674      1.00  2.149304   .274189
   8.92663   8.92663      1.00  2.149124   .271919
   8.92651   8.92651      1.00  2.145704   .271839
   8.92641   8.92641      1.00  2.148954   .270879
   8.92631   8.92631      1.00  2.148884   .271059
   8.92620   8.92620      1.00  2.148374   .271369
   8.92610   8.92610      1.00  2.156424   .272089
   8.92600   8.92600      1.00  2.159334   .275039
   8.92590   8.92590      1.00  2.156574   .275179
   8.92579   8.92579      1.00  2.152244   .273619
   8.92568   8.92568      1.00  2.164674   .276349
   8.92558   8.92558      1.00  2.160654   .276639
   8.92548   8.92548      1.00  2.153204   .277199
   8.92538   8.92538      1.00  2.156164   .278639
   8.92527   8.92527      1.00  2.152414   .279489
   8.92517   8.92517      1.00  2.154844   .280199
   8.92507   8.92507      1.00  2.164454   .281399
   8.92496   8.92496      1.00  2.164134   .282429
   8.92485   8.92485      1.00  2.165204   .286399
   8.92475   8.92475      1.00  2.171474   .288659
   8.92465   8.92465      1.00  2.169734   .287419
   8.92453   8.92453      1.00  2.162414   .286779
   8.92442   8.92442      1.00  2.160894   .287579
   8.92432   8.92432      1.00  2.145244   .285109
   8.92420   8.92420      1.00  2.163624   .289309
   8.92408   8.92408      1.00  2.163774   .292539
   8.92397   8.92397      1.00  2.164714   .292929
   8.92386   8.92386      1.00  2.168114   .294899
   8.92375   8.92375      1.00  2.171574   .295999
   8.92364   8.92364      1.00  2.177614   .298759
   8.92352   8.92352      1.00  2.168334   .298999
   8.92340   8.92340      1.00  2.174524   .300149
   8.92327   8.92327      1.00  2.168004   .302599
   8.92315   8.92315      1.00  2.166574   .302169
   8.92304   8.92304      1.00  2.162484   .302689
   8.92293   8.92293      1.00  2.163544   .306069
   8.92282   8.92282      1.00  2.166394   .308269
   8.92270   8.92270      1.00  2.155554   .309879
   8.92259   8.92259      1.00  2.174134   .313139
   8.92248   8.92248      1.00  2.174264   .313489
   8.92237   8.92237      1.00  2.175094   .315069
   8.92225   8.92225      1.00  2.177934   .318229
   8.92214   8.92214      1.00  2.170884   .317139
   8.92203   8.92203      1.00  2.169544   .318359
   8.92193   8.92193      1.00  2.171264   .319809
   8.92181   8.92181      1.00  2.168344   .322239
   8.92170   8.92170      1.00  2.168594   .324279
   8.92159   8.92159      1.00  2.174514   .326089
   8.92149   8.92149      1.00  2.177804   .327799
   8.92137   8.92137      1.00  2.176654   .329609
   8.92126   8.92126      1.00  2.177434   .334319
   8.92115   8.92115      1.00  2.167574   .334779
   8.92104   8.92104      1.00  2.178234   .335759
   8.92092   8.92092      1.00  2.179664   .334929
   8.92080   8.92080      1.00  2.175764   .334979
   8.92069   8.92069      1.00  2.172704   .337999
   8.92058   8.92058      1.00  2.178874   .341189
   8.92045   8.92045      1.00  2.168144   .339749
   8.92033   8.92033      1.00  2.170854   .342339
   8.92022   8.92022      1.00  2.175584   .344329
   8.92010   8.92010      1.00  2.184754   .345359
   8.91998   8.91998      1.00  2.180234   .344629
   8.91985   8.91985      1.00  2.185944   .345349
   8.91974   8.91974      1.00  2.184874   .343709
   8.91963   8.91963      1.00  2.177504   .345129
   8.91951   8.91951      1.00  2.164924   .342529
   8.91939   8.91939      1.00  2.174504   .344279
   8.91929   8.91929      1.00  2.175634   .343669
   8.91918   8.91918      1.00  2.184174   .345959
   8.91906   8.91906      1.00  2.185824   .346769
   8.91894   8.91894      1.00  2.178564   .345639
   8.91884   8.91884      1.00  2.183484   .347329
   8.91873   8.91873      1.00  2.190454   .350039
   8.91861   8.91861      1.00  2.183184   .347639
   8.91849   8.91849      1.00  2.183524   .347559
   8.91839   8.91839      1.00  2.181494   .348439
   8.91829   8.91829      1.00  2.181384   .348159
   8.91817   8.91817      1.00  2.175554   .346079
   8.91806   8.91806      1.00  2.173804   .346139
   8.91796   8.91796      1.00  2.169354   .342889
   8.91785   8.91785      1.00  2.181474   .345309
   8.91773   8.91773      1.00  2.186074   .344979
   8.91762   8.91762      1.00  2.184074   .346609
   8.91751   8.91751      1.00  2.186234   .347309
   8.91740   8.91740      1.00  2.189874   .347039
   8.91729   8.91729      1.00  2.186474   .343999
   8.91718   8.91718      1.00  2.181234   .344459
   8.91708   8.91708      1.00  2.175314   .340179
   8.91697   8.91697      1.00  2.176224   .340229
   8.91686   8.91686      1.00  2.178794   .340459
   8.91675   8.91675      1.00  2.184314   .341099
   8.91664   8.91664      1.00  2.182814   .339689
   8.91653   8.91653      1.00  2.188404   .339139
   8.91643   8.91643      1.00  2.168564   .337109
   8.91632   8.91632      1.00  2.184264   .337999
   8.91622   8.91622      1.00  2.186424   .338229
   8.91612   8.91612      1.00  2.189184   .335689
   8.91601   8.91601      1.00  2.187594   .334969
   8.91591   8.91591      1.00  2.179644   .333539
   8.91581   8.91581      1.00  2.179204   .331909
   8.91570   8.91570      1.00  2.183974   .332879
   8.91560   8.91560      1.00  2.184494   .331779
   8.91550   8.91550      1.00  2.188554   .331129
   8.91540   8.91540      1.00  2.193474   .333439
   8.91529   8.91529      1.00  2.193204   .331839
   8.91519   8.91519      1.00  2.193994   .332739
   8.91509   8.91509      1.00  2.172624   .326679
   8.91498   8.91498      1.00  2.182834   .328359
   8.91488   8.91488      1.00  2.184184   .328599
   8.91477   8.91477      1.00  2.183664   .324359
   8.91467   8.91467      1.00  2.182044   .320529
   8.91456   8.91456      1.00  2.185284   .323479
   8.91445   8.91445      1.00  2.192314   .325069
   8.91433   8.91433      1.00  2.185914   .322979
   8.91422   8.91422      1.00  2.189394   .319179
   8.91411   8.91411      1.00  2.184834   .319509
   8.91400   8.91400      1.00  2.185374   .316669
   8.91388   8.91388      1.00  2.185424   .315269
   8.91376   8.91376      1.00  2.184684   .316129
   8.91365   8.91365      1.00  2.178414   .314659
   8.91354   8.91354      1.00  2.164964   .311759
   8.91343   8.91343      1.00  2.183294   .312749
   8.91330   8.91330      1.00  2.177044   .312079
   8.91319   8.91319      1.00  2.180674   .310429
   8.91308   8.91308      1.00  2.188274   .309809
   8.91296   8.91296      1.00  2.190904   .308499
   8.91285   8.91285      1.00  2.185364   .310339
   8.91273   8.91273      1.00  2.185294   .307319
   8.91263   8.91263      1.00  2.184514   .305339
   8.91251   8.91251      1.00  2.175144   .304679
   8.91239   8.91239      1.00  2.178344   .306119
   8.91228   8.91228      1.00  2.175794   .303169
   8.91217   8.91217      1.00  2.173174   .300819
   8.91206   8.91206      1.00  2.163964   .298129
   8.91194   8.91194      1.00  2.182094   .298669
   8.91184   8.91184      1.00  2.182444   .297289
   8.91174   8.91174      1.00  2.183014   .297649
   8.91162   8.91162      1.00  2.188004   .297379
   8.91151   8.91151      1.00  2.182564   .296219
   8.91140   8.91140      1.00  2.173604   .293779
   8.91129   8.91129      1.00  2.180834   .292979
   8.91118   8.91118      1.00  2.177534   .293249
   8.91106   8.91106      1.00  2.171394   .291199
   8.91095   8.91095      1.00  2.180034   .289799
   8.91084   8.91084      1.00  2.181334   .288389
   8.91073   8.91073      1.00  2.176784   .287299
   8.91061   8.91061      1.00  2.165454   .284319
   8.91050   8.91050      1.00  2.182614   .285869
   8.91038   8.91038      1.00  2.182344   .285729
   8.91026   8.91026      1.00  2.179534   .282829
   8.91014   8.91014      1.00  2.174194   .280689
   8.91002   8.91002      1.00  2.163564   .279229
   8.90990   8.90990      1.00  2.166574   .278629
   8.90978   8.90978      1.00  2.175984   .279619
   8.90966   8.90966      1.00  2.177354   .277379
   8.90955   8.90955      1.00  2.171924   .276419
   8.90945   8.90945      1.00  2.177384   .276449
   8.90933   8.90933      1.00  2.181484   .275379
   8.90921   8.90921      1.00  2.175824   .275749
   8.90911   8.90911      1.00  2.164634   .274329
   8.90900   8.90900      1.00  2.173714   .272529
   8.90889   8.90889      1.00  2.170934   .272439
   8.90877   8.90877      1.00  2.168814   .271559
   8.90865   8.90865      1.00  2.171234   .272219
   8.90855   8.90855      1.00  2.170324   .272499
   8.90845   8.90845      1.00  2.167994   .271019
   8.90833   8.90833      1.00  2.177274   .271549
   8.90822   8.90822      1.00  2.173394   .270319
   8.90812   8.90812      1.00  2.172654   .270509
   8.90801   8.90801      1.00  2.175814   .272759
   8.90790   8.90790      1.00  2.174114   .271949
   8.90778   8.90778      1.00  2.165334   .270579
   8.90767   8.90767      1.00  2.160464   .271879
   8.90756   8.90756      1.00  2.155204   .271749
   8.90745   8.90745      1.00  2.156554   .270929
   8.90734   8.90734      1.00  2.166584   .270219
   8.90724   8.90724      1.00  2.170064   .269949
   8.90712   8.90712      1.00  2.170424   .269209
   8.90701   8.90701      1.00  2.171984   .270009
   8.90690   8.90690      1.00  2.168804   .272079
   8.90679   8.90679      1.00  2.162594   .270009
   8.90668   8.90668      1.00  2.160974   .272089
   8.90658   8.90658      1.00  2.158694   .272019
   8.90648   8.90648      1.00  2.159774   .272839
   8.90637   8.90637      1.00  2.157444   .273039
   8.90627   8.90627      1.00  2.160704   .272739
   8.90616   8.90616      1.00  2.139004   .270889
   8.90606   8.90606      1.00  2.159144   .272809
   8.90596   8.90596      1.00  2.166834   .275389
   8.90585   8.90585      1.00  2.166724   .275079
   8.90575   8.90575      1.00  2.161094   .275979
   8.90565   8.90565      1.00  2.158244   .275969
   8.90554   8.90554      1.00  2.161924   .277319
   8.90544   8.90544      1.00  2.151444   .276229
   8.90533   8.90533      1.00  2.154244   .277269
   8.90523   8.90523      1.00  2.150834   .279009
   8.90513   8.90513      1.00  2.158104   .280419
   8.90503   8.90503      1.00  2.155774   .280799
   8.90492   8.90492      1.00  2.161744   .280899
   8.90482   8.90482      1.00  2.161364   .284579
   8.90472   8.90472      1.00  2.148054   .283289
   8.90460   8.90460      1.00  2.160124   .285789
   8.90449   8.90449      1.00  2.160684   .286609
   8.90439   8.90439      1.00  2.150654   .285229
   8.90428   8.90428      1.00  2.147524   .285009
   8.90416   8.90416      1.00  2.159034   .288119
   8.90405   8.90405      1.00  2.150424   .286699
   8.90394   8.90394      1.00  2.150764   .289969
   8.90383   8.90383      1.00  2.153724   .291229
   8.90371   8.90371      1.00  2.158284   .290889
   8.90359   8.90359      1.00  2.153234   .292939
   8.90348   8.90348      1.00  2.158054   .293169
   8.90336   8.90336      1.00  2.159074   .294569
   8.90324   8.90324      1.00  2.154204   .294699
   8.90312   8.90312      1.00  2.149564   .294429
   8.90301   8.90301      1.00  2.139864   .294159
   8.90290   8.90290      1.00  2.142044   .294359
   8.90278   8.90278      1.00  2.152094   .296479
   8.90266   8.90266      1.00  2.153774   .296909
   8.90255   8.90255      1.00  2.149814   .295219
   8.90244   8.90244      1.00  2.155514   .297629
   8.90233   8.90233      1.00  2.160294   .298559
   8.90221   8.90221      1.00  2.155314   .299129
   8.90210   8.90210      1.00  2.150684   .298929
   8.90200   8.90200      1.00  2.153004   .300289
   8.90189   8.90189      1.00  2.142944   .299719
   8.90178   8.90178      1.00  2.145284   .300509
   8.90167   8.90167      1.00  2.149944   .301779
   8.90156   8.90156      1.00  2.144374   .300979
   8.90145   8.90145      1.00  2.149674   .302359
   8.90133   8.90133      1.00  2.159124   .304959
   8.90122   8.90122      1.00  2.148204   .301849
   8.90111   8.90111      1.00  2.155044   .303069
   8.90099   8.90099      1.00  2.152644   .305669
   8.90088   8.90088      1.00  2.155434   .305629
   8.90077   8.90077      1.00  2.149774   .305219
   8.90065   8.90065      1.00  2.150154   .305059
   8.90053   8.90053      1.00  2.147574   .306119
   8.90041   8.90041      1.00  2.139844   .305569
   8.90030   8.90030      1.00  2.145774   .307039
   8.90019   8.90019      1.00  2.150624   .308749
   8.90006   8.90006      1.00  2.153104   .309629
   8.89994   8.89994      1.00  2.152054   .308689
   8.89983   8.89983      1.00  2.153124   .308669
   8.89971   8.89971      1.00  2.155494   .310949
   8.89959   8.89959      1.00  2.150494   .310389
   8.89948   8.89948      1.00  2.148734   .310159
   8.89937   8.89937      1.00  2.144974   .311369
   8.89925   8.89925      1.00  2.145894   .312029
   8.89914   8.89914      1.00  2.149344   .312389
   8.89903   8.89903      1.00  2.150464   .314429
   8.89891   8.89891      1.00  2.155504   .315039
   8.89880   8.89880      1.00  2.157984   .315669
   8.89869   8.89869      1.00  2.158384   .316919
   8.89858   8.89858      1.00  2.157524   .317129
   8.89847   8.89847      1.00  2.152994   .316249
   8.89836   8.89836      1.00  2.140914   .315329
   8.89825   8.89825      1.00  2.154344   .317019
   8.89814   8.89814      1.00  2.152104   .318609
   8.89803   8.89803      1.00  2.149204   .316369
   8.89792   8.89792      1.00  2.152264   .317689
   8.89781   8.89781      1.00  2.157804   .317369
   8.89770   8.89770      1.00  2.163164   .319809
   8.89759   8.89759      1.00  2.159044   .320309
   8.89748   8.89748      1.00  2.165224   .323339
   8.89737   8.89737      1.00  2.157674   .321559
   8.89726   8.89726      1.00  2.156574   .320349
   8.89715   8.89715      1.00  2.151524   .318719
   8.89705   8.89705      1.00  2.156294   .319099
   8.89694   8.89694      1.00  2.141194   .318149
   8.89682   8.89682      1.00  2.151364   .318569
   8.89672   8.89672      1.00  2.161034   .321119
   8.89662   8.89662      1.00  2.157994   .320539
   8.89650   8.89650      1.00  2.165404   .320639
   8.89640   8.89640      1.00  2.163544   .323709
   8.89630   8.89630      1.00  2.163514   .323079
   8.89619   8.89619      1.00  2.163564   .324969
   8.89609   8.89609      1.00  2.163874   .323419
   8.89598   8.89598      1.00  2.162614   .323549
   8.89589   8.89589      1.00  2.154914   .323829
   8.89578   8.89578      1.00  2.158974   .323869
   8.89568   8.89568      1.00  2.165044   .324169
   8.89557   8.89557      1.00  2.159724   .322169
   8.89547   8.89547      1.00  2.148124   .322359
   8.89538   8.89538      1.00  2.171074   .326949
   8.89527   8.89527      1.00  2.179244   .327599
   8.89516   8.89516      1.00  2.174784   .326339
   8.89506   8.89506      1.00  2.172144   .326219
   8.89496   8.89496      1.00  2.169694   .325659
   8.89485   8.89485      1.00  2.162324   .325899
   8.89474   8.89474      1.00  2.167204   .326949
   8.89463   8.89463      1.00  2.166224   .325869
   8.89453   8.89453      1.00  2.170874   .326399
   8.89442   8.89442      1.00  2.177514   .328569
   8.89431   8.89431      1.00  2.177774   .327569
   8.89420   8.89420      1.00  2.172974   .328189
   8.89409   8.89409      1.00  2.172594   .327719
   8.89397   8.89397      1.00  2.174514   .329129
   8.89385   8.89385      1.00  2.176744   .328599
   8.89374   8.89374      1.00  2.171284   .328629
   8.89363   8.89363      1.00  2.170204   .327199
   8.89351   8.89351      1.00  2.175604   .328669
   8.89339   8.89339      1.00  2.174624   .327209
   8.89327   8.89327      1.00  2.173804   .326659
   8.89316   8.89316      1.00  2.178684   .329069
   8.89305   8.89305      1.00  2.174944   .327849
   8.89293   8.89293      1.00  2.181884   .330409
   8.89281   8.89281      1.00  2.177834   .331419
   8.89271   8.89271      1.00  2.180264   .330979
   8.89259   8.89259      1.00  2.180894   .330739
   8.89247   8.89247      1.00  2.179984   .330959
   8.89236   8.89236      1.00  2.167754   .328629
   8.89225   8.89225      1.00  2.163204   .326429
   8.89213   8.89213      1.00  2.178664   .329429
   8.89203   8.89203      1.00  2.184184   .332499
   8.89192   8.89192      1.00  2.180794   .331979
   8.89182   8.89182      1.00  2.182654   .329849
   8.89170   8.89170      1.00  2.181784   .327729
   8.89159   8.89159      1.00  2.178484   .326909
   8.89148   8.89148      1.00  2.177774   .329579
   8.89137   8.89137      1.00  2.175514   .331469
   8.89125   8.89125      1.00  2.176644   .330949
   8.89114   8.89114      1.00  2.170444   .327689
   8.89103   8.89103      1.00  2.176084   .329179
   8.89092   8.89092      1.00  2.172754   .332089
   8.89081   8.89081      1.00  2.162644   .333139
   8.89069   8.89069      1.00  2.184554   .332869
   8.89058   8.89058      1.00  2.179884   .331209
   8.89046   8.89046      1.00  2.181634   .329999
   8.89034   8.89034      1.00  2.186124   .330749
   8.89022   8.89022      1.00  2.179424   .328189
   8.89010   8.89010      1.00  2.171284   .328119
   8.88999   8.88999      1.00  2.173654   .327859
   8.88987   8.88987      1.00  2.176594   .328269
   8.88975   8.88975      1.00  2.171364   .325569
   8.88963   8.88963      1.00  2.176654   .326929
   8.88953   8.88953      1.00  2.183284   .326199
   8.88941   8.88941      1.00  2.183894   .327079
   8.88929   8.88929      1.00  2.184494   .326239
   8.88918   8.88918      1.00  2.167894   .324419
   8.88907   8.88907      1.00  2.173874   .325709
   8.88895   8.88895      1.00  2.172714   .324439
   8.88884   8.88884      1.00  2.178874   .324669
   8.88874   8.88874      1.00  2.174054   .323899
   8.88863   8.88863      1.00  2.174014   .323639
   8.88852   8.88852      1.00  2.179484   .324339
   8.88840   8.88840      1.00  2.177244   .323699
   8.88829   8.88829      1.00  2.178894   .322029
   8.88818   8.88818      1.00  2.178524   .322399
   8.88807   8.88807      1.00  2.182134   .323009
   8.88796   8.88796      1.00  2.182184   .322489
   8.88785   8.88785      1.00  2.178144   .319939
   8.88774   8.88774      1.00  2.172144   .320639
   8.88762   8.88762      1.00  2.157554   .317099
   8.88752   8.88752      1.00  2.173484   .320479
   8.88741   8.88741      1.00  2.168194   .318919
   8.88730   8.88730      1.00  2.174634   .319329
   8.88719   8.88719      1.00  2.174714   .320289
   8.88708   8.88708      1.00  2.178114   .321179
   8.88698   8.88698      1.00  2.177074   .321039
   8.88687   8.88687      1.00  2.178714   .318469
   8.88676   8.88676      1.00  2.177394   .319119
   8.88665   8.88665      1.00  2.169564   .318489
   8.88655   8.88655      1.00  2.176034   .319059
   8.88644   8.88644      1.00  2.163824   .315629
   8.88633   8.88633      1.00  2.172594   .317979
   8.88623   8.88623      1.00  2.164604   .316929
   8.88613   8.88613      1.00  2.169534   .316969
   8.88603   8.88603      1.00  2.177474   .317969
   8.88592   8.88592      1.00  2.175404   .315819
   8.88582   8.88582      1.00  2.181054   .317239
   8.88571   8.88571      1.00  2.174364   .313919
   8.88561   8.88561      1.00  2.176634   .314309
   8.88551   8.88551      1.00  2.168004   .312059
   8.88541   8.88541      1.00  2.173394   .312689
   8.88531   8.88531      1.00  2.164164   .312159
   8.88521   8.88521      1.00  2.168214   .312809
   8.88510   8.88510      1.00  2.169224   .312599
   8.88499   8.88499      1.00  2.170204   .313389
   8.88489   8.88489      1.00  2.171374   .312399
   8.88478   8.88478      1.00  2.162264   .311259
   8.88467   8.88467      1.00  2.178314   .312619
   8.88456   8.88456      1.00  2.171374   .312349
   8.88446   8.88446      1.00  2.168274   .310549
   8.88436   8.88436      1.00  2.164104   .311199
   8.88424   8.88424      1.00  2.166894   .309849
   8.88412   8.88412      1.00  2.165834   .307749
   8.88401   8.88401      1.00  2.170404   .309939
   8.88391   8.88391      1.00  2.166374   .308849
   8.88379   8.88379      1.00  2.173204   .311409
   8.88367   8.88367      1.00  2.170084   .310159
   8.88356   8.88356      1.00  2.168644   .310889
   8.88344   8.88344      1.00  2.170174   .310169
   8.88332   8.88332      1.00  2.171604   .308989
   8.88321   8.88321      1.00  2.164524   .309519
   8.88310   8.88310      1.00  2.162604   .308389
   8.88299   8.88299      1.00  2.164714   .306469
   8.88287   8.88287      1.00  2.163724   .305779
   8.88276   8.88276      1.00  2.162244   .305729
   8.88265   8.88265      1.00  2.162614   .304399
   8.88253   8.88253      1.00  2.163554   .306099
   8.88241   8.88241      1.00  2.169954   .306859
   8.88230   8.88230      1.00  2.174984   .305929
   8.88220   8.88220      1.00  2.165554   .305839
   8.88210   8.88210      1.00  2.165924   .305179
   8.88199   8.88199      1.00  2.159584   .304789
   8.88188   8.88188      1.00  2.157594   .304769
   8.88177   8.88177      1.00  2.155784   .304889
   8.88166   8.88166      1.00  2.144394   .302499
   8.88155   8.88155      1.00  2.160314   .303259
   8.88143   8.88143      1.00  2.165714   .305199
   8.88133   8.88133      1.00  2.161714   .304969
   8.88122   8.88122      1.00  2.159514   .304339
   8.88110   8.88110      1.00  2.165194   .305659
   8.88099   8.88099      1.00  2.163104   .305109
   8.88088   8.88088      1.00  2.156744   .306239
   8.88077   8.88077      1.00  2.156854   .304409
   8.88065   8.88065      1.00  2.154284   .304699
   8.88053   8.88053      1.00  2.149634   .302219
   8.88042   8.88042      1.00  2.151764   .305169
   8.88031   8.88031      1.00  2.157634   .304229
   8.88018   8.88018      1.00  2.149184   .304239
   8.88006   8.88006      1.00  2.149434   .305159
   8.87995   8.87995      1.00  2.161364   .305879
   8.87983   8.87983      1.00  2.153964   .303479
   8.87971   8.87971      1.00  2.160914   .305239
   8.87959   8.87959      1.00  2.155494   .305319
   8.87948   8.87948      1.00  2.142114   .302749
   8.87937   8.87937      1.00  2.146194   .301659
   8.87925   8.87925      1.00  2.153754   .305009
   8.87914   8.87914      1.00  2.142444   .303059
   8.87904   8.87904      1.00  2.151784   .304599
   8.87892   8.87892      1.00  2.155254   .304909
   8.87881   8.87881      1.00  2.151304   .304469
   8.87869   8.87869      1.00  2.151694   .303919
   8.87859   8.87859      1.00  2.139894   .303759
   8.87848   8.87848      1.00  2.144574   .303559
   8.87836   8.87836      1.00  2.141884   .303069
   8.87825   8.87825      1.00  2.153534   .304819
   8.87815   8.87815      1.00  2.134594   .303859
   8.87804   8.87804      1.00  2.137634   .304879
   8.87793   8.87793      1.00  2.145374   .306869
   8.87781   8.87781      1.00  2.146254   .304979
   8.87771   8.87771      1.00  2.142174   .306109
   8.87760   8.87760      1.00  2.147974   .304969
   8.87748   8.87748      1.00  2.151084   .307569
   8.87737   8.87737      1.00  2.142604   .305819
   8.87726   8.87726      1.00  2.143904   .305659
   8.87715   8.87715      1.00  2.137084   .305139
   8.87704   8.87704      1.00  2.121804   .303309
   8.87693   8.87693      1.00  2.130504   .307269
   8.87683   8.87683      1.00  2.137914   .307239
   8.87672   8.87672      1.00  2.137724   .307929
   8.87661   8.87661      1.00  2.140374   .307089
   8.87650   8.87650      1.00  2.146044   .308409
   8.87640   8.87640      1.00  2.142904   .308819
   8.87630   8.87630      1.00  2.133564   .307069
   8.87619   8.87619      1.00  2.140044   .307869
   8.87609   8.87609      1.00  2.132044   .307329
   8.87599   8.87599      1.00  2.125514   .303249
   8.87588   8.87588      1.00  2.136324   .305309
   8.87577   8.87577      1.00  2.134264   .306599
   8.87567   8.87567      1.00  2.121574   .305139
   8.87557   8.87557      1.00  2.131034   .310079
   8.87547   8.87547      1.00  2.143014   .312879
   8.87537   8.87537      1.00  2.132914   .310939
   8.87526   8.87526      1.00  2.144794   .310719
   8.87516   8.87516      1.00  2.140334   .309719
   8.87506   8.87506      1.00  2.132894   .310649
   8.87495   8.87495      1.00  2.136874   .310159
   8.87484   8.87484      1.00  2.130424   .310849
   8.87474   8.87474      1.00  2.119594   .308539
   8.87464   8.87464      1.00  2.120674   .308429
   8.87452   8.87452      1.00  2.133934   .311389
   8.87441   8.87441      1.00  2.137094   .314089
   8.87431   8.87431      1.00  2.137134   .314069
   8.87419   8.87419      1.00  2.130854   .313199
   8.87408   8.87408      1.00  2.132334   .314069
   8.87396   8.87396      1.00  2.132044   .314649
   8.87385   8.87385      1.00  2.135994   .314799
   8.87373   8.87373      1.00  2.132324   .315039
   8.87360   8.87360      1.00  2.126044   .314309
   8.87349   8.87349      1.00  2.134944   .314899
   8.87338   8.87338      1.00  2.131434   .314679
   8.87327   8.87327      1.00  2.129604   .315689
   8.87315   8.87315      1.00  2.135854   .317599
   8.87303   8.87303      1.00  2.139654   .317349
   8.87292   8.87292      1.00  2.136534   .316839
   8.87281   8.87281      1.00  2.141904   .318809
   8.87269   8.87269      1.00  2.135834   .318219
   8.87257   8.87257      1.00  2.117114   .316279
   8.87246   8.87246      1.00  2.130444   .319909
   8.87235   8.87235      1.00  2.128934   .317319
   8.87224   8.87224      1.00  2.130644   .319509
   8.87212   8.87212      1.00  2.131754   .318009
   8.87202   8.87202      1.00  2.134434   .320189
   8.87191   8.87191      1.00  2.134484   .320449
   8.87179   8.87179      1.00  2.140184   .321079
   8.87169   8.87169      1.00  2.139464   .322599
   8.87158   8.87158      1.00  2.135084   .319699
   8.87147   8.87147      1.00  2.130314   .319509
   8.87136   8.87136      1.00  2.124384   .318409
   8.87124   8.87124      1.00  2.127794   .321259
   8.87113   8.87113      1.00  2.127184   .321219
   8.87102   8.87102      1.00  2.131194   .322609
   8.87090   8.87090      1.00  2.109864   .319499
   8.87078   8.87078      1.00  2.123744   .321519
   8.87067   8.87067      1.00  2.128984   .323239
   8.87056   8.87056      1.00  2.133104   .322989
   8.87044   8.87044      1.00  2.134534   .322959
   8.87032   8.87032      1.00  2.129934   .324469
   8.87020   8.87020      1.00  2.127314   .325189
   8.87008   8.87008      1.00  2.122614   .322129
   8.86996   8.86996      1.00  2.116194   .322119
   8.86984   8.86984      1.00  2.114164   .322619
   8.86973   8.86973      1.00  2.121154   .324449
   8.86962   8.86962      1.00  2.123344   .325659
   8.86950   8.86950      1.00  2.118794   .324869
   8.86939   8.86939      1.00  2.114924   .323279
   8.86928   8.86928      1.00  2.127064   .325859
   8.86917   8.86917      1.00  2.126514   .328329
   8.86905   8.86905      1.00  2.121534   .327729
   8.86894   8.86894      1.00  2.114214   .328199
   8.86882   8.86882      1.00  2.111114   .327079
   8.86872   8.86872      1.00  2.108224   .324539
   8.86861   8.86861      1.00  2.116204   .324659
   8.86849   8.86849      1.00  2.115684   .324029
   8.86838   8.86838      1.00  2.117424   .327729
   8.86827   8.86827      1.00  2.116574   .329549
   8.86816   8.86816      1.00  2.114424   .330159
   8.86804   8.86804      1.00  2.118084   .328159
   8.86794   8.86794      1.00  2.117874   .330259
   8.86784   8.86784      1.00  2.102304   .328409
   8.86772   8.86772      1.00  2.109284   .328249
   8.86761   8.86761      1.00  2.106114   .329039
   8.86750   8.86750      1.00  2.104804   .327569
   8.86739   8.86739      1.00  2.102814   .325429
   8.86728   8.86728      1.00  2.106004   .325669
   8.86717   8.86717      1.00  2.111334   .328009
   8.86706   8.86706      1.00  2.114034   .326649
   8.86696   8.86696      1.00  2.113684   .330039
   8.86684   8.86684      1.00  2.103364   .330139
   8.86673   8.86673      1.00  2.109754   .329579
   8.86663   8.86663      1.00  2.100164   .327339
   8.86653   8.86653      1.00  2.099904   .327129
   8.86642   8.86642      1.00  2.085564   .325279
   8.86631   8.86631      1.00  2.087874   .324549
   8.86622   8.86622      1.00  2.099754   .327899
   8.86611   8.86611      1.00  2.100484   .329339
   8.86601   8.86601      1.00  2.100094   .330259
   8.86590   8.86590      1.00  2.098654   .330899
   8.86579   8.86579      1.00  2.102574   .333389
   8.86569   8.86569      1.00  2.102944   .332159
   8.86559   8.86559      1.00  2.092664   .333079
   8.86548   8.86548      1.00  2.099074   .333229
   8.86539   8.86539      1.00  2.094604   .333319
   8.86528   8.86528      1.00  2.089974   .328579
   8.86518   8.86518      1.00  2.083154   .326499
   8.86507   8.86507      1.00  2.087934   .329909
   8.86497   8.86497      1.00  2.077054   .324909
   8.86487   8.86487      1.00  2.101204   .328439
   8.86475   8.86475      1.00  2.101994   .329979
   8.86464   8.86464      1.00  2.094884   .327909
   8.86454   8.86454      1.00  2.089344   .326279
   8.86443   8.86443      1.00  2.089004   .328419
   8.86432   8.86432      1.00  2.080094   .327409
   8.86421   8.86421      1.00  2.081684   .329119
   8.86410   8.86410      1.00  2.086174   .328989
   8.86399   8.86399      1.00  2.082324   .328269
   8.86387   8.86387      1.00  2.081814   .328479
   8.86375   8.86375      1.00  2.090824   .329649
   8.86364   8.86364      1.00  2.087214   .329239
   8.86352   8.86352      1.00  2.086814   .328719
   8.86340   8.86340      1.00  2.068944   .325849
   8.86328   8.86328      1.00  2.084654   .327449
   8.86317   8.86317      1.00  2.081944   .329029
   8.86306   8.86306      1.00  2.079564   .328219
   8.86294   8.86294      1.00  2.076734   .328509
   8.86282   8.86282      1.00  2.071194   .329079
   8.86271   8.86271      1.00  2.081254   .329209
   8.86260   8.86260      1.00  2.071014   .328829
   8.86248   8.86248      1.00  2.073744   .326609
   8.86237   8.86237      1.00  2.079344   .329719
   8.86226   8.86226      1.00  2.086364   .331519
   8.86215   8.86215      1.00  2.082574   .330809
   8.86204   8.86204      1.00  2.068414   .328319
   8.86193   8.86193      1.00  2.069064   .328069
   8.86182   8.86182      1.00  2.058914   .325619
   8.86172   8.86172      1.00  2.051604   .324709
   8.86160   8.86160      1.00  2.056664   .325959
   8.86149   8.86149      1.00  2.063094   .327679
   8.86138   8.86138      1.00  2.067404   .327699
   8.86127   8.86127      1.00  2.067584   .331079
   8.86115   8.86115      1.00  2.060774   .329139
   8.86104   8.86104      1.00  2.062564   .328389
   8.86093   8.86093      1.00  2.070814   .330609
   8.86081   8.86081      1.00  2.059234   .329669
   8.86070   8.86070      1.00  2.050204   .327199
   8.86058   8.86058      1.00  2.051384   .328099
   8.86046   8.86046      1.00  2.055494   .327909
   8.86035   8.86035      1.00  2.049474   .327799
   8.86022   8.86022      1.00  2.042114   .326339
   8.86010   8.86010      1.00  2.059064   .328779
   8.85999   8.85999      1.00  2.056894   .330509
   8.85988   8.85988      1.00  2.058214   .330549
   8.85975   8.85975      1.00  2.057374   .329789
   8.85964   8.85964      1.00  2.054484   .328439
   8.85953   8.85953      1.00  2.055114   .329789
   8.85942   8.85942      1.00  2.052624   .329679
   8.85930   8.85930      1.00  2.031944   .325159
   8.85918   8.85918      1.00  2.038674   .323909
   8.85907   8.85907      1.00  2.051744   .328909
   8.85897   8.85897      1.00  2.051894   .328379
   8.85885   8.85885      1.00  2.049284   .328369
   8.85873   8.85873      1.00  2.051264   .329089
   8.85863   8.85863      1.00  2.052554   .326499
   8.85852   8.85852      1.00  2.043624   .326779
   8.85841   8.85841      1.00  2.050054   .329319
   8.85830   8.85830      1.00  2.047444   .327739
   8.85819   8.85819      1.00  2.046634   .326429
   8.85808   8.85808      1.00  2.045394   .326889
   8.85796   8.85796      1.00  2.036684   .326319
   8.85785   8.85785      1.00  2.033254   .326279
   8.85774   8.85774      1.00  2.045914   .328119
   8.85764   8.85764      1.00  2.053984   .330299
   8.85753   8.85753      1.00  2.044454   .326439
   8.85741   8.85741      1.00  2.055524   .329259
   8.85731   8.85731      1.00  2.056514   .328239
   8.85720   8.85720      1.00  2.028034   .323539
   8.85709   8.85709      1.00  2.037644   .325439
   8.85698   8.85698      1.00  2.039254   .326069
   8.85687   8.85687      1.00  2.037934   .324449
   8.85676   8.85676      1.00  2.037014   .326969
   8.85665   8.85665      1.00  2.040854   .328069
   8.85654   8.85654      1.00  2.046554   .326909
   8.85645   8.85645      1.00  2.056834   .329869
   8.85634   8.85634      1.00  2.054594   .329699
   8.85623   8.85623      1.00  2.040154   .327469
   8.85613   8.85613      1.00  2.041544   .326769
   8.85603   8.85603      1.00  2.042514   .328049
   8.85593   8.85593      1.00  2.036354   .326729
   8.85582   8.85582      1.00  2.023934   .324669
   8.85571   8.85571      1.00  2.039864   .326259
   8.85561   8.85561      1.00  2.040464   .327219
   8.85552   8.85552      1.00  2.033724   .324979
   8.85541   8.85541      1.00  2.038804   .326659
   8.85531   8.85531      1.00  2.043734   .329279
   8.85521   8.85521      1.00  2.050324   .328879
   8.85511   8.85511      1.00  2.043924   .327869
   8.85500   8.85500      1.00  2.036364   .326439
   8.85489   8.85489      1.00  2.028894   .324069
   8.85478   8.85478      1.00  2.030404   .324319
   8.85468   8.85468      1.00  2.035404   .324139
   8.85457   8.85457      1.00  2.026684   .323579
   8.85446   8.85446      1.00  2.030204   .324589
   8.85436   8.85436      1.00  2.036714   .326269
   8.85425   8.85425      1.00  2.037034   .326949
   8.85413   8.85413      1.00  2.027024   .325999
   8.85401   8.85401      1.00  2.042374   .328609
   8.85390   8.85390      1.00  2.045054   .326499
   8.85378   8.85378      1.00  2.033004   .324469
   8.85367   8.85367      1.00  2.021274   .323919
   8.85356   8.85356      1.00  2.024924   .323959
   8.85345   8.85345      1.00  2.024744   .323339
   8.85333   8.85333      1.00  2.026104   .324419
   8.85320   8.85320      1.00  2.028454   .325909
   8.85309   8.85309      1.00  2.029634   .325459
   8.85298   8.85298      1.00  2.029654   .325669
   8.85286   8.85286      1.00  2.037914   .327729
   8.85274   8.85274      1.00  2.029894   .326749
   8.85263   8.85263      1.00  2.015364   .325189
   8.85252   8.85252      1.00  2.037264   .327979
   8.85241   8.85241      1.00  2.022364   .325339
   8.85229   8.85229      1.00  2.010384   .322369
   8.85217   8.85217      1.00  2.009294   .323509
   8.85207   8.85207      1.00  2.030154   .326339
   8.85197   8.85197      1.00  2.031414   .325459
   8.85185   8.85185      1.00  2.024624   .324329
   8.85174   8.85174      1.00  2.035524   .323859
   8.85163   8.85163      1.00  2.022724   .324239
   8.85152   8.85152      1.00  2.026094   .322229
   8.85141   8.85141      1.00  2.023434   .322129
   8.85129   8.85129      1.00  2.018224   .321169
   8.85119   8.85119      1.00  2.009274   .319929
   8.85108   8.85108      1.00  2.012064   .320179
   8.85096   8.85096      1.00  2.014954   .321889
   8.85084   8.85084      1.00  2.016314   .321109
   8.85073   8.85073      1.00  2.022704   .321939
   8.85062   8.85062      1.00  2.035074   .324569
   8.85050   8.85050      1.00  2.019804   .320559
   8.85038   8.85038      1.00  2.017614   .321869
   8.85026   8.85026      1.00  2.020494   .321179
   8.85014   8.85014      1.00  2.020224   .322979
   8.85003   8.85003      1.00  2.015374   .319779
   8.84991   8.84991      1.00  2.014724   .321279
   8.84979   8.84979      1.00  2.013554   .320569
   8.84967   8.84967      1.00  1.999934   .319049
   8.84956   8.84956      1.00  1.998174   .317969
   8.84944   8.84944      1.00  2.019684   .322969
   8.84933   8.84933      1.00  2.025434   .324419
   8.84921   8.84921      1.00  2.025644   .323999
   8.84910   8.84910      1.00  2.019764   .320999
   8.84898   8.84898      1.00  2.015774   .322759
   8.84888   8.84888      1.00  2.012934   .322839
   8.84877   8.84877      1.00  2.015614   .323579
   8.84866   8.84866      1.00  2.011474   .320289
   8.84855   8.84855      1.00  2.010854   .321289
   8.84844   8.84844      1.00  2.015514   .322949
   8.84833   8.84833      1.00  2.017694   .323629
   8.84822   8.84822      1.00  2.017534   .321779
   8.84810   8.84810      1.00  2.028824   .322579
   8.84799   8.84799      1.00  2.013794   .319759
   8.84788   8.84788      1.00  2.021384   .322239
   8.84777   8.84777      1.00  2.015214   .320989
   8.84765   8.84765      1.00  2.013784   .322379
   8.84755   8.84755      1.00  2.014844   .322919
   8.84744   8.84744      1.00  2.018334   .320839
   8.84732   8.84732      1.00  2.019664   .320919
   8.84721   8.84721      1.00  2.017534   .323379
   8.84711   8.84711      1.00  2.022064   .322179
   8.84700   8.84700      1.00  2.023294   .323369
   8.84689   8.84689      1.00  2.024144   .322559
   8.84677   8.84677      1.00  2.032594   .323639
   8.84667   8.84667      1.00  2.029874   .323179
   8.84657   8.84657      1.00  2.017244   .322329
   8.84646   8.84646      1.00  1.998294   .320669
   8.84636   8.84636      1.00  2.010584   .319869
   8.84625   8.84625      1.00  2.017864   .321969
   8.84615   8.84615      1.00  2.018544   .322719
   8.84605   8.84605      1.00  2.027004   .322449
   8.84594   8.84594      1.00  2.020064   .322129
   8.84584   8.84584      1.00  2.015554   .322999
   8.84574   8.84574      1.00  2.023504   .322589
   8.84563   8.84563      1.00  2.025484   .322689
   8.84552   8.84552      1.00  2.023334   .322689
   8.84542   8.84542      1.00  2.020544   .322189
   8.84533   8.84533      1.00  2.015164   .321009
   8.84522   8.84522      1.00  2.009424   .320639
   8.84511   8.84511      1.00  2.008474   .318809
   8.84501   8.84501      1.00  2.020724   .321889
   8.84491   8.84491      1.00  2.018014   .319839
   8.84480   8.84480      1.00  2.016264   .321769
   8.84469   8.84469      1.00  2.024844   .323209
   8.84458   8.84458      1.00  2.026074   .323959
   8.84447   8.84447      1.00  2.028364   .326009
   8.84436   8.84436      1.00  2.022564   .324599
   8.84425   8.84425      1.00  2.027034   .326139
   8.84415   8.84415      1.00  2.015744   .323929
   8.84403   8.84403      1.00  2.010084   .321389
   8.84392   8.84392      1.00  2.018334   .322379
   8.84379   8.84379      1.00  2.022834   .323289
   8.84368   8.84368      1.00  2.030254   .325529
   8.84356   8.84356      1.00  2.034254   .326709
   8.84344   8.84344      1.00  2.035004   .324869
   8.84333   8.84333      1.00  2.014234   .322399
   8.84322   8.84322      1.00  2.021784   .324349
   8.84310   8.84310      1.00  2.030604   .324669
   8.84298   8.84298      1.00  2.021924   .324539
   8.84286   8.84286      1.00  2.027004   .322919
   8.84275   8.84275      1.00  2.022204   .323139
   8.84264   8.84264      1.00  2.020034   .323789
   8.84252   8.84252      1.00  2.024084   .323209
   8.84240   8.84240      1.00  2.033004   .325969
   8.84230   8.84230      1.00  2.035074   .326709
   8.84219   8.84219      1.00  2.034574   .326519
   8.84208   8.84208      1.00  2.034694   .327609
   8.84197   8.84197      1.00  2.028504   .327569
   8.84186   8.84186      1.00  2.029084   .326029
   8.84175   8.84175      1.00  2.026274   .329719
   8.84164   8.84164      1.00  2.017064   .326619
   8.84152   8.84152      1.00  2.009164   .325089
   8.84141   8.84141      1.00  2.030404   .328639
   8.84131   8.84131      1.00  2.029664   .328199
   8.84119   8.84119      1.00  2.030404   .327469
   8.84107   8.84107      1.00  2.041224   .330669
   8.84096   8.84096      1.00  2.035914   .328919
   8.84085   8.84085      1.00  2.031594   .329949
   8.84073   8.84073      1.00  2.029214   .328689
   8.84061   8.84061      1.00  2.029824   .328849
   8.84050   8.84050      1.00  2.024234   .329909
   8.84038   8.84038      1.00  2.029124   .329259
   8.84026   8.84026      1.00  2.027664   .329849
   8.84014   8.84014      1.00  2.021924   .330079
   8.84003   8.84003      1.00  2.022684   .329639
   8.83991   8.83991      1.00  2.037974   .332949
   8.83980   8.83980      1.00  2.038224   .331719
   8.83968   8.83968      1.00  2.036404   .331409
   8.83956   8.83956      1.00  2.039634   .332789
   8.83945   8.83945      1.00  2.029454   .331099
   8.83934   8.83934      1.00  2.020744   .329599
   8.83921   8.83921      1.00  2.022714   .331399
   8.83910   8.83910      1.00  2.027674   .330629
   8.83899   8.83899      1.00  2.027144   .332239
   8.83887   8.83887      1.00  2.030174   .332719
   8.83876   8.83876      1.00  2.037644   .336649
   8.83865   8.83865      1.00  2.035314   .335609
   8.83855   8.83855      1.00  2.037724   .337559
   8.83844   8.83844      1.00  2.023604   .335389
   8.83833   8.83833      1.00  2.028334   .336869
   8.83822   8.83822      1.00  2.023034   .334069
   8.83811   8.83811      1.00  2.032644   .335239
   8.83799   8.83799      1.00  2.028224   .333469
   8.83788   8.83788      1.00  2.029564   .334409
   8.83777   8.83777      1.00  2.032944   .338259
   8.83767   8.83767      1.00  2.031004   .335939
   8.83755   8.83755      1.00  2.031414   .336649
   8.83744   8.83744      1.00  2.038824   .336709
   8.83734   8.83734      1.00  2.044424   .339669
   8.83723   8.83723      1.00  2.039094   .338109
   8.83711   8.83711      1.00  2.037744   .337349
   8.83700   8.83700      1.00  2.033094   .339319
   8.83690   8.83690      1.00  2.010404   .335859
   8.83679   8.83679      1.00  2.024024   .337679
   8.83668   8.83668      1.00  2.032164   .339899
   8.83657   8.83657      1.00  2.032074   .340679
   8.83646   8.83646      1.00  2.040214   .340139
   8.83636   8.83636      1.00  2.041874   .339849
   8.83626   8.83626      1.00  2.041374   .338699
   8.83615   8.83615      1.00  2.037874   .339899
   8.83605   8.83605      1.00  2.042024   .341059
   8.83595   8.83595      1.00  2.032464   .338829
   8.83584   8.83584      1.00  2.027114   .338499
   8.83574   8.83574      1.00  2.032624   .339949
   8.83564   8.83564      1.00  2.033184   .340569
   8.83554   8.83554      1.00  2.034494   .341079
   8.83543   8.83543      1.00  2.021804   .337239
   8.83533   8.83533      1.00  2.046174   .340879
   8.83523   8.83523      1.00  2.035884   .339019
   8.83513   8.83513      1.00  2.048004   .340589
   8.83501   8.83501      1.00  2.044434   .341429
   8.83491   8.83491      1.00  2.036984   .341049
   8.83480   8.83480      1.00  2.033634   .340299
   8.83470   8.83470      1.00  2.034964   .340539
   8.83459   8.83459      1.00  2.029954   .340419
   8.83448   8.83448      1.00  2.023784   .341129
   8.83438   8.83438      1.00  2.034584   .341819
   8.83426   8.83426      1.00  2.042534   .343739
   8.83415   8.83415      1.00  2.046084   .342619
   8.83403   8.83403      1.00  2.030524   .340979
   8.83391   8.83391      1.00  2.043384   .343109
   8.83380   8.83380      1.00  2.037784   .342519
   8.83368   8.83368      1.00  2.035744   .341619
   8.83357   8.83357      1.00  2.036654   .342379
   8.83346   8.83346      1.00  2.035344   .341889
   8.83335   8.83335      1.00  2.036554   .342549
   8.83322   8.83322      1.00  2.040264   .343399
   8.83310   8.83310      1.00  2.041254   .344159
   8.83299   8.83299      1.00  2.032474   .342059
   8.83288   8.83288      1.00  2.045344   .345149
   8.83276   8.83276      1.00  2.052374   .347449
   8.83265   8.83265      1.00  2.043704   .345119
   8.83254   8.83254      1.00  2.038424   .344879
   8.83242   8.83242      1.00  2.036154   .345609
   8.83231   8.83231      1.00  2.035494   .347189
   8.83219   8.83219      1.00  2.034754   .345919
   8.83209   8.83209      1.00  2.033254   .345959
   8.83198   8.83198      1.00  2.040394   .346949
   8.83187   8.83187      1.00  2.039694   .346889
   8.83176   8.83176      1.00  2.045054   .348519
   8.83165   8.83165      1.00  2.053564   .350909
   8.83154   8.83154      1.00  2.051814   .350779
   8.83142   8.83142      1.00  2.049194   .349689
   8.83131   8.83131      1.00  2.042734   .349249
   8.83120   8.83120      1.00  2.033114   .346899
   8.83110   8.83110      1.00  2.034584   .346659
   8.83098   8.83098      1.00  2.026354   .345259
   8.83087   8.83087      1.00  2.041634   .349129
   8.83075   8.83075      1.00  2.050424   .351599
   8.83064   8.83064      1.00  2.048024   .350139
   8.83052   8.83052      1.00  2.048524   .349899
   8.83040   8.83040      1.00  2.046494   .350099
   8.83028   8.83028      1.00  2.048394   .349199
   8.83017   8.83017      1.00  2.048814   .349119
   8.83004   8.83004      1.00  2.046624   .350499
   8.82992   8.82992      1.00  2.043864   .349849
   8.82981   8.82981      1.00  2.036604   .347379
   8.82970   8.82970      1.00  2.035754   .348119
   8.82957   8.82957      1.00  2.038094   .349109
   8.82946   8.82946      1.00  2.046804   .350929
   8.82935   8.82935      1.00  2.037834   .349079
   8.82924   8.82924      1.00  2.052764   .351749
   8.82911   8.82911      1.00  2.050934   .351489
   8.82900   8.82900      1.00  2.050834   .351729
   8.82890   8.82890      1.00  2.046084   .351549
   8.82879   8.82879      1.00  2.045174   .352279
   8.82867   8.82867      1.00  2.043774   .351029
   8.82856   8.82856      1.00  2.035534   .351629
   8.82846   8.82846      1.00  2.044214   .355419
   8.82835   8.82835      1.00  2.046904   .356199
   8.82824   8.82824      1.00  2.048844   .357189
   8.82812   8.82812      1.00  2.049564   .356819
   8.82801   8.82801      1.00  2.052064   .357999
   8.82791   8.82791      1.00  2.053424   .359619
   8.82779   8.82779      1.00  2.037064   .355109
   8.82768   8.82768      1.00  2.049084   .355259
   8.82757   8.82757      1.00  2.041344   .352349
   8.82746   8.82746      1.00  2.046294   .352119
   8.82735   8.82735      1.00  2.042164   .353459
   8.82724   8.82724      1.00  2.041224   .353199
   8.82714   8.82714      1.00  2.044524   .356319
   8.82703   8.82703      1.00  2.052404   .358529
   8.82692   8.82692      1.00  2.055034   .358719
   8.82681   8.82681      1.00  2.054664   .361989
   8.82670   8.82670      1.00  2.053884   .359899
   8.82660   8.82660      1.00  2.048674   .358559
   8.82649   8.82649      1.00  2.044964   .359089
   8.82639   8.82639      1.00  2.042534   .358429
   8.82628   8.82628      1.00  2.025734   .351349
   8.82618   8.82618      1.00  2.040384   .353599
   8.82607   8.82607      1.00  2.046834   .355379
   8.82597   8.82597      1.00  2.047444   .353239
   8.82587   8.82587      1.00  2.051744   .354839
   8.82576   8.82576      1.00  2.055014   .356349
   8.82566   8.82566      1.00  2.051494   .356779
   8.82555   8.82555      1.00  2.049634   .358339
   8.82546   8.82546      1.00  2.053494   .358589
   8.82536   8.82536      1.00  2.046324   .358969
   8.82525   8.82525      1.00  2.039004   .355799
   8.82514   8.82514      1.00  2.049314   .359469
   8.82505   8.82505      1.00  2.048614   .359929
   8.82494   8.82494      1.00  2.047754   .358829
   8.82483   8.82483      1.00  2.046334   .358339
   8.82472   8.82472      1.00  2.036644   .356269
   8.82462   8.82462      1.00  2.055984   .361769
   8.82452   8.82452      1.00  2.057994   .362069
   8.82440   8.82440      1.00  2.057044   .360319
   8.82429   8.82429      1.00  2.049284   .359349
   8.82418   8.82418      1.00  2.047614   .360629
   8.82406   8.82406      1.00  2.045104   .358399
   8.82395   8.82395      1.00  2.039264   .356989
   8.82383   8.82383      1.00  2.046034   .356669
   8.82371   8.82371      1.00  2.046764   .355719
   8.82360   8.82360      1.00  2.057904   .355959
   8.82348   8.82348      1.00  2.053464   .356369
   8.82336   8.82336      1.00  2.055904   .356819
   8.82325   8.82325      1.00  2.060284   .355689
   8.82314   8.82314      1.00  2.041064   .354999
   8.82302   8.82302      1.00  2.043934   .355829
   8.82291   8.82291      1.00  2.049234   .356729
   8.82279   8.82279      1.00  2.054714   .356719
   8.82268   8.82268      1.00  2.047364   .354639
   8.82256   8.82256      1.00  2.052794   .356189
   8.82244   8.82244      1.00  2.052214   .353639
   8.82233   8.82233      1.00  2.059214   .356569
   8.82222   8.82222      1.00  2.058314   .358029
   8.82211   8.82211      1.00  2.060544   .359919
   8.82200   8.82200      1.00  2.054624   .356579
   8.82189   8.82189      1.00  2.062604   .359079
   8.82179   8.82179      1.00  2.057984   .359849
   8.82167   8.82167      1.00  2.041334   .354059
   8.82155   8.82155      1.00  2.046384   .355159
   8.82145   8.82145      1.00  2.040974   .350879
   8.82134   8.82134      1.00  2.061094   .357529
   8.82122   8.82122      1.00  2.053454   .356809
   8.82111   8.82111      1.00  2.064874   .357309
   8.82100   8.82100      1.00  2.064024   .356329
   8.82088   8.82088      1.00  2.058734   .356529
   8.82076   8.82076      1.00  2.057474   .357029
   8.82065   8.82065      1.00  2.056264   .358459
   8.82053   8.82053      1.00  2.058894   .359439
   8.82042   8.82042      1.00  2.055684   .360669
   8.82030   8.82030      1.00  2.048224   .357949
   8.82017   8.82017      1.00  2.051974   .357859
   8.82006   8.82006      1.00  2.059894   .359339
   8.81995   8.81995      1.00  2.063664   .359599
   8.81983   8.81983      1.00  2.052364   .359299
   8.81971   8.81971      1.00  2.064804   .362049
   8.81959   8.81959      1.00  2.067784   .361149
   8.81947   8.81947      1.00  2.068834   .361139
   8.81936   8.81936      1.00  2.057044   .358489
   8.81925   8.81925      1.00  2.053934   .357239
   8.81913   8.81913      1.00  2.054654   .359169
   8.81902   8.81902      1.00  2.053244   .356919
   8.81891   8.81891      1.00  2.051244   .359379
   8.81880   8.81880      1.00  2.058274   .360679
   8.81869   8.81869      1.00  2.070904   .361709
   8.81858   8.81858      1.00  2.077124   .364569
   8.81846   8.81846      1.00  2.068054   .361629
   8.81835   8.81835      1.00  2.055554   .358069
   8.81824   8.81824      1.00  2.049944   .357249
   8.81813   8.81813      1.00  2.057134   .358189
   8.81801   8.81801      1.00  2.055274   .356819
   8.81790   8.81790      1.00  2.055934   .356939
   8.81780   8.81780      1.00  2.062844   .360179
   8.81770   8.81770      1.00  2.064834   .360349
   8.81758   8.81758      1.00  2.061324   .358979
   8.81747   8.81747      1.00  2.067444   .361069
   8.81736   8.81736      1.00  2.067574   .359249
   8.81729   8.81729      1.00  2.071594   .360119
