# Supplementary material for: Direct Observation of Palladium Leaching from Pd/C by a Simple Method: X-ray Absorption Spectroscopy of Heterogeneous Mixtures
Source: ACS Omega. 2023 Jun 7;8(24):21787–92. doi: 10.1021/acsomega.3c01343 (PMC10286095; doi:10.1021/acsomega.3c01343)
Supplement: Supplementary file 2 — ao3c01343_si_002.zip [file ao3c01343_si_002.zip › Figure 7,8/22_RK_AirOx_25C_05N_slow_HCl_30min_36.qd]

  9809     KEK-PF   NW10A
 _slow_HCl_30min 20.12.12 7:07: - 20.12.12 7:08: Serial#KEKPF-NW10A_047956
 22_RK_AirOx_25C_05N_slow_HCl_30min                                              
 Ring :   6.5 GeV    50.0 mA -   50.0 mA
 Mono :   Si(311)       D=  1.63747 A    Initial angle=  9.00023 deg
 NW10A     Transmission( 2)   Repetition= 36     Points= 1654
 Param file : QXAFS(SYNC)     angle axis (*)     Block =    1

 Block      Init-Ang  Final-Ang     Step/deg     Time/s       Num
     1        9.00023   8.81729          ***       1.00      1654
 Ortec(-1)     NDCH = 3
  Angle(c)  Angle(o)    time/s         2         3
      Mode         0         0         1         2
    Offset         0         0    .00492    .00311
   9.00023   9.00023      1.00  2.311054  2.269699
   9.00014   9.00014      1.00  2.312144  2.272629
   9.00002   9.00002      1.00  2.310294  2.270329
   8.99991   8.99991      1.00  2.310654  2.272709
   8.99980   8.99980      1.00  2.307324  2.272249
   8.99969   8.99969      1.00  2.306854  2.267439
   8.99957   8.99957      1.00  2.308094  2.269529
   8.99945   8.99945      1.00  2.307684  2.268619
   8.99935   8.99935      1.00  2.306704  2.275039
   8.99924   8.99924      1.00  2.292804  2.255419
   8.99913   8.99913      1.00  2.305654  2.269529
   8.99902   8.99902      1.00  2.305904  2.271099
   8.99891   8.99891      1.00  2.307484  2.276459
   8.99881   8.99881      1.00  2.307234  2.271579
   8.99869   8.99869      1.00  2.302364  2.267099
   8.99857   8.99857      1.00  2.303264  2.269719
   8.99847   8.99847      1.00  2.303234  2.269149
   8.99836   8.99836      1.00  2.301924  2.269059
   8.99825   8.99825      1.00  2.300974  2.266629
   8.99815   8.99815      1.00  2.302674  2.270429
   8.99804   8.99804      1.00  2.306484  2.273309
   8.99793   8.99793      1.00  2.304484  2.272329
   8.99782   8.99782      1.00  2.304474  2.271179
   8.99771   8.99771      1.00  2.294744  2.259769
   8.99760   8.99760      1.00  2.294964  2.259949
   8.99750   8.99750      1.00  2.303304  2.265849
   8.99738   8.99738      1.00  2.298124  2.267519
   8.99727   8.99727      1.00  2.300204  2.267599
   8.99717   8.99717      1.00  2.302034  2.268759
   8.99706   8.99706      1.00  2.302054  2.269239
   8.99695   8.99695      1.00  2.298024  2.261779
   8.99685   8.99685      1.00  2.299634  2.238259
   8.99674   8.99674      1.00  2.303974  2.269999
   8.99664   8.99664      1.00  2.297634  2.264419
   8.99653   8.99653      1.00  2.299934  2.267019
   8.99642   8.99642      1.00  2.296714  2.263789
   8.99632   8.99632      1.00  2.297534  2.266269
   8.99622   8.99622      1.00  2.278674  2.241529
   8.99611   8.99611      1.00  2.294784  2.262779
   8.99601   8.99601      1.00  2.296304  2.264539
   8.99591   8.99591      1.00  2.294444  2.265459
   8.99581   8.99581      1.00  2.300924  2.271399
   8.99571   8.99571      1.00  2.294594  2.262979
   8.99561   8.99561      1.00  2.298224  2.257159
   8.99551   8.99551      1.00  2.297924  2.266339
   8.99541   8.99541      1.00  2.298044  2.259259
   8.99530   8.99530      1.00  2.290954  2.259019
   8.99520   8.99520      1.00  2.289114  2.259349
   8.99510   8.99510      1.00  2.290654  2.260969
   8.99500   8.99500      1.00  2.287784  2.256359
   8.99489   8.99489      1.00  2.292654  2.267459
   8.99478   8.99478      1.00  2.293024  2.266689
   8.99468   8.99468      1.00  2.274484  2.231339
   8.99458   8.99458      1.00  2.289744  2.252269
   8.99446   8.99446      1.00  2.291924  2.263359
   8.99434   8.99434      1.00  2.290964  2.255989
   8.99424   8.99424      1.00  2.289594  2.258169
   8.99413   8.99413      1.00  2.288964  2.258569
   8.99402   8.99402      1.00  2.284094  2.253879
   8.99390   8.99390      1.00  2.283214  2.255439
   8.99379   8.99379      1.00  2.283314  2.254369
   8.99368   8.99368      1.00  2.286144  2.259409
   8.99356   8.99356      1.00  2.289704  2.264819
   8.99345   8.99345      1.00  2.291824  2.267299
   8.99334   8.99334      1.00  2.286364  2.261279
   8.99323   8.99323      1.00  2.282584  2.256559
   8.99311   8.99311      1.00  2.270174  2.241719
   8.99299   8.99299      1.00  2.283634  2.260229
   8.99288   8.99288      1.00  2.285004  2.259819
   8.99277   8.99277      1.00  2.279334  2.256349
   8.99266   8.99266      1.00  2.281134  2.257649
   8.99254   8.99254      1.00  2.279464  2.255189
   8.99244   8.99244      1.00  2.284264  2.262849
   8.99233   8.99233      1.00  2.285874  2.263189
   8.99221   8.99221      1.00  2.284694  2.262019
   8.99210   8.99210      1.00  2.284084  2.264529
   8.99199   8.99199      1.00  2.280014  2.258719
   8.99189   8.99189      1.00  2.282974  2.261789
   8.99178   8.99178      1.00  2.278574  2.254909
   8.99167   8.99167      1.00  2.280054  2.259829
   8.99156   8.99156      1.00  2.276284  2.254459
   8.99146   8.99146      1.00  2.270414  2.248649
   8.99134   8.99134      1.00  2.275364  2.256209
   8.99123   8.99123      1.00  2.278634  2.259689
   8.99112   8.99112      1.00  2.283974  2.267119
   8.99101   8.99101      1.00  2.282794  2.263659
   8.99089   8.99089      1.00  2.282484  2.263739
   8.99077   8.99077      1.00  2.274474  2.252139
   8.99066   8.99066      1.00  2.272944  2.252599
   8.99055   8.99055      1.00  2.272394  2.252459
   8.99043   8.99043      1.00  2.270294  2.252359
   8.99031   8.99031      1.00  2.275384  2.258999
   8.99020   8.99020      1.00  2.276474  2.260529
   8.99009   8.99009      1.00  2.276874  2.259239
   8.98997   8.98997      1.00  2.271484  2.255579
   8.98984   8.98984      1.00  2.264704  2.248599
   8.98973   8.98973      1.00  2.275324  2.262489
   8.98962   8.98962      1.00  2.273394  2.260539
   8.98950   8.98950      1.00  2.276704  2.260579
   8.98938   8.98938      1.00  2.269004  2.251419
   8.98927   8.98927      1.00  2.267524  2.252539
   8.98916   8.98916      1.00  2.271104  2.256509
   8.98904   8.98904      1.00  2.272124  2.254449
   8.98894   8.98894      1.00  2.271844  2.257079
   8.98883   8.98883      1.00  2.273184  2.258199
   8.98872   8.98872      1.00  2.271674  2.255669
   8.98860   8.98860      1.00  2.271774  2.255889
   8.98849   8.98849      1.00  2.273814  2.262159
   8.98839   8.98839      1.00  2.272924  2.259969
   8.98828   8.98828      1.00  2.254664  2.244309
   8.98816   8.98816      1.00  2.263694  2.249739
   8.98805   8.98805      1.00  2.264444  2.251399
   8.98796   8.98796      1.00  2.264304  2.248349
   8.98784   8.98784      1.00  2.270314  2.262419
   8.98773   8.98773      1.00  2.271324  2.257519
   8.98762   8.98762      1.00  2.271994  2.260829
   8.98750   8.98750      1.00  2.271994  2.258759
   8.98740   8.98740      1.00  2.265104  2.250549
   8.98728   8.98728      1.00  2.264354  2.257169
   8.98717   8.98717      1.00  2.264544  2.254329
   8.98707   8.98707      1.00  2.264054  2.256229
   8.98697   8.98697      1.00  2.263624  2.254809
   8.98685   8.98685      1.00  2.261034  2.251839
   8.98674   8.98674      1.00  2.246784  2.238439
   8.98664   8.98664      1.00  2.262234  2.253339
   8.98653   8.98653      1.00  2.263074  2.255789
   8.98642   8.98642      1.00  2.262954  2.253419
   8.98631   8.98631      1.00  2.263344  2.257739
   8.98621   8.98621      1.00  2.268844  2.259119
   8.98611   8.98611      1.00  2.261754  2.253239
   8.98601   8.98601      1.00  2.260284  2.251999
   8.98591   8.98591      1.00  2.259714  2.249359
   8.98581   8.98581      1.00  2.256834  2.248439
   8.98570   8.98570      1.00  2.252874  2.246999
   8.98560   8.98560      1.00  2.255974  2.247479
   8.98550   8.98550      1.00  2.262544  2.259589
   8.98540   8.98540      1.00  2.249214  2.241729
   8.98530   8.98530      1.00  2.263184  2.256379
   8.98519   8.98519      1.00  2.261364  2.256709
   8.98508   8.98508      1.00  2.259064  2.255019
   8.98498   8.98498      1.00  2.261594  2.257879
   8.98488   8.98488      1.00  2.253374  2.247599
   8.98476   8.98476      1.00  2.254854  2.251159
   8.98466   8.98466      1.00  2.258854  2.254979
   8.98456   8.98456      1.00  2.253554  2.247879
   8.98445   8.98445      1.00  2.254214  2.250439
   8.98434   8.98434      1.00  2.253034  2.252509
   8.98422   8.98422      1.00  2.258074  2.256959
   8.98411   8.98411      1.00  2.260964  2.258729
   8.98400   8.98400      1.00  2.260484  2.258029
   8.98389   8.98389      1.00  2.247554  2.241879
   8.98377   8.98377      1.00  2.254954  2.251329
   8.98366   8.98366      1.00  2.256464  2.258289
   8.98354   8.98354      1.00  2.252024  2.250179
   8.98342   8.98342      1.00  2.252834  2.250689
   8.98331   8.98331      1.00  2.257054  2.255489
   8.98319   8.98319      1.00  2.254484  2.253669
   8.98308   8.98308      1.00  2.257484  2.255629
   8.98296   8.98296      1.00  2.261534  2.260789
   8.98284   8.98284      1.00  2.253754  2.256149
   8.98273   8.98273      1.00  2.256744  2.257019
   8.98262   8.98262      1.00  2.253984  2.257269
   8.98251   8.98251      1.00  2.250014  2.247319
   8.98239   8.98239      1.00  2.243854  2.242049
   8.98228   8.98228      1.00  2.246534  2.248049
   8.98217   8.98217      1.00  2.249984  2.251009
   8.98206   8.98206      1.00  2.250014  2.252519
   8.98195   8.98195      1.00  2.248784  2.250889
   8.98184   8.98184      1.00  2.250674  2.252259
   8.98173   8.98173      1.00  2.256194  2.256929
   8.98162   8.98162      1.00  2.257144  2.256679
   8.98151   8.98151      1.00  2.253454  2.254789
   8.98140   8.98140      1.00  2.254194  2.259919
   8.98130   8.98130      1.00  2.249494  2.252989
   8.98118   8.98118      1.00  2.244664  2.247819
   8.98106   8.98106      1.00  2.245604  2.251559
   8.98095   8.98095      1.00  2.248524  2.252989
   8.98084   8.98084      1.00  2.234364  2.240019
   8.98072   8.98072      1.00  2.247094  2.251459
   8.98060   8.98060      1.00  2.256564  2.262959
   8.98049   8.98049      1.00  2.250834  2.253919
   8.98037   8.98037      1.00  2.250954  2.253819
   8.98025   8.98025      1.00  2.250774  2.255219
   8.98013   8.98013      1.00  2.246384  2.253209
   8.98002   8.98002      1.00  2.241494  2.245629
   8.97990   8.97990      1.00  2.243964  2.251069
   8.97978   8.97978      1.00  2.241564  2.246759
   8.97966   8.97966      1.00  2.244194  2.251279
   8.97955   8.97955      1.00  2.254134  2.263189
   8.97944   8.97944      1.00  2.251974  2.258539
   8.97933   8.97933      1.00  2.245974  2.253409
   8.97920   8.97920      1.00  2.233054  2.240799
   8.97909   8.97909      1.00  2.247414  2.256669
   8.97898   8.97898      1.00  2.245964  2.254379
   8.97887   8.97887      1.00  2.245884  2.252209
   8.97876   8.97876      1.00  2.244454  2.249389
   8.97865   8.97865      1.00  2.240354  2.247089
   8.97855   8.97855      1.00  2.238694  2.246099
   8.97843   8.97843      1.00  2.240154  2.247299
   8.97832   8.97832      1.00  2.245044  2.253409
   8.97821   8.97821      1.00  2.246424  2.255909
   8.97811   8.97811      1.00  2.252714  2.263779
   8.97799   8.97799      1.00  2.246274  2.257289
   8.97788   8.97788      1.00  2.239174  2.252399
   8.97777   8.97777      1.00  2.241144  2.250159
   8.97766   8.97766      1.00  2.226724  2.236829
   8.97755   8.97755      1.00  2.231854  2.243709
   8.97744   8.97744      1.00  2.237074  2.248149
   8.97733   8.97733      1.00  2.245684  2.257479
   8.97723   8.97723      1.00  2.239554  2.252789
   8.97711   8.97711      1.00  2.240984  2.254699
   8.97701   8.97701      1.00  2.244084  2.258349
   8.97690   8.97690      1.00  2.240964  2.254319
   8.97679   8.97679      1.00  2.244404  2.257869
   8.97668   8.97668      1.00  2.237474  2.246949
   8.97657   8.97657      1.00  2.232794  2.246389
   8.97647   8.97647      1.00  2.233294  2.247129
   8.97637   8.97637      1.00  2.235464  2.249999
   8.97626   8.97626      1.00  2.235774  2.249079
   8.97615   8.97615      1.00  2.220374  2.235499
   8.97605   8.97605      1.00  2.235194  2.250219
   8.97595   8.97595      1.00  2.240884  2.255779
   8.97584   8.97584      1.00  2.236564  2.253699
   8.97574   8.97574      1.00  2.238344  2.254929
   8.97564   8.97564      1.00  2.240544  2.253289
   8.97554   8.97554      1.00  2.233384  2.250459
   8.97543   8.97543      1.00  2.227134  2.242009
   8.97533   8.97533      1.00  2.227064  2.244379
   8.97523   8.97523      1.00  2.226874  2.246229
   8.97512   8.97512      1.00  2.229914  2.246419
   8.97502   8.97502      1.00  2.236324  2.256159
   8.97491   8.97491      1.00  2.237024  2.252219
   8.97481   8.97481      1.00  2.233044  2.251369
   8.97470   8.97470      1.00  2.218944  2.236539
   8.97459   8.97459      1.00  2.228454  2.247569
   8.97449   8.97449      1.00  2.231214  2.246469
   8.97438   8.97438      1.00  2.232784  2.249869
   8.97427   8.97427      1.00  2.229364  2.246649
   8.97416   8.97416      1.00  2.220594  2.243299
   8.97404   8.97404      1.00  2.224034  2.245659
   8.97393   8.97393      1.00  2.228054  2.250729
   8.97382   8.97382      1.00  2.223654  2.247039
   8.97370   8.97370      1.00  2.227414  2.247379
   8.97358   8.97358      1.00  2.234344  2.256869
   8.97347   8.97347      1.00  2.231694  2.254419
   8.97336   8.97336      1.00  2.222904  2.245379
   8.97324   8.97324      1.00  2.210114  2.230269
   8.97312   8.97312      1.00  2.218664  2.240999
   8.97300   8.97300      1.00  2.220984  2.241889
   8.97289   8.97289      1.00  2.218514  2.241709
   8.97277   8.97277      1.00  2.214764  2.239009
   8.97266   8.97266      1.00  2.218234  2.238249
   8.97255   8.97255      1.00  2.227114  2.251639
   8.97244   8.97244      1.00  2.230494  2.251869
   8.97233   8.97233      1.00  2.220604  2.244069
   8.97221   8.97221      1.00  2.219684  2.242139
   8.97210   8.97210      1.00  2.217004  2.237389
   8.97199   8.97199      1.00  2.216294  2.237289
   8.97188   8.97188      1.00  2.216404  2.239529
   8.97177   8.97177      1.00  2.214634  2.235049
   8.97166   8.97166      1.00  2.201354  2.223179
   8.97156   8.97156      1.00  2.216194  2.237849
   8.97144   8.97144      1.00  2.216554  2.241329
   8.97133   8.97133      1.00  2.219084  2.241739
   8.97122   8.97122      1.00  2.222914  2.245549
   8.97111   8.97111      1.00  2.224524  2.244819
   8.97099   8.97099      1.00  2.220464  2.243269
   8.97087   8.97087      1.00  2.215564  2.239609
   8.97076   8.97076      1.00  2.212524  2.234029
   8.97065   8.97065      1.00  2.212044  2.234869
   8.97053   8.97053      1.00  2.208944  2.231739
   8.97041   8.97041      1.00  2.209714  2.235319
   8.97030   8.97030      1.00  2.212804  2.239349
   8.97018   8.97018      1.00  2.202334  2.227029
   8.97006   8.97006      1.00  2.216174  2.244029
   8.96994   8.96994      1.00  2.218404  2.245269
   8.96982   8.96982      1.00  2.214734  2.244329
   8.96971   8.96971      1.00  2.213704  2.245299
   8.96960   8.96960      1.00  2.211884  2.246229
   8.96947   8.96947      1.00  2.203374  2.234789
   8.96936   8.96936      1.00  2.208354  2.238149
   8.96926   8.96926      1.00  2.208424  2.236569
   8.96914   8.96914      1.00  2.206794  2.234909
   8.96903   8.96903      1.00  2.204604  2.230839
   8.96891   8.96891      1.00  2.212194  2.243339
   8.96881   8.96881      1.00  2.212264  2.239489
   8.96870   8.96870      1.00  2.212304  2.238669
   8.96859   8.96859      1.00  2.204934  2.230839
   8.96848   8.96848      1.00  2.206864  2.235579
   8.96837   8.96837      1.00  2.204014  2.233059
   8.96826   8.96826      1.00  2.202724  2.231349
   8.96814   8.96814      1.00  2.201584  2.229159
   8.96804   8.96804      1.00  2.199694  2.228549
   8.96793   8.96793      1.00  2.209444  2.239179
   8.96782   8.96782      1.00  2.208824  2.238519
   8.96771   8.96771      1.00  2.208054  2.237339
   8.96760   8.96760      1.00  2.211374  2.244449
   8.96749   8.96749      1.00  2.208884  2.240609
   8.96737   8.96737      1.00  2.201824  2.232539
   8.96726   8.96726      1.00  2.203054  2.232709
   8.96716   8.96716      1.00  2.200364  2.232369
   8.96705   8.96705      1.00  2.183044  2.217019
   8.96694   8.96694      1.00  2.199894  2.229199
   8.96683   8.96683      1.00  2.204284  2.238039
   8.96672   8.96672      1.00  2.203164  2.234909
   8.96662   8.96662      1.00  2.210204  2.241809
   8.96651   8.96651      1.00  2.208944  2.243719
   8.96640   8.96640      1.00  2.204034  2.240429
   8.96630   8.96630      1.00  2.207884  2.238729
   8.96620   8.96620      1.00  2.206224  2.237149
   8.96610   8.96610      1.00  2.201314  2.231869
   8.96599   8.96599      1.00  2.202394  2.232989
   8.96589   8.96589      1.00  2.198844  2.232129
   8.96579   8.96579      1.00  2.195884  2.230699
   8.96569   8.96569      1.00  2.196834  2.230319
   8.96558   8.96558      1.00  2.203254  2.235379
   8.96548   8.96548      1.00  2.200284  2.234989
   8.96538   8.96538      1.00  2.200994  2.233639
   8.96528   8.96528      1.00  2.205454  2.240169
   8.96517   8.96517      1.00  2.201094  2.236579
   8.96507   8.96507      1.00  2.198154  2.233179
   8.96497   8.96497      1.00  2.201534  2.237739
   8.96486   8.96486      1.00  2.194334  2.227179
   8.96475   8.96475      1.00  2.196304  2.230929
   8.96465   8.96465      1.00  2.201444  2.242689
   8.96454   8.96454      1.00  2.201274  2.240559
   8.96442   8.96442      1.00  2.201574  2.238729
   8.96431   8.96431      1.00  2.201954  2.237469
   8.96421   8.96421      1.00  2.205794  2.245649
   8.96410   8.96410      1.00  2.205604  2.243869
   8.96399   8.96399      1.00  2.188604  2.225409
   8.96387   8.96387      1.00  2.195504  2.230199
   8.96376   8.96376      1.00  2.197614  2.232809
   8.96364   8.96364      1.00  2.198744  2.236319
   8.96352   8.96352      1.00  2.198514  2.236099
   8.96340   8.96340      1.00  2.194854  2.229539
   8.96329   8.96329      1.00  2.199174  2.234189
   8.96317   8.96317      1.00  2.207154  2.246179
   8.96306   8.96306      1.00  2.200844  2.241759
   8.96294   8.96294      1.00  2.203674  2.241569
   8.96283   8.96283      1.00  2.203324  2.243159
   8.96272   8.96272      1.00  2.200464  2.237709
   8.96260   8.96260      1.00  2.194214  2.228719
   8.96249   8.96249      1.00  2.192704  2.229009
   8.96238   8.96238      1.00  2.196724  2.235879
   8.96227   8.96227      1.00  2.182704  2.220169
   8.96215   8.96215      1.00  2.205624  2.236729
   8.96204   8.96204      1.00  2.203374  2.237909
   8.96193   8.96193      1.00  2.200814  2.236959
   8.96183   8.96183      1.00  2.209034  2.245059
   8.96172   8.96172      1.00  2.207804  2.240559
   8.96160   8.96160      1.00  2.200204  2.233499
   8.96150   8.96150      1.00  2.199704  2.236049
   8.96139   8.96139      1.00  2.202024  2.237359
   8.96127   8.96127      1.00  2.193064  2.226649
   8.96115   8.96115      1.00  2.198004  2.228789
   8.96104   8.96104      1.00  2.202594  2.235859
   8.96093   8.96093      1.00  2.199524  2.235079
   8.96081   8.96081      1.00  2.191554  2.226419
   8.96069   8.96069      1.00  2.210784  2.249979
   8.96058   8.96058      1.00  2.207574  2.243159
   8.96047   8.96047      1.00  2.211434  2.247189
   8.96035   8.96035      1.00  2.205044  2.237989
   8.96023   8.96023      1.00  2.199624  2.234569
   8.96012   8.96012      1.00  2.195744  2.228689
   8.95999   8.95999      1.00  2.198934  2.233789
   8.95987   8.95987      1.00  2.202474  2.238489
   8.95975   8.95975      1.00  2.203144  2.240349
   8.95964   8.95964      1.00  2.208964  2.242929
   8.95953   8.95953      1.00  2.206694  2.238629
   8.95941   8.95941      1.00  2.207504  2.244879
   8.95930   8.95930      1.00  2.200484  2.236839
   8.95919   8.95919      1.00  2.190804  2.224889
   8.95908   8.95908      1.00  2.206804  2.240369
   8.95897   8.95897      1.00  2.198584  2.233619
   8.95885   8.95885      1.00  2.191814  2.226109
   8.95874   8.95874      1.00  2.201034  2.233459
   8.95863   8.95863      1.00  2.200354  2.237719
   8.95852   8.95852      1.00  2.195174  2.232579
   8.95840   8.95840      1.00  2.204264  2.240819
   8.95830   8.95830      1.00  2.204964  2.240239
   8.95819   8.95819      1.00  2.203584  2.242459
   8.95808   8.95808      1.00  2.205314  2.248159
   8.95797   8.95797      1.00  2.202984  2.244669
   8.95786   8.95786      1.00  2.191624  2.232269
   8.95775   8.95775      1.00  2.187204  2.225899
   8.95764   8.95764      1.00  2.192874  2.231929
   8.95752   8.95752      1.00  2.191114  2.230019
   8.95741   8.95741      1.00  2.195664  2.232129
   8.95730   8.95730      1.00  2.207154  2.245139
   8.95719   8.95719      1.00  2.196994  2.232309
   8.95709   8.95709      1.00  2.198074  2.235899
   8.95698   8.95698      1.00  2.201204  2.236069
   8.95688   8.95688      1.00  2.198654  2.235639
   8.95676   8.95676      1.00  2.195554  2.232539
   8.95665   8.95665      1.00  2.186524  2.222789
   8.95655   8.95655      1.00  2.191044  2.223359
   8.95644   8.95644      1.00  2.188844  2.220909
   8.95633   8.95633      1.00  2.180154  2.210919
   8.95623   8.95623      1.00  2.197194  2.230129
   8.95613   8.95613      1.00  2.196604  2.234019
   8.95603   8.95603      1.00  2.202364  2.236799
   8.95592   8.95592      1.00  2.194944  2.226269
   8.95582   8.95582      1.00  2.201104  2.234139
   8.95572   8.95572      1.00  2.194914  2.229229
   8.95562   8.95562      1.00  2.190954  2.225149
   8.95551   8.95551      1.00  2.186694  2.217419
   8.95540   8.95540      1.00  2.182314  2.216759
   8.95531   8.95531      1.00  2.191704  2.225819
   8.95520   8.95520      1.00  2.192304  2.228359
   8.95510   8.95510      1.00  2.198794  2.230559
   8.95500   8.95500      1.00  2.186324  2.221199
   8.95489   8.95489      1.00  2.192614  2.225819
   8.95479   8.95479      1.00  2.195564  2.227039
   8.95468   8.95468      1.00  2.189284  2.221589
   8.95456   8.95456      1.00  2.189844  2.222019
   8.95446   8.95446      1.00  2.189024  2.222739
   8.95435   8.95435      1.00  2.189844  2.219539
   8.95423   8.95423      1.00  2.188414  2.222879
   8.95412   8.95412      1.00  2.188654  2.218409
   8.95401   8.95401      1.00  2.188854  2.220529
   8.95390   8.95390      1.00  2.194254  2.222389
   8.95378   8.95378      1.00  2.189534  2.221079
   8.95367   8.95367      1.00  2.193414  2.227259
   8.95356   8.95356      1.00  2.195304  2.226209
   8.95345   8.95345      1.00  2.192284  2.222859
   8.95332   8.95332      1.00  2.174164  2.201279
   8.95320   8.95320      1.00  2.185894  2.213389
   8.95309   8.95309      1.00  2.184224  2.214709
   8.95298   8.95298      1.00  2.175174  2.207739
   8.95286   8.95286      1.00  2.186244  2.220559
   8.95275   8.95275      1.00  2.188944  2.220269
   8.95264   8.95264      1.00  2.189494  2.223999
   8.95253   8.95253      1.00  2.197134  2.226459
   8.95241   8.95241      1.00  2.187884  2.212779
   8.95229   8.95229      1.00  2.181214  2.205949
   8.95219   8.95219      1.00  2.182244  2.210339
   8.95207   8.95207      1.00  2.183244  2.207869
   8.95196   8.95196      1.00  2.175014  2.194329
   8.95185   8.95185      1.00  2.177654  2.199399
   8.95174   8.95174      1.00  2.178764  2.202049
   8.95163   8.95163      1.00  2.180814  2.203169
   8.95152   8.95152      1.00  2.180024  2.200769
   8.95141   8.95141      1.00  2.188994  2.212449
   8.95130   8.95130      1.00  2.185374  2.208769
   8.95119   8.95119      1.00  2.181744  2.206219
   8.95108   8.95108      1.00  2.179854  2.208459
   8.95096   8.95096      1.00  2.178554  2.210889
   8.95085   8.95085      1.00  2.172334  2.197559
   8.95074   8.95074      1.00  2.176004  2.196589
   8.95062   8.95062      1.00  2.175284  2.203249
   8.95050   8.95050      1.00  2.171544  2.197199
   8.95039   8.95039      1.00  2.178004  2.197289
   8.95027   8.95027      1.00  2.182004  2.202809
   8.95015   8.95015      1.00  2.177254  2.198549
   8.95003   8.95003      1.00  2.181344  2.200499
   8.94991   8.94991      1.00  2.167424  2.183129
   8.94980   8.94980      1.00  2.169664  2.184349
   8.94968   8.94968      1.00  2.165784  2.182919
   8.94955   8.94955      1.00  2.167444  2.180919
   8.94944   8.94944      1.00  2.172664  2.187979
   8.94934   8.94934      1.00  2.171074  2.183509
   8.94922   8.94922      1.00  2.171964  2.183979
   8.94911   8.94911      1.00  2.171984  2.186179
   8.94900   8.94900      1.00  2.169824  2.183089
   8.94889   8.94889      1.00  2.177724  2.189899
   8.94878   8.94878      1.00  2.168584  2.179639
   8.94866   8.94866      1.00  2.174844  2.186719
   8.94855   8.94855      1.00  2.170084  2.180079
   8.94844   8.94844      1.00  2.153264  2.158879
   8.94833   8.94833      1.00  2.156974  2.166479
   8.94822   8.94822      1.00  2.166714  2.171079
   8.94811   8.94811      1.00  2.165304  2.171539
   8.94801   8.94801      1.00  2.162294  2.168819
   8.94790   8.94790      1.00  2.172914  2.176119
   8.94778   8.94778      1.00  2.171284  2.172759
   8.94767   8.94767      1.00  2.172164  2.169519
   8.94757   8.94757      1.00  2.171824  2.169929
   8.94745   8.94745      1.00  2.167124  2.165739
   8.94734   8.94734      1.00  2.154964  2.154829
   8.94723   8.94723      1.00  2.161744  2.156049
   8.94713   8.94713      1.00  2.159654  2.153099
   8.94701   8.94701      1.00  2.156914  2.150979
   8.94690   8.94690      1.00  2.154804  2.147619
   8.94680   8.94680      1.00  2.168064  2.154859
   8.94669   8.94669      1.00  2.164494  2.152119
   8.94658   8.94658      1.00  2.161614  2.147059
   8.94647   8.94647      1.00  2.162744  2.146089
   8.94637   8.94637      1.00  2.159154  2.143719
   8.94627   8.94627      1.00  2.154984  2.139149
   8.94616   8.94616      1.00  2.159214  2.139619
   8.94605   8.94605      1.00  2.152634  2.132929
   8.94596   8.94596      1.00  2.151004  2.128129
   8.94585   8.94585      1.00  2.154514  2.135039
   8.94575   8.94575      1.00  2.155624  2.130649
   8.94565   8.94565      1.00  2.156564  2.130079
   8.94555   8.94555      1.00  2.149944  2.124169
   8.94544   8.94544      1.00  2.164704  2.135389
   8.94533   8.94533      1.00  2.152114  2.119659
   8.94523   8.94523      1.00  2.154244  2.117449
   8.94513   8.94513      1.00  2.152824  2.117539
   8.94503   8.94503      1.00  2.145744  2.109459
   8.94492   8.94492      1.00  2.144784  2.102149
   8.94481   8.94481      1.00  2.146374  2.100929
   8.94471   8.94471      1.00  2.152434  2.111739
   8.94461   8.94461      1.00  2.148534  2.100609
   8.94449   8.94449      1.00  2.153604  2.098429
   8.94438   8.94438      1.00  2.155194  2.103589
   8.94427   8.94427      1.00  2.153374  2.097679
   8.94417   8.94417      1.00  2.147974  2.086649
   8.94405   8.94405      1.00  2.130234  2.060089
   8.94394   8.94394      1.00  2.145334  2.078699
   8.94383   8.94383      1.00  2.144164  2.077589
   8.94371   8.94371      1.00  2.146664  2.077719
   8.94359   8.94359      1.00  2.142754  2.067939
   8.94347   8.94347      1.00  2.143524  2.067709
   8.94335   8.94335      1.00  2.152854  2.073979
   8.94325   8.94325      1.00  2.151754  2.070329
   8.94313   8.94313      1.00  2.147854  2.061689
   8.94300   8.94300      1.00  2.151254  2.056899
   8.94289   8.94289      1.00  2.149044  2.055379
   8.94278   8.94278      1.00  2.138154  2.041199
   8.94267   8.94267      1.00  2.134034  2.032309
   8.94255   8.94255      1.00  2.130854  2.026409
   8.94244   8.94244      1.00  2.137374  2.029009
   8.94233   8.94233      1.00  2.145134  2.031479
   8.94222   8.94222      1.00  2.151454  2.027409
   8.94211   8.94211      1.00  2.146964  2.025719
   8.94200   8.94200      1.00  2.143344  2.019549
   8.94189   8.94189      1.00  2.146964  2.017159
   8.94178   8.94178      1.00  2.143844  2.007509
   8.94167   8.94167      1.00  2.144264  1.997329
   8.94156   8.94156      1.00  2.142594  1.992599
   8.94145   8.94145      1.00  2.138674  1.983839
   8.94134   8.94134      1.00  2.131334  1.972119
   8.94122   8.94122      1.00  2.143924  1.971839
   8.94111   8.94111      1.00  2.136474  1.961399
   8.94100   8.94100      1.00  2.136324  1.955219
   8.94088   8.94088      1.00  2.144754  1.957569
   8.94077   8.94077      1.00  2.154674  1.950289
   8.94065   8.94065      1.00  2.145364  1.936309
   8.94054   8.94054      1.00  2.144634  1.926359
   8.94042   8.94042      1.00  2.136824  1.911529
   8.94030   8.94030      1.00  2.135334  1.901479
   8.94019   8.94019      1.00  2.138674  1.888289
   8.94007   8.94007      1.00  2.134594  1.873809
   8.93995   8.93995      1.00  2.135624  1.860559
   8.93983   8.93983      1.00  2.144854  1.856459
   8.93971   8.93971      1.00  2.149134  1.846839
   8.93960   8.93960      1.00  2.145724  1.833029
   8.93949   8.93949      1.00  2.132934  1.804149
   8.93938   8.93938      1.00  2.143764  1.797179
   8.93927   8.93927      1.00  2.134664  1.772869
   8.93915   8.93915      1.00  2.135504  1.760799
   8.93903   8.93903      1.00  2.136854  1.742779
   8.93891   8.93891      1.00  2.141824  1.725369
   8.93881   8.93881      1.00  2.146044  1.705359
   8.93870   8.93870      1.00  2.146944  1.683099
   8.93859   8.93859      1.00  2.142724  1.659609
   8.93848   8.93848      1.00  2.149454  1.637469
   8.93837   8.93837      1.00  2.149504  1.616989
   8.93826   8.93826      1.00  2.149514  1.590629
   8.93815   8.93815      1.00  2.146154  1.561379
   8.93804   8.93804      1.00  2.144114  1.531929
   8.93793   8.93793      1.00  2.127604  1.490009
   8.93783   8.93783      1.00  2.135214  1.470449
   8.93771   8.93771      1.00  2.136974  1.441449
   8.93759   8.93759      1.00  2.145964  1.412109
   8.93749   8.93749      1.00  2.152104  1.380149
   8.93738   8.93738      1.00  2.152284  1.347009
   8.93727   8.93727      1.00  2.152534  1.311949
   8.93715   8.93715      1.00  2.152204  1.275229
   8.93705   8.93705      1.00  2.151384  1.243899
   8.93694   8.93694      1.00  2.145454  1.205889
   8.93683   8.93683      1.00  2.141214  1.169769
   8.93672   8.93672      1.00  2.148414  1.134419
   8.93662   8.93662      1.00  2.145414  1.097469
   8.93651   8.93651      1.00  2.142344  1.063469
   8.93640   8.93640      1.00  2.140214  1.025519
   8.93629   8.93629      1.00  2.149864   .992369
   8.93619   8.93619      1.00  2.157984   .963899
   8.93609   8.93609      1.00  2.155264   .930049
   8.93598   8.93598      1.00  2.155924   .895449
   8.93588   8.93588      1.00  2.153324   .861389
   8.93578   8.93578      1.00  2.158394   .828089
   8.93568   8.93568      1.00  2.149274   .797439
   8.93557   8.93557      1.00  2.145754   .762729
   8.93547   8.93547      1.00  2.146624   .734169
   8.93537   8.93537      1.00  2.150894   .708949
   8.93527   8.93527      1.00  2.155654   .684109
   8.93517   8.93517      1.00  2.162004   .659599
   8.93506   8.93506      1.00  2.164124   .635019
   8.93496   8.93496      1.00  2.149084   .607129
   8.93485   8.93485      1.00  2.151284   .589129
   8.93475   8.93475      1.00  2.151714   .570569
   8.93464   8.93464      1.00  2.150544   .545809
   8.93453   8.93453      1.00  2.151844   .528129
   8.93441   8.93441      1.00  2.151314   .510129
   8.93430   8.93430      1.00  2.152874   .493309
   8.93419   8.93419      1.00  2.162824   .477319
   8.93408   8.93408      1.00  2.162624   .460589
   8.93397   8.93397      1.00  2.160664   .447689
   8.93385   8.93385      1.00  2.159014   .432479
   8.93374   8.93374      1.00  2.158974   .419349
   8.93363   8.93363      1.00  2.162514   .406899
   8.93351   8.93351      1.00  2.139034   .391799
   8.93339   8.93339      1.00  2.149954   .382189
   8.93326   8.93326      1.00  2.156514   .371339
   8.93315   8.93315      1.00  2.156804   .362129
   8.93304   8.93304      1.00  2.156274   .352949
   8.93293   8.93293      1.00  2.159954   .344059
   8.93281   8.93281      1.00  2.163814   .337389
   8.93269   8.93269      1.00  2.163104   .331319
   8.93259   8.93259      1.00  2.169774   .324849
   8.93247   8.93247      1.00  2.159334   .318949
   8.93236   8.93236      1.00  2.155924   .312049
   8.93225   8.93225      1.00  2.162724   .306569
   8.93214   8.93214      1.00  2.152674   .301489
   8.93202   8.93202      1.00  2.146204   .298509
   8.93190   8.93190      1.00  2.142914   .293439
   8.93180   8.93180      1.00  2.164914   .294399
   8.93170   8.93170      1.00  2.162074   .291099
   8.93158   8.93158      1.00  2.163504   .289929
   8.93147   8.93147      1.00  2.166804   .286669
   8.93136   8.93136      1.00  2.160724   .285739
   8.93125   8.93125      1.00  2.161104   .283939
   8.93113   8.93113      1.00  2.162974   .282329
   8.93101   8.93101      1.00  2.155514   .280999
   8.93090   8.93090      1.00  2.158214   .281659
   8.93079   8.93079      1.00  2.159114   .280209
   8.93068   8.93068      1.00  2.153534   .279279
   8.93056   8.93056      1.00  2.157624   .278979
   8.93045   8.93045      1.00  2.168714   .278599
   8.93033   8.93033      1.00  2.166504   .278229
   8.93021   8.93021      1.00  2.151194   .276279
   8.93008   8.93008      1.00  2.166224   .277439
   8.92997   8.92997      1.00  2.156734   .275159
   8.92985   8.92985      1.00  2.152144   .274579
   8.92973   8.92973      1.00  2.152534   .277169
   8.92962   8.92962      1.00  2.158934   .276479
   8.92951   8.92951      1.00  2.157854   .275639
   8.92939   8.92939      1.00  2.166034   .276069
   8.92927   8.92927      1.00  2.163994   .276339
   8.92916   8.92916      1.00  2.167784   .276069
   8.92906   8.92906      1.00  2.165594   .274159
   8.92894   8.92894      1.00  2.171694   .275169
   8.92882   8.92882      1.00  2.161904   .274679
   8.92870   8.92870      1.00  2.161804   .273549
   8.92860   8.92860      1.00  2.166414   .274489
   8.92850   8.92850      1.00  2.150944   .271879
   8.92838   8.92838      1.00  2.163694   .272799
   8.92826   8.92826      1.00  2.167014   .273239
   8.92816   8.92816      1.00  2.172014   .275969
   8.92805   8.92805      1.00  2.170104   .275639
   8.92794   8.92794      1.00  2.170054   .275319
   8.92782   8.92782      1.00  2.179144   .275059
   8.92772   8.92772      1.00  2.172614   .274499
   8.92761   8.92761      1.00  2.179384   .274189
   8.92749   8.92749      1.00  2.162564   .272779
   8.92738   8.92738      1.00  2.163114   .273749
   8.92728   8.92728      1.00  2.164394   .271939
   8.92717   8.92717      1.00  2.169344   .273259
   8.92705   8.92705      1.00  2.166244   .272779
   8.92694   8.92694      1.00  2.176964   .274099
   8.92684   8.92684      1.00  2.187234   .274779
   8.92674   8.92674      1.00  2.178004   .272839
   8.92662   8.92662      1.00  2.173464   .271569
   8.92651   8.92651      1.00  2.180404   .273919
   8.92641   8.92641      1.00  2.174554   .271849
   8.92631   8.92631      1.00  2.177174   .272349
   8.92620   8.92620      1.00  2.176674   .273979
   8.92609   8.92609      1.00  2.177654   .273409
   8.92600   8.92600      1.00  2.170534   .272899
   8.92590   8.92590      1.00  2.185434   .277289
   8.92579   8.92579      1.00  2.182054   .275659
   8.92568   8.92568      1.00  2.181104   .276929
   8.92558   8.92558      1.00  2.187734   .280669
   8.92548   8.92548      1.00  2.168574   .279459
   8.92538   8.92538      1.00  2.176614   .279899
   8.92527   8.92527      1.00  2.179474   .280629
   8.92517   8.92517      1.00  2.183184   .282529
   8.92507   8.92507      1.00  2.173694   .282649
   8.92496   8.92496      1.00  2.182434   .285839
   8.92485   8.92485      1.00  2.183244   .285289
   8.92475   8.92475      1.00  2.183514   .287059
   8.92464   8.92464      1.00  2.189334   .289069
   8.92453   8.92453      1.00  2.191404   .291599
   8.92442   8.92442      1.00  2.190414   .293069
   8.92431   8.92431      1.00  2.182164   .294469
   8.92420   8.92420      1.00  2.189954   .298619
   8.92409   8.92409      1.00  2.178764   .295709
   8.92397   8.92397      1.00  2.167494   .296649
   8.92386   8.92386      1.00  2.188414   .299129
   8.92376   8.92376      1.00  2.191044   .301909
   8.92363   8.92363      1.00  2.181694   .299559
   8.92351   8.92351      1.00  2.188554   .300509
   8.92340   8.92340      1.00  2.194884   .303219
   8.92327   8.92327      1.00  2.189964   .303269
   8.92315   8.92315      1.00  2.194084   .307009
   8.92304   8.92304      1.00  2.189204   .306329
   8.92293   8.92293      1.00  2.185204   .307649
   8.92282   8.92282      1.00  2.182364   .309449
   8.92270   8.92270      1.00  2.188744   .310729
   8.92259   8.92259      1.00  2.180904   .311549
   8.92247   8.92247      1.00  2.191064   .315269
   8.92236   8.92236      1.00  2.199334   .318389
   8.92225   8.92225      1.00  2.181014   .318459
   8.92214   8.92214      1.00  2.196114   .322549
   8.92203   8.92203      1.00  2.196554   .323679
   8.92193   8.92193      1.00  2.194154   .324059
   8.92181   8.92181      1.00  2.186164   .322409
   8.92170   8.92170      1.00  2.189744   .325469
   8.92159   8.92159      1.00  2.187554   .325669
   8.92148   8.92148      1.00  2.194304   .329249
   8.92137   8.92137      1.00  2.197034   .331699
   8.92125   8.92125      1.00  2.196724   .332509
   8.92114   8.92114      1.00  2.195794   .335939
   8.92103   8.92103      1.00  2.198664   .336479
   8.92091   8.92091      1.00  2.198554   .337879
   8.92080   8.92080      1.00  2.183494   .337239
   8.92068   8.92068      1.00  2.196144   .339189
   8.92058   8.92058      1.00  2.202804   .341369
   8.92046   8.92046      1.00  2.189284   .341479
   8.92033   8.92033      1.00  2.193234   .341939
   8.92022   8.92022      1.00  2.193074   .342159
   8.92010   8.92010      1.00  2.193224   .345269
   8.91998   8.91998      1.00  2.200134   .345129
   8.91987   8.91987      1.00  2.203714   .346419
   8.91975   8.91975      1.00  2.202904   .346499
   8.91963   8.91963      1.00  2.202604   .344929
   8.91952   8.91952      1.00  2.201704   .346929
   8.91940   8.91940      1.00  2.189604   .343779
   8.91929   8.91929      1.00  2.180434   .342649
   8.91917   8.91917      1.00  2.193564   .346289
   8.91906   8.91906      1.00  2.195704   .346049
   8.91894   8.91894      1.00  2.194514   .345819
   8.91884   8.91884      1.00  2.203274   .346829
   8.91874   8.91874      1.00  2.201334   .348029
   8.91862   8.91862      1.00  2.197854   .346039
   8.91850   8.91850      1.00  2.205424   .347409
   8.91840   8.91840      1.00  2.203864   .346769
   8.91829   8.91829      1.00  2.199874   .344849
   8.91817   8.91817      1.00  2.196004   .343929
   8.91806   8.91806      1.00  2.195534   .344999
   8.91795   8.91795      1.00  2.196204   .344129
   8.91784   8.91784      1.00  2.192504   .343489
   8.91773   8.91773      1.00  2.193794   .343239
   8.91762   8.91762      1.00  2.202234   .344869
   8.91751   8.91751      1.00  2.208604   .344379
   8.91741   8.91741      1.00  2.208704   .342879
   8.91729   8.91729      1.00  2.203754   .342249
   8.91718   8.91718      1.00  2.200604   .341709
   8.91708   8.91708      1.00  2.193954   .341489
   8.91697   8.91697      1.00  2.199144   .341289
   8.91686   8.91686      1.00  2.196704   .337829
   8.91674   8.91674      1.00  2.194434   .339899
   8.91664   8.91664      1.00  2.203194   .340069
   8.91654   8.91654      1.00  2.200454   .339489
   8.91643   8.91643      1.00  2.203644   .338979
   8.91632   8.91632      1.00  2.190444   .336699
   8.91622   8.91622      1.00  2.202484   .337029
   8.91612   8.91612      1.00  2.202864   .336119
   8.91601   8.91601      1.00  2.200094   .336249
   8.91591   8.91591      1.00  2.196834   .334629
   8.91581   8.91581      1.00  2.195234   .333819
   8.91571   8.91571      1.00  2.198074   .332939
   8.91560   8.91560      1.00  2.198194   .333089
   8.91549   8.91549      1.00  2.197894   .331609
   8.91539   8.91539      1.00  2.199864   .330959
   8.91529   8.91529      1.00  2.204684   .330389
   8.91519   8.91519      1.00  2.206334   .331349
   8.91509   8.91509      1.00  2.205104   .330329
   8.91499   8.91499      1.00  2.201914   .327989
   8.91489   8.91489      1.00  2.185654   .323429
   8.91478   8.91478      1.00  2.198814   .323299
   8.91466   8.91466      1.00  2.194174   .321609
   8.91455   8.91455      1.00  2.193564   .322629
   8.91445   8.91445      1.00  2.205044   .323279
   8.91433   8.91433      1.00  2.202584   .321249
   8.91422   8.91422      1.00  2.203424   .322899
   8.91411   8.91411      1.00  2.205814   .321129
   8.91400   8.91400      1.00  2.205004   .320359
   8.91389   8.91389      1.00  2.198764   .319349
   8.91377   8.91377      1.00  2.201894   .319059
   8.91366   8.91366      1.00  2.199524   .318189
   8.91354   8.91354      1.00  2.198054   .316789
   8.91342   8.91342      1.00  2.199124   .315979
   8.91330   8.91330      1.00  2.182824   .311339
   8.91319   8.91319      1.00  2.198684   .312449
   8.91308   8.91308      1.00  2.206104   .312269
   8.91296   8.91296      1.00  2.204394   .310969
   8.91284   8.91284      1.00  2.202134   .310699
   8.91274   8.91274      1.00  2.199624   .308499
   8.91263   8.91263      1.00  2.200414   .307799
   8.91251   8.91251      1.00  2.196944   .306119
   8.91239   8.91239      1.00  2.197614   .303539
   8.91228   8.91228      1.00  2.192104   .303269
   8.91217   8.91217      1.00  2.192624   .301939
   8.91206   8.91206      1.00  2.194644   .301679
   8.91195   8.91195      1.00  2.199804   .302279
   8.91184   8.91184      1.00  2.198924   .304419
   8.91173   8.91173      1.00  2.198184   .304219
   8.91162   8.91162      1.00  2.200324   .299519
   8.91151   8.91151      1.00  2.197664   .297119
   8.91141   8.91141      1.00  2.195834   .297079
   8.91129   8.91129      1.00  2.195894   .297339
   8.91117   8.91117      1.00  2.191964   .294699
   8.91106   8.91106      1.00  2.199094   .295109
   8.91095   8.91095      1.00  2.194394   .290809
   8.91084   8.91084      1.00  2.194414   .290989
   8.91072   8.91072      1.00  2.195384   .287519
   8.91060   8.91060      1.00  2.197674   .287989
   8.91049   8.91049      1.00  2.199164   .286399
   8.91038   8.91038      1.00  2.199304   .285999
   8.91026   8.91026      1.00  2.198304   .285719
   8.91014   8.91014      1.00  2.185054   .282329
   8.91002   8.91002      1.00  2.193804   .281869
   8.90991   8.90991      1.00  2.187944   .281119
   8.90979   8.90979      1.00  2.188694   .281969
   8.90967   8.90967      1.00  2.197624   .281279
   8.90956   8.90956      1.00  2.196114   .281429
   8.90944   8.90944      1.00  2.198064   .280159
   8.90933   8.90933      1.00  2.199304   .279969
   8.90922   8.90922      1.00  2.198834   .278679
   8.90910   8.90910      1.00  2.191544   .275569
   8.90899   8.90899      1.00  2.189944   .275119
   8.90888   8.90888      1.00  2.186744   .274009
   8.90876   8.90876      1.00  2.190214   .271999
   8.90865   8.90865      1.00  2.183974   .270939
   8.90855   8.90855      1.00  2.184304   .271649
   8.90844   8.90844      1.00  2.194704   .270829
   8.90833   8.90833      1.00  2.187774   .272659
   8.90822   8.90822      1.00  2.193824   .273799
   8.90811   8.90811      1.00  2.193974   .273279
   8.90800   8.90800      1.00  2.192054   .272779
   8.90789   8.90789      1.00  2.190214   .271649
   8.90778   8.90778      1.00  2.191784   .271279
   8.90767   8.90767      1.00  2.185434   .269989
   8.90755   8.90755      1.00  2.180974   .269479
   8.90744   8.90744      1.00  2.185754   .271059
   8.90734   8.90734      1.00  2.182754   .269569
   8.90723   8.90723      1.00  2.184114   .269679
   8.90712   8.90712      1.00  2.176374   .269899
   8.90701   8.90701      1.00  2.196654   .272429
   8.90691   8.90691      1.00  2.192674   .271989
   8.90680   8.90680      1.00  2.184574   .270779
   8.90668   8.90668      1.00  2.183824   .271159
   8.90658   8.90658      1.00  2.185344   .272099
   8.90648   8.90648      1.00  2.179514   .272519
   8.90637   8.90637      1.00  2.179954   .271409
   8.90627   8.90627      1.00  2.184744   .274129
   8.90616   8.90616      1.00  2.180164   .274359
   8.90606   8.90606      1.00  2.182964   .277059
   8.90596   8.90596      1.00  2.189384   .279219
   8.90586   8.90586      1.00  2.187444   .278059
   8.90575   8.90575      1.00  2.189904   .279599
   8.90564   8.90564      1.00  2.181694   .277139
   8.90554   8.90554      1.00  2.179494   .279309
   8.90544   8.90544      1.00  2.177324   .280379
   8.90534   8.90534      1.00  2.180104   .280569
   8.90523   8.90523      1.00  2.177654   .281319
   8.90513   8.90513      1.00  2.183264   .281909
   8.90503   8.90503      1.00  2.182954   .283269
   8.90492   8.90492      1.00  2.184604   .283279
   8.90482   8.90482      1.00  2.185534   .284049
   8.90471   8.90471      1.00  2.189524   .284479
   8.90460   8.90460      1.00  2.184714   .286189
   8.90449   8.90449      1.00  2.181514   .286709
   8.90439   8.90439      1.00  2.175264   .285499
   8.90428   8.90428      1.00  2.178414   .286279
   8.90417   8.90417      1.00  2.162784   .286879
   8.90405   8.90405      1.00  2.181604   .288299
   8.90394   8.90394      1.00  2.177554   .289639
   8.90382   8.90382      1.00  2.188984   .292779
   8.90370   8.90370      1.00  2.186324   .293909
   8.90358   8.90358      1.00  2.182224   .294019
   8.90347   8.90347      1.00  2.182974   .294099
   8.90336   8.90336      1.00  2.180524   .294539
   8.90324   8.90324      1.00  2.184664   .298189
   8.90311   8.90311      1.00  2.177054   .299639
   8.90300   8.90300      1.00  2.176324   .297849
   8.90290   8.90290      1.00  2.174204   .298099
   8.90278   8.90278      1.00  2.175404   .298589
   8.90266   8.90266      1.00  2.178584   .301419
   8.90255   8.90255      1.00  2.172674   .300009
   8.90244   8.90244      1.00  2.180044   .302209
   8.90232   8.90232      1.00  2.183044   .306319
   8.90221   8.90221      1.00  2.182494   .304519
   8.90211   8.90211      1.00  2.173744   .302969
   8.90200   8.90200      1.00  2.171854   .303079
   8.90188   8.90188      1.00  2.177364   .304499
   8.90177   8.90177      1.00  2.170694   .303189
   8.90167   8.90167      1.00  2.170674   .303279
   8.90156   8.90156      1.00  2.178854   .303559
   8.90144   8.90144      1.00  2.180594   .305319
   8.90133   8.90133      1.00  2.183834   .304969
   8.90122   8.90122      1.00  2.181814   .306069
   8.90111   8.90111      1.00  2.181994   .306029
   8.90099   8.90099      1.00  2.177374   .307189
   8.90087   8.90087      1.00  2.164344   .306459
   8.90076   8.90076      1.00  2.180084   .308049
   8.90065   8.90065      1.00  2.171534   .307579
   8.90053   8.90053      1.00  2.180454   .309369
   8.90041   8.90041      1.00  2.181854   .308689
   8.90030   8.90030      1.00  2.180194   .312009
   8.90018   8.90018      1.00  2.184544   .311419
   8.90006   8.90006      1.00  2.186094   .312059
   8.89993   8.89993      1.00  2.186414   .312899
   8.89982   8.89982      1.00  2.182084   .313169
   8.89971   8.89971      1.00  2.180524   .313949
   8.89959   8.89959      1.00  2.181174   .313359
   8.89947   8.89947      1.00  2.175324   .314069
   8.89937   8.89937      1.00  2.181104   .317379
   8.89926   8.89926      1.00  2.182194   .314919
   8.89914   8.89914      1.00  2.168824   .312599
   8.89903   8.89903      1.00  2.185734   .315329
   8.89891   8.89891      1.00  2.185954   .315389
   8.89880   8.89880      1.00  2.186484   .318069
   8.89869   8.89869      1.00  2.187034   .318339
   8.89858   8.89858      1.00  2.186954   .319399
   8.89847   8.89847      1.00  2.180094   .318359
   8.89836   8.89836      1.00  2.179114   .317359
   8.89825   8.89825      1.00  2.182484   .317809
   8.89814   8.89814      1.00  2.178284   .320789
   8.89803   8.89803      1.00  2.179234   .320729
   8.89792   8.89792      1.00  2.183324   .321399
   8.89781   8.89781      1.00  2.187334   .322049
   8.89769   8.89769      1.00  2.183944   .319259
   8.89759   8.89759      1.00  2.171134   .319839
   8.89748   8.89748      1.00  2.189774   .322369
   8.89737   8.89737      1.00  2.185014   .321609
   8.89726   8.89726      1.00  2.181474   .320409
   8.89715   8.89715      1.00  2.177274   .322289
   8.89704   8.89704      1.00  2.171384   .323199
   8.89693   8.89693      1.00  2.182404   .323449
   8.89682   8.89682      1.00  2.188444   .323959
   8.89672   8.89672      1.00  2.186894   .326529
   8.89661   8.89661      1.00  2.190034   .325969
   8.89650   8.89650      1.00  2.186384   .324419
   8.89639   8.89639      1.00  2.188774   .326139
   8.89630   8.89630      1.00  2.177674   .325469
   8.89619   8.89619      1.00  2.181724   .327699
   8.89608   8.89608      1.00  2.167444   .325259
   8.89598   8.89598      1.00  2.181474   .326379
   8.89588   8.89588      1.00  2.180974   .326019
   8.89578   8.89578      1.00  2.184174   .327749
   8.89567   8.89567      1.00  2.188174   .329409
   8.89557   8.89557      1.00  2.187314   .328669
   8.89548   8.89548      1.00  2.191924   .329189
   8.89537   8.89537      1.00  2.191854   .327199
   8.89527   8.89527      1.00  2.188214   .327729
   8.89517   8.89517      1.00  2.192534   .328159
   8.89506   8.89506      1.00  2.186364   .327509
   8.89496   8.89496      1.00  2.185504   .327749
   8.89485   8.89485      1.00  2.181594   .326949
   8.89474   8.89474      1.00  2.182804   .327909
   8.89463   8.89463      1.00  2.170584   .327579
   8.89453   8.89453      1.00  2.186594   .327289
   8.89442   8.89442      1.00  2.194504   .328909
   8.89431   8.89431      1.00  2.193314   .329659
   8.89420   8.89420      1.00  2.186114   .328999
   8.89408   8.89408      1.00  2.189464   .330609
   8.89397   8.89397      1.00  2.186314   .329339
   8.89386   8.89386      1.00  2.181214   .327769
   8.89374   8.89374      1.00  2.180544   .327209
   8.89362   8.89362      1.00  2.185814   .327549
   8.89350   8.89350      1.00  2.185044   .327579
   8.89338   8.89338      1.00  2.187234   .326469
   8.89328   8.89328      1.00  2.192144   .328839
   8.89317   8.89317      1.00  2.187004   .328399
   8.89304   8.89304      1.00  2.175984   .326929
   8.89292   8.89292      1.00  2.189584   .327999
   8.89281   8.89281      1.00  2.183454   .329529
   8.89271   8.89271      1.00  2.181884   .327549
   8.89259   8.89259      1.00  2.186914   .327679
   8.89247   8.89247      1.00  2.179524   .325829
   8.89236   8.89236      1.00  2.182324   .325119
   8.89225   8.89225      1.00  2.187134   .326739
   8.89214   8.89214      1.00  2.187834   .327589
   8.89203   8.89203      1.00  2.189644   .330959
   8.89192   8.89192      1.00  2.189404   .331499
   8.89181   8.89181      1.00  2.186444   .328159
   8.89170   8.89170      1.00  2.186974   .329359
   8.89159   8.89159      1.00  2.185444   .329829
   8.89148   8.89148      1.00  2.166524   .328379
   8.89137   8.89137      1.00  2.180594   .330059
   8.89126   8.89126      1.00  2.185134   .329949
   8.89114   8.89114      1.00  2.191724   .328999
   8.89103   8.89103      1.00  2.186014   .327179
   8.89092   8.89092      1.00  2.189384   .327379
   8.89081   8.89081      1.00  2.190674   .326579
   8.89069   8.89069      1.00  2.193884   .328409
   8.89057   8.89057      1.00  2.189684   .326949
   8.89047   8.89047      1.00  2.187424   .324909
   8.89035   8.89035      1.00  2.186054   .324129
   8.89022   8.89022      1.00  2.183694   .323919
   8.89010   8.89010      1.00  2.183814   .325589
   8.88998   8.88998      1.00  2.175244   .324979
   8.88986   8.88986      1.00  2.179964   .324549
   8.88974   8.88974      1.00  2.189544   .324819
   8.88964   8.88964      1.00  2.192674   .326319
   8.88952   8.88952      1.00  2.189674   .325699
   8.88940   8.88940      1.00  2.190414   .323339
   8.88929   8.88929      1.00  2.187434   .323279
   8.88918   8.88918      1.00  2.184594   .323169
   8.88907   8.88907      1.00  2.181744   .323329
   8.88895   8.88895      1.00  2.181854   .323389
   8.88884   8.88884      1.00  2.183894   .323189
   8.88873   8.88873      1.00  2.186434   .322849
   8.88862   8.88862      1.00  2.191984   .324889
   8.88851   8.88851      1.00  2.191634   .323349
   8.88840   8.88840      1.00  2.177294   .319669
   8.88830   8.88830      1.00  2.185494   .321509
   8.88819   8.88819      1.00  2.191164   .321759
   8.88808   8.88808      1.00  2.190644   .320789
   8.88796   8.88796      1.00  2.184484   .320409
   8.88785   8.88785      1.00  2.185244   .319129
   8.88774   8.88774      1.00  2.185914   .320259
   8.88763   8.88763      1.00  2.186744   .321409
   8.88752   8.88752      1.00  2.189804   .319509
   8.88741   8.88741      1.00  2.189054   .320219
   8.88731   8.88731      1.00  2.190404   .321499
   8.88719   8.88719      1.00  2.192384   .320889
   8.88708   8.88708      1.00  2.196884   .324759
   8.88698   8.88698      1.00  2.189974   .321159
   8.88687   8.88687      1.00  2.177144   .320519
   8.88676   8.88676      1.00  2.191114   .321529
   8.88664   8.88664      1.00  2.186654   .317579
   8.88654   8.88654      1.00  2.186824   .316579
   8.88644   8.88644      1.00  2.189614   .318219
   8.88633   8.88633      1.00  2.195104   .318269
   8.88623   8.88623      1.00  2.197454   .319979
   8.88613   8.88613      1.00  2.200184   .323649
   8.88603   8.88603      1.00  2.191454   .319729
   8.88592   8.88592      1.00  2.192054   .317859
   8.88582   8.88582      1.00  2.195414   .317689
   8.88572   8.88572      1.00  2.194454   .319219
   8.88561   8.88561      1.00  2.185784   .314929
   8.88551   8.88551      1.00  2.178424   .313899
   8.88541   8.88541      1.00  2.191824   .315369
   8.88531   8.88531      1.00  2.188474   .314159
   8.88520   8.88520      1.00  2.191664   .313809
   8.88509   8.88509      1.00  2.194694   .313529
   8.88499   8.88499      1.00  2.200774   .315289
   8.88489   8.88489      1.00  2.202994   .314929
   8.88478   8.88478      1.00  2.199864   .313709
   8.88467   8.88467      1.00  2.191264   .311419
   8.88456   8.88456      1.00  2.189854   .309789
   8.88445   8.88445      1.00  2.191764   .312059
   8.88435   8.88435      1.00  2.194404   .311929
   8.88424   8.88424      1.00  2.198894   .312569
   8.88412   8.88412      1.00  2.199784   .312299
   8.88401   8.88401      1.00  2.189384   .311189
   8.88390   8.88390      1.00  2.200684   .312169
   8.88379   8.88379      1.00  2.203624   .311849
   8.88367   8.88367      1.00  2.200844   .311939
   8.88356   8.88356      1.00  2.194584   .311079
   8.88344   8.88344      1.00  2.199914   .312049
   8.88332   8.88332      1.00  2.194984   .309849
   8.88321   8.88321      1.00  2.193134   .308939
   8.88310   8.88310      1.00  2.197434   .309249
   8.88299   8.88299      1.00  2.202994   .310319
   8.88287   8.88287      1.00  2.196964   .306729
   8.88275   8.88275      1.00  2.201604   .308469
   8.88264   8.88264      1.00  2.202484   .309229
   8.88253   8.88253      1.00  2.185984   .306209
   8.88241   8.88241      1.00  2.198294   .308769
   8.88230   8.88230      1.00  2.201984   .306919
   8.88220   8.88220      1.00  2.190654   .305689
   8.88210   8.88210      1.00  2.192654   .305419
   8.88198   8.88198      1.00  2.191954   .306799
   8.88187   8.88187      1.00  2.193464   .307389
   8.88177   8.88177      1.00  2.192474   .306699
   8.88166   8.88166      1.00  2.202114   .308779
   8.88155   8.88155      1.00  2.195964   .307969
   8.88143   8.88143      1.00  2.193334   .308469
   8.88133   8.88133      1.00  2.196614   .309599
   8.88122   8.88122      1.00  2.189214   .308769
   8.88110   8.88110      1.00  2.183004   .307439
   8.88099   8.88099      1.00  2.185314   .306409
   8.88088   8.88088      1.00  2.187614   .306639
   8.88077   8.88077      1.00  2.184954   .305499
   8.88065   8.88065      1.00  2.185814   .306349
   8.88053   8.88053      1.00  2.192104   .306469
   8.88042   8.88042      1.00  2.190114   .308179
   8.88031   8.88031      1.00  2.191784   .307609
   8.88018   8.88018      1.00  2.191054   .308919
   8.88006   8.88006      1.00  2.183024   .306639
   8.87995   8.87995      1.00  2.180504   .305189
   8.87983   8.87983      1.00  2.181534   .306029
   8.87971   8.87971      1.00  2.176294   .305659
   8.87959   8.87959      1.00  2.177054   .306139
   8.87949   8.87949      1.00  2.166324   .304079
   8.87938   8.87938      1.00  2.180254   .307749
   8.87926   8.87926      1.00  2.179264   .306539
   8.87914   8.87914      1.00  2.186464   .306829
   8.87903   8.87903      1.00  2.182544   .307179
   8.87891   8.87891      1.00  2.178884   .305529
   8.87880   8.87880      1.00  2.169144   .305059
   8.87869   8.87869      1.00  2.169244   .304019
   8.87858   8.87858      1.00  2.173754   .305739
   8.87848   8.87848      1.00  2.174184   .307309
   8.87837   8.87837      1.00  2.173944   .306889
   8.87826   8.87826      1.00  2.172994   .306559
   8.87815   8.87815      1.00  2.172144   .310429
   8.87804   8.87804      1.00  2.175114   .311489
   8.87792   8.87792      1.00  2.162864   .307979
   8.87781   8.87781      1.00  2.170134   .307619
   8.87770   8.87770      1.00  2.172034   .308879
   8.87760   8.87760      1.00  2.171404   .306949
   8.87748   8.87748      1.00  2.168464   .307949
   8.87737   8.87737      1.00  2.160354   .306249
   8.87727   8.87727      1.00  2.162014   .306529
   8.87716   8.87716      1.00  2.163214   .306899
   8.87705   8.87705      1.00  2.163634   .308079
   8.87694   8.87694      1.00  2.164284   .306979
   8.87683   8.87683      1.00  2.166184   .309899
   8.87672   8.87672      1.00  2.164464   .309919
   8.87661   8.87661      1.00  2.162144   .308939
   8.87650   8.87650      1.00  2.159664   .308319
   8.87640   8.87640      1.00  2.142804   .307459
   8.87630   8.87630      1.00  2.153444   .309879
   8.87619   8.87619      1.00  2.150814   .308799
   8.87608   8.87608      1.00  2.159384   .310069
   8.87599   8.87599      1.00  2.157214   .311599
   8.87589   8.87589      1.00  2.163324   .311799
   8.87578   8.87578      1.00  2.159684   .311479
   8.87567   8.87567      1.00  2.155954   .312349
   8.87557   8.87557      1.00  2.153884   .310779
   8.87548   8.87548      1.00  2.151294   .312879
   8.87537   8.87537      1.00  2.152104   .311839
   8.87526   8.87526      1.00  2.147064   .312109
   8.87516   8.87516      1.00  2.148714   .312709
   8.87507   8.87507      1.00  2.133184   .311619
   8.87496   8.87496      1.00  2.148804   .315789
   8.87484   8.87484      1.00  2.142294   .315629
   8.87474   8.87474      1.00  2.151574   .316269
   8.87463   8.87463      1.00  2.160704   .319599
   8.87452   8.87452      1.00  2.150614   .317399
   8.87441   8.87441      1.00  2.151104   .316829
   8.87430   8.87430      1.00  2.151554   .315939
   8.87419   8.87419      1.00  2.152054   .316329
   8.87408   8.87408      1.00  2.137254   .313969
   8.87396   8.87396      1.00  2.141624   .314189
   8.87385   8.87385      1.00  2.148684   .315969
   8.87373   8.87373      1.00  2.144664   .313889
   8.87361   8.87361      1.00  2.153404   .316429
   8.87350   8.87350      1.00  2.138654   .315459
   8.87338   8.87338      1.00  2.153094   .317489
   8.87327   8.87327      1.00  2.156614   .318159
   8.87315   8.87315      1.00  2.148644   .317259
   8.87303   8.87303      1.00  2.142654   .316229
   8.87292   8.87292      1.00  2.141774   .318199
   8.87280   8.87280      1.00  2.155354   .318929
   8.87269   8.87269      1.00  2.139964   .318129
   8.87257   8.87257      1.00  2.139584   .317649
   8.87246   8.87246      1.00  2.141944   .319679
   8.87235   8.87235      1.00  2.153064   .321389
   8.87224   8.87224      1.00  2.151314   .322129
   8.87212   8.87212      1.00  2.151694   .323819
   8.87202   8.87202      1.00  2.144944   .320819
   8.87191   8.87191      1.00  2.142484   .321119
   8.87180   8.87180      1.00  2.144234   .319509
   8.87168   8.87168      1.00  2.137394   .319359
   8.87157   8.87157      1.00  2.140014   .320399
   8.87147   8.87147      1.00  2.142474   .321359
   8.87135   8.87135      1.00  2.143514   .322069
   8.87124   8.87124      1.00  2.144974   .320039
   8.87113   8.87113      1.00  2.147434   .321549
   8.87102   8.87102      1.00  2.152084   .322439
   8.87090   8.87090      1.00  2.146354   .321179
   8.87079   8.87079      1.00  2.141724   .322229
   8.87067   8.87067      1.00  2.140914   .321979
   8.87056   8.87056      1.00  2.139404   .322519
   8.87044   8.87044      1.00  2.141404   .323009
   8.87032   8.87032      1.00  2.130944   .321469
   8.87020   8.87020      1.00  2.141094   .324229
   8.87009   8.87009      1.00  2.145144   .322629
   8.86996   8.86996      1.00  2.144414   .323449
   8.86984   8.86984      1.00  2.141964   .325719
   8.86973   8.86973      1.00  2.149604   .328109
   8.86961   8.86961      1.00  2.156334   .329669
   8.86949   8.86949      1.00  2.142794   .328409
   8.86938   8.86938      1.00  2.140514   .328569
   8.86927   8.86927      1.00  2.137764   .328339
   8.86916   8.86916      1.00  2.138494   .330019
   8.86904   8.86904      1.00  2.135724   .329469
   8.86892   8.86892      1.00  2.142274   .329789
   8.86882   8.86882      1.00  2.144604   .329749
   8.86872   8.86872      1.00  2.132814   .328949
   8.86861   8.86861      1.00  2.149864   .333369
   8.86849   8.86849      1.00  2.143504   .332599
   8.86838   8.86838      1.00  2.137424   .329669
   8.86828   8.86828      1.00  2.144694   .331259
   8.86816   8.86816      1.00  2.136964   .330519
   8.86805   8.86805      1.00  2.129554   .327759
   8.86795   8.86795      1.00  2.135064   .328989
   8.86783   8.86783      1.00  2.139974   .329909
   8.86771   8.86771      1.00  2.139634   .331819
   8.86760   8.86760      1.00  2.137704   .328299
   8.86750   8.86750      1.00  2.140624   .329529
   8.86739   8.86739      1.00  2.143394   .330119
   8.86728   8.86728      1.00  2.140904   .329729
   8.86717   8.86717      1.00  2.133984   .330119
   8.86706   8.86706      1.00  2.114494   .327369
   8.86695   8.86695      1.00  2.131374   .330829
   8.86684   8.86684      1.00  2.125564   .326969
   8.86673   8.86673      1.00  2.127674   .329539
   8.86663   8.86663      1.00  2.129524   .330249
   8.86652   8.86652      1.00  2.137654   .332129
   8.86642   8.86642      1.00  2.141104   .331139
   8.86631   8.86631      1.00  2.134824   .331149
   8.86621   8.86621      1.00  2.136234   .331789
   8.86611   8.86611      1.00  2.128454   .330669
   8.86600   8.86600      1.00  2.127984   .332079
   8.86589   8.86589      1.00  2.121414   .329549
   8.86579   8.86579      1.00  2.127404   .331999
   8.86569   8.86569      1.00  2.127174   .333559
   8.86559   8.86559      1.00  2.110994   .331329
   8.86549   8.86549      1.00  2.130524   .334259
   8.86539   8.86539      1.00  2.127744   .336089
   8.86529   8.86529      1.00  2.132044   .334999
   8.86518   8.86518      1.00  2.131804   .337559
   8.86507   8.86507      1.00  2.131084   .334239
   8.86497   8.86497      1.00  2.125504   .332509
   8.86487   8.86487      1.00  2.128094   .333589
   8.86475   8.86475      1.00  2.124364   .333769
   8.86464   8.86464      1.00  2.112304   .332019
   8.86454   8.86454      1.00  2.118014   .332799
   8.86443   8.86443      1.00  2.127424   .333669
   8.86431   8.86431      1.00  2.122614   .334049
   8.86420   8.86420      1.00  2.124484   .334059
   8.86410   8.86410      1.00  2.113754   .332089
   8.86398   8.86398      1.00  2.126424   .333759
   8.86387   8.86387      1.00  2.123814   .335029
   8.86375   8.86375      1.00  2.120414   .333309
   8.86364   8.86364      1.00  2.112394   .330249
   8.86352   8.86352      1.00  2.116084   .332909
   8.86340   8.86340      1.00  2.114504   .331199
   8.86328   8.86328      1.00  2.115534   .331959
   8.86317   8.86317      1.00  2.120084   .331999
   8.86306   8.86306      1.00  2.127314   .332949
   8.86293   8.86293      1.00  2.120884   .333149
   8.86282   8.86282      1.00  2.117684   .332739
   8.86271   8.86271      1.00  2.118954   .333829
   8.86260   8.86260      1.00  2.114214   .332609
   8.86248   8.86248      1.00  2.101004   .329909
   8.86237   8.86237      1.00  2.107154   .331389
   8.86226   8.86226      1.00  2.111074   .332429
   8.86215   8.86215      1.00  2.110674   .331529
   8.86204   8.86204      1.00  2.109904   .332589
   8.86193   8.86193      1.00  2.110664   .333009
   8.86182   8.86182      1.00  2.115754   .332999
   8.86171   8.86171      1.00  2.121454   .333149
   8.86160   8.86160      1.00  2.122064   .336179
   8.86149   8.86149      1.00  2.111454   .333999
   8.86138   8.86138      1.00  2.106924   .332659
   8.86127   8.86127      1.00  2.105964   .331939
   8.86115   8.86115      1.00  2.106924   .333239
   8.86103   8.86103      1.00  2.109294   .333869
   8.86092   8.86092      1.00  2.106524   .333759
   8.86081   8.86081      1.00  2.102714   .333009
   8.86069   8.86069      1.00  2.112274   .335049
   8.86057   8.86057      1.00  2.108954   .334719
   8.86046   8.86046      1.00  2.114374   .333939
   8.86034   8.86034      1.00  2.116774   .335709
   8.86022   8.86022      1.00  2.109784   .337649
   8.86010   8.86010      1.00  2.101214   .333679
   8.85998   8.85998      1.00  2.104934   .334779
   8.85987   8.85987      1.00  2.104174   .334619
   8.85976   8.85976      1.00  2.095154   .332849
   8.85964   8.85964      1.00  2.103924   .334239
   8.85953   8.85953      1.00  2.108414   .335919
   8.85942   8.85942      1.00  2.109154   .335579
   8.85930   8.85930      1.00  2.101944   .334109
   8.85918   8.85918      1.00  2.103014   .333389
   8.85907   8.85907      1.00  2.106634   .333799
   8.85896   8.85896      1.00  2.103354   .334439
   8.85885   8.85885      1.00  2.095884   .333749
   8.85873   8.85873      1.00  2.087914   .331289
   8.85862   8.85862      1.00  2.093814   .331649
   8.85852   8.85852      1.00  2.100774   .333029
   8.85840   8.85840      1.00  2.104634   .333089
   8.85829   8.85829      1.00  2.104684   .334529
   8.85819   8.85819      1.00  2.106274   .333739
   8.85808   8.85808      1.00  2.104304   .333559
   8.85796   8.85796      1.00  2.094894   .332289
   8.85785   8.85785      1.00  2.093354   .333909
   8.85774   8.85774      1.00  2.083964   .332799
   8.85763   8.85763      1.00  2.100384   .334809
   8.85752   8.85752      1.00  2.092804   .334609
   8.85741   8.85741      1.00  2.093874   .335169
   8.85731   8.85731      1.00  2.092794   .335569
   8.85720   8.85720      1.00  2.100264   .334419
   8.85709   8.85709      1.00  2.101484   .332759
   8.85697   8.85697      1.00  2.100544   .332529
   8.85687   8.85687      1.00  2.097724   .333479
   8.85676   8.85676      1.00  2.101354   .333109
   8.85665   8.85665      1.00  2.094634   .333069
   8.85654   8.85654      1.00  2.088594   .333139
   8.85644   8.85644      1.00  2.087674   .334989
   8.85634   8.85634      1.00  2.080434   .334109
   8.85623   8.85623      1.00  2.087454   .332499
   8.85613   8.85613      1.00  2.090574   .335019
   8.85603   8.85603      1.00  2.094074   .335309
   8.85593   8.85593      1.00  2.101124   .336629
   8.85582   8.85582      1.00  2.093574   .333229
   8.85572   8.85572      1.00  2.093924   .333799
   8.85561   8.85561      1.00  2.088454   .333109
   8.85551   8.85551      1.00  2.084204   .331719
   8.85541   8.85541      1.00  2.084044   .331959
   8.85531   8.85531      1.00  2.084694   .330719
   8.85521   8.85521      1.00  2.081994   .330909
   8.85510   8.85510      1.00  2.085164   .331549
   8.85500   8.85500      1.00  2.088214   .332449
   8.85489   8.85489      1.00  2.072714   .330699
   8.85479   8.85479      1.00  2.086404   .331349
   8.85468   8.85468      1.00  2.092554   .333789
   8.85457   8.85457      1.00  2.086584   .333309
   8.85446   8.85446      1.00  2.077054   .332269
   8.85435   8.85435      1.00  2.077764   .332009
   8.85424   8.85424      1.00  2.075634   .331819
   8.85413   8.85413      1.00  2.070544   .331119
   8.85401   8.85401      1.00  2.075954   .333129
   8.85390   8.85390      1.00  2.081154   .332279
   8.85379   8.85379      1.00  2.081254   .330939
   8.85367   8.85367      1.00  2.082444   .329809
   8.85355   8.85355      1.00  2.082714   .330709
   8.85343   8.85343      1.00  2.060574   .326179
   8.85332   8.85332      1.00  2.075084   .329379
   8.85321   8.85321      1.00  2.071964   .329569
   8.85309   8.85309      1.00  2.067504   .328389
   8.85298   8.85298      1.00  2.069904   .328489
   8.85287   8.85287      1.00  2.076644   .327279
   8.85275   8.85275      1.00  2.064924   .327079
   8.85263   8.85263      1.00  2.068574   .328019
   8.85252   8.85252      1.00  2.079484   .331369
   8.85241   8.85241      1.00  2.072644   .333299
   8.85229   8.85229      1.00  2.073514   .334069
   8.85218   8.85218      1.00  2.071744   .332469
   8.85207   8.85207      1.00  2.068734   .331129
   8.85196   8.85196      1.00  2.064474   .329589
   8.85185   8.85185      1.00  2.050884   .326149
   8.85174   8.85174      1.00  2.053354   .326049
   8.85163   8.85163      1.00  2.054044   .325669
   8.85152   8.85152      1.00  2.071604   .330989
   8.85141   8.85141      1.00  2.061914   .328519
   8.85130   8.85130      1.00  2.063944   .326729
   8.85119   8.85119      1.00  2.073744   .328969
   8.85108   8.85108      1.00  2.069424   .329609
   8.85096   8.85096      1.00  2.056644   .330049
   8.85084   8.85084      1.00  2.056334   .328199
   8.85073   8.85073      1.00  2.054034   .327939
   8.85061   8.85061      1.00  2.048414   .327759
   8.85050   8.85050      1.00  2.056334   .328739
   8.85037   8.85037      1.00  2.066444   .328369
   8.85026   8.85026      1.00  2.042774   .326289
   8.85014   8.85014      1.00  2.061074   .328439
   8.85001   8.85001      1.00  2.064174   .328319
   8.84990   8.84990      1.00  2.051784   .326079
   8.84979   8.84979      1.00  2.058294   .325899
   8.84968   8.84968      1.00  2.061214   .328129
   8.84955   8.84955      1.00  2.056534   .326779
   8.84944   8.84944      1.00  2.045524   .325309
   8.84933   8.84933      1.00  2.052234   .326769
   8.84921   8.84921      1.00  2.050544   .325769
   8.84910   8.84910      1.00  2.047744   .323439
   8.84898   8.84898      1.00  2.060264   .325099
   8.84888   8.84888      1.00  2.065954   .327019
   8.84877   8.84877      1.00  2.057724   .325239
   8.84865   8.84865      1.00  2.047544   .323739
   8.84854   8.84854      1.00  2.057554   .326129
   8.84844   8.84844      1.00  2.048504   .323559
   8.84833   8.84833      1.00  2.046724   .322939
   8.84821   8.84821      1.00  2.053704   .325729
   8.84810   8.84810      1.00  2.047724   .324589
   8.84799   8.84799      1.00  2.047494   .324449
   8.84788   8.84788      1.00  2.060824   .326209
   8.84777   8.84777      1.00  2.057534   .325959
   8.84765   8.84765      1.00  2.054454   .326999
   8.84754   8.84754      1.00  2.063164   .325809
   8.84744   8.84744      1.00  2.061624   .325979
   8.84732   8.84732      1.00  2.050994   .323949
   8.84721   8.84721      1.00  2.053634   .324319
   8.84711   8.84711      1.00  2.035814   .320529
   8.84700   8.84700      1.00  2.041844   .322859
   8.84689   8.84689      1.00  2.047794   .324609
   8.84677   8.84677      1.00  2.051724   .324869
   8.84667   8.84667      1.00  2.051314   .324399
   8.84657   8.84657      1.00  2.060384   .329269
   8.84646   8.84646      1.00  2.067624   .329619
   8.84635   8.84635      1.00  2.054304   .328739
   8.84625   8.84625      1.00  2.049074   .327269
   8.84615   8.84615      1.00  2.049844   .327529
   8.84605   8.84605      1.00  2.037844   .325399
   8.84594   8.84594      1.00  2.040534   .325619
   8.84584   8.84584      1.00  2.047424   .327539
   8.84573   8.84573      1.00  2.055954   .328289
   8.84563   8.84563      1.00  2.052254   .327179
   8.84552   8.84552      1.00  2.047514   .329629
   8.84543   8.84543      1.00  2.052224   .330999
   8.84532   8.84532      1.00  2.050034   .328459
   8.84521   8.84521      1.00  2.055044   .328569
   8.84511   8.84511      1.00  2.051124   .327299
   8.84501   8.84501      1.00  2.049444   .325249
   8.84491   8.84491      1.00  2.045984   .324719
   8.84480   8.84480      1.00  2.051674   .325469
   8.84468   8.84468      1.00  2.049524   .323719
   8.84458   8.84458      1.00  2.051294   .326769
   8.84448   8.84448      1.00  2.062724   .328789
   8.84436   8.84436      1.00  2.059394   .327879
   8.84425   8.84425      1.00  2.066244   .332119
   8.84414   8.84414      1.00  2.063264   .332279
   8.84403   8.84403      1.00  2.060834   .329909
   8.84392   8.84392      1.00  2.041264   .328859
   8.84380   8.84380      1.00  2.057304   .329549
   8.84368   8.84368      1.00  2.053424   .329619
   8.84356   8.84356      1.00  2.051294   .328629
   8.84344   8.84344      1.00  2.055014   .329389
   8.84332   8.84332      1.00  2.067264   .329659
   8.84321   8.84321      1.00  2.066324   .328679
   8.84310   8.84310      1.00  2.072534   .328919
   8.84298   8.84298      1.00  2.066064   .330249
   8.84286   8.84286      1.00  2.058904   .329409
   8.84275   8.84275      1.00  2.060464   .329019
   8.84264   8.84264      1.00  2.062354   .330529
   8.84252   8.84252      1.00  2.058354   .330919
   8.84241   8.84241      1.00  2.058614   .328539
   8.84230   8.84230      1.00  2.053664   .328469
   8.84219   8.84219      1.00  2.068364   .329939
   8.84208   8.84208      1.00  2.069284   .331579
   8.84197   8.84197      1.00  2.073714   .332199
   8.84186   8.84186      1.00  2.073714   .332459
   8.84175   8.84175      1.00  2.075544   .333069
   8.84164   8.84164      1.00  2.072864   .332229
   8.84152   8.84152      1.00  2.069184   .331459
   8.84141   8.84141      1.00  2.064264   .331079
   8.84130   8.84130      1.00  2.065404   .331039
   8.84119   8.84119      1.00  2.066774   .332329
   8.84107   8.84107      1.00  2.071764   .332069
   8.84096   8.84096      1.00  2.078284   .334169
   8.84085   8.84085      1.00  2.077534   .334549
   8.84073   8.84073      1.00  2.069074   .331209
   8.84061   8.84061      1.00  2.077604   .333099
   8.84050   8.84050      1.00  2.072094   .333119
   8.84038   8.84038      1.00  2.072794   .334929
   8.84026   8.84026      1.00  2.068744   .332989
   8.84014   8.84014      1.00  2.069844   .333559
   8.84002   8.84002      1.00  2.070914   .335279
   8.83991   8.83991      1.00  2.076014   .335939
   8.83979   8.83979      1.00  2.074644   .334729
   8.83968   8.83968      1.00  2.078574   .335579
   8.83956   8.83956      1.00  2.076684   .336219
   8.83944   8.83944      1.00  2.080644   .337819
   8.83933   8.83933      1.00  2.076784   .336729
   8.83921   8.83921      1.00  2.081504   .337199
   8.83911   8.83911      1.00  2.064274   .334759
   8.83899   8.83899      1.00  2.071674   .337449
   8.83887   8.83887      1.00  2.067724   .336339
   8.83876   8.83876      1.00  2.068154   .335799
   8.83866   8.83866      1.00  2.070214   .336319
   8.83855   8.83855      1.00  2.078404   .337749
   8.83844   8.83844      1.00  2.086824   .339689
   8.83832   8.83832      1.00  2.085934   .340349
   8.83821   8.83821      1.00  2.085814   .342099
   8.83810   8.83810      1.00  2.081374   .340059
   8.83799   8.83799      1.00  2.076004   .339549
   8.83788   8.83788      1.00  2.074684   .337719
   8.83777   8.83777      1.00  2.075534   .339889
   8.83767   8.83767      1.00  2.078144   .342529
   8.83755   8.83755      1.00  2.078524   .341379
   8.83744   8.83744      1.00  2.073684   .341399
   8.83733   8.83733      1.00  2.086054   .342849
   8.83722   8.83722      1.00  2.086404   .342939
   8.83711   8.83711      1.00  2.084904   .342989
   8.83700   8.83700      1.00  2.090674   .345439
   8.83689   8.83689      1.00  2.082684   .343789
   8.83679   8.83679      1.00  2.085564   .342419
   8.83668   8.83668      1.00  2.081114   .343709
   8.83657   8.83657      1.00  2.076524   .343269
   8.83646   8.83646      1.00  2.082024   .344029
   8.83636   8.83636      1.00  2.083114   .344549
   8.83625   8.83625      1.00  2.089914   .345879
   8.83615   8.83615      1.00  2.088574   .346149
   8.83605   8.83605      1.00  2.085054   .344479
   8.83595   8.83595      1.00  2.096534   .347859
   8.83584   8.83584      1.00  2.089014   .344359
   8.83573   8.83573      1.00  2.086474   .347199
   8.83564   8.83564      1.00  2.083704   .346239
   8.83554   8.83554      1.00  2.087354   .346819
   8.83543   8.83543      1.00  2.084554   .347469
   8.83532   8.83532      1.00  2.087214   .348739
   8.83522   8.83522      1.00  2.088664   .347419
   8.83512   8.83512      1.00  2.092144   .348239
   8.83502   8.83502      1.00  2.093114   .348459
   8.83491   8.83491      1.00  2.093204   .347539
   8.83480   8.83480      1.00  2.093984   .349729
   8.83470   8.83470      1.00  2.078624   .344419
   8.83458   8.83458      1.00  2.085794   .345559
   8.83447   8.83447      1.00  2.086344   .346329
   8.83437   8.83437      1.00  2.090484   .347749
   8.83426   8.83426      1.00  2.090064   .350519
   8.83415   8.83415      1.00  2.091054   .353279
   8.83403   8.83403      1.00  2.093364   .353039
   8.83392   8.83392      1.00  2.099024   .353069
   8.83380   8.83380      1.00  2.097334   .353239
   8.83368   8.83368      1.00  2.100344   .353639
   8.83357   8.83357      1.00  2.099374   .353179
   8.83345   8.83345      1.00  2.092844   .353219
   8.83334   8.83334      1.00  2.086674   .354369
   8.83322   8.83322      1.00  2.087304   .351999
   8.83310   8.83310      1.00  2.075774   .348929
   8.83299   8.83299      1.00  2.094404   .351349
   8.83288   8.83288      1.00  2.097914   .351009
   8.83276   8.83276      1.00  2.099204   .352299
   8.83264   8.83264      1.00  2.097354   .350369
   8.83253   8.83253      1.00  2.094414   .350099
   8.83242   8.83242      1.00  2.097044   .351429
   8.83231   8.83231      1.00  2.092844   .351159
   8.83219   8.83219      1.00  2.092104   .351949
   8.83208   8.83208      1.00  2.094554   .352659
   8.83198   8.83198      1.00  2.089264   .351719
   8.83187   8.83187      1.00  2.088584   .349949
   8.83175   8.83175      1.00  2.087474   .351699
   8.83165   8.83165      1.00  2.091174   .352249
   8.83154   8.83154      1.00  2.098744   .352679
   8.83142   8.83142      1.00  2.101284   .354539
   8.83131   8.83131      1.00  2.098624   .355229
   8.83120   8.83120      1.00  2.092444   .353569
   8.83109   8.83109      1.00  2.101914   .354609
   8.83098   8.83098      1.00  2.088294   .353259
   8.83086   8.83086      1.00  2.089124   .355269
   8.83075   8.83075      1.00  2.090984   .353789
   8.83063   8.83063      1.00  2.088214   .355269
   8.83051   8.83051      1.00  2.094434   .358489
   8.83039   8.83039      1.00  2.104694   .359279
   8.83028   8.83028      1.00  2.104734   .356599
   8.83016   8.83016      1.00  2.088964   .356989
   8.83004   8.83004      1.00  2.098174   .360409
   8.82992   8.82992      1.00  2.096464   .360619
   8.82981   8.82981      1.00  2.089394   .357499
   8.82970   8.82970      1.00  2.098474   .357889
   8.82958   8.82958      1.00  2.098554   .360139
   8.82946   8.82946      1.00  2.095694   .356979
   8.82935   8.82935      1.00  2.100744   .358599
   8.82924   8.82924      1.00  2.100124   .358919
   8.82912   8.82912      1.00  2.099354   .360159
   8.82900   8.82900      1.00  2.109044   .361419
   8.82889   8.82889      1.00  2.107884   .359859
   8.82878   8.82878      1.00  2.100544   .358789
   8.82868   8.82868      1.00  2.085894   .355569
   8.82856   8.82856      1.00  2.094744   .358329
   8.82846   8.82846      1.00  2.092844   .360789
   8.82835   8.82835      1.00  2.098894   .360519
   8.82823   8.82823      1.00  2.103864   .360149
   8.82812   8.82812      1.00  2.106334   .360939
   8.82802   8.82802      1.00  2.104224   .360499
   8.82790   8.82790      1.00  2.109494   .362289
   8.82778   8.82778      1.00  2.104764   .362109
   8.82767   8.82767      1.00  2.106604   .361829
   8.82757   8.82757      1.00  2.108894   .361459
   8.82746   8.82746      1.00  2.102244   .360749
   8.82735   8.82735      1.00  2.095824   .359649
   8.82724   8.82724      1.00  2.103534   .360629
   8.82713   8.82713      1.00  2.088744   .357979
   8.82702   8.82702      1.00  2.103504   .360519
   8.82691   8.82691      1.00  2.105714   .362049
   8.82680   8.82680      1.00  2.107384   .360619
   8.82670   8.82670      1.00  2.108584   .362339
   8.82660   8.82660      1.00  2.109754   .363639
   8.82649   8.82649      1.00  2.111094   .363429
   8.82638   8.82638      1.00  2.105644   .359749
   8.82628   8.82628      1.00  2.104924   .361949
   8.82618   8.82618      1.00  2.099944   .360929
   8.82607   8.82607      1.00  2.091214   .359439
   8.82596   8.82596      1.00  2.101484   .360789
   8.82587   8.82587      1.00  2.108844   .362749
   8.82576   8.82576      1.00  2.106194   .361699
   8.82566   8.82566      1.00  2.104834   .361939
   8.82556   8.82556      1.00  2.110704   .366519
   8.82545   8.82545      1.00  2.109034   .364569
   8.82535   8.82535      1.00  2.108634   .362019
   8.82525   8.82525      1.00  2.101504   .362649
   8.82514   8.82514      1.00  2.100764   .364379
   8.82504   8.82504      1.00  2.099874   .363879
   8.82494   8.82494      1.00  2.107514   .365319
   8.82482   8.82482      1.00  2.102914   .364129
   8.82471   8.82471      1.00  2.110024   .364509
   8.82462   8.82462      1.00  2.113304   .365269
   8.82451   8.82451      1.00  2.110324   .364589
   8.82439   8.82439      1.00  2.108234   .365409
   8.82428   8.82428      1.00  2.108824   .364739
   8.82418   8.82418      1.00  2.106814   .363579
   8.82407   8.82407      1.00  2.095294   .362719
   8.82394   8.82394      1.00  2.106304   .365739
   8.82383   8.82383      1.00  2.100284   .365359
   8.82371   8.82371      1.00  2.101234   .364539
   8.82360   8.82360      1.00  2.110474   .367169
   8.82348   8.82348      1.00  2.113034   .367339
   8.82336   8.82336      1.00  2.112634   .366219
   8.82325   8.82325      1.00  2.116444   .366769
   8.82313   8.82313      1.00  2.113534   .367149
   8.82301   8.82301      1.00  2.105134   .365199
   8.82289   8.82289      1.00  2.108944   .364439
   8.82278   8.82278      1.00  2.105244   .365369
   8.82268   8.82268      1.00  2.099034   .363539
   8.82256   8.82256      1.00  2.103764   .364619
   8.82244   8.82244      1.00  2.112414   .364609
   8.82233   8.82233      1.00  2.109184   .362129
   8.82222   8.82222      1.00  2.113804   .364699
   8.82211   8.82211      1.00  2.119144   .369029
   8.82199   8.82199      1.00  2.108944   .368309
   8.82188   8.82188      1.00  2.113494   .369839
   8.82178   8.82178      1.00  2.114544   .370899
   8.82167   8.82167      1.00  2.106054   .367069
   8.82155   8.82155      1.00  2.106864   .366879
   8.82144   8.82144      1.00  2.113414   .366069
   8.82133   8.82133      1.00  2.108754   .366279
   8.82121   8.82121      1.00  2.108134   .368639
   8.82110   8.82110      1.00  2.111614   .366169
   8.82099   8.82099      1.00  2.119284   .369429
   8.82088   8.82088      1.00  2.118344   .367049
   8.82077   8.82077      1.00  2.120224   .366789
   8.82065   8.82065      1.00  2.111154   .365419
   8.82053   8.82053      1.00  2.108504   .365059
   8.82041   8.82041      1.00  2.112334   .367019
   8.82029   8.82029      1.00  2.110444   .366369
   8.82017   8.82017      1.00  2.113664   .367639
   8.82005   8.82005      1.00  2.118534   .369169
   8.81994   8.81994      1.00  2.122064   .369799
   8.81982   8.81982      1.00  2.119824   .370009
   8.81970   8.81970      1.00  2.119134   .367929
   8.81959   8.81959      1.00  2.117694   .368959
   8.81948   8.81948      1.00  2.105444   .368159
   8.81936   8.81936      1.00  2.115954   .370109
   8.81925   8.81925      1.00  2.111724   .369039
   8.81913   8.81913      1.00  2.115524   .367939
   8.81902   8.81902      1.00  2.116864   .368949
   8.81890   8.81890      1.00  2.113594   .366989
   8.81878   8.81878      1.00  2.115504   .368209
   8.81868   8.81868      1.00  2.123424   .368819
   8.81857   8.81857      1.00  2.129054   .369359
   8.81846   8.81846      1.00  2.117474   .370219
   8.81834   8.81834      1.00  2.120404   .368259
   8.81824   8.81824      1.00  2.121594   .369449
   8.81813   8.81813      1.00  2.117624   .367639
   8.81801   8.81801      1.00  2.112914   .367019
   8.81790   8.81790      1.00  2.101604   .363459
   8.81779   8.81779      1.00  2.116204   .365659
   8.81768   8.81768      1.00  2.121404   .369999
   8.81757   8.81757      1.00  2.124904   .368999
   8.81746   8.81746      1.00  2.127424   .369999
   8.81735   8.81735      1.00  2.119694   .370109
   8.81729   8.81729      1.00  2.127284   .369829
