# Supplementary material for: Direct Observation of Palladium Leaching from Pd/C by a Simple Method: X-ray Absorption Spectroscopy of Heterogeneous Mixtures
Source: ACS Omega. 2023 Jun 7;8(24):21787–92. doi: 10.1021/acsomega.3c01343 (PMC10286095; doi:10.1021/acsomega.3c01343)
Supplement: Supplementary file 2 — ao3c01343_si_002.zip [file ao3c01343_si_002.zip › Figure 7,8/22_RK_AirOx_25C_05N_slow_HCl_30min_37.qd]

  9809     KEK-PF   NW10A
 _slow_HCl_30min 20.12.12 7:08: - 20.12.12 7:08: Serial#KEKPF-NW10A_047957
 22_RK_AirOx_25C_05N_slow_HCl_30min                                              
 Ring :   6.5 GeV    50.0 mA -   49.9 mA
 Mono :   Si(311)       D=  1.63747 A    Initial angle=  9.00022 deg
 NW10A     Transmission( 2)   Repetition= 37     Points= 1654
 Param file : QXAFS(SYNC)     angle axis (*)     Block =    1

 Block      Init-Ang  Final-Ang     Step/deg     Time/s       Num
     1        9.00022   8.81728          ***       1.00      1654
 Ortec(-1)     NDCH = 3
  Angle(c)  Angle(o)    time/s         2         3
      Mode         0         0         1         2
    Offset         0         0    .00492    .00311
   9.00022   9.00022      1.00  2.302754  2.249059
   9.00013   9.00013      1.00  2.292754  2.237059
   9.00002   9.00002      1.00  2.306954  2.252399
   8.99990   8.99990      1.00  2.311894  2.235459
   8.99979   8.99979      1.00  2.310794  2.231959
   8.99968   8.99968      1.00  2.308174  2.249499
   8.99957   8.99957      1.00  2.307874  2.255649
   8.99945   8.99945      1.00  2.310144  2.254199
   8.99934   8.99934      1.00  2.307804  2.251889
   8.99923   8.99923      1.00  2.310364  2.246179
   8.99912   8.99912      1.00  2.306544  2.251279
   8.99901   8.99901      1.00  2.307374  2.227369
   8.99890   8.99890      1.00  2.307694  2.233699
   8.99880   8.99880      1.00  2.307904  2.245829
   8.99869   8.99869      1.00  2.305384  2.249699
   8.99857   8.99857      1.00  2.290524  2.235889
   8.99846   8.99846      1.00  2.304054  2.247029
   8.99836   8.99836      1.00  2.304364  2.247989
   8.99825   8.99825      1.00  2.305144  2.251049
   8.99814   8.99814      1.00  2.304264  2.251469
   8.99804   8.99804      1.00  2.305774  2.254069
   8.99793   8.99793      1.00  2.307044  2.256469
   8.99782   8.99782      1.00  2.303704  2.251359
   8.99771   8.99771      1.00  2.306824  2.249429
   8.99760   8.99760      1.00  2.303424  2.246939
   8.99749   8.99749      1.00  2.301994  2.247679
   8.99738   8.99738      1.00  2.303054  2.255689
   8.99727   8.99727      1.00  2.302544  2.251929
   8.99716   8.99716      1.00  2.297564  2.244589
   8.99706   8.99706      1.00  2.299554  2.248159
   8.99695   8.99695      1.00  2.287044  2.235289
   8.99684   8.99684      1.00  2.302294  2.254719
   8.99674   8.99674      1.00  2.302824  2.252809
   8.99664   8.99664      1.00  2.302954  2.256209
   8.99653   8.99653      1.00  2.302804  2.256339
   8.99642   8.99642      1.00  2.302324  2.255499
   8.99632   8.99632      1.00  2.298864  2.251139
   8.99622   8.99622      1.00  2.294954  2.251109
   8.99611   8.99611      1.00  2.296614  2.249549
   8.99601   8.99601      1.00  2.296914  2.252739
   8.99591   8.99591      1.00  2.298294  2.253039
   8.99581   8.99581      1.00  2.299184  2.254899
   8.99570   8.99570      1.00  2.301464  2.256139
   8.99560   8.99560      1.00  2.295744  2.248219
   8.99550   8.99550      1.00  2.283874  2.232709
   8.99541   8.99541      1.00  2.295714  2.240839
   8.99530   8.99530      1.00  2.294474  2.244989
   8.99519   8.99519      1.00  2.293174  2.245329
   8.99509   8.99509      1.00  2.294304  2.249269
   8.99499   8.99499      1.00  2.294404  2.249299
   8.99488   8.99488      1.00  2.291924  2.248559
   8.99478   8.99478      1.00  2.295184  2.249509
   8.99468   8.99468      1.00  2.296024  2.240459
   8.99457   8.99457      1.00  2.289724  2.246189
   8.99446   8.99446      1.00  2.294664  2.250529
   8.99435   8.99435      1.00  2.293354  2.249079
   8.99424   8.99424      1.00  2.292414  2.249039
   8.99413   8.99413      1.00  2.280134  2.235119
   8.99401   8.99401      1.00  2.289684  2.241119
   8.99390   8.99390      1.00  2.293144  2.249399
   8.99380   8.99380      1.00  2.291644  2.250149
   8.99368   8.99368      1.00  2.290074  2.245669
   8.99356   8.99356      1.00  2.289204  2.248059
   8.99345   8.99345      1.00  2.291964  2.248689
   8.99333   8.99333      1.00  2.297084  2.256919
   8.99322   8.99322      1.00  2.293544  2.250359
   8.99311   8.99311      1.00  2.291204  2.247969
   8.99299   8.99299      1.00  2.285194  2.246629
   8.99288   8.99288      1.00  2.286154  2.250489
   8.99277   8.99277      1.00  2.286774  2.247529
   8.99266   8.99266      1.00  2.287414  2.245889
   8.99254   8.99254      1.00  2.275514  2.237889
   8.99243   8.99243      1.00  2.285454  2.241209
   8.99232   8.99232      1.00  2.289194  2.247529
   8.99221   8.99221      1.00  2.292104  2.253259
   8.99210   8.99210      1.00  2.291664  2.249099
   8.99199   8.99199      1.00  2.290384  2.253349
   8.99189   8.99189      1.00  2.290354  2.253829
   8.99178   8.99178      1.00  2.286824  2.249719
   8.99166   8.99166      1.00  2.284254  2.247489
   8.99155   8.99155      1.00  2.284874  2.250449
   8.99145   8.99145      1.00  2.286524  2.251509
   8.99134   8.99134      1.00  2.288984  2.254349
   8.99123   8.99123      1.00  2.291974  2.254549
   8.99112   8.99112      1.00  2.272954  2.240369
   8.99101   8.99101      1.00  2.285584  2.249009
   8.99089   8.99089      1.00  2.288134  2.252739
   8.99077   8.99077      1.00  2.286804  2.251629
   8.99066   8.99066      1.00  2.285394  2.247829
   8.99055   8.99055      1.00  2.282904  2.249699
   8.99043   8.99043      1.00  2.283454  2.251049
   8.99031   8.99031      1.00  2.282904  2.249149
   8.99020   8.99020      1.00  2.284884  2.249889
   8.99008   8.99008      1.00  2.284924  2.252999
   8.98996   8.98996      1.00  2.285434  2.253029
   8.98984   8.98984      1.00  2.288724  2.252819
   8.98972   8.98972      1.00  2.288864  2.260189
   8.98961   8.98961      1.00  2.285914  2.254499
   8.98950   8.98950      1.00  2.270374  2.240969
   8.98938   8.98938      1.00  2.288034  2.256969
   8.98927   8.98927      1.00  2.283514  2.253799
   8.98916   8.98916      1.00  2.278574  2.250109
   8.98904   8.98904      1.00  2.283334  2.253639
   8.98893   8.98893      1.00  2.283694  2.255329
   8.98883   8.98883      1.00  2.284704  2.253989
   8.98871   8.98871      1.00  2.287214  2.256669
   8.98859   8.98859      1.00  2.285564  2.258539
   8.98848   8.98848      1.00  2.284124  2.255359
   8.98838   8.98838      1.00  2.284014  2.256529
   8.98827   8.98827      1.00  2.280964  2.252939
   8.98816   8.98816      1.00  2.277514  2.250939
   8.98806   8.98806      1.00  2.264414  2.241829
   8.98795   8.98795      1.00  2.277814  2.251849
   8.98784   8.98784      1.00  2.281544  2.254909
   8.98772   8.98772      1.00  2.280154  2.251689
   8.98761   8.98761      1.00  2.284964  2.262519
   8.98750   8.98750      1.00  2.286044  2.261489
   8.98739   8.98739      1.00  2.279604  2.254239
   8.98728   8.98728      1.00  2.282544  2.259299
   8.98717   8.98717      1.00  2.278464  2.254949
   8.98706   8.98706      1.00  2.277934  2.249189
   8.98696   8.98696      1.00  2.276604  2.247699
   8.98685   8.98685      1.00  2.278414  2.248809
   8.98673   8.98673      1.00  2.275084  2.248959
   8.98663   8.98663      1.00  2.277344  2.252659
   8.98653   8.98653      1.00  2.265964  2.241809
   8.98642   8.98642      1.00  2.276314  2.253669
   8.98631   8.98631      1.00  2.282264  2.261589
   8.98621   8.98621      1.00  2.281504  2.261089
   8.98611   8.98611      1.00  2.276844  2.257799
   8.98601   8.98601      1.00  2.274494  2.253219
   8.98590   8.98590      1.00  2.273974  2.249719
   8.98580   8.98580      1.00  2.274624  2.252349
   8.98570   8.98570      1.00  2.273124  2.252929
   8.98560   8.98560      1.00  2.276144  2.254309
   8.98550   8.98550      1.00  2.277794  2.255449
   8.98539   8.98539      1.00  2.278494  2.261219
   8.98529   8.98529      1.00  2.280484  2.257329
   8.98518   8.98518      1.00  2.277394  2.257789
   8.98508   8.98508      1.00  2.263524  2.244049
   8.98498   8.98498      1.00  2.272414  2.252569
   8.98487   8.98487      1.00  2.274144  2.256719
   8.98476   8.98476      1.00  2.277164  2.260129
   8.98466   8.98466      1.00  2.275384  2.257219
   8.98455   8.98455      1.00  2.274594  2.253129
   8.98445   8.98445      1.00  2.275384  2.257159
   8.98434   8.98434      1.00  2.274214  2.255999
   8.98422   8.98422      1.00  2.277024  2.260839
   8.98410   8.98410      1.00  2.271234  2.252609
   8.98399   8.98399      1.00  2.275804  2.259569
   8.98388   8.98388      1.00  2.274584  2.257649
   8.98376   8.98376      1.00  2.274304  2.256609
   8.98365   8.98365      1.00  2.267584  2.253099
   8.98354   8.98354      1.00  2.253774  2.236529
   8.98342   8.98342      1.00  2.274584  2.258739
   8.98330   8.98330      1.00  2.275284  2.260559
   8.98319   8.98319      1.00  2.275764  2.259419
   8.98308   8.98308      1.00  2.276394  2.261059
   8.98296   8.98296      1.00  2.276374  2.259669
   8.98284   8.98284      1.00  2.273864  2.259729
   8.98273   8.98273      1.00  2.270604  2.256159
   8.98262   8.98262      1.00  2.271084  2.254069
   8.98250   8.98250      1.00  2.265954  2.251459
   8.98239   8.98239      1.00  2.272484  2.258699
   8.98228   8.98228      1.00  2.271084  2.258519
   8.98217   8.98217      1.00  2.269984  2.255739
   8.98206   8.98206      1.00  2.266284  2.251619
   8.98195   8.98195      1.00  2.271344  2.257859
   8.98184   8.98184      1.00  2.273864  2.259749
   8.98173   8.98173      1.00  2.271924  2.259269
   8.98162   8.98162      1.00  2.272234  2.260859
   8.98151   8.98151      1.00  2.267144  2.253019
   8.98140   8.98140      1.00  2.268624  2.258259
   8.98129   8.98129      1.00  2.270474  2.259689
   8.98117   8.98117      1.00  2.267074  2.256279
   8.98106   8.98106      1.00  2.266914  2.257999
   8.98095   8.98095      1.00  2.268224  2.257439
   8.98083   8.98083      1.00  2.268894  2.258989
   8.98071   8.98071      1.00  2.271664  2.260499
   8.98059   8.98059      1.00  2.276134  2.264079
   8.98048   8.98048      1.00  2.258984  2.250149
   8.98037   8.98037      1.00  2.265534  2.258039
   8.98025   8.98025      1.00  2.265184  2.254889
   8.98013   8.98013      1.00  2.264084  2.255309
   8.98001   8.98001      1.00  2.265644  2.258519
   8.97990   8.97990      1.00  2.268404  2.260069
   8.97977   8.97977      1.00  2.270644  2.263689
   8.97966   8.97966      1.00  2.266544  2.264049
   8.97955   8.97955      1.00  2.264784  2.257479
   8.97943   8.97943      1.00  2.267154  2.262249
   8.97931   8.97931      1.00  2.269664  2.265579
   8.97920   8.97920      1.00  2.271564  2.267569
   8.97910   8.97910      1.00  2.265194  2.262509
   8.97899   8.97899      1.00  2.263324  2.257759
   8.97887   8.97887      1.00  2.248564  2.244249
   8.97876   8.97876      1.00  2.264474  2.258829
   8.97865   8.97865      1.00  2.266474  2.261919
   8.97854   8.97854      1.00  2.265404  2.258789
   8.97843   8.97843      1.00  2.271324  2.263809
   8.97832   8.97832      1.00  2.270184  2.264689
   8.97821   8.97821      1.00  2.263454  2.256309
   8.97811   8.97811      1.00  2.262884  2.259379
   8.97799   8.97799      1.00  2.260864  2.257529
   8.97787   8.97787      1.00  2.261474  2.256289
   8.97777   8.97777      1.00  2.262964  2.263659
   8.97766   8.97766      1.00  2.255914  2.249979
   8.97754   8.97754      1.00  2.257454  2.257699
   8.97743   8.97743      1.00  2.263154  2.259579
   8.97733   8.97733      1.00  2.252814  2.251019
   8.97722   8.97722      1.00  2.264924  2.263409
   8.97711   8.97711      1.00  2.265644  2.262239
   8.97700   8.97700      1.00  2.265044  2.264339
   8.97689   8.97689      1.00  2.257474  2.256869
   8.97679   8.97679      1.00  2.259674  2.259239
   8.97668   8.97668      1.00  2.259354  2.257909
   8.97657   8.97657      1.00  2.259584  2.259709
   8.97646   8.97646      1.00  2.261684  2.262129
   8.97636   8.97636      1.00  2.256084  2.260549
   8.97625   8.97625      1.00  2.251764  2.254589
   8.97615   8.97615      1.00  2.262544  2.265189
   8.97605   8.97605      1.00  2.265114  2.267559
   8.97595   8.97595      1.00  2.257374  2.256459
   8.97584   8.97584      1.00  2.256404  2.257109
   8.97574   8.97574      1.00  2.253304  2.255999
   8.97564   8.97564      1.00  2.252174  2.257599
   8.97554   8.97554      1.00  2.250714  2.252179
   8.97543   8.97543      1.00  2.253334  2.257689
   8.97532   8.97532      1.00  2.252104  2.256969
   8.97522   8.97522      1.00  2.253764  2.258649
   8.97513   8.97513      1.00  2.261884  2.265399
   8.97502   8.97502      1.00  2.254434  2.255669
   8.97492   8.97492      1.00  2.257624  2.264209
   8.97481   8.97481      1.00  2.254114  2.256509
   8.97470   8.97470      1.00  2.255144  2.256819
   8.97459   8.97459      1.00  2.245474  2.249059
   8.97448   8.97448      1.00  2.241984  2.248489
   8.97437   8.97437      1.00  2.250094  2.259719
   8.97426   8.97426      1.00  2.250584  2.257349
   8.97415   8.97415      1.00  2.252434  2.257459
   8.97403   8.97403      1.00  2.249934  2.255489
   8.97392   8.97392      1.00  2.252974  2.257369
   8.97381   8.97381      1.00  2.250884  2.257619
   8.97369   8.97369      1.00  2.256864  2.264459
   8.97357   8.97357      1.00  2.250454  2.254829
   8.97346   8.97346      1.00  2.244924  2.251819
   8.97335   8.97335      1.00  2.244464  2.251179
   8.97323   8.97323      1.00  2.241964  2.250119
   8.97311   8.97311      1.00  2.239774  2.247139
   8.97300   8.97300      1.00  2.231414  2.239939
   8.97288   8.97288      1.00  2.247664  2.253349
   8.97277   8.97277      1.00  2.247394  2.252309
   8.97266   8.97266      1.00  2.250724  2.255229
   8.97255   8.97255      1.00  2.249974  2.257269
   8.97244   8.97244      1.00  2.245254  2.250639
   8.97232   8.97232      1.00  2.242234  2.247759
   8.97220   8.97220      1.00  2.244414  2.251079
   8.97210   8.97210      1.00  2.243434  2.248029
   8.97199   8.97199      1.00  2.237544  2.247209
   8.97188   8.97188      1.00  2.242344  2.252219
   8.97176   8.97176      1.00  2.237034  2.244549
   8.97166   8.97166      1.00  2.241584  2.250269
   8.97155   8.97155      1.00  2.242134  2.247299
   8.97144   8.97144      1.00  2.231594  2.241159
   8.97133   8.97133      1.00  2.243114  2.252199
   8.97122   8.97122      1.00  2.242404  2.251729
   8.97111   8.97111      1.00  2.240464  2.248089
   8.97099   8.97099      1.00  2.233034  2.241559
   8.97087   8.97087      1.00  2.229744  2.240379
   8.97076   8.97076      1.00  2.234964  2.244859
   8.97065   8.97065      1.00  2.237524  2.249989
   8.97053   8.97053      1.00  2.237954  2.249309
   8.97041   8.97041      1.00  2.243034  2.254069
   8.97029   8.97029      1.00  2.239774  2.253839
   8.97018   8.97018      1.00  2.239464  2.252949
   8.97006   8.97006      1.00  2.232854  2.244499
   8.96994   8.96994      1.00  2.219324  2.228669
   8.96983   8.96983      1.00  2.227434  2.237179
   8.96971   8.96971      1.00  2.229244  2.240469
   8.96959   8.96959      1.00  2.232644  2.242079
   8.96948   8.96948      1.00  2.231054  2.244199
   8.96936   8.96936      1.00  2.232424  2.243399
   8.96925   8.96925      1.00  2.237204  2.249259
   8.96914   8.96914      1.00  2.235804  2.249989
   8.96903   8.96903      1.00  2.234414  2.245189
   8.96892   8.96892      1.00  2.229954  2.243389
   8.96881   8.96881      1.00  2.234004  2.250279
   8.96869   8.96869      1.00  2.227294  2.242439
   8.96858   8.96858      1.00  2.226874  2.239249
   8.96848   8.96848      1.00  2.224144  2.241729
   8.96836   8.96836      1.00  2.221414  2.239479
   8.96825   8.96825      1.00  2.232414  2.246599
   8.96814   8.96814      1.00  2.227284  2.245639
   8.96803   8.96803      1.00  2.231204  2.246179
   8.96793   8.96793      1.00  2.232634  2.250309
   8.96782   8.96782      1.00  2.235014  2.251999
   8.96770   8.96770      1.00  2.234954  2.254039
   8.96759   8.96759      1.00  2.224634  2.243419
   8.96748   8.96748      1.00  2.224464  2.245139
   8.96737   8.96737      1.00  2.218174  2.236569
   8.96726   8.96726      1.00  2.224584  2.243049
   8.96716   8.96716      1.00  2.226124  2.244469
   8.96705   8.96705      1.00  2.233474  2.249899
   8.96694   8.96694      1.00  2.228274  2.248559
   8.96683   8.96683      1.00  2.221604  2.242169
   8.96673   8.96673      1.00  2.225774  2.241009
   8.96662   8.96662      1.00  2.227984  2.245169
   8.96651   8.96651      1.00  2.229274  2.246399
   8.96640   8.96640      1.00  2.229834  2.242799
   8.96630   8.96630      1.00  2.227954  2.242969
   8.96620   8.96620      1.00  2.218654  2.236709
   8.96610   8.96610      1.00  2.225234  2.242049
   8.96599   8.96599      1.00  2.225514  2.242559
   8.96589   8.96589      1.00  2.227694  2.246769
   8.96579   8.96579      1.00  2.236074  2.248929
   8.96568   8.96568      1.00  2.230994  2.249969
   8.96558   8.96558      1.00  2.228144  2.244909
   8.96548   8.96548      1.00  2.218894  2.236799
   8.96538   8.96538      1.00  2.220914  2.241289
   8.96527   8.96527      1.00  2.220794  2.241059
   8.96517   8.96517      1.00  2.222714  2.244539
   8.96507   8.96507      1.00  2.220624  2.242169
   8.96497   8.96497      1.00  2.225984  2.246729
   8.96486   8.96486      1.00  2.226344  2.244439
   8.96475   8.96475      1.00  2.230024  2.249839
   8.96464   8.96464      1.00  2.234134  2.252829
   8.96453   8.96453      1.00  2.228704  2.245139
   8.96442   8.96442      1.00  2.224324  2.239659
   8.96430   8.96430      1.00  2.224534  2.242859
   8.96420   8.96420      1.00  2.224274  2.240929
   8.96409   8.96409      1.00  2.223224  2.245079
   8.96398   8.96398      1.00  2.217354  2.235539
   8.96386   8.96386      1.00  2.221394  2.240529
   8.96375   8.96375      1.00  2.225074  2.244889
   8.96365   8.96365      1.00  2.229514  2.249849
   8.96352   8.96352      1.00  2.229884  2.250849
   8.96340   8.96340      1.00  2.234724  2.256479
   8.96329   8.96329      1.00  2.233274  2.258859
   8.96317   8.96317      1.00  2.231874  2.255989
   8.96306   8.96306      1.00  2.222714  2.242069
   8.96294   8.96294      1.00  2.222324  2.239489
   8.96282   8.96282      1.00  2.218164  2.240169
   8.96272   8.96272      1.00  2.222984  2.248549
   8.96260   8.96260      1.00  2.229284  2.254289
   8.96248   8.96248      1.00  2.230324  2.251459
   8.96238   8.96238      1.00  2.221034  2.242729
   8.96227   8.96227      1.00  2.231144  2.256469
   8.96215   8.96215      1.00  2.232004  2.255319
   8.96204   8.96204      1.00  2.225854  2.248609
   8.96193   8.96193      1.00  2.229874  2.250459
   8.96182   8.96182      1.00  2.228604  2.248339
   8.96171   8.96171      1.00  2.223624  2.244099
   8.96160   8.96160      1.00  2.224484  2.245359
   8.96149   8.96149      1.00  2.231104  2.251419
   8.96139   8.96139      1.00  2.231294  2.251219
   8.96127   8.96127      1.00  2.231694  2.251829
   8.96115   8.96115      1.00  2.233774  2.252379
   8.96104   8.96104      1.00  2.229764  2.247629
   8.96093   8.96093      1.00  2.231264  2.250189
   8.96081   8.96081      1.00  2.221574  2.241469
   8.96069   8.96069      1.00  2.231024  2.253949
   8.96057   8.96057      1.00  2.225214  2.247939
   8.96046   8.96046      1.00  2.228204  2.245769
   8.96034   8.96034      1.00  2.226704  2.246489
   8.96023   8.96023      1.00  2.230174  2.249099
   8.96011   8.96011      1.00  2.232304  2.255329
   8.95999   8.95999      1.00  2.240344  2.265209
   8.95987   8.95987      1.00  2.237174  2.260899
   8.95975   8.95975      1.00  2.234534  2.256399
   8.95965   8.95965      1.00  2.230094  2.251269
   8.95953   8.95953      1.00  2.232664  2.259429
   8.95941   8.95941      1.00  2.231854  2.255039
   8.95929   8.95929      1.00  2.221594  2.246789
   8.95918   8.95918      1.00  2.231234  2.254719
   8.95907   8.95907      1.00  2.229924  2.251059
   8.95896   8.95896      1.00  2.233684  2.255239
   8.95884   8.95884      1.00  2.235874  2.254759
   8.95873   8.95873      1.00  2.236224  2.256689
   8.95862   8.95862      1.00  2.235724  2.257039
   8.95851   8.95851      1.00  2.240534  2.260739
   8.95839   8.95839      1.00  2.237664  2.256839
   8.95829   8.95829      1.00  2.230814  2.248869
   8.95820   8.95820      1.00  2.231324  2.251829
   8.95808   8.95808      1.00  2.226314  2.246279
   8.95796   8.95796      1.00  2.227184  2.251029
   8.95786   8.95786      1.00  2.234374  2.252249
   8.95775   8.95775      1.00  2.241444  2.261439
   8.95763   8.95763      1.00  2.236134  2.260109
   8.95752   8.95752      1.00  2.229954  2.258869
   8.95741   8.95741      1.00  2.236714  2.258439
   8.95731   8.95731      1.00  2.231204  2.259829
   8.95719   8.95719      1.00  2.228294  2.253329
   8.95708   8.95708      1.00  2.234784  2.259149
   8.95697   8.95697      1.00  2.232264  2.254739
   8.95687   8.95687      1.00  2.230514  2.252969
   8.95676   8.95676      1.00  2.234874  2.255719
   8.95665   8.95665      1.00  2.234514  2.256189
   8.95655   8.95655      1.00  2.237114  2.258919
   8.95644   8.95644      1.00  2.235124  2.253879
   8.95633   8.95633      1.00  2.234674  2.255749
   8.95622   8.95622      1.00  2.232604  2.251249
   8.95613   8.95613      1.00  2.235044  2.253579
   8.95602   8.95602      1.00  2.234964  2.253929
   8.95591   8.95591      1.00  2.216524  2.237179
   8.95581   8.95581      1.00  2.233104  2.251729
   8.95572   8.95572      1.00  2.231814  2.250249
   8.95561   8.95561      1.00  2.231894  2.247659
   8.95550   8.95550      1.00  2.235664  2.254429
   8.95540   8.95540      1.00  2.236784  2.256349
   8.95530   8.95530      1.00  2.243574  2.258519
   8.95520   8.95520      1.00  2.242474  2.258819
   8.95510   8.95510      1.00  2.235614  2.255339
   8.95499   8.95499      1.00  2.231004  2.247659
   8.95488   8.95488      1.00  2.229114  2.241819
   8.95479   8.95479      1.00  2.234394  2.251369
   8.95468   8.95468      1.00  2.229204  2.247449
   8.95456   8.95456      1.00  2.237504  2.255899
   8.95446   8.95446      1.00  2.233344  2.249779
   8.95435   8.95435      1.00  2.234444  2.249919
   8.95423   8.95423      1.00  2.233934  2.249599
   8.95412   8.95412      1.00  2.238314  2.253789
   8.95401   8.95401      1.00  2.242784  2.260499
   8.95390   8.95390      1.00  2.238024  2.253699
   8.95377   8.95377      1.00  2.236474  2.253619
   8.95366   8.95366      1.00  2.232624  2.248319
   8.95355   8.95355      1.00  2.232934  2.249699
   8.95343   8.95343      1.00  2.232834  2.250889
   8.95331   8.95331      1.00  2.239684  2.252529
   8.95319   8.95319      1.00  2.240984  2.256719
   8.95308   8.95308      1.00  2.244794  2.259129
   8.95296   8.95296      1.00  2.240794  2.260559
   8.95285   8.95285      1.00  2.227374  2.246639
   8.95274   8.95274      1.00  2.236994  2.256499
   8.95263   8.95263      1.00  2.235434  2.252589
   8.95252   8.95252      1.00  2.238454  2.253699
   8.95240   8.95240      1.00  2.234494  2.244889
   8.95228   8.95228      1.00  2.234594  2.243129
   8.95218   8.95218      1.00  2.235824  2.248399
   8.95207   8.95207      1.00  2.242684  2.250309
   8.95195   8.95195      1.00  2.244804  2.250209
   8.95184   8.95184      1.00  2.242114  2.249329
   8.95173   8.95173      1.00  2.241974  2.252319
   8.95163   8.95163      1.00  2.238204  2.245279
   8.95152   8.95152      1.00  2.238264  2.244629
   8.95140   8.95140      1.00  2.227354  2.234109
   8.95129   8.95129      1.00  2.242444  2.249829
   8.95119   8.95119      1.00  2.239064  2.246549
   8.95107   8.95107      1.00  2.233884  2.243189
   8.95095   8.95095      1.00  2.240594  2.249799
   8.95084   8.95084      1.00  2.238684  2.247779
   8.95073   8.95073      1.00  2.246144  2.259739
   8.95061   8.95061      1.00  2.248154  2.257469
   8.95049   8.95049      1.00  2.241884  2.248119
   8.95037   8.95037      1.00  2.242374  2.248229
   8.95026   8.95026      1.00  2.235254  2.236229
   8.95014   8.95014      1.00  2.237184  2.234649
   8.95002   8.95002      1.00  2.236294  2.234799
   8.94990   8.94990      1.00  2.244114  2.247189
   8.94979   8.94979      1.00  2.230244  2.228899
   8.94967   8.94967      1.00  2.242054  2.241769
   8.94955   8.94955      1.00  2.244804  2.241569
   8.94944   8.94944      1.00  2.243484  2.239119
   8.94933   8.94933      1.00  2.247294  2.244269
   8.94921   8.94921      1.00  2.241724  2.235439
   8.94910   8.94910      1.00  2.238984  2.231769
   8.94899   8.94899      1.00  2.237664  2.233439
   8.94889   8.94889      1.00  2.234824  2.227199
   8.94876   8.94876      1.00  2.237934  2.230189
   8.94865   8.94865      1.00  2.239784  2.231289
   8.94854   8.94854      1.00  2.241814  2.230399
   8.94844   8.94844      1.00  2.241644  2.230039
   8.94833   8.94833      1.00  2.239554  2.228579
   8.94821   8.94821      1.00  2.224344  2.214009
   8.94811   8.94811      1.00  2.242044  2.230449
   8.94800   8.94800      1.00  2.238114  2.229699
   8.94788   8.94788      1.00  2.231224  2.217799
   8.94777   8.94777      1.00  2.232624  2.214969
   8.94766   8.94766      1.00  2.229654  2.209909
   8.94755   8.94755      1.00  2.230074  2.213529
   8.94744   8.94744      1.00  2.233604  2.212559
   8.94733   8.94733      1.00  2.240454  2.221029
   8.94723   8.94723      1.00  2.233104  2.212009
   8.94712   8.94712      1.00  2.234374  2.211739
   8.94701   8.94701      1.00  2.232114  2.210199
   8.94689   8.94689      1.00  2.226844  2.204619
   8.94679   8.94679      1.00  2.213044  2.185709
   8.94668   8.94668      1.00  2.227074  2.200419
   8.94657   8.94657      1.00  2.222774  2.193509
   8.94646   8.94646      1.00  2.221644  2.191889
   8.94636   8.94636      1.00  2.227754  2.195429
   8.94626   8.94626      1.00  2.224364  2.193329
   8.94615   8.94615      1.00  2.223674  2.192819
   8.94605   8.94605      1.00  2.229034  2.193049
   8.94595   8.94595      1.00  2.229694  2.194489
   8.94585   8.94585      1.00  2.219054  2.184169
   8.94574   8.94574      1.00  2.219554  2.181239
   8.94563   8.94563      1.00  2.218044  2.173189
   8.94554   8.94554      1.00  2.210604  2.143019
   8.94544   8.94544      1.00  2.214314  2.148959
   8.94533   8.94533      1.00  2.200334  2.134279
   8.94522   8.94522      1.00  2.213734  2.157229
   8.94512   8.94512      1.00  2.220774  2.171019
   8.94502   8.94502      1.00  2.223314  2.172609
   8.94492   8.94492      1.00  2.214674  2.119369
   8.94481   8.94481      1.00  2.212214  2.104289
   8.94471   8.94471      1.00  2.215664  2.142699
   8.94460   8.94460      1.00  2.203554  2.143509
   8.94448   8.94448      1.00  2.205564  2.148379
   8.94437   8.94437      1.00  2.209384  2.145879
   8.94426   8.94426      1.00  2.209934  2.131569
   8.94416   8.94416      1.00  2.210104  2.115439
   8.94405   8.94405      1.00  2.207564  2.128779
   8.94393   8.94393      1.00  2.209064  2.127859
   8.94381   8.94381      1.00  2.192964  2.109419
   8.94370   8.94370      1.00  2.208044  2.122929
   8.94358   8.94358      1.00  2.207404  2.118499
   8.94346   8.94346      1.00  2.207894  2.118269
   8.94334   8.94334      1.00  2.202924  2.106199
   8.94323   8.94323      1.00  2.200734  2.099389
   8.94312   8.94312      1.00  2.202054  2.099659
   8.94300   8.94300      1.00  2.198864  2.097789
   8.94289   8.94289      1.00  2.206534  2.090999
   8.94278   8.94278      1.00  2.202974  2.089139
   8.94266   8.94266      1.00  2.206714  2.086079
   8.94255   8.94255      1.00  2.210234  2.086289
   8.94244   8.94244      1.00  2.204044  2.079619
   8.94233   8.94233      1.00  2.198764  2.065849
   8.94222   8.94222      1.00  2.180254  2.045289
   8.94210   8.94210      1.00  2.197124  2.053759
   8.94199   8.94199      1.00  2.191654  2.047639
   8.94189   8.94189      1.00  2.197604  2.044149
   8.94178   8.94178      1.00  2.201974  2.044129
   8.94167   8.94167      1.00  2.197254  2.029439
   8.94156   8.94156      1.00  2.203904  2.033799
   8.94145   8.94145      1.00  2.198594  2.022549
   8.94133   8.94133      1.00  2.196684  2.014389
   8.94122   8.94122      1.00  2.199824  2.010489
   8.94111   8.94111      1.00  2.194354  1.999659
   8.94100   8.94100      1.00  2.187334  1.983739
   8.94088   8.94088      1.00  2.191684  1.977289
   8.94076   8.94076      1.00  2.192044  1.969909
   8.94065   8.94065      1.00  2.193404  1.958099
   8.94053   8.94053      1.00  2.179214  1.940989
   8.94041   8.94041      1.00  2.196614  1.943319
   8.94030   8.94030      1.00  2.202844  1.938979
   8.94018   8.94018      1.00  2.198574  1.923259
   8.94006   8.94006      1.00  2.196204  1.910779
   8.93994   8.93994      1.00  2.188554  1.891369
   8.93982   8.93982      1.00  2.191384  1.877069
   8.93971   8.93971      1.00  2.188004  1.863459
   8.93959   8.93959      1.00  2.187234  1.848779
   8.93948   8.93948      1.00  2.188114  1.829089
   8.93937   8.93937      1.00  2.194764  1.818289
   8.93925   8.93925      1.00  2.195924  1.802299
   8.93914   8.93914      1.00  2.200934  1.792039
   8.93902   8.93902      1.00  2.192494  1.765509
   8.93891   8.93891      1.00  2.182914  1.732819
   8.93881   8.93881      1.00  2.195074  1.732519
   8.93869   8.93869      1.00  2.192214  1.700829
   8.93858   8.93858      1.00  2.187454  1.670089
   8.93847   8.93847      1.00  2.190624  1.644309
   8.93837   8.93837      1.00  2.191184  1.628559
   8.93826   8.93826      1.00  2.187604  1.602449
   8.93814   8.93814      1.00  2.190584  1.568719
   8.93803   8.93803      1.00  2.193314  1.540689
   8.93793   8.93793      1.00  2.196504  1.516599
   8.93782   8.93782      1.00  2.194694  1.485319
   8.93770   8.93770      1.00  2.193794  1.448479
   8.93759   8.93759      1.00  2.185634  1.413719
   8.93748   8.93748      1.00  2.171014  1.375059
   8.93738   8.93738      1.00  2.179454  1.343499
   8.93727   8.93727      1.00  2.181284  1.311209
   8.93715   8.93715      1.00  2.190054  1.275409
   8.93705   8.93705      1.00  2.191854  1.240249
   8.93694   8.93694      1.00  2.192914  1.209019
   8.93683   8.93683      1.00  2.190204  1.173729
   8.93672   8.93672      1.00  2.191314  1.134129
   8.93661   8.93661      1.00  2.187994  1.101069
   8.93651   8.93651      1.00  2.191624  1.062299
   8.93640   8.93640      1.00  2.180254  1.023309
   8.93629   8.93629      1.00  2.186874   .990049
   8.93619   8.93619      1.00  2.183344   .958839
   8.93609   8.93609      1.00  2.175744   .920339
   8.93598   8.93598      1.00  2.182344   .889829
   8.93588   8.93588      1.00  2.191284   .856199
   8.93578   8.93578      1.00  2.191914   .824399
   8.93568   8.93568      1.00  2.190544   .796839
   8.93557   8.93557      1.00  2.189404   .765309
   8.93547   8.93547      1.00  2.182054   .732659
   8.93537   8.93537      1.00  2.183924   .705289
   8.93527   8.93527      1.00  2.186434   .679419
   8.93516   8.93516      1.00  2.177704   .652299
   8.93506   8.93506      1.00  2.178364   .629119
   8.93496   8.93496      1.00  2.184904   .609109
   8.93486   8.93486      1.00  2.188814   .586879
   8.93475   8.93475      1.00  2.191084   .569869
   8.93464   8.93464      1.00  2.179704   .543119
   8.93453   8.93453      1.00  2.184094   .526359
   8.93442   8.93442      1.00  2.179734   .509129
   8.93430   8.93430      1.00  2.184724   .491999
   8.93419   8.93419      1.00  2.181044   .475359
   8.93408   8.93408      1.00  2.179004   .461629
   8.93397   8.93397      1.00  2.183684   .448029
   8.93385   8.93385      1.00  2.184004   .432759
   8.93373   8.93373      1.00  2.178694   .420809
   8.93362   8.93362      1.00  2.182044   .407829
   8.93351   8.93351      1.00  2.188534   .395399
   8.93339   8.93339      1.00  2.184304   .385009
   8.93326   8.93326      1.00  2.187694   .373319
   8.93315   8.93315      1.00  2.183394   .363769
   8.93304   8.93304      1.00  2.166324   .353139
   8.93293   8.93293      1.00  2.177904   .347039
   8.93281   8.93281      1.00  2.178704   .339859
   8.93270   8.93270      1.00  2.178684   .332379
   8.93259   8.93259      1.00  2.181214   .325179
   8.93247   8.93247      1.00  2.189504   .320779
   8.93236   8.93236      1.00  2.192084   .315419
   8.93225   8.93225      1.00  2.188174   .307799
   8.93214   8.93214      1.00  2.187134   .304139
   8.93202   8.93202      1.00  2.183404   .299519
   8.93191   8.93191      1.00  2.179874   .295879
   8.93180   8.93180      1.00  2.180324   .293369
   8.93169   8.93169      1.00  2.179934   .291399
   8.93158   8.93158      1.00  2.180284   .288819
   8.93147   8.93147      1.00  2.170544   .286149
   8.93136   8.93136      1.00  2.188774   .286839
   8.93125   8.93125      1.00  2.186114   .285559
   8.93113   8.93113      1.00  2.192014   .285159
   8.93101   8.93101      1.00  2.184824   .282029
   8.93090   8.93090      1.00  2.183534   .281949
   8.93079   8.93079      1.00  2.187094   .280789
   8.93067   8.93067      1.00  2.190614   .280129
   8.93056   8.93056      1.00  2.181084   .279549
   8.93044   8.93044      1.00  2.173424   .279129
   8.93032   8.93032      1.00  2.185184   .279869
   8.93020   8.93020      1.00  2.181654   .278989
   8.93008   8.93008      1.00  2.194314   .279139
   8.92997   8.92997      1.00  2.191654   .279619
   8.92985   8.92985      1.00  2.182044   .278509
   8.92973   8.92973      1.00  2.194414   .279879
   8.92961   8.92961      1.00  2.189244   .279349
   8.92950   8.92950      1.00  2.187814   .279279
   8.92939   8.92939      1.00  2.184194   .278069
   8.92927   8.92927      1.00  2.190694   .276669
   8.92915   8.92915      1.00  2.183534   .275609
   8.92904   8.92904      1.00  2.187554   .276409
   8.92893   8.92893      1.00  2.195504   .278179
   8.92882   8.92882      1.00  2.195714   .278819
   8.92870   8.92870      1.00  2.194274   .278259
   8.92860   8.92860      1.00  2.195684   .278239
   8.92849   8.92849      1.00  2.192994   .276229
   8.92837   8.92837      1.00  2.193004   .277209
   8.92826   8.92826      1.00  2.193304   .277089
   8.92816   8.92816      1.00  2.184374   .275819
   8.92805   8.92805      1.00  2.192554   .276049
   8.92793   8.92793      1.00  2.195684   .274769
   8.92782   8.92782      1.00  2.197234   .275289
   8.92771   8.92771      1.00  2.198664   .274119
   8.92760   8.92760      1.00  2.201144   .275349
   8.92749   8.92749      1.00  2.204674   .275039
   8.92738   8.92738      1.00  2.199334   .275519
   8.92727   8.92727      1.00  2.195204   .275279
   8.92717   8.92717      1.00  2.196954   .273469
   8.92706   8.92706      1.00  2.195044   .274259
   8.92694   8.92694      1.00  2.194874   .274149
   8.92684   8.92684      1.00  2.198294   .275629
   8.92673   8.92673      1.00  2.186934   .272949
   8.92662   8.92662      1.00  2.200374   .274109
   8.92651   8.92651      1.00  2.202034   .272919
   8.92641   8.92641      1.00  2.206794   .276479
   8.92630   8.92630      1.00  2.207064   .275829
   8.92620   8.92620      1.00  2.207314   .276529
   8.92610   8.92610      1.00  2.202274   .276779
   8.92600   8.92600      1.00  2.200214   .277149
   8.92589   8.92589      1.00  2.202354   .277709
   8.92579   8.92579      1.00  2.203414   .277409
   8.92568   8.92568      1.00  2.201224   .277589
   8.92558   8.92558      1.00  2.198654   .278259
   8.92548   8.92548      1.00  2.207954   .278889
   8.92537   8.92537      1.00  2.207384   .282079
   8.92527   8.92527      1.00  2.196204   .280219
   8.92517   8.92517      1.00  2.210754   .282969
   8.92507   8.92507      1.00  2.210874   .282779
   8.92496   8.92496      1.00  2.207204   .284149
   8.92485   8.92485      1.00  2.201884   .285169
   8.92475   8.92475      1.00  2.196724   .285289
   8.92464   8.92464      1.00  2.205464   .286769
   8.92453   8.92453      1.00  2.212584   .290229
   8.92442   8.92442      1.00  2.217174   .290219
   8.92431   8.92431      1.00  2.211244   .292119
   8.92420   8.92420      1.00  2.215834   .294209
   8.92408   8.92408      1.00  2.215894   .297169
   8.92397   8.92397      1.00  2.212024   .296969
   8.92385   8.92385      1.00  2.199864   .297859
   8.92374   8.92374      1.00  2.209234   .298549
   8.92363   8.92363      1.00  2.209394   .300079
   8.92350   8.92350      1.00  2.211484   .304819
   8.92339   8.92339      1.00  2.213904   .307269
   8.92328   8.92328      1.00  2.217654   .307559
   8.92316   8.92316      1.00  2.216454   .310409
   8.92304   8.92304      1.00  2.221114   .312489
   8.92293   8.92293      1.00  2.217744   .313609
   8.92281   8.92281      1.00  2.213034   .314439
   8.92270   8.92270      1.00  2.216834   .317089
   8.92259   8.92259      1.00  2.215334   .318269
   8.92247   8.92247      1.00  2.212354   .320289
   8.92236   8.92236      1.00  2.214604   .322019
   8.92225   8.92225      1.00  2.200564   .321079
   8.92213   8.92213      1.00  2.213914   .324299
   8.92202   8.92202      1.00  2.220394   .325699
   8.92192   8.92192      1.00  2.225574   .329109
   8.92181   8.92181      1.00  2.223494   .332459
   8.92169   8.92169      1.00  2.221464   .333639
   8.92159   8.92159      1.00  2.219314   .332619
   8.92148   8.92148      1.00  2.215574   .332539
   8.92137   8.92137      1.00  2.217124   .333819
   8.92125   8.92125      1.00  2.217494   .335879
   8.92114   8.92114      1.00  2.216944   .338249
   8.92103   8.92103      1.00  2.219174   .342309
   8.92091   8.92091      1.00  2.219614   .340959
   8.92080   8.92080      1.00  2.214884   .340359
   8.92068   8.92068      1.00  2.218274   .341279
   8.92057   8.92057      1.00  2.227154   .342079
   8.92045   8.92045      1.00  2.225984   .342799
   8.92033   8.92033      1.00  2.219674   .342559
   8.92022   8.92022      1.00  2.215744   .342369
   8.92010   8.92010      1.00  2.213554   .344389
   8.91998   8.91998      1.00  2.219184   .345249
   8.91985   8.91985      1.00  2.219664   .344249
   8.91974   8.91974      1.00  2.222834   .345689
   8.91963   8.91963      1.00  2.220614   .346759
   8.91951   8.91951      1.00  2.225404   .346829
   8.91939   8.91939      1.00  2.224294   .347079
   8.91928   8.91928      1.00  2.224614   .348749
   8.91918   8.91918      1.00  2.218664   .347829
   8.91906   8.91906      1.00  2.215264   .348419
   8.91896   8.91896      1.00  2.216034   .349719
   8.91884   8.91884      1.00  2.219534   .349659
   8.91873   8.91873      1.00  2.219114   .347759
   8.91861   8.91861      1.00  2.221794   .349079
   8.91850   8.91850      1.00  2.228204   .348639
   8.91839   8.91839      1.00  2.223374   .346459
   8.91828   8.91828      1.00  2.224294   .347819
   8.91817   8.91817      1.00  2.217614   .347749
   8.91806   8.91806      1.00  2.223684   .346919
   8.91795   8.91795      1.00  2.222394   .346379
   8.91784   8.91784      1.00  2.220384   .344709
   8.91773   8.91773      1.00  2.220434   .345779
   8.91761   8.91761      1.00  2.198584   .342899
   8.91751   8.91751      1.00  2.215864   .344089
   8.91741   8.91741      1.00  2.220224   .342489
   8.91729   8.91729      1.00  2.224754   .343319
   8.91718   8.91718      1.00  2.227424   .344039
   8.91707   8.91707      1.00  2.222864   .343729
   8.91697   8.91697      1.00  2.225744   .345979
   8.91686   8.91686      1.00  2.221184   .343589
   8.91674   8.91674      1.00  2.221254   .344189
   8.91664   8.91664      1.00  2.218784   .341609
   8.91654   8.91654      1.00  2.220334   .341969
   8.91642   8.91642      1.00  2.218074   .342139
   8.91632   8.91632      1.00  2.219694   .340319
   8.91622   8.91622      1.00  2.223754   .341269
   8.91611   8.91611      1.00  2.224914   .341269
   8.91600   8.91600      1.00  2.214404   .336789
   8.91590   8.91590      1.00  2.221854   .339829
   8.91581   8.91581      1.00  2.223844   .338919
   8.91570   8.91570      1.00  2.222764   .336759
   8.91560   8.91560      1.00  2.221944   .335929
   8.91549   8.91549      1.00  2.222094   .335789
   8.91539   8.91539      1.00  2.215304   .334829
   8.91529   8.91529      1.00  2.220244   .332809
   8.91519   8.91519      1.00  2.219594   .333279
   8.91508   8.91508      1.00  2.223804   .331499
   8.91498   8.91498      1.00  2.219724   .329939
   8.91488   8.91488      1.00  2.226784   .331739
   8.91477   8.91477      1.00  2.222814   .328819
   8.91466   8.91466      1.00  2.201324   .323399
   8.91455   8.91455      1.00  2.217324   .324639
   8.91444   8.91444      1.00  2.214024   .326599
   8.91433   8.91433      1.00  2.218234   .327599
   8.91421   8.91421      1.00  2.217454   .324099
   8.91411   8.91411      1.00  2.219764   .323829
   8.91400   8.91400      1.00  2.216884   .321779
   8.91388   8.91388      1.00  2.226804   .322429
   8.91377   8.91377      1.00  2.223124   .322529
   8.91366   8.91366      1.00  2.219184   .317979
   8.91354   8.91354      1.00  2.215084   .316679
   8.91341   8.91341      1.00  2.217504   .314999
   8.91330   8.91330      1.00  2.219134   .314839
   8.91318   8.91318      1.00  2.214704   .309979
   8.91308   8.91308      1.00  2.215184   .311559
   8.91296   8.91296      1.00  2.207344   .308769
   8.91285   8.91285      1.00  2.217504   .308459
   8.91273   8.91273      1.00  2.216604   .308419
   8.91262   8.91262      1.00  2.219934   .307899
   8.91251   8.91251      1.00  2.220544   .307919
   8.91239   8.91239      1.00  2.223074   .306569
   8.91228   8.91228      1.00  2.216214   .306119
   8.91217   8.91217      1.00  2.211054   .302249
   8.91205   8.91205      1.00  2.212354   .300899
   8.91195   8.91195      1.00  2.210944   .300569
   8.91184   8.91184      1.00  2.210914   .301029
   8.91173   8.91173      1.00  2.220634   .300029
   8.91162   8.91162      1.00  2.214344   .298239
   8.91151   8.91151      1.00  2.212614   .296499
   8.91140   8.91140      1.00  2.218034   .294919
   8.91129   8.91129      1.00  2.216364   .293959
   8.91117   8.91117      1.00  2.213194   .292009
   8.91106   8.91106      1.00  2.214954   .291299
   8.91095   8.91095      1.00  2.214284   .292059
   8.91084   8.91084      1.00  2.207994   .289629
   8.91073   8.91073      1.00  2.212184   .287309
   8.91061   8.91061      1.00  2.216094   .287219
   8.91049   8.91049      1.00  2.213144   .286199
   8.91038   8.91038      1.00  2.213434   .284239
   8.91026   8.91026      1.00  2.218944   .284179
   8.91014   8.91014      1.00  2.215314   .283889
   8.91002   8.91002      1.00  2.197064   .279929
   8.90991   8.90991      1.00  2.208034   .279849
   8.90978   8.90978      1.00  2.209734   .280249
   8.90967   8.90967      1.00  2.209454   .277609
   8.90955   8.90955      1.00  2.206144   .276089
   8.90944   8.90944      1.00  2.210784   .277169
   8.90933   8.90933      1.00  2.203694   .275079
   8.90922   8.90922      1.00  2.216484   .277009
   8.90911   8.90911      1.00  2.215194   .275519
   8.90899   8.90899      1.00  2.214454   .276319
   8.90888   8.90888      1.00  2.213144   .275859
   8.90877   8.90877      1.00  2.209634   .273069
   8.90866   8.90866      1.00  2.206944   .273019
   8.90855   8.90855      1.00  2.207964   .273499
   8.90844   8.90844      1.00  2.199134   .273999
   8.90832   8.90832      1.00  2.203034   .274899
   8.90822   8.90822      1.00  2.208534   .273839
   8.90811   8.90811      1.00  2.210394   .275659
   8.90800   8.90800      1.00  2.209354   .275639
   8.90789   8.90789      1.00  2.212534   .272319
   8.90778   8.90778      1.00  2.213264   .272059
   8.90767   8.90767      1.00  2.212534   .271859
   8.90756   8.90756      1.00  2.204314   .272339
   8.90744   8.90744      1.00  2.208004   .270139
   8.90734   8.90734      1.00  2.201334   .271529
   8.90723   8.90723      1.00  2.199054   .270469
   8.90712   8.90712      1.00  2.210024   .273029
   8.90700   8.90700      1.00  2.210704   .272559
   8.90690   8.90690      1.00  2.209284   .273299
   8.90680   8.90680      1.00  2.194804   .272219
   8.90668   8.90668      1.00  2.209994   .274419
   8.90657   8.90657      1.00  2.204904   .274679
   8.90647   8.90647      1.00  2.203654   .274469
   8.90637   8.90637      1.00  2.204454   .273769
   8.90626   8.90626      1.00  2.197504   .273899
   8.90616   8.90616      1.00  2.201024   .276369
   8.90606   8.90606      1.00  2.204834   .274299
   8.90596   8.90596      1.00  2.202964   .276219
   8.90585   8.90585      1.00  2.205164   .278309
   8.90575   8.90575      1.00  2.206214   .279519
   8.90565   8.90565      1.00  2.202854   .280929
   8.90554   8.90554      1.00  2.199194   .280009
   8.90544   8.90544      1.00  2.193494   .280819
   8.90533   8.90533      1.00  2.204484   .283829
   8.90523   8.90523      1.00  2.199374   .283029
   8.90513   8.90513      1.00  2.199584   .284219
   8.90503   8.90503      1.00  2.196524   .284699
   8.90492   8.90492      1.00  2.195634   .284729
   8.90482   8.90482      1.00  2.198674   .285829
   8.90471   8.90471      1.00  2.203384   .286909
   8.90459   8.90459      1.00  2.209174   .288649
   8.90448   8.90448      1.00  2.203264   .290449
   8.90439   8.90439      1.00  2.200784   .289589
   8.90428   8.90428      1.00  2.198634   .290009
   8.90416   8.90416      1.00  2.194404   .290189
   8.90404   8.90404      1.00  2.199104   .293029
   8.90393   8.90393      1.00  2.192834   .291839
   8.90382   8.90382      1.00  2.182354   .290919
   8.90371   8.90371      1.00  2.199604   .293259
   8.90359   8.90359      1.00  2.199594   .294849
   8.90347   8.90347      1.00  2.196384   .295319
   8.90336   8.90336      1.00  2.204534   .299089
   8.90323   8.90323      1.00  2.204584   .299729
   8.90311   8.90311      1.00  2.198474   .297439
   8.90301   8.90301      1.00  2.195724   .297359
   8.90290   8.90290      1.00  2.190874   .299589
   8.90278   8.90278      1.00  2.193824   .300639
   8.90266   8.90266      1.00  2.195714   .299669
   8.90255   8.90255      1.00  2.199574   .297889
   8.90244   8.90244      1.00  2.193694   .299419
   8.90232   8.90232      1.00  2.185894   .298929
   8.90221   8.90221      1.00  2.205894   .302269
   8.90210   8.90210      1.00  2.197884   .302099
   8.90199   8.90199      1.00  2.200654   .303059
   8.90188   8.90188      1.00  2.197754   .301919
   8.90177   8.90177      1.00  2.197994   .303869
   8.90166   8.90166      1.00  2.190484   .303229
   8.90156   8.90156      1.00  2.193264   .305099
   8.90144   8.90144      1.00  2.195934   .305799
   8.90133   8.90133      1.00  2.197274   .306089
   8.90122   8.90122      1.00  2.204594   .308589
   8.90111   8.90111      1.00  2.203404   .306639
   8.90099   8.90099      1.00  2.199734   .308839
   8.90087   8.90087      1.00  2.189974   .308149
   8.90076   8.90076      1.00  2.198274   .311039
   8.90065   8.90065      1.00  2.200434   .311699
   8.90053   8.90053      1.00  2.197434   .313459
   8.90041   8.90041      1.00  2.197834   .314199
   8.90029   8.90029      1.00  2.196954   .313809
   8.90018   8.90018      1.00  2.198064   .315469
   8.90005   8.90005      1.00  2.200034   .315329
   8.89993   8.89993      1.00  2.198454   .315509
   8.89983   8.89983      1.00  2.199024   .314929
   8.89971   8.89971      1.00  2.205394   .315639
   8.89959   8.89959      1.00  2.204264   .315249
   8.89948   8.89948      1.00  2.201174   .314479
   8.89936   8.89936      1.00  2.197124   .314039
   8.89925   8.89925      1.00  2.181334   .312479
   8.89913   8.89913      1.00  2.194244   .318239
   8.89902   8.89902      1.00  2.199344   .320099
   8.89891   8.89891      1.00  2.200734   .321369
   8.89880   8.89880      1.00  2.207344   .321289
   8.89869   8.89869      1.00  2.207674   .321219
   8.89858   8.89858      1.00  2.205784   .320549
   8.89847   8.89847      1.00  2.200594   .320309
   8.89836   8.89836      1.00  2.196544   .319859
   8.89825   8.89825      1.00  2.202334   .318839
   8.89814   8.89814      1.00  2.199284   .319469
   8.89803   8.89803      1.00  2.198794   .319389
   8.89792   8.89792      1.00  2.201294   .318939
   8.89781   8.89781      1.00  2.197634   .321759
   8.89770   8.89770      1.00  2.187934   .320619
   8.89759   8.89759      1.00  2.205254   .321519
   8.89748   8.89748      1.00  2.202624   .322559
   8.89737   8.89737      1.00  2.205224   .321879
   8.89726   8.89726      1.00  2.206424   .324659
   8.89716   8.89716      1.00  2.201164   .322659
   8.89705   8.89705      1.00  2.198524   .323239
   8.89693   8.89693      1.00  2.198024   .323549
   8.89682   8.89682      1.00  2.195744   .323639
   8.89671   8.89671      1.00  2.197054   .323959
   8.89661   8.89661      1.00  2.202634   .326869
   8.89650   8.89650      1.00  2.203564   .326289
   8.89639   8.89639      1.00  2.207924   .326259
   8.89629   8.89629      1.00  2.195074   .325679
   8.89619   8.89619      1.00  2.202764   .327669
   8.89609   8.89609      1.00  2.199764   .326879
   8.89598   8.89598      1.00  2.198124   .326229
   8.89588   8.89588      1.00  2.196214   .325609
   8.89578   8.89578      1.00  2.199274   .326979
   8.89567   8.89567      1.00  2.196524   .326419
   8.89557   8.89557      1.00  2.198504   .328269
   8.89547   8.89547      1.00  2.201254   .329639
   8.89537   8.89537      1.00  2.201864   .331149
   8.89527   8.89527      1.00  2.201864   .331309
   8.89516   8.89516      1.00  2.204824   .330339
   8.89506   8.89506      1.00  2.201944   .329829
   8.89496   8.89496      1.00  2.198584   .330489
   8.89485   8.89485      1.00  2.198064   .330569
   8.89474   8.89474      1.00  2.196924   .330779
   8.89463   8.89463      1.00  2.176684   .328429
   8.89453   8.89453      1.00  2.198134   .330479
   8.89441   8.89441      1.00  2.202404   .330029
   8.89430   8.89430      1.00  2.204674   .330489
   8.89419   8.89419      1.00  2.202974   .331789
   8.89408   8.89408      1.00  2.200174   .331879
   8.89397   8.89397      1.00  2.202794   .333349
   8.89385   8.89385      1.00  2.196454   .331829
   8.89374   8.89374      1.00  2.196954   .330159
   8.89363   8.89363      1.00  2.190094   .331269
   8.89350   8.89350      1.00  2.193664   .330599
   8.89339   8.89339      1.00  2.196084   .328819
   8.89328   8.89328      1.00  2.197254   .329059
   8.89317   8.89317      1.00  2.201964   .329189
   8.89304   8.89304      1.00  2.187044   .326479
   8.89292   8.89292      1.00  2.198684   .329479
   8.89281   8.89281      1.00  2.198154   .329149
   8.89271   8.89271      1.00  2.199844   .328869
   8.89259   8.89259      1.00  2.199204   .328509
   8.89247   8.89247      1.00  2.198634   .326009
   8.89236   8.89236      1.00  2.195434   .326789
   8.89225   8.89225      1.00  2.193594   .326179
   8.89214   8.89214      1.00  2.191374   .326939
   8.89203   8.89203      1.00  2.194844   .328809
   8.89192   8.89192      1.00  2.201414   .328099
   8.89181   8.89181      1.00  2.203654   .327949
   8.89170   8.89170      1.00  2.204324   .327639
   8.89159   8.89159      1.00  2.201234   .329059
   8.89148   8.89148      1.00  2.183394   .324689
   8.89138   8.89138      1.00  2.194944   .327159
   8.89126   8.89126      1.00  2.196064   .328519
   8.89114   8.89114      1.00  2.193664   .326489
   8.89103   8.89103      1.00  2.198834   .327839
   8.89092   8.89092      1.00  2.197284   .328399
   8.89081   8.89081      1.00  2.201404   .328049
   8.89069   8.89069      1.00  2.201194   .327569
   8.89058   8.89058      1.00  2.203574   .327619
   8.89046   8.89046      1.00  2.200944   .326629
   8.89034   8.89034      1.00  2.201434   .327259
   8.89022   8.89022      1.00  2.198474   .325899
   8.89011   8.89011      1.00  2.195004   .325399
   8.88999   8.88999      1.00  2.196534   .324949
   8.88987   8.88987      1.00  2.182244   .323379
   8.88975   8.88975      1.00  2.197664   .324389
   8.88963   8.88963      1.00  2.197474   .325939
   8.88952   8.88952      1.00  2.204344   .328209
   8.88940   8.88940      1.00  2.198984   .328079
   8.88929   8.88929      1.00  2.205494   .327429
   8.88918   8.88918      1.00  2.201084   .324459
   8.88907   8.88907      1.00  2.195074   .325029
   8.88895   8.88895      1.00  2.195754   .323569
   8.88883   8.88883      1.00  2.196074   .323649
   8.88873   8.88873      1.00  2.193074   .323489
   8.88862   8.88862      1.00  2.194094   .322519
   8.88851   8.88851      1.00  2.202234   .323289
   8.88840   8.88840      1.00  2.202914   .323339
   8.88829   8.88829      1.00  2.202284   .323879
   8.88819   8.88819      1.00  2.192974   .322609
   8.88807   8.88807      1.00  2.196914   .321599
   8.88796   8.88796      1.00  2.198194   .320379
   8.88785   8.88785      1.00  2.201474   .323149
   8.88774   8.88774      1.00  2.200964   .322859
   8.88763   8.88763      1.00  2.190934   .319419
   8.88752   8.88752      1.00  2.198504   .320529
   8.88741   8.88741      1.00  2.200054   .321479
   8.88730   8.88730      1.00  2.195474   .319749
   8.88719   8.88719      1.00  2.199224   .318839
   8.88708   8.88708      1.00  2.206814   .321069
   8.88697   8.88697      1.00  2.202234   .319869
   8.88686   8.88686      1.00  2.203994   .316279
   8.88675   8.88675      1.00  2.200834   .317139
   8.88665   8.88665      1.00  2.178434   .314969
   8.88654   8.88654      1.00  2.193334   .318489
   8.88644   8.88644      1.00  2.200744   .319749
   8.88634   8.88634      1.00  2.198484   .320569
   8.88623   8.88623      1.00  2.200244   .318769
   8.88612   8.88612      1.00  2.208514   .319749
   8.88603   8.88603      1.00  2.207154   .317359
   8.88592   8.88592      1.00  2.203234   .317279
   8.88581   8.88581      1.00  2.202904   .316709
   8.88571   8.88571      1.00  2.200324   .318339
   8.88561   8.88561      1.00  2.201164   .316109
   8.88550   8.88550      1.00  2.197854   .316639
   8.88540   8.88540      1.00  2.199874   .316369
   8.88530   8.88530      1.00  2.193924   .315399
   8.88520   8.88520      1.00  2.192394   .315949
   8.88509   8.88509      1.00  2.207294   .315409
   8.88499   8.88499      1.00  2.202184   .315119
   8.88489   8.88489      1.00  2.207174   .314619
   8.88479   8.88479      1.00  2.204674   .313869
   8.88467   8.88467      1.00  2.203274   .315029
   8.88456   8.88456      1.00  2.200444   .315779
   8.88445   8.88445      1.00  2.205974   .315009
   8.88435   8.88435      1.00  2.201054   .314259
   8.88424   8.88424      1.00  2.197734   .313469
   8.88412   8.88412      1.00  2.203764   .313609
   8.88402   8.88402      1.00  2.203694   .311649
   8.88390   8.88390      1.00  2.205434   .311019
   8.88378   8.88378      1.00  2.196444   .308139
   8.88367   8.88367      1.00  2.211194   .308939
   8.88355   8.88355      1.00  2.204504   .309449
   8.88344   8.88344      1.00  2.202804   .309069
   8.88333   8.88333      1.00  2.201784   .307919
   8.88321   8.88321      1.00  2.203084   .308159
   8.88310   8.88310      1.00  2.204244   .307699
   8.88298   8.88298      1.00  2.206004   .307649
   8.88287   8.88287      1.00  2.198894   .306709
   8.88276   8.88276      1.00  2.203414   .306239
   8.88265   8.88265      1.00  2.206024   .307569
   8.88254   8.88254      1.00  2.204544   .308019
   8.88242   8.88242      1.00  2.203214   .306629
   8.88230   8.88230      1.00  2.205004   .307359
   8.88220   8.88220      1.00  2.205104   .307629
   8.88209   8.88209      1.00  2.184594   .303709
   8.88198   8.88198      1.00  2.196454   .306669
   8.88187   8.88187      1.00  2.197784   .306939
   8.88176   8.88176      1.00  2.200384   .307759
   8.88166   8.88166      1.00  2.202254   .306639
   8.88155   8.88155      1.00  2.204774   .307189
   8.88144   8.88144      1.00  2.205014   .305399
   8.88133   8.88133      1.00  2.204954   .306619
   8.88122   8.88122      1.00  2.206674   .307069
   8.88110   8.88110      1.00  2.195514   .305689
   8.88099   8.88099      1.00  2.193874   .304769
   8.88088   8.88088      1.00  2.196514   .306399
   8.88076   8.88076      1.00  2.197534   .306809
   8.88064   8.88064      1.00  2.197884   .307519
   8.88053   8.88053      1.00  2.184414   .304129
   8.88041   8.88041      1.00  2.201954   .307199
   8.88030   8.88030      1.00  2.197414   .306479
   8.88017   8.88017      1.00  2.201624   .306829
   8.88005   8.88005      1.00  2.204384   .308299
   8.87994   8.87994      1.00  2.200274   .307349
   8.87983   8.87983      1.00  2.203644   .308369
   8.87971   8.87971      1.00  2.195324   .306459
   8.87959   8.87959      1.00  2.192824   .306449
   8.87949   8.87949      1.00  2.195514   .307499
   8.87937   8.87937      1.00  2.195724   .308799
   8.87925   8.87925      1.00  2.195504   .307459
   8.87914   8.87914      1.00  2.199374   .307109
   8.87903   8.87903      1.00  2.203384   .307729
   8.87891   8.87891      1.00  2.186544   .305629
   8.87880   8.87880      1.00  2.197114   .307299
   8.87869   8.87869      1.00  2.197784   .308589
   8.87859   8.87859      1.00  2.189554   .306699
   8.87848   8.87848      1.00  2.190704   .306209
   8.87836   8.87836      1.00  2.193564   .306709
   8.87825   8.87825      1.00  2.188424   .307769
   8.87815   8.87815      1.00  2.194904   .307139
   8.87803   8.87803      1.00  2.197184   .308679
   8.87792   8.87792      1.00  2.196304   .307589
   8.87780   8.87780      1.00  2.195024   .309329
   8.87770   8.87770      1.00  2.198934   .309739
   8.87760   8.87760      1.00  2.195134   .311409
   8.87748   8.87748      1.00  2.188074   .308979
   8.87737   8.87737      1.00  2.185984   .309639
   8.87726   8.87726      1.00  2.185824   .309919
   8.87715   8.87715      1.00  2.186644   .310119
   8.87704   8.87704      1.00  2.188184   .311289
   8.87693   8.87693      1.00  2.193284   .312069
   8.87682   8.87682      1.00  2.195564   .312009
   8.87672   8.87672      1.00  2.197634   .311539
   8.87661   8.87661      1.00  2.194724   .312719
   8.87650   8.87650      1.00  2.188284   .311719
   8.87640   8.87640      1.00  2.192084   .314179
   8.87629   8.87629      1.00  2.191174   .313839
   8.87619   8.87619      1.00  2.181584   .312439
   8.87608   8.87608      1.00  2.184044   .314059
   8.87598   8.87598      1.00  2.189614   .316709
   8.87588   8.87588      1.00  2.191844   .315059
   8.87577   8.87577      1.00  2.184974   .313559
   8.87567   8.87567      1.00  2.195604   .316109
   8.87557   8.87557      1.00  2.196594   .316479
   8.87547   8.87547      1.00  2.189544   .315399
   8.87537   8.87537      1.00  2.193034   .317149
   8.87526   8.87526      1.00  2.191414   .317199
   8.87516   8.87516      1.00  2.187814   .317019
   8.87506   8.87506      1.00  2.192904   .317229
   8.87495   8.87495      1.00  2.192124   .316979
   8.87484   8.87484      1.00  2.185354   .315669
   8.87473   8.87473      1.00  2.188104   .317139
   8.87463   8.87463      1.00  2.195854   .320649
   8.87452   8.87452      1.00  2.196814   .319939
   8.87440   8.87440      1.00  2.178944   .317189
   8.87430   8.87430      1.00  2.195394   .322329
   8.87419   8.87419      1.00  2.192764   .321179
   8.87407   8.87407      1.00  2.183364   .320579
   8.87395   8.87395      1.00  2.191444   .320699
   8.87385   8.87385      1.00  2.189014   .320679
   8.87374   8.87374      1.00  2.189154   .319329
   8.87361   8.87361      1.00  2.193974   .321899
   8.87349   8.87349      1.00  2.195084   .323209
   8.87337   8.87337      1.00  2.195044   .321989
   8.87326   8.87326      1.00  2.194434   .322839
   8.87314   8.87314      1.00  2.195094   .325349
   8.87303   8.87303      1.00  2.188384   .323709
   8.87292   8.87292      1.00  2.182934   .323359
   8.87281   8.87281      1.00  2.187474   .323979
   8.87269   8.87269      1.00  2.184634   .324089
   8.87257   8.87257      1.00  2.191524   .326569
   8.87245   8.87245      1.00  2.193374   .328139
   8.87234   8.87234      1.00  2.193074   .327049
   8.87223   8.87223      1.00  2.191654   .326169
   8.87212   8.87212      1.00  2.192554   .326719
   8.87201   8.87201      1.00  2.196284   .327049
   8.87190   8.87190      1.00  2.192554   .325049
   8.87179   8.87179      1.00  2.193194   .325279
   8.87168   8.87168      1.00  2.185184   .324999
   8.87157   8.87157      1.00  2.185654   .326309
   8.87146   8.87146      1.00  2.189724   .328329
   8.87135   8.87135      1.00  2.186464   .327409
   8.87123   8.87123      1.00  2.172704   .325739
   8.87113   8.87113      1.00  2.198294   .329569
   8.87102   8.87102      1.00  2.200894   .330549
   8.87090   8.87090      1.00  2.190504   .329869
   8.87078   8.87078      1.00  2.193244   .331449
   8.87067   8.87067      1.00  2.193134   .330729
   8.87056   8.87056      1.00  2.189864   .331369
   8.87044   8.87044      1.00  2.193574   .332759
   8.87031   8.87031      1.00  2.189454   .332389
   8.87020   8.87020      1.00  2.181594   .331859
   8.87008   8.87008      1.00  2.189754   .332779
   8.86996   8.86996      1.00  2.191494   .332689
   8.86984   8.86984      1.00  2.192124   .334679
   8.86972   8.86972      1.00  2.193164   .334249
   8.86961   8.86961      1.00  2.185814   .333399
   8.86950   8.86950      1.00  2.194484   .333379
   8.86937   8.86937      1.00  2.188034   .331809
   8.86926   8.86926      1.00  2.191984   .333479
   8.86915   8.86915      1.00  2.188414   .332749
   8.86903   8.86903      1.00  2.185684   .333339
   8.86892   8.86892      1.00  2.185034   .332429
   8.86882   8.86882      1.00  2.188504   .332579
   8.86871   8.86871      1.00  2.192934   .332469
   8.86859   8.86859      1.00  2.194304   .332849
   8.86849   8.86849      1.00  2.194124   .333569
   8.86838   8.86838      1.00  2.192674   .331549
   8.86827   8.86827      1.00  2.183984   .332479
   8.86815   8.86815      1.00  2.184594   .333509
   8.86804   8.86804      1.00  2.174484   .330429
   8.86793   8.86793      1.00  2.183184   .331379
   8.86783   8.86783      1.00  2.191064   .335819
   8.86771   8.86771      1.00  2.185154   .333569
   8.86760   8.86760      1.00  2.186814   .333879
   8.86749   8.86749      1.00  2.190274   .336579
   8.86738   8.86738      1.00  2.194194   .336919
   8.86727   8.86727      1.00  2.191604   .336299
   8.86716   8.86716      1.00  2.186394   .337209
   8.86705   8.86705      1.00  2.189324   .335419
   8.86695   8.86695      1.00  2.186804   .335789
   8.86684   8.86684      1.00  2.187224   .336229
   8.86672   8.86672      1.00  2.180264   .335009
   8.86662   8.86662      1.00  2.184104   .335469
   8.86652   8.86652      1.00  2.172904   .336129
   8.86641   8.86641      1.00  2.183574   .337509
   8.86630   8.86630      1.00  2.188984   .338459
   8.86620   8.86620      1.00  2.191544   .338729
   8.86610   8.86610      1.00  2.196244   .337499
   8.86600   8.86600      1.00  2.185874   .337099
   8.86589   8.86589      1.00  2.180064   .337089
   8.86579   8.86579      1.00  2.177644   .336989
   8.86569   8.86569      1.00  2.179134   .335519
   8.86558   8.86558      1.00  2.185194   .337799
   8.86547   8.86547      1.00  2.184024   .337149
   8.86538   8.86538      1.00  2.182414   .338229
   8.86528   8.86528      1.00  2.187734   .335279
   8.86517   8.86517      1.00  2.188834   .338529
   8.86506   8.86506      1.00  2.169244   .335349
   8.86496   8.86496      1.00  2.179924   .338089
   8.86486   8.86486      1.00  2.188064   .339529
   8.86475   8.86475      1.00  2.179184   .338409
   8.86464   8.86464      1.00  2.177014   .337239
   8.86453   8.86453      1.00  2.178094   .338319
   8.86442   8.86442      1.00  2.179884   .338029
   8.86431   8.86431      1.00  2.181384   .341529
   8.86420   8.86420      1.00  2.183914   .341999
   8.86408   8.86408      1.00  2.181554   .343849
   8.86398   8.86398      1.00  2.180734   .340629
   8.86386   8.86386      1.00  2.183764   .341049
   8.86374   8.86374      1.00  2.181054   .339259
   8.86363   8.86363      1.00  2.171824   .338359
   8.86351   8.86351      1.00  2.167254   .337949
   8.86340   8.86340      1.00  2.174124   .339939
   8.86328   8.86328      1.00  2.178654   .339769
   8.86316   8.86316      1.00  2.176604   .341149
   8.86305   8.86305      1.00  2.188994   .341149
   8.86293   8.86293      1.00  2.182944   .341059
   8.86282   8.86282      1.00  2.180424   .341549
   8.86271   8.86271      1.00  2.182854   .343169
   8.86259   8.86259      1.00  2.178044   .342629
   8.86247   8.86247      1.00  2.180524   .341249
   8.86236   8.86236      1.00  2.177664   .340859
   8.86225   8.86225      1.00  2.177124   .341479
   8.86214   8.86214      1.00  2.174134   .340219
   8.86203   8.86203      1.00  2.158774   .338279
   8.86192   8.86192      1.00  2.175564   .340669
   8.86181   8.86181      1.00  2.179864   .341709
   8.86171   8.86171      1.00  2.185364   .341659
   8.86159   8.86159      1.00  2.183824   .343319
   8.86148   8.86148      1.00  2.181044   .341509
   8.86137   8.86137      1.00  2.173134   .342279
   8.86126   8.86126      1.00  2.175124   .341319
   8.86114   8.86114      1.00  2.172584   .340649
   8.86102   8.86102      1.00  2.173814   .342139
   8.86091   8.86091      1.00  2.175024   .341359
   8.86080   8.86080      1.00  2.178254   .343009
   8.86068   8.86068      1.00  2.183084   .343009
   8.86057   8.86057      1.00  2.175694   .341249
   8.86045   8.86045      1.00  2.175974   .342139
   8.86033   8.86033      1.00  2.179634   .344239
   8.86021   8.86021      1.00  2.177704   .341209
   8.86009   8.86009      1.00  2.173364   .341449
   8.85998   8.85998      1.00  2.173134   .340939
   8.85987   8.85987      1.00  2.175394   .341509
   8.85974   8.85974      1.00  2.177864   .342089
   8.85963   8.85963      1.00  2.177544   .342499
   8.85952   8.85952      1.00  2.177064   .344699
   8.85941   8.85941      1.00  2.177824   .343889
   8.85929   8.85929      1.00  2.181874   .345269
   8.85916   8.85916      1.00  2.177864   .342779
   8.85906   8.85906      1.00  2.180574   .343709
   8.85895   8.85895      1.00  2.172104   .343509
   8.85883   8.85883      1.00  2.174164   .343659
   8.85872   8.85872      1.00  2.172594   .343149
   8.85861   8.85861      1.00  2.173204   .343199
   8.85850   8.85850      1.00  2.173984   .342639
   8.85839   8.85839      1.00  2.175564   .343049
   8.85829   8.85829      1.00  2.184444   .346459
   8.85818   8.85818      1.00  2.183694   .347869
   8.85807   8.85807      1.00  2.178884   .344009
   8.85794   8.85794      1.00  2.183994   .345179
   8.85783   8.85783      1.00  2.177044   .343619
   8.85773   8.85773      1.00  2.173674   .341999
   8.85763   8.85763      1.00  2.178754   .342819
   8.85751   8.85751      1.00  2.177084   .343139
   8.85740   8.85740      1.00  2.158704   .341599
   8.85729   8.85729      1.00  2.174764   .343939
   8.85719   8.85719      1.00  2.184294   .345579
   8.85708   8.85708      1.00  2.176054   .344799
   8.85696   8.85696      1.00  2.183024   .346349
   8.85686   8.85686      1.00  2.185214   .347229
   8.85675   8.85675      1.00  2.177414   .345429
   8.85664   8.85664      1.00  2.182054   .347119
   8.85653   8.85653      1.00  2.177814   .344869
   8.85643   8.85643      1.00  2.171824   .343899
   8.85633   8.85633      1.00  2.169444   .344829
   8.85622   8.85622      1.00  2.178334   .346219
   8.85612   8.85612      1.00  2.175124   .345319
   8.85601   8.85601      1.00  2.177264   .345039
   8.85591   8.85591      1.00  2.184574   .345989
   8.85581   8.85581      1.00  2.168254   .342639
   8.85571   8.85571      1.00  2.177764   .343759
   8.85561   8.85561      1.00  2.174514   .345439
   8.85551   8.85551      1.00  2.173774   .344849
   8.85541   8.85541      1.00  2.170304   .342589
   8.85530   8.85530      1.00  2.174504   .345019
   8.85520   8.85520      1.00  2.176644   .344779
   8.85510   8.85510      1.00  2.172734   .345049
   8.85499   8.85499      1.00  2.180314   .345149
   8.85488   8.85488      1.00  2.175914   .345029
   8.85477   8.85477      1.00  2.177484   .344899
   8.85467   8.85467      1.00  2.177794   .343609
   8.85456   8.85456      1.00  2.180004   .344839
   8.85445   8.85445      1.00  2.173544   .343379
   8.85434   8.85434      1.00  2.163034   .341029
   8.85424   8.85424      1.00  2.175964   .344089
   8.85412   8.85412      1.00  2.170214   .341649
   8.85400   8.85400      1.00  2.167934   .342129
   8.85389   8.85389      1.00  2.174194   .343109
   8.85377   8.85377      1.00  2.175174   .344669
   8.85365   8.85365      1.00  2.175034   .342639
   8.85354   8.85354      1.00  2.179214   .342919
   8.85343   8.85343      1.00  2.175004   .345149
   8.85332   8.85332      1.00  2.173204   .342969
   8.85320   8.85320      1.00  2.169134   .341949
   8.85308   8.85308      1.00  2.168844   .341719
   8.85297   8.85297      1.00  2.159924   .341579
   8.85286   8.85286      1.00  2.156214   .340419
   8.85274   8.85274      1.00  2.173904   .341699
   8.85262   8.85262      1.00  2.169454   .341979
   8.85250   8.85250      1.00  2.174714   .342229
   8.85240   8.85240      1.00  2.176284   .343529
   8.85228   8.85228      1.00  2.171694   .342079
   8.85217   8.85217      1.00  2.165594   .339859
   8.85206   8.85206      1.00  2.171814   .341229
   8.85195   8.85195      1.00  2.164834   .340179
   8.85184   8.85184      1.00  2.163934   .339969
   8.85173   8.85173      1.00  2.165244   .342969
   8.85162   8.85162      1.00  2.166824   .341179
   8.85151   8.85151      1.00  2.167724   .340739
   8.85140   8.85140      1.00  2.154474   .339499
   8.85128   8.85128      1.00  2.169974   .341869
   8.85117   8.85117      1.00  2.168924   .341479
   8.85106   8.85106      1.00  2.173304   .344309
   8.85095   8.85095      1.00  2.172334   .343869
   8.85083   8.85083      1.00  2.162964   .341779
   8.85072   8.85072      1.00  2.160854   .340919
   8.85060   8.85060      1.00  2.165224   .341349
   8.85048   8.85048      1.00  2.165644   .340269
   8.85037   8.85037      1.00  2.161934   .340979
   8.85025   8.85025      1.00  2.169604   .341789
   8.85014   8.85014      1.00  2.171414   .342709
   8.85001   8.85001      1.00  2.169814   .341229
   8.84989   8.84989      1.00  2.168114   .343579
   8.84977   8.84977      1.00  2.154884   .342669
   8.84966   8.84966      1.00  2.168194   .344159
   8.84955   8.84955      1.00  2.168094   .344249
   8.84942   8.84942      1.00  2.168414   .343329
   8.84932   8.84932      1.00  2.158554   .342199
   8.84921   8.84921      1.00  2.160914   .342329
   8.84909   8.84909      1.00  2.169684   .345719
   8.84898   8.84898      1.00  2.163164   .345629
   8.84886   8.84886      1.00  2.166314   .346339
   8.84875   8.84875      1.00  2.175914   .347349
   8.84864   8.84864      1.00  2.172854   .345149
   8.84853   8.84853      1.00  2.165774   .345079
   8.84843   8.84843      1.00  2.162644   .340079
   8.84832   8.84832      1.00  2.152344   .339599
   8.84820   8.84820      1.00  2.163684   .340539
   8.84808   8.84808      1.00  2.168144   .342209
   8.84798   8.84798      1.00  2.169304   .340829
   8.84787   8.84787      1.00  2.173194   .342929
   8.84775   8.84775      1.00  2.172854   .344699
   8.84764   8.84764      1.00  2.175084   .347139
   8.84753   8.84753      1.00  2.169404   .345079
   8.84743   8.84743      1.00  2.175104   .346309
   8.84732   8.84732      1.00  2.168094   .346119
   8.84720   8.84720      1.00  2.167764   .342269
   8.84709   8.84709      1.00  2.170554   .340799
   8.84699   8.84699      1.00  2.171144   .342079
   8.84687   8.84687      1.00  2.160624   .338699
   8.84676   8.84676      1.00  2.171844   .343779
   8.84666   8.84666      1.00  2.174034   .345509
   8.84656   8.84656      1.00  2.175434   .345429
   8.84645   8.84645      1.00  2.176824   .342009
   8.84634   8.84634      1.00  2.178114   .341859
   8.84624   8.84624      1.00  2.177974   .343619
   8.84614   8.84614      1.00  2.177044   .342099
   8.84603   8.84603      1.00  2.176514   .342399
   8.84593   8.84593      1.00  2.169214   .342479
   8.84582   8.84582      1.00  2.169144   .341909
   8.84572   8.84572      1.00  2.178544   .343059
   8.84561   8.84561      1.00  2.182234   .344519
   8.84551   8.84551      1.00  2.178014   .341949
   8.84541   8.84541      1.00  2.166064   .341629
   8.84531   8.84531      1.00  2.181874   .343709
   8.84520   8.84520      1.00  2.179644   .342459
   8.84509   8.84509      1.00  2.179844   .344779
   8.84500   8.84500      1.00  2.180814   .343979
   8.84490   8.84490      1.00  2.178224   .343789
   8.84478   8.84478      1.00  2.177164   .343969
   8.84467   8.84467      1.00  2.178614   .343749
   8.84457   8.84457      1.00  2.175774   .343409
   8.84447   8.84447      1.00  2.179824   .345219
   8.84435   8.84435      1.00  2.188074   .345159
   8.84423   8.84423      1.00  2.188164   .344129
   8.84413   8.84413      1.00  2.178484   .344719
   8.84402   8.84402      1.00  2.172274   .344739
   8.84390   8.84390      1.00  2.173034   .343719
   8.84378   8.84378      1.00  2.181774   .344079
   8.84366   8.84366      1.00  2.179724   .344109
   8.84354   8.84354      1.00  2.180324   .345159
   8.84342   8.84342      1.00  2.178804   .344649
   8.84330   8.84330      1.00  2.181234   .345159
   8.84320   8.84320      1.00  2.186784   .344939
   8.84309   8.84309      1.00  2.184354   .346379
   8.84296   8.84296      1.00  2.184304   .346849
   8.84284   8.84284      1.00  2.182554   .345099
   8.84274   8.84274      1.00  2.182454   .345269
   8.84263   8.84263      1.00  2.177654   .345739
   8.84251   8.84251      1.00  2.176474   .346509
   8.84239   8.84239      1.00  2.167384   .345219
   8.84228   8.84228      1.00  2.184144   .348169
   8.84217   8.84217      1.00  2.188174   .349679
   8.84206   8.84206      1.00  2.184134   .347749
   8.84195   8.84195      1.00  2.183764   .349529
   8.84184   8.84184      1.00  2.188324   .350349
   8.84174   8.84174      1.00  2.191094   .349839
   8.84162   8.84162      1.00  2.187444   .349549
   8.84151   8.84151      1.00  2.186024   .349109
   8.84140   8.84140      1.00  2.181674   .348799
   8.84129   8.84129      1.00  2.184014   .349499
   8.84117   8.84117      1.00  2.180314   .348999
   8.84106   8.84106      1.00  2.181244   .349119
   8.84095   8.84095      1.00  2.187724   .349989
   8.84084   8.84084      1.00  2.190704   .351069
   8.84071   8.84071      1.00  2.180524   .349849
   8.84060   8.84060      1.00  2.181234   .351459
   8.84049   8.84049      1.00  2.187584   .351169
   8.84037   8.84037      1.00  2.184954   .352029
   8.84025   8.84025      1.00  2.181794   .354279
   8.84013   8.84013      1.00  2.180684   .353499
   8.84001   8.84001      1.00  2.181344   .354249
   8.83990   8.83990      1.00  2.184184   .353029
   8.83977   8.83977      1.00  2.187814   .356409
   8.83966   8.83966      1.00  2.190954   .357169
   8.83955   8.83955      1.00  2.185254   .354599
   8.83944   8.83944      1.00  2.190534   .357189
   8.83931   8.83931      1.00  2.188734   .356739
   8.83919   8.83919      1.00  2.172244   .350179
   8.83908   8.83908      1.00  2.183744   .352109
   8.83897   8.83897      1.00  2.186434   .352579
   8.83886   8.83886      1.00  2.184164   .351869
   8.83874   8.83874      1.00  2.180834   .352499
   8.83864   8.83864      1.00  2.183864   .354879
   8.83854   8.83854      1.00  2.188164   .357099
   8.83842   8.83842      1.00  2.189234   .355559
   8.83831   8.83831      1.00  2.194074   .355449
   8.83820   8.83820      1.00  2.188794   .354159
   8.83809   8.83809      1.00  2.186824   .352969
   8.83797   8.83797      1.00  2.184554   .354769
   8.83786   8.83786      1.00  2.186324   .354769
   8.83775   8.83775      1.00  2.185504   .355229
   8.83765   8.83765      1.00  2.173564   .351809
   8.83754   8.83754      1.00  2.187954   .355019
   8.83742   8.83742      1.00  2.190594   .358339
   8.83732   8.83732      1.00  2.192554   .359459
   8.83722   8.83722      1.00  2.196314   .359219
   8.83710   8.83710      1.00  2.192754   .357509
   8.83698   8.83698      1.00  2.192104   .357099
   8.83688   8.83688      1.00  2.193854   .359819
   8.83677   8.83677      1.00  2.190844   .360229
   8.83667   8.83667      1.00  2.188484   .357069
   8.83655   8.83655      1.00  2.191864   .357119
   8.83645   8.83645      1.00  2.189294   .358869
   8.83635   8.83635      1.00  2.190164   .359259
   8.83624   8.83624      1.00  2.185764   .356559
   8.83614   8.83614      1.00  2.191734   .359469
   8.83604   8.83604      1.00  2.195614   .359279
   8.83593   8.83593      1.00  2.199504   .360499
   8.83583   8.83583      1.00  2.196134   .359989
   8.83572   8.83572      1.00  2.189084   .359919
   8.83562   8.83562      1.00  2.191504   .359749
   8.83552   8.83552      1.00  2.191964   .361219
   8.83542   8.83542      1.00  2.189784   .359059
   8.83531   8.83531      1.00  2.194884   .360789
   8.83521   8.83521      1.00  2.196594   .360949
   8.83511   8.83511      1.00  2.197324   .361329
   8.83500   8.83500      1.00  2.197934   .361179
   8.83489   8.83489      1.00  2.195614   .362639
   8.83479   8.83479      1.00  2.181554   .360479
   8.83469   8.83469      1.00  2.192124   .362909
   8.83457   8.83457      1.00  2.194594   .364389
   8.83446   8.83446      1.00  2.188124   .362579
   8.83435   8.83435      1.00  2.195814   .363629
   8.83425   8.83425      1.00  2.195074   .363819
   8.83413   8.83413      1.00  2.192154   .362279
   8.83401   8.83401      1.00  2.194604   .366489
   8.83390   8.83390      1.00  2.192864   .366619
   8.83379   8.83379      1.00  2.196024   .365319
   8.83367   8.83367      1.00  2.196494   .367149
   8.83354   8.83354      1.00  2.196584   .368199
   8.83343   8.83343      1.00  2.195884   .368049
   8.83332   8.83332      1.00  2.187204   .368089
   8.83320   8.83320      1.00  2.186074   .367449
   8.83309   8.83309      1.00  2.190304   .367289
   8.83298   8.83298      1.00  2.193824   .367759
   8.83287   8.83287      1.00  2.198364   .368579
   8.83275   8.83275      1.00  2.200004   .367769
   8.83263   8.83263      1.00  2.195124   .368109
   8.83252   8.83252      1.00  2.195444   .369769
   8.83240   8.83240      1.00  2.196834   .370459
   8.83229   8.83229      1.00  2.193624   .369419
   8.83218   8.83218      1.00  2.193534   .369629
   8.83207   8.83207      1.00  2.192954   .369919
   8.83197   8.83197      1.00  2.192504   .368859
   8.83185   8.83185      1.00  2.190444   .370019
   8.83174   8.83174      1.00  2.195534   .369929
   8.83164   8.83164      1.00  2.192474   .370259
   8.83153   8.83153      1.00  2.193454   .369999
   8.83141   8.83141      1.00  2.198534   .370119
   8.83129   8.83129      1.00  2.198904   .370229
   8.83119   8.83119      1.00  2.196064   .371719
   8.83108   8.83108      1.00  2.192384   .368749
   8.83096   8.83096      1.00  2.193074   .371569
   8.83085   8.83085      1.00  2.193934   .371169
   8.83074   8.83074      1.00  2.193524   .373099
   8.83062   8.83062      1.00  2.193654   .370489
   8.83050   8.83050      1.00  2.197214   .372089
   8.83038   8.83038      1.00  2.195744   .371179
   8.83026   8.83026      1.00  2.197964   .372989
   8.83015   8.83015      1.00  2.199014   .372239
   8.83003   8.83003      1.00  2.181234   .368319
   8.82991   8.82991      1.00  2.189304   .369439
   8.82980   8.82980      1.00  2.194154   .371449
   8.82968   8.82968      1.00  2.193814   .372899
   8.82956   8.82956      1.00  2.194194   .371289
   8.82944   8.82944      1.00  2.197514   .372509
   8.82934   8.82934      1.00  2.195584   .372849
   8.82922   8.82922      1.00  2.193364   .372179
   8.82911   8.82911      1.00  2.196954   .373609
   8.82898   8.82898      1.00  2.198244   .373179
   8.82888   8.82888      1.00  2.196334   .371889
   8.82877   8.82877      1.00  2.200334   .373899
   8.82866   8.82866      1.00  2.196934   .372129
   8.82855   8.82855      1.00  2.175834   .369069
   8.82844   8.82844      1.00  2.191944   .372049
   8.82833   8.82833      1.00  2.196924   .372379
   8.82822   8.82822      1.00  2.191304   .372489
   8.82811   8.82811      1.00  2.197154   .374669
   8.82800   8.82800      1.00  2.203714   .376179
   8.82789   8.82789      1.00  2.195454   .375379
   8.82778   8.82778      1.00  2.198614   .374729
   8.82766   8.82766      1.00  2.199754   .374759
   8.82756   8.82756      1.00  2.196134   .373949
   8.82746   8.82746      1.00  2.191524   .375939
   8.82734   8.82734      1.00  2.194534   .374079
   8.82723   8.82723      1.00  2.194384   .376419
   8.82712   8.82712      1.00  2.197364   .374409
   8.82701   8.82701      1.00  2.197324   .375389
   8.82690   8.82690      1.00  2.190904   .378009
   8.82679   8.82679      1.00  2.198134   .376959
   8.82668   8.82668      1.00  2.200534   .378069
   8.82658   8.82658      1.00  2.199984   .377999
   8.82647   8.82647      1.00  2.195414   .375559
   8.82637   8.82637      1.00  2.197014   .377449
   8.82627   8.82627      1.00  2.196034   .374669
   8.82617   8.82617      1.00  2.193624   .375929
   8.82606   8.82606      1.00  2.193964   .374969
   8.82595   8.82595      1.00  2.194044   .377369
   8.82585   8.82585      1.00  2.195734   .376939
   8.82575   8.82575      1.00  2.198254   .378179
   8.82564   8.82564      1.00  2.201494   .378469
   8.82554   8.82554      1.00  2.197214   .377729
   8.82544   8.82544      1.00  2.188494   .377089
   8.82534   8.82534      1.00  2.197454   .376299
   8.82523   8.82523      1.00  2.194444   .376459
   8.82513   8.82513      1.00  2.195644   .377859
   8.82503   8.82503      1.00  2.197064   .377979
   8.82492   8.82492      1.00  2.196444   .380679
   8.82481   8.82481      1.00  2.197064   .378399
   8.82470   8.82470      1.00  2.198024   .378229
   8.82460   8.82460      1.00  2.202094   .379689
   8.82449   8.82449      1.00  2.198124   .377939
   8.82438   8.82438      1.00  2.199984   .377439
   8.82427   8.82427      1.00  2.197894   .377589
   8.82416   8.82416      1.00  2.197804   .377639
   8.82405   8.82405      1.00  2.183244   .374589
   8.82393   8.82393      1.00  2.193674   .376799
   8.82381   8.82381      1.00  2.195104   .378299
   8.82370   8.82370      1.00  2.193824   .376259
   8.82359   8.82359      1.00  2.198854   .376139
   8.82346   8.82346      1.00  2.196774   .375939
   8.82334   8.82334      1.00  2.200854   .378329
   8.82324   8.82324      1.00  2.200294   .376589
   8.82312   8.82312      1.00  2.199644   .376699
   8.82300   8.82300      1.00  2.199124   .377099
   8.82288   8.82288      1.00  2.193344   .376289
   8.82278   8.82278      1.00  2.196094   .376499
   8.82267   8.82267      1.00  2.194464   .377909
   8.82254   8.82254      1.00  2.197224   .377699
   8.82243   8.82243      1.00  2.200194   .380359
   8.82232   8.82232      1.00  2.187244   .378169
   8.82221   8.82221      1.00  2.200114   .380589
   8.82210   8.82210      1.00  2.202644   .379589
   8.82198   8.82198      1.00  2.200104   .380629
   8.82187   8.82187      1.00  2.198264   .380979
   8.82177   8.82177      1.00  2.200334   .379469
   8.82166   8.82166      1.00  2.195624   .379559
   8.82154   8.82154      1.00  2.200024   .377099
   8.82143   8.82143      1.00  2.198604   .377809
   8.82132   8.82132      1.00  2.198894   .378489
   8.82121   8.82121      1.00  2.197314   .375549
   8.82109   8.82109      1.00  2.201454   .378399
   8.82098   8.82098      1.00  2.203474   .379719
   8.82086   8.82086      1.00  2.201564   .381009
   8.82075   8.82075      1.00  2.187594   .378069
   8.82063   8.82063      1.00  2.198984   .377159
   8.82052   8.82052      1.00  2.197064   .378069
   8.82040   8.82040      1.00  2.196944   .378379
   8.82027   8.82027      1.00  2.196514   .379429
   8.82015   8.82015      1.00  2.198634   .378639
   8.82004   8.82004      1.00  2.199734   .379459
   8.81993   8.81993      1.00  2.202854   .380329
   8.81981   8.81981      1.00  2.201244   .378399
   8.81968   8.81968      1.00  2.200004   .378319
   8.81957   8.81957      1.00  2.202164   .379979
   8.81946   8.81946      1.00  2.198764   .379259
   8.81934   8.81934      1.00  2.199934   .379179
   8.81922   8.81922      1.00  2.197464   .379719
   8.81911   8.81911      1.00  2.184164   .377099
   8.81901   8.81901      1.00  2.196574   .376749
   8.81889   8.81889      1.00  2.199214   .374959
   8.81877   8.81877      1.00  2.202314   .376809
   8.81866   8.81866      1.00  2.202984   .378799
   8.81856   8.81856      1.00  2.202314   .378899
   8.81845   8.81845      1.00  2.205244   .380729
   8.81834   8.81834      1.00  2.200714   .380999
   8.81823   8.81823      1.00  2.197894   .380119
   8.81811   8.81811      1.00  2.199824   .379049
   8.81800   8.81800      1.00  2.199514   .379859
   8.81789   8.81789      1.00  2.198684   .379919
   8.81778   8.81778      1.00  2.197304   .379779
   8.81768   8.81768      1.00  2.197184   .382399
   8.81756   8.81756      1.00  2.192844   .380049
   8.81745   8.81745      1.00  2.203914   .383029
   8.81734   8.81734      1.00  2.205164   .382719
   8.81728   8.81728      1.00  2.198244   .382129
