# Supplementary material for: Direct Observation of Palladium Leaching from Pd/C by a Simple Method: X-ray Absorption Spectroscopy of Heterogeneous Mixtures
Source: ACS Omega. 2023 Jun 7;8(24):21787–92. doi: 10.1021/acsomega.3c01343 (PMC10286095; doi:10.1021/acsomega.3c01343)
Supplement: Supplementary file 2 — ao3c01343_si_002.zip [file ao3c01343_si_002.zip › Figure 7,8/22_RK_AirOx_25C_05N_slow_HCl_30min_38.qd]

  9809     KEK-PF   NW10A
 _slow_HCl_30min 20.12.12 7:08: - 20.12.12 7:09: Serial#KEKPF-NW10A_047958
 22_RK_AirOx_25C_05N_slow_HCl_30min                                              
 Ring :   6.5 GeV    49.9 mA -   49.9 mA
 Mono :   Si(311)       D=  1.63747 A    Initial angle=  9.00022 deg
 NW10A     Transmission( 2)   Repetition= 38     Points= 1654
 Param file : QXAFS(SYNC)     angle axis (*)     Block =    1

 Block      Init-Ang  Final-Ang     Step/deg     Time/s       Num
     1        9.00022   8.81728          ***       1.00      1654
 Ortec(-1)     NDCH = 3
  Angle(c)  Angle(o)    time/s         2         3
      Mode         0         0         1         2
    Offset         0         0    .00492    .00311
   9.00022   9.00022      1.00  2.295914  2.224309
   9.00013   9.00013      1.00  2.303594  2.233499
   9.00002   9.00002      1.00  2.304804  2.233969
   8.99990   8.99990      1.00  2.309994  2.238449
   8.99980   8.99980      1.00  2.308814  2.233099
   8.99969   8.99969      1.00  2.309004  2.235929
   8.99956   8.99956      1.00  2.306494  2.231979
   8.99945   8.99945      1.00  2.306724  2.233269
   8.99934   8.99934      1.00  2.307554  2.233649
   8.99923   8.99923      1.00  2.308594  2.237179
   8.99912   8.99912      1.00  2.310124  2.239919
   8.99901   8.99901      1.00  2.306864  2.241739
   8.99890   8.99890      1.00  2.306074  2.236689
   8.99880   8.99880      1.00  2.292114  2.225819
   8.99868   8.99868      1.00  2.306004  2.236299
   8.99857   8.99857      1.00  2.309214  2.238289
   8.99847   8.99847      1.00  2.307734  2.239649
   8.99836   8.99836      1.00  2.308944  2.240279
   8.99825   8.99825      1.00  2.305454  2.236549
   8.99814   8.99814      1.00  2.304254  2.232529
   8.99803   8.99803      1.00  2.308664  2.238729
   8.99793   8.99793      1.00  2.305594  2.237749
   8.99781   8.99781      1.00  2.309764  2.243939
   8.99770   8.99770      1.00  2.308354  2.242039
   8.99760   8.99760      1.00  2.303194  2.237919
   8.99750   8.99750      1.00  2.302844  2.235249
   8.99738   8.99738      1.00  2.287744  2.221319
   8.99727   8.99727      1.00  2.304644  2.238549
   8.99716   8.99716      1.00  2.304774  2.242009
   8.99706   8.99706      1.00  2.305074  2.242369
   8.99695   8.99695      1.00  2.303524  2.239859
   8.99684   8.99684      1.00  2.304374  2.241579
   8.99674   8.99674      1.00  2.304594  2.244179
   8.99664   8.99664      1.00  2.303584  2.239529
   8.99653   8.99653      1.00  2.306384  2.241509
   8.99642   8.99642      1.00  2.303354  2.236869
   8.99632   8.99632      1.00  2.302314  2.239439
   8.99622   8.99622      1.00  2.300494  2.239739
   8.99611   8.99611      1.00  2.301154  2.241579
   8.99600   8.99600      1.00  2.304484  2.243979
   8.99591   8.99591      1.00  2.287724  2.223349
   8.99581   8.99581      1.00  2.302284  2.238769
   8.99570   8.99570      1.00  2.299574  2.235499
   8.99560   8.99560      1.00  2.303334  2.241249
   8.99550   8.99550      1.00  2.302794  2.240369
   8.99540   8.99540      1.00  2.302994  2.241689
   8.99529   8.99529      1.00  2.301614  2.238869
   8.99519   8.99519      1.00  2.298354  2.238059
   8.99509   8.99509      1.00  2.298004  2.236039
   8.99499   8.99499      1.00  2.293334  2.234639
   8.99488   8.99488      1.00  2.299954  2.238199
   8.99478   8.99478      1.00  2.301334  2.239699
   8.99468   8.99468      1.00  2.300264  2.240139
   8.99457   8.99457      1.00  2.300334  2.239409
   8.99446   8.99446      1.00  2.286284  2.228179
   8.99435   8.99435      1.00  2.296764  2.239349
   8.99424   8.99424      1.00  2.303324  2.245329
   8.99413   8.99413      1.00  2.298054  2.243619
   8.99402   8.99402      1.00  2.298684  2.242919
   8.99389   8.99389      1.00  2.296634  2.241549
   8.99378   8.99378      1.00  2.296184  2.237999
   8.99368   8.99368      1.00  2.295634  2.238059
   8.99356   8.99356      1.00  2.296274  2.238999
   8.99344   8.99344      1.00  2.300694  2.246899
   8.99334   8.99334      1.00  2.295334  2.240709
   8.99322   8.99322      1.00  2.296184  2.240319
   8.99311   8.99311      1.00  2.289834  2.237649
   8.99299   8.99299      1.00  2.293954  2.235809
   8.99288   8.99288      1.00  2.292334  2.242099
   8.99276   8.99276      1.00  2.278644  2.224129
   8.99265   8.99265      1.00  2.293934  2.239229
   8.99254   8.99254      1.00  2.292064  2.239409
   8.99243   8.99243      1.00  2.294154  2.244329
   8.99232   8.99232      1.00  2.292704  2.239269
   8.99222   8.99222      1.00  2.295304  2.244389
   8.99210   8.99210      1.00  2.295334  2.245339
   8.99199   8.99199      1.00  2.295664  2.245569
   8.99189   8.99189      1.00  2.294264  2.243799
   8.99178   8.99178      1.00  2.286564  2.235069
   8.99167   8.99167      1.00  2.290394  2.237699
   8.99156   8.99156      1.00  2.292264  2.241159
   8.99145   8.99145      1.00  2.289694  2.239789
   8.99134   8.99134      1.00  2.285844  2.237869
   8.99123   8.99123      1.00  2.283114  2.235569
   8.99112   8.99112      1.00  2.292074  2.241139
   8.99100   8.99100      1.00  2.293474  2.244709
   8.99089   8.99089      1.00  2.292274  2.242069
   8.99077   8.99077      1.00  2.290344  2.240639
   8.99066   8.99066      1.00  2.289474  2.240759
   8.99055   8.99055      1.00  2.287494  2.241509
   8.99043   8.99043      1.00  2.279384  2.235239
   8.99031   8.99031      1.00  2.282304  2.234929
   8.99020   8.99020      1.00  2.285704  2.240629
   8.99009   8.99009      1.00  2.289494  2.239969
   8.98996   8.98996      1.00  2.289774  2.244529
   8.98984   8.98984      1.00  2.287594  2.245179
   8.98973   8.98973      1.00  2.272934  2.226439
   8.98962   8.98962      1.00  2.286124  2.238899
   8.98950   8.98950      1.00  2.287644  2.242519
   8.98938   8.98938      1.00  2.285374  2.245539
   8.98927   8.98927      1.00  2.283414  2.242909
   8.98916   8.98916      1.00  2.284424  2.239409
   8.98904   8.98904      1.00  2.280844  2.234409
   8.98893   8.98893      1.00  2.282754  2.238709
   8.98883   8.98883      1.00  2.285044  2.242949
   8.98872   8.98872      1.00  2.284544  2.241839
   8.98860   8.98860      1.00  2.281864  2.245939
   8.98849   8.98849      1.00  2.284904  2.242109
   8.98838   8.98838      1.00  2.284704  2.245969
   8.98827   8.98827      1.00  2.263684  2.226059
   8.98816   8.98816      1.00  2.275924  2.234669
   8.98805   8.98805      1.00  2.283694  2.241799
   8.98795   8.98795      1.00  2.280444  2.238069
   8.98784   8.98784      1.00  2.276484  2.234419
   8.98773   8.98773      1.00  2.279524  2.239289
   8.98761   8.98761      1.00  2.283364  2.241109
   8.98751   8.98751      1.00  2.280404  2.239059
   8.98740   8.98740      1.00  2.281014  2.241049
   8.98728   8.98728      1.00  2.276074  2.236099
   8.98717   8.98717      1.00  2.278654  2.238359
   8.98707   8.98707      1.00  2.278434  2.238999
   8.98696   8.98696      1.00  2.276544  2.234469
   8.98685   8.98685      1.00  2.270664  2.229769
   8.98674   8.98674      1.00  2.259554  2.218919
   8.98663   8.98663      1.00  2.280164  2.243499
   8.98653   8.98653      1.00  2.276654  2.238239
   8.98642   8.98642      1.00  2.271804  2.233319
   8.98632   8.98632      1.00  2.277624  2.240869
   8.98622   8.98622      1.00  2.276414  2.239239
   8.98611   8.98611      1.00  2.275454  2.237549
   8.98601   8.98601      1.00  2.272514  2.233829
   8.98591   8.98591      1.00  2.271514  2.234129
   8.98580   8.98580      1.00  2.265744  2.230359
   8.98571   8.98571      1.00  2.268374  2.229609
   8.98560   8.98560      1.00  2.269434  2.236799
   8.98549   8.98549      1.00  2.269074  2.233129
   8.98539   8.98539      1.00  2.271634  2.237349
   8.98529   8.98529      1.00  2.271004  2.235259
   8.98519   8.98519      1.00  2.273784  2.237319
   8.98508   8.98508      1.00  2.269434  2.233879
   8.98498   8.98498      1.00  2.269604  2.240439
   8.98488   8.98488      1.00  2.265684  2.234389
   8.98477   8.98477      1.00  2.268724  2.235859
   8.98466   8.98466      1.00  2.267854  2.233479
   8.98456   8.98456      1.00  2.265494  2.235979
   8.98445   8.98445      1.00  2.266064  2.235139
   8.98433   8.98433      1.00  2.265124  2.236099
   8.98422   8.98422      1.00  2.268274  2.238449
   8.98412   8.98412      1.00  2.268674  2.239859
   8.98400   8.98400      1.00  2.274554  2.244119
   8.98389   8.98389      1.00  2.264184  2.230179
   8.98377   8.98377      1.00  2.254174  2.224159
   8.98366   8.98366      1.00  2.266324  2.238289
   8.98355   8.98355      1.00  2.263654  2.233829
   8.98342   8.98342      1.00  2.262644  2.233769
   8.98330   8.98330      1.00  2.263704  2.233179
   8.98319   8.98319      1.00  2.263694  2.234939
   8.98308   8.98308      1.00  2.263724  2.236049
   8.98296   8.98296      1.00  2.269184  2.243549
   8.98285   8.98285      1.00  2.266034  2.240389
   8.98273   8.98273      1.00  2.267274  2.242769
   8.98262   8.98262      1.00  2.262994  2.238029
   8.98250   8.98250      1.00  2.261984  2.238399
   8.98239   8.98239      1.00  2.258754  2.235729
   8.98228   8.98228      1.00  2.255454  2.229929
   8.98217   8.98217      1.00  2.250064  2.225079
   8.98206   8.98206      1.00  2.259004  2.232529
   8.98195   8.98195      1.00  2.263334  2.239039
   8.98184   8.98184      1.00  2.265844  2.235269
   8.98173   8.98173      1.00  2.263424  2.242019
   8.98162   8.98162      1.00  2.261354  2.233729
   8.98151   8.98151      1.00  2.266004  2.240909
   8.98141   8.98141      1.00  2.260584  2.237129
   8.98130   8.98130      1.00  2.259914  2.235769
   8.98118   8.98118      1.00  2.253354  2.228129
   8.98106   8.98106      1.00  2.252134  2.231639
   8.98095   8.98095      1.00  2.257484  2.233069
   8.98084   8.98084      1.00  2.256174  2.233769
   8.98072   8.98072      1.00  2.255184  2.235189
   8.98060   8.98060      1.00  2.247074  2.223469
   8.98050   8.98050      1.00  2.260484  2.240659
   8.98038   8.98038      1.00  2.259514  2.237329
   8.98025   8.98025      1.00  2.252574  2.229939
   8.98013   8.98013      1.00  2.252884  2.229109
   8.98002   8.98002      1.00  2.253154  2.227709
   8.97991   8.97991      1.00  2.251214  2.226929
   8.97978   8.97978      1.00  2.252074  2.230339
   8.97966   8.97966      1.00  2.252884  2.229029
   8.97955   8.97955      1.00  2.257814  2.230689
   8.97944   8.97944      1.00  2.256844  2.230969
   8.97932   8.97932      1.00  2.259124  2.235919
   8.97921   8.97921      1.00  2.253484  2.229679
   8.97911   8.97911      1.00  2.242394  2.221929
   8.97899   8.97899      1.00  2.255624  2.236559
   8.97887   8.97887      1.00  2.249054  2.231099
   8.97876   8.97876      1.00  2.254104  2.238499
   8.97865   8.97865      1.00  2.254124  2.234899
   8.97854   8.97854      1.00  2.250294  2.231169
   8.97843   8.97843      1.00  2.245884  2.225799
   8.97832   8.97832      1.00  2.251124  2.235619
   8.97822   8.97822      1.00  2.252124  2.236589
   8.97811   8.97811      1.00  2.252374  2.239219
   8.97799   8.97799      1.00  2.255374  2.241649
   8.97788   8.97788      1.00  2.250134  2.235669
   8.97777   8.97777      1.00  2.248144  2.229509
   8.97767   8.97767      1.00  2.243444  2.224229
   8.97755   8.97755      1.00  2.231654  2.215139
   8.97744   8.97744      1.00  2.240334  2.223899
   8.97733   8.97733      1.00  2.249344  2.233299
   8.97723   8.97723      1.00  2.250864  2.234929
   8.97711   8.97711      1.00  2.247034  2.233449
   8.97701   8.97701      1.00  2.250144  2.237059
   8.97690   8.97690      1.00  2.252334  2.235119
   8.97679   8.97679      1.00  2.245124  2.232529
   8.97668   8.97668      1.00  2.242284  2.229979
   8.97657   8.97657      1.00  2.243294  2.234729
   8.97647   8.97647      1.00  2.240314  2.225799
   8.97637   8.97637      1.00  2.240054  2.225869
   8.97626   8.97626      1.00  2.243124  2.230639
   8.97615   8.97615      1.00  2.235984  2.221529
   8.97605   8.97605      1.00  2.234744  2.222099
   8.97595   8.97595      1.00  2.245214  2.230859
   8.97584   8.97584      1.00  2.242334  2.230339
   8.97574   8.97574      1.00  2.244784  2.232809
   8.97564   8.97564      1.00  2.245724  2.231789
   8.97554   8.97554      1.00  2.240094  2.226339
   8.97544   8.97544      1.00  2.236834  2.222519
   8.97533   8.97533      1.00  2.236664  2.223309
   8.97523   8.97523      1.00  2.237824  2.224939
   8.97513   8.97513      1.00  2.238664  2.223419
   8.97502   8.97502      1.00  2.234224  2.220789
   8.97491   8.97491      1.00  2.240824  2.230329
   8.97482   8.97482      1.00  2.242994  2.231709
   8.97471   8.97471      1.00  2.242154  2.229929
   8.97460   8.97460      1.00  2.227414  2.219399
   8.97449   8.97449      1.00  2.236544  2.226649
   8.97438   8.97438      1.00  2.235994  2.224559
   8.97427   8.97427      1.00  2.232394  2.221219
   8.97416   8.97416      1.00  2.228824  2.220909
   8.97404   8.97404      1.00  2.232634  2.226159
   8.97393   8.97393      1.00  2.228224  2.218969
   8.97381   8.97381      1.00  2.234224  2.227749
   8.97370   8.97370      1.00  2.234614  2.229659
   8.97358   8.97358      1.00  2.229284  2.220579
   8.97347   8.97347      1.00  2.233264  2.222799
   8.97336   8.97336      1.00  2.238234  2.234369
   8.97323   8.97323      1.00  2.235414  2.230049
   8.97312   8.97312      1.00  2.226724  2.225919
   8.97301   8.97301      1.00  2.223794  2.221149
   8.97290   8.97290      1.00  2.208594  2.203729
   8.97278   8.97278      1.00  2.217494  2.210599
   8.97267   8.97267      1.00  2.232254  2.228799
   8.97256   8.97256      1.00  2.234404  2.230869
   8.97245   8.97245      1.00  2.234994  2.231689
   8.97233   8.97233      1.00  2.227034  2.224649
   8.97221   8.97221      1.00  2.231134  2.221009
   8.97210   8.97210      1.00  2.223774  2.214019
   8.97199   8.97199      1.00  2.223044  2.214649
   8.97188   8.97188      1.00  2.227864  2.218989
   8.97177   8.97177      1.00  2.223524  2.216449
   8.97167   8.97167      1.00  2.220374  2.212239
   8.97156   8.97156      1.00  2.223034  2.216379
   8.97144   8.97144      1.00  2.223854  2.216749
   8.97133   8.97133      1.00  2.226104  2.221179
   8.97123   8.97123      1.00  2.226004  2.217629
   8.97111   8.97111      1.00  2.218254  2.209449
   8.97099   8.97099      1.00  2.223644  2.218219
   8.97088   8.97088      1.00  2.224014  2.216259
   8.97076   8.97076      1.00  2.222914  2.217929
   8.97065   8.97065      1.00  2.220654  2.211479
   8.97054   8.97054      1.00  2.215644  2.209489
   8.97041   8.97041      1.00  2.216864  2.214499
   8.97030   8.97030      1.00  2.217124  2.211819
   8.97019   8.97019      1.00  2.213374  2.208129
   8.97006   8.97006      1.00  2.226164  2.220329
   8.96995   8.96995      1.00  2.226794  2.222949
   8.96983   8.96983      1.00  2.223894  2.219229
   8.96972   8.96972      1.00  2.220334  2.217179
   8.96959   8.96959      1.00  2.202934  2.202319
   8.96947   8.96947      1.00  2.213494  2.216709
   8.96936   8.96936      1.00  2.213014  2.218069
   8.96925   8.96925      1.00  2.222974  2.225169
   8.96913   8.96913      1.00  2.211244  2.211299
   8.96902   8.96902      1.00  2.219204  2.218619
   8.96892   8.96892      1.00  2.221294  2.216929
   8.96881   8.96881      1.00  2.223014  2.219479
   8.96869   8.96869      1.00  2.223654  2.219539
   8.96858   8.96858      1.00  2.222194  2.218089
   8.96848   8.96848      1.00  2.223344  2.218009
   8.96837   8.96837      1.00  2.213584  2.211059
   8.96826   8.96826      1.00  2.216054  2.213269
   8.96815   8.96815      1.00  2.205604  2.201149
   8.96804   8.96804      1.00  2.210244  2.205439
   8.96793   8.96793      1.00  2.219144  2.218449
   8.96782   8.96782      1.00  2.221144  2.217869
   8.96771   8.96771      1.00  2.221664  2.221219
   8.96760   8.96760      1.00  2.223914  2.224969
   8.96749   8.96749      1.00  2.223994  2.221859
   8.96737   8.96737      1.00  2.219804  2.217499
   8.96726   8.96726      1.00  2.216914  2.219689
   8.96715   8.96715      1.00  2.217394  2.215449
   8.96705   8.96705      1.00  2.212204  2.212769
   8.96694   8.96694      1.00  2.213554  2.211129
   8.96683   8.96683      1.00  2.221864  2.221029
   8.96673   8.96673      1.00  2.221274  2.221579
   8.96662   8.96662      1.00  2.221074  2.222469
   8.96651   8.96651      1.00  2.209154  2.211049
   8.96640   8.96640      1.00  2.223834  2.224819
   8.96630   8.96630      1.00  2.221644  2.223459
   8.96620   8.96620      1.00  2.224444  2.223539
   8.96610   8.96610      1.00  2.221204  2.221779
   8.96599   8.96599      1.00  2.220484  2.221109
   8.96589   8.96589      1.00  2.218034  2.215499
   8.96579   8.96579      1.00  2.217324  2.222519
   8.96569   8.96569      1.00  2.212954  2.218169
   8.96558   8.96558      1.00  2.216064  2.221639
   8.96548   8.96548      1.00  2.221304  2.222169
   8.96538   8.96538      1.00  2.226484  2.234209
   8.96527   8.96527      1.00  2.226114  2.228919
   8.96516   8.96516      1.00  2.226224  2.230149
   8.96506   8.96506      1.00  2.223464  2.226649
   8.96496   8.96496      1.00  2.202964  2.208109
   8.96486   8.96486      1.00  2.214374  2.218459
   8.96475   8.96475      1.00  2.221654  2.226759
   8.96465   8.96465      1.00  2.222774  2.226559
   8.96454   8.96454      1.00  2.221394  2.225259
   8.96442   8.96442      1.00  2.226174  2.231989
   8.96431   8.96431      1.00  2.230374  2.236889
   8.96421   8.96421      1.00  2.223684  2.231449
   8.96410   8.96410      1.00  2.227044  2.232519
   8.96398   8.96398      1.00  2.225854  2.230419
   8.96386   8.96386      1.00  2.223844  2.228589
   8.96375   8.96375      1.00  2.218644  2.225479
   8.96364   8.96364      1.00  2.222304  2.229369
   8.96351   8.96351      1.00  2.220494  2.227299
   8.96340   8.96340      1.00  2.208414  2.215869
   8.96329   8.96329      1.00  2.224234  2.230059
   8.96317   8.96317      1.00  2.228714  2.234319
   8.96305   8.96305      1.00  2.226744  2.233719
   8.96294   8.96294      1.00  2.230814  2.237139
   8.96282   8.96282      1.00  2.233084  2.240009
   8.96272   8.96272      1.00  2.226934  2.236809
   8.96260   8.96260      1.00  2.223554  2.226289
   8.96248   8.96248      1.00  2.227164  2.229569
   8.96237   8.96237      1.00  2.220114  2.227269
   8.96227   8.96227      1.00  2.224244  2.229829
   8.96215   8.96215      1.00  2.224784  2.230029
   8.96203   8.96203      1.00  2.234064  2.238959
   8.96192   8.96192      1.00  2.231054  2.237999
   8.96182   8.96182      1.00  2.217824  2.220699
   8.96171   8.96171      1.00  2.233654  2.237049
   8.96160   8.96160      1.00  2.230164  2.235529
   8.96149   8.96149      1.00  2.233234  2.237809
   8.96139   8.96139      1.00  2.228564  2.232959
   8.96127   8.96127      1.00  2.229664  2.235589
   8.96115   8.96115      1.00  2.229724  2.234199
   8.96104   8.96104      1.00  2.227514  2.233969
   8.96093   8.96093      1.00  2.230864  2.235199
   8.96081   8.96081      1.00  2.229304  2.235119
   8.96069   8.96069      1.00  2.237344  2.244919
   8.96058   8.96058      1.00  2.239794  2.245519
   8.96047   8.96047      1.00  2.240234  2.246109
   8.96035   8.96035      1.00  2.230754  2.237729
   8.96022   8.96022      1.00  2.227094  2.233309
   8.96011   8.96011      1.00  2.227874  2.236249
   8.96000   8.96000      1.00  2.228944  2.234809
   8.95987   8.95987      1.00  2.234934  2.243169
   8.95975   8.95975      1.00  2.236654  2.241019
   8.95963   8.95963      1.00  2.241174  2.247409
   8.95953   8.95953      1.00  2.238714  2.248459
   8.95941   8.95941      1.00  2.237104  2.246939
   8.95930   8.95930      1.00  2.238654  2.249319
   8.95918   8.95918      1.00  2.236264  2.247629
   8.95907   8.95907      1.00  2.235604  2.242319
   8.95896   8.95896      1.00  2.237404  2.245099
   8.95884   8.95884      1.00  2.235554  2.241229
   8.95874   8.95874      1.00  2.237154  2.243509
   8.95863   8.95863      1.00  2.220094  2.226139
   8.95851   8.95851      1.00  2.239134  2.245969
   8.95840   8.95840      1.00  2.242314  2.252609
   8.95829   8.95829      1.00  2.241304  2.246419
   8.95819   8.95819      1.00  2.247684  2.252549
   8.95807   8.95807      1.00  2.243924  2.252159
   8.95796   8.95796      1.00  2.242164  2.247199
   8.95786   8.95786      1.00  2.239454  2.244879
   8.95774   8.95774      1.00  2.239834  2.243999
   8.95763   8.95763      1.00  2.233804  2.238909
   8.95752   8.95752      1.00  2.238604  2.247889
   8.95741   8.95741      1.00  2.241904  2.247409
   8.95730   8.95730      1.00  2.239524  2.246379
   8.95719   8.95719      1.00  2.240484  2.247669
   8.95708   8.95708      1.00  2.236104  2.243809
   8.95698   8.95698      1.00  2.245884  2.252649
   8.95687   8.95687      1.00  2.241234  2.247769
   8.95676   8.95676      1.00  2.239874  2.246599
   8.95665   8.95665      1.00  2.240414  2.244699
   8.95654   8.95654      1.00  2.237704  2.243729
   8.95644   8.95644      1.00  2.238004  2.245539
   8.95633   8.95633      1.00  2.239794  2.244259
   8.95622   8.95622      1.00  2.242534  2.245539
   8.95612   8.95612      1.00  2.240994  2.244789
   8.95602   8.95602      1.00  2.243654  2.247149
   8.95592   8.95592      1.00  2.242524  2.249309
   8.95581   8.95581      1.00  2.247094  2.252279
   8.95571   8.95571      1.00  2.238534  2.246909
   8.95561   8.95561      1.00  2.239354  2.243949
   8.95551   8.95551      1.00  2.236424  2.241499
   8.95540   8.95540      1.00  2.234944  2.238079
   8.95530   8.95530      1.00  2.242654  2.248059
   8.95520   8.95520      1.00  2.236934  2.240109
   8.95509   8.95509      1.00  2.245934  2.249349
   8.95499   8.95499      1.00  2.244574  2.247259
   8.95489   8.95489      1.00  2.245864  2.253389
   8.95479   8.95479      1.00  2.245914  2.252659
   8.95468   8.95468      1.00  2.240154  2.247369
   8.95456   8.95456      1.00  2.244064  2.254489
   8.95445   8.95445      1.00  2.239414  2.246999
   8.95435   8.95435      1.00  2.242114  2.256689
   8.95423   8.95423      1.00  2.220584  2.229049
   8.95412   8.95412      1.00  2.237254  2.245569
   8.95401   8.95401      1.00  2.246824  2.254179
   8.95389   8.95389      1.00  2.247404  2.251939
   8.95378   8.95378      1.00  2.247434  2.251999
   8.95366   8.95366      1.00  2.243084  2.245779
   8.95355   8.95355      1.00  2.246024  2.247639
   8.95344   8.95344      1.00  2.244924  2.247219
   8.95331   8.95331      1.00  2.245654  2.244669
   8.95319   8.95319      1.00  2.245554  2.245489
   8.95308   8.95308      1.00  2.239464  2.240149
   8.95297   8.95297      1.00  2.240724  2.241269
   8.95285   8.95285      1.00  2.237804  2.227379
   8.95274   8.95274      1.00  2.239904  2.230509
   8.95263   8.95263      1.00  2.235204  2.231619
   8.95252   8.95252      1.00  2.250104  2.246699
   8.95240   8.95240      1.00  2.247944  2.245519
   8.95228   8.95228      1.00  2.245964  2.237029
   8.95218   8.95218      1.00  2.242344  2.237089
   8.95207   8.95207      1.00  2.242084  2.227169
   8.95195   8.95195      1.00  2.240434  2.228899
   8.95184   8.95184      1.00  2.248824  2.240089
   8.95173   8.95173      1.00  2.245774  2.241169
   8.95163   8.95163      1.00  2.241894  2.240979
   8.95151   8.95151      1.00  2.242954  2.239329
   8.95140   8.95140      1.00  2.249434  2.242309
   8.95129   8.95129      1.00  2.248474  2.243389
   8.95118   8.95118      1.00  2.248134  2.243969
   8.95107   8.95107      1.00  2.233104  2.228349
   8.95095   8.95095      1.00  2.239784  2.227709
   8.95084   8.95084      1.00  2.240104  2.227159
   8.95073   8.95073      1.00  2.245724  2.229859
   8.95061   8.95061      1.00  2.243314  2.231429
   8.95049   8.95049      1.00  2.247464  2.234089
   8.95038   8.95038      1.00  2.242404  2.230579
   8.95026   8.95026      1.00  2.242354  2.225669
   8.95014   8.95014      1.00  2.246204  2.229689
   8.95001   8.95001      1.00  2.250684  2.229879
   8.94990   8.94990      1.00  2.246414  2.224409
   8.94979   8.94979      1.00  2.245054  2.228749
   8.94967   8.94967      1.00  2.243474  2.225969
   8.94955   8.94955      1.00  2.234364  2.220319
   8.94943   8.94943      1.00  2.239904  2.224519
   8.94933   8.94933      1.00  2.226654  2.206899
   8.94921   8.94921      1.00  2.242894  2.221919
   8.94910   8.94910      1.00  2.248664  2.226319
   8.94899   8.94899      1.00  2.243954  2.222169
   8.94887   8.94887      1.00  2.244104  2.221629
   8.94876   8.94876      1.00  2.241004  2.215859
   8.94865   8.94865      1.00  2.248144  2.221699
   8.94854   8.94854      1.00  2.243604  2.214269
   8.94843   8.94843      1.00  2.240684  2.207509
   8.94832   8.94832      1.00  2.239244  2.207519
   8.94821   8.94821      1.00  2.234184  2.199839
   8.94810   8.94810      1.00  2.240414  2.214919
   8.94800   8.94800      1.00  2.239154  2.210319
   8.94789   8.94789      1.00  2.245474  2.212969
   8.94776   8.94776      1.00  2.239604  2.206749
   8.94766   8.94766      1.00  2.240274  2.206879
   8.94755   8.94755      1.00  2.247024  2.210399
   8.94744   8.94744      1.00  2.240884  2.205689
   8.94733   8.94733      1.00  2.239474  2.204459
   8.94722   8.94722      1.00  2.239034  2.200729
   8.94712   8.94712      1.00  2.236134  2.190879
   8.94700   8.94700      1.00  2.233714  2.194159
   8.94689   8.94689      1.00  2.240934  2.199789
   8.94679   8.94679      1.00  2.241624  2.196849
   8.94668   8.94668      1.00  2.244674  2.198779
   8.94657   8.94657      1.00  2.243554  2.200459
   8.94646   8.94646      1.00  2.237214  2.196059
   8.94636   8.94636      1.00  2.243204  2.200239
   8.94626   8.94626      1.00  2.236504  2.187279
   8.94615   8.94615      1.00  2.222534  2.172749
   8.94604   8.94604      1.00  2.236694  2.184299
   8.94595   8.94595      1.00  2.235944  2.178429
   8.94585   8.94585      1.00  2.236294  2.177489
   8.94574   8.94574      1.00  2.239324  2.183079
   8.94564   8.94564      1.00  2.239744  2.178629
   8.94554   8.94554      1.00  2.239494  2.180479
   8.94544   8.94544      1.00  2.241184  2.177299
   8.94533   8.94533      1.00  2.242764  2.179419
   8.94522   8.94522      1.00  2.237344  2.171779
   8.94513   8.94513      1.00  2.241884  2.173419
   8.94502   8.94502      1.00  2.237234  2.167649
   8.94491   8.94491      1.00  2.230884  2.156909
   8.94481   8.94481      1.00  2.232114  2.156179
   8.94470   8.94470      1.00  2.221334  2.145159
   8.94460   8.94460      1.00  2.238804  2.158939
   8.94448   8.94448      1.00  2.235614  2.150939
   8.94437   8.94437      1.00  2.240194  2.157949
   8.94426   8.94426      1.00  2.239944  2.149379
   8.94415   8.94415      1.00  2.235854  2.145889
   8.94404   8.94404      1.00  2.236964  2.143369
   8.94392   8.94392      1.00  2.234014  2.140129
   8.94381   8.94381      1.00  2.235464  2.132839
   8.94370   8.94370      1.00  2.232994  2.131939
   8.94358   8.94358      1.00  2.230604  2.124519
   8.94346   8.94346      1.00  2.230474  2.119739
   8.94334   8.94334      1.00  2.235544  2.118749
   8.94323   8.94323      1.00  2.239044  2.119899
   8.94311   8.94311      1.00  2.223324  2.103069
   8.94300   8.94300      1.00  2.237044  2.109769
   8.94288   8.94288      1.00  2.234224  2.108949
   8.94277   8.94277      1.00  2.236504  2.104839
   8.94266   8.94266      1.00  2.226374  2.091759
   8.94254   8.94254      1.00  2.229324  2.089349
   8.94243   8.94243      1.00  2.226534  2.087089
   8.94232   8.94232      1.00  2.232154  2.081229
   8.94221   8.94221      1.00  2.231894  2.077459
   8.94209   8.94209      1.00  2.233464  2.070989
   8.94199   8.94199      1.00  2.233454  2.065939
   8.94188   8.94188      1.00  2.238994  2.067219
   8.94177   8.94177      1.00  2.238604  2.060569
   8.94166   8.94166      1.00  2.230764  2.045869
   8.94155   8.94155      1.00  2.224484  2.036679
   8.94144   8.94144      1.00  2.233394  2.037649
   8.94133   8.94133      1.00  2.229374  2.026669
   8.94121   8.94121      1.00  2.235984  2.025029
   8.94110   8.94110      1.00  2.235434  2.016249
   8.94099   8.94099      1.00  2.235884  2.009509
   8.94087   8.94087      1.00  2.230844  1.996129
   8.94075   8.94075      1.00  2.237464  1.993169
   8.94064   8.94064      1.00  2.239244  1.988579
   8.94053   8.94053      1.00  2.236154  1.973319
   8.94040   8.94040      1.00  2.242104  1.963409
   8.94029   8.94029      1.00  2.231244  1.949399
   8.94018   8.94018      1.00  2.226234  1.933489
   8.94006   8.94006      1.00  2.227274  1.919339
   8.93994   8.93994      1.00  2.228934  1.908659
   8.93981   8.93981      1.00  2.228944  1.891189
   8.93970   8.93970      1.00  2.237144  1.882929
   8.93959   8.93959      1.00  2.240754  1.871259
   8.93947   8.93947      1.00  2.238054  1.852799
   8.93935   8.93935      1.00  2.236814  1.835079
   8.93924   8.93924      1.00  2.234954  1.818039
   8.93914   8.93914      1.00  2.236704  1.797849
   8.93902   8.93902      1.00  2.232404  1.778369
   8.93890   8.93890      1.00  2.231364  1.752729
   8.93880   8.93880      1.00  2.235744  1.734239
   8.93869   8.93869      1.00  2.233344  1.709279
   8.93857   8.93857      1.00  2.237294  1.689179
   8.93846   8.93846      1.00  2.243394  1.663149
   8.93835   8.93835      1.00  2.223884  1.628499
   8.93825   8.93825      1.00  2.237684  1.612769
   8.93814   8.93814      1.00  2.239814  1.582679
   8.93803   8.93803      1.00  2.232054  1.547069
   8.93791   8.93791      1.00  2.236784  1.516739
   8.93780   8.93780      1.00  2.240064  1.487239
   8.93769   8.93769      1.00  2.230794  1.450349
   8.93758   8.93758      1.00  2.229324  1.413659
   8.93747   8.93747      1.00  2.238034  1.383729
   8.93737   8.93737      1.00  2.239624  1.348579
   8.93725   8.93725      1.00  2.238124  1.313109
   8.93714   8.93714      1.00  2.244354  1.275099
   8.93704   8.93704      1.00  2.244184  1.244559
   8.93693   8.93693      1.00  2.231844  1.201369
   8.93682   8.93682      1.00  2.229354  1.166059
   8.93671   8.93671      1.00  2.233554  1.131119
   8.93661   8.93661      1.00  2.234004  1.095359
   8.93650   8.93650      1.00  2.237194  1.057829
   8.93639   8.93639      1.00  2.240714  1.019799
   8.93629   8.93629      1.00  2.232344   .985929
   8.93618   8.93618      1.00  2.237594   .952629
   8.93608   8.93608      1.00  2.243964   .918249
   8.93598   8.93598      1.00  2.235244   .884159
   8.93587   8.93587      1.00  2.235384   .849969
   8.93577   8.93577      1.00  2.239924   .820189
   8.93567   8.93567      1.00  2.234964   .789349
   8.93556   8.93556      1.00  2.227874   .760499
   8.93546   8.93546      1.00  2.216754   .724399
   8.93536   8.93536      1.00  2.232324   .702589
   8.93526   8.93526      1.00  2.238384   .680279
   8.93516   8.93516      1.00  2.239094   .652009
   8.93505   8.93505      1.00  2.239144   .626849
   8.93495   8.93495      1.00  2.237914   .604929
   8.93484   8.93484      1.00  2.240914   .584339
   8.93473   8.93473      1.00  2.240094   .564229
   8.93462   8.93462      1.00  2.232514   .542899
   8.93452   8.93452      1.00  2.235484   .524309
   8.93441   8.93441      1.00  2.233424   .506819
   8.93430   8.93430      1.00  2.225674   .487319
   8.93418   8.93418      1.00  2.238204   .471119
   8.93407   8.93407      1.00  2.236204   .456829
   8.93395   8.93395      1.00  2.223454   .441549
   8.93384   8.93384      1.00  2.235484   .432559
   8.93373   8.93373      1.00  2.238184   .420539
   8.93361   8.93361      1.00  2.233474   .406809
   8.93349   8.93349      1.00  2.234434   .393699
   8.93337   8.93337      1.00  2.239994   .385039
   8.93326   8.93326      1.00  2.232134   .376489
   8.93315   8.93315      1.00  2.234574   .367909
   8.93304   8.93304      1.00  2.230824   .356919
   8.93292   8.93292      1.00  2.229684   .347749
   8.93280   8.93280      1.00  2.229404   .342669
   8.93269   8.93269      1.00  2.239574   .337959
   8.93258   8.93258      1.00  2.239424   .332119
   8.93246   8.93246      1.00  2.228884   .322779
   8.93235   8.93235      1.00  2.232564   .318399
   8.93224   8.93224      1.00  2.231004   .316299
   8.93213   8.93213      1.00  2.232584   .310609
   8.93201   8.93201      1.00  2.227004   .305359
   8.93190   8.93190      1.00  2.227884   .299899
   8.93179   8.93179      1.00  2.226474   .297859
   8.93169   8.93169      1.00  2.235534   .298859
   8.93157   8.93157      1.00  2.232014   .293699
   8.93146   8.93146      1.00  2.232504   .293659
   8.93135   8.93135      1.00  2.231804   .291709
   8.93124   8.93124      1.00  2.235634   .290089
   8.93112   8.93112      1.00  2.231004   .289159
   8.93101   8.93101      1.00  2.231354   .285989
   8.93090   8.93090      1.00  2.229054   .284539
   8.93079   8.93079      1.00  2.219904   .282289
   8.93067   8.93067      1.00  2.229964   .284759
   8.93055   8.93055      1.00  2.227214   .283689
   8.93044   8.93044      1.00  2.229274   .282159
   8.93032   8.93032      1.00  2.233614   .282949
   8.93020   8.93020      1.00  2.236124   .285469
   8.93008   8.93008      1.00  2.233214   .285239
   8.92996   8.92996      1.00  2.230174   .285579
   8.92985   8.92985      1.00  2.229984   .284009
   8.92972   8.92972      1.00  2.224014   .282589
   8.92960   8.92960      1.00  2.226454   .283489
   8.92949   8.92949      1.00  2.231214   .286489
   8.92938   8.92938      1.00  2.225354   .283709
   8.92927   8.92927      1.00  2.213574   .281999
   8.92915   8.92915      1.00  2.231734   .283499
   8.92904   8.92904      1.00  2.231654   .283049
   8.92893   8.92893      1.00  2.231384   .281169
   8.92882   8.92882      1.00  2.231734   .281089
   8.92870   8.92870      1.00  2.229234   .278839
   8.92859   8.92859      1.00  2.230094   .279309
   8.92849   8.92849      1.00  2.230254   .280679
   8.92837   8.92837      1.00  2.227734   .278729
   8.92826   8.92826      1.00  2.229954   .279199
   8.92816   8.92816      1.00  2.227584   .278349
   8.92805   8.92805      1.00  2.229754   .279319
   8.92793   8.92793      1.00  2.229054   .279019
   8.92781   8.92781      1.00  2.233274   .280609
   8.92771   8.92771      1.00  2.231574   .277939
   8.92760   8.92760      1.00  2.223304   .280269
   8.92748   8.92748      1.00  2.232084   .280359
   8.92737   8.92737      1.00  2.230264   .279549
   8.92727   8.92727      1.00  2.222114   .275469
   8.92716   8.92716      1.00  2.224404   .277209
   8.92705   8.92705      1.00  2.229844   .278209
   8.92694   8.92694      1.00  2.231714   .277959
   8.92683   8.92683      1.00  2.233184   .276949
   8.92673   8.92673      1.00  2.233334   .276069
   8.92662   8.92662      1.00  2.233524   .276999
   8.92651   8.92651      1.00  2.232434   .283289
   8.92641   8.92641      1.00  2.231124   .281749
   8.92631   8.92631      1.00  2.232794   .280019
   8.92620   8.92620      1.00  2.219924   .277999
   8.92609   8.92609      1.00  2.221804   .277839
   8.92599   8.92599      1.00  2.228534   .279619
   8.92589   8.92589      1.00  2.226534   .281009
   8.92578   8.92578      1.00  2.228144   .278539
   8.92568   8.92568      1.00  2.236264   .281299
   8.92558   8.92558      1.00  2.234394   .283939
   8.92548   8.92548      1.00  2.229094   .282649
   8.92537   8.92537      1.00  2.230254   .283549
   8.92527   8.92527      1.00  2.225934   .284309
   8.92516   8.92516      1.00  2.228414   .285819
   8.92507   8.92507      1.00  2.226784   .286909
   8.92496   8.92496      1.00  2.227564   .286959
   8.92485   8.92485      1.00  2.222604   .287419
   8.92474   8.92474      1.00  2.211284   .286439
   8.92464   8.92464      1.00  2.228314   .289089
   8.92453   8.92453      1.00  2.232584   .291049
   8.92442   8.92442      1.00  2.234864   .292429
   8.92431   8.92431      1.00  2.231854   .293649
   8.92419   8.92419      1.00  2.225374   .293429
   8.92408   8.92408      1.00  2.226844   .295849
   8.92397   8.92397      1.00  2.227804   .296269
   8.92386   8.92386      1.00  2.223234   .298969
   8.92375   8.92375      1.00  2.228314   .299619
   8.92363   8.92363      1.00  2.222094   .300589
   8.92350   8.92350      1.00  2.223334   .302889
   8.92339   8.92339      1.00  2.229354   .305349
   8.92327   8.92327      1.00  2.213804   .302929
   8.92315   8.92315      1.00  2.227974   .307359
   8.92304   8.92304      1.00  2.230374   .310189
   8.92292   8.92292      1.00  2.232664   .312169
   8.92281   8.92281      1.00  2.225324   .311969
   8.92269   8.92269      1.00  2.225934   .314549
   8.92259   8.92259      1.00  2.225264   .316929
   8.92247   8.92247      1.00  2.225724   .317869
   8.92236   8.92236      1.00  2.224654   .320569
   8.92225   8.92225      1.00  2.227104   .322469
   8.92213   8.92213      1.00  2.228874   .325179
   8.92203   8.92203      1.00  2.228504   .325259
   8.92192   8.92192      1.00  2.230644   .327729
   8.92180   8.92180      1.00  2.227914   .328749
   8.92169   8.92169      1.00  2.212884   .327439
   8.92159   8.92159      1.00  2.224284   .331069
   8.92148   8.92148      1.00  2.225484   .333089
   8.92137   8.92137      1.00  2.222374   .332039
   8.92125   8.92125      1.00  2.225954   .333269
   8.92114   8.92114      1.00  2.230394   .334869
   8.92103   8.92103      1.00  2.227054   .335489
   8.92091   8.92091      1.00  2.227964   .338289
   8.92079   8.92079      1.00  2.228224   .338469
   8.92068   8.92068      1.00  2.228504   .338729
   8.92057   8.92057      1.00  2.230704   .340619
   8.92045   8.92045      1.00  2.229674   .340509
   8.92033   8.92033      1.00  2.223984   .341069
   8.92021   8.92021      1.00  2.220064   .339479
   8.92010   8.92010      1.00  2.225074   .344039
   8.91998   8.91998      1.00  2.223484   .344109
   8.91985   8.91985      1.00  2.226304   .346699
   8.91974   8.91974      1.00  2.227814   .345989
   8.91963   8.91963      1.00  2.232724   .347559
   8.91951   8.91951      1.00  2.233804   .347089
   8.91939   8.91939      1.00  2.228404   .347139
   8.91929   8.91929      1.00  2.226184   .347109
   8.91917   8.91917      1.00  2.223674   .346069
   8.91905   8.91905      1.00  2.222254   .347959
   8.91894   8.91894      1.00  2.223334   .345759
   8.91883   8.91883      1.00  2.224674   .346759
   8.91872   8.91872      1.00  2.212064   .345369
   8.91861   8.91861      1.00  2.229134   .347859
   8.91850   8.91850      1.00  2.227744   .346619
   8.91840   8.91840      1.00  2.228764   .346139
   8.91828   8.91828      1.00  2.232474   .347889
   8.91817   8.91817      1.00  2.227224   .345759
   8.91805   8.91805      1.00  2.227964   .347259
   8.91795   8.91795      1.00  2.227904   .347229
   8.91784   8.91784      1.00  2.225864   .346599
   8.91772   8.91772      1.00  2.223244   .345079
   8.91761   8.91761      1.00  2.227164   .345829
   8.91751   8.91751      1.00  2.228054   .345799
   8.91740   8.91740      1.00  2.230274   .346389
   8.91729   8.91729      1.00  2.214224   .342389
   8.91718   8.91718      1.00  2.229784   .346129
   8.91707   8.91707      1.00  2.230704   .345659
   8.91697   8.91697      1.00  2.229324   .344149
   8.91686   8.91686      1.00  2.228924   .342919
   8.91674   8.91674      1.00  2.220894   .340029
   8.91664   8.91664      1.00  2.225924   .340069
   8.91653   8.91653      1.00  2.224334   .339799
   8.91642   8.91642      1.00  2.228684   .339469
   8.91632   8.91632      1.00  2.227604   .337979
   8.91621   8.91621      1.00  2.235144   .339149
   8.91611   8.91611      1.00  2.232214   .339349
   8.91601   8.91601      1.00  2.226234   .335939
   8.91590   8.91590      1.00  2.225304   .334099
   8.91580   8.91580      1.00  2.223864   .334399
   8.91570   8.91570      1.00  2.228454   .334689
   8.91559   8.91559      1.00  2.225854   .333189
   8.91549   8.91549      1.00  2.224504   .334619
   8.91539   8.91539      1.00  2.225374   .333019
   8.91530   8.91530      1.00  2.223564   .333339
   8.91519   8.91519      1.00  2.229054   .332129
   8.91507   8.91507      1.00  2.227414   .330519
   8.91498   8.91498      1.00  2.232054   .331699
   8.91488   8.91488      1.00  2.229234   .330759
   8.91477   8.91477      1.00  2.227954   .328789
   8.91466   8.91466      1.00  2.222224   .328139
   8.91455   8.91455      1.00  2.221364   .327569
   8.91444   8.91444      1.00  2.212974   .327219
   8.91433   8.91433      1.00  2.217444   .324129
   8.91422   8.91422      1.00  2.223754   .322979
   8.91411   8.91411      1.00  2.228964   .324189
   8.91399   8.91399      1.00  2.231204   .322039
   8.91388   8.91388      1.00  2.226914   .318239
   8.91376   8.91376      1.00  2.228414   .318029
   8.91365   8.91365      1.00  2.228394   .316089
   8.91354   8.91354      1.00  2.223954   .315959
   8.91342   8.91342      1.00  2.223254   .314479
   8.91330   8.91330      1.00  2.218424   .313759
   8.91319   8.91319      1.00  2.221664   .313309
   8.91308   8.91308      1.00  2.227254   .312439
   8.91296   8.91296      1.00  2.221794   .311869
   8.91284   8.91284      1.00  2.209884   .307319
   8.91273   8.91273      1.00  2.222084   .308209
   8.91262   8.91262      1.00  2.227844   .308769
   8.91251   8.91251      1.00  2.220824   .306349
   8.91239   8.91239      1.00  2.223694   .303379
   8.91228   8.91228      1.00  2.224264   .302629
   8.91217   8.91217      1.00  2.219584   .302379
   8.91206   8.91206      1.00  2.218184   .300359
   8.91195   8.91195      1.00  2.214544   .297569
   8.91184   8.91184      1.00  2.219614   .298749
   8.91173   8.91173      1.00  2.221474   .298159
   8.91162   8.91162      1.00  2.220804   .296729
   8.91151   8.91151      1.00  2.224694   .295389
   8.91140   8.91140      1.00  2.221304   .294849
   8.91130   8.91130      1.00  2.217184   .292819
   8.91118   8.91118      1.00  2.210404   .290599
   8.91106   8.91106      1.00  2.216164   .291539
   8.91095   8.91095      1.00  2.220654   .289999
   8.91084   8.91084      1.00  2.213474   .287359
   8.91072   8.91072      1.00  2.212334   .287419
   8.91060   8.91060      1.00  2.212614   .286699
   8.91049   8.91049      1.00  2.217904   .286319
   8.91038   8.91038      1.00  2.219234   .285959
   8.91026   8.91026      1.00  2.218924   .284259
   8.91013   8.91013      1.00  2.218334   .284939
   8.91002   8.91002      1.00  2.216784   .281249
   8.90991   8.90991      1.00  2.217574   .281019
   8.90978   8.90978      1.00  2.210114   .278029
   8.90966   8.90966      1.00  2.208684   .276949
   8.90955   8.90955      1.00  2.198084   .274659
   8.90944   8.90944      1.00  2.213724   .276519
   8.90933   8.90933      1.00  2.210634   .275379
   8.90921   8.90921      1.00  2.214814   .273979
   8.90910   8.90910      1.00  2.219404   .273379
   8.90900   8.90900      1.00  2.220964   .273359
   8.90888   8.90888      1.00  2.213594   .273939
   8.90877   8.90877      1.00  2.212574   .273499
   8.90866   8.90866      1.00  2.210944   .272739
   8.90855   8.90855      1.00  2.204554   .273699
   8.90844   8.90844      1.00  2.212544   .271409
   8.90832   8.90832      1.00  2.210204   .271629
   8.90822   8.90822      1.00  2.208724   .271829
   8.90811   8.90811      1.00  2.215054   .273149
   8.90800   8.90800      1.00  2.201104   .270609
   8.90788   8.90788      1.00  2.208574   .272469
   8.90778   8.90778      1.00  2.214624   .273309
   8.90766   8.90766      1.00  2.213504   .272449
   8.90755   8.90755      1.00  2.210974   .273789
   8.90744   8.90744      1.00  2.208434   .270779
   8.90734   8.90734      1.00  2.207814   .270369
   8.90723   8.90723      1.00  2.203514   .269659
   8.90712   8.90712      1.00  2.200654   .270269
   8.90701   8.90701      1.00  2.205464   .271729
   8.90690   8.90690      1.00  2.209814   .271269
   8.90680   8.90680      1.00  2.210314   .271899
   8.90668   8.90668      1.00  2.209174   .271649
   8.90658   8.90658      1.00  2.196504   .271849
   8.90648   8.90648      1.00  2.205744   .272529
   8.90637   8.90637      1.00  2.202314   .271989
   8.90626   8.90626      1.00  2.201204   .273239
   8.90616   8.90616      1.00  2.195724   .272429
   8.90606   8.90606      1.00  2.204324   .273899
   8.90596   8.90596      1.00  2.203324   .274039
   8.90585   8.90585      1.00  2.204014   .276369
   8.90575   8.90575      1.00  2.204884   .279079
   8.90564   8.90564      1.00  2.206824   .279009
   8.90554   8.90554      1.00  2.207984   .280799
   8.90544   8.90544      1.00  2.198734   .280559
   8.90533   8.90533      1.00  2.202834   .279489
   8.90523   8.90523      1.00  2.200644   .281159
   8.90513   8.90513      1.00  2.200414   .281639
   8.90503   8.90503      1.00  2.188264   .282699
   8.90492   8.90492      1.00  2.190804   .282809
   8.90482   8.90482      1.00  2.203774   .285899
   8.90471   8.90471      1.00  2.201464   .285969
   8.90460   8.90460      1.00  2.204214   .287409
   8.90449   8.90449      1.00  2.203304   .290159
   8.90438   8.90438      1.00  2.203294   .289629
   8.90427   8.90427      1.00  2.200954   .291469
   8.90416   8.90416      1.00  2.194494   .290499
   8.90404   8.90404      1.00  2.193024   .290319
   8.90393   8.90393      1.00  2.193824   .290919
   8.90382   8.90382      1.00  2.199924   .292359
   8.90370   8.90370      1.00  2.197514   .293239
   8.90358   8.90358      1.00  2.197044   .291049
   8.90347   8.90347      1.00  2.189434   .291349
   8.90336   8.90336      1.00  2.198854   .292739
   8.90324   8.90324      1.00  2.199564   .294059
   8.90312   8.90312      1.00  2.199204   .294259
   8.90301   8.90301      1.00  2.200344   .295299
   8.90289   8.90289      1.00  2.196994   .296199
   8.90278   8.90278      1.00  2.191494   .296259
   8.90266   8.90266      1.00  2.193234   .296689
   8.90255   8.90255      1.00  2.190864   .296629
   8.90244   8.90244      1.00  2.192644   .298029
   8.90233   8.90233      1.00  2.195404   .298839
   8.90221   8.90221      1.00  2.198234   .299829
   8.90211   8.90211      1.00  2.200524   .299969
   8.90200   8.90200      1.00  2.201804   .302119
   8.90188   8.90188      1.00  2.187984   .300879
   8.90177   8.90177      1.00  2.187134   .300499
   8.90167   8.90167      1.00  2.192684   .301689
   8.90156   8.90156      1.00  2.191654   .303789
   8.90144   8.90144      1.00  2.186984   .302639
   8.90133   8.90133      1.00  2.197134   .304379
   8.90122   8.90122      1.00  2.198114   .305779
   8.90111   8.90111      1.00  2.197634   .306879
   8.90099   8.90099      1.00  2.197064   .306299
   8.90087   8.90087      1.00  2.202174   .309409
   8.90076   8.90076      1.00  2.198954   .309149
   8.90065   8.90065      1.00  2.196274   .308759
   8.90053   8.90053      1.00  2.194604   .308029
   8.90041   8.90041      1.00  2.192934   .307519
   8.90030   8.90030      1.00  2.184254   .305389
   8.90018   8.90018      1.00  2.194054   .310349
   8.90006   8.90006      1.00  2.198124   .312319
   8.89994   8.89994      1.00  2.196154   .311169
   8.89982   8.89982      1.00  2.202754   .314949
   8.89971   8.89971      1.00  2.204064   .316929
   8.89959   8.89959      1.00  2.198504   .314559
   8.89947   8.89947      1.00  2.203034   .316339
   8.89936   8.89936      1.00  2.203674   .316519
   8.89925   8.89925      1.00  2.193884   .314409
   8.89914   8.89914      1.00  2.191404   .313369
   8.89902   8.89902      1.00  2.195434   .313539
   8.89891   8.89891      1.00  2.198544   .315939
   8.89880   8.89880      1.00  2.202994   .317319
   8.89869   8.89869      1.00  2.191844   .308229
   8.89857   8.89857      1.00  2.201594   .304149
   8.89847   8.89847      1.00  2.200534   .302119
   8.89836   8.89836      1.00  2.205964   .316739
   8.89824   8.89824      1.00  2.202344   .317569
   8.89813   8.89813      1.00  2.199614   .316719
   8.89803   8.89803      1.00  2.200774   .317199
   8.89792   8.89792      1.00  2.200404   .317949
   8.89780   8.89780      1.00  2.195234   .316349
   8.89769   8.89769      1.00  2.194904   .316309
   8.89759   8.89759      1.00  2.203604   .318769
   8.89749   8.89749      1.00  2.206784   .320989
   8.89737   8.89737      1.00  2.206544   .320399
   8.89726   8.89726      1.00  2.205744   .318859
   8.89715   8.89715      1.00  2.198504   .319389
   8.89704   8.89704      1.00  2.198434   .319369
   8.89693   8.89693      1.00  2.202144   .320099
   8.89682   8.89682      1.00  2.201144   .320209
   8.89672   8.89672      1.00  2.197434   .322119
   8.89661   8.89661      1.00  2.202124   .321479
   8.89650   8.89650      1.00  2.201164   .322299
   8.89640   8.89640      1.00  2.203424   .322979
   8.89630   8.89630      1.00  2.210194   .324659
   8.89619   8.89619      1.00  2.205874   .323439
   8.89609   8.89609      1.00  2.204624   .324069
   8.89598   8.89598      1.00  2.202034   .324129
   8.89588   8.89588      1.00  2.201344   .323139
   8.89578   8.89578      1.00  2.185354   .320669
   8.89567   8.89567      1.00  2.198604   .321519
   8.89557   8.89557      1.00  2.205344   .324949
   8.89547   8.89547      1.00  2.203754   .325819
   8.89537   8.89537      1.00  2.206234   .326329
   8.89527   8.89527      1.00  2.203584   .327529
   8.89516   8.89516      1.00  2.204284   .326569
   8.89506   8.89506      1.00  2.210174   .329109
   8.89496   8.89496      1.00  2.209674   .328949
   8.89485   8.89485      1.00  2.203894   .330809
   8.89474   8.89474      1.00  2.201794   .329149
   8.89464   8.89464      1.00  2.201734   .328289
   8.89453   8.89453      1.00  2.201564   .328549
   8.89441   8.89441      1.00  2.198174   .327329
   8.89430   8.89430      1.00  2.188254   .324639
   8.89420   8.89420      1.00  2.207224   .328449
   8.89409   8.89409      1.00  2.208624   .329429
   8.89397   8.89397      1.00  2.207554   .327969
   8.89385   8.89385      1.00  2.209994   .329979
   8.89374   8.89374      1.00  2.204194   .329729
   8.89363   8.89363      1.00  2.205294   .329589
   8.89350   8.89350      1.00  2.205704   .330859
   8.89339   8.89339      1.00  2.202194   .329009
   8.89328   8.89328      1.00  2.204044   .329769
   8.89316   8.89316      1.00  2.205784   .327229
   8.89305   8.89305      1.00  2.209784   .328059
   8.89293   8.89293      1.00  2.207464   .328449
   8.89282   8.89282      1.00  2.209954   .327679
   8.89271   8.89271      1.00  2.197614   .325899
   8.89259   8.89259      1.00  2.207444   .328199
   8.89248   8.89248      1.00  2.207524   .328119
   8.89237   8.89237      1.00  2.204674   .328109
   8.89225   8.89225      1.00  2.206034   .330649
   8.89214   8.89214      1.00  2.201544   .330499
   8.89202   8.89202      1.00  2.206354   .328969
   8.89192   8.89192      1.00  2.203904   .327999
   8.89181   8.89181      1.00  2.207454   .327669
   8.89170   8.89170      1.00  2.211354   .327819
   8.89159   8.89159      1.00  2.214434   .329259
   8.89148   8.89148      1.00  2.207784   .327299
   8.89137   8.89137      1.00  2.207494   .326189
   8.89126   8.89126      1.00  2.205104   .327429
   8.89114   8.89114      1.00  2.187984   .324519
   8.89103   8.89103      1.00  2.203604   .327089
   8.89092   8.89092      1.00  2.210174   .326819
   8.89081   8.89081      1.00  2.207894   .325399
   8.89069   8.89069      1.00  2.211304   .327939
   8.89058   8.89058      1.00  2.209074   .327459
   8.89046   8.89046      1.00  2.207694   .325319
   8.89034   8.89034      1.00  2.211464   .327999
   8.89022   8.89022      1.00  2.213934   .328569
   8.89010   8.89010      1.00  2.209394   .327389
   8.88999   8.88999      1.00  2.209494   .327979
   8.88986   8.88986      1.00  2.204754   .326069
   8.88974   8.88974      1.00  2.208654   .325019
   8.88963   8.88963      1.00  2.206824   .325079
   8.88952   8.88952      1.00  2.191624   .324209
   8.88940   8.88940      1.00  2.208174   .325449
   8.88929   8.88929      1.00  2.214374   .325109
   8.88918   8.88918      1.00  2.213874   .324649
   8.88907   8.88907      1.00  2.212784   .323359
   8.88895   8.88895      1.00  2.210164   .322589
   8.88884   8.88884      1.00  2.211744   .323509
   8.88873   8.88873      1.00  2.209944   .322239
   8.88862   8.88862      1.00  2.207414   .322679
   8.88851   8.88851      1.00  2.207904   .322079
   8.88839   8.88839      1.00  2.208914   .321349
   8.88829   8.88829      1.00  2.211114   .322309
   8.88819   8.88819      1.00  2.214904   .321379
   8.88807   8.88807      1.00  2.214144   .320959
   8.88796   8.88796      1.00  2.215634   .321469
   8.88785   8.88785      1.00  2.208354   .321329
   8.88775   8.88775      1.00  2.198034   .318709
   8.88763   8.88763      1.00  2.211634   .321819
   8.88751   8.88751      1.00  2.210724   .321489
   8.88741   8.88741      1.00  2.210354   .322139
   8.88730   8.88730      1.00  2.208734   .323799
   8.88719   8.88719      1.00  2.215064   .323899
   8.88707   8.88707      1.00  2.212434   .323829
   8.88697   8.88697      1.00  2.218944   .321259
   8.88687   8.88687      1.00  2.219304   .323209
   8.88675   8.88675      1.00  2.216404   .320679
   8.88664   8.88664      1.00  2.220664   .317769
   8.88654   8.88654      1.00  2.213924   .317449
   8.88644   8.88644      1.00  2.215494   .317549
   8.88633   8.88633      1.00  2.207964   .314779
   8.88622   8.88622      1.00  2.204744   .314719
   8.88613   8.88613      1.00  2.212354   .313279
   8.88602   8.88602      1.00  2.215804   .316849
   8.88592   8.88592      1.00  2.220534   .314739
   8.88581   8.88581      1.00  2.220934   .314519
   8.88571   8.88571      1.00  2.220354   .315529
   8.88561   8.88561      1.00  2.218554   .314839
   8.88550   8.88550      1.00  2.222984   .315559
   8.88540   8.88540      1.00  2.216904   .313269
   8.88530   8.88530      1.00  2.217614   .314569
   8.88520   8.88520      1.00  2.218164   .315199
   8.88510   8.88510      1.00  2.215684   .316019
   8.88499   8.88499      1.00  2.218904   .316559
   8.88489   8.88489      1.00  2.220284   .316599
   8.88479   8.88479      1.00  2.208344   .313599
   8.88468   8.88468      1.00  2.222684   .316489
   8.88456   8.88456      1.00  2.224814   .316439
   8.88445   8.88445      1.00  2.219974   .313019
   8.88435   8.88435      1.00  2.220534   .314479
   8.88423   8.88423      1.00  2.219204   .314539
   8.88412   8.88412      1.00  2.215244   .313709
   8.88401   8.88401      1.00  2.215864   .311599
   8.88390   8.88390      1.00  2.220784   .311639
   8.88379   8.88379      1.00  2.219654   .311049
   8.88367   8.88367      1.00  2.218634   .310849
   8.88355   8.88355      1.00  2.224424   .311229
   8.88344   8.88344      1.00  2.224074   .308519
   8.88332   8.88332      1.00  2.216264   .308829
   8.88320   8.88320      1.00  2.214924   .307479
   8.88309   8.88309      1.00  2.218414   .308319
   8.88298   8.88298      1.00  2.218694   .307159
   8.88287   8.88287      1.00  2.218374   .306899
   8.88275   8.88275      1.00  2.221084   .307529
   8.88264   8.88264      1.00  2.217044   .306419
   8.88253   8.88253      1.00  2.221224   .308289
   8.88241   8.88241      1.00  2.220284   .307229
   8.88230   8.88230      1.00  2.220634   .306629
   8.88219   8.88219      1.00  2.220944   .305829
   8.88209   8.88209      1.00  2.224454   .308239
   8.88198   8.88198      1.00  2.221684   .306519
   8.88187   8.88187      1.00  2.217624   .305599
   8.88176   8.88176      1.00  2.214114   .305719
   8.88165   8.88165      1.00  2.201164   .304589
   8.88154   8.88154      1.00  2.215994   .305799
   8.88143   8.88143      1.00  2.218724   .306859
   8.88132   8.88132      1.00  2.221744   .307279
   8.88121   8.88121      1.00  2.221094   .309129
   8.88109   8.88109      1.00  2.221664   .310179
   8.88098   8.88098      1.00  2.220984   .308929
   8.88088   8.88088      1.00  2.218364   .311009
   8.88076   8.88076      1.00  2.221204   .310309
   8.88064   8.88064      1.00  2.214814   .307439
   8.88053   8.88053      1.00  2.217694   .308419
   8.88041   8.88041      1.00  2.215214   .310119
   8.88029   8.88029      1.00  2.218344   .307919
   8.88017   8.88017      1.00  2.217224   .307929
   8.88005   8.88005      1.00  2.204974   .307219
   8.87994   8.87994      1.00  2.225204   .309729
   8.87983   8.87983      1.00  2.219164   .307429
   8.87971   8.87971      1.00  2.216494   .307749
   8.87959   8.87959      1.00  2.217514   .308409
   8.87948   8.87948      1.00  2.217744   .307829
   8.87937   8.87937      1.00  2.213634   .307829
   8.87925   8.87925      1.00  2.212054   .308509
   8.87913   8.87913      1.00  2.215754   .310499
   8.87902   8.87902      1.00  2.211824   .311099
   8.87891   8.87891      1.00  2.218764   .311599
   8.87880   8.87880      1.00  2.220244   .310669
   8.87869   8.87869      1.00  2.217694   .311649
   8.87858   8.87858      1.00  2.220344   .311259
   8.87848   8.87848      1.00  2.205694   .309789
   8.87836   8.87836      1.00  2.211674   .312129
   8.87825   8.87825      1.00  2.213944   .314619
   8.87814   8.87814      1.00  2.215054   .312779
   8.87804   8.87804      1.00  2.216144   .312369
   8.87792   8.87792      1.00  2.216364   .312589
   8.87780   8.87780      1.00  2.215094   .312919
   8.87770   8.87770      1.00  2.216114   .312389
   8.87759   8.87759      1.00  2.216804   .313899
   8.87747   8.87747      1.00  2.217824   .313479
   8.87736   8.87736      1.00  2.219624   .314119
   8.87726   8.87726      1.00  2.214204   .311799
   8.87716   8.87716      1.00  2.215254   .313289
   8.87704   8.87704      1.00  2.210654   .311559
   8.87693   8.87693      1.00  2.207504   .312159
   8.87682   8.87682      1.00  2.212024   .311679
   8.87672   8.87672      1.00  2.213714   .313479
   8.87661   8.87661      1.00  2.214884   .313889
   8.87650   8.87650      1.00  2.218724   .313729
   8.87639   8.87639      1.00  2.219344   .314849
   8.87629   8.87629      1.00  2.218104   .314249
   8.87618   8.87618      1.00  2.221474   .316379
   8.87608   8.87608      1.00  2.215694   .316029
   8.87598   8.87598      1.00  2.211454   .316349
   8.87588   8.87588      1.00  2.213494   .318049
   8.87577   8.87577      1.00  2.211684   .317429
   8.87566   8.87566      1.00  2.214514   .317329
   8.87556   8.87556      1.00  2.202714   .317359
   8.87547   8.87547      1.00  2.217714   .320109
   8.87536   8.87536      1.00  2.216044   .321069
   8.87525   8.87525      1.00  2.220284   .319909
   8.87516   8.87516      1.00  2.216684   .322169
   8.87505   8.87505      1.00  2.217614   .320779
   8.87495   8.87495      1.00  2.217954   .321329
   8.87484   8.87484      1.00  2.214764   .321439
   8.87473   8.87473      1.00  2.214144   .321949
   8.87462   8.87462      1.00  2.215344   .321989
   8.87451   8.87451      1.00  2.215194   .322119
   8.87440   8.87440      1.00  2.217114   .323929
   8.87429   8.87429      1.00  2.218184   .323929
   8.87418   8.87418      1.00  2.216094   .324769
   8.87407   8.87407      1.00  2.215994   .326599
   8.87395   8.87395      1.00  2.219364   .326939
   8.87383   8.87383      1.00  2.217844   .327489
   8.87373   8.87373      1.00  2.214644   .325709
   8.87361   8.87361      1.00  2.216714   .325039
   8.87349   8.87349      1.00  2.214944   .325969
   8.87337   8.87337      1.00  2.212984   .326559
   8.87326   8.87326      1.00  2.218064   .328059
   8.87314   8.87314      1.00  2.220554   .329429
   8.87303   8.87303      1.00  2.216744   .329659
   8.87292   8.87292      1.00  2.214854   .327269
   8.87280   8.87280      1.00  2.220474   .326879
   8.87268   8.87268      1.00  2.219304   .330129
   8.87257   8.87257      1.00  2.204234   .328989
   8.87246   8.87246      1.00  2.213614   .330549
   8.87234   8.87234      1.00  2.213444   .328999
   8.87223   8.87223      1.00  2.214124   .330219
   8.87212   8.87212      1.00  2.217504   .331319
   8.87201   8.87201      1.00  2.217484   .329989
   8.87190   8.87190      1.00  2.217024   .331429
   8.87179   8.87179      1.00  2.221364   .330269
   8.87167   8.87167      1.00  2.220984   .329539
   8.87157   8.87157      1.00  2.215394   .328149
   8.87146   8.87146      1.00  2.217734   .327199
   8.87135   8.87135      1.00  2.212794   .328799
   8.87123   8.87123      1.00  2.211934   .328779
   8.87112   8.87112      1.00  2.213954   .329789
   8.87101   8.87101      1.00  2.209034   .328569
   8.87089   8.87089      1.00  2.211044   .328899
   8.87078   8.87078      1.00  2.217914   .330989
   8.87066   8.87066      1.00  2.222544   .330699
   8.87055   8.87055      1.00  2.216144   .331149
   8.87043   8.87043      1.00  2.217444   .332389
   8.87031   8.87031      1.00  2.217954   .332639
   8.87019   8.87019      1.00  2.217294   .331529
   8.87008   8.87008      1.00  2.217764   .332069
   8.86996   8.86996      1.00  2.214484   .331389
   8.86983   8.86983      1.00  2.214794   .332839
   8.86972   8.86972      1.00  2.213734   .333099
   8.86960   8.86960      1.00  2.217354   .333739
   8.86948   8.86948      1.00  2.216444   .332799
   8.86937   8.86937      1.00  2.205184   .331009
   8.86927   8.86927      1.00  2.221814   .335399
   8.86916   8.86916      1.00  2.218194   .335389
   8.86903   8.86903      1.00  2.219774   .335689
   8.86891   8.86891      1.00  2.213584   .335269
   8.86881   8.86881      1.00  2.214824   .336269
   8.86871   8.86871      1.00  2.216534   .335289
   8.86859   8.86859      1.00  2.215344   .335859
   8.86848   8.86848      1.00  2.216994   .337369
   8.86837   8.86837      1.00  2.217244   .336579
   8.86827   8.86827      1.00  2.221674   .338839
   8.86816   8.86816      1.00  2.215404   .337099
   8.86804   8.86804      1.00  2.221634   .338249
   8.86793   8.86793      1.00  2.217594   .338799
   8.86782   8.86782      1.00  2.217354   .337689
   8.86770   8.86770      1.00  2.207604   .335769
   8.86759   8.86759      1.00  2.209924   .336459
   8.86749   8.86749      1.00  2.213774   .339799
   8.86739   8.86739      1.00  2.219204   .341639
   8.86727   8.86727      1.00  2.218324   .342169
   8.86716   8.86716      1.00  2.214274   .341669
   8.86705   8.86705      1.00  2.216184   .341739
   8.86694   8.86694      1.00  2.216144   .341789
   8.86683   8.86683      1.00  2.217074   .342389
   8.86672   8.86672      1.00  2.213884   .342999
   8.86662   8.86662      1.00  2.213474   .343209
   8.86652   8.86652      1.00  2.208944   .342459
   8.86641   8.86641      1.00  2.207874   .339189
   8.86630   8.86630      1.00  2.208844   .342609
   8.86620   8.86620      1.00  2.197194   .340859
   8.86610   8.86610      1.00  2.217924   .342969
   8.86599   8.86599      1.00  2.216014   .344839
   8.86589   8.86589      1.00  2.217864   .344599
   8.86578   8.86578      1.00  2.213304   .343559
   8.86568   8.86568      1.00  2.212154   .343199
   8.86558   8.86558      1.00  2.211144   .344009
   8.86547   8.86547      1.00  2.215744   .343279
   8.86537   8.86537      1.00  2.211544   .341589
   8.86527   8.86527      1.00  2.208454   .341789
   8.86516   8.86516      1.00  2.203994   .338879
   8.86506   8.86506      1.00  2.210704   .342249
   8.86496   8.86496      1.00  2.211104   .340889
   8.86486   8.86486      1.00  2.213074   .342739
   8.86474   8.86474      1.00  2.202194   .341959
   8.86463   8.86463      1.00  2.211234   .342389
   8.86453   8.86453      1.00  2.209134   .339869
   8.86442   8.86442      1.00  2.210054   .341779
   8.86430   8.86430      1.00  2.207444   .342409
   8.86420   8.86420      1.00  2.203344   .341569
   8.86409   8.86409      1.00  2.209134   .342609
   8.86398   8.86398      1.00  2.208254   .341909
   8.86386   8.86386      1.00  2.203734   .340459
   8.86374   8.86374      1.00  2.210574   .342209
   8.86362   8.86362      1.00  2.211314   .343489
   8.86351   8.86351      1.00  2.214224   .345359
   8.86338   8.86338      1.00  2.208624   .347579
   8.86327   8.86327      1.00  2.191364   .345899
   8.86316   8.86316      1.00  2.200844   .347199
   8.86305   8.86305      1.00  2.202834   .346359
   8.86293   8.86293      1.00  2.205814   .346019
   8.86281   8.86281      1.00  2.208204   .343999
   8.86270   8.86270      1.00  2.206984   .344089
   8.86259   8.86259      1.00  2.207474   .343729
   8.86247   8.86247      1.00  2.210614   .345029
   8.86236   8.86236      1.00  2.204694   .343769
   8.86225   8.86225      1.00  2.203534   .343369
   8.86214   8.86214      1.00  2.210064   .344579
   8.86203   8.86203      1.00  2.205094   .342589
   8.86192   8.86192      1.00  2.202944   .344069
   8.86181   8.86181      1.00  2.201664   .343539
   8.86171   8.86171      1.00  2.192964   .340749
   8.86159   8.86159      1.00  2.201344   .345689
   8.86147   8.86147      1.00  2.205164   .345599
   8.86136   8.86136      1.00  2.207374   .346759
   8.86125   8.86125      1.00  2.208414   .345229
   8.86114   8.86114      1.00  2.206274   .344359
   8.86102   8.86102      1.00  2.207494   .345669
   8.86091   8.86091      1.00  2.204724   .346599
   8.86080   8.86080      1.00  2.204774   .344109
   8.86068   8.86068      1.00  2.200564   .344019
   8.86056   8.86056      1.00  2.200744   .342869
   8.86044   8.86044      1.00  2.201324   .344399
   8.86033   8.86033      1.00  2.200984   .347119
   8.86021   8.86021      1.00  2.194784   .345849
   8.86009   8.86009      1.00  2.205144   .345229
   8.85998   8.85998      1.00  2.207414   .347399
   8.85986   8.85986      1.00  2.205444   .346149
   8.85974   8.85974      1.00  2.203494   .346599
   8.85962   8.85962      1.00  2.201934   .346599
   8.85952   8.85952      1.00  2.202404   .348629
   8.85941   8.85941      1.00  2.204234   .347249
   8.85928   8.85928      1.00  2.199114   .346279
   8.85917   8.85917      1.00  2.199134   .345349
   8.85905   8.85905      1.00  2.201974   .346849
   8.85895   8.85895      1.00  2.205374   .347719
   8.85883   8.85883      1.00  2.205854   .346259
   8.85871   8.85871      1.00  2.205634   .344939
   8.85861   8.85861      1.00  2.206244   .345739
   8.85851   8.85851      1.00  2.188624   .344699
   8.85840   8.85840      1.00  2.196224   .347189
   8.85828   8.85828      1.00  2.197524   .348129
   8.85817   8.85817      1.00  2.198874   .347509
   8.85806   8.85806      1.00  2.202664   .347279
   8.85795   8.85795      1.00  2.201274   .347689
   8.85784   8.85784      1.00  2.202164   .348399
   8.85773   8.85773      1.00  2.200134   .347909
   8.85762   8.85762      1.00  2.205504   .346939
   8.85751   8.85751      1.00  2.199824   .345199
   8.85740   8.85740      1.00  2.201834   .346359
   8.85729   8.85729      1.00  2.201164   .344889
   8.85719   8.85719      1.00  2.200074   .346089
   8.85708   8.85708      1.00  2.201564   .344429
   8.85696   8.85696      1.00  2.179184   .343019
   8.85685   8.85685      1.00  2.198344   .344019
   8.85675   8.85675      1.00  2.197644   .346869
   8.85664   8.85664      1.00  2.200104   .345369
   8.85653   8.85653      1.00  2.202204   .346079
   8.85643   8.85643      1.00  2.202334   .344539
   8.85633   8.85633      1.00  2.203974   .345989
   8.85622   8.85622      1.00  2.198044   .343779
   8.85612   8.85612      1.00  2.197304   .343909
   8.85602   8.85602      1.00  2.191324   .345039
   8.85591   8.85591      1.00  2.193764   .346109
   8.85581   8.85581      1.00  2.191454   .346599
   8.85570   8.85570      1.00  2.194144   .347139
   8.85560   8.85560      1.00  2.196404   .346029
   8.85551   8.85551      1.00  2.185104   .344929
   8.85540   8.85540      1.00  2.199024   .348089
   8.85530   8.85530      1.00  2.198724   .346839
   8.85520   8.85520      1.00  2.196194   .344689
   8.85509   8.85509      1.00  2.197544   .344559
   8.85498   8.85498      1.00  2.190144   .344479
   8.85488   8.85488      1.00  2.190654   .343689
   8.85478   8.85478      1.00  2.191054   .344899
   8.85467   8.85467      1.00  2.194614   .345489
   8.85455   8.85455      1.00  2.190954   .345599
   8.85444   8.85444      1.00  2.192684   .344889
   8.85433   8.85433      1.00  2.194594   .345309
   8.85422   8.85422      1.00  2.194734   .343829
   8.85411   8.85411      1.00  2.181734   .341489
   8.85399   8.85399      1.00  2.187384   .344549
   8.85389   8.85389      1.00  2.191994   .344389
   8.85377   8.85377      1.00  2.186934   .344739
   8.85365   8.85365      1.00  2.184464   .345959
   8.85354   8.85354      1.00  2.187124   .342989
   8.85342   8.85342      1.00  2.190094   .344109
   8.85331   8.85331      1.00  2.193114   .345029
   8.85320   8.85320      1.00  2.190914   .344229
   8.85308   8.85308      1.00  2.186694   .343289
   8.85297   8.85297      1.00  2.191174   .344279
   8.85285   8.85285      1.00  2.193484   .344889
   8.85273   8.85273      1.00  2.189794   .343639
   8.85261   8.85261      1.00  2.186464   .342699
   8.85250   8.85250      1.00  2.170314   .340689
   8.85239   8.85239      1.00  2.185824   .343219
   8.85227   8.85227      1.00  2.183224   .343439
   8.85216   8.85216      1.00  2.185754   .343819
   8.85205   8.85205      1.00  2.188054   .344639
   8.85195   8.85195      1.00  2.191794   .344649
   8.85184   8.85184      1.00  2.188614   .343929
   8.85173   8.85173      1.00  2.185724   .342939
   8.85162   8.85162      1.00  2.186824   .343929
   8.85151   8.85151      1.00  2.184194   .343959
   8.85139   8.85139      1.00  2.184354   .346309
   8.85128   8.85128      1.00  2.180514   .346579
   8.85117   8.85117      1.00  2.178324   .346379
   8.85106   8.85106      1.00  2.169054   .343489
   8.85095   8.85095      1.00  2.181374   .343539
   8.85083   8.85083      1.00  2.186304   .344449
   8.85072   8.85072      1.00  2.187624   .343769
   8.85061   8.85061      1.00  2.189434   .344569
   8.85048   8.85048      1.00  2.183004   .342809
   8.85036   8.85036      1.00  2.181764   .341479
   8.85025   8.85025      1.00  2.180264   .342949
   8.85013   8.85013      1.00  2.183844   .342089
   8.85000   8.85000      1.00  2.177304   .341599
   8.84988   8.84988      1.00  2.180254   .341349
   8.84977   8.84977      1.00  2.180374   .342339
   8.84966   8.84966      1.00  2.184514   .343569
   8.84954   8.84954      1.00  2.182244   .342009
   8.84942   8.84942      1.00  2.171114   .340779
   8.84931   8.84931      1.00  2.185644   .343909
   8.84920   8.84920      1.00  2.183074   .341819
   8.84908   8.84908      1.00  2.184984   .341599
   8.84896   8.84896      1.00  2.182054   .342409
   8.84886   8.84886      1.00  2.178494   .342899
   8.84876   8.84876      1.00  2.182654   .344019
   8.84864   8.84864      1.00  2.182854   .342539
   8.84853   8.84853      1.00  2.180994   .341979
   8.84842   8.84842      1.00  2.186274   .342489
   8.84831   8.84831      1.00  2.188474   .341759
   8.84819   8.84819      1.00  2.185434   .343119
   8.84808   8.84808      1.00  2.185114   .342719
   8.84797   8.84797      1.00  2.179734   .341389
   8.84787   8.84787      1.00  2.170764   .340269
   8.84775   8.84775      1.00  2.180814   .341749
   8.84764   8.84764      1.00  2.180724   .341069
   8.84753   8.84753      1.00  2.180524   .340869
   8.84742   8.84742      1.00  2.185334   .342179
   8.84731   8.84731      1.00  2.179984   .341089
   8.84720   8.84720      1.00  2.184344   .340209
   8.84709   8.84709      1.00  2.187894   .340909
   8.84698   8.84698      1.00  2.186954   .342449
   8.84687   8.84687      1.00  2.189074   .342989
   8.84676   8.84676      1.00  2.181914   .342089
   8.84666   8.84666      1.00  2.179404   .340749
   8.84656   8.84656      1.00  2.183324   .339999
   8.84645   8.84645      1.00  2.180214   .340289
   8.84634   8.84634      1.00  2.179894   .341669
   8.84624   8.84624      1.00  2.164834   .339479
   8.84613   8.84613      1.00  2.184164   .341379
   8.84603   8.84603      1.00  2.185854   .343469
   8.84592   8.84592      1.00  2.188134   .342199
   8.84582   8.84582      1.00  2.189784   .344869
   8.84572   8.84572      1.00  2.179194   .342839
   8.84561   8.84561      1.00  2.183424   .342059
   8.84551   8.84551      1.00  2.178594   .341709
   8.84541   8.84541      1.00  2.178844   .342919
   8.84531   8.84531      1.00  2.180584   .341699
   8.84520   8.84520      1.00  2.183404   .341139
   8.84510   8.84510      1.00  2.187374   .342619
   8.84500   8.84500      1.00  2.184354   .344379
   8.84489   8.84489      1.00  2.187574   .343159
   8.84478   8.84478      1.00  2.167274   .341039
   8.84467   8.84467      1.00  2.190664   .344079
   8.84456   8.84456      1.00  2.186074   .342699
   8.84446   8.84446      1.00  2.184794   .345299
   8.84435   8.84435      1.00  2.182434   .344089
   8.84424   8.84424      1.00  2.179054   .342109
   8.84413   8.84413      1.00  2.181474   .343989
   8.84402   8.84402      1.00  2.184954   .344199
   8.84390   8.84390      1.00  2.185344   .345869
   8.84377   8.84377      1.00  2.183924   .345489
   8.84366   8.84366      1.00  2.186124   .346449
   8.84355   8.84355      1.00  2.183294   .345139
   8.84343   8.84343      1.00  2.185134   .346009
   8.84331   8.84331      1.00  2.181844   .345629
   8.84319   8.84319      1.00  2.181064   .344029
   8.84308   8.84308      1.00  2.167824   .341909
   8.84297   8.84297      1.00  2.175444   .344219
   8.84285   8.84285      1.00  2.185024   .344399
   8.84274   8.84274      1.00  2.184934   .344979
   8.84263   8.84263      1.00  2.191254   .346999
   8.84251   8.84251      1.00  2.188164   .341609
   8.84239   8.84239      1.00  2.186214   .339979
   8.84228   8.84228      1.00  2.183614   .343329
   8.84217   8.84217      1.00  2.181814   .343789
   8.84206   8.84206      1.00  2.183204   .346459
   8.84195   8.84195      1.00  2.183264   .344939
   8.84185   8.84185      1.00  2.183374   .346209
   8.84174   8.84174      1.00  2.182034   .347679
   8.84162   8.84162      1.00  2.168004   .343979
   8.84151   8.84151      1.00  2.182074   .345329
   8.84140   8.84140      1.00  2.186604   .345419
   8.84129   8.84129      1.00  2.192314   .349249
   8.84117   8.84117      1.00  2.185664   .347819
   8.84106   8.84106      1.00  2.187584   .346949
   8.84095   8.84095      1.00  2.185414   .347389
   8.84084   8.84084      1.00  2.180784   .345139
   8.84072   8.84072      1.00  2.183434   .347629
   8.84060   8.84060      1.00  2.184424   .349249
   8.84048   8.84048      1.00  2.183664   .349669
   8.84037   8.84037      1.00  2.186434   .350499
   8.84025   8.84025      1.00  2.189134   .351069
   8.84013   8.84013      1.00  2.184794   .348719
   8.84001   8.84001      1.00  2.173984   .346689
   8.83990   8.83990      1.00  2.187364   .349409
   8.83978   8.83978      1.00  2.188784   .349499
   8.83965   8.83965      1.00  2.186464   .349419
   8.83954   8.83954      1.00  2.181294   .350109
   8.83944   8.83944      1.00  2.182784   .350849
   8.83931   8.83931      1.00  2.182774   .350059
   8.83920   8.83920      1.00  2.182404   .352479
   8.83908   8.83908      1.00  2.181754   .353339
   8.83898   8.83898      1.00  2.187074   .351999
   8.83886   8.83886      1.00  2.188764   .354799
   8.83875   8.83875      1.00  2.188514   .354259
   8.83865   8.83865      1.00  2.187544   .353959
   8.83854   8.83854      1.00  2.173134   .351619
   8.83843   8.83843      1.00  2.183594   .352839
   8.83831   8.83831      1.00  2.183254   .352549
   8.83820   8.83820      1.00  2.185514   .352109
   8.83809   8.83809      1.00  2.181684   .352299
   8.83797   8.83797      1.00  2.188794   .356619
   8.83787   8.83787      1.00  2.190934   .354939
   8.83776   8.83776      1.00  2.191764   .354169
   8.83765   8.83765      1.00  2.190364   .354049
   8.83754   8.83754      1.00  2.190884   .353769
   8.83743   8.83743      1.00  2.186594   .352769
   8.83732   8.83732      1.00  2.186514   .353839
   8.83721   8.83721      1.00  2.188614   .354279
   8.83710   8.83710      1.00  2.173094   .352759
   8.83699   8.83699      1.00  2.188144   .354919
   8.83688   8.83688      1.00  2.189594   .353959
   8.83677   8.83677      1.00  2.190514   .356029
   8.83666   8.83666      1.00  2.190354   .355199
   8.83655   8.83655      1.00  2.193064   .356079
   8.83645   8.83645      1.00  2.195414   .357689
   8.83635   8.83635      1.00  2.195784   .357519
   8.83624   8.83624      1.00  2.193494   .359149
   8.83613   8.83613      1.00  2.188824   .356789
   8.83603   8.83603      1.00  2.184324   .357439
   8.83593   8.83593      1.00  2.189074   .357839
   8.83582   8.83582      1.00  2.190534   .357769
   8.83572   8.83572      1.00  2.186934   .358249
   8.83562   8.83562      1.00  2.187684   .357699
   8.83552   8.83552      1.00  2.198754   .360659
   8.83542   8.83542      1.00  2.192884   .359309
   8.83531   8.83531      1.00  2.193274   .359849
   8.83521   8.83521      1.00  2.192304   .358279
   8.83511   8.83511      1.00  2.190754   .360089
   8.83500   8.83500      1.00  2.188774   .361109
   8.83490   8.83490      1.00  2.188074   .360269
   8.83479   8.83479      1.00  2.190594   .360449
   8.83468   8.83468      1.00  2.186424   .360709
   8.83458   8.83458      1.00  2.195074   .363229
   8.83446   8.83446      1.00  2.195334   .360989
   8.83436   8.83436      1.00  2.194014   .363199
   8.83425   8.83425      1.00  2.181424   .361109
   8.83413   8.83413      1.00  2.193054   .362229
   8.83402   8.83402      1.00  2.192784   .363449
   8.83391   8.83391      1.00  2.196944   .361919
   8.83379   8.83379      1.00  2.191934   .360399
   8.83367   8.83367      1.00  2.187774   .361799
   8.83355   8.83355      1.00  2.192184   .362829
   8.83344   8.83344      1.00  2.190584   .364289
   8.83333   8.83333      1.00  2.196894   .366069
   8.83320   8.83320      1.00  2.194394   .364009
   8.83308   8.83308      1.00  2.197754   .366069
   8.83297   8.83297      1.00  2.194654   .366099
   8.83287   8.83287      1.00  2.192914   .365369
   8.83275   8.83275      1.00  2.190874   .364799
   8.83264   8.83264      1.00  2.174974   .362029
   8.83252   8.83252      1.00  2.191214   .365639
   8.83240   8.83240      1.00  2.191674   .363939
   8.83229   8.83229      1.00  2.194994   .365089
   8.83218   8.83218      1.00  2.193024   .366659
   8.83207   8.83207      1.00  2.192794   .365749
   8.83196   8.83196      1.00  2.196414   .368869
   8.83185   8.83185      1.00  2.194644   .367019
   8.83174   8.83174      1.00  2.198234   .367659
   8.83164   8.83164      1.00  2.194214   .368659
   8.83153   8.83153      1.00  2.195634   .367529
   8.83141   8.83141      1.00  2.192064   .366689
   8.83129   8.83129      1.00  2.191704   .367869
   8.83119   8.83119      1.00  2.191674   .369799
   8.83108   8.83108      1.00  2.191674   .368339
   8.83096   8.83096      1.00  2.181804   .367929
   8.83085   8.83085      1.00  2.196374   .368629
   8.83074   8.83074      1.00  2.197864   .370399
   8.83062   8.83062      1.00  2.195934   .369999
   8.83050   8.83050      1.00  2.197464   .370189
   8.83038   8.83038      1.00  2.196234   .369499
   8.83027   8.83027      1.00  2.193984   .371329
   8.83014   8.83014      1.00  2.193364   .368959
   8.83002   8.83002      1.00  2.190134   .369729
   8.82991   8.82991      1.00  2.195834   .372089
   8.82979   8.82979      1.00  2.198404   .370419
   8.82968   8.82968      1.00  2.201794   .372089
   8.82956   8.82956      1.00  2.198594   .371089
   8.82944   8.82944      1.00  2.185144   .367109
   8.82933   8.82933      1.00  2.195854   .371099
   8.82922   8.82922      1.00  2.197104   .370309
   8.82910   8.82910      1.00  2.199494   .373079
   8.82898   8.82898      1.00  2.194754   .371149
   8.82888   8.82888      1.00  2.199434   .373019
   8.82878   8.82878      1.00  2.193514   .373819
   8.82866   8.82866      1.00  2.196624   .372279
   8.82855   8.82855      1.00  2.197854   .374629
   8.82844   8.82844      1.00  2.200384   .376359
   8.82833   8.82833      1.00  2.201084   .374749
   8.82822   8.82822      1.00  2.199764   .374599
   8.82811   8.82811      1.00  2.197764   .374399
   8.82800   8.82800      1.00  2.196714   .373159
   8.82789   8.82789      1.00  2.187374   .370699
   8.82777   8.82777      1.00  2.193504   .371989
   8.82766   8.82766      1.00  2.199834   .374189
   8.82755   8.82755      1.00  2.199644   .374409
   8.82745   8.82745      1.00  2.198384   .372679
   8.82733   8.82733      1.00  2.200754   .373269
   8.82722   8.82722      1.00  2.202814   .374369
   8.82712   8.82712      1.00  2.203674   .373509
   8.82701   8.82701      1.00  2.202454   .374249
   8.82690   8.82690      1.00  2.202204   .373629
   8.82679   8.82679      1.00  2.198694   .373429
   8.82668   8.82668      1.00  2.196924   .374629
   8.82658   8.82658      1.00  2.200884   .375419
   8.82648   8.82648      1.00  2.197884   .374419
   8.82637   8.82637      1.00  2.197054   .374189
   8.82627   8.82627      1.00  2.184454   .372899
   8.82617   8.82617      1.00  2.200014   .375019
   8.82606   8.82606      1.00  2.203474   .375899
   8.82595   8.82595      1.00  2.202314   .376839
   8.82585   8.82585      1.00  2.204354   .375589
   8.82575   8.82575      1.00  2.201324   .377789
   8.82564   8.82564      1.00  2.198534   .378369
   8.82554   8.82554      1.00  2.199144   .379989
   8.82544   8.82544      1.00  2.200794   .375969
   8.82534   8.82534      1.00  2.195554   .377839
   8.82523   8.82523      1.00  2.200844   .378739
   8.82513   8.82513      1.00  2.204544   .377499
   8.82503   8.82503      1.00  2.201584   .376299
   8.82492   8.82492      1.00  2.201354   .377189
   8.82481   8.82481      1.00  2.186364   .373899
   8.82471   8.82471      1.00  2.201884   .377399
   8.82460   8.82460      1.00  2.200324   .378509
   8.82450   8.82450      1.00  2.199854   .376589
   8.82438   8.82438      1.00  2.199714   .376249
   8.82427   8.82427      1.00  2.196274   .375199
   8.82416   8.82416      1.00  2.201364   .377119
   8.82405   8.82405      1.00  2.201154   .378399
   8.82393   8.82393      1.00  2.202464   .376039
   8.82381   8.82381      1.00  2.205024   .376839
   8.82369   8.82369      1.00  2.202774   .377669
   8.82358   8.82358      1.00  2.202564   .375419
   8.82347   8.82347      1.00  2.203554   .377849
   8.82335   8.82335      1.00  2.199764   .377079
   8.82323   8.82323      1.00  2.199244   .374369
   8.82312   8.82312      1.00  2.187364   .375009
   8.82300   8.82300      1.00  2.202304   .375859
   8.82288   8.82288      1.00  2.198454   .376259
   8.82277   8.82277      1.00  2.203004   .376539
   8.82265   8.82265      1.00  2.205764   .376639
   8.82254   8.82254      1.00  2.204954   .376909
   8.82242   8.82242      1.00  2.203814   .377449
   8.82231   8.82231      1.00  2.203114   .377979
   8.82220   8.82220      1.00  2.201764   .379259
   8.82210   8.82210      1.00  2.198324   .377279
   8.82199   8.82199      1.00  2.196754   .376959
   8.82188   8.82188      1.00  2.201944   .380499
   8.82177   8.82177      1.00  2.204734   .379899
   8.82165   8.82165      1.00  2.202534   .377839
   8.82154   8.82154      1.00  2.187024   .373369
   8.82142   8.82142      1.00  2.204134   .377539
   8.82132   8.82132      1.00  2.204194   .377249
   8.82120   8.82120      1.00  2.202814   .376059
   8.82109   8.82109      1.00  2.205024   .376109
   8.82098   8.82098      1.00  2.203684   .375829
   8.82086   8.82086      1.00  2.201464   .375899
   8.82075   8.82075      1.00  2.199914   .376159
   8.82063   8.82063      1.00  2.201314   .376689
   8.82052   8.82052      1.00  2.199204   .377199
   8.82040   8.82040      1.00  2.206154   .377289
   8.82028   8.82028      1.00  2.203654   .375379
   8.82015   8.82015      1.00  2.205494   .377139
   8.82004   8.82004      1.00  2.207414   .378009
   8.81993   8.81993      1.00  2.201754   .377299
   8.81980   8.81980      1.00  2.201774   .376849
   8.81968   8.81968      1.00  2.185654   .373449
   8.81957   8.81957      1.00  2.201754   .376939
   8.81945   8.81945      1.00  2.207164   .379649
   8.81933   8.81933      1.00  2.203214   .378839
   8.81922   8.81922      1.00  2.204694   .381449
   8.81911   8.81911      1.00  2.205224   .382849
   8.81900   8.81900      1.00  2.204874   .382689
   8.81888   8.81888      1.00  2.205954   .379819
   8.81877   8.81877      1.00  2.207794   .379459
   8.81867   8.81867      1.00  2.204354   .376179
   8.81856   8.81856      1.00  2.201884   .376309
   8.81844   8.81844      1.00  2.201424   .376259
   8.81833   8.81833      1.00  2.199224   .376099
   8.81822   8.81822      1.00  2.201674   .375199
   8.81811   8.81811      1.00  2.189234   .374939
   8.81800   8.81800      1.00  2.199944   .376289
   8.81789   8.81789      1.00  2.202384   .375479
   8.81778   8.81778      1.00  2.202754   .377189
   8.81767   8.81767      1.00  2.205004   .377209
   8.81756   8.81756      1.00  2.204904   .377799
   8.81745   8.81745      1.00  2.203614   .380599
   8.81734   8.81734      1.00  2.202194   .381739
   8.81728   8.81728      1.00  2.200174   .378929
