# Supplementary material for: Direct Observation of Palladium Leaching from Pd/C by a Simple Method: X-ray Absorption Spectroscopy of Heterogeneous Mixtures
Source: ACS Omega. 2023 Jun 7;8(24):21787–92. doi: 10.1021/acsomega.3c01343 (PMC10286095; doi:10.1021/acsomega.3c01343)
Supplement: Supplementary file 2 — ao3c01343_si_002.zip [file ao3c01343_si_002.zip › Figure 7,8/22_RK_AirOx_25C_05N_slow_HCl_30min_39.qd]

  9809     KEK-PF   NW10A
 _slow_HCl_30min 20.12.12 7:09: - 20.12.12 7:10: Serial#KEKPF-NW10A_047959
 22_RK_AirOx_25C_05N_slow_HCl_30min                                              
 Ring :   6.5 GeV    49.9 mA -   50.0 mA
 Mono :   Si(311)       D=  1.63747 A    Initial angle=  9.00022 deg
 NW10A     Transmission( 2)   Repetition= 39     Points= 1654
 Param file : QXAFS(SYNC)     angle axis (*)     Block =    1

 Block      Init-Ang  Final-Ang     Step/deg     Time/s       Num
     1        9.00022   8.81730          ***       1.00      1654
 Ortec(-1)     NDCH = 3
  Angle(c)  Angle(o)    time/s         2         3
      Mode         0         0         1         2
    Offset         0         0    .00492    .00311
   9.00022   9.00022      1.00  2.300494  2.212869
   9.00013   9.00013      1.00  2.305094  2.217199
   9.00002   9.00002      1.00  2.302244  2.213629
   8.99990   8.99990      1.00  2.308274  2.218919
   8.99980   8.99980      1.00  2.307264  2.221749
   8.99968   8.99968      1.00  2.308984  2.222299
   8.99956   8.99956      1.00  2.304024  2.215049
   8.99945   8.99945      1.00  2.307114  2.218709
   8.99934   8.99934      1.00  2.308554  2.220229
   8.99923   8.99923      1.00  2.309854  2.223809
   8.99912   8.99912      1.00  2.310784  2.223259
   8.99901   8.99901      1.00  2.307674  2.222479
   8.99890   8.99890      1.00  2.307224  2.221159
   8.99880   8.99880      1.00  2.309024  2.222089
   8.99869   8.99869      1.00  2.308254  2.223499
   8.99857   8.99857      1.00  2.306804  2.218829
   8.99847   8.99847      1.00  2.306834  2.219159
   8.99836   8.99836      1.00  2.307794  2.217569
   8.99825   8.99825      1.00  2.307164  2.224849
   8.99814   8.99814      1.00  2.303224  2.216319
   8.99803   8.99803      1.00  2.304894  2.221169
   8.99793   8.99793      1.00  2.309244  2.225129
   8.99782   8.99782      1.00  2.306844  2.224159
   8.99771   8.99771      1.00  2.307694  2.222549
   8.99760   8.99760      1.00  2.307134  2.224609
   8.99749   8.99749      1.00  2.306774  2.223299
   8.99738   8.99738      1.00  2.307964  2.224329
   8.99727   8.99727      1.00  2.306834  2.228519
   8.99716   8.99716      1.00  2.306244  2.223209
   8.99706   8.99706      1.00  2.304294  2.223519
   8.99695   8.99695      1.00  2.307164  2.224919
   8.99684   8.99684      1.00  2.304394  2.225719
   8.99674   8.99674      1.00  2.307304  2.226949
   8.99663   8.99663      1.00  2.289834  2.210259
   8.99653   8.99653      1.00  2.302144  2.220109
   8.99642   8.99642      1.00  2.304974  2.224539
   8.99632   8.99632      1.00  2.289784  2.212779
   8.99621   8.99621      1.00  2.306894  2.226949
   8.99611   8.99611      1.00  2.310304  2.229579
   8.99600   8.99600      1.00  2.309394  2.229169
   8.99591   8.99591      1.00  2.305864  2.226429
   8.99581   8.99581      1.00  2.308144  2.232309
   8.99570   8.99570      1.00  2.306614  2.230509
   8.99560   8.99560      1.00  2.306754  2.231349
   8.99550   8.99550      1.00  2.306434  2.229179
   8.99540   8.99540      1.00  2.305324  2.230249
   8.99529   8.99529      1.00  2.305594  2.230179
   8.99519   8.99519      1.00  2.285914  2.215309
   8.99509   8.99509      1.00  2.306904  2.230619
   8.99499   8.99499      1.00  2.304544  2.229249
   8.99489   8.99489      1.00  2.309254  2.232069
   8.99478   8.99478      1.00  2.305504  2.231679
   8.99468   8.99468      1.00  2.305644  2.232059
   8.99457   8.99457      1.00  2.302164  2.231089
   8.99445   8.99445      1.00  2.304494  2.232089
   8.99434   8.99434      1.00  2.302724  2.230459
   8.99424   8.99424      1.00  2.304164  2.231969
   8.99413   8.99413      1.00  2.300714  2.230289
   8.99402   8.99402      1.00  2.304824  2.233259
   8.99390   8.99390      1.00  2.300924  2.229699
   8.99379   8.99379      1.00  2.305244  2.233469
   8.99368   8.99368      1.00  2.305464  2.232689
   8.99357   8.99357      1.00  2.288454  2.217509
   8.99345   8.99345      1.00  2.302274  2.232549
   8.99333   8.99333      1.00  2.302574  2.232209
   8.99322   8.99322      1.00  2.297894  2.228569
   8.99311   8.99311      1.00  2.298784  2.228559
   8.99299   8.99299      1.00  2.300554  2.230749
   8.99288   8.99288      1.00  2.299594  2.227489
   8.99277   8.99277      1.00  2.304044  2.235849
   8.99265   8.99265      1.00  2.301354  2.229269
   8.99254   8.99254      1.00  2.298274  2.229939
   8.99243   8.99243      1.00  2.301314  2.230649
   8.99232   8.99232      1.00  2.302904  2.234609
   8.99221   8.99221      1.00  2.295184  2.230319
   8.99210   8.99210      1.00  2.280754  2.212959
   8.99200   8.99200      1.00  2.297764  2.227949
   8.99189   8.99189      1.00  2.299394  2.231809
   8.99177   8.99177      1.00  2.299084  2.234979
   8.99166   8.99166      1.00  2.299604  2.233199
   8.99156   8.99156      1.00  2.300414  2.234009
   8.99145   8.99145      1.00  2.301104  2.236459
   8.99134   8.99134      1.00  2.299414  2.232219
   8.99123   8.99123      1.00  2.299654  2.234729
   8.99112   8.99112      1.00  2.297774  2.233509
   8.99101   8.99101      1.00  2.299014  2.231499
   8.99089   8.99089      1.00  2.299764  2.233469
   8.99077   8.99077      1.00  2.293404  2.231129
   8.99066   8.99066      1.00  2.288874  2.227489
   8.99055   8.99055      1.00  2.291064  2.230629
   8.99043   8.99043      1.00  2.291694  2.231369
   8.99031   8.99031      1.00  2.298874  2.236559
   8.99020   8.99020      1.00  2.297254  2.236859
   8.99008   8.99008      1.00  2.300264  2.239119
   8.98996   8.98996      1.00  2.297434  2.233499
   8.98984   8.98984      1.00  2.294064  2.233009
   8.98973   8.98973      1.00  2.293864  2.233089
   8.98961   8.98961      1.00  2.289614  2.226569
   8.98949   8.98949      1.00  2.294444  2.231259
   8.98938   8.98938      1.00  2.294504  2.233679
   8.98927   8.98927      1.00  2.295284  2.234519
   8.98916   8.98916      1.00  2.295464  2.233419
   8.98905   8.98905      1.00  2.280024  2.222089
   8.98893   8.98893      1.00  2.292694  2.233269
   8.98882   8.98882      1.00  2.294694  2.236699
   8.98871   8.98871      1.00  2.295934  2.236739
   8.98860   8.98860      1.00  2.292144  2.233849
   8.98849   8.98849      1.00  2.292514  2.232349
   8.98838   8.98838      1.00  2.285554  2.226139
   8.98827   8.98827      1.00  2.293684  2.236559
   8.98816   8.98816      1.00  2.285154  2.229839
   8.98805   8.98805      1.00  2.291594  2.234419
   8.98794   8.98794      1.00  2.292304  2.233609
   8.98784   8.98784      1.00  2.289704  2.231029
   8.98773   8.98773      1.00  2.292154  2.234199
   8.98761   8.98761      1.00  2.292044  2.240339
   8.98750   8.98750      1.00  2.275954  2.224559
   8.98740   8.98740      1.00  2.287654  2.236269
   8.98728   8.98728      1.00  2.289794  2.237369
   8.98717   8.98717      1.00  2.284714  2.231889
   8.98707   8.98707      1.00  2.287124  2.234429
   8.98696   8.98696      1.00  2.288754  2.233789
   8.98685   8.98685      1.00  2.287594  2.233209
   8.98674   8.98674      1.00  2.291674  2.237859
   8.98664   8.98664      1.00  2.290814  2.235679
   8.98653   8.98653      1.00  2.288754  2.234759
   8.98642   8.98642      1.00  2.284194  2.229479
   8.98631   8.98631      1.00  2.287544  2.234159
   8.98621   8.98621      1.00  2.283474  2.231599
   8.98611   8.98611      1.00  2.285764  2.233459
   8.98601   8.98601      1.00  2.271184  2.219479
   8.98590   8.98590      1.00  2.278264  2.225099
   8.98580   8.98580      1.00  2.282734  2.228009
   8.98571   8.98571      1.00  2.286314  2.230179
   8.98560   8.98560      1.00  2.286664  2.234819
   8.98549   8.98549      1.00  2.284644  2.230969
   8.98539   8.98539      1.00  2.288834  2.233279
   8.98529   8.98529      1.00  2.286894  2.235839
   8.98518   8.98518      1.00  2.280314  2.229589
   8.98508   8.98508      1.00  2.280674  2.232549
   8.98498   8.98498      1.00  2.278364  2.230739
   8.98488   8.98488      1.00  2.278584  2.230079
   8.98477   8.98477      1.00  2.279174  2.229169
   8.98466   8.98466      1.00  2.282124  2.230319
   8.98455   8.98455      1.00  2.275054  2.222269
   8.98444   8.98444      1.00  2.283014  2.233089
   8.98433   8.98433      1.00  2.283274  2.236779
   8.98422   8.98422      1.00  2.280474  2.230919
   8.98411   8.98411      1.00  2.280074  2.231589
   8.98400   8.98400      1.00  2.280764  2.233019
   8.98388   8.98388      1.00  2.280164  2.232779
   8.98376   8.98376      1.00  2.276764  2.230679
   8.98365   8.98365      1.00  2.279234  2.232769
   8.98355   8.98355      1.00  2.277034  2.226329
   8.98342   8.98342      1.00  2.281134  2.237199
   8.98330   8.98330      1.00  2.276104  2.229739
   8.98319   8.98319      1.00  2.282314  2.236679
   8.98307   8.98307      1.00  2.284714  2.241329
   8.98296   8.98296      1.00  2.277544  2.233119
   8.98284   8.98284      1.00  2.271974  2.230329
   8.98272   8.98272      1.00  2.271594  2.228419
   8.98261   8.98261      1.00  2.277244  2.232639
   8.98250   8.98250      1.00  2.273424  2.232319
   8.98239   8.98239      1.00  2.277944  2.233689
   8.98229   8.98229      1.00  2.272294  2.230179
   8.98218   8.98218      1.00  2.278844  2.235409
   8.98206   8.98206      1.00  2.279924  2.237319
   8.98195   8.98195      1.00  2.276464  2.234229
   8.98184   8.98184      1.00  2.277684  2.237649
   8.98174   8.98174      1.00  2.273844  2.230779
   8.98162   8.98162      1.00  2.273524  2.233029
   8.98151   8.98151      1.00  2.269584  2.229159
   8.98140   8.98140      1.00  2.275484  2.234869
   8.98129   8.98129      1.00  2.261244  2.223749
   8.98118   8.98118      1.00  2.269844  2.230119
   8.98106   8.98106      1.00  2.276774  2.234569
   8.98095   8.98095      1.00  2.270954  2.234679
   8.98084   8.98084      1.00  2.278004  2.237069
   8.98072   8.98072      1.00  2.275344  2.238299
   8.98060   8.98060      1.00  2.277264  2.237219
   8.98049   8.98049      1.00  2.270984  2.229089
   8.98037   8.98037      1.00  2.266314  2.229299
   8.98025   8.98025      1.00  2.268514  2.230249
   8.98014   8.98014      1.00  2.266114  2.229899
   8.98002   8.98002      1.00  2.269434  2.230249
   8.97990   8.97990      1.00  2.272764  2.233059
   8.97978   8.97978      1.00  2.272354  2.238559
   8.97966   8.97966      1.00  2.269894  2.232749
   8.97955   8.97955      1.00  2.267144  2.231289
   8.97943   8.97943      1.00  2.261444  2.228669
   8.97932   8.97932      1.00  2.270284  2.232909
   8.97920   8.97920      1.00  2.271454  2.232149
   8.97910   8.97910      1.00  2.267964  2.235269
   8.97900   8.97900      1.00  2.264084  2.229099
   8.97888   8.97888      1.00  2.260674  2.223809
   8.97876   8.97876      1.00  2.267964  2.233599
   8.97865   8.97865      1.00  2.265294  2.228949
   8.97855   8.97855      1.00  2.268674  2.237469
   8.97843   8.97843      1.00  2.265214  2.232469
   8.97832   8.97832      1.00  2.267634  2.234089
   8.97821   8.97821      1.00  2.265724  2.232089
   8.97810   8.97810      1.00  2.265504  2.228419
   8.97799   8.97799      1.00  2.258794  2.224819
   8.97788   8.97788      1.00  2.252504  2.217469
   8.97777   8.97777      1.00  2.257004  2.221839
   8.97766   8.97766      1.00  2.255044  2.220049
   8.97755   8.97755      1.00  2.256494  2.222159
   8.97744   8.97744      1.00  2.263504  2.233889
   8.97733   8.97733      1.00  2.267554  2.235209
   8.97723   8.97723      1.00  2.266434  2.232689
   8.97711   8.97711      1.00  2.264884  2.232219
   8.97700   8.97700      1.00  2.257364  2.226059
   8.97690   8.97690      1.00  2.255014  2.225539
   8.97679   8.97679      1.00  2.257204  2.228329
   8.97668   8.97668      1.00  2.254894  2.224919
   8.97657   8.97657      1.00  2.255364  2.225759
   8.97646   8.97646      1.00  2.243654  2.210889
   8.97636   8.97636      1.00  2.255174  2.222229
   8.97626   8.97626      1.00  2.253764  2.221059
   8.97615   8.97615      1.00  2.260474  2.228719
   8.97605   8.97605      1.00  2.258274  2.228659
   8.97595   8.97595      1.00  2.259164  2.231589
   8.97584   8.97584      1.00  2.256234  2.226839
   8.97574   8.97574      1.00  2.247034  2.218029
   8.97564   8.97564      1.00  2.249364  2.224899
   8.97554   8.97554      1.00  2.247724  2.219569
   8.97544   8.97544      1.00  2.249714  2.229199
   8.97533   8.97533      1.00  2.244474  2.221259
   8.97523   8.97523      1.00  2.252864  2.227999
   8.97513   8.97513      1.00  2.245604  2.219789
   8.97502   8.97502      1.00  2.250184  2.223019
   8.97491   8.97491      1.00  2.253944  2.227719
   8.97481   8.97481      1.00  2.251714  2.226759
   8.97471   8.97471      1.00  2.249294  2.220849
   8.97460   8.97460      1.00  2.247354  2.219679
   8.97449   8.97449      1.00  2.246094  2.216579
   8.97438   8.97438      1.00  2.240574  2.215069
   8.97427   8.97427      1.00  2.239874  2.215669
   8.97415   8.97415      1.00  2.251594  2.224449
   8.97404   8.97404      1.00  2.243094  2.215499
   8.97393   8.97393      1.00  2.243574  2.217219
   8.97382   8.97382      1.00  2.249844  2.223939
   8.97370   8.97370      1.00  2.246704  2.223269
   8.97358   8.97358      1.00  2.236024  2.212779
   8.97346   8.97346      1.00  2.238634  2.214849
   8.97335   8.97335      1.00  2.245004  2.221969
   8.97324   8.97324      1.00  2.231414  2.209109
   8.97312   8.97312      1.00  2.238574  2.215129
   8.97301   8.97301      1.00  2.239034  2.214779
   8.97289   8.97289      1.00  2.237174  2.213229
   8.97277   8.97277      1.00  2.239894  2.219999
   8.97266   8.97266      1.00  2.250164  2.230019
   8.97255   8.97255      1.00  2.239404  2.219599
   8.97244   8.97244      1.00  2.239894  2.219479
   8.97233   8.97233      1.00  2.239944  2.217659
   8.97221   8.97221      1.00  2.230034  2.205929
   8.97211   8.97211      1.00  2.228934  2.206599
   8.97200   8.97200      1.00  2.220494  2.202589
   8.97188   8.97188      1.00  2.235614  2.216609
   8.97177   8.97177      1.00  2.231814  2.211149
   8.97167   8.97167      1.00  2.238374  2.216999
   8.97156   8.97156      1.00  2.238194  2.218589
   8.97144   8.97144      1.00  2.234944  2.215299
   8.97133   8.97133      1.00  2.233594  2.215559
   8.97122   8.97122      1.00  2.237134  2.215109
   8.97111   8.97111      1.00  2.230554  2.211659
   8.97099   8.97099      1.00  2.229104  2.210679
   8.97087   8.97087      1.00  2.227984  2.209529
   8.97077   8.97077      1.00  2.221504  2.203509
   8.97066   8.97066      1.00  2.231514  2.212989
   8.97054   8.97054      1.00  2.232064  2.212669
   8.97041   8.97041      1.00  2.227704  2.209069
   8.97030   8.97030      1.00  2.219144  2.197579
   8.97019   8.97019      1.00  2.233864  2.216409
   8.97007   8.97007      1.00  2.236114  2.219739
   8.96994   8.96994      1.00  2.227994  2.212289
   8.96982   8.96982      1.00  2.229804  2.213799
   8.96971   8.96971      1.00  2.223924  2.206749
   8.96959   8.96959      1.00  2.218864  2.202479
   8.96948   8.96948      1.00  2.223634  2.203379
   8.96937   8.96937      1.00  2.224784  2.209669
   8.96925   8.96925      1.00  2.225384  2.209049
   8.96914   8.96914      1.00  2.228884  2.213839
   8.96903   8.96903      1.00  2.231704  2.214809
   8.96892   8.96892      1.00  2.227034  2.209319
   8.96881   8.96881      1.00  2.218244  2.200989
   8.96870   8.96870      1.00  2.221204  2.206309
   8.96859   8.96859      1.00  2.222664  2.211199
   8.96848   8.96848      1.00  2.222654  2.209309
   8.96837   8.96837      1.00  2.224644  2.214449
   8.96826   8.96826      1.00  2.217544  2.206589
   8.96815   8.96815      1.00  2.218204  2.205519
   8.96804   8.96804      1.00  2.226234  2.211029
   8.96793   8.96793      1.00  2.224854  2.212329
   8.96782   8.96782      1.00  2.222984  2.205049
   8.96770   8.96770      1.00  2.226514  2.209969
   8.96760   8.96760      1.00  2.221304  2.207459
   8.96749   8.96749      1.00  2.216274  2.200859
   8.96738   8.96738      1.00  2.211024  2.197179
   8.96726   8.96726      1.00  2.208954  2.193859
   8.96716   8.96716      1.00  2.215864  2.202459
   8.96705   8.96705      1.00  2.220734  2.209179
   8.96694   8.96694      1.00  2.223314  2.212249
   8.96683   8.96683      1.00  2.218574  2.207839
   8.96673   8.96673      1.00  2.225984  2.211999
   8.96662   8.96662      1.00  2.223714  2.209799
   8.96651   8.96651      1.00  2.221004  2.206499
   8.96640   8.96640      1.00  2.221104  2.206679
   8.96631   8.96631      1.00  2.213654  2.201409
   8.96620   8.96620      1.00  2.216354  2.203039
   8.96610   8.96610      1.00  2.212824  2.196169
   8.96600   8.96600      1.00  2.214384  2.199419
   8.96590   8.96590      1.00  2.203634  2.188179
   8.96580   8.96580      1.00  2.217194  2.203479
   8.96569   8.96569      1.00  2.215234  2.200519
   8.96559   8.96559      1.00  2.220234  2.208079
   8.96548   8.96548      1.00  2.221614  2.207899
   8.96538   8.96538      1.00  2.217734  2.206179
   8.96528   8.96528      1.00  2.216384  2.202249
   8.96518   8.96518      1.00  2.214574  2.203929
   8.96508   8.96508      1.00  2.208294  2.198459
   8.96497   8.96497      1.00  2.207424  2.195879
   8.96486   8.96486      1.00  2.211114  2.201429
   8.96475   8.96475      1.00  2.217034  2.207649
   8.96465   8.96465      1.00  2.221544  2.213139
   8.96454   8.96454      1.00  2.222104  2.210509
   8.96443   8.96443      1.00  2.204164  2.190639
   8.96432   8.96432      1.00  2.215764  2.205829
   8.96421   8.96421      1.00  2.218754  2.206329
   8.96410   8.96410      1.00  2.214944  2.204349
   8.96398   8.96398      1.00  2.212454  2.199529
   8.96386   8.96386      1.00  2.213094  2.204049
   8.96376   8.96376      1.00  2.214784  2.204119
   8.96365   8.96365      1.00  2.218014  2.208039
   8.96353   8.96353      1.00  2.214174  2.205539
   8.96340   8.96340      1.00  2.214284  2.207289
   8.96329   8.96329      1.00  2.223024  2.215689
   8.96318   8.96318      1.00  2.225164  2.218309
   8.96306   8.96306      1.00  2.213034  2.204249
   8.96294   8.96294      1.00  2.213384  2.206879
   8.96283   8.96283      1.00  2.211384  2.204139
   8.96272   8.96272      1.00  2.214374  2.206719
   8.96260   8.96260      1.00  2.212204  2.206039
   8.96249   8.96249      1.00  2.216764  2.208509
   8.96238   8.96238      1.00  2.218544  2.218899
   8.96227   8.96227      1.00  2.219234  2.222609
   8.96216   8.96216      1.00  2.221914  2.220729
   8.96204   8.96204      1.00  2.224514  2.223709
   8.96194   8.96194      1.00  2.225104  2.221739
   8.96183   8.96183      1.00  2.224064  2.221269
   8.96171   8.96171      1.00  2.216514  2.208469
   8.96160   8.96160      1.00  2.213054  2.206099
   8.96149   8.96149      1.00  2.218004  2.210909
   8.96139   8.96139      1.00  2.220014  2.213139
   8.96127   8.96127      1.00  2.209804  2.202439
   8.96116   8.96116      1.00  2.217334  2.207929
   8.96105   8.96105      1.00  2.224934  2.219949
   8.96093   8.96093      1.00  2.218884  2.216399
   8.96081   8.96081      1.00  2.223634  2.220589
   8.96069   8.96069      1.00  2.222904  2.218309
   8.96058   8.96058      1.00  2.226554  2.223089
   8.96047   8.96047      1.00  2.220264  2.212929
   8.96035   8.96035      1.00  2.218284  2.208309
   8.96023   8.96023      1.00  2.208304  2.203429
   8.96012   8.96012      1.00  2.217694  2.210899
   8.96000   8.96000      1.00  2.222764  2.213519
   8.95987   8.95987      1.00  2.223344  2.215959
   8.95976   8.95976      1.00  2.222684  2.212219
   8.95964   8.95964      1.00  2.217314  2.208119
   8.95953   8.95953      1.00  2.228784  2.219049
   8.95942   8.95942      1.00  2.221074  2.211619
   8.95930   8.95930      1.00  2.220554  2.213519
   8.95919   8.95919      1.00  2.216194  2.207439
   8.95908   8.95908      1.00  2.221064  2.209089
   8.95896   8.95896      1.00  2.216374  2.206989
   8.95885   8.95885      1.00  2.218484  2.207519
   8.95874   8.95874      1.00  2.222284  2.214529
   8.95863   8.95863      1.00  2.224584  2.216319
   8.95852   8.95852      1.00  2.222424  2.214089
   8.95841   8.95841      1.00  2.220744  2.211239
   8.95830   8.95830      1.00  2.224624  2.218749
   8.95819   8.95819      1.00  2.226824  2.217839
   8.95808   8.95808      1.00  2.219764  2.209669
   8.95796   8.95796      1.00  2.213004  2.203729
   8.95786   8.95786      1.00  2.220294  2.213819
   8.95775   8.95775      1.00  2.217484  2.211269
   8.95764   8.95764      1.00  2.215164  2.210059
   8.95752   8.95752      1.00  2.219484  2.215479
   8.95742   8.95742      1.00  2.220034  2.214059
   8.95731   8.95731      1.00  2.234354  2.227529
   8.95720   8.95720      1.00  2.225364  2.219299
   8.95708   8.95708      1.00  2.223504  2.214779
   8.95698   8.95698      1.00  2.220384  2.211879
   8.95687   8.95687      1.00  2.220754  2.215269
   8.95676   8.95676      1.00  2.215794  2.209969
   8.95665   8.95665      1.00  2.213884  2.206979
   8.95654   8.95654      1.00  2.211224  2.201889
   8.95644   8.95644      1.00  2.219474  2.213089
   8.95633   8.95633      1.00  2.226684  2.221299
   8.95623   8.95623      1.00  2.222454  2.214079
   8.95613   8.95613      1.00  2.228144  2.218099
   8.95603   8.95603      1.00  2.229464  2.222749
   8.95592   8.95592      1.00  2.221934  2.208669
   8.95582   8.95582      1.00  2.218914  2.207039
   8.95572   8.95572      1.00  2.219334  2.207509
   8.95561   8.95561      1.00  2.222704  2.210489
   8.95551   8.95551      1.00  2.214564  2.205129
   8.95540   8.95540      1.00  2.220214  2.211269
   8.95530   8.95530      1.00  2.222774  2.193219
   8.95520   8.95520      1.00  2.211054  2.124729
   8.95510   8.95510      1.00  2.230404  2.173799
   8.95500   8.95500      1.00  2.227724  2.196979
   8.95489   8.95489      1.00  2.225634  2.210149
   8.95479   8.95479      1.00  2.222044  2.210539
   8.95468   8.95468      1.00  2.219434  2.206119
   8.95456   8.95456      1.00  2.214774  2.198959
   8.95446   8.95446      1.00  2.219744  2.205709
   8.95435   8.95435      1.00  2.229864  2.210279
   8.95424   8.95424      1.00  2.222024  2.206039
   8.95412   8.95412      1.00  2.221814  2.201239
   8.95401   8.95401      1.00  2.227814  2.213519
   8.95390   8.95390      1.00  2.229304  2.215439
   8.95378   8.95378      1.00  2.223824  2.207219
   8.95367   8.95367      1.00  2.213744  2.199309
   8.95355   8.95355      1.00  2.226454  2.211259
   8.95344   8.95344      1.00  2.220484  2.202249
   8.95332   8.95332      1.00  2.218484  2.201859
   8.95320   8.95320      1.00  2.218414  2.198959
   8.95309   8.95309      1.00  2.217684  2.202059
   8.95297   8.95297      1.00  2.224574  2.206009
   8.95286   8.95286      1.00  2.222604  2.200869
   8.95275   8.95275      1.00  2.221494  2.201869
   8.95264   8.95264      1.00  2.226004  2.205009
   8.95253   8.95253      1.00  2.228744  2.207939
   8.95241   8.95241      1.00  2.226414  2.204219
   8.95229   8.95229      1.00  2.216324  2.196289
   8.95218   8.95218      1.00  2.217004  2.196849
   8.95207   8.95207      1.00  2.203824  2.182929
   8.95195   8.95195      1.00  2.218934  2.195679
   8.95185   8.95185      1.00  2.218474  2.196029
   8.95174   8.95174      1.00  2.231004  2.203169
   8.95163   8.95163      1.00  2.229304  2.203769
   8.95152   8.95152      1.00  2.221294  2.197989
   8.95141   8.95141      1.00  2.225634  2.201419
   8.95130   8.95130      1.00  2.224394  2.199319
   8.95119   8.95119      1.00  2.226454  2.199179
   8.95108   8.95108      1.00  2.217034  2.194099
   8.95096   8.95096      1.00  2.223274  2.199029
   8.95085   8.95085      1.00  2.216454  2.189399
   8.95073   8.95073      1.00  2.220224  2.192199
   8.95062   8.95062      1.00  2.207404  2.179849
   8.95049   8.95049      1.00  2.219604  2.192339
   8.95038   8.95038      1.00  2.227534  2.196969
   8.95027   8.95027      1.00  2.226734  2.195949
   8.95014   8.95014      1.00  2.223564  2.193549
   8.95002   8.95002      1.00  2.220804  2.188299
   8.94991   8.94991      1.00  2.224814  2.190889
   8.94979   8.94979      1.00  2.222934  2.190699
   8.94967   8.94967      1.00  2.217044  2.185309
   8.94955   8.94955      1.00  2.219124  2.187589
   8.94944   8.94944      1.00  2.220954  2.186919
   8.94933   8.94933      1.00  2.221764  2.180679
   8.94922   8.94922      1.00  2.224684  2.186719
   8.94910   8.94910      1.00  2.226784  2.191759
   8.94899   8.94899      1.00  2.226504  2.188129
   8.94888   8.94888      1.00  2.224094  2.186249
   8.94877   8.94877      1.00  2.209894  2.171709
   8.94865   8.94865      1.00  2.212524  2.172369
   8.94855   8.94855      1.00  2.221264  2.178289
   8.94844   8.94844      1.00  2.225524  2.184419
   8.94833   8.94833      1.00  2.217584  2.174989
   8.94822   8.94822      1.00  2.213714  2.168529
   8.94812   8.94812      1.00  2.219174  2.176499
   8.94800   8.94800      1.00  2.222714  2.181419
   8.94789   8.94789      1.00  2.225644  2.171449
   8.94778   8.94778      1.00  2.229904  2.177789
   8.94767   8.94767      1.00  2.224604  2.170729
   8.94756   8.94756      1.00  2.221144  2.165329
   8.94744   8.94744      1.00  2.213104  2.159289
   8.94733   8.94733      1.00  2.213984  2.157829
   8.94723   8.94723      1.00  2.200234  2.147199
   8.94712   8.94712      1.00  2.223444  2.170289
   8.94700   8.94700      1.00  2.220754  2.163679
   8.94690   8.94690      1.00  2.218914  2.163769
   8.94679   8.94679      1.00  2.225204  2.167629
   8.94669   8.94669      1.00  2.224164  2.166859
   8.94658   8.94658      1.00  2.217754  2.158509
   8.94647   8.94647      1.00  2.214824  2.151799
   8.94637   8.94637      1.00  2.214604  2.153289
   8.94626   8.94626      1.00  2.211084  2.146499
   8.94616   8.94616      1.00  2.212594  2.146849
   8.94605   8.94605      1.00  2.213854  2.148539
   8.94595   8.94595      1.00  2.216854  2.147179
   8.94585   8.94585      1.00  2.215384  2.138909
   8.94575   8.94575      1.00  2.201304  2.132319
   8.94564   8.94564      1.00  2.215084  2.139329
   8.94554   8.94554      1.00  2.218014  2.141179
   8.94544   8.94544      1.00  2.220554  2.139399
   8.94533   8.94533      1.00  2.213064  2.127649
   8.94522   8.94522      1.00  2.214044  2.128559
   8.94512   8.94512      1.00  2.212104  2.129309
   8.94503   8.94503      1.00  2.204524  2.119179
   8.94492   8.94492      1.00  2.204054  2.113669
   8.94481   8.94481      1.00  2.209174  2.119479
   8.94471   8.94471      1.00  2.214264  2.122479
   8.94461   8.94461      1.00  2.216034  2.122469
   8.94449   8.94449      1.00  2.214144  2.116439
   8.94438   8.94438      1.00  2.198644  2.100719
   8.94427   8.94427      1.00  2.209474  2.109559
   8.94416   8.94416      1.00  2.211794  2.108209
   8.94404   8.94404      1.00  2.202144  2.097729
   8.94393   8.94393      1.00  2.209514  2.102959
   8.94382   8.94382      1.00  2.209804  2.100449
   8.94371   8.94371      1.00  2.215564  2.101589
   8.94358   8.94358      1.00  2.212744  2.094959
   8.94346   8.94346      1.00  2.211144  2.092679
   8.94335   8.94335      1.00  2.216044  2.092659
   8.94324   8.94324      1.00  2.214574  2.087249
   8.94312   8.94312      1.00  2.213414  2.080309
   8.94301   8.94301      1.00  2.212974  2.075669
   8.94289   8.94289      1.00  2.199644  2.062649
   8.94278   8.94278      1.00  2.207904  2.066019
   8.94266   8.94266      1.00  2.203424  2.056259
   8.94254   8.94254      1.00  2.206614  2.058079
   8.94244   8.94244      1.00  2.211644  2.057619
   8.94233   8.94233      1.00  2.217244  2.059319
   8.94221   8.94221      1.00  2.217954  2.053319
   8.94210   8.94210      1.00  2.213824  2.044339
   8.94199   8.94199      1.00  2.214184  2.038349
   8.94189   8.94189      1.00  2.210294  2.029839
   8.94177   8.94177      1.00  2.209394  2.023049
   8.94166   8.94166      1.00  2.211084  2.018879
   8.94155   8.94155      1.00  2.213264  2.017249
   8.94145   8.94145      1.00  2.213334  2.007939
   8.94133   8.94133      1.00  2.195044  1.988119
   8.94122   8.94122      1.00  2.215464  1.997909
   8.94111   8.94111      1.00  2.221604  1.995919
   8.94100   8.94100      1.00  2.220454  1.983729
   8.94088   8.94088      1.00  2.218694  1.973829
   8.94075   8.94075      1.00  2.220604  1.967889
   8.94065   8.94065      1.00  2.217604  1.956879
   8.94053   8.94053      1.00  2.220034  1.947709
   8.94041   8.94041      1.00  2.216654  1.935969
   8.94029   8.94029      1.00  2.211724  1.920689
   8.94018   8.94018      1.00  2.214964  1.910639
   8.94007   8.94007      1.00  2.213164  1.898479
   8.93994   8.93994      1.00  2.214894  1.885709
   8.93982   8.93982      1.00  2.206184  1.865799
   8.93971   8.93971      1.00  2.229334  1.868829
   8.93959   8.93959      1.00  2.226774  1.854499
   8.93947   8.93947      1.00  2.220644  1.840159
   8.93937   8.93937      1.00  2.217474  1.814779
   8.93926   8.93926      1.00  2.218784  1.798309
   8.93914   8.93914      1.00  2.216284  1.778289
   8.93902   8.93902      1.00  2.216264  1.758829
   8.93891   8.93891      1.00  2.221874  1.743779
   8.93880   8.93880      1.00  2.218814  1.718219
   8.93869   8.93869      1.00  2.223644  1.696969
   8.93858   8.93858      1.00  2.224204  1.673759
   8.93847   8.93847      1.00  2.226014  1.653379
   8.93837   8.93837      1.00  2.227194  1.621199
   8.93826   8.93826      1.00  2.216424  1.589839
   8.93814   8.93814      1.00  2.221604  1.565889
   8.93803   8.93803      1.00  2.218904  1.537959
   8.93792   8.93792      1.00  2.224144  1.509849
   8.93781   8.93781      1.00  2.220874  1.478829
   8.93770   8.93770      1.00  2.223594  1.445729
   8.93758   8.93758      1.00  2.227144  1.414379
   8.93748   8.93748      1.00  2.227534  1.379269
   8.93737   8.93737      1.00  2.228524  1.345929
   8.93726   8.93726      1.00  2.235104  1.316189
   8.93715   8.93715      1.00  2.228724  1.273789
   8.93704   8.93704      1.00  2.224874  1.236279
   8.93694   8.93694      1.00  2.230834  1.202709
   8.93683   8.93683      1.00  2.223814  1.163039
   8.93672   8.93672      1.00  2.219844  1.121799
   8.93661   8.93661      1.00  2.218794  1.087039
   8.93650   8.93650      1.00  2.231484  1.055219
   8.93639   8.93639      1.00  2.227794  1.018579
   8.93629   8.93629      1.00  2.235474   .987409
   8.93619   8.93619      1.00  2.234624   .949819
   8.93608   8.93608      1.00  2.231024   .919129
   8.93598   8.93598      1.00  2.232074   .885289
   8.93587   8.93587      1.00  2.233164   .852659
   8.93578   8.93578      1.00  2.231834   .819469
   8.93568   8.93568      1.00  2.224784   .786209
   8.93556   8.93556      1.00  2.230704   .756249
   8.93546   8.93546      1.00  2.226304   .726319
   8.93536   8.93536      1.00  2.228984   .697619
   8.93526   8.93526      1.00  2.233284   .672289
   8.93516   8.93516      1.00  2.234494   .649139
   8.93505   8.93505      1.00  2.237074   .622709
   8.93495   8.93495      1.00  2.238934   .603619
   8.93485   8.93485      1.00  2.234844   .581409
   8.93474   8.93474      1.00  2.227994   .557619
   8.93463   8.93463      1.00  2.230454   .536389
   8.93452   8.93452      1.00  2.235854   .517679
   8.93441   8.93441      1.00  2.231074   .502459
   8.93429   8.93429      1.00  2.230824   .485379
   8.93418   8.93418      1.00  2.237904   .470329
   8.93408   8.93408      1.00  2.237624   .454319
   8.93397   8.93397      1.00  2.241334   .440899
   8.93385   8.93385      1.00  2.240114   .427579
   8.93373   8.93373      1.00  2.220434   .411629
   8.93362   8.93362      1.00  2.230804   .401679
   8.93350   8.93350      1.00  2.237074   .390769
   8.93338   8.93338      1.00  2.232964   .379669
   8.93325   8.93325      1.00  2.238514   .370059
   8.93315   8.93315      1.00  2.236964   .362439
   8.93304   8.93304      1.00  2.238894   .354009
   8.93292   8.93292      1.00  2.235884   .344509
   8.93280   8.93280      1.00  2.242034   .338499
   8.93269   8.93269      1.00  2.241084   .331759
   8.93258   8.93258      1.00  2.241744   .325729
   8.93247   8.93247      1.00  2.242064   .320239
   8.93235   8.93235      1.00  2.237914   .314089
   8.93224   8.93224      1.00  2.228834   .310019
   8.93213   8.93213      1.00  2.229284   .306169
   8.93201   8.93201      1.00  2.236264   .302949
   8.93190   8.93190      1.00  2.235144   .298479
   8.93179   8.93179      1.00  2.240244   .297369
   8.93169   8.93169      1.00  2.244724   .296709
   8.93157   8.93157      1.00  2.242924   .292899
   8.93146   8.93146      1.00  2.241004   .292529
   8.93135   8.93135      1.00  2.240764   .292049
   8.93124   8.93124      1.00  2.239804   .288879
   8.93112   8.93112      1.00  2.237344   .285809
   8.93101   8.93101      1.00  2.237804   .284709
   8.93090   8.93090      1.00  2.240314   .284469
   8.93079   8.93079      1.00  2.240984   .285289
   8.93067   8.93067      1.00  2.220784   .280159
   8.93055   8.93055      1.00  2.238734   .282339
   8.93044   8.93044      1.00  2.244224   .282359
   8.93032   8.93032      1.00  2.246444   .283129
   8.93019   8.93019      1.00  2.243984   .282049
   8.93007   8.93007      1.00  2.241114   .281409
   8.92996   8.92996      1.00  2.239424   .282009
   8.92984   8.92984      1.00  2.239774   .280099
   8.92972   8.92972      1.00  2.237064   .279509
   8.92960   8.92960      1.00  2.233874   .278829
   8.92949   8.92949      1.00  2.236544   .280529
   8.92938   8.92938      1.00  2.242134   .281519
   8.92926   8.92926      1.00  2.243434   .281289
   8.92914   8.92914      1.00  2.238874   .280459
   8.92904   8.92904      1.00  2.241354   .279609
   8.92893   8.92893      1.00  2.243694   .281669
   8.92882   8.92882      1.00  2.243424   .280529
   8.92870   8.92870      1.00  2.238884   .281159
   8.92859   8.92859      1.00  2.239794   .280359
   8.92848   8.92848      1.00  2.245324   .280309
   8.92837   8.92837      1.00  2.244344   .280189
   8.92826   8.92826      1.00  2.242204   .279029
   8.92816   8.92816      1.00  2.245844   .278709
   8.92805   8.92805      1.00  2.239924   .277609
   8.92793   8.92793      1.00  2.245984   .278899
   8.92781   8.92781      1.00  2.248024   .277969
   8.92771   8.92771      1.00  2.246334   .277239
   8.92760   8.92760      1.00  2.243664   .276999
   8.92748   8.92748      1.00  2.233374   .275979
   8.92737   8.92737      1.00  2.242304   .277059
   8.92727   8.92727      1.00  2.241864   .276989
   8.92716   8.92716      1.00  2.243154   .277909
   8.92705   8.92705      1.00  2.242774   .276899
   8.92693   8.92693      1.00  2.250484   .278479
   8.92683   8.92683      1.00  2.250034   .277059
   8.92672   8.92672      1.00  2.252014   .278619
   8.92661   8.92661      1.00  2.252574   .279919
   8.92650   8.92650      1.00  2.244384   .280489
   8.92640   8.92640      1.00  2.247044   .281279
   8.92630   8.92630      1.00  2.247374   .280129
   8.92620   8.92620      1.00  2.245084   .279059
   8.92609   8.92609      1.00  2.233504   .278959
   8.92599   8.92599      1.00  2.249984   .280519
   8.92589   8.92589      1.00  2.250664   .281609
   8.92578   8.92578      1.00  2.249394   .282989
   8.92568   8.92568      1.00  2.252834   .284109
   8.92558   8.92558      1.00  2.252924   .284729
   8.92548   8.92548      1.00  2.254134   .284909
   8.92537   8.92537      1.00  2.251224   .284889
   8.92526   8.92526      1.00  2.249324   .284159
   8.92516   8.92516      1.00  2.245744   .287899
   8.92506   8.92506      1.00  2.248384   .286779
   8.92496   8.92496      1.00  2.250354   .288779
   8.92485   8.92485      1.00  2.252164   .289039
   8.92474   8.92474      1.00  2.254304   .291919
   8.92463   8.92463      1.00  2.239024   .289369
   8.92452   8.92452      1.00  2.254304   .294429
   8.92441   8.92441      1.00  2.255844   .294839
   8.92430   8.92430      1.00  2.254624   .296249
   8.92420   8.92420      1.00  2.254864   .296399
   8.92408   8.92408      1.00  2.249174   .297589
   8.92397   8.92397      1.00  2.248484   .298339
   8.92385   8.92385      1.00  2.250234   .300249
   8.92374   8.92374      1.00  2.256944   .302889
   8.92362   8.92362      1.00  2.254474   .306689
   8.92350   8.92350      1.00  2.250714   .306919
   8.92339   8.92339      1.00  2.253974   .307609
   8.92327   8.92327      1.00  2.253894   .309639
   8.92315   8.92315      1.00  2.255204   .312149
   8.92303   8.92303      1.00  2.252894   .314779
   8.92292   8.92292      1.00  2.243614   .314819
   8.92281   8.92281      1.00  2.253694   .320659
   8.92270   8.92270      1.00  2.249934   .322819
   8.92258   8.92258      1.00  2.250544   .322489
   8.92247   8.92247      1.00  2.254734   .322529
   8.92236   8.92236      1.00  2.256404   .323709
   8.92224   8.92224      1.00  2.259674   .324089
   8.92212   8.92212      1.00  2.257214   .327009
   8.92202   8.92202      1.00  2.252094   .325599
   8.92191   8.92191      1.00  2.252224   .328849
   8.92180   8.92180      1.00  2.253454   .329199
   8.92169   8.92169      1.00  2.252564   .332419
   8.92159   8.92159      1.00  2.252734   .333099
   8.92148   8.92148      1.00  2.252474   .335249
   8.92136   8.92136      1.00  2.238554   .333869
   8.92124   8.92124      1.00  2.252604   .336889
   8.92114   8.92114      1.00  2.260424   .338779
   8.92103   8.92103      1.00  2.255104   .340619
   8.92091   8.92091      1.00  2.255874   .340739
   8.92079   8.92079      1.00  2.256384   .341579
   8.92068   8.92068      1.00  2.252084   .342259
   8.92056   8.92056      1.00  2.255564   .344029
   8.92045   8.92045      1.00  2.253734   .343809
   8.92033   8.92033      1.00  2.254314   .345419
   8.92021   8.92021      1.00  2.248774   .344599
   8.92010   8.92010      1.00  2.255174   .347409
   8.91997   8.91997      1.00  2.248854   .345339
   8.91985   8.91985      1.00  2.251474   .346189
   8.91974   8.91974      1.00  2.257324   .348979
   8.91962   8.91962      1.00  2.245664   .346089
   8.91950   8.91950      1.00  2.255554   .351589
   8.91939   8.91939      1.00  2.251054   .349799
   8.91929   8.91929      1.00  2.252264   .347869
   8.91917   8.91917      1.00  2.247674   .347369
   8.91905   8.91905      1.00  2.254164   .347969
   8.91894   8.91894      1.00  2.252574   .349249
   8.91883   8.91883      1.00  2.248364   .350389
   8.91872   8.91872      1.00  2.254434   .348959
   8.91861   8.91861      1.00  2.252994   .351709
   8.91849   8.91849      1.00  2.250984   .351099
   8.91838   8.91838      1.00  2.253594   .350449
   8.91828   8.91828      1.00  2.255684   .348909
   8.91817   8.91817      1.00  2.250404   .348599
   8.91805   8.91805      1.00  2.238014   .345999
   8.91794   8.91794      1.00  2.252864   .348419
   8.91784   8.91784      1.00  2.251874   .348189
   8.91772   8.91772      1.00  2.250494   .348659
   8.91761   8.91761      1.00  2.252724   .347679
   8.91751   8.91751      1.00  2.252544   .346849
   8.91740   8.91740      1.00  2.253094   .345619
   8.91728   8.91728      1.00  2.256204   .346519
   8.91717   8.91717      1.00  2.255804   .343859
   8.91707   8.91707      1.00  2.249184   .342669
   8.91696   8.91696      1.00  2.250184   .343439
   8.91685   8.91685      1.00  2.249134   .348749
   8.91674   8.91674      1.00  2.251144   .346389
   8.91664   8.91664      1.00  2.249574   .342059
   8.91653   8.91653      1.00  2.244594   .340859
   8.91642   8.91642      1.00  2.252514   .343159
   8.91632   8.91632      1.00  2.255344   .340369
   8.91622   8.91622      1.00  2.256114   .340339
   8.91611   8.91611      1.00  2.253994   .343859
   8.91601   8.91601      1.00  2.250784   .340369
   8.91590   8.91590      1.00  2.251654   .338089
   8.91580   8.91580      1.00  2.250674   .334839
   8.91570   8.91570      1.00  2.249074   .335299
   8.91559   8.91559      1.00  2.251704   .333679
   8.91549   8.91549      1.00  2.248404   .332819
   8.91539   8.91539      1.00  2.253644   .332599
   8.91529   8.91529      1.00  2.251874   .331029
   8.91518   8.91518      1.00  2.240304   .330129
   8.91508   8.91508      1.00  2.248654   .330109
   8.91498   8.91498      1.00  2.255634   .329639
   8.91488   8.91488      1.00  2.254054   .330009
   8.91477   8.91477      1.00  2.247774   .325959
   8.91465   8.91465      1.00  2.247744   .326299
   8.91454   8.91454      1.00  2.246424   .325009
   8.91444   8.91444      1.00  2.246724   .322499
   8.91432   8.91432      1.00  2.248024   .324139
   8.91421   8.91421      1.00  2.252084   .322579
   8.91411   8.91411      1.00  2.248434   .321649
   8.91399   8.91399      1.00  2.251654   .320439
   8.91388   8.91388      1.00  2.254444   .318489
   8.91376   8.91376      1.00  2.249234   .319379
   8.91365   8.91365      1.00  2.241534   .317579
   8.91354   8.91354      1.00  2.242404   .314009
   8.91341   8.91341      1.00  2.246464   .314489
   8.91329   8.91329      1.00  2.246654   .316089
   8.91318   8.91318      1.00  2.247274   .313159
   8.91307   8.91307      1.00  2.249704   .311329
   8.91295   8.91295      1.00  2.246194   .311959
   8.91284   8.91284      1.00  2.249524   .310529
   8.91273   8.91273      1.00  2.248374   .310159
   8.91262   8.91262      1.00  2.250174   .309279
   8.91250   8.91250      1.00  2.245844   .308899
   8.91238   8.91238      1.00  2.244334   .307559
   8.91228   8.91228      1.00  2.246964   .305869
   8.91217   8.91217      1.00  2.243754   .306169
   8.91205   8.91205      1.00  2.243624   .304399
   8.91194   8.91194      1.00  2.230334   .299889
   8.91183   8.91183      1.00  2.245564   .302689
   8.91173   8.91173      1.00  2.244084   .300939
   8.91162   8.91162      1.00  2.246504   .299619
   8.91150   8.91150      1.00  2.249894   .296929
   8.91140   8.91140      1.00  2.248654   .296889
   8.91129   8.91129      1.00  2.245594   .294409
   8.91117   8.91117      1.00  2.244904   .292669
   8.91106   8.91106      1.00  2.240964   .292019
   8.91095   8.91095      1.00  2.241034   .290199
   8.91084   8.91084      1.00  2.246624   .291009
   8.91072   8.91072      1.00  2.240574   .290309
   8.91060   8.91060      1.00  2.242494   .289849
   8.91049   8.91049      1.00  2.228454   .286209
   8.91038   8.91038      1.00  2.239874   .287169
   8.91025   8.91025      1.00  2.242704   .286249
   8.91013   8.91013      1.00  2.244314   .284369
   8.91001   8.91001      1.00  2.245114   .283479
   8.90990   8.90990      1.00  2.240204   .283389
   8.90978   8.90978      1.00  2.236814   .282049
   8.90966   8.90966      1.00  2.239074   .281729
   8.90955   8.90955      1.00  2.240114   .280919
   8.90944   8.90944      1.00  2.237834   .279089
   8.90932   8.90932      1.00  2.243164   .280919
   8.90920   8.90920      1.00  2.244454   .279559
   8.90909   8.90909      1.00  2.244494   .280249
   8.90898   8.90898      1.00  2.238914   .276419
   8.90887   8.90887      1.00  2.228714   .275439
   8.90876   8.90876      1.00  2.238264   .277699
   8.90865   8.90865      1.00  2.238524   .274939
   8.90855   8.90855      1.00  2.238524   .273189
   8.90844   8.90844      1.00  2.236074   .273029
   8.90832   8.90832      1.00  2.238524   .272019
   8.90822   8.90822      1.00  2.239584   .272159
   8.90811   8.90811      1.00  2.241584   .272649
   8.90800   8.90800      1.00  2.236494   .271059
   8.90788   8.90788      1.00  2.239504   .271499
   8.90777   8.90777      1.00  2.241864   .271329
   8.90767   8.90767      1.00  2.236634   .272319
   8.90755   8.90755      1.00  2.236474   .271859
   8.90744   8.90744      1.00  2.218494   .269079
   8.90733   8.90733      1.00  2.231934   .271639
   8.90723   8.90723      1.00  2.232894   .272419
   8.90711   8.90711      1.00  2.232124   .272639
   8.90700   8.90700      1.00  2.232284   .271739
   8.90690   8.90690      1.00  2.238584   .273529
   8.90679   8.90679      1.00  2.235514   .274349
   8.90668   8.90668      1.00  2.234534   .275159
   8.90657   8.90657      1.00  2.235264   .276509
   8.90647   8.90647      1.00  2.230264   .274999
   8.90637   8.90637      1.00  2.225174   .275569
   8.90626   8.90626      1.00  2.226404   .276019
   8.90615   8.90615      1.00  2.227054   .277179
   8.90606   8.90606      1.00  2.226864   .278039
   8.90596   8.90596      1.00  2.219174   .275659
   8.90585   8.90585      1.00  2.229334   .278039
   8.90574   8.90574      1.00  2.229504   .276729
   8.90564   8.90564      1.00  2.236604   .280999
   8.90554   8.90554      1.00  2.230304   .280079
   8.90544   8.90544      1.00  2.223954   .281929
   8.90533   8.90533      1.00  2.226254   .283839
   8.90523   8.90523      1.00  2.228504   .284069
   8.90513   8.90513      1.00  2.225264   .285479
   8.90503   8.90503      1.00  2.222144   .285839
   8.90492   8.90492      1.00  2.224634   .287619
   8.90481   8.90481      1.00  2.226454   .289919
   8.90470   8.90470      1.00  2.230254   .291269
   8.90460   8.90460      1.00  2.225784   .289799
   8.90449   8.90449      1.00  2.217344   .287519
   8.90438   8.90438      1.00  2.227194   .289869
   8.90427   8.90427      1.00  2.229104   .290739
   8.90416   8.90416      1.00  2.220594   .289489
   8.90404   8.90404      1.00  2.217344   .289659
   8.90393   8.90393      1.00  2.223544   .290959
   8.90382   8.90382      1.00  2.222304   .291569
   8.90370   8.90370      1.00  2.222594   .292519
   8.90358   8.90358      1.00  2.228034   .293719
   8.90347   8.90347      1.00  2.224304   .293909
   8.90335   8.90335      1.00  2.227124   .296299
   8.90323   8.90323      1.00  2.221824   .300109
   8.90311   8.90311      1.00  2.225024   .300479
   8.90300   8.90300      1.00  2.217694   .297859
   8.90289   8.90289      1.00  2.216764   .296819
   8.90277   8.90277      1.00  2.220584   .298049
   8.90266   8.90266      1.00  2.217904   .298909
   8.90254   8.90254      1.00  2.215144   .297489
   8.90244   8.90244      1.00  2.222264   .300219
   8.90232   8.90232      1.00  2.221374   .301639
   8.90221   8.90221      1.00  2.222604   .301679
   8.90210   8.90210      1.00  2.227144   .301479
   8.90199   8.90199      1.00  2.224924   .299159
   8.90188   8.90188      1.00  2.216104   .297999
   8.90177   8.90177      1.00  2.217634   .303449
   8.90166   8.90166      1.00  2.223594   .305949
   8.90156   8.90156      1.00  2.213594   .305229
   8.90144   8.90144      1.00  2.215254   .303489
   8.90133   8.90133      1.00  2.207784   .306129
   8.90122   8.90122      1.00  2.219514   .306989
   8.90111   8.90111      1.00  2.223634   .307339
   8.90099   8.90099      1.00  2.223714   .306609
   8.90087   8.90087      1.00  2.221784   .304739
   8.90076   8.90076      1.00  2.219734   .308319
   8.90065   8.90065      1.00  2.223514   .309999
   8.90053   8.90053      1.00  2.215364   .310449
   8.90041   8.90041      1.00  2.214684   .308439
   8.90029   8.90029      1.00  2.218834   .311719
   8.90018   8.90018      1.00  2.218134   .311629
   8.90006   8.90006      1.00  2.217784   .310579
   8.89994   8.89994      1.00  2.218924   .311199
   8.89982   8.89982      1.00  2.222744   .310579
   8.89971   8.89971      1.00  2.216464   .311019
   8.89959   8.89959      1.00  2.218784   .313049
   8.89947   8.89947      1.00  2.219244   .314429
   8.89936   8.89936      1.00  2.217524   .313909
   8.89925   8.89925      1.00  2.221704   .316469
   8.89913   8.89913      1.00  2.213474   .314689
   8.89902   8.89902      1.00  2.218634   .316699
   8.89891   8.89891      1.00  2.215094   .318159
   8.89880   8.89880      1.00  2.222614   .318099
   8.89869   8.89869      1.00  2.220014   .319059
   8.89858   8.89858      1.00  2.219504   .316619
   8.89847   8.89847      1.00  2.222724   .318209
   8.89836   8.89836      1.00  2.220734   .317699
   8.89825   8.89825      1.00  2.213774   .317059
   8.89814   8.89814      1.00  2.210914   .317099
   8.89803   8.89803      1.00  2.219714   .318899
   8.89792   8.89792      1.00  2.217804   .320539
   8.89780   8.89780      1.00  2.220114   .321719
   8.89769   8.89769      1.00  2.216264   .323959
   8.89759   8.89759      1.00  2.218354   .323229
   8.89748   8.89748      1.00  2.222384   .324269
   8.89737   8.89737      1.00  2.223864   .325089
   8.89725   8.89725      1.00  2.222894   .324199
   8.89715   8.89715      1.00  2.221994   .323359
   8.89704   8.89704      1.00  2.222834   .323069
   8.89693   8.89693      1.00  2.212384   .321279
   8.89682   8.89682      1.00  2.211794   .323529
   8.89672   8.89672      1.00  2.206784   .322259
   8.89661   8.89661      1.00  2.217584   .324979
   8.89650   8.89650      1.00  2.220714   .325099
   8.89639   8.89639      1.00  2.222754   .324639
   8.89630   8.89630      1.00  2.225694   .325819
   8.89619   8.89619      1.00  2.219154   .325599
   8.89609   8.89609      1.00  2.223384   .326869
   8.89598   8.89598      1.00  2.218014   .323999
   8.89588   8.89588      1.00  2.216244   .323189
   8.89578   8.89578      1.00  2.217174   .325339
   8.89567   8.89567      1.00  2.213134   .323869
   8.89557   8.89557      1.00  2.218254   .325349
   8.89547   8.89547      1.00  2.221524   .327879
   8.89537   8.89537      1.00  2.227804   .326779
   8.89527   8.89527      1.00  2.206534   .324279
   8.89516   8.89516      1.00  2.220434   .326239
   8.89506   8.89506      1.00  2.224894   .327269
   8.89495   8.89495      1.00  2.224874   .326499
   8.89485   8.89485      1.00  2.222824   .327009
   8.89474   8.89474      1.00  2.224194   .327349
   8.89464   8.89464      1.00  2.218354   .327979
   8.89453   8.89453      1.00  2.216654   .326159
   8.89442   8.89442      1.00  2.217594   .327129
   8.89430   8.89430      1.00  2.216754   .326319
   8.89419   8.89419      1.00  2.225914   .327699
   8.89408   8.89408      1.00  2.225044   .328239
   8.89397   8.89397      1.00  2.224654   .327839
   8.89385   8.89385      1.00  2.222764   .328909
   8.89374   8.89374      1.00  2.206324   .324959
   8.89363   8.89363      1.00  2.217524   .328899
   8.89350   8.89350      1.00  2.215664   .327599
   8.89339   8.89339      1.00  2.222134   .327929
   8.89328   8.89328      1.00  2.216284   .327649
   8.89316   8.89316      1.00  2.219914   .330589
   8.89304   8.89304      1.00  2.220554   .329989
   8.89293   8.89293      1.00  2.224924   .332979
   8.89282   8.89282      1.00  2.224864   .332399
   8.89270   8.89270      1.00  2.222514   .332169
   8.89259   8.89259      1.00  2.219254   .330989
   8.89247   8.89247      1.00  2.218634   .330109
   8.89236   8.89236      1.00  2.219364   .329419
   8.89225   8.89225      1.00  2.217674   .328859
   8.89213   8.89213      1.00  2.214484   .328039
   8.89203   8.89203      1.00  2.207514   .325349
   8.89193   8.89193      1.00  2.219854   .326589
   8.89182   8.89182      1.00  2.220214   .327249
   8.89170   8.89170      1.00  2.222254   .329049
   8.89158   8.89158      1.00  2.220704   .326679
   8.89148   8.89148      1.00  2.222974   .329399
   8.89137   8.89137      1.00  2.222394   .328009
   8.89125   8.89125      1.00  2.215544   .325969
   8.89114   8.89114      1.00  2.214094   .328059
   8.89103   8.89103      1.00  2.217064   .327559
   8.89092   8.89092      1.00  2.217574   .327049
   8.89080   8.89080      1.00  2.216524   .328219
   8.89069   8.89069      1.00  2.222474   .327079
   8.89057   8.89057      1.00  2.224444   .328179
   8.89046   8.89046      1.00  2.207854   .323249
   8.89034   8.89034      1.00  2.221894   .326919
   8.89022   8.89022      1.00  2.222934   .326299
   8.89010   8.89010      1.00  2.219044   .326459
   8.88999   8.88999      1.00  2.219074   .325599
   8.88987   8.88987      1.00  2.221554   .327319
   8.88975   8.88975      1.00  2.212744   .324759
   8.88963   8.88963      1.00  2.219914   .326949
   8.88952   8.88952      1.00  2.222794   .325309
   8.88941   8.88941      1.00  2.218054   .323609
   8.88929   8.88929      1.00  2.222264   .325119
   8.88918   8.88918      1.00  2.227154   .325009
   8.88906   8.88906      1.00  2.222414   .324009
   8.88895   8.88895      1.00  2.219674   .324669
   8.88884   8.88884      1.00  2.224824   .324259
   8.88873   8.88873      1.00  2.205174   .320319
   8.88863   8.88863      1.00  2.215634   .320969
   8.88851   8.88851      1.00  2.218594   .322789
   8.88840   8.88840      1.00  2.222714   .322409
   8.88829   8.88829      1.00  2.222774   .321859
   8.88819   8.88819      1.00  2.227454   .324519
   8.88808   8.88808      1.00  2.225334   .322369
   8.88796   8.88796      1.00  2.221094   .322659
   8.88784   8.88784      1.00  2.225414   .322559
   8.88774   8.88774      1.00  2.221464   .322709
   8.88763   8.88763      1.00  2.218814   .320529
   8.88752   8.88752      1.00  2.219674   .321539
   8.88741   8.88741      1.00  2.223444   .320589
   8.88730   8.88730      1.00  2.205014   .316549
   8.88719   8.88719      1.00  2.217394   .319609
   8.88708   8.88708      1.00  2.223264   .320209
   8.88697   8.88697      1.00  2.224034   .318089
   8.88687   8.88687      1.00  2.228654   .321289
   8.88675   8.88675      1.00  2.226404   .321309
   8.88664   8.88664      1.00  2.226604   .320309
   8.88654   8.88654      1.00  2.223114   .319649
   8.88644   8.88644      1.00  2.223474   .320329
   8.88633   8.88633      1.00  2.220454   .318039
   8.88623   8.88623      1.00  2.217944   .318249
   8.88613   8.88613      1.00  2.223304   .318149
   8.88602   8.88602      1.00  2.224124   .316899
   8.88592   8.88592      1.00  2.222624   .313689
   8.88581   8.88581      1.00  2.220454   .314899
   8.88571   8.88571      1.00  2.226134   .316329
   8.88561   8.88561      1.00  2.225184   .316829
   8.88551   8.88551      1.00  2.222714   .317639
   8.88540   8.88540      1.00  2.223174   .316749
   8.88530   8.88530      1.00  2.224894   .314039
   8.88520   8.88520      1.00  2.222174   .313149
   8.88509   8.88509      1.00  2.222494   .312809
   8.88499   8.88499      1.00  2.221234   .313879
   8.88489   8.88489      1.00  2.222414   .314049
   8.88479   8.88479      1.00  2.225774   .313209
   8.88468   8.88468      1.00  2.226264   .312179
   8.88456   8.88456      1.00  2.230974   .312189
   8.88446   8.88446      1.00  2.227964   .312419
   8.88436   8.88436      1.00  2.210664   .309839
   8.88424   8.88424      1.00  2.216114   .310899
   8.88412   8.88412      1.00  2.220184   .311259
   8.88402   8.88402      1.00  2.228414   .310349
   8.88390   8.88390      1.00  2.223704   .309419
   8.88378   8.88378      1.00  2.222334   .308809
   8.88367   8.88367      1.00  2.224904   .310149
   8.88356   8.88356      1.00  2.228374   .310979
   8.88344   8.88344      1.00  2.226114   .310249
   8.88331   8.88331      1.00  2.227494   .311579
   8.88321   8.88321      1.00  2.223254   .307539
   8.88310   8.88310      1.00  2.222714   .307439
   8.88298   8.88298      1.00  2.221814   .308359
   8.88287   8.88287      1.00  2.218434   .307439
   8.88275   8.88275      1.00  2.215584   .306419
   8.88264   8.88264      1.00  2.223904   .307879
   8.88253   8.88253      1.00  2.226944   .309099
   8.88241   8.88241      1.00  2.222224   .305549
   8.88230   8.88230      1.00  2.226334   .308749
   8.88220   8.88220      1.00  2.227664   .307149
   8.88209   8.88209      1.00  2.225384   .309669
   8.88198   8.88198      1.00  2.226144   .310189
   8.88187   8.88187      1.00  2.224244   .311199
   8.88176   8.88176      1.00  2.220774   .308459
   8.88166   8.88166      1.00  2.218604   .309419
   8.88154   8.88154      1.00  2.219844   .308279
   8.88143   8.88143      1.00  2.218654   .307979
   8.88132   8.88132      1.00  2.220564   .307469
   8.88122   8.88122      1.00  2.217534   .305769
   8.88110   8.88110      1.00  2.220234   .307389
   8.88099   8.88099      1.00  2.220934   .307409
   8.88088   8.88088      1.00  2.225404   .308729
   8.88076   8.88076      1.00  2.219584   .304869
   8.88064   8.88064      1.00  2.217334   .304899
   8.88053   8.88053      1.00  2.219414   .304749
   8.88042   8.88042      1.00  2.218784   .304029
   8.88030   8.88030      1.00  2.218074   .305769
   8.88018   8.88018      1.00  2.219854   .305569
   8.88005   8.88005      1.00  2.223754   .305179
   8.87994   8.87994      1.00  2.223094   .306999
   8.87983   8.87983      1.00  2.226304   .307589
   8.87971   8.87971      1.00  2.219254   .305989
   8.87959   8.87959      1.00  2.215744   .305859
   8.87948   8.87948      1.00  2.204484   .304779
   8.87937   8.87937      1.00  2.215694   .305839
   8.87926   8.87926      1.00  2.214024   .304399
   8.87914   8.87914      1.00  2.214084   .306299
   8.87903   8.87903      1.00  2.219354   .307029
   8.87891   8.87891      1.00  2.220444   .305089
   8.87880   8.87880      1.00  2.216914   .306959
   8.87868   8.87868      1.00  2.223974   .307909
   8.87858   8.87858      1.00  2.218834   .306389
   8.87847   8.87847      1.00  2.220194   .306979
   8.87836   8.87836      1.00  2.218324   .308559
   8.87824   8.87824      1.00  2.218284   .308759
   8.87814   8.87814      1.00  2.213594   .307589
   8.87803   8.87803      1.00  2.201354   .305959
   8.87792   8.87792      1.00  2.217234   .309179
   8.87781   8.87781      1.00  2.217074   .307739
   8.87770   8.87770      1.00  2.219974   .310449
   8.87759   8.87759      1.00  2.221784   .310349
   8.87747   8.87747      1.00  2.217054   .308959
   8.87736   8.87736      1.00  2.222464   .311659
   8.87726   8.87726      1.00  2.222204   .312099
   8.87715   8.87715      1.00  2.221954   .311819
   8.87704   8.87704      1.00  2.212524   .310779
   8.87693   8.87693      1.00  2.216384   .311519
   8.87682   8.87682      1.00  2.215734   .310219
   8.87671   8.87671      1.00  2.211514   .311999
   8.87660   8.87660      1.00  2.211964   .315219
   8.87650   8.87650      1.00  2.213584   .315649
   8.87640   8.87640      1.00  2.224414   .316449
   8.87629   8.87629      1.00  2.219164   .314749
   8.87619   8.87619      1.00  2.220444   .316069
   8.87608   8.87608      1.00  2.213954   .313389
   8.87598   8.87598      1.00  2.215444   .313699
   8.87588   8.87588      1.00  2.216224   .315289
   8.87577   8.87577      1.00  2.210964   .314489
   8.87567   8.87567      1.00  2.214284   .314999
   8.87556   8.87556      1.00  2.217824   .315749
   8.87547   8.87547      1.00  2.219134   .318289
   8.87537   8.87537      1.00  2.216254   .317449
   8.87526   8.87526      1.00  2.217474   .318009
   8.87516   8.87516      1.00  2.201084   .315419
   8.87505   8.87505      1.00  2.218494   .318939
   8.87495   8.87495      1.00  2.216754   .317699
   8.87484   8.87484      1.00  2.213394   .316879
   8.87473   8.87473      1.00  2.214844   .318149
   8.87463   8.87463      1.00  2.212044   .317759
   8.87451   8.87451      1.00  2.212584   .315619
   8.87440   8.87440      1.00  2.214884   .318059
   8.87429   8.87429      1.00  2.218154   .317909
   8.87419   8.87419      1.00  2.217494   .321869
   8.87407   8.87407      1.00  2.219164   .321159
   8.87395   8.87395      1.00  2.218514   .320729
   8.87384   8.87384      1.00  2.220744   .320729
   8.87373   8.87373      1.00  2.213454   .321079
   8.87361   8.87361      1.00  2.204614   .318949
   8.87349   8.87349      1.00  2.212874   .320479
   8.87337   8.87337      1.00  2.212164   .320449
   8.87326   8.87326      1.00  2.213324   .320909
   8.87315   8.87315      1.00  2.218604   .323279
   8.87303   8.87303      1.00  2.221024   .323749
   8.87291   8.87291      1.00  2.219644   .326469
   8.87280   8.87280      1.00  2.221124   .325019
   8.87269   8.87269      1.00  2.215484   .323389
   8.87257   8.87257      1.00  2.213834   .324649
   8.87246   8.87246      1.00  2.216204   .324559
   8.87235   8.87235      1.00  2.216844   .324529
   8.87223   8.87223      1.00  2.211874   .322729
   8.87212   8.87212      1.00  2.202534   .322799
   8.87201   8.87201      1.00  2.213124   .324669
   8.87190   8.87190      1.00  2.218644   .326589
   8.87179   8.87179      1.00  2.218284   .327559
   8.87167   8.87167      1.00  2.220314   .326019
   8.87157   8.87157      1.00  2.218284   .328139
   8.87146   8.87146      1.00  2.217584   .327829
   8.87135   8.87135      1.00  2.212714   .327799
   8.87123   8.87123      1.00  2.211884   .328559
   8.87112   8.87112      1.00  2.213084   .327089
   8.87101   8.87101      1.00  2.213704   .329619
   8.87089   8.87089      1.00  2.213104   .329839
   8.87078   8.87078      1.00  2.214554   .328869
   8.87067   8.87067      1.00  2.217044   .331849
   8.87055   8.87055      1.00  2.203314   .329589
   8.87043   8.87043      1.00  2.217574   .332989
   8.87031   8.87031      1.00  2.213734   .331389
   8.87019   8.87019      1.00  2.215554   .332449
   8.87008   8.87008      1.00  2.212664   .331859
   8.86996   8.86996      1.00  2.213324   .333259
   8.86984   8.86984      1.00  2.214604   .335879
   8.86972   8.86972      1.00  2.212394   .336339
   8.86961   8.86961      1.00  2.218864   .333749
   8.86949   8.86949      1.00  2.214354   .333129
   8.86938   8.86938      1.00  2.216604   .333949
   8.86927   8.86927      1.00  2.217314   .335199
   8.86915   8.86915      1.00  2.219124   .334989
   8.86903   8.86903      1.00  2.218644   .335869
   8.86892   8.86892      1.00  2.202754   .336329
   8.86882   8.86882      1.00  2.211184   .337059
   8.86871   8.86871      1.00  2.212124   .338069
   8.86859   8.86859      1.00  2.211814   .335549
   8.86848   8.86848      1.00  2.212854   .335819
   8.86837   8.86837      1.00  2.215014   .336139
   8.86827   8.86827      1.00  2.215344   .337379
   8.86816   8.86816      1.00  2.219194   .338529
   8.86804   8.86804      1.00  2.218864   .339699
   8.86793   8.86793      1.00  2.215664   .337849
   8.86782   8.86782      1.00  2.213754   .337799
   8.86771   8.86771      1.00  2.216704   .338149
   8.86759   8.86759      1.00  2.212784   .336979
   8.86749   8.86749      1.00  2.215384   .338449
   8.86738   8.86738      1.00  2.199354   .336839
   8.86727   8.86727      1.00  2.210014   .337149
   8.86716   8.86716      1.00  2.218194   .337899
   8.86705   8.86705      1.00  2.217054   .338479
   8.86695   8.86695      1.00  2.218794   .342359
   8.86684   8.86684      1.00  2.214534   .344149
   8.86672   8.86672      1.00  2.216684   .341219
   8.86662   8.86662      1.00  2.211274   .340659
   8.86652   8.86652      1.00  2.211124   .342209
   8.86641   8.86641      1.00  2.210664   .340829
   8.86630   8.86630      1.00  2.209464   .339709
   8.86620   8.86620      1.00  2.213504   .340299
   8.86610   8.86610      1.00  2.212484   .338119
   8.86599   8.86599      1.00  2.212144   .338049
   8.86589   8.86589      1.00  2.200214   .336719
   8.86579   8.86579      1.00  2.215064   .338619
   8.86569   8.86569      1.00  2.215194   .339369
   8.86558   8.86558      1.00  2.212664   .338099
   8.86547   8.86547      1.00  2.210024   .338159
   8.86537   8.86537      1.00  2.209504   .337469
   8.86527   8.86527      1.00  2.214334   .339189
   8.86516   8.86516      1.00  2.211604   .339089
   8.86506   8.86506      1.00  2.211434   .338949
   8.86496   8.86496      1.00  2.208734   .339679
   8.86486   8.86486      1.00  2.212524   .344329
   8.86474   8.86474      1.00  2.212794   .343559
   8.86463   8.86463      1.00  2.215404   .344549
   8.86452   8.86452      1.00  2.214834   .345919
   8.86442   8.86442      1.00  2.197564   .342959
   8.86431   8.86431      1.00  2.210604   .345589
   8.86420   8.86420      1.00  2.208724   .340989
   8.86409   8.86409      1.00  2.204854   .340769
   8.86398   8.86398      1.00  2.208604   .339909
   8.86386   8.86386      1.00  2.210144   .340289
   8.86374   8.86374      1.00  2.212884   .342819
   8.86362   8.86362      1.00  2.211684   .342969
   8.86351   8.86351      1.00  2.217014   .344949
   8.86339   8.86339      1.00  2.211744   .341829
   8.86327   8.86327      1.00  2.207334   .340029
   8.86316   8.86316      1.00  2.207964   .341579
   8.86304   8.86304      1.00  2.206194   .343979
   8.86293   8.86293      1.00  2.205674   .342589
   8.86281   8.86281      1.00  2.204344   .345379
   8.86270   8.86270      1.00  2.204954   .346819
   8.86259   8.86259      1.00  2.209984   .347209
   8.86247   8.86247      1.00  2.210954   .343789
   8.86236   8.86236      1.00  2.211354   .343389
   8.86225   8.86225      1.00  2.211084   .342999
   8.86214   8.86214      1.00  2.211684   .342889
   8.86202   8.86202      1.00  2.209544   .343309
   8.86191   8.86191      1.00  2.211354   .343799
   8.86181   8.86181      1.00  2.204244   .341869
   8.86170   8.86170      1.00  2.205564   .344569
   8.86159   8.86159      1.00  2.211294   .345399
   8.86147   8.86147      1.00  2.206414   .345069
   8.86136   8.86136      1.00  2.213134   .347489
   8.86125   8.86125      1.00  2.214784   .347829
   8.86113   8.86113      1.00  2.197884   .343179
   8.86102   8.86102      1.00  2.218824   .346379
   8.86091   8.86091      1.00  2.216174   .345269
   8.86080   8.86080      1.00  2.212384   .347799
   8.86068   8.86068      1.00  2.210674   .347799
   8.86056   8.86056      1.00  2.211744   .347159
   8.86045   8.86045      1.00  2.210644   .346889
   8.86033   8.86033      1.00  2.208454   .348199
   8.86021   8.86021      1.00  2.218504   .347619
   8.86008   8.86008      1.00  2.215434   .346579
   8.85997   8.85997      1.00  2.215654   .347399
   8.85985   8.85985      1.00  2.216604   .347259
   8.85974   8.85974      1.00  2.216014   .345069
   8.85962   8.85962      1.00  2.212484   .345339
   8.85951   8.85951      1.00  2.210484   .344899
   8.85940   8.85940      1.00  2.217664   .347269
   8.85928   8.85928      1.00  2.213054   .345069
   8.85916   8.85916      1.00  2.211634   .344939
   8.85905   8.85905      1.00  2.216384   .346359
   8.85894   8.85894      1.00  2.214794   .343859
   8.85883   8.85883      1.00  2.216314   .348679
   8.85871   8.85871      1.00  2.220564   .348409
   8.85861   8.85861      1.00  2.215834   .345639
   8.85851   8.85851      1.00  2.216194   .345369
   8.85839   8.85839      1.00  2.217514   .346649
   8.85828   8.85828      1.00  2.214624   .346229
   8.85817   8.85817      1.00  2.206814   .345049
   8.85806   8.85806      1.00  2.208004   .344409
   8.85795   8.85795      1.00  2.210914   .348179
   8.85784   8.85784      1.00  2.212564   .349349
   8.85774   8.85774      1.00  2.216284   .348939
   8.85763   8.85763      1.00  2.220654   .348779
   8.85751   8.85751      1.00  2.218654   .348639
   8.85740   8.85740      1.00  2.219404   .348949
   8.85730   8.85730      1.00  2.217084   .348679
   8.85719   8.85719      1.00  2.216244   .346319
   8.85707   8.85707      1.00  2.215964   .346429
   8.85696   8.85696      1.00  2.214184   .348019
   8.85686   8.85686      1.00  2.214124   .347539
   8.85675   8.85675      1.00  2.213774   .349779
   8.85663   8.85663      1.00  2.216794   .347589
   8.85653   8.85653      1.00  2.203304   .345219
   8.85643   8.85643      1.00  2.218334   .344849
   8.85632   8.85632      1.00  2.217744   .346299
   8.85622   8.85622      1.00  2.218094   .347929
   8.85611   8.85611      1.00  2.218004   .348799
   8.85601   8.85601      1.00  2.213274   .345669
   8.85591   8.85591      1.00  2.216544   .346529
   8.85581   8.85581      1.00  2.210984   .345879
   8.85570   8.85570      1.00  2.212354   .346359
   8.85560   8.85560      1.00  2.210894   .345369
   8.85550   8.85550      1.00  2.216874   .346039
   8.85540   8.85540      1.00  2.221814   .349089
   8.85529   8.85529      1.00  2.216624   .347019
   8.85519   8.85519      1.00  2.215894   .347979
   8.85509   8.85509      1.00  2.202864   .348309
   8.85498   8.85498      1.00  2.216734   .349189
   8.85487   8.85487      1.00  2.216004   .349809
   8.85477   8.85477      1.00  2.213204   .348459
   8.85466   8.85466      1.00  2.215264   .347319
   8.85455   8.85455      1.00  2.211554   .347289
   8.85444   8.85444      1.00  2.216024   .348249
   8.85433   8.85433      1.00  2.212524   .346609
   8.85422   8.85422      1.00  2.217004   .350439
   8.85411   8.85411      1.00  2.213574   .348279
   8.85399   8.85399      1.00  2.215644   .347959
   8.85388   8.85388      1.00  2.211164   .347729
   8.85377   8.85377      1.00  2.208414   .345769
   8.85365   8.85365      1.00  2.207734   .346299
   8.85353   8.85353      1.00  2.205154   .345969
   8.85342   8.85342      1.00  2.207254   .347319
   8.85331   8.85331      1.00  2.211784   .346189
   8.85319   8.85319      1.00  2.212244   .347519
   8.85307   8.85307      1.00  2.211474   .345469
   8.85296   8.85296      1.00  2.215484   .346369
   8.85284   8.85284      1.00  2.217844   .347519
   8.85273   8.85273      1.00  2.212704   .345179
   8.85261   8.85261      1.00  2.211554   .347959
   8.85251   8.85251      1.00  2.209014   .346529
   8.85239   8.85239      1.00  2.208124   .345279
   8.85227   8.85227      1.00  2.209164   .346379
   8.85216   8.85216      1.00  2.211944   .346999
   8.85206   8.85206      1.00  2.206034   .343629
   8.85195   8.85195      1.00  2.196644   .343419
   8.85184   8.85184      1.00  2.211424   .344379
   8.85172   8.85172      1.00  2.210514   .346399
   8.85161   8.85161      1.00  2.212484   .346379
   8.85151   8.85151      1.00  2.212424   .346399
   8.85139   8.85139      1.00  2.211374   .346759
   8.85128   8.85128      1.00  2.203464   .343869
   8.85117   8.85117      1.00  2.203514   .343899
   8.85106   8.85106      1.00  2.203694   .343449
   8.85094   8.85094      1.00  2.206904   .343889
   8.85082   8.85082      1.00  2.208494   .345089
   8.85071   8.85071      1.00  2.212224   .345499
   8.85060   8.85060      1.00  2.212564   .344829
   8.85048   8.85048      1.00  2.207534   .345019
   8.85035   8.85035      1.00  2.197664   .343699
   8.85024   8.85024      1.00  2.206254   .343609
   8.85013   8.85013      1.00  2.207704   .344089
   8.85001   8.85001      1.00  2.205974   .343139
   8.84988   8.84988      1.00  2.207404   .344499
   8.84977   8.84977      1.00  2.206464   .344939
   8.84966   8.84966      1.00  2.209004   .343899
   8.84954   8.84954      1.00  2.212424   .344759
   8.84942   8.84942      1.00  2.208234   .344089
   8.84931   8.84931      1.00  2.210234   .345659
   8.84920   8.84920      1.00  2.208964   .344339
   8.84908   8.84908      1.00  2.206754   .342939
   8.84896   8.84896      1.00  2.211614   .345619
   8.84885   8.84885      1.00  2.209974   .345839
   8.84874   8.84874      1.00  2.192214   .344419
   8.84863   8.84863      1.00  2.206074   .346439
   8.84853   8.84853      1.00  2.209364   .345489
   8.84842   8.84842      1.00  2.206104   .344479
   8.84831   8.84831      1.00  2.208654   .345759
   8.84819   8.84819      1.00  2.215234   .344519
   8.84808   8.84808      1.00  2.213084   .347789
   8.84797   8.84797      1.00  2.213324   .345759
   8.84786   8.84786      1.00  2.208894   .344229
   8.84774   8.84774      1.00  2.207564   .345649
   8.84764   8.84764      1.00  2.206954   .345569
   8.84753   8.84753      1.00  2.210184   .345369
   8.84742   8.84742      1.00  2.207144   .343959
   8.84730   8.84730      1.00  2.206224   .344169
   8.84719   8.84719      1.00  2.199544   .342619
   8.84709   8.84709      1.00  2.207404   .345159
   8.84698   8.84698      1.00  2.211414   .343249
   8.84687   8.84687      1.00  2.214044   .345159
   8.84676   8.84676      1.00  2.215314   .346619
   8.84665   8.84665      1.00  2.210404   .345329
   8.84655   8.84655      1.00  2.209034   .345719
   8.84644   8.84644      1.00  2.205664   .344409
   8.84634   8.84634      1.00  2.208564   .343189
   8.84623   8.84623      1.00  2.210054   .343259
   8.84613   8.84613      1.00  2.210594   .344659
   8.84603   8.84603      1.00  2.211494   .344609
   8.84592   8.84592      1.00  2.213474   .346269
   8.84582   8.84582      1.00  2.212694   .345109
   8.84572   8.84572      1.00  2.203404   .342709
   8.84561   8.84561      1.00  2.210234   .346489
   8.84551   8.84551      1.00  2.209724   .346279
   8.84541   8.84541      1.00  2.210314   .348389
   8.84531   8.84531      1.00  2.207264   .345579
   8.84520   8.84520      1.00  2.209204   .346779
   8.84509   8.84509      1.00  2.211494   .346479
   8.84499   8.84499      1.00  2.210074   .347929
   8.84489   8.84489      1.00  2.213484   .349199
   8.84478   8.84478      1.00  2.215904   .348529
   8.84466   8.84466      1.00  2.211654   .346919
   8.84455   8.84455      1.00  2.213914   .346749
   8.84445   8.84445      1.00  2.212144   .348139
   8.84435   8.84435      1.00  2.212024   .347049
   8.84423   8.84423      1.00  2.197104   .341979
   8.84413   8.84413      1.00  2.208984   .346869
   8.84401   8.84401      1.00  2.211154   .346539
   8.84389   8.84389      1.00  2.210024   .347419
   8.84377   8.84377      1.00  2.212544   .348639
   8.84366   8.84366      1.00  2.211894   .345759
   8.84354   8.84354      1.00  2.216134   .348139
   8.84342   8.84342      1.00  2.213464   .348519
   8.84330   8.84330      1.00  2.214164   .347029
   8.84320   8.84320      1.00  2.211914   .346529
   8.84308   8.84308      1.00  2.206734   .344749
   8.84296   8.84296      1.00  2.209034   .347159
   8.84284   8.84284      1.00  2.209664   .346959
   8.84273   8.84273      1.00  2.211424   .345389
   8.84262   8.84262      1.00  2.198844   .345619
   8.84250   8.84250      1.00  2.211044   .346219
   8.84238   8.84238      1.00  2.215034   .347149
   8.84228   8.84228      1.00  2.214634   .348039
   8.84217   8.84217      1.00  2.215114   .349389
   8.84206   8.84206      1.00  2.213984   .347719
   8.84195   8.84195      1.00  2.212054   .348889
   8.84184   8.84184      1.00  2.210444   .348169
   8.84173   8.84173      1.00  2.209864   .348299
   8.84162   8.84162      1.00  2.211494   .348999
   8.84150   8.84150      1.00  2.208334   .348439
   8.84139   8.84139      1.00  2.210624   .350179
   8.84128   8.84128      1.00  2.214104   .349529
   8.84117   8.84117      1.00  2.213634   .349679
   8.84105   8.84105      1.00  2.214694   .348229
   8.84094   8.84094      1.00  2.199264   .349509
   8.84083   8.84083      1.00  2.211444   .350629
   8.84071   8.84071      1.00  2.207394   .349099
   8.84059   8.84059      1.00  2.207664   .350139
   8.84048   8.84048      1.00  2.211514   .348589
   8.84036   8.84036      1.00  2.211384   .348689
   8.84024   8.84024      1.00  2.211344   .352519
   8.84012   8.84012      1.00  2.215384   .351239
   8.84001   8.84001      1.00  2.211084   .351579
   8.83989   8.83989      1.00  2.212074   .351399
   8.83977   8.83977      1.00  2.210894   .353309
   8.83965   8.83965      1.00  2.213644   .351009
   8.83954   8.83954      1.00  2.211204   .351739
   8.83943   8.83943      1.00  2.209164   .351869
   8.83932   8.83932      1.00  2.196334   .349559
   8.83919   8.83919      1.00  2.208674   .353459
   8.83908   8.83908      1.00  2.212424   .353779
   8.83897   8.83897      1.00  2.206774   .352039
   8.83885   8.83885      1.00  2.213674   .353129
   8.83874   8.83874      1.00  2.213824   .355449
   8.83864   8.83864      1.00  2.213934   .354439
   8.83853   8.83853      1.00  2.210984   .354869
   8.83842   8.83842      1.00  2.212054   .355479
   8.83831   8.83831      1.00  2.210814   .356639
   8.83820   8.83820      1.00  2.208144   .353729
   8.83809   8.83809      1.00  2.212134   .355159
   8.83797   8.83797      1.00  2.207734   .354189
   8.83786   8.83786      1.00  2.205654   .355079
   8.83776   8.83776      1.00  2.209554   .355459
   8.83765   8.83765      1.00  2.216084   .357619
   8.83754   8.83754      1.00  2.213414   .357639
   8.83742   8.83742      1.00  2.211414   .356079
   8.83732   8.83732      1.00  2.216834   .357129
   8.83721   8.83721      1.00  2.211694   .357209
   8.83709   8.83709      1.00  2.211654   .356189
   8.83698   8.83698      1.00  2.209684   .357949
   8.83688   8.83688      1.00  2.210284   .357849
   8.83677   8.83677      1.00  2.213284   .358419
   8.83666   8.83666      1.00  2.213824   .359229
   8.83656   8.83656      1.00  2.213364   .358959
   8.83645   8.83645      1.00  2.211804   .357769
   8.83635   8.83635      1.00  2.205504   .358539
   8.83624   8.83624      1.00  2.217824   .359999
   8.83613   8.83613      1.00  2.215904   .360929
   8.83603   8.83603      1.00  2.214024   .360729
   8.83593   8.83593      1.00  2.216194   .362279
   8.83582   8.83582      1.00  2.209404   .360169
   8.83572   8.83572      1.00  2.211084   .360769
   8.83562   8.83562      1.00  2.208854   .359449
   8.83552   8.83552      1.00  2.213924   .363379
   8.83541   8.83541      1.00  2.216514   .365989
   8.83531   8.83531      1.00  2.215754   .364949
   8.83521   8.83521      1.00  2.214614   .364239
   8.83511   8.83511      1.00  2.215794   .364269
   8.83500   8.83500      1.00  2.198984   .362289
   8.83490   8.83490      1.00  2.211984   .363839
   8.83479   8.83479      1.00  2.214434   .361369
   8.83468   8.83468      1.00  2.209254   .364199
   8.83457   8.83457      1.00  2.211864   .365469
   8.83446   8.83446      1.00  2.213164   .369229
   8.83435   8.83435      1.00  2.213984   .367709
   8.83424   8.83424      1.00  2.215264   .366519
   8.83413   8.83413      1.00  2.215594   .365239
   8.83401   8.83401      1.00  2.214654   .368169
   8.83390   8.83390      1.00  2.214054   .366419
   8.83378   8.83378      1.00  2.211274   .364489
   8.83367   8.83367      1.00  2.210744   .364989
   8.83355   8.83355      1.00  2.207184   .363609
   8.83344   8.83344      1.00  2.205644   .364479
   8.83333   8.83333      1.00  2.211784   .366229
   8.83321   8.83321      1.00  2.210664   .367269
   8.83309   8.83309      1.00  2.212124   .365699
   8.83298   8.83298      1.00  2.215614   .366159
   8.83287   8.83287      1.00  2.213734   .365139
   8.83274   8.83274      1.00  2.211544   .365619
   8.83263   8.83263      1.00  2.210484   .365559
   8.83252   8.83252      1.00  2.209644   .365259
   8.83241   8.83241      1.00  2.209004   .364949
   8.83229   8.83229      1.00  2.208294   .366229
   8.83217   8.83217      1.00  2.214264   .365789
   8.83207   8.83207      1.00  2.212044   .366899
   8.83196   8.83196      1.00  2.200994   .366939
   8.83185   8.83185      1.00  2.209444   .368679
   8.83174   8.83174      1.00  2.212014   .369659
   8.83163   8.83163      1.00  2.213064   .369629
   8.83152   8.83152      1.00  2.211334   .369839
   8.83140   8.83140      1.00  2.211684   .366739
   8.83129   8.83129      1.00  2.207924   .367959
   8.83119   8.83119      1.00  2.209614   .368119
   8.83108   8.83108      1.00  2.205374   .367869
   8.83096   8.83096      1.00  2.205504   .368489
   8.83084   8.83084      1.00  2.208554   .369309
   8.83074   8.83074      1.00  2.208314   .369269
   8.83062   8.83062      1.00  2.211814   .368919
   8.83050   8.83050      1.00  2.211164   .370609
   8.83038   8.83038      1.00  2.196304   .366639
   8.83026   8.83026      1.00  2.207664   .370159
   8.83015   8.83015      1.00  2.205564   .368679
   8.83003   8.83003      1.00  2.206154   .370899
   8.82991   8.82991      1.00  2.203944   .370039
   8.82980   8.82980      1.00  2.209624   .373089
   8.82968   8.82968      1.00  2.207984   .371459
   8.82956   8.82956      1.00  2.207484   .369799
   8.82944   8.82944      1.00  2.209054   .371829
   8.82933   8.82933      1.00  2.204344   .371029
   8.82922   8.82922      1.00  2.208864   .372989
   8.82910   8.82910      1.00  2.206984   .373219
   8.82899   8.82899      1.00  2.206824   .372769
   8.82887   8.82887      1.00  2.200744   .372289
   8.82877   8.82877      1.00  2.185494   .369159
   8.82867   8.82867      1.00  2.200894   .371929
   8.82854   8.82854      1.00  2.201454   .371379
   8.82844   8.82844      1.00  2.204764   .373869
   8.82834   8.82834      1.00  2.201154   .375189
   8.82823   8.82823      1.00  2.202844   .374309
   8.82811   8.82811      1.00  2.201284   .372179
   8.82800   8.82800      1.00  2.201764   .372369
   8.82789   8.82789      1.00  2.199944   .371979
   8.82778   8.82778      1.00  2.198594   .370819
   8.82766   8.82766      1.00  2.198774   .371969
   8.82756   8.82756      1.00  2.195994   .371869
   8.82745   8.82745      1.00  2.196144   .372079
   8.82734   8.82734      1.00  2.195854   .372719
   8.82723   8.82723      1.00  2.196204   .372779
   8.82712   8.82712      1.00  2.183284   .371569
   8.82701   8.82701      1.00  2.196294   .373549
   8.82690   8.82690      1.00  2.194114   .371409
   8.82679   8.82679      1.00  2.196064   .374179
   8.82669   8.82669      1.00  2.192774   .373349
   8.82659   8.82659      1.00  2.192534   .373649
   8.82648   8.82648      1.00  2.189114   .373529
   8.82637   8.82637      1.00  2.189784   .378089
   8.82627   8.82627      1.00  2.187384   .371919
   8.82617   8.82617      1.00  2.184764   .371929
   8.82606   8.82606      1.00  2.184634   .371609
   8.82595   8.82595      1.00  2.188964   .371839
   8.82585   8.82585      1.00  2.190824   .374229
   8.82576   8.82576      1.00  2.189244   .373999
   8.82565   8.82565      1.00  2.172524   .370629
   8.82555   8.82555      1.00  2.184724   .375349
   8.82545   8.82545      1.00  2.179794   .372609
   8.82535   8.82535      1.00  2.180524   .373109
   8.82524   8.82524      1.00  2.180504   .371779
   8.82513   8.82513      1.00  2.181454   .372179
   8.82503   8.82503      1.00  2.182924   .371709
   8.82493   8.82493      1.00  2.185854   .370999
   8.82482   8.82482      1.00  2.179964   .370429
   8.82471   8.82471      1.00  2.180394   .370119
   8.82461   8.82461      1.00  2.180134   .370819
   8.82450   8.82450      1.00  2.174784   .371169
   8.82438   8.82438      1.00  2.176184   .368379
   8.82427   8.82427      1.00  2.173024   .368099
   8.82416   8.82416      1.00  2.154194   .365439
   8.82405   8.82405      1.00  2.171114   .370999
   8.82394   8.82394      1.00  2.173684   .370079
   8.82383   8.82383      1.00  2.173764   .369959
   8.82371   8.82371      1.00  2.172024   .368849
   8.82359   8.82359      1.00  2.176924   .370439
   8.82347   8.82347      1.00  2.168304   .368449
   8.82335   8.82335      1.00  2.173074   .369529
   8.82323   8.82323      1.00  2.169624   .368899
   8.82312   8.82312      1.00  2.163574   .368139
   8.82301   8.82301      1.00  2.163854   .368359
   8.82289   8.82289      1.00  2.158474   .368599
   8.82278   8.82278      1.00  2.155904   .366639
   8.82267   8.82267      1.00  2.147444   .364689
   8.82255   8.82255      1.00  2.164954   .369609
   8.82244   8.82244      1.00  2.160864   .366479
   8.82232   8.82232      1.00  2.162794   .366899
   8.82222   8.82222      1.00  2.160354   .368339
   8.82210   8.82210      1.00  2.152104   .366439
   8.82199   8.82199      1.00  2.156574   .367689
   8.82189   8.82189      1.00  2.155094   .365849
   8.82178   8.82178      1.00  2.149414   .365709
   8.82166   8.82166      1.00  2.142404   .363299
   8.82155   8.82155      1.00  2.149414   .363869
   8.82144   8.82144      1.00  2.145874   .364929
   8.82133   8.82133      1.00  2.146184   .364899
   8.82122   8.82122      1.00  2.156864   .365969
   8.82110   8.82110      1.00  2.130954   .362929
   8.82099   8.82099      1.00  2.145144   .365959
   8.82088   8.82088      1.00  2.141944   .366589
   8.82076   8.82076      1.00  2.141764   .367559
   8.82064   8.82064      1.00  2.130644   .365289
   8.82052   8.82052      1.00  2.131704   .364099
   8.82041   8.82041      1.00  2.138664   .364329
   8.82029   8.82029      1.00  2.128144   .365659
   8.82017   8.82017      1.00  2.138444   .366829
   8.82006   8.82006      1.00  2.138424   .365489
   8.81995   8.81995      1.00  2.138154   .366369
   8.81983   8.81983      1.00  2.134754   .365589
   8.81971   8.81971      1.00  2.132484   .362429
   8.81959   8.81959      1.00  2.118854   .360069
   8.81947   8.81947      1.00  2.121274   .360429
   8.81935   8.81935      1.00  2.124634   .360559
   8.81924   8.81924      1.00  2.121634   .361749
   8.81912   8.81912      1.00  2.126504   .363589
   8.81901   8.81901      1.00  2.121894   .362769
   8.81890   8.81890      1.00  2.124544   .363349
   8.81879   8.81879      1.00  2.120974   .362389
   8.81869   8.81869      1.00  2.127824   .362499
   8.81858   8.81858      1.00  2.125004   .362319
   8.81846   8.81846      1.00  2.117084   .360429
   8.81834   8.81834      1.00  2.117964   .362209
   8.81824   8.81824      1.00  2.113604   .362169
   8.81813   8.81813      1.00  2.106624   .359229
   8.81802   8.81802      1.00  2.100234   .359609
   8.81790   8.81790      1.00  2.098034   .359789
   8.81780   8.81780      1.00  2.106984   .359589
   8.81769   8.81769      1.00  2.111784   .360439
   8.81757   8.81757      1.00  2.116404   .363299
   8.81746   8.81746      1.00  2.111614   .360569
   8.81736   8.81736      1.00  2.107804   .359509
   8.81730   8.81730      1.00  2.105344   .360659
