# Supplementary material for: Direct Observation of Palladium Leaching from Pd/C by a Simple Method: X-ray Absorption Spectroscopy of Heterogeneous Mixtures
Source: ACS Omega. 2023 Jun 7;8(24):21787–92. doi: 10.1021/acsomega.3c01343 (PMC10286095; doi:10.1021/acsomega.3c01343)
Supplement: Supplementary file 2 — ao3c01343_si_002.zip [file ao3c01343_si_002.zip › Figure 7,8/22_RK_AirOx_25C_05N_slow_HCl_30min_4.qd]

  9809     KEK-PF   NW10A
 _slow_HCl_30min 20.12.12 6:48: - 20.12.12 6:48: Serial#KEKPF-NW10A_047924
 22_RK_AirOx_25C_05N_slow_HCl_30min                                              
 Ring :   6.5 GeV    49.9 mA -   49.9 mA
 Mono :   Si(311)       D=  1.63747 A    Initial angle=  9.00023 deg
 NW10A     Transmission( 2)   Repetition=  4     Points= 1654
 Param file : QXAFS(SYNC)     angle axis (*)     Block =    1

 Block      Init-Ang  Final-Ang     Step/deg     Time/s       Num
     1        9.00023   8.81730          ***       1.00      1654
 Ortec(-1)     NDCH = 3
  Angle(c)  Angle(o)    time/s         2         3
      Mode         0         0         1         2
    Offset         0         0    .00492    .00311
   9.00023   9.00023      1.00  2.310034  2.845899
   9.00014   9.00014      1.00  2.306594  2.844959
   9.00003   9.00003      1.00  2.308304  2.848979
   8.99992   8.99992      1.00  2.311284  2.848549
   8.99981   8.99981      1.00  2.311694  2.848719
   8.99969   8.99969      1.00  2.314884  2.853469
   8.99958   8.99958      1.00  2.295724  2.833569
   8.99946   8.99946      1.00  2.307644  2.842609
   8.99935   8.99935      1.00  2.310804  2.851309
   8.99925   8.99925      1.00  2.308194  2.848819
   8.99913   8.99913      1.00  2.311604  2.850289
   8.99902   8.99902      1.00  2.308674  2.851649
   8.99891   8.99891      1.00  2.308604  2.849219
   8.99880   8.99880      1.00  2.309194  2.851099
   8.99869   8.99869      1.00  2.307834  2.849519
   8.99859   8.99859      1.00  2.308004  2.848189
   8.99848   8.99848      1.00  2.310164  2.851189
   8.99837   8.99837      1.00  2.312084  2.851279
   8.99825   8.99825      1.00  2.309194  2.847609
   8.99814   8.99814      1.00  2.306184  2.844009
   8.99804   8.99804      1.00  2.292344  2.830589
   8.99794   8.99794      1.00  2.305954  2.849019
   8.99783   8.99783      1.00  2.308854  2.849299
   8.99771   8.99771      1.00  2.310694  2.850589
   8.99761   8.99761      1.00  2.305814  2.847599
   8.99751   8.99751      1.00  2.308964  2.851329
   8.99739   8.99739      1.00  2.304734  2.846419
   8.99728   8.99728      1.00  2.308324  2.851069
   8.99717   8.99717      1.00  2.308424  2.851739
   8.99707   8.99707      1.00  2.303264  2.847379
   8.99696   8.99696      1.00  2.310064  2.853889
   8.99685   8.99685      1.00  2.304474  2.847429
   8.99675   8.99675      1.00  2.303284  2.846169
   8.99664   8.99664      1.00  2.307124  2.850799
   8.99653   8.99653      1.00  2.289764  2.827709
   8.99643   8.99643      1.00  2.309334  2.854899
   8.99633   8.99633      1.00  2.307494  2.851809
   8.99622   8.99622      1.00  2.304174  2.846569
   8.99611   8.99611      1.00  2.303764  2.848449
   8.99601   8.99601      1.00  2.304024  2.849139
   8.99591   8.99591      1.00  2.307424  2.856649
   8.99581   8.99581      1.00  2.304424  2.851229
   8.99571   8.99571      1.00  2.303914  2.852169
   8.99561   8.99561      1.00  2.297814  2.839949
   8.99550   8.99550      1.00  2.301754  2.845889
   8.99541   8.99541      1.00  2.307004  2.852089
   8.99530   8.99530      1.00  2.305654  2.852709
   8.99519   8.99519      1.00  2.303724  2.846539
   8.99510   8.99510      1.00  2.290194  2.829279
   8.99500   8.99500      1.00  2.302894  2.848229
   8.99489   8.99489      1.00  2.305144  2.852469
   8.99478   8.99478      1.00  2.302944  2.849649
   8.99469   8.99469      1.00  2.301264  2.849259
   8.99458   8.99458      1.00  2.301904  2.848309
   8.99446   8.99446      1.00  2.299454  2.840479
   8.99435   8.99435      1.00  2.304164  2.846899
   8.99424   8.99424      1.00  2.301964  2.842549
   8.99413   8.99413      1.00  2.307274  2.846729
   8.99402   8.99402      1.00  2.304114  2.851629
   8.99391   8.99391      1.00  2.301954  2.843309
   8.99379   8.99379      1.00  2.297494  2.841049
   8.99368   8.99368      1.00  2.301714  2.842109
   8.99357   8.99357      1.00  2.300734  2.847119
   8.99345   8.99345      1.00  2.286614  2.832239
   8.99334   8.99334      1.00  2.300874  2.851709
   8.99323   8.99323      1.00  2.299454  2.852159
   8.99311   8.99311      1.00  2.298244  2.852169
   8.99300   8.99300      1.00  2.304314  2.857599
   8.99288   8.99288      1.00  2.303234  2.858399
   8.99277   8.99277      1.00  2.302874  2.857769
   8.99266   8.99266      1.00  2.305484  2.862979
   8.99255   8.99255      1.00  2.298544  2.853369
   8.99244   8.99244      1.00  2.301054  2.855439
   8.99233   8.99233      1.00  2.297244  2.851469
   8.99222   8.99222      1.00  2.301014  2.849259
   8.99211   8.99211      1.00  2.302984  2.852939
   8.99200   8.99200      1.00  2.284544  2.834059
   8.99189   8.99189      1.00  2.301404  2.850789
   8.99178   8.99178      1.00  2.298554  2.854469
   8.99167   8.99167      1.00  2.300824  2.857799
   8.99157   8.99157      1.00  2.303054  2.862829
   8.99146   8.99146      1.00  2.302014  2.855129
   8.99134   8.99134      1.00  2.299214  2.851819
   8.99123   8.99123      1.00  2.295914  2.851339
   8.99112   8.99112      1.00  2.296234  2.851099
   8.99101   8.99101      1.00  2.291804  2.842929
   8.99089   8.99089      1.00  2.297774  2.852569
   8.99078   8.99078      1.00  2.299324  2.855539
   8.99067   8.99067      1.00  2.301704  2.858529
   8.99056   8.99056      1.00  2.302304  2.851619
   8.99043   8.99043      1.00  2.283604  2.829699
   8.99031   8.99031      1.00  2.300604  2.857829
   8.99021   8.99021      1.00  2.298994  2.864229
   8.99009   8.99009      1.00  2.296654  2.859409
   8.98996   8.98996      1.00  2.296694  2.861839
   8.98984   8.98984      1.00  2.299094  2.855959
   8.98973   8.98973      1.00  2.300264  2.852719
   8.98961   8.98961      1.00  2.298794  2.858009
   8.98950   8.98950      1.00  2.298974  2.862419
   8.98938   8.98938      1.00  2.297564  2.863429
   8.98927   8.98927      1.00  2.299254  2.862009
   8.98916   8.98916      1.00  2.297874  2.859679
   8.98905   8.98905      1.00  2.298974  2.863489
   8.98894   8.98894      1.00  2.297654  2.861689
   8.98883   8.98883      1.00  2.281924  2.841119
   8.98871   8.98871      1.00  2.296474  2.859289
   8.98860   8.98860      1.00  2.294714  2.861599
   8.98849   8.98849      1.00  2.299764  2.864999
   8.98839   8.98839      1.00  2.299724  2.865179
   8.98828   8.98828      1.00  2.297364  2.865769
   8.98817   8.98817      1.00  2.300694  2.871209
   8.98806   8.98806      1.00  2.299634  2.871299
   8.98794   8.98794      1.00  2.298544  2.867129
   8.98784   8.98784      1.00  2.294564  2.863709
   8.98773   8.98773      1.00  2.297994  2.868999
   8.98761   8.98761      1.00  2.297014  2.866059
   8.98750   8.98750      1.00  2.298114  2.867769
   8.98740   8.98740      1.00  2.282674  2.851539
   8.98728   8.98728      1.00  2.292964  2.863359
   8.98717   8.98717      1.00  2.295944  2.863519
   8.98707   8.98707      1.00  2.301194  2.871359
   8.98696   8.98696      1.00  2.297914  2.865929
   8.98685   8.98685      1.00  2.299404  2.869639
   8.98674   8.98674      1.00  2.296814  2.866549
   8.98663   8.98663      1.00  2.296434  2.865249
   8.98653   8.98653      1.00  2.292634  2.860049
   8.98642   8.98642      1.00  2.292474  2.865529
   8.98631   8.98631      1.00  2.296294  2.866659
   8.98621   8.98621      1.00  2.294094  2.866249
   8.98612   8.98612      1.00  2.296884  2.872189
   8.98601   8.98601      1.00  2.295774  2.864389
   8.98591   8.98591      1.00  2.284424  2.853419
   8.98581   8.98581      1.00  2.293924  2.869229
   8.98570   8.98570      1.00  2.295454  2.867739
   8.98560   8.98560      1.00  2.294594  2.869029
   8.98549   8.98549      1.00  2.292224  2.864809
   8.98539   8.98539      1.00  2.293554  2.866469
   8.98530   8.98530      1.00  2.292444  2.863889
   8.98519   8.98519      1.00  2.294234  2.869749
   8.98508   8.98508      1.00  2.293894  2.871549
   8.98498   8.98498      1.00  2.296464  2.875549
   8.98488   8.98488      1.00  2.292114  2.868389
   8.98477   8.98477      1.00  2.292504  2.870069
   8.98466   8.98466      1.00  2.297484  2.874939
   8.98456   8.98456      1.00  2.295944  2.874559
   8.98445   8.98445      1.00  2.294184  2.871969
   8.98433   8.98433      1.00  2.280144  2.849689
   8.98422   8.98422      1.00  2.292584  2.871329
   8.98411   8.98411      1.00  2.293894  2.872819
   8.98400   8.98400      1.00  2.294504  2.872939
   8.98388   8.98388      1.00  2.293634  2.869049
   8.98376   8.98376      1.00  2.293444  2.874619
   8.98366   8.98366      1.00  2.297244  2.878849
   8.98355   8.98355      1.00  2.295544  2.878679
   8.98342   8.98342      1.00  2.293744  2.873259
   8.98330   8.98330      1.00  2.293714  2.874219
   8.98319   8.98319      1.00  2.294104  2.873889
   8.98308   8.98308      1.00  2.290064  2.870489
   8.98296   8.98296      1.00  2.288544  2.868299
   8.98284   8.98284      1.00  2.275454  2.854409
   8.98273   8.98273      1.00  2.295064  2.879269
   8.98262   8.98262      1.00  2.290534  2.873289
   8.98251   8.98251      1.00  2.296734  2.882009
   8.98239   8.98239      1.00  2.295364  2.880619
   8.98228   8.98228      1.00  2.293534  2.880349
   8.98217   8.98217      1.00  2.295814  2.880959
   8.98206   8.98206      1.00  2.290664  2.872309
   8.98194   8.98194      1.00  2.293274  2.878599
   8.98184   8.98184      1.00  2.292894  2.876709
   8.98173   8.98173      1.00  2.293774  2.881559
   8.98162   8.98162      1.00  2.290884  2.875039
   8.98151   8.98151      1.00  2.293364  2.878829
   8.98140   8.98140      1.00  2.278474  2.862219
   8.98129   8.98129      1.00  2.293964  2.881299
   8.98118   8.98118      1.00  2.295844  2.884139
   8.98106   8.98106      1.00  2.293304  2.879329
   8.98095   8.98095      1.00  2.294974  2.882099
   8.98083   8.98083      1.00  2.291674  2.877479
   8.98072   8.98072      1.00  2.289244  2.872339
   8.98060   8.98060      1.00  2.293284  2.883169
   8.98048   8.98048      1.00  2.290094  2.880279
   8.98037   8.98037      1.00  2.293424  2.882419
   8.98025   8.98025      1.00  2.290864  2.879959
   8.98013   8.98013      1.00  2.294924  2.881869
   8.98002   8.98002      1.00  2.293584  2.883189
   8.97990   8.97990      1.00  2.295274  2.884499
   8.97978   8.97978      1.00  2.278044  2.864379
   8.97965   8.97965      1.00  2.293944  2.883669
   8.97955   8.97955      1.00  2.295474  2.889089
   8.97944   8.97944      1.00  2.290204  2.883379
   8.97932   8.97932      1.00  2.291844  2.882489
   8.97921   8.97921      1.00  2.290924  2.881399
   8.97910   8.97910      1.00  2.292524  2.882219
   8.97900   8.97900      1.00  2.291964  2.881069
   8.97888   8.97888      1.00  2.292974  2.888539
   8.97876   8.97876      1.00  2.292684  2.886569
   8.97865   8.97865      1.00  2.296544  2.890669
   8.97854   8.97854      1.00  2.292074  2.891699
   8.97843   8.97843      1.00  2.287594  2.879709
   8.97832   8.97832      1.00  2.289594  2.883289
   8.97822   8.97822      1.00  2.274744  2.865819
   8.97810   8.97810      1.00  2.287644  2.884409
   8.97799   8.97799      1.00  2.288964  2.884429
   8.97788   8.97788      1.00  2.294474  2.891249
   8.97777   8.97777      1.00  2.294504  2.892639
   8.97766   8.97766      1.00  2.294544  2.894569
   8.97754   8.97754      1.00  2.290004  2.888249
   8.97743   8.97743      1.00  2.291184  2.889489
   8.97733   8.97733      1.00  2.291544  2.883479
   8.97723   8.97723      1.00  2.290684  2.882749
   8.97711   8.97711      1.00  2.288754  2.883139
   8.97700   8.97700      1.00  2.295224  2.894729
   8.97689   8.97689      1.00  2.287084  2.883749
   8.97679   8.97679      1.00  2.291684  2.887809
   8.97668   8.97668      1.00  2.275494  2.869469
   8.97657   8.97657      1.00  2.291284  2.890479
   8.97647   8.97647      1.00  2.293274  2.894509
   8.97636   8.97636      1.00  2.290684  2.886939
   8.97625   8.97625      1.00  2.291534  2.890699
   8.97615   8.97615      1.00  2.285814  2.881309
   8.97605   8.97605      1.00  2.291004  2.887919
   8.97595   8.97595      1.00  2.287584  2.883889
   8.97584   8.97584      1.00  2.289714  2.889219
   8.97574   8.97574      1.00  2.290644  2.889669
   8.97564   8.97564      1.00  2.288364  2.885859
   8.97554   8.97554      1.00  2.289544  2.889409
   8.97543   8.97543      1.00  2.291324  2.889319
   8.97533   8.97533      1.00  2.293554  2.889879
   8.97523   8.97523      1.00  2.273684  2.871719
   8.97512   8.97512      1.00  2.286964  2.886339
   8.97502   8.97502      1.00  2.286224  2.886389
   8.97491   8.97491      1.00  2.284994  2.884489
   8.97480   8.97480      1.00  2.285334  2.889299
   8.97470   8.97470      1.00  2.286084  2.892269
   8.97459   8.97459      1.00  2.285344  2.891489
   8.97448   8.97448      1.00  2.286874  2.895009
   8.97437   8.97437      1.00  2.285124  2.892389
   8.97427   8.97427      1.00  2.287864  2.896359
   8.97415   8.97415      1.00  2.285774  2.892449
   8.97403   8.97403      1.00  2.288654  2.892819
   8.97391   8.97391      1.00  2.288474  2.892899
   8.97381   8.97381      1.00  2.281284  2.882579
   8.97370   8.97370      1.00  2.277404  2.883529
   8.97358   8.97358      1.00  2.277984  2.888279
   8.97346   8.97346      1.00  2.283594  2.894449
   8.97335   8.97335      1.00  2.288674  2.899809
   8.97323   8.97323      1.00  2.286314  2.893799
   8.97311   8.97311      1.00  2.288124  2.894169
   8.97300   8.97300      1.00  2.288304  2.900209
   8.97289   8.97289      1.00  2.286014  2.892239
   8.97277   8.97277      1.00  2.281474  2.886479
   8.97265   8.97265      1.00  2.279584  2.880739
   8.97254   8.97254      1.00  2.282474  2.886559
   8.97243   8.97243      1.00  2.278174  2.883099
   8.97232   8.97232      1.00  2.280174  2.885889
   8.97220   8.97220      1.00  2.279834  2.884859
   8.97210   8.97210      1.00  2.264944  2.869549
   8.97199   8.97199      1.00  2.282994  2.897199
   8.97188   8.97188      1.00  2.282794  2.900739
   8.97177   8.97177      1.00  2.284464  2.897909
   8.97166   8.97166      1.00  2.284314  2.899619
   8.97155   8.97155      1.00  2.285754  2.902939
   8.97144   8.97144      1.00  2.277874  2.887089
   8.97132   8.97132      1.00  2.277874  2.893469
   8.97121   8.97121      1.00  2.275514  2.896399
   8.97110   8.97110      1.00  2.275164  2.886989
   8.97099   8.97099      1.00  2.275864  2.884259
   8.97087   8.97087      1.00  2.280044  2.889779
   8.97076   8.97076      1.00  2.284414  2.903259
   8.97065   8.97065      1.00  2.269524  2.892639
   8.97053   8.97053      1.00  2.274714  2.885799
   8.97041   8.97041      1.00  2.282214  2.889939
   8.97030   8.97030      1.00  2.276634  2.887009
   8.97018   8.97018      1.00  2.273284  2.884979
   8.97006   8.97006      1.00  2.275184  2.882919
   8.96994   8.96994      1.00  2.274994  2.881459
   8.96983   8.96983      1.00  2.275454  2.885179
   8.96971   8.96971      1.00  2.275734  2.882789
   8.96959   8.96959      1.00  2.274394  2.889319
   8.96947   8.96947      1.00  2.277964  2.896799
   8.96936   8.96936      1.00  2.278294  2.898619
   8.96925   8.96925      1.00  2.276024  2.890419
   8.96914   8.96914      1.00  2.273914  2.885649
   8.96902   8.96902      1.00  2.260534  2.867929
   8.96891   8.96891      1.00  2.275814  2.886399
   8.96881   8.96881      1.00  2.271424  2.879369
   8.96869   8.96869      1.00  2.273074  2.885729
   8.96858   8.96858      1.00  2.273764  2.884999
   8.96847   8.96847      1.00  2.273874  2.883179
   8.96837   8.96837      1.00  2.278474  2.889429
   8.96825   8.96825      1.00  2.275494  2.885509
   8.96814   8.96814      1.00  2.275344  2.882659
   8.96803   8.96803      1.00  2.272284  2.883909
   8.96792   8.96792      1.00  2.270014  2.880609
   8.96781   8.96781      1.00  2.262894  2.877299
   8.96770   8.96770      1.00  2.271934  2.884149
   8.96759   8.96759      1.00  2.273284  2.884469
   8.96748   8.96748      1.00  2.252124  2.855189
   8.96737   8.96737      1.00  2.271344  2.878779
   8.96726   8.96726      1.00  2.278284  2.890029
   8.96715   8.96715      1.00  2.272384  2.882279
   8.96705   8.96705      1.00  2.271704  2.880919
   8.96693   8.96693      1.00  2.272304  2.882809
   8.96683   8.96683      1.00  2.269964  2.882249
   8.96672   8.96672      1.00  2.267934  2.876659
   8.96662   8.96662      1.00  2.272134  2.878849
   8.96651   8.96651      1.00  2.265314  2.874069
   8.96640   8.96640      1.00  2.265934  2.875739
   8.96630   8.96630      1.00  2.268904  2.878739
   8.96620   8.96620      1.00  2.267214  2.877919
   8.96609   8.96609      1.00  2.268384  2.880649
   8.96599   8.96599      1.00  2.258144  2.869289
   8.96589   8.96589      1.00  2.269244  2.882459
   8.96579   8.96579      1.00  2.268334  2.880429
   8.96569   8.96569      1.00  2.268864  2.883069
   8.96558   8.96558      1.00  2.264904  2.876029
   8.96548   8.96548      1.00  2.263254  2.874239
   8.96538   8.96538      1.00  2.263294  2.871959
   8.96527   8.96527      1.00  2.268904  2.881469
   8.96517   8.96517      1.00  2.271394  2.881469
   8.96507   8.96507      1.00  2.272514  2.886049
   8.96497   8.96497      1.00  2.270054  2.883669
   8.96486   8.96486      1.00  2.269624  2.886189
   8.96474   8.96474      1.00  2.265914  2.878549
   8.96464   8.96464      1.00  2.271834  2.886699
   8.96454   8.96454      1.00  2.267264  2.883179
   8.96442   8.96442      1.00  2.250054  2.861399
   8.96431   8.96431      1.00  2.265334  2.881499
   8.96420   8.96420      1.00  2.265744  2.879499
   8.96410   8.96410      1.00  2.268344  2.886749
   8.96398   8.96398      1.00  2.268154  2.884099
   8.96386   8.96386      1.00  2.272904  2.886849
   8.96375   8.96375      1.00  2.267044  2.879819
   8.96364   8.96364      1.00  2.270224  2.888209
   8.96352   8.96352      1.00  2.268784  2.884259
   8.96340   8.96340      1.00  2.265734  2.884099
   8.96328   8.96328      1.00  2.268794  2.886889
   8.96317   8.96317      1.00  2.268484  2.885809
   8.96305   8.96305      1.00  2.262764  2.878569
   8.96293   8.96293      1.00  2.264464  2.882179
   8.96282   8.96282      1.00  2.255154  2.867969
   8.96271   8.96271      1.00  2.269524  2.888929
   8.96259   8.96259      1.00  2.271024  2.886059
   8.96248   8.96248      1.00  2.271744  2.887889
   8.96237   8.96237      1.00  2.269174  2.887029
   8.96226   8.96226      1.00  2.266064  2.881609
   8.96215   8.96215      1.00  2.269214  2.885029
   8.96203   8.96203      1.00  2.265464  2.881669
   8.96193   8.96193      1.00  2.265584  2.879739
   8.96182   8.96182      1.00  2.268244  2.884699
   8.96171   8.96171      1.00  2.259184  2.873169
   8.96160   8.96160      1.00  2.263804  2.884029
   8.96149   8.96149      1.00  2.270184  2.888199
   8.96138   8.96138      1.00  2.271564  2.889149
   8.96126   8.96126      1.00  2.263564  2.879139
   8.96115   8.96115      1.00  2.263804  2.880299
   8.96104   8.96104      1.00  2.268404  2.881999
   8.96093   8.96093      1.00  2.264214  2.881249
   8.96081   8.96081      1.00  2.263154  2.879749
   8.96069   8.96069      1.00  2.264464  2.882449
   8.96058   8.96058      1.00  2.265434  2.882709
   8.96046   8.96046      1.00  2.267914  2.886849
   8.96034   8.96034      1.00  2.266514  2.882399
   8.96023   8.96023      1.00  2.268304  2.886679
   8.96011   8.96011      1.00  2.266804  2.883989
   8.96000   8.96000      1.00  2.269714  2.886629
   8.95987   8.95987      1.00  2.265074  2.880219
   8.95975   8.95975      1.00  2.263354  2.879019
   8.95964   8.95964      1.00  2.256744  2.869759
   8.95953   8.95953      1.00  2.255334  2.870799
   8.95941   8.95941      1.00  2.262574  2.876439
   8.95930   8.95930      1.00  2.265354  2.880669
   8.95919   8.95919      1.00  2.268784  2.880569
   8.95908   8.95908      1.00  2.265884  2.879799
   8.95896   8.95896      1.00  2.265984  2.878479
   8.95884   8.95884      1.00  2.265824  2.882549
   8.95874   8.95874      1.00  2.271094  2.887179
   8.95863   8.95863      1.00  2.265264  2.879279
   8.95852   8.95852      1.00  2.262564  2.874509
   8.95840   8.95840      1.00  2.261624  2.875259
   8.95829   8.95829      1.00  2.258124  2.868479
   8.95819   8.95819      1.00  2.261404  2.874709
   8.95807   8.95807      1.00  2.259354  2.871919
   8.95796   8.95796      1.00  2.250324  2.858199
   8.95785   8.95785      1.00  2.266294  2.882919
   8.95775   8.95775      1.00  2.263034  2.877609
   8.95763   8.95763      1.00  2.264734  2.879629
   8.95751   8.95751      1.00  2.265434  2.878659
   8.95741   8.95741      1.00  2.262614  2.878509
   8.95731   8.95731      1.00  2.262224  2.879279
   8.95719   8.95719      1.00  2.257554  2.871569
   8.95708   8.95708      1.00  2.261334  2.870099
   8.95698   8.95698      1.00  2.261844  2.876569
   8.95687   8.95687      1.00  2.261874  2.875279
   8.95676   8.95676      1.00  2.260614  2.872719
   8.95665   8.95665      1.00  2.264744  2.877809
   8.95654   8.95654      1.00  2.264954  2.880469
   8.95644   8.95644      1.00  2.250714  2.862999
   8.95633   8.95633      1.00  2.258094  2.869019
   8.95622   8.95622      1.00  2.261604  2.871819
   8.95612   8.95612      1.00  2.259374  2.868239
   8.95602   8.95602      1.00  2.258404  2.869109
   8.95592   8.95592      1.00  2.254124  2.860349
   8.95581   8.95581      1.00  2.257834  2.866359
   8.95571   8.95571      1.00  2.258724  2.869099
   8.95561   8.95561      1.00  2.262834  2.870459
   8.95551   8.95551      1.00  2.261764  2.869129
   8.95540   8.95540      1.00  2.260824  2.871369
   8.95531   8.95531      1.00  2.261854  2.873369
   8.95521   8.95521      1.00  2.258694  2.869049
   8.95510   8.95510      1.00  2.239904  2.844029
   8.95499   8.95499      1.00  2.253844  2.862989
   8.95489   8.95489      1.00  2.259744  2.861979
   8.95479   8.95479      1.00  2.259774  2.869309
   8.95467   8.95467      1.00  2.258934  2.870149
   8.95456   8.95456      1.00  2.257684  2.865209
   8.95446   8.95446      1.00  2.258394  2.868439
   8.95435   8.95435      1.00  2.261194  2.868429
   8.95423   8.95423      1.00  2.259714  2.868979
   8.95411   8.95411      1.00  2.260094  2.868819
   8.95401   8.95401      1.00  2.261124  2.870599
   8.95390   8.95390      1.00  2.257534  2.864729
   8.95378   8.95378      1.00  2.249624  2.851479
   8.95367   8.95367      1.00  2.248464  2.851079
   8.95355   8.95355      1.00  2.247564  2.850379
   8.95344   8.95344      1.00  2.260054  2.868659
   8.95332   8.95332      1.00  2.257784  2.860009
   8.95319   8.95319      1.00  2.259454  2.862549
   8.95308   8.95308      1.00  2.260174  2.862109
   8.95298   8.95298      1.00  2.258604  2.861499
   8.95286   8.95286      1.00  2.254914  2.856999
   8.95275   8.95275      1.00  2.252174  2.854299
   8.95263   8.95263      1.00  2.254024  2.849899
   8.95252   8.95252      1.00  2.254684  2.857189
   8.95240   8.95240      1.00  2.250774  2.848339
   8.95229   8.95229      1.00  2.251724  2.849719
   8.95218   8.95218      1.00  2.255884  2.852189
   8.95207   8.95207      1.00  2.242374  2.836459
   8.95196   8.95196      1.00  2.256494  2.851659
   8.95184   8.95184      1.00  2.251244  2.843799
   8.95174   8.95174      1.00  2.254124  2.849979
   8.95164   8.95164      1.00  2.251074  2.842729
   8.95152   8.95152      1.00  2.250624  2.842419
   8.95141   8.95141      1.00  2.245824  2.837629
   8.95130   8.95130      1.00  2.248744  2.840109
   8.95119   8.95119      1.00  2.248504  2.840269
   8.95107   8.95107      1.00  2.248094  2.838379
   8.95095   8.95095      1.00  2.250514  2.840309
   8.95084   8.95084      1.00  2.257094  2.847489
   8.95073   8.95073      1.00  2.254114  2.843769
   8.95061   8.95061      1.00  2.237704  2.819299
   8.95049   8.95049      1.00  2.252604  2.835359
   8.95038   8.95038      1.00  2.246494  2.832409
   8.95027   8.95027      1.00  2.249204  2.830829
   8.95015   8.95015      1.00  2.245174  2.828289
   8.95002   8.95002      1.00  2.246104  2.828879
   8.94990   8.94990      1.00  2.247114  2.829239
   8.94979   8.94979      1.00  2.250274  2.832579
   8.94967   8.94967      1.00  2.247684  2.825249
   8.94955   8.94955      1.00  2.246864  2.826689
   8.94944   8.94944      1.00  2.250084  2.827879
   8.94933   8.94933      1.00  2.247954  2.820429
   8.94921   8.94921      1.00  2.246844  2.818689
   8.94909   8.94909      1.00  2.228704  2.797459
   8.94899   8.94899      1.00  2.241214  2.816899
   8.94888   8.94888      1.00  2.240604  2.819359
   8.94877   8.94877      1.00  2.237254  2.807079
   8.94865   8.94865      1.00  2.243654  2.813999
   8.94855   8.94855      1.00  2.245644  2.818479
   8.94845   8.94845      1.00  2.247874  2.816199
   8.94834   8.94834      1.00  2.246624  2.813869
   8.94821   8.94821      1.00  2.250744  2.818169
   8.94811   8.94811      1.00  2.239844  2.801819
   8.94800   8.94800      1.00  2.238314  2.794799
   8.94789   8.94789      1.00  2.237634  2.795009
   8.94777   8.94777      1.00  2.236254  2.791059
   8.94766   8.94766      1.00  2.234644  2.787379
   8.94755   8.94755      1.00  2.230784  2.784079
   8.94744   8.94744      1.00  2.241244  2.791309
   8.94734   8.94734      1.00  2.239774  2.788369
   8.94723   8.94723      1.00  2.244024  2.795149
   8.94712   8.94712      1.00  2.236394  2.785219
   8.94701   8.94701      1.00  2.235224  2.778899
   8.94690   8.94690      1.00  2.234654  2.777319
   8.94679   8.94679      1.00  2.234244  2.772539
   8.94669   8.94669      1.00  2.231054  2.767819
   8.94657   8.94657      1.00  2.229724  2.763979
   8.94647   8.94647      1.00  2.229584  2.767169
   8.94637   8.94637      1.00  2.227694  2.758299
   8.94627   8.94627      1.00  2.233814  2.768399
   8.94616   8.94616      1.00  2.219594  2.742229
   8.94605   8.94605      1.00  2.233514  2.760119
   8.94595   8.94595      1.00  2.235094  2.758379
   8.94585   8.94585      1.00  2.234024  2.754939
   8.94575   8.94575      1.00  2.226034  2.738969
   8.94564   8.94564      1.00  2.224634  2.736539
   8.94554   8.94554      1.00  2.227824  2.744779
   8.94544   8.94544      1.00  2.221824  2.730759
   8.94533   8.94533      1.00  2.221984  2.727929
   8.94523   8.94523      1.00  2.222444  2.729109
   8.94513   8.94513      1.00  2.226974  2.729909
   8.94503   8.94503      1.00  2.228634  2.730609
   8.94492   8.94492      1.00  2.229384  2.731659
   8.94481   8.94481      1.00  2.226814  2.728629
   8.94470   8.94470      1.00  2.211924  2.703989
   8.94460   8.94460      1.00  2.224054  2.710079
   8.94449   8.94449      1.00  2.217114  2.702529
   8.94438   8.94438      1.00  2.216864  2.691189
   8.94427   8.94427      1.00  2.223414  2.673059
   8.94416   8.94416      1.00  2.225484  2.696709
   8.94404   8.94404      1.00  2.222994  2.694789
   8.94392   8.94392      1.00  2.219434  2.677579
   8.94382   8.94382      1.00  2.226134  2.684889
   8.94371   8.94371      1.00  2.226514  2.679189
   8.94359   8.94359      1.00  2.222504  2.663419
   8.94347   8.94347      1.00  2.218354  2.662149
   8.94336   8.94336      1.00  2.211824  2.655549
   8.94324   8.94324      1.00  2.215404  2.656309
   8.94312   8.94312      1.00  2.203614  2.632999
   8.94300   8.94300      1.00  2.213024  2.641899
   8.94289   8.94289      1.00  2.217344  2.641479
   8.94278   8.94278      1.00  2.221344  2.644899
   8.94267   8.94267      1.00  2.220984  2.638639
   8.94255   8.94255      1.00  2.218384  2.628179
   8.94244   8.94244      1.00  2.215394  2.610099
   8.94233   8.94233      1.00  2.217314  2.611779
   8.94221   8.94221      1.00  2.216334  2.603529
   8.94210   8.94210      1.00  2.207574  2.578469
   8.94200   8.94200      1.00  2.209304  2.571989
   8.94189   8.94189      1.00  2.212384  2.569189
   8.94177   8.94177      1.00  2.209604  2.558719
   8.94167   8.94167      1.00  2.214304  2.556679
   8.94156   8.94156      1.00  2.198274  2.531229
   8.94146   8.94146      1.00  2.212574  2.538679
   8.94134   8.94134      1.00  2.214204  2.532049
   8.94122   8.94122      1.00  2.217444  2.517219
   8.94111   8.94111      1.00  2.211624  2.503719
   8.94100   8.94100      1.00  2.212764  2.489429
   8.94088   8.94088      1.00  2.202984  2.472459
   8.94076   8.94076      1.00  2.202594  2.458999
   8.94065   8.94065      1.00  2.203454  2.448689
   8.94054   8.94054      1.00  2.205454  2.433339
   8.94042   8.94042      1.00  2.210564  2.422259
   8.94029   8.94029      1.00  2.210304  2.408089
   8.94018   8.94018      1.00  2.215864  2.395069
   8.94007   8.94007      1.00  2.199484  2.356299
   8.93995   8.93995      1.00  2.206564  2.347239
   8.93983   8.93983      1.00  2.203344  2.324409
   8.93971   8.93971      1.00  2.202014  2.302089
   8.93960   8.93960      1.00  2.206094  2.284229
   8.93948   8.93948      1.00  2.202394  2.252059
   8.93936   8.93936      1.00  2.203524  2.232079
   8.93925   8.93925      1.00  2.206824  2.208499
   8.93914   8.93914      1.00  2.208894  2.183759
   8.93903   8.93903      1.00  2.205624  2.150319
   8.93891   8.93891      1.00  2.205524  2.116409
   8.93881   8.93881      1.00  2.207304  2.087279
   8.93870   8.93870      1.00  2.208374  2.059429
   8.93858   8.93858      1.00  2.202014  2.022049
   8.93847   8.93847      1.00  2.185234  1.967919
   8.93836   8.93836      1.00  2.196604  1.945399
   8.93826   8.93826      1.00  2.200604  1.914769
   8.93814   8.93814      1.00  2.198704  1.876269
   8.93803   8.93803      1.00  2.205164  1.842929
   8.93793   8.93793      1.00  2.212994  1.806749
   8.93782   8.93782      1.00  2.208194  1.770609
   8.93770   8.93770      1.00  2.207954  1.728749
   8.93759   8.93759      1.00  2.200614  1.680319
   8.93749   8.93749      1.00  2.200454  1.641559
   8.93738   8.93738      1.00  2.203764  1.606179
   8.93726   8.93726      1.00  2.196144  1.558429
   8.93715   8.93715      1.00  2.201634  1.517039
   8.93705   8.93705      1.00  2.203234  1.482409
   8.93694   8.93694      1.00  2.191144  1.435979
   8.93683   8.93683      1.00  2.197324  1.401169
   8.93672   8.93672      1.00  2.201924  1.360959
   8.93661   8.93661      1.00  2.211704  1.321959
   8.93651   8.93651      1.00  2.207934  1.285029
   8.93640   8.93640      1.00  2.205324  1.244979
   8.93629   8.93629      1.00  2.198044  1.207169
   8.93619   8.93619      1.00  2.202394  1.169079
   8.93609   8.93609      1.00  2.203024  1.140119
   8.93598   8.93598      1.00  2.192134  1.102159
   8.93588   8.93588      1.00  2.199354  1.071289
   8.93578   8.93578      1.00  2.206364  1.040209
   8.93568   8.93568      1.00  2.208434  1.006109
   8.93557   8.93557      1.00  2.205164   .976329
   8.93547   8.93547      1.00  2.194284   .935659
   8.93537   8.93537      1.00  2.206694   .914309
   8.93527   8.93527      1.00  2.201054   .885249
   8.93516   8.93516      1.00  2.198914   .853619
   8.93505   8.93505      1.00  2.196774   .827999
   8.93496   8.93496      1.00  2.198444   .800809
   8.93486   8.93486      1.00  2.204584   .779689
   8.93474   8.93474      1.00  2.203254   .751299
   8.93463   8.93463      1.00  2.200314   .727239
   8.93452   8.93452      1.00  2.208294   .704799
   8.93442   8.93442      1.00  2.205854   .682109
   8.93430   8.93430      1.00  2.200524   .659199
   8.93419   8.93419      1.00  2.203394   .637869
   8.93408   8.93408      1.00  2.207584   .621029
   8.93398   8.93398      1.00  2.194834   .594759
   8.93385   8.93385      1.00  2.189874   .576859
   8.93373   8.93373      1.00  2.198284   .556049
   8.93362   8.93362      1.00  2.199914   .536109
   8.93350   8.93350      1.00  2.199714   .521379
   8.93339   8.93339      1.00  2.197134   .504799
   8.93327   8.93327      1.00  2.208634   .485749
   8.93316   8.93316      1.00  2.207264   .472389
   8.93305   8.93305      1.00  2.203944   .456099
   8.93293   8.93293      1.00  2.202274   .442769
   8.93281   8.93281      1.00  2.199454   .426909
   8.93270   8.93270      1.00  2.197264   .413329
   8.93259   8.93259      1.00  2.194454   .403439
   8.93247   8.93247      1.00  2.197044   .393249
   8.93235   8.93235      1.00  2.175604   .375829
   8.93224   8.93224      1.00  2.201254   .372269
   8.93213   8.93213      1.00  2.209364   .363529
   8.93202   8.93202      1.00  2.196934   .352879
   8.93191   8.93191      1.00  2.202504   .346339
   8.93180   8.93180      1.00  2.201844   .339759
   8.93169   8.93169      1.00  2.198534   .334219
   8.93158   8.93158      1.00  2.195114   .326539
   8.93147   8.93147      1.00  2.195764   .322809
   8.93136   8.93136      1.00  2.196864   .318749
   8.93125   8.93125      1.00  2.194334   .315159
   8.93114   8.93114      1.00  2.192854   .311649
   8.93102   8.93102      1.00  2.197104   .310659
   8.93091   8.93091      1.00  2.189614   .308659
   8.93080   8.93080      1.00  2.203994   .308949
   8.93068   8.93068      1.00  2.201134   .310109
   8.93056   8.93056      1.00  2.196564   .306579
   8.93045   8.93045      1.00  2.197014   .305169
   8.93033   8.93033      1.00  2.191074   .304909
   8.93021   8.93021      1.00  2.191544   .304669
   8.93009   8.93009      1.00  2.192844   .305569
   8.92997   8.92997      1.00  2.196324   .307219
   8.92985   8.92985      1.00  2.200264   .307249
   8.92973   8.92973      1.00  2.195824   .307149
   8.92961   8.92961      1.00  2.200814   .308379
   8.92950   8.92950      1.00  2.202214   .310669
   8.92938   8.92938      1.00  2.202704   .312399
   8.92927   8.92927      1.00  2.192294   .312739
   8.92915   8.92915      1.00  2.193634   .315099
   8.92904   8.92904      1.00  2.199174   .315649
   8.92893   8.92893      1.00  2.194364   .316829
   8.92882   8.92882      1.00  2.196754   .319039
   8.92871   8.92871      1.00  2.194394   .317709
   8.92860   8.92860      1.00  2.200774   .319859
   8.92850   8.92850      1.00  2.203414   .321009
   8.92838   8.92838      1.00  2.201334   .321889
   8.92827   8.92827      1.00  2.201994   .324089
   8.92816   8.92816      1.00  2.207434   .324509
   8.92806   8.92806      1.00  2.206974   .326039
   8.92794   8.92794      1.00  2.193334   .325329
   8.92783   8.92783      1.00  2.198084   .325879
   8.92772   8.92772      1.00  2.186654   .325989
   8.92760   8.92760      1.00  2.197864   .328759
   8.92749   8.92749      1.00  2.203244   .329419
   8.92738   8.92738      1.00  2.207194   .330389
   8.92728   8.92728      1.00  2.213914   .332849
   8.92717   8.92717      1.00  2.210834   .332839
   8.92706   8.92706      1.00  2.206454   .334129
   8.92694   8.92694      1.00  2.207564   .335619
   8.92684   8.92684      1.00  2.204064   .335689
   8.92673   8.92673      1.00  2.207884   .338159
   8.92662   8.92662      1.00  2.199694   .339059
   8.92651   8.92651      1.00  2.203844   .339179
   8.92641   8.92641      1.00  2.210804   .341679
   8.92631   8.92631      1.00  2.210414   .343149
   8.92620   8.92620      1.00  2.194294   .341339
   8.92610   8.92610      1.00  2.212304   .347379
   8.92600   8.92600      1.00  2.217384   .346229
   8.92590   8.92590      1.00  2.215004   .347269
   8.92579   8.92579      1.00  2.208524   .346919
   8.92569   8.92569      1.00  2.208914   .348139
   8.92558   8.92558      1.00  2.208774   .348579
   8.92548   8.92548      1.00  2.208414   .349479
   8.92537   8.92537      1.00  2.206434   .348039
   8.92527   8.92527      1.00  2.209894   .348559
   8.92517   8.92517      1.00  2.216404   .350709
   8.92507   8.92507      1.00  2.217484   .353339
   8.92496   8.92496      1.00  2.214634   .353129
   8.92485   8.92485      1.00  2.208964   .352939
   8.92475   8.92475      1.00  2.209204   .353739
   8.92465   8.92465      1.00  2.214734   .356779
   8.92454   8.92454      1.00  2.205854   .358439
   8.92442   8.92442      1.00  2.208414   .360519
   8.92431   8.92431      1.00  2.211454   .362799
   8.92420   8.92420      1.00  2.212774   .361879
   8.92409   8.92409      1.00  2.208474   .361869
   8.92397   8.92397      1.00  2.213914   .362159
   8.92387   8.92387      1.00  2.216024   .362309
   8.92375   8.92375      1.00  2.218464   .361989
   8.92362   8.92362      1.00  2.213734   .362999
   8.92351   8.92351      1.00  2.214724   .368639
   8.92340   8.92340      1.00  2.214054   .366899
   8.92328   8.92328      1.00  2.211614   .368439
   8.92316   8.92316      1.00  2.196714   .368109
   8.92304   8.92304      1.00  2.206484   .370569
   8.92293   8.92293      1.00  2.213904   .373399
   8.92282   8.92282      1.00  2.216974   .372439
   8.92270   8.92270      1.00  2.219364   .374909
   8.92258   8.92258      1.00  2.220284   .374939
   8.92248   8.92248      1.00  2.218834   .375519
   8.92237   8.92237      1.00  2.217874   .378869
   8.92225   8.92225      1.00  2.211494   .378459
   8.92214   8.92214      1.00  2.210224   .377159
   8.92203   8.92203      1.00  2.211894   .379649
   8.92192   8.92192      1.00  2.214384   .381109
   8.92181   8.92181      1.00  2.213434   .382589
   8.92170   8.92170      1.00  2.216114   .385539
   8.92160   8.92160      1.00  2.203154   .386539
   8.92149   8.92149      1.00  2.218224   .389779
   8.92137   8.92137      1.00  2.219104   .392009
   8.92125   8.92125      1.00  2.222474   .392099
   8.92114   8.92114      1.00  2.220534   .392469
   8.92103   8.92103      1.00  2.221214   .391939
   8.92092   8.92092      1.00  2.217084   .393599
   8.92080   8.92080      1.00  2.214004   .394889
   8.92069   8.92069      1.00  2.217724   .396039
   8.92057   8.92057      1.00  2.218444   .402789
   8.92045   8.92045      1.00  2.217054   .401129
   8.92033   8.92033      1.00  2.222864   .404319
   8.92022   8.92022      1.00  2.228274   .404359
   8.92010   8.92010      1.00  2.226294   .406709
   8.91998   8.91998      1.00  2.202284   .403659
   8.91986   8.91986      1.00  2.222344   .409329
   8.91975   8.91975      1.00  2.224484   .409869
   8.91964   8.91964      1.00  2.218474   .410319
   8.91952   8.91952      1.00  2.221794   .411509
   8.91940   8.91940      1.00  2.220894   .411689
   8.91929   8.91929      1.00  2.220974   .415069
   8.91917   8.91917      1.00  2.227494   .416539
   8.91906   8.91906      1.00  2.226314   .416539
   8.91895   8.91895      1.00  2.222434   .416639
   8.91884   8.91884      1.00  2.229204   .417459
   8.91873   8.91873      1.00  2.228744   .415489
   8.91861   8.91861      1.00  2.220214   .415479
   8.91850   8.91850      1.00  2.215134   .418869
   8.91840   8.91840      1.00  2.222234   .419529
   8.91829   8.91829      1.00  2.222384   .419279
   8.91817   8.91817      1.00  2.220074   .419819
   8.91806   8.91806      1.00  2.230374   .421959
   8.91795   8.91795      1.00  2.225214   .419009
   8.91785   8.91785      1.00  2.228664   .418139
   8.91773   8.91773      1.00  2.231644   .417129
   8.91762   8.91762      1.00  2.224654   .414309
   8.91751   8.91751      1.00  2.225224   .414109
   8.91740   8.91740      1.00  2.226104   .415059
   8.91729   8.91729      1.00  2.224824   .414379
   8.91718   8.91718      1.00  2.219414   .410989
   8.91708   8.91708      1.00  2.226824   .411729
   8.91697   8.91697      1.00  2.215084   .409749
   8.91686   8.91686      1.00  2.224514   .410239
   8.91675   8.91675      1.00  2.229994   .410189
   8.91664   8.91664      1.00  2.233204   .407829
   8.91654   8.91654      1.00  2.230324   .407229
   8.91643   8.91643      1.00  2.226394   .405409
   8.91632   8.91632      1.00  2.232044   .405599
   8.91622   8.91622      1.00  2.226514   .403239
   8.91612   8.91612      1.00  2.225844   .401749
   8.91601   8.91601      1.00  2.225634   .400479
   8.91590   8.91590      1.00  2.224134   .399039
   8.91581   8.91581      1.00  2.224914   .399399
   8.91571   8.91571      1.00  2.230744   .397099
   8.91560   8.91560      1.00  2.227534   .393089
   8.91549   8.91549      1.00  2.220834   .392359
   8.91539   8.91539      1.00  2.236194   .395179
   8.91530   8.91530      1.00  2.230504   .391909
   8.91519   8.91519      1.00  2.224304   .391189
   8.91509   8.91509      1.00  2.228564   .389479
   8.91498   8.91498      1.00  2.227404   .389139
   8.91488   8.91488      1.00  2.228854   .386959
   8.91476   8.91476      1.00  2.231854   .387579
   8.91465   8.91465      1.00  2.229624   .383179
   8.91455   8.91455      1.00  2.230034   .382499
   8.91445   8.91445      1.00  2.236214   .382129
   8.91433   8.91433      1.00  2.231434   .382419
   8.91421   8.91421      1.00  2.229524   .382329
   8.91410   8.91410      1.00  2.234254   .379869
   8.91399   8.91399      1.00  2.212124   .376859
   8.91387   8.91387      1.00  2.224314   .376659
   8.91376   8.91376      1.00  2.227834   .374739
   8.91365   8.91365      1.00  2.233604   .378749
   8.91354   8.91354      1.00  2.228524   .374189
   8.91342   8.91342      1.00  2.231324   .373929
   8.91330   8.91330      1.00  2.234454   .373819
   8.91319   8.91319      1.00  2.232014   .370309
   8.91308   8.91308      1.00  2.235414   .369999
   8.91296   8.91296      1.00  2.234054   .369049
   8.91284   8.91284      1.00  2.231064   .364499
   8.91273   8.91273      1.00  2.226254   .364269
   8.91262   8.91262      1.00  2.228394   .361519
   8.91250   8.91250      1.00  2.227634   .360859
   8.91239   8.91239      1.00  2.213974   .358419
   8.91228   8.91228      1.00  2.232254   .360539
   8.91217   8.91217      1.00  2.232414   .356649
   8.91206   8.91206      1.00  2.228654   .353709
   8.91195   8.91195      1.00  2.235704   .358019
   8.91184   8.91184      1.00  2.236234   .355439
   8.91173   8.91173      1.00  2.229914   .353759
   8.91162   8.91162      1.00  2.229304   .353149
   8.91151   8.91151      1.00  2.227114   .348829
   8.91140   8.91140      1.00  2.228844   .348869
   8.91129   8.91129      1.00  2.227644   .347599
   8.91118   8.91118      1.00  2.229244   .347509
   8.91106   8.91106      1.00  2.227284   .347769
   8.91095   8.91095      1.00  2.233404   .347599
   8.91084   8.91084      1.00  2.232904   .346489
   8.91072   8.91072      1.00  2.225734   .346889
   8.91060   8.91060      1.00  2.235954   .345819
   8.91050   8.91050      1.00  2.232554   .343059
   8.91038   8.91038      1.00  2.229974   .341639
   8.91025   8.91025      1.00  2.222784   .338389
   8.91013   8.91013      1.00  2.223314   .338209
   8.91002   8.91002      1.00  2.232824   .339199
   8.90990   8.90990      1.00  2.231804   .336899
   8.90978   8.90978      1.00  2.229904   .336649
   8.90967   8.90967      1.00  2.232484   .336859
   8.90956   8.90956      1.00  2.232094   .335369
   8.90945   8.90945      1.00  2.230384   .335219
   8.90932   8.90932      1.00  2.233194   .333439
   8.90921   8.90921      1.00  2.219454   .332679
   8.90910   8.90910      1.00  2.223694   .333149
   8.90899   8.90899      1.00  2.229354   .333379
   8.90887   8.90887      1.00  2.225004   .332759
   8.90876   8.90876      1.00  2.226404   .332559
   8.90865   8.90865      1.00  2.231064   .332829
   8.90854   8.90854      1.00  2.235114   .331209
   8.90844   8.90844      1.00  2.229154   .329409
   8.90832   8.90832      1.00  2.233234   .331419
   8.90822   8.90822      1.00  2.229714   .330099
   8.90811   8.90811      1.00  2.231614   .331129
   8.90800   8.90800      1.00  2.233234   .330569
   8.90789   8.90789      1.00  2.228724   .330739
   8.90777   8.90777      1.00  2.223244   .329769
   8.90766   8.90766      1.00  2.205774   .327679
   8.90755   8.90755      1.00  2.224104   .331059
   8.90744   8.90744      1.00  2.229914   .332339
   8.90734   8.90734      1.00  2.231184   .333599
   8.90723   8.90723      1.00  2.231374   .335839
   8.90711   8.90711      1.00  2.228244   .335349
   8.90700   8.90700      1.00  2.226754   .338139
   8.90690   8.90690      1.00  2.226124   .336219
   8.90680   8.90680      1.00  2.226504   .336779
   8.90668   8.90668      1.00  2.223054   .336469
   8.90657   8.90657      1.00  2.221994   .340089
   8.90647   8.90647      1.00  2.222154   .340029
   8.90637   8.90637      1.00  2.222804   .340139
   8.90626   8.90626      1.00  2.227604   .342309
   8.90616   8.90616      1.00  2.212074   .338969
   8.90606   8.90606      1.00  2.227424   .343619
   8.90595   8.90595      1.00  2.226754   .343489
   8.90585   8.90585      1.00  2.220394   .343699
   8.90575   8.90575      1.00  2.222734   .343049
   8.90565   8.90565      1.00  2.220774   .345199
   8.90554   8.90554      1.00  2.220674   .347079
   8.90544   8.90544      1.00  2.218334   .349499
   8.90533   8.90533      1.00  2.218954   .348089
   8.90523   8.90523      1.00  2.222054   .351999
   8.90513   8.90513      1.00  2.221744   .352149
   8.90503   8.90503      1.00  2.224664   .353469
   8.90492   8.90492      1.00  2.227544   .356089
   8.90482   8.90482      1.00  2.218554   .353229
   8.90471   8.90471      1.00  2.207114   .351579
   8.90460   8.90460      1.00  2.214034   .354229
   8.90449   8.90449      1.00  2.218594   .354289
   8.90438   8.90438      1.00  2.221054   .354599
   8.90426   8.90426      1.00  2.218174   .355569
   8.90415   8.90415      1.00  2.221124   .358009
   8.90404   8.90404      1.00  2.217694   .356939
   8.90394   8.90394      1.00  2.221364   .356629
   8.90382   8.90382      1.00  2.220634   .357549
   8.90370   8.90370      1.00  2.222554   .359029
   8.90358   8.90358      1.00  2.224914   .361489
   8.90347   8.90347      1.00  2.221294   .361279
   8.90335   8.90335      1.00  2.213884   .360409
   8.90323   8.90323      1.00  2.212124   .359719
   8.90312   8.90312      1.00  2.202454   .360569
   8.90301   8.90301      1.00  2.210664   .363649
   8.90289   8.90289      1.00  2.218794   .363499
   8.90277   8.90277      1.00  2.218274   .362239
   8.90266   8.90266      1.00  2.218154   .364059
   8.90255   8.90255      1.00  2.221744   .364749
   8.90244   8.90244      1.00  2.220804   .366349
   8.90232   8.90232      1.00  2.217504   .366739
   8.90221   8.90221      1.00  2.213994   .364969
   8.90210   8.90210      1.00  2.212754   .364659
   8.90200   8.90200      1.00  2.205424   .363819
   8.90188   8.90188      1.00  2.214114   .367069
   8.90177   8.90177      1.00  2.219524   .367179
   8.90166   8.90166      1.00  2.217894   .368429
   8.90156   8.90156      1.00  2.201034   .363689
   8.90144   8.90144      1.00  2.219154   .366769
   8.90132   8.90132      1.00  2.217314   .367259
   8.90121   8.90121      1.00  2.215684   .368289
   8.90110   8.90110      1.00  2.218914   .368479
   8.90099   8.90099      1.00  2.210694   .367199
   8.90087   8.90087      1.00  2.210694   .369149
   8.90076   8.90076      1.00  2.214374   .370169
   8.90064   8.90064      1.00  2.209654   .368909
   8.90053   8.90053      1.00  2.212674   .369969
   8.90041   8.90041      1.00  2.215424   .368939
   8.90030   8.90030      1.00  2.223484   .370639
   8.90017   8.90017      1.00  2.216374   .369869
   8.90005   8.90005      1.00  2.214134   .369929
   8.89993   8.89993      1.00  2.209174   .369489
   8.89982   8.89982      1.00  2.214814   .370899
   8.89971   8.89971      1.00  2.218784   .371609
   8.89959   8.89959      1.00  2.209634   .369709
   8.89947   8.89947      1.00  2.216664   .370089
   8.89936   8.89936      1.00  2.215814   .370899
   8.89925   8.89925      1.00  2.218004   .372459
   8.89914   8.89914      1.00  2.217854   .373139
   8.89902   8.89902      1.00  2.217374   .372729
   8.89891   8.89891      1.00  2.223214   .372309
   8.89880   8.89880      1.00  2.217964   .372519
   8.89868   8.89868      1.00  2.219394   .372809
   8.89857   8.89857      1.00  2.216894   .373579
   8.89847   8.89847      1.00  2.202344   .373029
   8.89836   8.89836      1.00  2.212134   .374629
   8.89825   8.89825      1.00  2.215554   .375909
   8.89814   8.89814      1.00  2.216814   .375799
   8.89803   8.89803      1.00  2.220474   .375609
   8.89792   8.89792      1.00  2.224134   .376639
   8.89780   8.89780      1.00  2.225784   .376609
   8.89769   8.89769      1.00  2.221184   .373749
   8.89758   8.89758      1.00  2.224074   .376759
   8.89748   8.89748      1.00  2.217274   .375459
   8.89736   8.89736      1.00  2.217104   .376559
   8.89726   8.89726      1.00  2.217144   .377659
   8.89715   8.89715      1.00  2.213804   .374919
   8.89705   8.89705      1.00  2.204944   .376839
   8.89694   8.89694      1.00  2.217164   .377509
   8.89682   8.89682      1.00  2.226434   .378999
   8.89672   8.89672      1.00  2.223234   .377419
   8.89661   8.89661      1.00  2.221534   .378209
   8.89650   8.89650      1.00  2.221224   .378309
   8.89640   8.89640      1.00  2.220254   .379049
   8.89629   8.89629      1.00  2.221784   .379039
   8.89619   8.89619      1.00  2.226074   .379419
   8.89609   8.89609      1.00  2.216124   .376959
   8.89598   8.89598      1.00  2.220554   .378059
   8.89588   8.89588      1.00  2.217764   .378659
   8.89578   8.89578      1.00  2.219774   .379549
   8.89567   8.89567      1.00  2.220004   .378819
   8.89557   8.89557      1.00  2.218894   .377409
   8.89547   8.89547      1.00  2.229584   .380219
   8.89536   8.89536      1.00  2.225234   .379859
   8.89526   8.89526      1.00  2.222324   .377849
   8.89516   8.89516      1.00  2.218794   .379779
   8.89506   8.89506      1.00  2.220644   .381219
   8.89496   8.89496      1.00  2.219714   .379239
   8.89485   8.89485      1.00  2.222154   .380509
   8.89474   8.89474      1.00  2.219744   .381069
   8.89464   8.89464      1.00  2.224414   .381059
   8.89452   8.89452      1.00  2.223294   .381209
   8.89441   8.89441      1.00  2.225994   .381979
   8.89430   8.89430      1.00  2.229544   .382429
   8.89419   8.89419      1.00  2.213294   .379379
   8.89408   8.89408      1.00  2.222324   .379329
   8.89397   8.89397      1.00  2.220374   .380409
   8.89385   8.89385      1.00  2.222594   .380089
   8.89373   8.89373      1.00  2.223944   .379729
   8.89362   8.89362      1.00  2.225734   .378799
   8.89350   8.89350      1.00  2.222904   .378859
   8.89338   8.89338      1.00  2.228944   .378929
   8.89327   8.89327      1.00  2.230104   .380039
   8.89315   8.89315      1.00  2.225384   .379329
   8.89304   8.89304      1.00  2.229374   .382169
   8.89292   8.89292      1.00  2.224334   .379959
   8.89282   8.89282      1.00  2.227364   .380849
   8.89270   8.89270      1.00  2.209044   .377549
   8.89258   8.89258      1.00  2.215534   .377819
   8.89247   8.89247      1.00  2.222704   .380369
   8.89236   8.89236      1.00  2.229264   .379799
   8.89225   8.89225      1.00  2.230434   .379049
   8.89214   8.89214      1.00  2.224344   .381329
   8.89203   8.89203      1.00  2.230424   .381309
   8.89192   8.89192      1.00  2.230344   .380299
   8.89181   8.89181      1.00  2.227514   .380399
   8.89170   8.89170      1.00  2.227924   .381449
   8.89159   8.89159      1.00  2.227424   .382199
   8.89148   8.89148      1.00  2.225444   .383129
   8.89137   8.89137      1.00  2.225184   .380529
   8.89125   8.89125      1.00  2.223044   .382419
   8.89114   8.89114      1.00  2.210674   .381649
   8.89103   8.89103      1.00  2.228284   .385479
   8.89092   8.89092      1.00  2.231864   .383399
   8.89080   8.89080      1.00  2.231884   .381499
   8.89068   8.89068      1.00  2.230914   .387119
   8.89057   8.89057      1.00  2.232824   .384959
   8.89046   8.89046      1.00  2.228404   .386989
   8.89033   8.89033      1.00  2.226554   .387279
   8.89021   8.89021      1.00  2.225824   .386129
   8.89010   8.89010      1.00  2.223034   .386279
   8.88999   8.88999      1.00  2.230074   .385409
   8.88987   8.88987      1.00  2.229664   .387059
   8.88974   8.88974      1.00  2.234384   .387679
   8.88963   8.88963      1.00  2.232414   .387499
   8.88951   8.88951      1.00  2.219004   .384649
   8.88939   8.88939      1.00  2.228044   .384559
   8.88928   8.88928      1.00  2.228994   .385369
   8.88918   8.88918      1.00  2.231114   .384089
   8.88907   8.88907      1.00  2.228904   .384689
   8.88895   8.88895      1.00  2.230494   .385909
   8.88883   8.88883      1.00  2.228874   .385459
   8.88872   8.88872      1.00  2.229024   .384939
   8.88862   8.88862      1.00  2.234424   .386999
   8.88851   8.88851      1.00  2.230864   .385759
   8.88840   8.88840      1.00  2.234014   .386469
   8.88829   8.88829      1.00  2.232964   .386079
   8.88818   8.88818      1.00  2.231654   .386739
   8.88807   8.88807      1.00  2.227274   .386149
   8.88795   8.88795      1.00  2.216244   .385529
   8.88785   8.88785      1.00  2.230224   .386629
   8.88774   8.88774      1.00  2.229544   .386069
   8.88762   8.88762      1.00  2.229644   .386609
   8.88752   8.88752      1.00  2.226954   .385979
   8.88741   8.88741      1.00  2.233834   .390499
   8.88730   8.88730      1.00  2.238464   .387759
   8.88719   8.88719      1.00  2.235884   .387649
   8.88708   8.88708      1.00  2.232714   .388999
   8.88697   8.88697      1.00  2.230324   .386969
   8.88686   8.88686      1.00  2.227424   .386929
   8.88675   8.88675      1.00  2.229974   .389269
   8.88664   8.88664      1.00  2.231954   .389029
   8.88654   8.88654      1.00  2.216044   .385479
   8.88644   8.88644      1.00  2.229334   .389349
   8.88633   8.88633      1.00  2.224484   .389359
   8.88622   8.88622      1.00  2.229654   .391139
   8.88612   8.88612      1.00  2.234074   .390889
   8.88602   8.88602      1.00  2.236374   .390659
   8.88592   8.88592      1.00  2.233604   .389629
   8.88581   8.88581      1.00  2.230714   .389709
   8.88571   8.88571      1.00  2.226654   .388279
   8.88561   8.88561      1.00  2.224764   .389339
   8.88550   8.88550      1.00  2.224354   .390299
   8.88539   8.88539      1.00  2.229104   .389849
   8.88530   8.88530      1.00  2.228434   .390009
   8.88520   8.88520      1.00  2.232884   .387609
   8.88509   8.88509      1.00  2.226804   .388349
   8.88499   8.88499      1.00  2.223414   .388909
   8.88489   8.88489      1.00  2.234914   .391749
   8.88478   8.88478      1.00  2.231734   .390789
   8.88467   8.88467      1.00  2.227144   .387849
   8.88456   8.88456      1.00  2.224664   .385809
   8.88445   8.88445      1.00  2.225514   .389029
   8.88435   8.88435      1.00  2.228214   .386979
   8.88423   8.88423      1.00  2.229524   .387289
   8.88412   8.88412      1.00  2.230964   .387899
   8.88400   8.88400      1.00  2.228744   .387489
   8.88389   8.88389      1.00  2.226434   .387759
   8.88378   8.88378      1.00  2.229254   .388969
   8.88366   8.88366      1.00  2.231544   .387009
   8.88355   8.88355      1.00  2.232434   .388569
   8.88344   8.88344      1.00  2.214704   .385929
   8.88332   8.88332      1.00  2.224474   .385209
   8.88320   8.88320      1.00  2.221494   .384449
   8.88309   8.88309      1.00  2.225524   .384989
   8.88298   8.88298      1.00  2.228814   .385759
   8.88287   8.88287      1.00  2.229274   .386139
   8.88275   8.88275      1.00  2.232464   .387699
   8.88264   8.88264      1.00  2.230514   .387319
   8.88253   8.88253      1.00  2.227294   .386919
   8.88241   8.88241      1.00  2.225334   .384829
   8.88230   8.88230      1.00  2.225904   .382539
   8.88219   8.88219      1.00  2.226804   .383759
   8.88209   8.88209      1.00  2.225564   .385909
   8.88198   8.88198      1.00  2.219924   .383429
   8.88187   8.88187      1.00  2.203504   .380629
   8.88176   8.88176      1.00  2.225334   .384899
   8.88165   8.88165      1.00  2.229234   .384609
   8.88154   8.88154      1.00  2.228194   .383729
   8.88143   8.88143      1.00  2.228114   .384679
   8.88132   8.88132      1.00  2.227394   .382469
   8.88121   8.88121      1.00  2.223214   .383029
   8.88109   8.88109      1.00  2.225584   .382949
   8.88098   8.88098      1.00  2.222374   .383339
   8.88087   8.88087      1.00  2.224044   .383549
   8.88076   8.88076      1.00  2.221494   .380499
   8.88064   8.88064      1.00  2.220134   .383309
   8.88053   8.88053      1.00  2.221494   .381669
   8.88041   8.88041      1.00  2.210944   .381579
   8.88029   8.88029      1.00  2.229784   .383799
   8.88017   8.88017      1.00  2.222214   .381539
   8.88005   8.88005      1.00  2.223614   .381609
   8.87994   8.87994      1.00  2.222874   .382529
   8.87983   8.87983      1.00  2.222754   .380099
   8.87971   8.87971      1.00  2.219404   .380079
   8.87959   8.87959      1.00  2.224734   .379359
   8.87948   8.87948      1.00  2.219704   .378989
   8.87936   8.87936      1.00  2.220814   .381389
   8.87925   8.87925      1.00  2.224324   .381029
   8.87914   8.87914      1.00  2.223644   .380549
   8.87902   8.87902      1.00  2.222174   .382559
   8.87891   8.87891      1.00  2.226504   .382729
   8.87880   8.87880      1.00  2.221514   .380769
   8.87868   8.87868      1.00  2.215444   .381779
   8.87858   8.87858      1.00  2.209674   .379059
   8.87848   8.87848      1.00  2.218594   .380149
   8.87837   8.87837      1.00  2.215774   .379619
   8.87825   8.87825      1.00  2.218394   .379499
   8.87814   8.87814      1.00  2.217274   .377919
   8.87803   8.87803      1.00  2.216904   .377979
   8.87792   8.87792      1.00  2.218494   .378379
   8.87780   8.87780      1.00  2.223784   .377869
   8.87770   8.87770      1.00  2.219924   .378219
   8.87759   8.87759      1.00  2.212934   .377479
   8.87748   8.87748      1.00  2.215054   .375089
   8.87737   8.87737      1.00  2.211164   .377639
   8.87726   8.87726      1.00  2.214464   .375439
   8.87715   8.87715      1.00  2.207164   .376249
   8.87704   8.87704      1.00  2.212514   .375499
   8.87693   8.87693      1.00  2.217934   .376809
   8.87682   8.87682      1.00  2.218474   .375629
   8.87671   8.87671      1.00  2.219724   .378269
   8.87660   8.87660      1.00  2.213094   .376839
   8.87649   8.87649      1.00  2.218284   .376549
   8.87639   8.87639      1.00  2.215364   .376929
   8.87629   8.87629      1.00  2.211234   .375589
   8.87619   8.87619      1.00  2.207554   .374819
   8.87608   8.87608      1.00  2.209984   .376069
   8.87598   8.87598      1.00  2.212094   .376769
   8.87588   8.87588      1.00  2.210934   .377799
   8.87577   8.87577      1.00  2.213284   .378749
   8.87566   8.87566      1.00  2.211944   .383819
   8.87557   8.87557      1.00  2.200924   .381419
   8.87547   8.87547      1.00  2.212994   .381299
   8.87536   8.87536      1.00  2.213324   .380919
   8.87526   8.87526      1.00  2.209854   .378189
   8.87516   8.87516      1.00  2.210494   .379029
   8.87505   8.87505      1.00  2.204924   .378829
   8.87494   8.87494      1.00  2.203664   .381919
   8.87484   8.87484      1.00  2.206054   .382059
   8.87473   8.87473      1.00  2.213324   .380309
   8.87462   8.87462      1.00  2.211394   .379819
   8.87451   8.87451      1.00  2.208884   .378579
   8.87440   8.87440      1.00  2.209484   .377009
   8.87429   8.87429      1.00  2.210084   .380049
   8.87418   8.87418      1.00  2.208774   .378649
   8.87406   8.87406      1.00  2.191554   .379139
   8.87395   8.87395      1.00  2.203564   .377859
   8.87384   8.87384      1.00  2.203084   .379709
   8.87372   8.87372      1.00  2.199124   .377429
   8.87361   8.87361      1.00  2.200544   .378949
   8.87349   8.87349      1.00  2.204134   .379639
   8.87338   8.87338      1.00  2.210054   .378459
   8.87327   8.87327      1.00  2.210694   .379629
   8.87314   8.87314      1.00  2.208134   .377749
   8.87302   8.87302      1.00  2.205304   .379119
   8.87292   8.87292      1.00  2.203644   .378639
   8.87281   8.87281      1.00  2.201994   .377309
   8.87268   8.87268      1.00  2.199754   .376969
   8.87257   8.87257      1.00  2.187694   .377359
   8.87246   8.87246      1.00  2.203324   .380779
   8.87235   8.87235      1.00  2.204744   .380759
   8.87223   8.87223      1.00  2.207394   .382129
   8.87212   8.87212      1.00  2.209554   .385039
   8.87201   8.87201      1.00  2.204884   .380999
   8.87190   8.87190      1.00  2.204404   .379639
   8.87179   8.87179      1.00  2.201564   .380939
   8.87168   8.87168      1.00  2.198234   .381329
   8.87157   8.87157      1.00  2.199464   .380989
   8.87146   8.87146      1.00  2.202904   .384169
   8.87135   8.87135      1.00  2.194694   .384379
   8.87123   8.87123      1.00  2.201294   .386139
   8.87112   8.87112      1.00  2.206724   .387529
   8.87101   8.87101      1.00  2.188714   .386179
   8.87090   8.87090      1.00  2.201754   .385969
   8.87078   8.87078      1.00  2.206014   .384919
   8.87067   8.87067      1.00  2.204284   .385599
   8.87055   8.87055      1.00  2.199434   .383209
   8.87043   8.87043      1.00  2.199564   .384749
   8.87031   8.87031      1.00  2.196524   .385599
   8.87019   8.87019      1.00  2.195024   .386359
   8.87007   8.87007      1.00  2.198274   .387629
   8.86996   8.86996      1.00  2.193274   .385029
   8.86984   8.86984      1.00  2.197754   .388869
   8.86973   8.86973      1.00  2.205344   .389739
   8.86962   8.86962      1.00  2.207994   .390049
   8.86949   8.86949      1.00  2.196394   .388469
   8.86938   8.86938      1.00  2.184334   .383159
   8.86927   8.86927      1.00  2.198524   .386189
   8.86916   8.86916      1.00  2.196594   .388559
   8.86903   8.86903      1.00  2.196474   .386429
   8.86892   8.86892      1.00  2.197264   .388039
   8.86881   8.86881      1.00  2.197504   .390049
   8.86871   8.86871      1.00  2.198574   .389099
   8.86859   8.86859      1.00  2.198704   .387039
   8.86848   8.86848      1.00  2.200394   .386829
   8.86838   8.86838      1.00  2.201384   .386129
   8.86827   8.86827      1.00  2.205874   .387729
   8.86816   8.86816      1.00  2.194494   .385979
   8.86804   8.86804      1.00  2.190294   .386239
   8.86793   8.86793      1.00  2.186434   .386079
   8.86783   8.86783      1.00  2.186994   .387459
   8.86771   8.86771      1.00  2.193054   .387409
   8.86760   8.86760      1.00  2.196444   .388899
   8.86749   8.86749      1.00  2.198394   .388979
   8.86739   8.86739      1.00  2.194344   .388459
   8.86728   8.86728      1.00  2.195914   .389949
   8.86717   8.86717      1.00  2.196844   .388699
   8.86706   8.86706      1.00  2.192434   .390669
   8.86695   8.86695      1.00  2.193644   .391949
   8.86684   8.86684      1.00  2.188214   .393469
   8.86672   8.86672      1.00  2.185604   .390919
   8.86662   8.86662      1.00  2.192414   .393529
   8.86652   8.86652      1.00  2.191514   .390979
   8.86641   8.86641      1.00  2.178504   .388719
   8.86630   8.86630      1.00  2.188874   .392049
   8.86621   8.86621      1.00  2.192974   .393549
   8.86610   8.86610      1.00  2.194344   .391809
   8.86600   8.86600      1.00  2.191384   .392029
   8.86589   8.86589      1.00  2.189754   .393589
   8.86579   8.86579      1.00  2.190884   .395049
   8.86569   8.86569      1.00  2.189524   .394929
   8.86558   8.86558      1.00  2.181694   .393509
   8.86548   8.86548      1.00  2.182904   .393689
   8.86538   8.86538      1.00  2.183654   .395899
   8.86528   8.86528      1.00  2.187374   .398829
   8.86517   8.86517      1.00  2.191184   .396319
   8.86506   8.86506      1.00  2.190414   .395109
   8.86496   8.86496      1.00  2.188684   .394669
   8.86486   8.86486      1.00  2.180604   .392639
   8.86475   8.86475      1.00  2.181154   .392329
   8.86464   8.86464      1.00  2.179614   .392439
   8.86453   8.86453      1.00  2.186314   .395869
   8.86443   8.86443      1.00  2.185144   .396829
   8.86431   8.86431      1.00  2.182494   .397119
   8.86419   8.86419      1.00  2.181524   .395219
   8.86409   8.86409      1.00  2.185684   .397429
   8.86398   8.86398      1.00  2.186794   .397029
   8.86386   8.86386      1.00  2.183724   .396819
   8.86374   8.86374      1.00  2.187294   .398049
   8.86363   8.86363      1.00  2.179834   .394659
   8.86351   8.86351      1.00  2.183194   .398779
   8.86340   8.86340      1.00  2.176584   .395509
   8.86328   8.86328      1.00  2.160974   .393679
   8.86317   8.86317      1.00  2.177474   .398389
   8.86305   8.86305      1.00  2.180654   .400449
   8.86293   8.86293      1.00  2.176364   .399939
   8.86282   8.86282      1.00  2.178774   .398729
   8.86271   8.86271      1.00  2.187864   .400979
   8.86259   8.86259      1.00  2.184184   .401229
   8.86247   8.86247      1.00  2.182624   .402649
   8.86236   8.86236      1.00  2.176484   .400259
   8.86225   8.86225      1.00  2.176324   .402089
   8.86214   8.86214      1.00  2.170564   .398079
   8.86203   8.86203      1.00  2.169944   .398239
   8.86192   8.86192      1.00  2.177054   .398919
   8.86181   8.86181      1.00  2.178674   .398179
   8.86171   8.86171      1.00  2.179504   .401849
   8.86159   8.86159      1.00  2.166684   .398039
   8.86148   8.86148      1.00  2.171894   .401619
   8.86137   8.86137      1.00  2.176344   .400329
   8.86126   8.86126      1.00  2.180084   .402449
   8.86114   8.86114      1.00  2.173074   .401749
   8.86103   8.86103      1.00  2.168534   .400309
   8.86092   8.86092      1.00  2.169394   .399539
   8.86080   8.86080      1.00  2.163004   .402019
   8.86068   8.86068      1.00  2.163744   .402899
   8.86057   8.86057      1.00  2.168874   .400999
   8.86045   8.86045      1.00  2.176014   .399569
   8.86034   8.86034      1.00  2.172874   .399979
   8.86021   8.86021      1.00  2.173214   .402379
   8.86010   8.86010      1.00  2.168524   .401709
   8.85998   8.85998      1.00  2.153994   .398099
   8.85986   8.85986      1.00  2.168584   .402239
   8.85974   8.85974      1.00  2.157284   .399319
   8.85962   8.85962      1.00  2.161614   .401839
   8.85952   8.85952      1.00  2.162844   .402129
   8.85941   8.85941      1.00  2.169624   .403459
   8.85929   8.85929      1.00  2.166464   .402579
   8.85917   8.85917      1.00  2.171074   .402469
   8.85906   8.85906      1.00  2.170094   .406849
   8.85895   8.85895      1.00  2.162574   .403479
   8.85883   8.85883      1.00  2.163714   .403749
   8.85872   8.85872      1.00  2.158384   .401339
   8.85861   8.85861      1.00  2.164464   .402569
   8.85851   8.85851      1.00  2.164844   .403279
   8.85840   8.85840      1.00  2.147474   .398619
   8.85828   8.85828      1.00  2.150934   .402169
   8.85818   8.85818      1.00  2.161534   .406099
   8.85807   8.85807      1.00  2.164494   .407749
   8.85795   8.85795      1.00  2.164784   .405249
   8.85783   8.85783      1.00  2.167314   .406749
   8.85773   8.85773      1.00  2.164374   .405749
   8.85763   8.85763      1.00  2.161274   .406579
   8.85752   8.85752      1.00  2.159134   .404269
   8.85740   8.85740      1.00  2.153904   .402599
   8.85730   8.85730      1.00  2.155454   .402149
   8.85719   8.85719      1.00  2.158824   .402629
   8.85708   8.85708      1.00  2.152414   .401629
   8.85696   8.85696      1.00  2.156184   .405699
   8.85686   8.85686      1.00  2.158884   .405759
   8.85675   8.85675      1.00  2.157644   .405909
   8.85665   8.85665      1.00  2.156614   .405419
   8.85654   8.85654      1.00  2.159584   .406819
   8.85643   8.85643      1.00  2.157654   .405099
   8.85633   8.85633      1.00  2.153694   .402229
   8.85623   8.85623      1.00  2.148334   .402199
   8.85612   8.85612      1.00  2.150684   .406679
   8.85602   8.85602      1.00  2.154044   .404729
   8.85592   8.85592      1.00  2.157524   .408889
   8.85581   8.85581      1.00  2.149694   .408779
   8.85571   8.85571      1.00  2.156934   .409769
   8.85561   8.85561      1.00  2.159014   .410969
   8.85551   8.85551      1.00  2.162634   .410619
   8.85540   8.85540      1.00  2.138994   .405379
   8.85530   8.85530      1.00  2.145114   .404809
   8.85520   8.85520      1.00  2.145794   .405059
   8.85510   8.85510      1.00  2.147724   .406489
   8.85500   8.85500      1.00  2.145134   .405639
   8.85488   8.85488      1.00  2.146784   .405499
   8.85478   8.85478      1.00  2.152224   .406559
   8.85468   8.85468      1.00  2.155304   .407789
   8.85456   8.85456      1.00  2.150094   .407059
   8.85445   8.85445      1.00  2.146194   .405959
   8.85435   8.85435      1.00  2.153994   .404949
   8.85424   8.85424      1.00  2.149924   .406299
   8.85412   8.85412      1.00  2.145614   .404149
   8.85400   8.85400      1.00  2.142924   .403609
   8.85390   8.85390      1.00  2.132734   .406219
   8.85378   8.85378      1.00  2.142354   .408199
   8.85366   8.85366      1.00  2.146004   .409869
   8.85354   8.85354      1.00  2.144444   .408439
   8.85343   8.85343      1.00  2.142384   .407039
   8.85332   8.85332      1.00  2.149624   .409369
   8.85320   8.85320      1.00  2.148534   .408519
   8.85308   8.85308      1.00  2.143634   .410239
   8.85297   8.85297      1.00  2.142804   .409299
   8.85285   8.85285      1.00  2.142204   .406579
   8.85274   8.85274      1.00  2.132524   .404739
   8.85262   8.85262      1.00  2.128874   .406659
   8.85251   8.85251      1.00  2.135694   .407499
   8.85240   8.85240      1.00  2.131734   .407159
   8.85229   8.85229      1.00  2.138244   .404649
   8.85217   8.85217      1.00  2.145134   .408279
   8.85206   8.85206      1.00  2.144374   .407399
   8.85196   8.85196      1.00  2.139124   .405369
   8.85184   8.85184      1.00  2.139484   .407589
   8.85173   8.85173      1.00  2.132374   .405399
   8.85163   8.85163      1.00  2.132434   .404839
   8.85152   8.85152      1.00  2.132274   .405439
   8.85140   8.85140      1.00  2.132844   .406959
   8.85129   8.85129      1.00  2.131364   .407329
   8.85118   8.85118      1.00  2.133304   .410789
   8.85107   8.85107      1.00  2.144344   .409829
   8.85096   8.85096      1.00  2.132344   .409659
   8.85084   8.85084      1.00  2.121654   .404359
   8.85072   8.85072      1.00  2.139704   .404599
   8.85061   8.85061      1.00  2.133424   .408019
   8.85049   8.85049      1.00  2.129784   .407749
   8.85037   8.85037      1.00  2.122964   .405969
   8.85025   8.85025      1.00  2.128074   .408309
   8.85014   8.85014      1.00  2.125264   .404949
   8.85001   8.85001      1.00  2.129604   .404159
   8.84990   8.84990      1.00  2.130824   .404609
   8.84978   8.84978      1.00  2.141484   .406209
   8.84967   8.84967      1.00  2.136114   .404599
   8.84955   8.84955      1.00  2.132104   .403549
   8.84943   8.84943      1.00  2.129284   .402779
   8.84933   8.84933      1.00  2.125964   .404099
   8.84921   8.84921      1.00  2.116104   .399249
   8.84909   8.84909      1.00  2.128774   .405019
   8.84897   8.84897      1.00  2.121674   .403329
   8.84887   8.84887      1.00  2.119994   .403889
   8.84876   8.84876      1.00  2.133684   .403309
   8.84866   8.84866      1.00  2.127724   .406599
   8.84854   8.84854      1.00  2.126404   .404549
   8.84843   8.84843      1.00  2.132174   .404819
   8.84832   8.84832      1.00  2.134734   .405809
   8.84821   8.84821      1.00  2.125054   .404279
   8.84809   8.84809      1.00  2.125234   .404489
   8.84798   8.84798      1.00  2.124104   .402819
   8.84787   8.84787      1.00  2.124514   .401559
   8.84776   8.84776      1.00  2.122374   .401189
   8.84765   8.84765      1.00  2.120064   .398139
   8.84754   8.84754      1.00  2.128664   .401759
   8.84744   8.84744      1.00  2.133724   .403679
   8.84732   8.84732      1.00  2.138684   .403259
   8.84721   8.84721      1.00  2.133444   .402179
   8.84710   8.84710      1.00  2.131274   .404599
   8.84699   8.84699      1.00  2.129174   .405219
   8.84688   8.84688      1.00  2.125744   .403689
   8.84677   8.84677      1.00  2.118754   .401939
   8.84666   8.84666      1.00  2.126214   .401939
   8.84656   8.84656      1.00  2.135654   .402869
   8.84645   8.84645      1.00  2.127564   .401199
   8.84635   8.84635      1.00  2.132104   .400539
   8.84624   8.84624      1.00  2.130224   .402189
   8.84614   8.84614      1.00  2.126354   .400129
   8.84604   8.84604      1.00  2.130534   .401789
   8.84593   8.84593      1.00  2.138544   .404039
   8.84583   8.84583      1.00  2.137434   .402499
   8.84573   8.84573      1.00  2.126444   .402219
   8.84562   8.84562      1.00  2.128974   .402419
   8.84551   8.84551      1.00  2.126414   .401059
   8.84542   8.84542      1.00  2.127984   .402519
   8.84532   8.84532      1.00  2.139484   .404299
   8.84521   8.84521      1.00  2.134194   .401269
   8.84511   8.84511      1.00  2.134214   .401949
   8.84501   8.84501      1.00  2.141434   .403009
   8.84490   8.84490      1.00  2.141714   .403709
   8.84479   8.84479      1.00  2.120424   .401639
   8.84468   8.84468      1.00  2.126874   .401039
   8.84457   8.84457      1.00  2.134944   .401229
   8.84447   8.84447      1.00  2.127344   .398839
   8.84435   8.84435      1.00  2.130274   .398009
   8.84423   8.84423      1.00  2.134684   .401149
   8.84413   8.84413      1.00  2.136634   .401239
   8.84402   8.84402      1.00  2.137394   .403169
   8.84390   8.84390      1.00  2.140074   .404069
   8.84378   8.84378      1.00  2.132664   .404259
   8.84367   8.84367      1.00  2.134074   .402979
   8.84355   8.84355      1.00  2.133384   .403339
   8.84343   8.84343      1.00  2.129954   .402519
   8.84331   8.84331      1.00  2.126964   .405519
   8.84320   8.84320      1.00  2.121304   .403229
   8.84309   8.84309      1.00  2.123704   .403569
   8.84298   8.84298      1.00  2.129234   .405529
   8.84286   8.84286      1.00  2.139024   .402609
   8.84275   8.84275      1.00  2.136984   .403719
   8.84263   8.84263      1.00  2.136324   .401479
   8.84251   8.84251      1.00  2.131394   .402939
   8.84240   8.84240      1.00  2.127984   .402019
   8.84229   8.84229      1.00  2.126404   .401629
   8.84219   8.84219      1.00  2.128404   .403409
   8.84208   8.84208      1.00  2.123164   .402089
   8.84196   8.84196      1.00  2.124974   .402629
   8.84185   8.84185      1.00  2.133444   .405699
   8.84175   8.84175      1.00  2.131324   .404519
   8.84163   8.84163      1.00  2.126974   .404389
   8.84152   8.84152      1.00  2.118324   .401349
   8.84141   8.84141      1.00  2.138984   .409019
   8.84130   8.84130      1.00  2.131024   .407119
   8.84118   8.84118      1.00  2.124734   .406589
   8.84107   8.84107      1.00  2.128024   .408059
   8.84096   8.84096      1.00  2.125604   .407969
   8.84085   8.84085      1.00  2.124154   .406559
   8.84073   8.84073      1.00  2.122694   .406769
   8.84061   8.84061      1.00  2.125734   .404279
   8.84050   8.84050      1.00  2.120194   .405419
   8.84038   8.84038      1.00  2.136554   .406919
   8.84025   8.84025      1.00  2.133984   .406529
   8.84013   8.84013      1.00  2.129714   .406959
   8.84002   8.84002      1.00  2.128024   .408819
   8.83990   8.83990      1.00  2.121854   .407359
   8.83979   8.83979      1.00  2.114034   .406299
   8.83967   8.83967      1.00  2.119344   .407899
   8.83955   8.83955      1.00  2.127574   .407969
   8.83944   8.83944      1.00  2.128754   .408289
   8.83933   8.83933      1.00  2.126514   .407619
   8.83921   8.83921      1.00  2.137944   .409139
   8.83910   8.83910      1.00  2.123904   .408229
   8.83898   8.83898      1.00  2.126134   .407699
   8.83887   8.83887      1.00  2.129414   .408159
   8.83875   8.83875      1.00  2.121534   .406959
   8.83865   8.83865      1.00  2.118434   .411459
   8.83855   8.83855      1.00  2.121684   .410579
   8.83843   8.83843      1.00  2.117374   .409229
   8.83832   8.83832      1.00  2.111774   .406329
   8.83821   8.83821      1.00  2.119444   .405129
   8.83810   8.83810      1.00  2.126674   .405349
   8.83799   8.83799      1.00  2.122754   .407099
   8.83787   8.83787      1.00  2.127174   .409349
   8.83777   8.83777      1.00  2.123484   .408079
   8.83766   8.83766      1.00  2.123214   .407459
   8.83755   8.83755      1.00  2.122354   .408089
   8.83744   8.83744      1.00  2.121424   .410209
   8.83733   8.83733      1.00  2.109734   .408449
   8.83722   8.83722      1.00  2.117814   .410609
   8.83711   8.83711      1.00  2.119714   .408549
   8.83700   8.83700      1.00  2.124184   .410219
   8.83689   8.83689      1.00  2.126494   .408189
   8.83678   8.83678      1.00  2.111984   .407549
   8.83667   8.83667      1.00  2.124464   .409179
   8.83656   8.83656      1.00  2.120434   .409629
   8.83646   8.83646      1.00  2.117844   .411529
   8.83636   8.83636      1.00  2.122004   .410479
   8.83625   8.83625      1.00  2.122114   .410769
   8.83615   8.83615      1.00  2.114434   .409069
   8.83604   8.83604      1.00  2.115314   .410769
   8.83594   8.83594      1.00  2.111274   .409469
   8.83584   8.83584      1.00  2.113374   .410159
   8.83573   8.83573      1.00  2.122004   .412879
   8.83563   8.83563      1.00  2.127354   .413959
   8.83553   8.83553      1.00  2.120604   .412559
   8.83543   8.83543      1.00  2.119384   .412309
   8.83532   8.83532      1.00  2.102504   .408249
   8.83522   8.83522      1.00  2.110554   .410709
   8.83512   8.83512      1.00  2.107254   .411279
   8.83501   8.83501      1.00  2.105164   .408979
   8.83491   8.83491      1.00  2.112594   .411819
   8.83481   8.83481      1.00  2.116954   .414229
   8.83470   8.83470      1.00  2.121324   .414869
   8.83458   8.83458      1.00  2.115024   .413329
   8.83447   8.83447      1.00  2.119484   .413159
   8.83437   8.83437      1.00  2.116544   .415329
   8.83426   8.83426      1.00  2.112434   .415129
   8.83414   8.83414      1.00  2.106234   .413549
   8.83403   8.83403      1.00  2.106244   .413639
   8.83392   8.83392      1.00  2.108104   .413879
   8.83380   8.83380      1.00  2.101624   .414879
   8.83368   8.83368      1.00  2.107324   .415579
   8.83356   8.83356      1.00  2.112994   .415479
   8.83345   8.83345      1.00  2.109644   .415089
   8.83334   8.83334      1.00  2.118454   .417679
   8.83322   8.83322      1.00  2.112754   .416189
   8.83310   8.83310      1.00  2.110594   .414589
   8.83299   8.83299      1.00  2.110194   .415659
   8.83289   8.83289      1.00  2.106994   .415199
   8.83277   8.83277      1.00  2.103434   .414869
   8.83265   8.83265      1.00  2.097274   .415359
   8.83253   8.83253      1.00  2.103084   .416139
   8.83242   8.83242      1.00  2.108424   .417119
   8.83230   8.83230      1.00  2.095554   .415059
   8.83219   8.83219      1.00  2.110354   .416929
   8.83209   8.83209      1.00  2.112434   .417659
   8.83198   8.83198      1.00  2.107134   .418129
   8.83187   8.83187      1.00  2.105144   .417309
   8.83175   8.83175      1.00  2.107804   .418189
   8.83165   8.83165      1.00  2.099184   .418859
   8.83154   8.83154      1.00  2.100194   .418719
   8.83142   8.83142      1.00  2.103264   .419759
   8.83131   8.83131      1.00  2.101934   .418759
   8.83120   8.83120      1.00  2.101944   .417839
   8.83109   8.83109      1.00  2.112014   .418169
   8.83098   8.83098      1.00  2.112134   .420499
   8.83086   8.83086      1.00  2.101664   .418159
   8.83075   8.83075      1.00  2.102544   .418759
   8.83064   8.83064      1.00  2.104104   .420309
   8.83052   8.83052      1.00  2.098044   .418339
   8.83039   8.83039      1.00  2.100594   .417279
   8.83028   8.83028      1.00  2.101514   .418919
   8.83016   8.83016      1.00  2.097004   .417659
   8.83004   8.83004      1.00  2.098364   .418589
   8.82992   8.82992      1.00  2.105234   .418099
   8.82981   8.82981      1.00  2.108584   .422179
   8.82970   8.82970      1.00  2.109774   .421669
   8.82957   8.82957      1.00  2.107014   .421109
   8.82945   8.82945      1.00  2.101924   .422269
   8.82935   8.82935      1.00  2.099234   .418369
   8.82924   8.82924      1.00  2.094604   .419789
   8.82912   8.82912      1.00  2.089664   .417129
   8.82900   8.82900      1.00  2.100974   .419159
   8.82889   8.82889      1.00  2.104374   .420009
   8.82879   8.82879      1.00  2.109914   .422989
   8.82868   8.82868      1.00  2.104064   .420929
   8.82857   8.82857      1.00  2.106384   .424629
   8.82845   8.82845      1.00  2.110064   .424359
   8.82834   8.82834      1.00  2.114684   .423819
   8.82824   8.82824      1.00  2.102984   .421789
   8.82812   8.82812      1.00  2.099334   .420949
   8.82801   8.82801      1.00  2.109294   .422549
   8.82790   8.82790      1.00  2.097744   .422179
   8.82778   8.82778      1.00  2.104804   .423449
   8.82768   8.82768      1.00  2.087334   .417759
   8.82757   8.82757      1.00  2.106824   .423089
   8.82746   8.82746      1.00  2.112374   .422119
   8.82735   8.82735      1.00  2.114464   .425169
   8.82724   8.82724      1.00  2.112964   .424379
   8.82714   8.82714      1.00  2.107754   .424019
   8.82703   8.82703      1.00  2.110074   .424519
   8.82691   8.82691      1.00  2.099464   .422649
   8.82680   8.82680      1.00  2.103174   .423139
   8.82670   8.82670      1.00  2.108664   .423769
   8.82660   8.82660      1.00  2.110304   .424299
   8.82649   8.82649      1.00  2.107514   .425009
   8.82638   8.82638      1.00  2.115454   .426579
   8.82628   8.82628      1.00  2.114324   .425629
   8.82618   8.82618      1.00  2.114854   .428079
   8.82607   8.82607      1.00  2.100984   .423389
   8.82596   8.82596      1.00  2.108994   .423729
   8.82586   8.82586      1.00  2.109454   .424349
   8.82576   8.82576      1.00  2.108794   .424669
   8.82566   8.82566      1.00  2.108304   .424159
   8.82555   8.82555      1.00  2.109204   .422939
   8.82546   8.82546      1.00  2.113304   .424109
   8.82536   8.82536      1.00  2.109334   .424419
   8.82525   8.82525      1.00  2.114284   .425459
   8.82514   8.82514      1.00  2.115854   .424879
   8.82504   8.82504      1.00  2.119734   .427669
   8.82494   8.82494      1.00  2.121754   .427009
   8.82483   8.82483      1.00  2.107804   .425059
   8.82472   8.82472      1.00  2.105574   .423659
   8.82461   8.82461      1.00  2.094864   .421229
   8.82451   8.82451      1.00  2.107024   .424249
   8.82439   8.82439      1.00  2.107104   .424769
   8.82428   8.82428      1.00  2.113624   .428599
   8.82417   8.82417      1.00  2.117114   .429739
   8.82407   8.82407      1.00  2.116794   .427249
   8.82395   8.82395      1.00  2.111254   .425659
   8.82382   8.82382      1.00  2.111724   .425259
   8.82371   8.82371      1.00  2.113124   .425759
   8.82360   8.82360      1.00  2.121004   .429149
   8.82348   8.82348      1.00  2.109704   .427039
   8.82336   8.82336      1.00  2.100144   .423409
   8.82324   8.82324      1.00  2.103814   .425299
   8.82314   8.82314      1.00  2.110014   .424149
   8.82302   8.82302      1.00  2.102314   .422969
   8.82290   8.82290      1.00  2.111904   .426639
   8.82279   8.82279      1.00  2.124064   .429089
   8.82268   8.82268      1.00  2.119974   .429029
   8.82256   8.82256      1.00  2.113714   .425559
   8.82244   8.82244      1.00  2.110214   .425739
   8.82233   8.82233      1.00  2.108974   .428669
   8.82222   8.82222      1.00  2.107204   .428149
   8.82211   8.82211      1.00  2.111034   .428719
   8.82199   8.82199      1.00  2.102004   .427309
   8.82189   8.82189      1.00  2.101984   .425999
   8.82179   8.82179      1.00  2.118504   .431189
   8.82167   8.82167      1.00  2.119584   .427979
   8.82156   8.82156      1.00  2.107814   .426569
   8.82145   8.82145      1.00  2.107704   .424649
   8.82134   8.82134      1.00  2.111884   .426079
   8.82122   8.82122      1.00  2.105414   .423889
   8.82111   8.82111      1.00  2.104404   .424029
   8.82100   8.82100      1.00  2.107714   .424169
   8.82089   8.82089      1.00  2.107794   .425619
   8.82077   8.82077      1.00  2.109004   .426159
   8.82065   8.82065      1.00  2.105004   .426819
   8.82053   8.82053      1.00  2.105184   .423029
   8.82042   8.82042      1.00  2.108234   .424809
   8.82029   8.82029      1.00  2.115034   .425269
   8.82017   8.82017      1.00  2.120074   .427519
   8.82006   8.82006      1.00  2.105894   .424359
   8.81994   8.81994      1.00  2.089654   .422609
   8.81982   8.81982      1.00  2.100764   .423809
   8.81970   8.81970      1.00  2.096324   .422229
   8.81959   8.81959      1.00  2.102854   .424119
   8.81948   8.81948      1.00  2.111654   .427329
   8.81936   8.81936      1.00  2.108214   .427139
   8.81924   8.81924      1.00  2.105894   .428539
   8.81913   8.81913      1.00  2.113394   .428009
   8.81902   8.81902      1.00  2.110304   .427329
   8.81890   8.81890      1.00  2.109304   .426369
   8.81879   8.81879      1.00  2.110884   .426339
   8.81868   8.81868      1.00  2.102374   .424939
   8.81858   8.81858      1.00  2.098204   .429809
   8.81846   8.81846      1.00  2.092354   .426599
   8.81835   8.81835      1.00  2.095204   .424849
   8.81824   8.81824      1.00  2.106994   .427999
   8.81814   8.81814      1.00  2.112414   .426249
   8.81802   8.81802      1.00  2.102184   .426739
   8.81790   8.81790      1.00  2.104704   .427349
   8.81780   8.81780      1.00  2.107064   .426229
   8.81769   8.81769      1.00  2.103474   .425719
   8.81757   8.81757      1.00  2.095574   .424149
   8.81746   8.81746      1.00  2.096854   .424629
   8.81736   8.81736      1.00  2.093654   .422939
   8.81730   8.81730      1.00  2.086394   .421939
