# Supplementary material for: Direct Observation of Palladium Leaching from Pd/C by a Simple Method: X-ray Absorption Spectroscopy of Heterogeneous Mixtures
Source: ACS Omega. 2023 Jun 7;8(24):21787–92. doi: 10.1021/acsomega.3c01343 (PMC10286095; doi:10.1021/acsomega.3c01343)
Supplement: Supplementary file 2 — ao3c01343_si_002.zip [file ao3c01343_si_002.zip › Figure 7,8/22_RK_AirOx_25C_05N_slow_HCl_30min_40.qd]

  9809     KEK-PF   NW10A
 _slow_HCl_30min 20.12.12 7:10: - 20.12.12 7:10: Serial#KEKPF-NW10A_047960
 22_RK_AirOx_25C_05N_slow_HCl_30min                                              
 Ring :   6.5 GeV    50.0 mA -   50.0 mA
 Mono :   Si(311)       D=  1.63747 A    Initial angle=  9.00023 deg
 NW10A     Transmission( 2)   Repetition= 40     Points= 1654
 Param file : QXAFS(SYNC)     angle axis (*)     Block =    1

 Block      Init-Ang  Final-Ang     Step/deg     Time/s       Num
     1        9.00023   8.81728          ***       1.00      1654
 Ortec(-1)     NDCH = 3
  Angle(c)  Angle(o)    time/s         2         3
      Mode         0         0         1         2
    Offset         0         0    .00492    .00311
   9.00023   9.00023      1.00  2.303134  2.201579
   9.00014   9.00014      1.00  2.290544  2.187699
   9.00003   9.00003      1.00  2.306034  2.204339
   8.99991   8.99991      1.00  2.313554  2.210719
   8.99980   8.99980      1.00  2.312384  2.211529
   8.99969   8.99969      1.00  2.312964  2.206489
   8.99957   8.99957      1.00  2.312404  2.206859
   8.99945   8.99945      1.00  2.311404  2.211269
   8.99934   8.99934      1.00  2.312734  2.208839
   8.99924   8.99924      1.00  2.310794  2.206759
   8.99913   8.99913      1.00  2.308454  2.203559
   8.99901   8.99901      1.00  2.312024  2.207339
   8.99891   8.99891      1.00  2.310104  2.209729
   8.99881   8.99881      1.00  2.310674  2.208649
   8.99869   8.99869      1.00  2.310764  2.210869
   8.99858   8.99858      1.00  2.297154  2.195459
   8.99848   8.99848      1.00  2.310064  2.209679
   8.99837   8.99837      1.00  2.311184  2.212519
   8.99826   8.99826      1.00  2.309074  2.207659
   8.99814   8.99814      1.00  2.308094  2.207399
   8.99804   8.99804      1.00  2.308364  2.211399
   8.99793   8.99793      1.00  2.307914  2.208629
   8.99782   8.99782      1.00  2.308714  2.214749
   8.99771   8.99771      1.00  2.308424  2.208619
   8.99760   8.99760      1.00  2.308094  2.210979
   8.99750   8.99750      1.00  2.312584  2.216559
   8.99738   8.99738      1.00  2.309924  2.212609
   8.99727   8.99727      1.00  2.308424  2.210409
   8.99717   8.99717      1.00  2.295734  2.198769
   8.99706   8.99706      1.00  2.305564  2.214009
   8.99695   8.99695      1.00  2.306084  2.211919
   8.99684   8.99684      1.00  2.309884  2.214629
   8.99674   8.99674      1.00  2.307664  2.215029
   8.99663   8.99663      1.00  2.309084  2.213439
   8.99653   8.99653      1.00  2.308094  2.215469
   8.99642   8.99642      1.00  2.306074  2.210589
   8.99632   8.99632      1.00  2.308874  2.216249
   8.99621   8.99621      1.00  2.307364  2.213079
   8.99611   8.99611      1.00  2.308344  2.215679
   8.99601   8.99601      1.00  2.307694  2.212849
   8.99591   8.99591      1.00  2.305184  2.211359
   8.99581   8.99581      1.00  2.306044  2.211649
   8.99571   8.99571      1.00  2.289184  2.196499
   8.99560   8.99560      1.00  2.309794  2.217929
   8.99551   8.99551      1.00  2.309304  2.216319
   8.99541   8.99541      1.00  2.307194  2.219559
   8.99530   8.99530      1.00  2.305474  2.218409
   8.99519   8.99519      1.00  2.307344  2.216569
   8.99509   8.99509      1.00  2.306454  2.214899
   8.99499   8.99499      1.00  2.308944  2.221809
   8.99489   8.99489      1.00  2.306164  2.215859
   8.99478   8.99478      1.00  2.301124  2.213589
   8.99467   8.99467      1.00  2.303644  2.217439
   8.99457   8.99457      1.00  2.303044  2.217889
   8.99446   8.99446      1.00  2.304474  2.218159
   8.99435   8.99435      1.00  2.290804  2.205129
   8.99424   8.99424      1.00  2.302784  2.220229
   8.99413   8.99413      1.00  2.304984  2.220309
   8.99401   8.99401      1.00  2.303984  2.219999
   8.99390   8.99390      1.00  2.304024  2.221509
   8.99379   8.99379      1.00  2.306534  2.222179
   8.99368   8.99368      1.00  2.304664  2.222929
   8.99357   8.99357      1.00  2.301144  2.217349
   8.99345   8.99345      1.00  2.301004  2.220819
   8.99334   8.99334      1.00  2.300544  2.219449
   8.99322   8.99322      1.00  2.302744  2.223819
   8.99310   8.99310      1.00  2.303114  2.222909
   8.99299   8.99299      1.00  2.306034  2.221619
   8.99288   8.99288      1.00  2.303234  2.221679
   8.99277   8.99277      1.00  2.299264  2.216069
   8.99265   8.99265      1.00  2.290024  2.204849
   8.99254   8.99254      1.00  2.301634  2.221209
   8.99244   8.99244      1.00  2.304324  2.219039
   8.99233   8.99233      1.00  2.302594  2.217119
   8.99221   8.99221      1.00  2.300284  2.215529
   8.99210   8.99210      1.00  2.298644  2.216489
   8.99199   8.99199      1.00  2.303514  2.221269
   8.99189   8.99189      1.00  2.300354  2.218109
   8.99177   8.99177      1.00  2.304814  2.221799
   8.99166   8.99166      1.00  2.304584  2.224909
   8.99156   8.99156      1.00  2.298444  2.214239
   8.99145   8.99145      1.00  2.304514  2.223019
   8.99134   8.99134      1.00  2.301694  2.220959
   8.99122   8.99122      1.00  2.299154  2.217729
   8.99111   8.99111      1.00  2.288454  2.210149
   8.99100   8.99100      1.00  2.294844  2.215759
   8.99089   8.99089      1.00  2.297064  2.219859
   8.99077   8.99077      1.00  2.302664  2.220999
   8.99066   8.99066      1.00  2.302004  2.221659
   8.99055   8.99055      1.00  2.302364  2.224269
   8.99043   8.99043      1.00  2.301214  2.221789
   8.99031   8.99031      1.00  2.299814  2.222819
   8.99019   8.99019      1.00  2.297064  2.219159
   8.99008   8.99008      1.00  2.294924  2.214249
   8.98997   8.98997      1.00  2.295454  2.217599
   8.98984   8.98984      1.00  2.297524  2.220999
   8.98973   8.98973      1.00  2.297734  2.222199
   8.98961   8.98961      1.00  2.289664  2.214519
   8.98950   8.98950      1.00  2.297484  2.220029
   8.98937   8.98937      1.00  2.303054  2.226069
   8.98926   8.98926      1.00  2.298434  2.226789
   8.98916   8.98916      1.00  2.299964  2.227129
   8.98905   8.98905      1.00  2.300644  2.226249
   8.98893   8.98893      1.00  2.295444  2.221359
   8.98882   8.98882      1.00  2.298954  2.227209
   8.98871   8.98871      1.00  2.294634  2.223599
   8.98860   8.98860      1.00  2.296904  2.222519
   8.98849   8.98849      1.00  2.293064  2.221349
   8.98839   8.98839      1.00  2.296794  2.221939
   8.98828   8.98828      1.00  2.299684  2.226709
   8.98816   8.98816      1.00  2.295894  2.221759
   8.98805   8.98805      1.00  2.283674  2.212079
   8.98794   8.98794      1.00  2.294284  2.220229
   8.98784   8.98784      1.00  2.295234  2.223739
   8.98772   8.98772      1.00  2.291504  2.222599
   8.98761   8.98761      1.00  2.293444  2.222369
   8.98750   8.98750      1.00  2.296744  2.226339
   8.98739   8.98739      1.00  2.295334  2.227129
   8.98728   8.98728      1.00  2.294344  2.226269
   8.98717   8.98717      1.00  2.297324  2.229709
   8.98707   8.98707      1.00  2.292864  2.224559
   8.98696   8.98696      1.00  2.297714  2.228899
   8.98684   8.98684      1.00  2.293954  2.225859
   8.98674   8.98674      1.00  2.296744  2.225179
   8.98664   8.98664      1.00  2.292404  2.224409
   8.98653   8.98653      1.00  2.279034  2.209819
   8.98642   8.98642      1.00  2.294564  2.225359
   8.98631   8.98631      1.00  2.290074  2.223559
   8.98621   8.98621      1.00  2.291274  2.223249
   8.98611   8.98611      1.00  2.291324  2.225939
   8.98601   8.98601      1.00  2.290254  2.224299
   8.98590   8.98590      1.00  2.292034  2.223569
   8.98580   8.98580      1.00  2.295484  2.229279
   8.98570   8.98570      1.00  2.296294  2.229549
   8.98560   8.98560      1.00  2.287184  2.222479
   8.98549   8.98549      1.00  2.291724  2.223989
   8.98539   8.98539      1.00  2.288244  2.220609
   8.98529   8.98529      1.00  2.288374  2.223259
   8.98518   8.98518      1.00  2.272694  2.206699
   8.98508   8.98508      1.00  2.291394  2.226749
   8.98498   8.98498      1.00  2.294324  2.228169
   8.98488   8.98488      1.00  2.290134  2.223989
   8.98477   8.98477      1.00  2.293564  2.227409
   8.98466   8.98466      1.00  2.290264  2.223429
   8.98455   8.98455      1.00  2.292574  2.228019
   8.98444   8.98444      1.00  2.290094  2.227159
   8.98433   8.98433      1.00  2.289084  2.226719
   8.98422   8.98422      1.00  2.280474  2.221099
   8.98410   8.98410      1.00  2.290704  2.225859
   8.98399   8.98399      1.00  2.288074  2.225449
   8.98388   8.98388      1.00  2.288634  2.223729
   8.98376   8.98376      1.00  2.275654  2.212789
   8.98366   8.98366      1.00  2.287614  2.223209
   8.98354   8.98354      1.00  2.291064  2.229069
   8.98342   8.98342      1.00  2.288134  2.226029
   8.98330   8.98330      1.00  2.293884  2.234109
   8.98319   8.98319      1.00  2.285134  2.225819
   8.98308   8.98308      1.00  2.286734  2.227209
   8.98296   8.98296      1.00  2.285954  2.226709
   8.98284   8.98284      1.00  2.284664  2.226989
   8.98273   8.98273      1.00  2.286034  2.233089
   8.98262   8.98262      1.00  2.286794  2.231839
   8.98250   8.98250      1.00  2.286084  2.227529
   8.98239   8.98239      1.00  2.289674  2.231929
   8.98228   8.98228      1.00  2.283864  2.226519
   8.98217   8.98217      1.00  2.275874  2.219089
   8.98206   8.98206      1.00  2.286174  2.229839
   8.98195   8.98195      1.00  2.283664  2.228859
   8.98184   8.98184      1.00  2.286384  2.231059
   8.98173   8.98173      1.00  2.283804  2.226769
   8.98162   8.98162      1.00  2.281694  2.224769
   8.98151   8.98151      1.00  2.283834  2.228849
   8.98140   8.98140      1.00  2.284834  2.228629
   8.98129   8.98129      1.00  2.285364  2.231909
   8.98118   8.98118      1.00  2.285394  2.229209
   8.98106   8.98106      1.00  2.287714  2.231839
   8.98095   8.98095      1.00  2.286414  2.230869
   8.98083   8.98083      1.00  2.277474  2.223359
   8.98071   8.98071      1.00  2.275984  2.222569
   8.98060   8.98060      1.00  2.280654  2.229449
   8.98049   8.98049      1.00  2.283534  2.232039
   8.98037   8.98037      1.00  2.281554  2.228249
   8.98025   8.98025      1.00  2.283164  2.234599
   8.98013   8.98013      1.00  2.286924  2.235789
   8.98001   8.98001      1.00  2.285604  2.237829
   8.97990   8.97990      1.00  2.285884  2.234639
   8.97978   8.97978      1.00  2.278774  2.223009
   8.97966   8.97966      1.00  2.278704  2.225809
   8.97955   8.97955      1.00  2.278374  2.226439
   8.97944   8.97944      1.00  2.279924  2.227579
   8.97932   8.97932      1.00  2.279814  2.227329
   8.97920   8.97920      1.00  2.264724  2.210159
   8.97910   8.97910      1.00  2.279314  2.229449
   8.97899   8.97899      1.00  2.283164  2.227439
   8.97887   8.97887      1.00  2.280304  2.230099
   8.97875   8.97875      1.00  2.284094  2.231849
   8.97865   8.97865      1.00  2.284774  2.233009
   8.97855   8.97855      1.00  2.280234  2.229929
   8.97843   8.97843      1.00  2.278894  2.232429
   8.97832   8.97832      1.00  2.273814  2.228069
   8.97821   8.97821      1.00  2.275824  2.228629
   8.97811   8.97811      1.00  2.274294  2.229489
   8.97798   8.97798      1.00  2.276104  2.228229
   8.97787   8.97787      1.00  2.276984  2.232459
   8.97777   8.97777      1.00  2.279314  2.236659
   8.97766   8.97766      1.00  2.279744  2.233529
   8.97755   8.97755      1.00  2.259644  2.211669
   8.97744   8.97744      1.00  2.279164  2.233769
   8.97733   8.97733      1.00  2.278234  2.232729
   8.97722   8.97722      1.00  2.274404  2.228979
   8.97711   8.97711      1.00  2.271534  2.227169
   8.97700   8.97700      1.00  2.271434  2.227429
   8.97690   8.97690      1.00  2.276784  2.229159
   8.97679   8.97679      1.00  2.276474  2.227079
   8.97668   8.97668      1.00  2.277124  2.231209
   8.97657   8.97657      1.00  2.275654  2.230669
   8.97646   8.97646      1.00  2.274394  2.232009
   8.97636   8.97636      1.00  2.274074  2.229189
   8.97625   8.97625      1.00  2.272284  2.227849
   8.97615   8.97615      1.00  2.272404  2.230749
   8.97604   8.97604      1.00  2.270854  2.228609
   8.97594   8.97594      1.00  2.257474  2.215299
   8.97584   8.97584      1.00  2.265124  2.221719
   8.97574   8.97574      1.00  2.269684  2.228709
   8.97564   8.97564      1.00  2.273274  2.232029
   8.97553   8.97553      1.00  2.273254  2.232939
   8.97543   8.97543      1.00  2.272884  2.231779
   8.97533   8.97533      1.00  2.270074  2.229559
   8.97523   8.97523      1.00  2.269954  2.230159
   8.97513   8.97513      1.00  2.267924  2.224519
   8.97502   8.97502      1.00  2.267724  2.224079
   8.97492   8.97492      1.00  2.265244  2.222639
   8.97481   8.97481      1.00  2.268724  2.223229
   8.97471   8.97471      1.00  2.267704  2.222759
   8.97459   8.97459      1.00  2.263694  2.218029
   8.97448   8.97448      1.00  2.253524  2.210669
   8.97438   8.97438      1.00  2.262734  2.224159
   8.97427   8.97427      1.00  2.270304  2.228849
   8.97415   8.97415      1.00  2.264684  2.227049
   8.97404   8.97404      1.00  2.268564  2.230469
   8.97393   8.97393      1.00  2.265054  2.223679
   8.97382   8.97382      1.00  2.265754  2.224179
   8.97370   8.97370      1.00  2.262784  2.221509
   8.97358   8.97358      1.00  2.256884  2.215199
   8.97346   8.97346      1.00  2.256754  2.214759
   8.97335   8.97335      1.00  2.260834  2.221759
   8.97323   8.97323      1.00  2.263524  2.224309
   8.97311   8.97311      1.00  2.264084  2.224159
   8.97300   8.97300      1.00  2.265224  2.224779
   8.97289   8.97289      1.00  2.259814  2.219739
   8.97278   8.97278      1.00  2.255524  2.215189
   8.97266   8.97266      1.00  2.257574  2.220539
   8.97255   8.97255      1.00  2.260054  2.222509
   8.97244   8.97244      1.00  2.259584  2.222789
   8.97232   8.97232      1.00  2.255614  2.216949
   8.97220   8.97220      1.00  2.257514  2.217859
   8.97210   8.97210      1.00  2.260444  2.220889
   8.97200   8.97200      1.00  2.263144  2.223169
   8.97188   8.97188      1.00  2.259284  2.218719
   8.97177   8.97177      1.00  2.261604  2.227229
   8.97166   8.97166      1.00  2.257334  2.225419
   8.97155   8.97155      1.00  2.256374  2.221099
   8.97144   8.97144      1.00  2.254834  2.214949
   8.97133   8.97133      1.00  2.236524  2.198399
   8.97122   8.97122      1.00  2.255824  2.221799
   8.97111   8.97111      1.00  2.255734  2.219909
   8.97099   8.97099      1.00  2.251054  2.214949
   8.97087   8.97087      1.00  2.255024  2.217189
   8.97076   8.97076      1.00  2.260134  2.223609
   8.97065   8.97065      1.00  2.263924  2.229119
   8.97053   8.97053      1.00  2.259844  2.221939
   8.97041   8.97041      1.00  2.259994  2.223089
   8.97030   8.97030      1.00  2.251474  2.212019
   8.97019   8.97019      1.00  2.246194  2.211099
   8.97007   8.97007      1.00  2.249404  2.211429
   8.96995   8.96995      1.00  2.255694  2.220329
   8.96983   8.96983      1.00  2.255534  2.225219
   8.96971   8.96971      1.00  2.252414  2.220119
   8.96959   8.96959      1.00  2.237904  2.201539
   8.96947   8.96947      1.00  2.251044  2.215859
   8.96936   8.96936      1.00  2.257934  2.223439
   8.96925   8.96925      1.00  2.258904  2.223659
   8.96914   8.96914      1.00  2.257434  2.223759
   8.96903   8.96903      1.00  2.248774  2.215449
   8.96892   8.96892      1.00  2.244174  2.209439
   8.96880   8.96880      1.00  2.249434  2.214679
   8.96869   8.96869      1.00  2.248614  2.217929
   8.96858   8.96858      1.00  2.251584  2.221599
   8.96847   8.96847      1.00  2.251484  2.218809
   8.96837   8.96837      1.00  2.252764  2.202979
   8.96826   8.96826      1.00  2.251124  2.212949
   8.96814   8.96814      1.00  2.255254  2.223099
   8.96804   8.96804      1.00  2.252914  2.215779
   8.96793   8.96793      1.00  2.234564  2.194329
   8.96781   8.96781      1.00  2.246354  2.204209
   8.96770   8.96770      1.00  2.238264  2.207519
   8.96759   8.96759      1.00  2.239864  2.207019
   8.96748   8.96748      1.00  2.247534  2.207879
   8.96737   8.96737      1.00  2.255184  2.214609
   8.96726   8.96726      1.00  2.256634  2.222239
   8.96716   8.96716      1.00  2.252584  2.225039
   8.96705   8.96705      1.00  2.248804  2.221589
   8.96694   8.96694      1.00  2.243704  2.216269
   8.96683   8.96683      1.00  2.249934  2.222289
   8.96672   8.96672      1.00  2.250084  2.216809
   8.96662   8.96662      1.00  2.248634  2.216929
   8.96651   8.96651      1.00  2.247294  2.218869
   8.96640   8.96640      1.00  2.227454  2.200029
   8.96630   8.96630      1.00  2.248634  2.216479
   8.96620   8.96620      1.00  2.250714  2.212329
   8.96610   8.96610      1.00  2.254484  2.218519
   8.96599   8.96599      1.00  2.255004  2.219419
   8.96589   8.96589      1.00  2.253454  2.216669
   8.96579   8.96579      1.00  2.250064  2.214669
   8.96568   8.96568      1.00  2.248214  2.210009
   8.96558   8.96558      1.00  2.250374  2.223469
   8.96548   8.96548      1.00  2.247504  2.217659
   8.96537   8.96537      1.00  2.244184  2.203659
   8.96527   8.96527      1.00  2.245094  2.212279
   8.96517   8.96517      1.00  2.245894  2.213649
   8.96506   8.96506      1.00  2.250664  2.217689
   8.96496   8.96496      1.00  2.241264  2.211199
   8.96486   8.96486      1.00  2.254054  2.223609
   8.96475   8.96475      1.00  2.247904  2.222079
   8.96464   8.96464      1.00  2.247374  2.217989
   8.96453   8.96453      1.00  2.247184  2.216109
   8.96442   8.96442      1.00  2.242904  2.217519
   8.96431   8.96431      1.00  2.248734  2.217689
   8.96421   8.96421      1.00  2.249234  2.218109
   8.96410   8.96410      1.00  2.248874  2.218479
   8.96397   8.96397      1.00  2.246764  2.213479
   8.96385   8.96385      1.00  2.249214  2.219319
   8.96374   8.96374      1.00  2.254284  2.223689
   8.96363   8.96363      1.00  2.255554  2.222859
   8.96352   8.96352      1.00  2.252464  2.221999
   8.96341   8.96341      1.00  2.234444  2.202569
   8.96329   8.96329      1.00  2.244924  2.213689
   8.96317   8.96317      1.00  2.245974  2.216309
   8.96305   8.96305      1.00  2.243064  2.215469
   8.96293   8.96293      1.00  2.252134  2.222909
   8.96283   8.96283      1.00  2.248604  2.215449
   8.96271   8.96271      1.00  2.253054  2.221819
   8.96260   8.96260      1.00  2.255354  2.225199
   8.96248   8.96248      1.00  2.251324  2.223899
   8.96237   8.96237      1.00  2.250914  2.222409
   8.96226   8.96226      1.00  2.252954  2.219589
   8.96215   8.96215      1.00  2.251154  2.221779
   8.96204   8.96204      1.00  2.242604  2.211869
   8.96193   8.96193      1.00  2.251244  2.224709
   8.96182   8.96182      1.00  2.241354  2.211869
   8.96171   8.96171      1.00  2.249624  2.223799
   8.96160   8.96160      1.00  2.250154  2.221359
   8.96149   8.96149      1.00  2.253744  2.223639
   8.96139   8.96139      1.00  2.252194  2.224439
   8.96127   8.96127      1.00  2.251514  2.223009
   8.96115   8.96115      1.00  2.256744  2.235509
   8.96104   8.96104      1.00  2.251554  2.227919
   8.96093   8.96093      1.00  2.252774  2.228239
   8.96081   8.96081      1.00  2.246354  2.218179
   8.96069   8.96069      1.00  2.243234  2.216979
   8.96058   8.96058      1.00  2.246374  2.216069
   8.96046   8.96046      1.00  2.252544  2.222469
   8.96034   8.96034      1.00  2.254924  2.226009
   8.96022   8.96022      1.00  2.238624  2.212409
   8.96011   8.96011      1.00  2.255534  2.225309
   8.96000   8.96000      1.00  2.251894  2.225679
   8.95987   8.95987      1.00  2.252624  2.227759
   8.95975   8.95975      1.00  2.251194  2.226489
   8.95964   8.95964      1.00  2.249964  2.223499
   8.95953   8.95953      1.00  2.248374  2.216319
   8.95941   8.95941      1.00  2.249454  2.223979
   8.95930   8.95930      1.00  2.251524  2.223989
   8.95919   8.95919      1.00  2.253774  2.227469
   8.95908   8.95908      1.00  2.256714  2.227779
   8.95896   8.95896      1.00  2.248874  2.223449
   8.95885   8.95885      1.00  2.252754  2.224749
   8.95873   8.95873      1.00  2.238564  2.209539
   8.95862   8.95862      1.00  2.250024  2.223269
   8.95851   8.95851      1.00  2.251914  2.223169
   8.95840   8.95840      1.00  2.249064  2.223129
   8.95829   8.95829      1.00  2.247114  2.218019
   8.95818   8.95818      1.00  2.244944  2.221269
   8.95807   8.95807      1.00  2.245994  2.221349
   8.95796   8.95796      1.00  2.251164  2.226639
   8.95785   8.95785      1.00  2.259054  2.233439
   8.95775   8.95775      1.00  2.254384  2.227339
   8.95763   8.95763      1.00  2.252784  2.224509
   8.95752   8.95752      1.00  2.248674  2.219649
   8.95741   8.95741      1.00  2.246944  2.217049
   8.95730   8.95730      1.00  2.245254  2.219989
   8.95719   8.95719      1.00  2.234674  2.208299
   8.95708   8.95708      1.00  2.249234  2.220889
   8.95698   8.95698      1.00  2.243754  2.216299
   8.95687   8.95687      1.00  2.250544  2.226719
   8.95676   8.95676      1.00  2.245304  2.219529
   8.95665   8.95665      1.00  2.251774  2.224499
   8.95654   8.95654      1.00  2.255034  2.227649
   8.95644   8.95644      1.00  2.255684  2.228659
   8.95633   8.95633      1.00  2.246794  2.217919
   8.95623   8.95623      1.00  2.242584  2.214589
   8.95613   8.95613      1.00  2.249464  2.220919
   8.95602   8.95602      1.00  2.248024  2.220339
   8.95592   8.95592      1.00  2.246524  2.217989
   8.95581   8.95581      1.00  2.231534  2.205009
   8.95572   8.95572      1.00  2.245474  2.213979
   8.95561   8.95561      1.00  2.249634  2.220919
   8.95551   8.95551      1.00  2.251264  2.222689
   8.95540   8.95540      1.00  2.253794  2.224489
   8.95530   8.95530      1.00  2.248944  2.217619
   8.95520   8.95520      1.00  2.247884  2.215689
   8.95510   8.95510      1.00  2.241434  2.209639
   8.95499   8.95499      1.00  2.242304  2.213099
   8.95489   8.95489      1.00  2.238784  2.209919
   8.95478   8.95478      1.00  2.248804  2.218459
   8.95467   8.95467      1.00  2.251894  2.220279
   8.95457   8.95457      1.00  2.244704  2.215049
   8.95446   8.95446      1.00  2.248254  2.216069
   8.95434   8.95434      1.00  2.226614  2.193119
   8.95423   8.95423      1.00  2.244284  2.210839
   8.95412   8.95412      1.00  2.246114  2.212589
   8.95401   8.95401      1.00  2.248534  2.214219
   8.95390   8.95390      1.00  2.242494  2.208579
   8.95378   8.95378      1.00  2.237544  2.204339
   8.95367   8.95367      1.00  2.240044  2.206939
   8.95355   8.95355      1.00  2.239254  2.207329
   8.95344   8.95344      1.00  2.246824  2.215059
   8.95332   8.95332      1.00  2.240924  2.210809
   8.95320   8.95320      1.00  2.238294  2.207659
   8.95309   8.95309      1.00  2.249044  2.220229
   8.95297   8.95297      1.00  2.241794  2.213849
   8.95286   8.95286      1.00  2.239764  2.212389
   8.95274   8.95274      1.00  2.236794  2.205499
   8.95263   8.95263      1.00  2.222374  2.189249
   8.95252   8.95252      1.00  2.234174  2.198009
   8.95240   8.95240      1.00  2.237034  2.200769
   8.95229   8.95229      1.00  2.237274  2.203719
   8.95218   8.95218      1.00  2.236564  2.202109
   8.95207   8.95207      1.00  2.242684  2.204969
   8.95196   8.95196      1.00  2.243854  2.205699
   8.95184   8.95184      1.00  2.235714  2.195869
   8.95174   8.95174      1.00  2.235114  2.197119
   8.95164   8.95164      1.00  2.242714  2.204399
   8.95152   8.95152      1.00  2.234234  2.196659
   8.95141   8.95141      1.00  2.235124  2.191689
   8.95130   8.95130      1.00  2.233894  2.191599
   8.95119   8.95119      1.00  2.233904  2.193939
   8.95107   8.95107      1.00  2.220914  2.179359
   8.95095   8.95095      1.00  2.236504  2.192489
   8.95084   8.95084      1.00  2.238234  2.195919
   8.95073   8.95073      1.00  2.239154  2.195619
   8.95061   8.95061      1.00  2.238694  2.195079
   8.95049   8.95049      1.00  2.229904  2.186679
   8.95038   8.95038      1.00  2.235264  2.193549
   8.95027   8.95027      1.00  2.227994  2.185939
   8.95014   8.95014      1.00  2.229914  2.187839
   8.95002   8.95002      1.00  2.228964  2.183809
   8.94991   8.94991      1.00  2.227704  2.180269
   8.94979   8.94979      1.00  2.235524  2.188449
   8.94967   8.94967      1.00  2.235804  2.186099
   8.94956   8.94956      1.00  2.236364  2.188359
   8.94944   8.94944      1.00  2.233954  2.187149
   8.94933   8.94933      1.00  2.221764  2.172669
   8.94921   8.94921      1.00  2.223084  2.175219
   8.94910   8.94910      1.00  2.228224  2.180299
   8.94899   8.94899      1.00  2.228934  2.175709
   8.94889   8.94889      1.00  2.228054  2.176689
   8.94877   8.94877      1.00  2.227444  2.174219
   8.94866   8.94866      1.00  2.228794  2.170699
   8.94855   8.94855      1.00  2.233094  2.176799
   8.94844   8.94844      1.00  2.231234  2.177869
   8.94833   8.94833      1.00  2.230654  2.177149
   8.94821   8.94821      1.00  2.228854  2.175089
   8.94811   8.94811      1.00  2.229184  2.171729
   8.94801   8.94801      1.00  2.235184  2.177529
   8.94789   8.94789      1.00  2.217594  2.155999
   8.94777   8.94777      1.00  2.203334  2.145189
   8.94766   8.94766      1.00  2.223194  2.162989
   8.94755   8.94755      1.00  2.229104  2.169139
   8.94744   8.94744      1.00  2.224784  2.164289
   8.94733   8.94733      1.00  2.229904  2.161179
   8.94723   8.94723      1.00  2.231894  2.167329
   8.94712   8.94712      1.00  2.229814  2.159319
   8.94700   8.94700      1.00  2.229404  2.159619
   8.94689   8.94689      1.00  2.218654  2.150389
   8.94679   8.94679      1.00  2.220054  2.144069
   8.94669   8.94669      1.00  2.221744  2.149409
   8.94658   8.94658      1.00  2.222104  2.146259
   8.94647   8.94647      1.00  2.216374  2.142179
   8.94636   8.94636      1.00  2.221644  2.144689
   8.94626   8.94626      1.00  2.216644  2.136759
   8.94616   8.94616      1.00  2.222814  2.141349
   8.94605   8.94605      1.00  2.224724  2.139879
   8.94595   8.94595      1.00  2.219204  2.135569
   8.94585   8.94585      1.00  2.225744  2.142439
   8.94575   8.94575      1.00  2.221134  2.134349
   8.94564   8.94564      1.00  2.216664  2.131029
   8.94554   8.94554      1.00  2.214304  2.127289
   8.94544   8.94544      1.00  2.214974  2.124659
   8.94533   8.94533      1.00  2.216574  2.124159
   8.94523   8.94523      1.00  2.216984  2.125769
   8.94512   8.94512      1.00  2.222624  2.128939
   8.94502   8.94502      1.00  2.224024  2.124899
   8.94492   8.94492      1.00  2.222194  2.121599
   8.94481   8.94481      1.00  2.202044  2.101379
   8.94471   8.94471      1.00  2.211864  2.107509
   8.94460   8.94460      1.00  2.211434  2.102419
   8.94449   8.94449      1.00  2.213144  2.106549
   8.94437   8.94437      1.00  2.214624  2.102529
   8.94426   8.94426      1.00  2.212194  2.097239
   8.94416   8.94416      1.00  2.211934  2.091759
   8.94405   8.94405      1.00  2.213304  2.092529
   8.94393   8.94393      1.00  2.215294  2.092349
   8.94382   8.94382      1.00  2.215324  2.093799
   8.94371   8.94371      1.00  2.218244  2.091789
   8.94359   8.94359      1.00  2.212194  2.083579
   8.94347   8.94347      1.00  2.203114  2.071609
   8.94335   8.94335      1.00  2.211204  2.077079
   8.94324   8.94324      1.00  2.191714  2.056239
   8.94312   8.94312      1.00  2.200594  2.059319
   8.94300   8.94300      1.00  2.208334  2.060269
   8.94289   8.94289      1.00  2.210194  2.060319
   8.94278   8.94278      1.00  2.209004  2.054629
   8.94266   8.94266      1.00  2.216544  2.056279
   8.94255   8.94255      1.00  2.210324  2.047069
   8.94244   8.94244      1.00  2.208034  2.041989
   8.94233   8.94233      1.00  2.207994  2.033099
   8.94221   8.94221      1.00  2.198394  2.020299
   8.94210   8.94210      1.00  2.199104  2.018539
   8.94199   8.94199      1.00  2.199384  2.013759
   8.94189   8.94189      1.00  2.210844  2.018949
   8.94178   8.94178      1.00  2.199134  2.003599
   8.94166   8.94166      1.00  2.204674  2.001529
   8.94156   8.94156      1.00  2.209974  2.002289
   8.94145   8.94145      1.00  2.209224  1.992959
   8.94134   8.94134      1.00  2.208894  1.986269
   8.94122   8.94122      1.00  2.209024  1.978669
   8.94111   8.94111      1.00  2.207934  1.973659
   8.94100   8.94100      1.00  2.206884  1.965679
   8.94088   8.94088      1.00  2.209114  1.957599
   8.94076   8.94076      1.00  2.194654  1.930939
   8.94065   8.94065      1.00  2.201624  1.931749
   8.94054   8.94054      1.00  2.211824  1.931249
   8.94041   8.94041      1.00  2.209654  1.920479
   8.94029   8.94029      1.00  2.209394  1.905669
   8.94018   8.94018      1.00  2.196234  1.886489
   8.94007   8.94007      1.00  2.209794  1.887149
   8.93995   8.93995      1.00  2.204754  1.872249
   8.93982   8.93982      1.00  2.204594  1.853729
   8.93971   8.93971      1.00  2.201284  1.837269
   8.93960   8.93960      1.00  2.202404  1.825739
   8.93949   8.93949      1.00  2.201024  1.808289
   8.93937   8.93937      1.00  2.209044  1.796679
   8.93926   8.93926      1.00  2.206744  1.780689
   8.93914   8.93914      1.00  2.212274  1.764429
   8.93903   8.93903      1.00  2.214964  1.747669
   8.93891   8.93891      1.00  2.206804  1.722999
   8.93880   8.93880      1.00  2.203424  1.701249
   8.93869   8.93869      1.00  2.187594  1.666709
   8.93858   8.93858      1.00  2.208224  1.655099
   8.93847   8.93847      1.00  2.203704  1.629699
   8.93836   8.93836      1.00  2.203024  1.603979
   8.93825   8.93825      1.00  2.210004  1.589879
   8.93814   8.93814      1.00  2.204534  1.556589
   8.93803   8.93803      1.00  2.209874  1.527429
   8.93792   8.93792      1.00  2.212984  1.501149
   8.93781   8.93781      1.00  2.214994  1.467479
   8.93770   8.93770      1.00  2.210494  1.431879
   8.93759   8.93759      1.00  2.209774  1.398359
   8.93748   8.93748      1.00  2.205244  1.363349
   8.93738   8.93738      1.00  2.202774  1.330509
   8.93726   8.93726      1.00  2.199674  1.293019
   8.93715   8.93715      1.00  2.202664  1.262079
   8.93705   8.93705      1.00  2.207704  1.230029
   8.93694   8.93694      1.00  2.213734  1.198019
   8.93682   8.93682      1.00  2.215134  1.162699
   8.93671   8.93671      1.00  2.213354  1.123319
   8.93661   8.93661      1.00  2.213784  1.089259
   8.93651   8.93651      1.00  2.212394  1.053649
   8.93640   8.93640      1.00  2.209144  1.013099
   8.93629   8.93629      1.00  2.207774   .974619
   8.93619   8.93619      1.00  2.206164   .946229
   8.93609   8.93609      1.00  2.212014   .910309
   8.93598   8.93598      1.00  2.208604   .878899
   8.93588   8.93588      1.00  2.205554   .844249
   8.93578   8.93578      1.00  2.195944   .813859
   8.93567   8.93567      1.00  2.216224   .784239
   8.93557   8.93557      1.00  2.214404   .755989
   8.93547   8.93547      1.00  2.217984   .725539
   8.93537   8.93537      1.00  2.217084   .693879
   8.93527   8.93527      1.00  2.208294   .669139
   8.93516   8.93516      1.00  2.208774   .642379
   8.93505   8.93505      1.00  2.206944   .616819
   8.93495   8.93495      1.00  2.207764   .597459
   8.93486   8.93486      1.00  2.211144   .576619
   8.93475   8.93475      1.00  2.218534   .555649
   8.93463   8.93463      1.00  2.220744   .533859
   8.93452   8.93452      1.00  2.212364   .517099
   8.93441   8.93441      1.00  2.206044   .495519
   8.93430   8.93430      1.00  2.211894   .483669
   8.93418   8.93418      1.00  2.214454   .467079
   8.93408   8.93408      1.00  2.212344   .452189
   8.93396   8.93396      1.00  2.211814   .436889
   8.93384   8.93384      1.00  2.211844   .423899
   8.93373   8.93373      1.00  2.217324   .411829
   8.93362   8.93362      1.00  2.218284   .400419
   8.93350   8.93350      1.00  2.218674   .389999
   8.93338   8.93338      1.00  2.220434   .378809
   8.93326   8.93326      1.00  2.214884   .368269
   8.93316   8.93316      1.00  2.219024   .359329
   8.93304   8.93304      1.00  2.218944   .350749
   8.93292   8.93292      1.00  2.216734   .342469
   8.93280   8.93280      1.00  2.204274   .331619
   8.93269   8.93269      1.00  2.213044   .327289
   8.93258   8.93258      1.00  2.214604   .321349
   8.93247   8.93247      1.00  2.214164   .317409
   8.93236   8.93236      1.00  2.220484   .312609
   8.93224   8.93224      1.00  2.221104   .307139
   8.93213   8.93213      1.00  2.224844   .304559
   8.93202   8.93202      1.00  2.220974   .300349
   8.93190   8.93190      1.00  2.220094   .297379
   8.93180   8.93180      1.00  2.218734   .295779
   8.93169   8.93169      1.00  2.215894   .292609
   8.93158   8.93158      1.00  2.219364   .289229
   8.93147   8.93147      1.00  2.220244   .289739
   8.93136   8.93136      1.00  2.217074   .287149
   8.93124   8.93124      1.00  2.214274   .284459
   8.93113   8.93113      1.00  2.215204   .282559
   8.93101   8.93101      1.00  2.223794   .284009
   8.93090   8.93090      1.00  2.227264   .281539
   8.93079   8.93079      1.00  2.228584   .280299
   8.93067   8.93067      1.00  2.225124   .279519
   8.93055   8.93055      1.00  2.219014   .278179
   8.93044   8.93044      1.00  2.218084   .277039
   8.93032   8.93032      1.00  2.222084   .279069
   8.93020   8.93020      1.00  2.220374   .279239
   8.93008   8.93008      1.00  2.223274   .279409
   8.92996   8.92996      1.00  2.224974   .278289
   8.92985   8.92985      1.00  2.227784   .279839
   8.92973   8.92973      1.00  2.227464   .278069
   8.92961   8.92961      1.00  2.220664   .279539
   8.92950   8.92950      1.00  2.226724   .281169
   8.92938   8.92938      1.00  2.225024   .278869
   8.92927   8.92927      1.00  2.223464   .279209
   8.92915   8.92915      1.00  2.221724   .277499
   8.92904   8.92904      1.00  2.229694   .278549
   8.92893   8.92893      1.00  2.230134   .277209
   8.92882   8.92882      1.00  2.234134   .277009
   8.92870   8.92870      1.00  2.233904   .277439
   8.92859   8.92859      1.00  2.230554   .276179
   8.92849   8.92849      1.00  2.232554   .277459
   8.92838   8.92838      1.00  2.234484   .276999
   8.92826   8.92826      1.00  2.241254   .277329
   8.92816   8.92816      1.00  2.231964   .274929
   8.92805   8.92805      1.00  2.227014   .273709
   8.92793   8.92793      1.00  2.232594   .276089
   8.92782   8.92782      1.00  2.229234   .274739
   8.92771   8.92771      1.00  2.236864   .275439
   8.92760   8.92760      1.00  2.239724   .275909
   8.92749   8.92749      1.00  2.238314   .275339
   8.92737   8.92737      1.00  2.237384   .274319
   8.92727   8.92727      1.00  2.244674   .275579
   8.92716   8.92716      1.00  2.241894   .275359
   8.92705   8.92705      1.00  2.236584   .273959
   8.92694   8.92694      1.00  2.237824   .273569
   8.92683   8.92683      1.00  2.236324   .274749
   8.92673   8.92673      1.00  2.234934   .275249
   8.92661   8.92661      1.00  2.227144   .273309
   8.92650   8.92650      1.00  2.241764   .274679
   8.92640   8.92640      1.00  2.244264   .275449
   8.92630   8.92630      1.00  2.245974   .276019
   8.92620   8.92620      1.00  2.246794   .277779
   8.92609   8.92609      1.00  2.242974   .276129
   8.92599   8.92599      1.00  2.245504   .277519
   8.92589   8.92589      1.00  2.244924   .278789
   8.92578   8.92578      1.00  2.241394   .275969
   8.92568   8.92568      1.00  2.241794   .276519
   8.92558   8.92558      1.00  2.244344   .278879
   8.92547   8.92547      1.00  2.243864   .279099
   8.92537   8.92537      1.00  2.244744   .278929
   8.92526   8.92526      1.00  2.251684   .281589
   8.92516   8.92516      1.00  2.233394   .280509
   8.92506   8.92506      1.00  2.246484   .284099
   8.92495   8.92495      1.00  2.249104   .286689
   8.92484   8.92484      1.00  2.246754   .285999
   8.92474   8.92474      1.00  2.248734   .287529
   8.92464   8.92464      1.00  2.241774   .286999
   8.92452   8.92452      1.00  2.246694   .288189
   8.92441   8.92441      1.00  2.247994   .290109
   8.92430   8.92430      1.00  2.248324   .293059
   8.92420   8.92420      1.00  2.248784   .294119
   8.92408   8.92408      1.00  2.254384   .296669
   8.92396   8.92396      1.00  2.253454   .296919
   8.92385   8.92385      1.00  2.251274   .298559
   8.92373   8.92373      1.00  2.253414   .299329
   8.92362   8.92362      1.00  2.235234   .300499
   8.92351   8.92351      1.00  2.250684   .303799
   8.92339   8.92339      1.00  2.253134   .304939
   8.92327   8.92327      1.00  2.247394   .306529
   8.92315   8.92315      1.00  2.248134   .308819
   8.92304   8.92304      1.00  2.252754   .310689
   8.92293   8.92293      1.00  2.253144   .313509
   8.92281   8.92281      1.00  2.255324   .314299
   8.92269   8.92269      1.00  2.253484   .316079
   8.92257   8.92257      1.00  2.251614   .319209
   8.92247   8.92247      1.00  2.251844   .319109
   8.92236   8.92236      1.00  2.248994   .321369
   8.92224   8.92224      1.00  2.252424   .322139
   8.92213   8.92213      1.00  2.251574   .324519
   8.92202   8.92202      1.00  2.244134   .325039
   8.92191   8.92191      1.00  2.253214   .328549
   8.92180   8.92180      1.00  2.254834   .332739
   8.92169   8.92169      1.00  2.257214   .332949
   8.92158   8.92158      1.00  2.259394   .333739
   8.92148   8.92148      1.00  2.257704   .336069
   8.92136   8.92136      1.00  2.254404   .336159
   8.92125   8.92125      1.00  2.255604   .340569
   8.92114   8.92114      1.00  2.251434   .341229
   8.92102   8.92102      1.00  2.253734   .343209
   8.92090   8.92090      1.00  2.254644   .345129
   8.92079   8.92079      1.00  2.256964   .343879
   8.92068   8.92068      1.00  2.252474   .343729
   8.92056   8.92056      1.00  2.254114   .344149
   8.92044   8.92044      1.00  2.243954   .345339
   8.92033   8.92033      1.00  2.253854   .347699
   8.92021   8.92021      1.00  2.261364   .349039
   8.92009   8.92009      1.00  2.256684   .348699
   8.91997   8.91997      1.00  2.254754   .347829
   8.91985   8.91985      1.00  2.256834   .348439
   8.91974   8.91974      1.00  2.252674   .347599
   8.91962   8.91962      1.00  2.255744   .346559
   8.91950   8.91950      1.00  2.254294   .348239
   8.91939   8.91939      1.00  2.259644   .348459
   8.91928   8.91928      1.00  2.253294   .349229
   8.91917   8.91917      1.00  2.256124   .350409
   8.91905   8.91905      1.00  2.257924   .350159
   8.91894   8.91894      1.00  2.258424   .348299
   8.91883   8.91883      1.00  2.246674   .347529
   8.91872   8.91872      1.00  2.249944   .347219
   8.91860   8.91860      1.00  2.253824   .347109
   8.91849   8.91849      1.00  2.255554   .348819
   8.91838   8.91838      1.00  2.258714   .347619
   8.91828   8.91828      1.00  2.254494   .347159
   8.91816   8.91816      1.00  2.256714   .347539
   8.91805   8.91805      1.00  2.255584   .347429
   8.91794   8.91794      1.00  2.258244   .349869
   8.91783   8.91783      1.00  2.260684   .349659
   8.91772   8.91772      1.00  2.256094   .350039
   8.91761   8.91761      1.00  2.257524   .348029
   8.91750   8.91750      1.00  2.254844   .347339
   8.91739   8.91739      1.00  2.254034   .348769
   8.91728   8.91728      1.00  2.254484   .346149
   8.91717   8.91717      1.00  2.240274   .340499
   8.91706   8.91706      1.00  2.258374   .342489
   8.91696   8.91696      1.00  2.260294   .341089
   8.91685   8.91685      1.00  2.256454   .340969
   8.91674   8.91674      1.00  2.260124   .340139
   8.91663   8.91663      1.00  2.257084   .338449
   8.91653   8.91653      1.00  2.255824   .339229
   8.91642   8.91642      1.00  2.256394   .339089
   8.91631   8.91631      1.00  2.254774   .339569
   8.91621   8.91621      1.00  2.252924   .337449
   8.91611   8.91611      1.00  2.253834   .336709
   8.91600   8.91600      1.00  2.255994   .335049
   8.91590   8.91590      1.00  2.257184   .333639
   8.91580   8.91580      1.00  2.256984   .334739
   8.91570   8.91570      1.00  2.242814   .332259
   8.91559   8.91559      1.00  2.255794   .337399
   8.91549   8.91549      1.00  2.256894   .335089
   8.91539   8.91539      1.00  2.257004   .332259
   8.91529   8.91529      1.00  2.257104   .331919
   8.91518   8.91518      1.00  2.254344   .329689
   8.91508   8.91508      1.00  2.257804   .327989
   8.91497   8.91497      1.00  2.252844   .328239
   8.91488   8.91488      1.00  2.253814   .329009
   8.91477   8.91477      1.00  2.257784   .327469
   8.91466   8.91466      1.00  2.256374   .325239
   8.91455   8.91455      1.00  2.260834   .323929
   8.91444   8.91444      1.00  2.253224   .324429
   8.91432   8.91432      1.00  2.254744   .319229
   8.91421   8.91421      1.00  2.252894   .314589
   8.91410   8.91410      1.00  2.238844   .315059
   8.91399   8.91399      1.00  2.255024   .319699
   8.91388   8.91388      1.00  2.252284   .316539
   8.91376   8.91376      1.00  2.256834   .316179
   8.91364   8.91364      1.00  2.257084   .314319
   8.91353   8.91353      1.00  2.257004   .315309
   8.91341   8.91341      1.00  2.256424   .314599
   8.91329   8.91329      1.00  2.257384   .313919
   8.91318   8.91318      1.00  2.254824   .312509
   8.91307   8.91307      1.00  2.252864   .310759
   8.91295   8.91295      1.00  2.251054   .310119
   8.91283   8.91283      1.00  2.253804   .308319
   8.91273   8.91273      1.00  2.255194   .307869
   8.91262   8.91262      1.00  2.251704   .306579
   8.91250   8.91250      1.00  2.246154   .305459
   8.91238   8.91238      1.00  2.249474   .302189
   8.91227   8.91227      1.00  2.256204   .300589
   8.91217   8.91217      1.00  2.255814   .301799
   8.91205   8.91205      1.00  2.253084   .301779
   8.91194   8.91194      1.00  2.253774   .299169
   8.91183   8.91183      1.00  2.251204   .300829
   8.91173   8.91173      1.00  2.250864   .300579
   8.91161   8.91161      1.00  2.250644   .297669
   8.91150   8.91150      1.00  2.249784   .296589
   8.91139   8.91139      1.00  2.252564   .294479
   8.91129   8.91129      1.00  2.254754   .294339
   8.91117   8.91117      1.00  2.251464   .294069
   8.91105   8.91105      1.00  2.252624   .293019
   8.91094   8.91094      1.00  2.238924   .290999
   8.91083   8.91083      1.00  2.251334   .291559
   8.91072   8.91072      1.00  2.253184   .289839
   8.91060   8.91060      1.00  2.251814   .287879
   8.91048   8.91048      1.00  2.250854   .284459
   8.91037   8.91037      1.00  2.250164   .282029
   8.91025   8.91025      1.00  2.248214   .282999
   8.91013   8.91013      1.00  2.249144   .281369
   8.91001   8.91001      1.00  2.251024   .281879
   8.90989   8.90989      1.00  2.247514   .282009
   8.90978   8.90978      1.00  2.252904   .282209
   8.90967   8.90967      1.00  2.252844   .282529
   8.90955   8.90955      1.00  2.250334   .281819
   8.90944   8.90944      1.00  2.247544   .280269
   8.90932   8.90932      1.00  2.234254   .277489
   8.90920   8.90920      1.00  2.249054   .275309
   8.90909   8.90909      1.00  2.249334   .274929
   8.90899   8.90899      1.00  2.249804   .274389
   8.90887   8.90887      1.00  2.251484   .274899
   8.90875   8.90875      1.00  2.254894   .273359
   8.90865   8.90865      1.00  2.250014   .273269
   8.90855   8.90855      1.00  2.249214   .272159
   8.90844   8.90844      1.00  2.250644   .272679
   8.90832   8.90832      1.00  2.247304   .271589
   8.90821   8.90821      1.00  2.245604   .271109
   8.90811   8.90811      1.00  2.247274   .271719
   8.90800   8.90800      1.00  2.246304   .271539
   8.90788   8.90788      1.00  2.246134   .271039
   8.90777   8.90777      1.00  2.233274   .270169
   8.90767   8.90767      1.00  2.244194   .270959
   8.90755   8.90755      1.00  2.249334   .270559
   8.90744   8.90744      1.00  2.248714   .271749
   8.90733   8.90733      1.00  2.248294   .273369
   8.90722   8.90722      1.00  2.245154   .271859
   8.90711   8.90711      1.00  2.245354   .273209
   8.90700   8.90700      1.00  2.246934   .273629
   8.90690   8.90690      1.00  2.242264   .272279
   8.90679   8.90679      1.00  2.238484   .272039
   8.90668   8.90668      1.00  2.244314   .273899
   8.90657   8.90657      1.00  2.244044   .275959
   8.90646   8.90646      1.00  2.243804   .277749
   8.90636   8.90636      1.00  2.237434   .276719
   8.90626   8.90626      1.00  2.243494   .278679
   8.90615   8.90615      1.00  2.242954   .276589
   8.90605   8.90605      1.00  2.241114   .277389
   8.90595   8.90595      1.00  2.243644   .277009
   8.90585   8.90585      1.00  2.239524   .277979
   8.90574   8.90574      1.00  2.244094   .278899
   8.90564   8.90564      1.00  2.243254   .279969
   8.90554   8.90554      1.00  2.241574   .281109
   8.90543   8.90543      1.00  2.242564   .282699
   8.90533   8.90533      1.00  2.246444   .281999
   8.90523   8.90523      1.00  2.243834   .283859
   8.90513   8.90513      1.00  2.244884   .284049
   8.90502   8.90502      1.00  2.243524   .283289
   8.90491   8.90491      1.00  2.240604   .285409
   8.90481   8.90481      1.00  2.225294   .284289
   8.90470   8.90470      1.00  2.233144   .285489
   8.90459   8.90459      1.00  2.242144   .287489
   8.90449   8.90449      1.00  2.242344   .288119
   8.90438   8.90438      1.00  2.241114   .288199
   8.90427   8.90427      1.00  2.242054   .289809
   8.90416   8.90416      1.00  2.242764   .289709
   8.90404   8.90404      1.00  2.243694   .291539
   8.90393   8.90393      1.00  2.241894   .291249
   8.90382   8.90382      1.00  2.237634   .292239
   8.90370   8.90370      1.00  2.234004   .292929
   8.90358   8.90358      1.00  2.237814   .293599
   8.90347   8.90347      1.00  2.235774   .294009
   8.90335   8.90335      1.00  2.238084   .295809
   8.90323   8.90323      1.00  2.228614   .294339
   8.90311   8.90311      1.00  2.241494   .296709
   8.90300   8.90300      1.00  2.239254   .298159
   8.90289   8.90289      1.00  2.239174   .298339
   8.90278   8.90278      1.00  2.238494   .298739
   8.90266   8.90266      1.00  2.241544   .299709
   8.90254   8.90254      1.00  2.241524   .300829
   8.90243   8.90243      1.00  2.232794   .299499
   8.90232   8.90232      1.00  2.234254   .300229
   8.90220   8.90220      1.00  2.233404   .302489
   8.90210   8.90210      1.00  2.233564   .302049
   8.90199   8.90199      1.00  2.236824   .304069
   8.90188   8.90188      1.00  2.241264   .305269
   8.90177   8.90177      1.00  2.230064   .305019
   8.90166   8.90166      1.00  2.233964   .305079
   8.90155   8.90155      1.00  2.238154   .307059
   8.90144   8.90144      1.00  2.233064   .308359
   8.90132   8.90132      1.00  2.233104   .308059
   8.90121   8.90121      1.00  2.236434   .309949
   8.90110   8.90110      1.00  2.233044   .309919
   8.90099   8.90099      1.00  2.234314   .310989
   8.90087   8.90087      1.00  2.236274   .312939
   8.90075   8.90075      1.00  2.237424   .314229
   8.90064   8.90064      1.00  2.236024   .312759
   8.90052   8.90052      1.00  2.239244   .315829
   8.90041   8.90041      1.00  2.242884   .317929
   8.90029   8.90029      1.00  2.235024   .314699
   8.90017   8.90017      1.00  2.219144   .312709
   8.90005   8.90005      1.00  2.238604   .314409
   8.89993   8.89993      1.00  2.233064   .312729
   8.89981   8.89981      1.00  2.231184   .315979
   8.89970   8.89970      1.00  2.233544   .316029
   8.89958   8.89958      1.00  2.234184   .317049
   8.89947   8.89947      1.00  2.237424   .318429
   8.89936   8.89936      1.00  2.240794   .317969
   8.89925   8.89925      1.00  2.235844   .317379
   8.89913   8.89913      1.00  2.234854   .318529
   8.89901   8.89901      1.00  2.237584   .321119
   8.89891   8.89891      1.00  2.235894   .320989
   8.89880   8.89880      1.00  2.233964   .319299
   8.89869   8.89869      1.00  2.218144   .315359
   8.89857   8.89857      1.00  2.237884   .318839
   8.89847   8.89847      1.00  2.231864   .320139
   8.89836   8.89836      1.00  2.235324   .319919
   8.89824   8.89824      1.00  2.238914   .321769
   8.89813   8.89813      1.00  2.240554   .324519
   8.89802   8.89802      1.00  2.240114   .322199
   8.89792   8.89792      1.00  2.234454   .322449
   8.89780   8.89780      1.00  2.233274   .323189
   8.89769   8.89769      1.00  2.231964   .322589
   8.89759   8.89759      1.00  2.237334   .322589
   8.89748   8.89748      1.00  2.231114   .322759
   8.89736   8.89736      1.00  2.230524   .322869
   8.89725   8.89725      1.00  2.226944   .322169
   8.89715   8.89715      1.00  2.232094   .323309
   8.89704   8.89704      1.00  2.235854   .324839
   8.89693   8.89693      1.00  2.241614   .324059
   8.89682   8.89682      1.00  2.241214   .325049
   8.89671   8.89671      1.00  2.233244   .324779
   8.89661   8.89661      1.00  2.233834   .323979
   8.89650   8.89650      1.00  2.232484   .325789
   8.89639   8.89639      1.00  2.231874   .325469
   8.89629   8.89629      1.00  2.234384   .327679
   8.89619   8.89619      1.00  2.236764   .326739
   8.89608   8.89608      1.00  2.234764   .326219
   8.89598   8.89598      1.00  2.237614   .325669
   8.89588   8.89588      1.00  2.239614   .327099
   8.89578   8.89578      1.00  2.236264   .326229
   8.89567   8.89567      1.00  2.223814   .325329
   8.89556   8.89556      1.00  2.234144   .326179
   8.89546   8.89546      1.00  2.232274   .325439
   8.89537   8.89537      1.00  2.232574   .325079
   8.89526   8.89526      1.00  2.236874   .326569
   8.89516   8.89516      1.00  2.236484   .326839
   8.89506   8.89506      1.00  2.232134   .325999
   8.89495   8.89495      1.00  2.236924   .327119
   8.89484   8.89484      1.00  2.239034   .327269
   8.89473   8.89473      1.00  2.240284   .328869
   8.89463   8.89463      1.00  2.240124   .328119
   8.89453   8.89453      1.00  2.235094   .329819
   8.89441   8.89441      1.00  2.231224   .327879
   8.89430   8.89430      1.00  2.233294   .328219
   8.89419   8.89419      1.00  2.233804   .328319
   8.89409   8.89409      1.00  2.218014   .324309
   8.89397   8.89397      1.00  2.230784   .326809
   8.89385   8.89385      1.00  2.240814   .330329
   8.89374   8.89374      1.00  2.237544   .330199
   8.89363   8.89363      1.00  2.232544   .328889
   8.89351   8.89351      1.00  2.237224   .328349
   8.89338   8.89338      1.00  2.237114   .328989
   8.89327   8.89327      1.00  2.233954   .328189
   8.89315   8.89315      1.00  2.233004   .329289
   8.89304   8.89304      1.00  2.232234   .329189
   8.89293   8.89293      1.00  2.232594   .329289
   8.89281   8.89281      1.00  2.235044   .329279
   8.89270   8.89270      1.00  2.234914   .328819
   8.89258   8.89258      1.00  2.234544   .330209
   8.89247   8.89247      1.00  2.222354   .328019
   8.89236   8.89236      1.00  2.236514   .329979
   8.89225   8.89225      1.00  2.237674   .330179
   8.89213   8.89213      1.00  2.234204   .330799
   8.89202   8.89202      1.00  2.232944   .330959
   8.89192   8.89192      1.00  2.230004   .329279
   8.89181   8.89181      1.00  2.228544   .327019
   8.89170   8.89170      1.00  2.230364   .326779
   8.89158   8.89158      1.00  2.233114   .328699
   8.89148   8.89148      1.00  2.231294   .326969
   8.89137   8.89137      1.00  2.236464   .326569
   8.89126   8.89126      1.00  2.232824   .328809
   8.89114   8.89114      1.00  2.233814   .328359
   8.89103   8.89103      1.00  2.232804   .327429
   8.89092   8.89092      1.00  2.216644   .324349
   8.89080   8.89080      1.00  2.230254   .326349
   8.89069   8.89069      1.00  2.232264   .326639
   8.89057   8.89057      1.00  2.233984   .327359
   8.89046   8.89046      1.00  2.227834   .324819
   8.89033   8.89033      1.00  2.234194   .325859
   8.89021   8.89021      1.00  2.235114   .327259
   8.89010   8.89010      1.00  2.234104   .326759
   8.88999   8.88999      1.00  2.233244   .326989
   8.88986   8.88986      1.00  2.236484   .326379
   8.88974   8.88974      1.00  2.235654   .325709
   8.88963   8.88963      1.00  2.235014   .328819
   8.88952   8.88952      1.00  2.235684   .330009
   8.88940   8.88940      1.00  2.232794   .332219
   8.88929   8.88929      1.00  2.214814   .326199
   8.88918   8.88918      1.00  2.231734   .326079
   8.88907   8.88907      1.00  2.234904   .329509
   8.88895   8.88895      1.00  2.236684   .325809
   8.88883   8.88883      1.00  2.238874   .325429
   8.88872   8.88872      1.00  2.238364   .324579
   8.88862   8.88862      1.00  2.235744   .325209
   8.88850   8.88850      1.00  2.235264   .322169
   8.88839   8.88839      1.00  2.235804   .323759
   8.88829   8.88829      1.00  2.233394   .322499
   8.88818   8.88818      1.00  2.234694   .325069
   8.88807   8.88807      1.00  2.234884   .323949
   8.88795   8.88795      1.00  2.238784   .321249
   8.88784   8.88784      1.00  2.239024   .323669
   8.88773   8.88773      1.00  2.239004   .324999
   8.88762   8.88762      1.00  2.221154   .322059
   8.88751   8.88751      1.00  2.236004   .321819
   8.88741   8.88741      1.00  2.238664   .321469
   8.88730   8.88730      1.00  2.235014   .319179
   8.88719   8.88719      1.00  2.233424   .319919
   8.88707   8.88707      1.00  2.234614   .318199
   8.88697   8.88697      1.00  2.235184   .317939
   8.88686   8.88686      1.00  2.237034   .317979
   8.88675   8.88675      1.00  2.237494   .318019
   8.88664   8.88664      1.00  2.235684   .317359
   8.88654   8.88654      1.00  2.240434   .318069
   8.88643   8.88643      1.00  2.242424   .316799
   8.88633   8.88633      1.00  2.237074   .316359
   8.88622   8.88622      1.00  2.236894   .318269
   8.88612   8.88612      1.00  2.224054   .313449
   8.88602   8.88602      1.00  2.235254   .314599
   8.88591   8.88591      1.00  2.237774   .315769
   8.88581   8.88581      1.00  2.238244   .313539
   8.88571   8.88571      1.00  2.236804   .313869
   8.88561   8.88561      1.00  2.241164   .313849
   8.88550   8.88550      1.00  2.240914   .314599
   8.88539   8.88539      1.00  2.240384   .314929
   8.88529   8.88529      1.00  2.237394   .313129
   8.88520   8.88520      1.00  2.239434   .312919
   8.88509   8.88509      1.00  2.241534   .312689
   8.88499   8.88499      1.00  2.237394   .311999
   8.88488   8.88488      1.00  2.235854   .311749
   8.88477   8.88477      1.00  2.233434   .312569
   8.88467   8.88467      1.00  2.225504   .309709
   8.88456   8.88456      1.00  2.237434   .310139
   8.88445   8.88445      1.00  2.243204   .312699
   8.88435   8.88435      1.00  2.243854   .313749
   8.88424   8.88424      1.00  2.241814   .310899
   8.88412   8.88412      1.00  2.242954   .309849
   8.88401   8.88401      1.00  2.237414   .307739
   8.88390   8.88390      1.00  2.240564   .308749
   8.88378   8.88378      1.00  2.235354   .308409
   8.88366   8.88366      1.00  2.238704   .308429
   8.88355   8.88355      1.00  2.238504   .308719
   8.88343   8.88343      1.00  2.239534   .308539
   8.88331   8.88331      1.00  2.239084   .307249
   8.88321   8.88321      1.00  2.232604   .307029
   8.88310   8.88310      1.00  2.242904   .308719
   8.88298   8.88298      1.00  2.242344   .307249
   8.88286   8.88286      1.00  2.241334   .307749
   8.88275   8.88275      1.00  2.240304   .307449
   8.88264   8.88264      1.00  2.239304   .307109
   8.88253   8.88253      1.00  2.239634   .306919
   8.88241   8.88241      1.00  2.240394   .307359
   8.88230   8.88230      1.00  2.237544   .306859
   8.88219   8.88219      1.00  2.236014   .306999
   8.88209   8.88209      1.00  2.242214   .306949
   8.88198   8.88198      1.00  2.241364   .306109
   8.88186   8.88186      1.00  2.242624   .306489
   8.88176   8.88176      1.00  2.241324   .305659
   8.88165   8.88165      1.00  2.226214   .304799
   8.88154   8.88154      1.00  2.237074   .306749
   8.88143   8.88143      1.00  2.237164   .306059
   8.88132   8.88132      1.00  2.239494   .306179
   8.88121   8.88121      1.00  2.238844   .306489
   8.88109   8.88109      1.00  2.239814   .307749
   8.88098   8.88098      1.00  2.237794   .306589
   8.88087   8.88087      1.00  2.238014   .308469
   8.88076   8.88076      1.00  2.241184   .307069
   8.88064   8.88064      1.00  2.239794   .307059
   8.88052   8.88052      1.00  2.239274   .307199
   8.88041   8.88041      1.00  2.235244   .308939
   8.88029   8.88029      1.00  2.234404   .308869
   8.88018   8.88018      1.00  2.222624   .307819
   8.88005   8.88005      1.00  2.235494   .307549
   8.87994   8.87994      1.00  2.240144   .308909
   8.87982   8.87982      1.00  2.237794   .307609
   8.87970   8.87970      1.00  2.237224   .306249
   8.87958   8.87958      1.00  2.240044   .306069
   8.87947   8.87947      1.00  2.238224   .308729
   8.87936   8.87936      1.00  2.237144   .308489
   8.87925   8.87925      1.00  2.238174   .307379
   8.87913   8.87913      1.00  2.231374   .308249
   8.87902   8.87902      1.00  2.231204   .309349
   8.87891   8.87891      1.00  2.230924   .307709
   8.87879   8.87879      1.00  2.235344   .308829
   8.87868   8.87868      1.00  2.232824   .309929
   8.87858   8.87858      1.00  2.221254   .308659
   8.87847   8.87847      1.00  2.237874   .311519
   8.87836   8.87836      1.00  2.233654   .310969
   8.87824   8.87824      1.00  2.236544   .312869
   8.87814   8.87814      1.00  2.235184   .311509
   8.87803   8.87803      1.00  2.236164   .312759
   8.87791   8.87791      1.00  2.230624   .310139
   8.87780   8.87780      1.00  2.233024   .311329
   8.87770   8.87770      1.00  2.231174   .311879
   8.87759   8.87759      1.00  2.233364   .310699
   8.87747   8.87747      1.00  2.232854   .311039
   8.87736   8.87736      1.00  2.235304   .311819
   8.87725   8.87725      1.00  2.232764   .312279
   8.87715   8.87715      1.00  2.233114   .313559
   8.87704   8.87704      1.00  2.230604   .313919
   8.87692   8.87692      1.00  2.226374   .310739
   8.87682   8.87682      1.00  2.233674   .313179
   8.87671   8.87671      1.00  2.229564   .312719
   8.87660   8.87660      1.00  2.226094   .314219
   8.87649   8.87649      1.00  2.227564   .315209
   8.87639   8.87639      1.00  2.230384   .317549
   8.87629   8.87629      1.00  2.232134   .315899
   8.87618   8.87618      1.00  2.232534   .315859
   8.87608   8.87608      1.00  2.229254   .314829
   8.87598   8.87598      1.00  2.229964   .315709
   8.87588   8.87588      1.00  2.232614   .316849
   8.87577   8.87577      1.00  2.226854   .314449
   8.87566   8.87566      1.00  2.228324   .313719
   8.87556   8.87556      1.00  2.226404   .314669
   8.87547   8.87547      1.00  2.222924   .314429
   8.87536   8.87536      1.00  2.229174   .316839
   8.87525   8.87525      1.00  2.232094   .317889
   8.87515   8.87515      1.00  2.230564   .316659
   8.87505   8.87505      1.00  2.234204   .318879
   8.87494   8.87494      1.00  2.232664   .318629
   8.87483   8.87483      1.00  2.228604   .318749
   8.87473   8.87473      1.00  2.231394   .318269
   8.87462   8.87462      1.00  2.228794   .320819
   8.87451   8.87451      1.00  2.230504   .320289
   8.87439   8.87439      1.00  2.227734   .320229
   8.87429   8.87429      1.00  2.230264   .319749
   8.87418   8.87418      1.00  2.225184   .319439
   8.87406   8.87406      1.00  2.221114   .319529
   8.87394   8.87394      1.00  2.234164   .322299
   8.87383   8.87383      1.00  2.234474   .321299
   8.87372   8.87372      1.00  2.234314   .321619
   8.87361   8.87361      1.00  2.231824   .322629
   8.87348   8.87348      1.00  2.228104   .322749
   8.87337   8.87337      1.00  2.229544   .322479
   8.87326   8.87326      1.00  2.228814   .322189
   8.87314   8.87314      1.00  2.229584   .321159
   8.87302   8.87302      1.00  2.230454   .321309
   8.87291   8.87291      1.00  2.230484   .321989
   8.87280   8.87280      1.00  2.232794   .324039
   8.87268   8.87268      1.00  2.227224   .325229
   8.87256   8.87256      1.00  2.219864   .325179
   8.87245   8.87245      1.00  2.230184   .326809
   8.87234   8.87234      1.00  2.228094   .326019
   8.87222   8.87222      1.00  2.229294   .326319
   8.87211   8.87211      1.00  2.227404   .328789
   8.87201   8.87201      1.00  2.225694   .327569
   8.87190   8.87190      1.00  2.228054   .330899
   8.87178   8.87178      1.00  2.231224   .331029
   8.87167   8.87167      1.00  2.230564   .330659
   8.87156   8.87156      1.00  2.227814   .331839
   8.87146   8.87146      1.00  2.229304   .329549
   8.87134   8.87134      1.00  2.232454   .330629
   8.87123   8.87123      1.00  2.230494   .329419
   8.87112   8.87112      1.00  2.225704   .327169
   8.87101   8.87101      1.00  2.221564   .328309
   8.87089   8.87089      1.00  2.223174   .328909
   8.87077   8.87077      1.00  2.226884   .331369
   8.87066   8.87066      1.00  2.228694   .330659
   8.87055   8.87055      1.00  2.230884   .331769
   8.87043   8.87043      1.00  2.230674   .333599
   8.87031   8.87031      1.00  2.232164   .332689
   8.87019   8.87019      1.00  2.228754   .331679
   8.87007   8.87007      1.00  2.225914   .330729
   8.86995   8.86995      1.00  2.230104   .329289
   8.86983   8.86983      1.00  2.232414   .332049
   8.86972   8.86972      1.00  2.228244   .334629
   8.86960   8.86960      1.00  2.223454   .334569
   8.86948   8.86948      1.00  2.213294   .332409
   8.86937   8.86937      1.00  2.227474   .334519
   8.86927   8.86927      1.00  2.229544   .332779
   8.86915   8.86915      1.00  2.229324   .333079
   8.86903   8.86903      1.00  2.231904   .333639
   8.86891   8.86891      1.00  2.230714   .333849
   8.86880   8.86880      1.00  2.231184   .335799
   8.86870   8.86870      1.00  2.230124   .336859
   8.86859   8.86859      1.00  2.228054   .336209
   8.86847   8.86847      1.00  2.224764   .334749
   8.86837   8.86837      1.00  2.227224   .335369
   8.86827   8.86827      1.00  2.227754   .335899
   8.86815   8.86815      1.00  2.225374   .334279
   8.86803   8.86803      1.00  2.231214   .336009
   8.86793   8.86793      1.00  2.217584   .333719
   8.86782   8.86782      1.00  2.231254   .335659
   8.86771   8.86771      1.00  2.226984   .337179
   8.86759   8.86759      1.00  2.228774   .338559
   8.86749   8.86749      1.00  2.230344   .336819
   8.86738   8.86738      1.00  2.228564   .338909
   8.86727   8.86727      1.00  2.225684   .337369
   8.86716   8.86716      1.00  2.225634   .340599
   8.86705   8.86705      1.00  2.227434   .339489
   8.86694   8.86694      1.00  2.226304   .340619
   8.86683   8.86683      1.00  2.229094   .342329
   8.86672   8.86672      1.00  2.232084   .343099
   8.86661   8.86661      1.00  2.229574   .341499
   8.86651   8.86651      1.00  2.214034   .339299
   8.86641   8.86641      1.00  2.224424   .339399
   8.86630   8.86630      1.00  2.220904   .338689
   8.86620   8.86620      1.00  2.224884   .339409
   8.86610   8.86610      1.00  2.226854   .339389
   8.86599   8.86599      1.00  2.227254   .338429
   8.86589   8.86589      1.00  2.224884   .339419
   8.86578   8.86578      1.00  2.227534   .342059
   8.86568   8.86568      1.00  2.228804   .343059
   8.86557   8.86557      1.00  2.226854   .341799
   8.86547   8.86547      1.00  2.229004   .343359
   8.86537   8.86537      1.00  2.226924   .341569
   8.86527   8.86527      1.00  2.224734   .341949
   8.86516   8.86516      1.00  2.214754   .341969
   8.86505   8.86505      1.00  2.224774   .343299
   8.86495   8.86495      1.00  2.223354   .342259
   8.86485   8.86485      1.00  2.224144   .341229
   8.86474   8.86474      1.00  2.225784   .341389
   8.86463   8.86463      1.00  2.225304   .341869
   8.86452   8.86452      1.00  2.224424   .343189
   8.86442   8.86442      1.00  2.229414   .342539
   8.86431   8.86431      1.00  2.224884   .341039
   8.86419   8.86419      1.00  2.225044   .341559
   8.86408   8.86408      1.00  2.222334   .340359
   8.86397   8.86397      1.00  2.220264   .341619
   8.86385   8.86385      1.00  2.218474   .338849
   8.86374   8.86374      1.00  2.222454   .341599
   8.86362   8.86362      1.00  2.210084   .339689
   8.86351   8.86351      1.00  2.224264   .343279
   8.86339   8.86339      1.00  2.224854   .344359
   8.86327   8.86327      1.00  2.228204   .344729
   8.86315   8.86315      1.00  2.226564   .343199
   8.86304   8.86304      1.00  2.224604   .343619
   8.86292   8.86292      1.00  2.222054   .344609
   8.86281   8.86281      1.00  2.219934   .343409
   8.86270   8.86270      1.00  2.221524   .344149
   8.86259   8.86259      1.00  2.220774   .343759
   8.86247   8.86247      1.00  2.220364   .345299
   8.86235   8.86235      1.00  2.223244   .346769
   8.86224   8.86224      1.00  2.225644   .347109
   8.86214   8.86214      1.00  2.221334   .345939
   8.86203   8.86203      1.00  2.207514   .344689
   8.86191   8.86191      1.00  2.221744   .347689
   8.86181   8.86181      1.00  2.223664   .346689
   8.86170   8.86170      1.00  2.219684   .344799
   8.86158   8.86158      1.00  2.219364   .345779
   8.86147   8.86147      1.00  2.217284   .343829
   8.86136   8.86136      1.00  2.217004   .343779
   8.86125   8.86125      1.00  2.221714   .346159
   8.86113   8.86113      1.00  2.220684   .347889
   8.86102   8.86102      1.00  2.224614   .346769
   8.86091   8.86091      1.00  2.224944   .346689
   8.86080   8.86080      1.00  2.221074   .346549
   8.86068   8.86068      1.00  2.220504   .345459
   8.86056   8.86056      1.00  2.206464   .341729
   8.86045   8.86045      1.00  2.217194   .344439
   8.86033   8.86033      1.00  2.219294   .344559
   8.86021   8.86021      1.00  2.219604   .346049
   8.86009   8.86009      1.00  2.218004   .343659
   8.85997   8.85997      1.00  2.218374   .345329
   8.85986   8.85986      1.00  2.222564   .345009
   8.85974   8.85974      1.00  2.222204   .346399
   8.85962   8.85962      1.00  2.224964   .344719
   8.85951   8.85951      1.00  2.220054   .345059
   8.85940   8.85940      1.00  2.219604   .343809
   8.85928   8.85928      1.00  2.215364   .342469
   8.85916   8.85916      1.00  2.216314   .345209
   8.85905   8.85905      1.00  2.217204   .344079
   8.85894   8.85894      1.00  2.201154   .343069
   8.85882   8.85882      1.00  2.220144   .345359
   8.85872   8.85872      1.00  2.221344   .345479
   8.85862   8.85862      1.00  2.222944   .347499
   8.85851   8.85851      1.00  2.219994   .345149
   8.85838   8.85838      1.00  2.219214   .347289
   8.85827   8.85827      1.00  2.219354   .346439
   8.85816   8.85816      1.00  2.217764   .345649
   8.85806   8.85806      1.00  2.214494   .344189
   8.85795   8.85795      1.00  2.212744   .345989
   8.85783   8.85783      1.00  2.215684   .346929
   8.85772   8.85772      1.00  2.218634   .347159
   8.85762   8.85762      1.00  2.218824   .349299
   8.85751   8.85751      1.00  2.204254   .347179
   8.85740   8.85740      1.00  2.217894   .349199
   8.85729   8.85729      1.00  2.217944   .346469
   8.85719   8.85719      1.00  2.216534   .342449
   8.85707   8.85707      1.00  2.215504   .344539
   8.85696   8.85696      1.00  2.218134   .342069
   8.85685   8.85685      1.00  2.216534   .343929
   8.85675   8.85675      1.00  2.212964   .343339
   8.85663   8.85663      1.00  2.212964   .344609
   8.85653   8.85653      1.00  2.216304   .344209
   8.85643   8.85643      1.00  2.217224   .345759
   8.85633   8.85633      1.00  2.219694   .345499
   8.85622   8.85622      1.00  2.215944   .344759
   8.85611   8.85611      1.00  2.213244   .347099
   8.85601   8.85601      1.00  2.200824   .342619
   8.85591   8.85591      1.00  2.215454   .345589
   8.85580   8.85580      1.00  2.209234   .344179
   8.85570   8.85570      1.00  2.213574   .343579
   8.85560   8.85560      1.00  2.213984   .345439
   8.85550   8.85550      1.00  2.208404   .345569
   8.85540   8.85540      1.00  2.212494   .343499
   8.85529   8.85529      1.00  2.218934   .344019
   8.85519   8.85519      1.00  2.215484   .343609
   8.85509   8.85509      1.00  2.212634   .343499
   8.85498   8.85498      1.00  2.212084   .342509
   8.85488   8.85488      1.00  2.210654   .343289
   8.85477   8.85477      1.00  2.211814   .344099
   8.85466   8.85466      1.00  2.211774   .343899
   8.85455   8.85455      1.00  2.208274   .344919
   8.85444   8.85444      1.00  2.195554   .341449
   8.85433   8.85433      1.00  2.211864   .343319
   8.85423   8.85423      1.00  2.213154   .343689
   8.85412   8.85412      1.00  2.208624   .343639
   8.85399   8.85399      1.00  2.211934   .346119
   8.85388   8.85388      1.00  2.216234   .344269
   8.85377   8.85377      1.00  2.207634   .346309
   8.85365   8.85365      1.00  2.211374   .347959
   8.85354   8.85354      1.00  2.207914   .345949
   8.85342   8.85342      1.00  2.201304   .345549
   8.85331   8.85331      1.00  2.203574   .346459
   8.85319   8.85319      1.00  2.208484   .345449
   8.85308   8.85308      1.00  2.206934   .345149
   8.85297   8.85297      1.00  2.210174   .343629
   8.85285   8.85285      1.00  2.195344   .342359
   8.85273   8.85273      1.00  2.206454   .343089
   8.85261   8.85261      1.00  2.209854   .344389
   8.85250   8.85250      1.00  2.209804   .344679
   8.85239   8.85239      1.00  2.206234   .345049
   8.85227   8.85227      1.00  2.205184   .345789
   8.85216   8.85216      1.00  2.206324   .344529
   8.85205   8.85205      1.00  2.203394   .343109
   8.85195   8.85195      1.00  2.202444   .341469
   8.85184   8.85184      1.00  2.206064   .341639
   8.85172   8.85172      1.00  2.209274   .345219
   8.85162   8.85162      1.00  2.207254   .344039
   8.85151   8.85151      1.00  2.206774   .343809
   8.85139   8.85139      1.00  2.204084   .341939
   8.85128   8.85128      1.00  2.204144   .341469
   8.85117   8.85117      1.00  2.188544   .338409
   8.85106   8.85106      1.00  2.198234   .340619
   8.85095   8.85095      1.00  2.201284   .342199
   8.85082   8.85082      1.00  2.199914   .340599
   8.85071   8.85071      1.00  2.206704   .343309
   8.85060   8.85060      1.00  2.205004   .342359
   8.85048   8.85048      1.00  2.207574   .342009
   8.85036   8.85036      1.00  2.208284   .340769
   8.85024   8.85024      1.00  2.203054   .340609
   8.85012   8.85012      1.00  2.199794   .341239
   8.85000   8.85000      1.00  2.199224   .339679
   8.84989   8.84989      1.00  2.203754   .341929
   8.84977   8.84977      1.00  2.200764   .341029
   8.84966   8.84966      1.00  2.204484   .340419
   8.84954   8.84954      1.00  2.188834   .338509
   8.84942   8.84942      1.00  2.200924   .343019
   8.84931   8.84931      1.00  2.205694   .342659
   8.84920   8.84920      1.00  2.205064   .342659
   8.84908   8.84908      1.00  2.205714   .342279
   8.84897   8.84897      1.00  2.204114   .340439
   8.84886   8.84886      1.00  2.204064   .340979
   8.84876   8.84876      1.00  2.196484   .340379
   8.84864   8.84864      1.00  2.197744   .339959
   8.84852   8.84852      1.00  2.201664   .341889
   8.84842   8.84842      1.00  2.200314   .341139
   8.84831   8.84831      1.00  2.201944   .342269
   8.84819   8.84819      1.00  2.207324   .342689
   8.84808   8.84808      1.00  2.204444   .343129
   8.84797   8.84797      1.00  2.191414   .340399
   8.84786   8.84786      1.00  2.204924   .344169
   8.84775   8.84775      1.00  2.202454   .342579
   8.84763   8.84763      1.00  2.204214   .342649
   8.84753   8.84753      1.00  2.200484   .343479
   8.84742   8.84742      1.00  2.201034   .341039
   8.84731   8.84731      1.00  2.200884   .342389
   8.84719   8.84719      1.00  2.205204   .342459
   8.84709   8.84709      1.00  2.204864   .344649
   8.84698   8.84698      1.00  2.199304   .343839
   8.84687   8.84687      1.00  2.207244   .345259
   8.84676   8.84676      1.00  2.207134   .344289
   8.84665   8.84665      1.00  2.204634   .344199
   8.84655   8.84655      1.00  2.204874   .343449
   8.84644   8.84644      1.00  2.184544   .339789
   8.84634   8.84634      1.00  2.202654   .344879
   8.84624   8.84624      1.00  2.203564   .343329
   8.84613   8.84613      1.00  2.199354   .343319
   8.84603   8.84603      1.00  2.203354   .342539
   8.84592   8.84592      1.00  2.205484   .341869
   8.84582   8.84582      1.00  2.208014   .343299
   8.84572   8.84572      1.00  2.204354   .343669
   8.84561   8.84561      1.00  2.204924   .340969
   8.84551   8.84551      1.00  2.203614   .342089
   8.84541   8.84541      1.00  2.202864   .343269
   8.84530   8.84530      1.00  2.199874   .341159
   8.84519   8.84519      1.00  2.201154   .339979
   8.84509   8.84509      1.00  2.200884   .341949
   8.84499   8.84499      1.00  2.187944   .340019
   8.84489   8.84489      1.00  2.205854   .342639
   8.84478   8.84478      1.00  2.205364   .341519
   8.84467   8.84467      1.00  2.204004   .341319
   8.84457   8.84457      1.00  2.204924   .342899
   8.84446   8.84446      1.00  2.202544   .341469
   8.84434   8.84434      1.00  2.206104   .341389
   8.84423   8.84423      1.00  2.208544   .342539
   8.84412   8.84412      1.00  2.203114   .343399
   8.84401   8.84401      1.00  2.199824   .342069
   8.84390   8.84390      1.00  2.198364   .341129
   8.84378   8.84378      1.00  2.203254   .341669
   8.84366   8.84366      1.00  2.206274   .344039
   8.84354   8.84354      1.00  2.207454   .343459
   8.84342   8.84342      1.00  2.197224   .341089
   8.84331   8.84331      1.00  2.202564   .343259
   8.84320   8.84320      1.00  2.204204   .345609
   8.84308   8.84308      1.00  2.197984   .343919
   8.84297   8.84297      1.00  2.205404   .345459
   8.84285   8.84285      1.00  2.203874   .344099
   8.84274   8.84274      1.00  2.202904   .345059
   8.84262   8.84262      1.00  2.200994   .345879
   8.84250   8.84250      1.00  2.200024   .345089
   8.84238   8.84238      1.00  2.205204   .346629
   8.84228   8.84228      1.00  2.205944   .346659
   8.84217   8.84217      1.00  2.208414   .346839
   8.84206   8.84206      1.00  2.204324   .347229
   8.84195   8.84195      1.00  2.196894   .344489
   8.84184   8.84184      1.00  2.197634   .346509
   8.84173   8.84173      1.00  2.202564   .346429
   8.84162   8.84162      1.00  2.203244   .344539
   8.84150   8.84150      1.00  2.204784   .346509
   8.84140   8.84140      1.00  2.204284   .345069
   8.84129   8.84129      1.00  2.202294   .347679
   8.84117   8.84117      1.00  2.204974   .349349
   8.84105   8.84105      1.00  2.212014   .350979
   8.84094   8.84094      1.00  2.204594   .351639
   8.84083   8.84083      1.00  2.203564   .351099
   8.84071   8.84071      1.00  2.201594   .348559
   8.84059   8.84059      1.00  2.196294   .348209
   8.84048   8.84048      1.00  2.201384   .349679
   8.84036   8.84036      1.00  2.189874   .346959
   8.84024   8.84024      1.00  2.203924   .348979
   8.84012   8.84012      1.00  2.205964   .348609
   8.84001   8.84001      1.00  2.205824   .349879
   8.83989   8.83989      1.00  2.204194   .348079
   8.83977   8.83977      1.00  2.206814   .349439
   8.83965   8.83965      1.00  2.207614   .350099
   8.83954   8.83954      1.00  2.206224   .349259
   8.83944   8.83944      1.00  2.203304   .348469
   8.83931   8.83931      1.00  2.201874   .349619
   8.83919   8.83919      1.00  2.201884   .350829
   8.83908   8.83908      1.00  2.203174   .349939
   8.83897   8.83897      1.00  2.204394   .350729
   8.83886   8.83886      1.00  2.198554   .349679
   8.83875   8.83875      1.00  2.201334   .351839
   8.83864   8.83864      1.00  2.206384   .351019
   8.83853   8.83853      1.00  2.206474   .352139
   8.83841   8.83841      1.00  2.205754   .353119
   8.83830   8.83830      1.00  2.205284   .353639
   8.83819   8.83819      1.00  2.201234   .351339
   8.83809   8.83809      1.00  2.200504   .352239
   8.83798   8.83798      1.00  2.200934   .352369
   8.83787   8.83787      1.00  2.207584   .352079
   8.83776   8.83776      1.00  2.206714   .350989
   8.83765   8.83765      1.00  2.206094   .353209
   8.83754   8.83754      1.00  2.211724   .354789
   8.83742   8.83742      1.00  2.207454   .353479
   8.83731   8.83731      1.00  2.193114   .351729
   8.83721   8.83721      1.00  2.206744   .356479
   8.83710   8.83710      1.00  2.209364   .358539
   8.83698   8.83698      1.00  2.206594   .355869
   8.83688   8.83688      1.00  2.205574   .356079
   8.83677   8.83677      1.00  2.205884   .356279
   8.83666   8.83666      1.00  2.206734   .359059
   8.83655   8.83655      1.00  2.210894   .358099
   8.83645   8.83645      1.00  2.209864   .358859
   8.83634   8.83634      1.00  2.209684   .356059
   8.83624   8.83624      1.00  2.209474   .357329
   8.83613   8.83613      1.00  2.206954   .357489
   8.83603   8.83603      1.00  2.207344   .359109
   8.83593   8.83593      1.00  2.206074   .358779
   8.83582   8.83582      1.00  2.193574   .355999
   8.83572   8.83572      1.00  2.206714   .359259
   8.83562   8.83562      1.00  2.206754   .361089
   8.83552   8.83552      1.00  2.207914   .363949
   8.83541   8.83541      1.00  2.213514   .363509
   8.83531   8.83531      1.00  2.211284   .362229
   8.83521   8.83521      1.00  2.209824   .359979
   8.83511   8.83511      1.00  2.211294   .360499
   8.83500   8.83500      1.00  2.204474   .360859
   8.83489   8.83489      1.00  2.207464   .361399
   8.83479   8.83479      1.00  2.204354   .360529
   8.83468   8.83468      1.00  2.207754   .360579
   8.83457   8.83457      1.00  2.206784   .359679
   8.83446   8.83446      1.00  2.205904   .358249
   8.83435   8.83435      1.00  2.196284   .357339
   8.83424   8.83424      1.00  2.211654   .359559
   8.83412   8.83412      1.00  2.211114   .360839
   8.83400   8.83400      1.00  2.212034   .360889
   8.83389   8.83389      1.00  2.211484   .362949
   8.83378   8.83378      1.00  2.204394   .362439
   8.83367   8.83367      1.00  2.205474   .362469
   8.83355   8.83355      1.00  2.206584   .363169
   8.83343   8.83343      1.00  2.206824   .362109
   8.83332   8.83332      1.00  2.206194   .363349
   8.83320   8.83320      1.00  2.208514   .364649
   8.83309   8.83309      1.00  2.210644   .363879
   8.83298   8.83298      1.00  2.209784   .366799
   8.83286   8.83286      1.00  2.210884   .364819
   8.83274   8.83274      1.00  2.196964   .362969
   8.83263   8.83263      1.00  2.205784   .364299
   8.83252   8.83252      1.00  2.205594   .362639
   8.83240   8.83240      1.00  2.205914   .363639
   8.83229   8.83229      1.00  2.208264   .365289
   8.83217   8.83217      1.00  2.206324   .363239
   8.83207   8.83207      1.00  2.209854   .364239
   8.83196   8.83196      1.00  2.208134   .362899
   8.83185   8.83185      1.00  2.208004   .363789
   8.83174   8.83174      1.00  2.206684   .364889
   8.83163   8.83163      1.00  2.209834   .365739
   8.83152   8.83152      1.00  2.211164   .367269
   8.83141   8.83141      1.00  2.209074   .367439
   8.83130   8.83130      1.00  2.205314   .372879
   8.83119   8.83119      1.00  2.198914   .373729
   8.83108   8.83108      1.00  2.204724   .373809
   8.83096   8.83096      1.00  2.206194   .374379
   8.83085   8.83085      1.00  2.208894   .373869
   8.83073   8.83073      1.00  2.210304   .373529
   8.83062   8.83062      1.00  2.212134   .371759
   8.83050   8.83050      1.00  2.209454   .369249
   8.83037   8.83037      1.00  2.207574   .369019
   8.83026   8.83026      1.00  2.209594   .369809
   8.83014   8.83014      1.00  2.208044   .368489
   8.83002   8.83002      1.00  2.206594   .366789
   8.82990   8.82990      1.00  2.207594   .367199
   8.82979   8.82979      1.00  2.207864   .368249
   8.82968   8.82968      1.00  2.205344   .369189
   8.82956   8.82956      1.00  2.208144   .370209
   8.82944   8.82944      1.00  2.196584   .368459
   8.82932   8.82932      1.00  2.210354   .370149
   8.82922   8.82922      1.00  2.211414   .369529
   8.82910   8.82910      1.00  2.212594   .372089
   8.82898   8.82898      1.00  2.208674   .372649
   8.82888   8.82888      1.00  2.209654   .372029
   8.82877   8.82877      1.00  2.212044   .371169
   8.82866   8.82866      1.00  2.207284   .371159
   8.82855   8.82855      1.00  2.211904   .370799
   8.82844   8.82844      1.00  2.205804   .372669
   8.82833   8.82833      1.00  2.211934   .373789
   8.82822   8.82822      1.00  2.211934   .374079
   8.82811   8.82811      1.00  2.212744   .374399
   8.82799   8.82799      1.00  2.205824   .373539
   8.82788   8.82788      1.00  2.201664   .373139
   8.82777   8.82777      1.00  2.209474   .373469
   8.82766   8.82766      1.00  2.209704   .370549
   8.82756   8.82756      1.00  2.210634   .370899
   8.82745   8.82745      1.00  2.208574   .372979
   8.82733   8.82733      1.00  2.212284   .375099
   8.82722   8.82722      1.00  2.212844   .377109
   8.82712   8.82712      1.00  2.211514   .378709
   8.82701   8.82701      1.00  2.212024   .377359
   8.82690   8.82690      1.00  2.213814   .376669
   8.82679   8.82679      1.00  2.207734   .373189
   8.82668   8.82668      1.00  2.210474   .374889
   8.82658   8.82658      1.00  2.211154   .374299
   8.82647   8.82647      1.00  2.193794   .369429
   8.82637   8.82637      1.00  2.209424   .372239
   8.82626   8.82626      1.00  2.210264   .373929
   8.82616   8.82616      1.00  2.207224   .372289
   8.82605   8.82605      1.00  2.211574   .372439
   8.82595   8.82595      1.00  2.213574   .374839
   8.82585   8.82585      1.00  2.214704   .374649
   8.82575   8.82575      1.00  2.211494   .374879
   8.82564   8.82564      1.00  2.207624   .374089
   8.82554   8.82554      1.00  2.204494   .373019
   8.82544   8.82544      1.00  2.206864   .373689
   8.82534   8.82534      1.00  2.208614   .375189
   8.82523   8.82523      1.00  2.211384   .379959
   8.82513   8.82513      1.00  2.209954   .378109
   8.82503   8.82503      1.00  2.195374   .372189
   8.82492   8.82492      1.00  2.213114   .375869
   8.82481   8.82481      1.00  2.212674   .375039
   8.82470   8.82470      1.00  2.212574   .375029
   8.82459   8.82459      1.00  2.210414   .375119
   8.82449   8.82449      1.00  2.210414   .373729
   8.82438   8.82438      1.00  2.207184   .373479
   8.82427   8.82427      1.00  2.208344   .372229
   8.82416   8.82416      1.00  2.207944   .373709
   8.82405   8.82405      1.00  2.211404   .375399
   8.82393   8.82393      1.00  2.210434   .376999
   8.82381   8.82381      1.00  2.209914   .377299
   8.82370   8.82370      1.00  2.209984   .375669
   8.82358   8.82358      1.00  2.196724   .372439
   8.82346   8.82346      1.00  2.209414   .373179
   8.82334   8.82334      1.00  2.208644   .374629
   8.82323   8.82323      1.00  2.209374   .376239
   8.82312   8.82312      1.00  2.209184   .375709
   8.82299   8.82299      1.00  2.205784   .376019
   8.82288   8.82288      1.00  2.210414   .375619
   8.82277   8.82277      1.00  2.212264   .377089
   8.82266   8.82266      1.00  2.212174   .377369
   8.82253   8.82253      1.00  2.212154   .375999
   8.82242   8.82242      1.00  2.210724   .373709
   8.82231   8.82231      1.00  2.209184   .375949
   8.82221   8.82221      1.00  2.209254   .373729
   8.82209   8.82209      1.00  2.209494   .374669
   8.82198   8.82198      1.00  2.191154   .370349
   8.82187   8.82187      1.00  2.206394   .373619
   8.82177   8.82177      1.00  2.209154   .376029
   8.82165   8.82165      1.00  2.207014   .374309
   8.82154   8.82154      1.00  2.207754   .374579
   8.82143   8.82143      1.00  2.210234   .374129
   8.82132   8.82132      1.00  2.211964   .375849
   8.82120   8.82120      1.00  2.206884   .376339
   8.82109   8.82109      1.00  2.209984   .376789
   8.82098   8.82098      1.00  2.208914   .376209
   8.82087   8.82087      1.00  2.207924   .375489
   8.82074   8.82074      1.00  2.208494   .376869
   8.82062   8.82062      1.00  2.208014   .375409
   8.82051   8.82051      1.00  2.206574   .373619
   8.82040   8.82040      1.00  2.209554   .374799
   8.82027   8.82027      1.00  2.195454   .371219
   8.82015   8.82015      1.00  2.213194   .375059
   8.82004   8.82004      1.00  2.212434   .377049
   8.81992   8.81992      1.00  2.208164   .373689
   8.81980   8.81980      1.00  2.209754   .373439
   8.81968   8.81968      1.00  2.207294   .372429
   8.81957   8.81957      1.00  2.209084   .373379
   8.81945   8.81945      1.00  2.206964   .376409
   8.81933   8.81933      1.00  2.208214   .374739
   8.81922   8.81922      1.00  2.207944   .374469
   8.81911   8.81911      1.00  2.206344   .374399
   8.81900   8.81900      1.00  2.210544   .374329
   8.81889   8.81889      1.00  2.208704   .376459
   8.81877   8.81877      1.00  2.200554   .375209
   8.81866   8.81866      1.00  2.208304   .375689
   8.81855   8.81855      1.00  2.208944   .375639
   8.81844   8.81844      1.00  2.207134   .376329
   8.81833   8.81833      1.00  2.207534   .376549
   8.81822   8.81822      1.00  2.210584   .376849
   8.81811   8.81811      1.00  2.207634   .375359
   8.81800   8.81800      1.00  2.206504   .373949
   8.81788   8.81788      1.00  2.208774   .374259
   8.81777   8.81777      1.00  2.205934   .377229
   8.81767   8.81767      1.00  2.210544   .375869
   8.81756   8.81756      1.00  2.208924   .376949
   8.81744   8.81744      1.00  2.206434   .375839
   8.81734   8.81734      1.00  2.201854   .377489
   8.81728   8.81728      1.00  2.198604   .374799
